# Supplementary material for: Synthesis of Homochiral N‐Heterocyclic Carbene‐Based Nanosheets for Enhanced Asymmetric Catalysis
Source: Adv Sci (Weinh). 2024 Nov 19;12(2):2412592. doi: 10.1002/advs.202412592 (PMC11727139; doi:10.1002/advs.202412592)
Supplement: Supplementary file 2 — Supporting Information [file ADVS-12-2412592-s002.zip]

Archive with 8 entries (8 files):
- (R)-1-Cd.cif
- (R)-1-Co.cif
- (R)-1-Mn.cif
- (R)-1-Zn.cif
- (S)-1-Cd.cif
- (S)-1-Co.cif
- (S)-1-Mn.cif
- (S)-1-Zn.cif
