# Supplementary material for: Synthesis of Homochiral N‐Heterocyclic Carbene‐Based Nanosheets for Enhanced Asymmetric Catalysis
Source: Adv Sci (Weinh). 2024 Nov 19;12(2):2412592. doi: 10.1002/advs.202412592 (PMC11727139; doi:10.1002/advs.202412592)
Supplement: Supplementary file 2 — Supporting Information [file ADVS-12-2412592-s002.zip › (R)-1-Cd.cif]

data_a
_audit_creation_date               2024-07-03
_audit_creation_method
;
Olex2 1.5
(compiled 2024.02.16 svn.r378c4104 for OlexSys, GUI svn.r6928)
;
_shelxl_version_number             2013-2
_audit_contact_author_address      ?
_audit_contact_author_email        ?
_audit_contact_author_name         ''
_audit_contact_author_phone        ?
_publ_contact_author_id_orcid      ?
_publ_section_references
;
Dolomanov, O.V., Bourhis, L.J., Gildea, R.J, Howard, J.A.K. & Puschmann, H.
 (2009), J. Appl. Cryst. 42, 339-341.

Sheldrick, G.M. (2015). Acta Cryst. A71, 3-8.

Sheldrick, G.M. (2015). Acta Cryst. C71, 3-8.
;
_chemical_name_common              ?
_chemical_name_systematic
;
 ?
;
_chemical_formula_moiety           'C18 H22 Cd N4 O8'
_chemical_formula_sum              'C18 H22 Cd N4 O8'
_chemical_formula_weight           534.79
_chemical_absolute_configuration   ad
_chemical_melting_point            ?
loop_
  _atom_type_symbol
  _atom_type_description
  _atom_type_scat_dispersion_real
  _atom_type_scat_dispersion_imag
  _atom_type_scat_source
 'C' 'C' 0.0033 0.0016 'International Tables Vol C Tables 4.2.6.8 and 6.1.1.4'
 'H' 'H' 0.0000 0.0000 'International Tables Vol C Tables 4.2.6.8 and 6.1.1.4'
 'Cd' 'Cd' -0.8075 1.2024
 'International Tables Vol C Tables 4.2.6.8 and 6.1.1.4'
 'N' 'N' 0.0061 0.0033 'International Tables Vol C Tables 4.2.6.8 and 6.1.1.4'
 'O' 'O' 0.0106 0.0060 'International Tables Vol C Tables 4.2.6.8 and 6.1.1.4'

_shelx_space_group_comment
;
The symmetry employed for this shelxl refinement is uniquely defined
by the following loop, which should always be used as a source of
symmetry information in preference to the above space-group names.
They are only intended as comments.
;
_space_group_crystal_system        'orthorhombic'
_space_group_IT_number             19
_space_group_name_H-M_alt          'P 21 21 21'
_space_group_name_Hall             'P 2ac 2ab'
loop_
  _space_group_symop_operation_xyz
 'x, y, z'
 '-x+1/2, -y, z+1/2'
 '-x, y+1/2, -z+1/2'
 'x+1/2, -y+1/2, -z'

_cell_length_a                     9.8435(2)
_cell_length_b                     10.0428(2)
_cell_length_c                     20.8644(5)
_cell_angle_alpha                  90
_cell_angle_beta                   90
_cell_angle_gamma                  90
_cell_volume                       2062.58(8)
_cell_formula_units_Z              4
_cell_measurement_reflns_used      18500
_cell_measurement_temperature      99.99(10)
_cell_measurement_theta_max        30.4890
_cell_measurement_theta_min        2.2440
_shelx_estimated_absorpt_T_max     0.978
_shelx_estimated_absorpt_T_min     0.926
_exptl_absorpt_coefficient_mu      1.113
_exptl_absorpt_correction_T_max    ?
_exptl_absorpt_correction_T_min    ?
_exptl_absorpt_correction_type     none
_exptl_absorpt_process_details     ?
_exptl_crystal_colour              'clear light colourless'
_exptl_crystal_colour_lustre       clear
_exptl_crystal_colour_modifier     light
_exptl_crystal_colour_primary      colourless
_exptl_crystal_density_diffrn      1.722
_exptl_crystal_density_meas        ?
_exptl_crystal_density_method      ?
_exptl_crystal_description         block
_exptl_crystal_F_000               1080
_exptl_crystal_size_max            0.07
_exptl_crystal_size_mid            0.05
_exptl_crystal_size_min            0.02
_exptl_special_details
;
 ?
;
_exptl_transmission_factor_max     ?
_exptl_transmission_factor_min     ?
_diffrn_reflns_av_R_equivalents    0.0366
_diffrn_reflns_av_unetI/netI       0.0291
_diffrn_reflns_Laue_measured_fraction_full  0.998
_diffrn_reflns_Laue_measured_fraction_max  0.889
_diffrn_reflns_limit_h_max         13
_diffrn_reflns_limit_h_min         -12
_diffrn_reflns_limit_k_max         10
_diffrn_reflns_limit_k_min         -12
_diffrn_reflns_limit_l_max         29
_diffrn_reflns_limit_l_min         -27
_diffrn_reflns_number              27263
_diffrn_reflns_point_group_measured_fraction_full  0.998
_diffrn_reflns_point_group_measured_fraction_max  0.849
_diffrn_reflns_theta_full          25.242
_diffrn_reflns_theta_max           30.681
_diffrn_reflns_theta_min           2.251
_diffrn_ambient_temperature        100
_diffrn_detector_area_resol_mean   ?
_diffrn_measured_fraction_theta_full  0.998
_diffrn_measured_fraction_theta_max  0.889
_diffrn_measurement_device 'four-circle diffractometer'
_diffrn_measurement_device_type    'XtaLAB Synergy R, HyPix'
_diffrn_measurement_method         'phi and omega scans'
_diffrn_radiation_monochromator    graphite
_diffrn_radiation_type             MoK\a
_diffrn_radiation_wavelength       0.71073
_diffrn_source                     ?
_reflns_Friedel_coverage           0.697
_reflns_Friedel_fraction_full      0.999
_reflns_Friedel_fraction_max       0.798
_reflns_number_gt                  4967
_reflns_number_total               5429
_reflns_special_details
;
 Reflections were merged by SHELXL according to the crystal
 class for the calculation of statistics and refinement.
 
 _reflns_Friedel_fraction is defined as the number of unique
 Friedel pairs measured divided by the number that would be
 possible theoretically, ignoring centric projections and
 systematic absences.
;
_reflns_threshold_expression       'I > 2\s(I)'
_computing_cell_refinement         ?
_computing_data_collection         ?
_computing_data_reduction          ?
_computing_molecular_graphics      'Olex2 1.5 (Dolomanov et al., 2009)'
_computing_publication_material    'Olex2 1.5 (Dolomanov et al., 2009)'
_computing_structure_refinement    'SHELXL 2013/2 (Sheldrick, 2015)'
_computing_structure_solution      'SHELXT 2018/2 (Sheldrick, 2018)'
_refine_diff_density_max           0.783
_refine_diff_density_min           -0.430
_refine_diff_density_rms           0.066
_refine_ls_abs_structure_details
;
 Flack x determined using 1937 quotients [(I+)-(I-)]/[(I+)+(I-)]
 (Parsons and Flack (2004), Acta Cryst. A60, s61).
;
_refine_ls_abs_structure_Flack     -0.029(11)
_refine_ls_extinction_coef         .
_refine_ls_extinction_method       none
_refine_ls_goodness_of_fit_ref     1.056
_refine_ls_hydrogen_treatment      constr
_refine_ls_matrix_type             full
_refine_ls_number_parameters       284
_refine_ls_number_reflns           5429
_refine_ls_number_restraints       0
_refine_ls_R_factor_all            0.0282
_refine_ls_R_factor_gt             0.0243
_refine_ls_restrained_S_all        1.056
_refine_ls_shift/su_max            0.001
_refine_ls_shift/su_mean           0.000
_refine_ls_structure_factor_coef   Fsqd
_refine_ls_weighting_details
;
 w=1/[\s^2^(Fo^2^)+(0.0219P)^2^+0.5718P]
 where P=(Fo^2^+2Fc^2^)/3
;
_refine_ls_weighting_scheme        calc
_refine_ls_wR_factor_gt            0.0507
_refine_ls_wR_factor_ref           0.0519
_refine_special_details
;
 ?
;
_olex2_refinement_description
;
1. Fixed Uiso
 At 1.2 times of:
  All C(H) groups
 At 1.5 times of:
  All C(H,H,H) groups
2.a Ternary CH refined with riding coordinates:
 C4(H4), C11(H11), C12(H12), C18(H18)
2.b Aromatic/amide H refined with riding coordinates:
 C1(H1), C2(H2), C7(H7), C9(H9), C10(H10), C15(H15)
2.c Idealised Me refined as rotating group:
 C3(H3A,H3B,H3C), C5(H5A,H5B,H5C), C13(H13A,H13B,H13C), C17(H17A,H17B,H17C)
;
_atom_sites_solution_hydrogens     geom
_atom_sites_solution_primary       dual
_atom_sites_solution_secondary     ?
loop_
  _atom_site_label
  _atom_site_type_symbol
  _atom_site_fract_x
  _atom_site_fract_y
  _atom_site_fract_z
  _atom_site_U_iso_or_equiv
  _atom_site_adp_type
  _atom_site_occupancy
  _atom_site_site_symmetry_order
  _atom_site_calc_flag
  _atom_site_refinement_flags_posn
  _atom_site_refinement_flags_adp
  _atom_site_refinement_flags_occupancy
  _atom_site_disorder_assembly
  _atom_site_disorder_group
 Cd Cd 0.16332(2) 0.75226(2) 0.66433(2) 0.01857(6) Uani 1 1 d . . . . .
 O1 O 1.0902(3) 0.9845(3) 0.65370(14) 0.0379(7) Uani 1 1 d . . . . .
 O2 O 0.9440(2) 0.8267(2) 0.62596(11) 0.0286(5) Uani 1 1 d . . . . .
 O3 O 0.3178(2) -0.1359(2) 0.73430(9) 0.0216(4) Uani 1 1 d . . . . .
 O4 O 0.2825(3) 0.8020(3) 0.57885(13) 0.0458(7) Uani 1 1 d . . . . .
 O5 O 0.1231(2) -0.2054(2) 0.77627(10) 0.0254(5) Uani 1 1 d . . . . .
 O6 O 0.4104(3) 0.6243(3) 0.56036(13) 0.0487(7) Uani 1 1 d . . . . .
 O7 O 0.2918(2) 0.5337(2) 0.70849(10) 0.0268(5) Uani 1 1 d . . . . .
 O8 O 0.0939(2) 0.5417(2) 0.65746(13) 0.0272(5) Uani 1 1 d . . . . .
 N1 N 0.2489(2) 0.2563(3) 0.72896(10) 0.0175(4) Uani 1 1 d . . . . .
 N2 N 0.7413(3) 1.0125(3) 0.60419(12) 0.0242(5) Uani 1 1 d . . . . .
 N3 N 0.5657(3) 0.9116(3) 0.56494(11) 0.0210(5) Uani 1 1 d . . . . .
 N4 N 0.2732(2) 0.0994(2) 0.79916(11) 0.0179(5) Uani 1 1 d . . . . .
 C1 C 0.5247(4) 0.9724(3) 0.62124(14) 0.0285(7) Uani 1 1 d . . . . .
 H1 H 0.4360 0.9707 0.6392 0.034 Uiso 1 1 calc R U . . .
 C2 C 0.1857(3) 0.1591(3) 0.75982(13) 0.0177(5) Uani 1 1 d . . . . .
 H2 H 0.0928 0.1357 0.7547 0.021 Uiso 1 1 calc R U . . .
 C3 C 0.4059(4) 0.9297(4) 0.47543(15) 0.0333(8) Uani 1 1 d . . . . .
 H3A H 0.3446 0.9853 0.5010 0.050 Uiso 1 1 calc R U . . .
 H3B H 0.3530 0.8788 0.4441 0.050 Uiso 1 1 calc R U . . .
 H3C H 0.4713 0.9866 0.4529 0.050 Uiso 1 1 calc R U . . .
 C4 C 0.4812(3) 0.8349(3) 0.51903(14) 0.0239(6) Uani 1 1 d . . . . .
 H4 H 0.5426 0.7783 0.4922 0.029 Uiso 1 1 calc R U . . .
 C5 C 0.3499(4) -0.0693(3) 0.87853(16) 0.0283(7) Uani 1 1 d . . . . .
 H5A H 0.4377 -0.0760 0.8567 0.042 Uiso 1 1 calc R U . . .
 H5B H 0.3266 -0.1555 0.8975 0.042 Uiso 1 1 calc R U . . .
 H5C H 0.3555 -0.0018 0.9124 0.042 Uiso 1 1 calc R U . . .
 C6 C 0.3849(3) 0.7429(4) 0.55682(12) 0.0241(6) Uani 1 1 d . . . . .
 C7 C 0.6351(4) 1.0348(3) 0.64578(15) 0.0300(8) Uani 1 1 d . . . . .
 H7 H 0.6386 1.0846 0.6845 0.036 Uiso 1 1 calc R U . . .
 C8 C 0.1932(3) 0.4805(3) 0.68276(13) 0.0203(6) Uani 1 1 d . . . . .
 C9 C 0.3834(3) 0.2605(4) 0.74969(13) 0.0228(6) Uani 1 1 d . . . . .
 H9 H 0.4515 0.3212 0.7360 0.027 Uiso 1 1 calc R U . . .
 C10 C 0.3983(3) 0.1614(3) 0.79309(15) 0.0232(6) Uani 1 1 d . . . . .
 H10 H 0.4793 0.1385 0.8152 0.028 Uiso 1 1 calc R U . . .
 C11 C 0.1862(3) 0.3291(3) 0.67497(13) 0.0188(6) Uani 1 1 d . . . . .
 H11 H 0.0885 0.3025 0.6721 0.023 Uiso 1 1 calc R U . . .
 C12 C 0.2408(3) -0.0295(3) 0.83044(14) 0.0200(6) Uani 1 1 d . . . . .
 H12 H 0.1517 -0.0215 0.8532 0.024 Uiso 1 1 calc R U . . .
 C13 C 0.9327(4) 1.1271(4) 0.55199(19) 0.0395(9) Uani 1 1 d . . . . .
 H13A H 0.9372 1.0617 0.5172 0.059 Uiso 1 1 calc R U . . .
 H13B H 1.0233 1.1642 0.5596 0.059 Uiso 1 1 calc R U . . .
 H13C H 0.8701 1.1989 0.5401 0.059 Uiso 1 1 calc R U . . .
 C14 C 0.9782(3) 0.9462(3) 0.63251(14) 0.0254(7) Uani 1 1 d . . . . .
 C15 C 0.6965(3) 0.9372(3) 0.55590(15) 0.0249(6) Uani 1 1 d . . . . .
 H15 H 0.7496 0.9069 0.5208 0.030 Uiso 1 1 calc R U . . .
 C16 C 0.2273(3) -0.1327(3) 0.77651(14) 0.0193(6) Uani 1 1 d . . . . .
 C17 C 0.2568(3) 0.2895(3) 0.61205(14) 0.0248(7) Uani 1 1 d . . . . .
 H17A H 0.3538 0.3108 0.6148 0.037 Uiso 1 1 calc R U . . .
 H17B H 0.2161 0.3387 0.5763 0.037 Uiso 1 1 calc R U . . .
 H17C H 0.2457 0.1936 0.6049 0.037 Uiso 1 1 calc R U . . .
 C18 C 0.8818(3) 1.0593(3) 0.61283(16) 0.0287(7) Uani 1 1 d . . . . .
 H18 H 0.8818 1.1270 0.6480 0.034 Uiso 1 1 calc R U . . .

loop_
  _atom_site_aniso_label
  _atom_site_aniso_U_11
  _atom_site_aniso_U_22
  _atom_site_aniso_U_33
  _atom_site_aniso_U_23
  _atom_site_aniso_U_13
  _atom_site_aniso_U_12
 Cd 0.01654(9) 0.01739(9) 0.02177(9) 0.00174(11) -0.00100(6) -0.00176(12)
 O1 0.0336(15) 0.0310(14) 0.0492(17) -0.0061(12) -0.0214(14) 0.0064(12)
 O2 0.0301(13) 0.0208(12) 0.0351(12) 0.0010(9) -0.0024(10) 0.0042(9)
 O3 0.0177(10) 0.0207(10) 0.0265(10) -0.0014(8) 0.0016(8) -0.0005(8)
 O4 0.0338(14) 0.0516(17) 0.0519(16) 0.0222(12) 0.0190(12) 0.0104(12)
 O5 0.0225(11) 0.0218(11) 0.0318(11) -0.0019(8) 0.0059(9) -0.0045(8)
 O6 0.0676(19) 0.0299(15) 0.0487(16) 0.0061(12) 0.0087(15) 0.0008(14)
 O7 0.0294(12) 0.0188(11) 0.0323(11) -0.0014(9) -0.0082(9) -0.0045(9)
 O8 0.0202(12) 0.0208(11) 0.0407(14) 0.0065(10) -0.0068(11) -0.0009(9)
 N1 0.0143(9) 0.0147(10) 0.0236(10) -0.0039(13) -0.0014(7) -0.0019(14)
 N2 0.0253(14) 0.0181(13) 0.0291(13) -0.0008(10) -0.0084(10) 0.0030(11)
 N3 0.0239(13) 0.0200(13) 0.0191(12) -0.0015(9) 0.0018(10) -0.0003(10)
 N4 0.0152(12) 0.0161(12) 0.0224(12) -0.0033(9) -0.0005(9) 0.0017(9)
 C1 0.0390(19) 0.0242(16) 0.0225(14) -0.0029(12) 0.0082(13) -0.0047(14)
 C2 0.0154(14) 0.0160(13) 0.0218(13) -0.0025(10) 0.0012(11) -0.0001(11)
 C3 0.0363(19) 0.040(2) 0.0233(16) 0.0059(14) -0.0041(14) -0.0085(16)
 C4 0.0220(15) 0.0284(17) 0.0214(14) -0.0060(12) 0.0020(12) -0.0027(13)
 C5 0.0270(17) 0.0316(18) 0.0262(16) 0.0017(13) -0.0063(14) 0.0042(15)
 C6 0.0234(13) 0.0274(15) 0.0216(12) -0.0014(17) -0.0073(9) -0.0044(18)
 C7 0.049(2) 0.0232(17) 0.0178(15) -0.0014(12) 0.0010(14) -0.0014(15)
 C8 0.0207(15) 0.0183(15) 0.0219(14) 0.0012(10) 0.0037(11) -0.0019(11)
 C9 0.0144(11) 0.0203(15) 0.0339(14) -0.0016(15) -0.0020(9) 0.0010(14)
 C10 0.0154(14) 0.0219(15) 0.0325(16) -0.0022(12) -0.0038(12) 0.0014(12)
 C11 0.0145(13) 0.0172(14) 0.0246(14) 0.0000(10) -0.0023(11) -0.0024(10)
 C12 0.0191(14) 0.0203(14) 0.0204(14) 0.0018(11) 0.0009(11) 0.0001(11)
 C13 0.0293(19) 0.030(2) 0.059(2) 0.0129(17) -0.0178(17) -0.0071(15)
 C14 0.0295(17) 0.0219(16) 0.0249(15) -0.0033(12) -0.0067(13) 0.0055(13)
 C15 0.0223(16) 0.0223(16) 0.0301(15) -0.0075(12) 0.0005(12) 0.0037(12)
 C16 0.0178(14) 0.0153(14) 0.0250(14) 0.0041(11) -0.0022(11) 0.0029(11)
 C17 0.0220(15) 0.0258(17) 0.0265(15) -0.0059(11) -0.0003(11) -0.0044(11)
 C18 0.0265(17) 0.0211(16) 0.0384(18) -0.0058(13) -0.0153(13) 0.0008(13)

_geom_special_details
;
 All esds (except the esd in the dihedral angle between two l.s. planes)
 are estimated using the full covariance matrix.  The cell esds are taken
 into account individually in the estimation of esds in distances, angles
 and torsion angles; correlations between esds in cell parameters are only
 used when they are defined by crystal symmetry.  An approximate (isotropic)
 treatment of cell esds is used for estimating esds involving l.s. planes.
;
loop_
  _geom_bond_atom_site_label_1
  _geom_bond_atom_site_label_2
  _geom_bond_distance
  _geom_bond_site_symmetry_2
  _geom_bond_publ_flag
 Cd O1 2.450(3) 1_455 ?
 Cd O2 2.421(2) 1_455 ?
 Cd O3 2.389(2) 1_565 ?
 Cd O4 2.192(2) . ?
 Cd O5 2.407(2) 1_565 ?
 Cd O8 2.226(2) . ?
 Cd C14 2.749(3) 1_455 ?
 Cd C16 2.685(3) 1_565 ?
 O1 Cd 2.450(3) 1_655 ?
 O1 C14 1.248(4) . ?
 O2 Cd 2.421(2) 1_655 ?
 O2 C14 1.254(4) . ?
 O3 Cd 2.389(2) 1_545 ?
 O3 C16 1.253(4) . ?
 O4 C6 1.256(4) . ?
 O5 Cd 2.407(2) 1_545 ?
 O5 C16 1.259(3) . ?
 O6 C6 1.220(5) . ?
 O7 C8 1.231(4) . ?
 O8 C8 1.270(4) . ?
 N1 C2 1.324(4) . ?
 N1 C9 1.394(3) . ?
 N1 C11 1.478(4) . ?
 N2 C7 1.377(4) . ?
 N2 C15 1.335(4) . ?
 N2 C18 1.471(4) . ?
 N3 C1 1.384(4) . ?
 N3 C4 1.484(4) . ?
 N3 C15 1.326(4) . ?
 N4 C2 1.332(4) . ?
 N4 C10 1.385(4) . ?
 N4 C12 1.485(4) . ?
 C1 H1 0.9500 . ?
 C1 C7 1.355(5) . ?
 C2 H2 0.9500 . ?
 C3 H3A 0.9800 . ?
 C3 H3B 0.9800 . ?
 C3 H3C 0.9800 . ?
 C3 C4 1.512(5) . ?
 C4 H4 1.0000 . ?
 C4 C6 1.541(4) . ?
 C5 H5A 0.9800 . ?
 C5 H5B 0.9800 . ?
 C5 H5C 0.9800 . ?
 C5 C12 1.523(4) . ?
 C7 H7 0.9500 . ?
 C8 C11 1.531(4) . ?
 C9 H9 0.9500 . ?
 C9 C10 1.354(5) . ?
 C10 H10 0.9500 . ?
 C11 H11 1.0000 . ?
 C11 C17 1.538(4) . ?
 C12 H12 1.0000 . ?
 C12 C16 1.536(4) . ?
 C13 H13A 0.9800 . ?
 C13 H13B 0.9800 . ?
 C13 H13C 0.9800 . ?
 C13 C18 1.525(5) . ?
 C14 Cd 2.749(3) 1_655 ?
 C14 C18 1.536(4) . ?
 C15 H15 0.9500 . ?
 C16 Cd 2.685(3) 1_545 ?
 C17 H17A 0.9800 . ?
 C17 H17B 0.9800 . ?
 C17 H17C 0.9800 . ?
 C18 H18 1.0000 . ?

loop_
  _geom_angle_atom_site_label_1
  _geom_angle_atom_site_label_2
  _geom_angle_atom_site_label_3
  _geom_angle
  _geom_angle_site_symmetry_1
  _geom_angle_site_symmetry_3
  _geom_angle_publ_flag
 O1 Cd C14 27.02(9) 1_455 1_455 ?
 O1 Cd C16 74.83(9) 1_455 1_565 ?
 O2 Cd O1 54.14(8) 1_455 1_455 ?
 O2 Cd C14 27.13(9) 1_455 1_455 ?
 O2 Cd C16 111.38(8) 1_455 1_565 ?
 O3 Cd O1 78.15(8) 1_565 1_455 ?
 O3 Cd O2 128.64(7) 1_565 1_455 ?
 O3 Cd O5 55.15(7) 1_565 1_565 ?
 O3 Cd C14 103.67(8) 1_565 1_455 ?
 O3 Cd C16 27.82(8) 1_565 1_565 ?
 O4 Cd O1 82.34(10) . 1_455 ?
 O4 Cd O2 97.92(9) . 1_455 ?
 O4 Cd O3 92.84(10) . 1_565 ?
 O4 Cd O5 146.85(10) . 1_565 ?
 O4 Cd O8 109.15(11) . . ?
 O4 Cd C14 89.81(10) . 1_455 ?
 O4 Cd C16 119.06(10) . 1_565 ?
 O5 Cd O1 82.60(9) 1_565 1_455 ?
 O5 Cd O2 96.86(7) 1_565 1_455 ?
 O5 Cd C14 90.00(8) 1_565 1_455 ?
 O5 Cd C16 27.95(8) 1_565 1_565 ?
 O8 Cd O1 143.88(7) . 1_455 ?
 O8 Cd O2 89.92(8) . 1_455 ?
 O8 Cd O3 132.94(8) . 1_565 ?
 O8 Cd O5 100.36(9) . 1_565 ?
 O8 Cd C14 117.01(9) . 1_455 ?
 O8 Cd C16 122.45(9) . 1_565 ?
 C16 Cd C14 93.51(9) 1_565 1_455 ?
 C14 O1 Cd 89.9(2) . 1_655 ?
 C14 O2 Cd 91.15(18) . 1_655 ?
 C16 O3 Cd 89.36(17) . 1_545 ?
 C6 O4 Cd 128.3(2) . . ?
 C16 O5 Cd 88.41(17) . 1_545 ?
 C8 O8 Cd 101.38(19) . . ?
 C2 N1 C9 108.5(3) . . ?
 C2 N1 C11 122.6(2) . . ?
 C9 N1 C11 128.2(3) . . ?
 C7 N2 C18 125.8(3) . . ?
 C15 N2 C7 108.4(3) . . ?
 C15 N2 C18 125.8(3) . . ?
 C1 N3 C4 127.8(3) . . ?
 C15 N3 C1 108.6(3) . . ?
 C15 N3 C4 123.5(2) . . ?
 C2 N4 C10 108.5(2) . . ?
 C2 N4 C12 121.6(2) . . ?
 C10 N4 C12 128.5(2) . . ?
 N3 C1 H1 126.6 . . ?
 C7 C1 N3 106.9(3) . . ?
 C7 C1 H1 126.6 . . ?
 N1 C2 N4 109.1(2) . . ?
 N1 C2 H2 125.5 . . ?
 N4 C2 H2 125.5 . . ?
 H3A C3 H3B 109.5 . . ?
 H3A C3 H3C 109.5 . . ?
 H3B C3 H3C 109.5 . . ?
 C4 C3 H3A 109.5 . . ?
 C4 C3 H3B 109.5 . . ?
 C4 C3 H3C 109.5 . . ?
 N3 C4 C3 109.6(3) . . ?
 N3 C4 H4 108.5 . . ?
 N3 C4 C6 109.0(2) . . ?
 C3 C4 H4 108.5 . . ?
 C3 C4 C6 112.6(3) . . ?
 C6 C4 H4 108.5 . . ?
 H5A C5 H5B 109.5 . . ?
 H5A C5 H5C 109.5 . . ?
 H5B C5 H5C 109.5 . . ?
 C12 C5 H5A 109.5 . . ?
 C12 C5 H5B 109.5 . . ?
 C12 C5 H5C 109.5 . . ?
 O4 C6 C4 113.5(3) . . ?
 O6 C6 O4 127.2(3) . . ?
 O6 C6 C4 119.3(3) . . ?
 N2 C7 H7 126.4 . . ?
 C1 C7 N2 107.2(3) . . ?
 C1 C7 H7 126.4 . . ?
 O7 C8 O8 125.3(3) . . ?
 O7 C8 C11 120.9(3) . . ?
 O8 C8 C11 113.7(3) . . ?
 N1 C9 H9 126.6 . . ?
 C10 C9 N1 106.7(3) . . ?
 C10 C9 H9 126.6 . . ?
 N4 C10 H10 126.4 . . ?
 C9 C10 N4 107.2(3) . . ?
 C9 C10 H10 126.4 . . ?
 N1 C11 C8 113.1(2) . . ?
 N1 C11 H11 108.4 . . ?
 N1 C11 C17 109.5(2) . . ?
 C8 C11 H11 108.4 . . ?
 C8 C11 C17 109.1(2) . . ?
 C17 C11 H11 108.4 . . ?
 N4 C12 C5 111.5(2) . . ?
 N4 C12 H12 109.1 . . ?
 N4 C12 C16 106.6(2) . . ?
 C5 C12 H12 109.1 . . ?
 C5 C12 C16 111.5(2) . . ?
 C16 C12 H12 109.1 . . ?
 H13A C13 H13B 109.5 . . ?
 H13A C13 H13C 109.5 . . ?
 H13B C13 H13C 109.5 . . ?
 C18 C13 H13A 109.5 . . ?
 C18 C13 H13B 109.5 . . ?
 C18 C13 H13C 109.5 . . ?
 O1 C14 Cd 63.07(18) . 1_655 ?
 O1 C14 O2 124.8(3) . . ?
 O1 C14 C18 114.4(3) . . ?
 O2 C14 Cd 61.71(16) . 1_655 ?
 O2 C14 C18 120.8(3) . . ?
 C18 C14 Cd 176.5(2) . 1_655 ?
 N2 C15 H15 125.6 . . ?
 N3 C15 N2 108.9(3) . . ?
 N3 C15 H15 125.6 . . ?
 O3 C16 Cd 62.82(15) . 1_545 ?
 O3 C16 O5 124.2(3) . . ?
 O3 C16 C12 118.1(3) . . ?
 O5 C16 Cd 63.64(15) . 1_545 ?
 O5 C16 C12 117.7(3) . . ?
 C12 C16 Cd 161.70(19) . 1_545 ?
 C11 C17 H17A 109.5 . . ?
 C11 C17 H17B 109.5 . . ?
 C11 C17 H17C 109.5 . . ?
 H17A C17 H17B 109.5 . . ?
 H17A C17 H17C 109.5 . . ?
 H17B C17 H17C 109.5 . . ?
 N2 C18 C13 110.4(3) . . ?
 N2 C18 C14 112.2(3) . . ?
 N2 C18 H18 107.9 . . ?
 C13 C18 C14 110.5(3) . . ?
 C13 C18 H18 107.9 . . ?
 C14 C18 H18 107.9 . . ?

loop_
  _geom_torsion_atom_site_label_1
  _geom_torsion_atom_site_label_2
  _geom_torsion_atom_site_label_3
  _geom_torsion_atom_site_label_4
  _geom_torsion
  _geom_torsion_site_symmetry_1
  _geom_torsion_site_symmetry_2
  _geom_torsion_site_symmetry_3
  _geom_torsion_site_symmetry_4
  _geom_torsion_publ_flag
 Cd O1 C14 O2 1.4(4) 1_655 . . . ?
 Cd O1 C14 C18 -177.4(2) 1_655 . . . ?
 Cd O2 C14 O1 -1.4(4) 1_655 . . . ?
 Cd O2 C14 C18 177.3(3) 1_655 . . . ?
 Cd O3 C16 O5 17.8(3) 1_545 . . . ?
 Cd O3 C16 C12 -159.3(2) 1_545 . . . ?
 Cd O4 C6 O6 31.1(5) . . . . ?
 Cd O4 C6 C4 -151.9(2) . . . . ?
 Cd O5 C16 O3 -17.7(3) 1_545 . . . ?
 Cd O5 C16 C12 159.5(2) 1_545 . . . ?
 Cd O8 C8 O7 5.9(4) . . . . ?
 Cd O8 C8 C11 -170.28(19) . . . . ?
 O1 C14 C18 N2 -165.3(3) . . . . ?
 O1 C14 C18 C13 71.1(4) . . . . ?
 O2 C14 C18 N2 15.9(4) . . . . ?
 O2 C14 C18 C13 -107.8(4) . . . . ?
 O7 C8 C11 N1 34.9(4) . . . . ?
 O7 C8 C11 C17 -87.2(3) . . . . ?
 O8 C8 C11 N1 -148.8(2) . . . . ?
 O8 C8 C11 C17 89.1(3) . . . . ?
 N1 C9 C10 N4 -0.9(3) . . . . ?
 N3 C1 C7 N2 0.5(4) . . . . ?
 N3 C4 C6 O4 79.2(3) . . . . ?
 N3 C4 C6 O6 -103.6(3) . . . . ?
 N4 C12 C16 Cd -40.7(7) . . . 1_545 ?
 N4 C12 C16 O3 47.3(3) . . . . ?
 N4 C12 C16 O5 -130.1(2) . . . . ?
 C1 N3 C4 C3 81.0(4) . . . . ?
 C1 N3 C4 C6 -42.6(4) . . . . ?
 C1 N3 C15 N2 -0.1(4) . . . . ?
 C2 N1 C9 C10 0.9(4) . . . . ?
 C2 N1 C11 C8 129.3(3) . . . . ?
 C2 N1 C11 C17 -108.9(3) . . . . ?
 C2 N4 C10 C9 0.6(3) . . . . ?
 C2 N4 C12 C5 -173.7(3) . . . . ?
 C2 N4 C12 C16 64.4(3) . . . . ?
 C3 C4 C6 O4 -42.6(4) . . . . ?
 C3 C4 C6 O6 134.6(3) . . . . ?
 C4 N3 C1 C7 -177.7(3) . . . . ?
 C4 N3 C15 N2 177.4(3) . . . . ?
 C5 C12 C16 Cd -162.6(5) . . . 1_545 ?
 C5 C12 C16 O3 -74.6(3) . . . . ?
 C5 C12 C16 O5 108.0(3) . . . . ?
 C7 N2 C15 N3 0.4(4) . . . . ?
 C7 N2 C18 C13 -130.8(3) . . . . ?
 C7 N2 C18 C14 105.5(3) . . . . ?
 C9 N1 C2 N4 -0.5(3) . . . . ?
 C9 N1 C11 C8 -61.2(4) . . . . ?
 C9 N1 C11 C17 60.7(4) . . . . ?
 C10 N4 C2 N1 -0.1(3) . . . . ?
 C10 N4 C12 C5 21.5(4) . . . . ?
 C10 N4 C12 C16 -100.4(3) . . . . ?
 C11 N1 C2 N4 170.8(2) . . . . ?
 C11 N1 C9 C10 -169.8(3) . . . . ?
 C12 N4 C2 N1 -167.5(2) . . . . ?
 C12 N4 C10 C9 167.0(3) . . . . ?
 C15 N2 C7 C1 -0.6(4) . . . . ?
 C15 N2 C18 C13 51.7(4) . . . . ?
 C15 N2 C18 C14 -72.0(4) . . . . ?
 C15 N3 C1 C7 -0.2(4) . . . . ?
 C15 N3 C4 C3 -96.1(4) . . . . ?
 C15 N3 C4 C6 140.3(3) . . . . ?
 C18 N2 C7 C1 -178.4(3) . . . . ?
 C18 N2 C15 N3 178.2(3) . . . . ?

_shelx_res_file
;
TITL a_a.res in P2(1)2(1)2(1)
REM Old TITL a in P2(1)2(1)2(1)
REM SHELXT solution in P2(1)2(1)2(1): R1 0.059, Rweak 0.011, Alpha 0.061
REM <I/s> 1.089 for 24 systematic absences, Orientation as input
REM Flack x = -0.018 ( 0.011 ) from 1656 Parsons' quotients
REM Formula found by SHELXT: C19 N5 O6 Cd
CELL 0.71073 9.8435 10.0428 20.8644 90 90 90
ZERR 4 0.0002 0.0002 0.0005 0 0 0
LATT -1
SYMM 0.5-X,-Y,0.5+Z
SYMM -X,0.5+Y,0.5-Z
SYMM 0.5+X,0.5-Y,-Z
SFAC C H Cd N O
UNIT 72 88 4 16 32

L.S. 20 0 0
PLAN  20
SIZE 0.02 0.05 0.07
TEMP -173.15
CONF
list 4
fmap 2 53
MORE -1
ACTA
BOND $H
OMIT -3 1 5
OMIT 0 0 2
OMIT 1 2 0
OMIT 3 0 2
OMIT 3 1 5
REM <olex2.extras>
REM <HklSrc "%.\\a.hkl">
REM </olex2.extras>

WGHT    0.021900    0.571800
FVAR       0.39504
CD    3    0.163324    0.752259    0.664332    11.00000    0.01654    0.01739 =
         0.02177    0.00174   -0.00100   -0.00176
O1    5    1.090243    0.984462    0.653701    11.00000    0.03359    0.03098 =
         0.04918   -0.00607   -0.02135    0.00636
O2    5    0.944025    0.826739    0.625958    11.00000    0.03005    0.02077 =
         0.03507    0.00095   -0.00236    0.00423
O3    5    0.317794   -0.135873    0.734304    11.00000    0.01774    0.02065 =
         0.02646   -0.00143    0.00164   -0.00050
O4    5    0.282499    0.801974    0.578852    11.00000    0.03384    0.05160 =
         0.05193    0.02216    0.01897    0.01036
O5    5    0.123058   -0.205365    0.776267    11.00000    0.02255    0.02177 =
         0.03177   -0.00190    0.00594   -0.00452
O6    5    0.410431    0.624344    0.560357    11.00000    0.06757    0.02993 =
         0.04869    0.00612    0.00873    0.00081
O7    5    0.291829    0.533723    0.708495    11.00000    0.02935    0.01877 =
         0.03228   -0.00135   -0.00818   -0.00446
O8    5    0.093947    0.541744    0.657462    11.00000    0.02016    0.02082 =
         0.04069    0.00654   -0.00677   -0.00088
N1    4    0.248864    0.256258    0.728957    11.00000    0.01427    0.01474 =
         0.02364   -0.00388   -0.00136   -0.00186
N2    4    0.741350    1.012494    0.604187    11.00000    0.02533    0.01807 =
         0.02910   -0.00075   -0.00840    0.00297
N3    4    0.565694    0.911633    0.564941    11.00000    0.02387    0.02004 =
         0.01911   -0.00153    0.00177   -0.00029
N4    4    0.273204    0.099428    0.799160    11.00000    0.01517    0.01605 =
         0.02240   -0.00330   -0.00050    0.00168
C1    1    0.524653    0.972424    0.621244    11.00000    0.03897    0.02419 =
         0.02246   -0.00293    0.00820   -0.00471
AFIX  43
H1    2    0.436019    0.970743    0.639242    11.00000   -1.20000
AFIX   0
C2    1    0.185661    0.159103    0.759818    11.00000    0.01542    0.01600 =
         0.02176   -0.00250    0.00124   -0.00012
AFIX  43
H2    2    0.092777    0.135697    0.754724    11.00000   -1.20000
AFIX   0
C3    1    0.405913    0.929739    0.475426    11.00000    0.03633    0.04027 =
         0.02329    0.00592   -0.00411   -0.00848
AFIX 137
H3A   2    0.344627    0.985334    0.501001    11.00000   -1.50000
H3B   2    0.352990    0.878820    0.444088    11.00000   -1.50000
H3C   2    0.471295    0.986569    0.452922    11.00000   -1.50000
AFIX   0
C4    1    0.481237    0.834854    0.519032    11.00000    0.02201    0.02843 =
         0.02136   -0.00604    0.00198   -0.00266
AFIX  13
H4    2    0.542586    0.778296    0.492231    11.00000   -1.20000
AFIX   0
C5    1    0.349869   -0.069251    0.878528    11.00000    0.02701    0.03165 =
         0.02622    0.00169   -0.00627    0.00415
AFIX 137
H5A   2    0.437700   -0.075991    0.856651    11.00000   -1.50000
H5B   2    0.326603   -0.155545    0.897513    11.00000   -1.50000
H5C   2    0.355505   -0.001797    0.912365    11.00000   -1.50000
AFIX   0
C6    1    0.384856    0.742936    0.556818    11.00000    0.02344    0.02738 =
         0.02161   -0.00140   -0.00725   -0.00442
C7    1    0.635094    1.034796    0.645780    11.00000    0.04887    0.02321 =
         0.01784   -0.00138    0.00104   -0.00142
AFIX  43
H7    2    0.638583    1.084610    0.684452    11.00000   -1.20000
AFIX   0
C8    1    0.193233    0.480475    0.682760    11.00000    0.02067    0.01835 =
         0.02193    0.00124    0.00367   -0.00189
C9    1    0.383414    0.260483    0.749693    11.00000    0.01437    0.02028 =
         0.03385   -0.00157   -0.00195    0.00097
AFIX  43
H9    2    0.451516    0.321188    0.736015    11.00000   -1.20000
AFIX   0
C10   1    0.398260    0.161350    0.793091    11.00000    0.01537    0.02188 =
         0.03246   -0.00220   -0.00380    0.00143
AFIX  43
H10   2    0.479301    0.138523    0.815241    11.00000   -1.20000
AFIX   0
C11   1    0.186202    0.329069    0.674970    11.00000    0.01453    0.01718 =
         0.02458   -0.00001   -0.00232   -0.00238
AFIX  13
H11   2    0.088485    0.302495    0.672109    11.00000   -1.20000
AFIX   0
C12   1    0.240782   -0.029502    0.830442    11.00000    0.01908    0.02033 =
         0.02045    0.00178    0.00091    0.00014
AFIX  13
H12   2    0.151741   -0.021452    0.853189    11.00000   -1.20000
AFIX   0
C13   1    0.932657    1.127061    0.551989    11.00000    0.02930    0.03037 =
         0.05888    0.01291   -0.01779   -0.00713
AFIX 137
H13A  2    0.937205    1.061723    0.517169    11.00000   -1.50000
H13B  2    1.023310    1.164156    0.559618    11.00000   -1.50000
H13C  2    0.870134    1.198857    0.540079    11.00000   -1.50000
AFIX   0
C14   1    0.978235    0.946216    0.632511    11.00000    0.02950    0.02194 =
         0.02489   -0.00331   -0.00674    0.00552
C15   1    0.696469    0.937234    0.555900    11.00000    0.02233    0.02233 =
         0.03009   -0.00746    0.00051    0.00368
AFIX  43
H15   2    0.749551    0.906942    0.520780    11.00000   -1.20000
AFIX   0
C16   1    0.227292   -0.132722    0.776511    11.00000    0.01776    0.01525 =
         0.02497    0.00412   -0.00219    0.00288
C17   1    0.256849    0.289454    0.612049    11.00000    0.02205    0.02577 =
         0.02653   -0.00587   -0.00034   -0.00442
AFIX 137
H17A  2    0.353817    0.310801    0.614826    11.00000   -1.50000
H17B  2    0.216092    0.338680    0.576341    11.00000   -1.50000
H17C  2    0.245653    0.193640    0.604885    11.00000   -1.50000
AFIX   0
C18   1    0.881814    1.059303    0.612825    11.00000    0.02653    0.02109 =
         0.03838   -0.00577   -0.01529    0.00081
AFIX  13
H18   2    0.881797    1.127020    0.647964    11.00000   -1.20000
AFIX   0
HKLF 4

REM  a_a.res in P2(1)2(1)2(1)
REM R1 =  0.0243 for    4967 Fo > 4sig(Fo)  and  0.0282 for all    5429 data
REM    284 parameters refined using      0 restraints

END

WGHT      0.0219      0.5718

REM Highest difference peak  0.783,  deepest hole -0.430,  1-sigma level  0.066
Q1    1   0.1954  0.7519  0.7006  11.00000  0.05    0.78
Q2    1   0.2261  0.6988  0.6657  11.00000  0.05    0.55
Q3    1   0.3635  0.7258  0.6038  11.00000  0.05    0.31
Q4    1   0.3685  0.7790  0.6066  11.00000  0.05    0.30
Q5    1   0.0831  0.5409  0.6182  11.00000  0.05    0.30
Q6    1   0.2602  0.7953  0.5199  11.00000  0.05    0.30
Q7    1   0.8484  1.2605  0.4985  11.00000  0.05    0.30
Q8    1   0.3378  0.7814  0.6179  11.00000  0.05    0.29
Q9    1   0.7667  0.8049  0.4803  11.00000  0.05    0.29
Q10   1   0.2778  0.7397  0.5587  11.00000  0.05    0.26
Q11   1   0.0483 -0.0387  0.8607  11.00000  0.05    0.26
Q12   1   0.3310  0.7488  0.6623  11.00000  0.05    0.25
Q13   1   0.2209 -0.0840  0.8009  11.00000  0.05    0.25
Q14   1   0.2279  0.8018  0.6610  11.00000  0.05    0.25
Q15   1   0.3727 -0.2001  0.7413  11.00000  0.05    0.24
Q16   1   0.6755  0.7962  0.4583  11.00000  0.05    0.24
Q17   1   0.4927  0.6540  0.5748  11.00000  0.05    0.24
Q18   1   0.5606  0.9637  0.5800  11.00000  0.05    0.23
Q19   1   0.0461 -0.1593  0.7972  11.00000  0.05    0.23
Q20   1   0.2424  0.2849  0.7023  11.00000  0.05    0.23
;
_shelx_res_checksum                67771
_shelx_hkl_file
;
   0   0   2    0.35    0.35
   0   0   2    0.80    0.63
   0   0  -3    0.52    0.83
   0   0   3    1.30    0.77
   0   0   3    0.93    0.81
   0   0  -3    0.80    0.84
   0   0   4 2717.01   64.99
   0   0  -4 2726.49   65.11
   0   0   4 2674.23   65.04
   0   0   5    0.22    1.53
   0   0  -5    3.14    1.51
   0   0   5    0.67    1.55
   0   0   6 1468.54   37.94
   0   0  -6 1482.00   38.07
   0   0   6 1390.19   37.79
   0   0   7    0.61    1.48
   0   0   7    0.31    1.42
   0   0  -7   -0.32    1.62
   0   0   8  181.77    9.02
   0   0   8  185.15    9.05
   0   0   8  196.71    8.22
   0   0  -8  188.42    9.08
   0   0   9    3.52    2.17
   0   0   9    4.52    2.21
   0   0  -9    3.26    2.16
   0   0   9    3.58    2.21
   0   0  10 2533.47   60.66
   0   0 -10 2554.39   63.77
   0   0  10 2525.61   63.46
   0   0 -11    1.51    1.94
   0   0  11    1.44    2.38
   0   0  11    2.49    1.79
   0   0 -12 1035.45   32.84
   0   0  12 1022.49   32.32
   0   0 -12  925.84   44.28
   0   0  12 1039.57   29.06
   0   0 -13   -1.73    6.05
   0   0  13   -0.57    2.44
   0   0 -13   -1.20    2.75
   0   0  13    1.25    1.73
   0   0  14   47.87    6.08
   0   0 -14   49.36    5.91
   0   0  14   55.87    4.41
   0   0 -14   36.76   10.24
   0   0 -15    1.95    5.47
   0   0  15    1.34    1.56
   0   0 -15   -0.70    2.70
   0   0  15    0.66    2.95
   0   0  16  253.38   14.19
   0   0 -16  277.01   15.07
   0   0 -16  237.28   23.02
   0   0  16  240.45    9.09
   0   0 -17    2.24    3.83
   0   0 -17   13.56    4.42
   0   0  17    3.72    3.81
   0   0  17   14.91    4.70
   0   0 -17   25.54   10.72
   0   0  18 1810.63   55.84
   0   0 -18 1853.54   56.14
   0   0 -18 1719.81   72.84
   0   0 -18 1838.45   55.30
   0   0  18 1798.26   54.97
   0   0 -19   -1.68    3.93
   0   0 -19    7.19    4.37
   0   0  19    0.83    3.80
   0   0 -19    6.84    7.98
   0   0  19    0.87    4.17
   0   0  20  139.46   11.95
   0   0 -20  131.84   11.57
   0   0  20  131.16   11.31
   0   0 -20  137.33   11.60
   0   0 -20  152.09   20.53
   0   0 -21    6.52    4.69
   0   0 -21    4.00    3.86
   0   0 -21    9.57    8.37
   0   0  21   12.46    4.92
   0   0 -22  584.85   39.98
   0   0  22  595.10   27.56
   0   0 -22  628.05   28.53
   0   0 -22  626.52   27.80
   0   0 -23    2.49    8.39
   0   0 -23    2.04    5.23
   0   0 -23    6.60    4.60
   0   0  23    6.24    4.67
   0   0 -24  155.19   13.78
   0   0 -24  171.93   22.15
   0   0 -24  193.09   14.88
   0   0 -25   -5.13    9.29
   0   0 -25   -2.23    4.78
   0   0 -26   18.66    6.65
   0   1   0   -0.17    0.66
   0  -1   0    0.11    0.41
   0   1  -1 4940.05  112.44
   0   1  -1 4815.66  113.08
   0  -1   1 4801.63  113.06
   0   1  -1 4731.46  113.94
   0   1   1 4969.13  113.55
   0   1  -2  225.85    7.27
   0   1  -2  238.40    8.35
   0  -1  -2  229.38    7.62
   0   1   2  253.91    8.06
   0   1   3 2176.25   51.50
   0  -1  -3 2043.35   51.31
   0   1   3 2173.41   51.71
   0   1  -3 2065.03   51.04
   0   1   4 3035.76   70.72
   0  -1  -4 3090.34   70.48
   0   1   4 3015.71   70.47
   0  -1   4 2841.46   70.00
   0   1  -4 2971.30   70.05
   0   1  -4 3003.05   72.01
   0  -1  -5  685.47   18.63
   0  -1   5  617.32   18.82
   0   1  -5  655.55   18.99
   0  -1   5  599.50   18.75
   0   1   5  649.71   19.21
   0   1  -5  673.97   22.27
   0   1   5  665.03   19.59
   0  -1  -5  679.44   19.53
   0  -1  -6 2357.07   55.22
   0  -1  -6 2327.00   56.71
   0   1  -6 2245.76   56.17
   0  -1   6 2224.54   56.13
   0   1  -6 2257.64   61.46
   0   1   6 2193.73   55.92
   0   1   6 2293.82   56.59
   0   1   6 2288.25   56.80
   0   1   7  704.71   21.68
   0   1  -7  688.61   21.20
   0  -1   7  689.98   21.25
   0   1  -7  693.26   26.56
   0  -1  -7  697.00   19.78
   0   1  -7  680.87   21.20
   0  -1  -7  730.37   21.75
   0   1   7  701.89   21.43
   0  -1   8   56.72    4.83
   0   1  -8   63.51    5.05
   0   1  -8   78.87    8.73
   0   1   8   69.79    5.29
   0  -1  -8   67.46    5.45
   0   1   8   78.28    5.70
   0   1   8   67.17    5.41
   0   1  -8   64.67    5.30
   0  -1   9 4711.37  111.32
   0   1  -9 4360.56  110.89
   0   1  -9 4458.90  120.83
   0   1   9 4656.85  110.98
   0  -1  -9 4465.76  111.50
   0   1   9 4556.86  111.33
   0   1   9 4495.55  111.73
   0   1  -9 4517.64  111.32
   0   1 -10   90.17    6.78
   0   1 -10  100.69   12.29
   0  -1  10  100.07    7.21
   0   1  10  106.42    7.36
   0  -1 -10  113.42    7.61
   0   1  10  103.99    7.39
   0   1  10  106.97    7.59
   0   1 -10  105.67    7.34
   0  -1 -11  202.43   11.06
   0   1 -11  222.26   16.93
   0   1  11  228.88   11.52
   0  -1  11  237.68   11.82
   0   1  11  221.24   11.58
   0   1  11  237.65   12.08
   0  -1 -11  223.76   11.79
   0   1 -11  221.71   11.68
   0  -1 -12  107.98    7.97
   0   1 -12  109.52   12.71
   0  -1  12   97.50    7.74
   0   1  12  109.76    8.02
   0   1  12  106.87    8.15
   0   1  12  109.44    8.29
   0  -1 -12  114.26    8.47
   0   1 -12  112.40    8.36
   0  -1 -13  844.86   28.29
   0   1 -13  834.33   38.10
   0  -1  13  852.47   28.46
   0   1  13  820.81   27.90
   0   1  13  759.83   27.73
   0  -1 -13  840.23   28.88
   0   1 -13  833.60   28.79
   0   1  13  812.60   28.59
   0   1  14   10.51    3.65
   0  -1 -14   14.16    3.65
   0  -1  14   14.86    3.72
   0   1  14    4.25    2.85
   0   1 -14   13.84    3.50
   0   1 -14   13.47    6.57
   0  -1 -14   15.75    3.74
   0   1  15  313.03   16.23
   0  -1 -15  326.19   16.03
   0   1 -15  332.11   23.94
   0  -1 -15  308.82   26.87
   0  -1 -15  338.11   16.76
   0   1 -15  319.17   16.39
   0  -1  15  308.94   15.69
   0   1  15  289.73   15.37
   0  -1  16    1.05    2.19
   0  -1 -16    5.25    3.51
   0  -1 -16   -0.70    3.33
   0   1  16   -0.75    2.96
   0  -1 -16    2.35    8.24
   0   1 -16    1.67    5.18
   0   1 -16    0.76    3.16
   0  -1  16    2.13    3.25
   0  -1  17   14.80    3.59
   0  -1 -17   11.14    4.24
   0  -1 -17   21.56    5.08
   0   1  17   15.03    4.58
   0   1 -17   28.00    9.27
   0  -1 -17   22.09   11.02
   0   1 -17   22.57    5.07
   0  -1  17   15.08    4.42
   0  -1  18   12.83    2.94
   0  -1 -18   11.90    4.50
   0   1  18    4.17    3.83
   0  -1 -18   13.37    4.17
   0  -1 -18   12.74    8.60
   0   1 -18   22.00    9.08
   0   1 -18    7.70    4.17
   0  -1  18   13.60    4.50
   0   1 -19  286.17   24.39
   0  -1 -19  278.94   28.64
   0  -1 -19  302.03   17.57
   0  -1  19  304.14   17.09
   0   1  19  316.96   17.81
   0  -1  19  272.91   12.05
   0  -1 -19  316.98   17.21
   0  -1 -20   18.87   10.40
   0  -1  20    5.23    1.90
   0   1  20    0.92    4.30
   0   1 -20   13.77    9.20
   0  -1 -20   13.33    5.04
   0  -1  20    1.78    3.90
   0  -1 -20    4.37    4.41
   0  -1 -21  521.22   25.42
   0  -1 -21  576.77   25.72
   0   1 -21  515.73   34.20
   0  -1 -21  514.69   39.41
   0   1  21  556.70   25.80
   0  -1 -22   39.59    7.18
   0   1 -22   29.97    6.93
   0   1 -22   47.78   11.37
   0  -1 -22   51.55    8.35
   0   1  22   50.02    8.21
   0  -1  22   41.29    7.18
   0  -1 -22   42.24   12.94
   0   1 -23    8.39    5.29
   0  -1 -23    7.07    4.53
   0   1 -23    4.25    6.60
   0  -1 -23    5.51    4.38
   0  -1  23    8.39    4.91
   0   1  23   11.48    5.26
   0  -1 -23   17.15   10.36
   0  -1 -24    3.16    4.62
   0   1 -24    1.10    4.58
   0  -1 -24    3.45    4.03
   0   1 -24    4.36    8.15
   0   1 -25  291.96   19.59
   0  -1 -25  312.01   20.34
   0  -1 -25  307.87   19.44
   0   1 -25  264.29   25.50
   0  -1 -26    8.73    5.35
   0  -1 -26    1.14    5.93
   0   1 -26    4.73    6.26
   0   1 -26   20.34    9.92
   0   2   0 1396.93   36.07
   0  -2   0 1359.11   37.65
   0   2   0 1439.12   38.22
   0   2   1  429.44   13.87
   0   2  -1  408.43   15.89
   0   2   1  453.03   15.26
   0  -2   1  461.68   16.16
   0  -2   1  443.63   13.99
   0   2  -1  445.10   14.09
   0   2   2 1678.66   43.14
   0   2  -2 1700.71   43.96
   0   2  -2 1613.40   41.03
   0   2  -2 1620.81   42.12
   0   2  -3   70.06    4.22
   0   2   3   75.61    5.15
   0   2  -3   63.78    5.09
   0   2  -4  474.90   14.70
   0   2   4  473.64   15.88
   0  -2  -4  457.38   15.20
   0   2  -4  452.38   16.41
   0   2   5  100.43    6.22
   0  -2   5   90.86    5.49
   0  -2  -5   95.29    5.92
   0   2  -5   97.71    5.52
   0   2   6  108.30    6.79
   0   2  -6  105.02    6.18
   0  -2   6  104.46    7.23
   0   2   6  100.33    6.28
   0  -2  -6  107.26    6.49
   0  -2  -6  116.67    6.18
   0  -2  -7  538.73   17.59
   0  -2  -7  554.71   18.34
   0   2   7  531.61   18.35
   0   2   7  541.68   18.96
   0   2  -7  535.10   18.41
   0  -2  -7  517.98   18.51
   0  -2  -7  514.36   18.15
   0   2  -7  538.04   17.98
   0  -2  -8  268.26   11.23
   0  -2  -8  242.01   11.07
   0   2   8  250.86   11.60
   0   2  -8  257.15   11.38
   0  -2  -8  257.63   12.03
   0  -2  -8  257.70   11.76
   0   2   8  272.78   12.30
   0   2  -8  273.45   12.77
   0   2  -9  123.89    9.53
   0   2   9  144.77    8.60
   0   2   9  135.60    8.64
   0  -2  -9  132.74    8.30
   0  -2  -9  119.60    7.53
   0  -2  -9  132.06    7.81
   0   2  -9  139.96    8.28
   0   2 -10  965.25   32.80
   0  -2 -10  893.77   27.47
   0   2 -10  912.49   29.08
   0   2  10  925.11   29.54
   0   2  10  918.02   29.90
   0  -2 -10  951.86   28.82
   0  -2 -10  919.54   29.57
   0   2  11   23.11    4.05
   0  -2 -11   26.73    3.56
   0   2  11   23.05    4.20
   0  -2 -11   17.42    3.51
   0  -2 -11   18.51    3.63
   0   2 -11   11.45    4.35
   0   2 -11   25.18    4.05
   0  -2 -12 2392.31   63.01
   0  -2  12 2124.18   62.40
   0  -2 -12 2400.75   64.25
   0   2  12 2274.63   63.72
   0   2 -12 2395.71   69.60
   0   2 -12 2277.12   63.23
   0   2  12 2507.84   64.86
   0  -2  13   20.02    4.19
   0  -2 -13   19.94    4.19
   0   2  13   18.07    3.94
   0  -2 -13   22.96    4.49
   0   2 -13   21.71    4.25
   0   2  13   22.01    4.31
   0   2 -13   26.64    6.23
   0  -2  14  178.40   11.37
   0  -2 -14  200.73   11.74
   0  -2 -14  176.00   11.56
   0   2  14  179.21   11.58
   0   2 -14  188.09   15.06
   0   2 -14  170.40   11.25
   0   2  14  186.91   11.95
   0  -2  15    0.68    2.68
   0  -2 -15    2.63    2.89
   0   2  15   -0.71    2.74
   0   2 -15    3.48    2.83
   0   2  15    2.20    3.14
   0  -2 -15    0.72    2.62
   0   2 -15   -1.21    4.67
   0   2 -16  369.56   23.33
   0  -2  16  368.55   18.27
   0  -2 -16  427.44   19.06
   0   2  16  355.67   18.28
   0   2  16  383.37   18.89
   0  -2 -16  404.39   19.34
   0   2 -16  397.36   18.93
   0  -2 -17    2.74    7.24
   0  -2  17    3.83    3.43
   0  -2 -17   -0.75    3.29
   0   2  17    1.59    3.42
   0   2 -17    1.38    5.00
   0  -2 -17    4.91    3.25
   0   2 -17    4.73    3.90
   0   2  17    4.92    4.13
   0   2 -18  770.86   37.95
   0  -2 -18  828.90   51.21
   0   2  18  832.60   32.35
   0  -2  18  899.71   32.37
   0  -2 -18  880.75   31.85
   0  -2 -18  827.18   32.25
   0  -2 -19  244.30   28.90
   0   2 -19  223.89   20.00
   0   2  19  255.12   16.17
   0  -2  19  228.48   14.94
   0  -2 -19  248.86   15.94
   0  -2 -19  272.38   15.92
   0  -2 -20  115.85   10.56
   0   2 -20  105.98   13.71
   0  -2  20  109.26    9.45
   0  -2 -20  133.28   21.56
   0  -2  20  125.80   11.10
   0  -2 -20  124.01   11.34
   0   2  20  132.70   12.01
   0   2  21  155.77   13.16
   0  -2 -21  148.87   22.90
   0  -2  21  143.13    9.82
   0   2 -21  143.36   16.33
   0  -2 -21  146.29   12.26
   0  -2 -21  148.42   12.73
   0   2  22  172.72   14.19
   0  -2 -22  160.28   13.60
   0  -2 -22  153.88   12.82
   0   2 -22  155.40   17.45
   0  -2  22  144.24    9.18
   0  -2 -22  170.29   25.10
   0   2  23   16.16    6.38
   0   2 -23   12.48    7.27
   0  -2 -23   10.00    5.04
   0  -2 -23    5.56    4.54
   0   2 -24  283.50   23.89
   0  -2 -24  277.71   19.16
   0  -2 -24  337.25   19.88
   0  -2 -25   -1.21    4.93
   0  -2 -25   -1.09    4.43
   0   2 -25    3.74    6.78
   0  -2 -26    3.37    4.82
   0   3   0    0.52    2.39
   0   3   0   -0.33    1.74
   0  -3   0    0.48    2.40
   0   3  -1  243.03   12.81
   0  -3   1  238.94   12.35
   0   3   1  277.37   12.65
   0   3   1  233.57   10.43
   0   3  -1  256.97   10.75
   0  -3   2  165.64   10.61
   0   3   2  199.90   10.53
   0   3  -2  180.66    8.90
   0  -3   2  186.50    7.67
   0  -3   2  174.82    8.84
   0   3  -3 2559.83   65.43
   0   3  -3 2506.48   66.80
   0  -3  -3 2714.10   66.85
   0   3   3 2738.35   69.01
   0   3  -3 2756.70   69.74
   0  -3   3 2617.41   71.71
   0  -3   3 2651.54   64.93
   0   3   4   39.09    4.55
   0   3  -4   36.72    4.71
   0   3  -4   32.29    3.49
   0  -3   4   32.40    3.19
   0   3  -5    1.65    1.86
   0   3  -5    1.01    1.89
   0  -3   5    1.13    2.43
   0   3   5    0.46    1.97
   0  -3  -5    0.77    1.72
   0  -3  -6   59.41    5.31
   0   3   6   54.07    5.38
   0   3  -6   65.59    5.13
   0  -3   6   72.64    6.93
   0  -3  -6   57.68    5.49
   0  -3   7 2585.44   69.38
   0  -3  -7 2539.04   66.13
   0  -3  -7 2531.42   66.92
   0   3   7 2567.58   67.49
   0   3  -7 2503.88   65.32
   0   3  -8  215.77   10.83
   0  -3  -8  233.18   11.52
   0  -3  -8  242.19   10.81
   0   3   8  233.29   12.10
   0  -3   8  219.44   13.83
   0  -3  -8  237.62   11.93
   0  -3  -9 2892.14   78.13
   0   3  -9 3022.23   77.67
   0  -3  -9 3126.56   77.08
   0   3   9 3029.41   79.25
   0  -3   9 2970.79   81.52
   0  -3  -9 3043.63   79.17
   0  -3 -10   90.07    7.60
   0   3  10  105.65    7.94
   0   3 -10   98.93    7.37
   0  -3 -10   86.84    7.56
   0   3  10  108.12    8.29
   0  -3 -10  116.10    7.57
   0  -3 -10  101.27    8.05
   0  -3  10   89.33    9.03
   0  -3 -11  931.78   29.84
   0  -3 -11  958.76   31.41
   0   3 -11  984.15   30.97
   0   3  11  951.87   31.68
   0  -3 -11  944.19   30.48
   0   3  11  928.63   31.77
   0  -3  11  925.21   34.01
   0  -3 -11  907.00   31.52
   0  -3 -12   64.49    6.16
   0  -3 -12   59.17    6.38
   0   3 -12   48.41    5.71
   0   3  12   46.25    5.96
   0  -3 -12   59.49    5.89
   0  -3  12   49.41    7.05
   0   3  12   50.65    6.23
   0  -3 -13  310.13   14.76
   0  -3 -13  316.97   14.08
   0   3  13  301.39   15.58
   0  -3 -13  271.53   14.90
   0  -3  13  300.98   17.46
   0   3  13  304.58   15.95
   0   3 -13  308.28   15.16
   0  -3  14   18.30    5.49
   0   3  14   18.54    4.24
   0   3  14   19.40    4.49
   0  -3 -14   17.55    3.57
   0   3 -14   15.62    4.08
   0  -3 -14   16.49    4.10
   0  -3 -14   13.02    3.73
   0   3 -14   14.58    4.30
   0  -3 -15 1153.92   39.85
   0   3  15 1280.94   40.64
   0   3 -15 1181.53   39.57
   0   3 -15 1214.74   42.24
   0  -3 -15 1296.49   39.61
   0   3  15 1166.43   40.24
   0  -3 -16   28.85    5.18
   0   3  16   23.08    5.09
   0   3 -16   40.17    7.01
   0   3  16   28.09    5.40
   0  -3 -16   30.00    5.61
   0   3 -16   31.55    5.52
   0  -3 -17   59.09    7.18
   0   3  17   67.99    8.10
   0   3 -17   69.92    9.19
   0   3  17   57.16    7.69
   0   3 -17   56.28    7.22
   0  -3 -17   72.39    8.36
   0   3 -18   29.58    6.92
   0  -3 -18   21.75   13.01
   0  -3 -18   23.80    5.06
   0   3  18   22.07    5.25
   0   3 -18   29.31    5.61
   0   3  18   19.06    5.40
   0  -3 -18   25.96    5.58
   0  -3 -19  407.79   20.16
   0   3  19  375.65   20.33
   0   3 -19  400.62   20.59
   0   3 -19  378.37   23.05
   0  -3 -19  387.28   20.64
   0  -3 -19  422.12   38.58
   0   3  19  399.72   21.08
   0   3 -20    1.91    3.35
   0   3  20    2.97    4.25
   0  -3 -20    3.51    3.93
   0  -3 -20    6.64    9.82
   0  -3 -20    1.98    3.33
   0  -3 -21  426.52   21.43
   0   3 -21  457.18   22.88
   0   3  21  435.85   22.92
   0  -3 -21  417.11   22.53
   0  -3 -21  363.81   36.87
   0  -3 -22   28.15    6.75
   0  -3 -22   34.33    6.52
   0   3 -22   13.69    5.43
   0   3  22   32.12    6.82
   0  -3  22   37.39    8.53
   0  -3 -23   59.71    8.82
   0  -3 -23   73.53    9.23
   0   3 -23   73.86    9.68
   0  -3  23   55.36   10.30
   0  -3 -24   -1.17    4.11
   0  -3  24   -1.55    5.63
   0   3 -24   -4.60    4.43
   0  -3 -24   -3.10    5.47
   0  -3  25  173.62   17.97
   0  -3 -25  199.09   15.41
   0  -3 -25  176.41   15.56
   0  -3 -26   23.41    6.45
   0  -3  26   19.97    8.10
   0  -3  27  114.78   15.00
   0  -3  28    1.76    5.94
   0   4   0 5126.08  124.46
   0   4   0 5038.23  119.18
   0  -4   1  797.35   29.00
   0   4   1  824.97   29.40
   0   4  -1  785.44   30.11
   0   4  -1  809.96   26.07
   0   4   1  827.71   26.23
   0  -4  -2 1498.25   42.09
   0   4  -2 1506.07   42.52
   0   4   2 1534.30   45.67
   0  -4   2 1455.83   46.23
   0  -4   2 1495.43   39.79
   0   4   3   16.00    4.13
   0   4  -3   19.62    4.26
   0  -4  -3   23.52    3.72
   0   4  -3   23.72    3.92
   0  -4   3   17.05    4.61
   0  -4   3   23.33    2.91
   0   4   4 3387.36   85.01
   0   4  -4 3387.79   85.39
   0  -4   4 3302.28   79.33
   0  -4  -4 3238.29   81.65
   0  -4   4 3193.58   88.26
   0  -4  -5   10.05    2.81
   0  -4   5    9.28    2.33
   0   4  -5   11.73    2.63
   0   4   5   11.60    3.62
   0   4  -5    7.70    3.35
   0   4  -6 4094.52  106.68
   0   4   6 4177.23  106.10
   0  -4  -6 4153.15  105.00
   0  -4   6 4170.87  101.68
   0   4  -6 4096.29  102.59
   0  -4  -7   13.33    3.52
   0   4   7   10.73    3.19
   0  -4   7   11.82    4.04
   0   4  -7   14.15    3.99
   0  -4   7    8.89    2.52
   0  -4  -7    5.72    2.84
   0   4  -7    7.88    2.65
   0   4  -8   56.39    6.09
   0   4   8   47.40    5.98
   0  -4  -8   49.24    5.75
   0  -4   8   39.55    4.53
   0   4  -8   48.13    5.21
   0  -4   8   40.76    6.56
   0  -4  -8   39.82    5.05
   0  -4  -9   -0.44    2.11
   0   4  -9    1.59    2.16
   0   4  -9   -0.61    2.55
   0  -4  -9    2.53    2.51
   0  -4   9    3.32    2.13
   0   4   9    0.67    2.44
   0  -4   9    0.82    3.27
   0  -4  -9    0.58    2.16
   0  -4 -10  700.08   23.44
   0   4 -10  651.98   25.03
   0  -4 -10  622.28   24.36
   0  -4  10  641.41   27.52
   0   4 -10  700.41   24.48
   0  -4 -10  711.19   26.00
   0  -4  10  661.70   23.53
   0   4  10  688.51   26.16
   0  -4 -11  150.69    9.46
   0  -4 -11  128.32    9.63
   0  -4 -11  135.45   10.28
   0  -4  11  163.10   10.00
   0  -4  11  169.75   12.61
   0   4 -11  162.17   10.38
   0   4  11  134.25   10.40
   0  -4 -11  148.31   10.60
   0  -4 -12 1792.47   54.84
   0  -4 -12 1786.60   54.30
   0   4 -12 1944.87   54.21
   0  -4 -12 1808.32   54.11
   0  -4  12 1887.94   53.27
   0  -4  12 1809.09   58.34
   0   4  12 1924.72   56.11
   0  -4 -12 1875.90   52.48
   0  -4 -13  134.44    9.31
   0  -4 -13  123.99    9.92
   0   4 -13  123.74    9.70
   0  -4  13  131.09    9.51
   0  -4 -13  109.50    9.29
   0   4  13  119.95   10.29
   0  -4  13  120.60   11.66
   0  -4 -13  117.14    9.86
   0  -4 -14  222.65   13.03
   0  -4  14  204.58   12.65
   0   4 -14  203.38   12.89
   0  -4 -14  211.93   13.46
   0  -4 -14  207.69   12.26
   0  -4  14  233.17   16.40
   0   4  14  213.89   14.01
   0  -4 -15  119.23    9.40
   0  -4  15  133.67   10.44
   0   4 -15  125.47   10.30
   0  -4 -15  134.57   10.77
   0  -4 -15  125.24    9.61
   0  -4  15  141.74   12.98
   0   4  15  130.32   10.98
   0   4  16  662.36   27.99
   0   4 -16  684.04   27.33
   0  -4 -16  605.92   23.87
   0  -4 -16  686.30   26.23
   0  -4  16  686.73   31.17
   0  -4 -16  687.37   27.95
   0   4  17   44.80    7.19
   0  -4 -17   33.21    5.83
   0  -4 -17   38.49    6.69
   0   4 -17   30.04    5.73
   0  -4  17   30.39    6.96
   0   4  18  811.37   33.26
   0   4 -18  854.20   32.91
   0  -4 -18  836.98   33.49
   0  -4 -18  876.11   32.13
   0  -4  18  858.99   37.43
   0  -4 -19    6.89    4.12
   0   4  19    7.09    4.44
   0  -4 -19    3.35    3.51
   0  -4  19   -1.33    4.30
   0  -4 -19    3.47   10.78
   0   4 -19    0.95    3.89
   0  -4  20    1.38    6.35
   0   4  20    8.41    4.82
   0  -4 -20    1.02    3.84
   0   4 -20    7.00    4.39
   0  -4 -20    7.94    4.29
   0  -4  21   10.09    6.18
   0  -4 -21    1.07    3.87
   0   4  21    3.27    3.95
   0  -4 -21   -1.85    3.66
   0   4 -21   -1.05    4.17
   0  -4 -22  247.16   17.52
   0  -4  22  263.37   20.98
   0   4 -22  251.12   16.90
   0  -4 -22  244.72   16.33
   0   4 -22  296.64   18.55
   0   4 -23    2.29    4.01
   0  -4 -23    7.94    5.00
   0  -4  23    1.55    6.16
   0  -4 -23    5.79    4.85
   0   4 -24  309.59   20.11
   0  -4 -24  293.83   18.63
   0  -4 -24  284.08   19.57
   0  -4  24  303.63   23.53
   0  -4 -25   16.00    5.56
   0  -4  25    9.95    6.59
   0  -4 -26   -2.21    5.65
   0  -4  26   -1.71    6.78
   0  -4  27   -7.02    6.97
   0  -4  28   66.53   12.68
   0   5   0    0.90    3.16
   0   5   0   -2.28    2.77
   0   5   1  840.28   32.44
   0  -5   1  864.44   32.29
   0   5  -1  883.25   33.94
   0  -5  -1  800.70   27.90
   0   5   1  824.37   28.37
   0   5  -1  886.12   28.93
   0   5   2   81.72    8.70
   0  -5   2   94.06    9.43
   0  -5  -2   96.97    7.63
   0  -5   2   79.68    5.78
   0   5  -2   84.26    7.44
   0   5  -3 1728.42   55.96
   0  -5   3 1863.20   58.33
   0   5   3 1825.79   56.45
   0  -5   3 1898.98   49.63
   0  -5  -3 1953.18   52.80
   0   5  -3 1880.17   53.18
   0   5  -4   81.93    8.58
   0   5   4   80.57    8.60
   0  -5   4   88.85    9.89
   0  -5   4   89.86    6.05
   0   5  -4   77.51    7.38
   0  -5  -4   77.63    6.98
   0  -5  -5  499.49   21.42
   0   5   5  557.60   23.65
   0  -5   5  522.92   25.48
   0   5  -5  526.61   23.22
   0  -5   5  520.79   18.30
   0  -5  -5  520.24   20.32
   0   5   6  311.22   17.03
   0  -5   6  298.22   19.20
   0  -5  -6  327.77   16.30
   0   5  -6  318.28   17.10
   0  -5   6  315.23   13.32
   0  -5  -6  319.89   14.96
   0   5  -7  730.10   25.18
   0   5   7  750.80   28.65
   0  -5   7  680.60   31.63
   0   5  -7  680.36   27.85
   0  -5  -7  702.01   25.41
   0  -5   7  734.20   24.02
   0  -5  -7  728.55   27.39
   0   5  -8   46.82    5.54
   0  -5  -8   45.89    5.71
   0  -5  -8   42.50    6.05
   0  -5   8   42.17    4.92
   0   5   8   50.81    6.84
   0   5  -8   47.34    6.86
   0   5   9 4013.79  103.71
   0   5  -9 3774.67   99.44
   0   5  -9 3908.95  101.39
   0  -5   9 3860.44   98.06
   0  -5  -9 3856.64  101.93
   0   5 -10    4.47    2.93
   0   5  10    8.29    3.47
   0  -5 -10   11.65    3.39
   0   5 -10   13.78    4.08
   0  -5  10   13.16    3.41
   0  -5  10    3.13    3.52
   0  -5 -10    5.29    3.40
   0  -5 -11  153.51    9.85
   0   5 -11  173.81   11.91
   0   5  11  159.18   12.08
   0  -5 -11  143.34   11.35
   0   5 -11  180.38   11.59
   0  -5  11  174.27   10.66
   0  -5  11  182.32   14.29
   0  -5  12   41.36    7.39
   0  -5 -12   25.39    5.05
   0  -5 -12   31.90    4.89
   0   5 -12   37.89    5.69
   0   5  12   38.45    6.33
   0   5 -12   34.30    5.71
   0  -5 -12   30.86    5.64
   0  -5  12   51.33    6.03
   0  -5  13  499.49   25.44
   0   5 -13  496.22   21.43
   0  -5 -13  458.73   19.47
   0   5 -13  474.30   21.79
   0  -5 -13  437.95   21.68
   0  -5  13  459.26   20.03
   0  -5 -13  425.71   20.60
   0   5  13  467.47   22.51
   0  -5 -13  469.13   21.95
   0  -5  14   -3.49    4.75
   0  -5 -14    0.83    3.54
   0   5  14   -0.93    3.38
   0   5 -14    1.59    3.06
   0   5 -14   -2.50    3.66
   0  -5 -14    0.65    2.66
   0  -5  14    1.42    2.66
   0  -5 -14    1.77    3.41
   0  -5 -14   -1.70    3.37
   0  -5  15  454.61   25.35
   0   5 -15  500.87   22.87
   0  -5 -15  468.69   22.52
   0  -5 -15  515.56   21.21
   0  -5 -15  490.12   22.45
   0   5  15  449.97   23.21
   0  -5 -15  481.22   23.28
   0  -5  15  461.16   21.28
   0   5 -15  513.87   23.16
   0   5 -16   84.53    9.20
   0  -5 -16   66.33    8.02
   0  -5  16   62.20    7.77
   0   5  16   80.00    9.55
   0  -5 -16   76.23    7.98
   0  -5 -16   73.03    8.43
   0   5 -16   73.08    8.56
   0  -5  16   83.23   10.68
   0  -5  17    1.31    5.62
   0  -5 -17    0.74    2.95
   0  -5  17    4.98    3.96
   0  -5 -17   12.23    4.35
   0   5 -17    2.75    3.93
   0   5 -17   13.83    4.56
   0  -5 -17    2.83    3.18
   0   5  17   11.37    5.12
   0   5 -18    9.44    4.59
   0   5 -18   12.58    5.05
   0  -5 -18    8.63    3.73
   0  -5 -18   12.82    4.89
   0  -5  18    6.81    5.84
   0  -5 -18    8.04    3.99
   0  -5  18   12.19    4.47
   0   5  18   10.68    5.57
   0   5 -19  671.87   28.97
   0  -5 -19  649.62   27.03
   0   5  19  635.97   29.82
   0  -5  19  638.15   32.75
   0   5 -19  658.90   29.24
   0  -5 -19  660.17   29.35
   0  -5 -20    4.41    3.87
   0  -5 -20   -2.15    4.03
   0  -5  20    1.47    5.49
   0   5 -20   -1.99    3.84
   0   5 -20    3.19    3.85
   0   5  20   -2.28    3.85
   0   5 -21  565.60   27.24
   0  -5  21  492.37   30.07
   0  -5 -21  584.83   25.76
   0  -5 -21  551.61   27.16
   0  -5 -22    4.82    4.13
   0  -5 -22    3.46    4.32
   0   5 -22    2.32    4.61
   0  -5  22    4.71    6.23
   0  -5 -23   45.80    7.92
   0  -5 -23   51.35    8.58
   0   5 -23   43.50    8.14
   0  -5  23   51.89   11.09
   0  -5 -24   12.33    5.53
   0  -5  24   10.02    6.82
   0  -5 -25   95.55   11.04
   0  -5  25   66.97   12.69
   0  -5  26   14.09    7.55
   0  -5  27  176.61   18.60
   0   6   0  961.58   33.10
   0  -6   0  940.23   32.67
   0   6   0 1015.65   38.96
   0   6  -1  215.72   12.88
   0  -6   1  195.98    9.97
   0  -6  -1  216.81   12.65
   0   6  -1  201.31   15.72
   0   6   1  191.81   15.17
   0  -6   1  200.96   14.62
   0   6  -2   97.09    8.52
   0  -6   2   93.10    6.60
   0  -6  -2  103.61    8.71
   0  -6   2  100.12   10.43
   0   6  -3  205.87   12.66
   0   6   3  174.22   13.71
   0  -6   3  174.51   14.21
   0  -6  -3  206.12   12.25
   0  -6   3  183.09    9.70
   0  -6  -4  180.91   11.44
   0   6  -4  174.82   11.82
   0  -6   4  181.98    9.52
   0   6  -4  168.53   13.09
   0   6   4  150.87   12.78
   0  -6   5   -1.16    3.92
   0  -6  -5    0.81    2.93
   0  -6   5    0.45    1.88
   0   6   5   -0.98    3.79
   0   6  -5    0.93    3.24
   0   6  -5   -0.73    2.64
   0  -6  -5    2.59    2.84
   0   6   6  993.18   37.97
   0  -6   6  995.90   40.76
   0  -6  -6  970.75   35.33
   0  -6  -6 1023.64   33.90
   0   6  -6 1031.69   37.74
   0  -6   6 1021.50   31.22
   0  -6   7   28.47    7.40
   0  -6  -7   24.34    4.91
   0  -6   7   32.42    4.49
   0   6  -7   26.20    6.29
   0  -6  -7   36.37    5.30
   0   6   8  516.04   24.24
   0  -6   8  468.40   18.93
   0  -6  -8  483.85   20.84
   0  -6  -8  494.87   22.52
   0  -6   8  524.93   28.32
   0   6  -8  521.14   24.39
   0  -6  -9   11.76    4.59
   0   6   9    7.76    4.54
   0   6  -9   10.15    3.70
   0  -6  -9   10.27    3.74
   0   6  -9    8.05    3.37
   0  -6   9   12.81    5.96
   0  -6   9    8.32    2.80
   0  -6 -10  807.37   29.55
   0  -6 -10  797.08   31.16
   0   6  10  779.53   32.50
   0   6 -10  828.59   29.83
   0   6 -10  809.91   31.00
   0  -6  10  800.15   27.88
   0  -6 -11   20.30    4.92
   0   6  11   27.84    6.33
   0   6 -11   22.12    5.00
   0  -6 -11   19.93    4.50
   0  -6  11   29.29    4.81
   0  -6 -11   34.82    4.96
   0   6 -11   25.54    4.90
   0  -6 -12  673.50   26.48
   0   6  12  677.58   29.90
   0  -6 -12  639.53   27.88
   0  -6 -12  671.22   24.92
   0  -6  12  696.46   25.81
   0   6 -12  702.35   28.69
   0   6 -12  739.47   28.00
   0   6 -13    3.59    3.25
   0  -6 -13    4.66    4.27
   0   6  13    6.22    4.85
   0  -6 -13    3.20    2.68
   0  -6  13    4.20    3.00
   0   6 -13    3.32    2.90
   0   6 -14   32.11    6.02
   0   6 -14   32.30    6.34
   0  -6  14   37.30    5.85
   0   6  14   36.18    6.65
   0  -6 -14   30.86    6.24
   0  -6  14   45.98    8.80
   0  -6 -14   35.96    7.30
   0  -6 -14   35.73    5.59
   0   6 -15  130.90   11.63
   0   6 -15  158.82   12.24
   0  -6 -15  119.52   11.98
   0  -6  15  123.77   10.44
   0  -6  15  123.70   14.36
   0  -6 -15  115.83   11.40
   0  -6 -15  138.79   10.49
   0   6  15  117.80   11.91
   0  -6 -16  158.91   11.40
   0  -6 -16  144.55   12.87
   0  -6  16  169.58   16.72
   0  -6  16  143.69   11.69
   0  -6 -16  132.98   12.43
   0   6 -16  161.76   13.17
   0   6 -16  143.74   12.28
   0   6  16  148.81   13.50
   0  -6  16  140.22   11.36
   0   6 -17    7.96    4.16
   0  -6 -17    0.95    3.56
   0  -6  17   10.29    4.47
   0  -6 -17    2.33    3.34
   0   6 -17    7.00    4.49
   0  -6  17    5.83    5.79
   0   6  17   11.45    5.36
   0  -6 -18  530.41   24.69
   0  -6  18  614.38   32.02
   0   6  18  500.67   26.95
   0   6 -18  532.91   26.19
   0   6 -18  577.58   26.92
   0  -6 -18  504.15   25.55
   0  -6 -18  599.06   24.84
   0  -6 -19   37.32    6.41
   0  -6 -19   44.32    7.69
   0  -6 -19   47.66    7.18
   0  -6  19   33.72    8.65
   0   6 -19   34.75    6.87
   0   6  19   36.29    7.89
   0  -6 -20    5.31    3.80
   0  -6  20    6.29    6.74
   0  -6 -20    2.24    4.33
   0   6 -20    5.67    4.62
   0  -6 -20    3.45    3.65
   0  -6 -21   17.48    6.08
   0   6 -21   11.81    5.07
   0  -6 -21    9.24    4.33
   0  -6  21   14.59    7.43
   0  -6 -22  275.14   18.96
   0  -6  22  246.11   21.79
   0   6 -22  251.63   18.59
   0  -6 -22  258.06   16.77
   0  -6 -23   13.00    5.38
   0   6 -23   11.46    5.34
   0  -6  23   17.08    7.15
   0  -6  24  192.76   19.39
   0  -6 -24  167.52   14.17
   0  -6  25   36.00    9.86
   0  -6 -25   39.00    7.62
   0  -6  26   -7.35    9.42
   0   7   0    1.30    4.04
   0   7   0    1.62    3.03
   0  -7   0    0.78    2.63
   0   7   1  357.94   22.52
   0  -7   1  362.04   15.29
   0  -7  -1  404.28   19.01
   0  -7   1  332.30   17.95
   0   7  -1  390.17   19.20
   0  -7   2    4.61    4.31
   0   7   2    7.45    5.32
   0  -7   2    2.86    2.53
   0   7  -2    1.64    2.87
   0  -7  -2    2.27    3.09
   0   7  -3 1293.99   42.37
   0  -7   3 1209.95   36.90
   0   7   3 1318.12   48.02
   0  -7   3 1312.29   47.59
   0  -7  -3 1276.96   41.34
   0   7  -3 1175.48   45.36
   0  -7   4    6.34    2.41
   0  -7  -4    2.83    4.05
   0   7   4    9.50    4.71
   0   7  -4   -0.83    3.57
   0  -7  -4    4.51    2.99
   0  -7   4    2.46    4.15
   0   7  -4    8.79    4.48
   0  -7  -5  211.86   13.56
   0  -7   5  229.12   11.56
   0  -7   5  232.59   17.88
   0   7   5  249.64   17.53
   0   7  -5  231.52   14.61
   0  -7  -5  180.58   13.86
   0   7  -5  211.37   15.73
   0  -7   6   63.86    6.03
   0  -7   6   37.59    7.95
   0  -7  -6   51.95    6.92
   0   7  -6   60.16    7.74
   0  -7  -6   64.65    8.19
   0   7   6   64.03    9.27
   0   7  -6   58.94    8.43
   0  -7   7  216.55   11.68
   0   7   7  212.36   16.32
   0  -7   7  207.59   17.79
   0  -7  -7  211.74   14.70
   0  -7  -7  204.27   13.16
   0   7  -7  224.41   16.14
   0  -7   8    6.29    2.98
   0  -7  -8    5.67    3.75
   0  -7  -8    6.84    3.49
   0   7  -8   -1.08    5.43
   0   7   8    7.06    5.04
   0  -7   8    2.96    4.59
   0  -7   9 2110.25   58.29
   0  -7  -9 2058.09   63.64
   0   7  -9 1996.57   65.11
   0  -7  -9 2101.91   61.10
   0   7   9 2062.67   66.80
   0  -7   9 2087.69   72.22
   0   7 -10  285.83   17.46
   0  -7 -10  295.30   17.98
   0  -7  10  295.50   15.21
   0   7  10  289.41   19.31
   0  -7  10  328.09   23.78
   0  -7 -10  320.66   16.92
   0   7 -11  506.78   23.84
   0  -7  11  475.31   20.23
   0  -7 -11  439.62   23.03
   0  -7  11  486.70   30.40
   0   7  11  447.82   24.92
   0  -7 -11  449.73   21.19
   0  -7  12   16.76    4.49
   0  -7  12   15.74    6.75
   0  -7 -12   18.27    4.77
   0   7 -12    9.80    4.50
   0  -7 -12   11.11    4.54
   0  -7 -12   15.84    4.16
   0   7  12   15.34    5.42
   0  -7  13  235.92   14.02
   0  -7 -13  226.73   13.31
   0  -7  13  231.33   21.30
   0  -7 -13  204.42   13.76
   0  -7 -13  231.81   16.17
   0   7 -13  260.26   16.85
   0   7 -13  233.44   15.32
   0   7  13  246.68   17.67
   0   7  14   29.09    7.00
   0  -7 -14   12.19    6.56
   0  -7  14   17.07    4.93
   0  -7 -14   11.17    4.14
   0  -7 -14   25.30    6.25
   0   7 -14   14.35    5.09
   0  -7 -14   10.60    4.26
   0   7 -14   12.27    4.93
   0  -7 -15  603.09   30.18
   0  -7 -15  709.93   27.75
   0  -7  15  687.28   27.32
   0  -7 -15  632.43   29.53
   0  -7 -15  632.71   25.55
   0   7 -15  635.43   29.23
   0   7 -15  667.95   29.02
   0   7  15  647.37   31.15
   0   7  16    1.26    4.40
   0  -7 -16   -1.17    4.36
   0  -7 -16   -0.76    3.26
   0  -7 -16    2.23    4.31
   0   7 -16   -1.03    3.96
   0  -7 -16    0.83    3.40
   0  -7 -17  125.15   10.89
   0   7 -17  141.41   12.77
   0  -7 -17  163.07   14.36
   0  -7 -17  148.92   13.73
   0   7  17  156.20   14.78
   0  -7 -17  137.00   10.94
   0  -7 -18    1.65    3.46
   0   7 -18    1.12    3.62
   0  -7 -18    9.82    5.30
   0  -7 -18    3.39    3.63
   0  -7 -19  257.24   17.61
   0   7 -19  312.81   19.81
   0  -7 -19  286.93   16.96
   0  -7 -19  306.92   17.35
   0  -7 -20    0.85    3.46
   0  -7 -20   -0.89    3.44
   0  -7 -20   -1.86    4.27
   0   7 -20    1.21    4.22
   0  -7 -21  215.38   15.15
   0   7 -21  244.59   18.08
   0  -7 -21  213.77   14.36
   0  -7 -22    4.81    3.92
   0   7 -22   -1.30    4.55
   0  -7 -22    9.26    4.09
   0  -7 -23   -2.50    3.57
   0  -7 -23    2.99    4.37
   0  -7 -24   16.40    5.43
   0  -7  24    9.57    7.17
   0  -8   0 1294.03   42.95
   0  -8   0 1178.88   36.79
   0  -8   1   71.41    6.75
   0  -8  -1   76.08    8.87
   0   8  -1   75.94    8.88
   0   8   1   66.63   10.86
   0  -8  -2  594.33   26.00
   0  -8   2  568.58   29.58
   0   8  -2  569.64   26.44
   0  -8   2  612.79   22.14
   0  -8  -3    7.78    3.88
   0   8  -3   13.31    4.71
   0  -8   3    9.37    5.60
   0  -8   3    4.27    2.35
   0   8   3    4.29    4.44
   0   8  -3    2.59    4.99
   0  -8  -4   24.88    5.93
   0   8  -4   19.19    5.19
   0  -8  -4   26.68    5.43
   0  -8   4   23.30    7.04
   0  -8   4   26.35    4.19
   0   8   4   25.36    7.24
   0   8  -4   28.77    7.42
   0  -8   5   32.56    7.77
   0  -8   5   37.48    4.95
   0   8   5   46.97    9.45
   0  -8  -5   32.60    6.07
   0   8  -5   40.58    7.00
   0   8  -5   56.06    8.88
   0  -8  -5   43.99    7.95
   0  -8  -6  530.48   26.57
   0   8  -6  566.42   28.55
   0  -8   6  556.59   30.75
   0   8   6  583.02   30.66
   0  -8  -6  589.82   25.23
   0  -8   6  561.42   21.58
   0   8  -6  582.24   26.57
   0  -8  -7   39.14    7.38
   0   8  -7   29.86    6.89
   0  -8  -7   33.37    6.25
   0  -8   7   38.03    5.19
   0  -8   7   45.71    9.70
   0   8   7   32.55    7.97
   0   8  -7   37.64    8.15
   0  -8  -8  298.08   16.92
   0  -8  -8  277.19   18.08
   0  -8   8  302.08   14.65
   0   8   8  251.89   19.55
   0  -8   8  275.72   21.73
   0   8  -8  266.57   18.97
   0  -8   8  246.76   10.46
   0   8  -9    4.86    4.95
   0  -8   9    6.43    3.40
   0  -8  -9    9.45    4.55
   0  -8   9    6.62    6.00
   0   8   9    6.79    5.39
   0  -8  -9    6.45    4.27
   0  -8  10  559.61   22.71
   0  -8  10  497.98   31.19
   0   8  10  562.38   29.80
   0  -8 -10  511.31   26.17
   0   8 -10  524.90   27.87
   0   8 -10  601.72   27.62
   0  -8 -10  577.13   24.97
   0  -8  11   48.68    6.51
   0  -8 -11   39.74    7.58
   0   8 -11   45.95    7.99
   0  -8 -11   54.42    7.60
   0   8  11   31.96    7.75
   0  -8  11   33.94    9.50
   0   8 -12  943.40   37.91
   0  -8 -12  916.99   34.95
   0  -8  12  996.22   33.99
   0  -8  12  952.13   46.06
   0   8  12  986.59   41.95
   0  -8 -12 1000.07   38.84
   0  -8 -12  932.17   32.48
   0  -8 -13   10.35    3.99
   0  -8  13   11.53    8.43
   0  -8 -13   12.48    5.10
   0  -8 -13   16.58    4.97
   0  -8  13    9.26    3.90
   0   8  13   12.50    5.36
   0   8  14   59.78    9.89
   0  -8 -14   40.44    6.94
   0  -8 -14   53.99    8.75
   0  -8 -14   72.12    7.58
   0  -8  14   47.70   11.53
   0  -8  14   52.63    7.01
   0  -8 -15   26.44    5.91
   0  -8 -15   23.54    6.25
   0  -8 -15   18.02    4.84
   0  -8  15   20.55    8.82
   0  -8 -15   30.28    7.74
   0  -8 -16  233.79   15.52
   0  -8 -16  265.99   18.39
   0  -8 -16  280.95   15.74
   0  -8  16  233.33   23.20
   0  -8 -17   22.35    7.20
   0  -8  17   32.72   11.19
   0  -8 -17   20.95    6.34
   0  -8 -17   26.65    5.73
   0  -8 -17   31.77    6.68
   0   8 -18  545.29   27.67
   0  -8 -18  543.04   24.07
   0  -8 -18  501.75   27.87
   0  -8 -18  542.99   24.67
   0  -8  18  514.08   36.03
   0  -8 -18  536.10   28.09
   0  -8  19   -2.30    8.34
   0   8 -19   -2.45    4.44
   0  -8 -19    5.28    3.86
   0  -8 -19    1.22    4.42
   0  -8 -19    2.60    4.13
   0  -8 -20    0.87    3.56
   0  -8  20   -2.36    8.25
   0   8 -20   -2.54    5.04
   0  -8 -20    3.59    4.02
   0  -8 -21   49.38    7.38
   0  -8 -21   63.02    8.44
   0  -8 -22   84.05    9.77
   0  -8 -23    2.96    4.24
   0  -8 -24  108.88   11.29
   0  -9   0    2.31    2.30
   0  -9   1  201.42   11.59
   0  -9  -1  192.25   11.37
   0  -9  -1  203.09   14.93
   0   9   1  200.05   18.95
   0  -9   2   -1.15    2.47
   0  -9  -2    1.98    4.45
   0   9  -2    3.20    4.79
   0   9   2   -1.67    5.41
   0  -9   2   -2.78    5.20
   0  -9  -3 1081.27   43.72
   0   9  -3 1201.50   43.20
   0  -9  -3 1145.29   41.39
   0   9   3 1161.16   49.66
   0  -9   3 1193.41   47.66
   0  -9   3 1099.40   35.52
   0   9  -3 1128.43   46.42
   0  -9  -4   54.68    9.12
   0  -9   4   59.23    6.42
   0   9   4   66.57   11.44
   0   9  -4   58.83    8.98
   0  -9  -4   54.34    8.07
   0   9  -4   55.48   10.30
   0  -9   4   61.97   10.85
   0  -9  -5  162.85   14.73
   0   9  -5  179.58   14.60
   0  -9  -5  186.10   13.85
   0  -9   5  178.94   17.59
   0   9   5  199.30   18.45
   0  -9   5  190.57   11.38
   0   9  -5  167.53   16.34
   0  -9  -6    1.20    3.88
   0  -9  -6   -0.96    3.92
   0   9  -6   -1.10    3.72
   0  -9   6    1.23    2.51
   0   9   6    1.59    4.92
   0   9  -6    4.06    6.20
   0  -9   6    1.60    5.38
   0  -9   7  330.90   17.65
   0   9  -7  344.13   21.05
   0  -9  -7  344.27   21.28
   0  -9  -7  356.91   19.81
   0   9   7  355.90   24.60
   0  -9   7  311.00   23.78
   0  -9   7  353.50   16.66
   0   9  -7  405.69   24.34
   0  -9   8   27.83    4.84
   0  -9   8   28.84    8.27
   0  -9  -8   28.58    6.89
   0  -9   8   22.50    3.56
   0  -9  -8   38.24    7.07
   0   9  -8   32.34    8.19
   0   9   8   17.17    7.33
   0  -9   9  438.90   19.66
   0  -9  -9  433.04   22.35
   0  -9  -9  422.65   23.97
   0   9   9  432.31   27.20
   0  -9   9  437.11   28.97
   0   9  -9  491.23   27.10
   0   9  10  102.73   13.69
   0  -9 -10   98.27   10.27
   0   9 -10   94.29   11.90
   0  -9  10  114.75    9.56
   0  -9 -10   83.05   10.80
   0  -9  10   91.04   13.91
   0  -9  11   18.67    4.43
   0  -9 -11   15.82    5.93
   0  -9  11   13.14    7.66
   0  -9 -11   13.34    4.73
   0  -9  12    4.66    3.92
   0  -9 -12    3.70    4.46
   0  -9 -12    1.90    3.88
   0  -9  12    3.90    6.82
   0  -9  13  181.03   20.24
   0  -9 -13  219.59   13.25
   0  -9 -13  162.97   15.03
   0  -9 -13  210.25   14.80
   0  -9 -14   92.95    9.15
   0  -9 -14   98.80   10.34
   0  -9  14   81.05   14.82
   0  -9 -14   85.34   11.08
   0  -9 -15  400.49   24.24
   0  -9  15  408.57   30.77
   0  -9 -15  427.29   20.14
   0  -9 -15  444.79   27.79
   0  -9 -15  404.02   21.28
   0  -9  16    2.21    7.45
   0  -9 -16   26.45    6.13
   0  -9 -16   12.71    4.60
   0  -9 -16   19.46    6.31
   0  -9 -16   15.24    6.99
   0  -9  17   47.48   13.41
   0  -9 -17   35.74    6.77
   0  -9 -17   36.82    6.48
   0  -9 -17   54.14    9.46
   0  -9 -17   59.47   10.64
   0  -9 -18   16.80    5.31
   0  -9 -18    6.74    5.04
   0  -9  18   -2.32    6.51
   0  -9 -18    8.43    4.67
   0  -9 -19  230.09   15.63
   0  -9 -19  217.35   18.10
   0  -9  19  201.93   23.39
   0  -9 -19  266.25   16.34
   0  -9 -20    4.49    4.45
   0  -9 -20    3.65    3.82
   0  -9 -21  241.68   16.04
   0  -9 -22    6.62    4.69
   0  -9 -23    4.88    4.38
   0 -10   0 1391.24   42.49
   0 -10   1   32.08    5.25
   0 -10  -1   36.25    5.51
   0 -10  -2  355.73   16.69
   0 -10  -2  378.07   21.64
   0  10  -2  307.45   23.70
   0 -10   2  357.00   16.57
   0 -10  -3  199.19   15.55
   0  10  -3  226.77   19.31
   0 -10   3  181.92   17.64
   0 -10  -3  192.13   16.73
   0 -10   3  212.68   12.23
   0 -10   4   96.25    8.22
   0 -10  -4   94.73   10.60
   0  10  -4  102.04   13.46
   0 -10  -4   83.55   11.34
   0 -10   4   93.31   13.03
   0 -10   5    5.02    5.64
   0 -10   5    5.79    3.07
   0  10  -5    9.01    5.96
   0 -10   5    5.45    5.84
   0 -10  -5    8.63    4.74
   0 -10  -5    8.03    5.31
   0 -10   6  616.19   24.54
   0 -10   6  677.16   36.31
   0 -10   6  614.41   29.22
   0  10  -6  615.20   32.80
   0 -10  -6  682.78   29.90
   0 -10  -6  616.59   31.40
   0 -10  -7    1.06    4.21
   0 -10   7    1.77    5.50
   0 -10  -7    2.62    4.59
   0 -10   7    7.64    4.52
   0 -10   7    2.06    2.65
   0 -10  -8    8.43    4.93
   0 -10   8    7.28    6.37
   0 -10  -8    2.63    4.60
   0 -10   8    7.77    3.44
   0 -10   8    5.00    2.32
   0 -10  -9    5.25    4.28
   0 -10   9    1.87    5.80
   0 -10  -9    9.23    5.38
   0 -10   9    4.38    3.20
   0 -10  10  514.36   32.52
   0 -10 -10  474.70   26.83
   0 -10  10  514.98   22.44
   0 -10 -10  491.69   24.93
   0 -10  11    1.97    6.91
   0 -10 -11    6.24    4.67
   0 -10 -11    2.66    4.82
   0 -10 -12  426.35   25.38
   0 -10  12  401.74   29.78
   0 -10 -12  436.14   23.05
   0 -10 -13  113.66   13.12
   0 -10 -13  122.62   10.11
   0 -10 -13  113.49   11.53
   0 -10  13  123.52   17.06
   0 -10 -14   35.05    6.06
   0 -10 -14   50.39    9.57
   0 -10 -14   32.83    6.77
   0 -10  14   30.12   10.29
   0 -10  15   -8.84    6.54
   0 -10 -15    5.26    7.86
   0 -10 -15   -0.78    3.74
   0 -10 -15   -1.37    5.28
   0 -10 -15   -5.10    5.23
   0 -10  16   95.08   16.62
   0 -10 -16  134.47   16.69
   0 -10 -16  140.45   14.68
   0 -10 -16  115.08   10.40
   0 -10 -16  114.14   11.46
   0 -10 -17   12.38    4.32
   0 -10 -17   14.10    6.61
   0 -10 -17   26.01    6.43
   0 -10 -18  273.26   20.98
   0 -10 -18  290.46   16.88
   0 -10 -18  258.84   17.36
   0 -10 -19    9.73    4.28
   0 -10 -19   14.78    4.89
   0 -10 -20   15.17    5.09
   0 -11   0   -0.65    3.34
   0 -11   1  266.58   14.39
   0 -11  -1  253.01   14.10
   0 -11   2    1.30    2.99
   0 -11  -2   -0.66    3.44
   0 -11  -2   -3.02    5.99
   0 -11  -3  462.32   27.63
   0 -11   3  501.57   30.16
   0 -11   3  461.32   19.93
   0 -11   3  399.50   29.51
   0 -11  -3  449.92   19.85
   0 -11   4   28.14    5.13
   0 -11  -4   20.68    7.72
   0 -11   4   21.52    9.81
   0 -11   4   37.60   10.00
   0 -11   5  168.29   11.49
   0 -11  -5  184.97   15.48
   0 -11   5  160.49   17.51
   0 -11  -5  172.60   16.43
   0 -11  -6    2.36    4.69
   0 -11   6    2.83    2.88
   0 -11   6   -3.64    6.13
   0 -11  -6    4.33    5.05
   0 -11  -7  136.41   14.63
   0 -11   7  142.77   10.87
   0 -11   7  140.10   16.92
   0 -11  -7  140.46   13.39
   0 -11  -8   19.73    6.07
   0 -11   8   24.55    5.41
   0 -11  -8   23.00    7.01
   0 -11   8   19.56    8.20
   0 -11  -9  470.29   25.26
   0 -11  -9  474.96   27.61
   0 -11   9  486.50   32.17
   0 -11 -10   11.51    5.39
   0 -11  10    2.03    6.00
   0 -11 -10    6.84    4.89
   0 -11 -11   33.90    7.58
   0 -11  11   31.14    9.93
   0 -11 -11   31.77    7.91
   0 -11 -12    6.72    4.92
   0 -11  12    8.49    8.43
   0 -11 -12   10.19    6.24
   0 -11 -13  144.34   13.24
   0 -11 -13  125.44   14.33
   0 -11 -13  127.26   10.50
   0 -11 -14    5.86    6.13
   0 -11 -14   -1.10    4.49
   0 -11 -14    3.09    3.39
   0 -11 -15  339.84   18.00
   0 -11 -15  350.63   21.05
   0 -11 -16    1.07    4.15
   0 -11 -16   11.30    4.27
   0 -11 -17   27.53    6.68
   0 -11 -17   32.96    5.96
   0 -12   0  400.83   18.57
   0 -12  -1   13.53    3.91
   0 -12   1    8.77    3.74
   0 -12   2   69.96    7.49
   0 -12  -2   62.65    7.00
   0 -12  -3   20.98    7.57
   0 -12   3   24.89    4.87
   0 -12   3   21.33    8.66
   0 -12  -3   23.37    4.80
   0 -12  -4   54.36   10.54
   0 -12   4   50.66    6.50
   0 -12   4   49.14   10.57
   0 -12  -4   64.06    7.33
   0 -12  -5    3.17    4.92
   0 -12   5    3.62    3.45
   0 -12   5    3.72    6.28
   0 -12  -5   -1.40    2.93
   0 -12   6  346.64   26.83
   0 -12  -6  334.15   23.82
   0 -12   7    5.86    6.60
   0 -12  -7   10.90    5.83
   0 -12  -8   36.71    7.99
   0 -12  -8   41.98    9.47
   0 -12  -9   -1.25    4.69
   0 -12  -9   -1.55    5.44
   0 -12 -10   92.97   11.56
   0 -12 -11   -1.23    5.25
   0 -12 -12  342.07   17.61
   0 -12 -12  326.76   21.08
   0 -12 -13   -1.20    4.88
   0 -12 -14   49.53    9.17
   0 -12 -15   -1.16    4.48
   0 -12 -16   42.27    7.91
   1   0   0   -0.25    1.32
  -1   0   0   -0.25    0.86
   1   0   1 1598.93   41.77
  -1   0   1 1607.09   40.55
   1   0   2 1964.20   46.72
  -1   0   2 1996.41   48.40
   1   0   2 1994.33   50.83
   1   0   2 1932.47   46.63
   1   0   2 1999.14   51.89
   1   0  -2 1974.15   46.45
   1   0   3   12.19    1.38
   1   0  -3    6.08    1.36
   1   0   3   12.16    3.02
   1   0   3    8.61    1.31
   1   0  -3    7.96    1.28
   1   0   3    6.75    2.90
   1   0   4 2968.63   70.71
   1   0  -4 2853.02   70.80
   1   0   4 2961.12   71.06
   1   0   4 3031.11   74.96
   1   0  -4 3028.81   71.56
   1   0   4 3062.79   79.72
   1   0   5 4874.65  111.10
   1   0  -5 4607.35  111.25
   1   0   5 4912.72  122.89
   1   0   5 4602.96  115.30
   1   0  -5 4804.93  111.93
  -1   0   5 4496.36  111.59
   1   0   5 4687.07  111.47
   1   0  -6   11.33    2.17
   1   0   6   19.92    2.70
   1   0   6   12.96    3.25
   1   0   6   20.57    2.48
   1   0  -6   15.31    2.48
   1   0   6   12.31    5.02
  -1   0   6   11.02    2.18
   1   0   7 1022.39   31.06
   1   0  -7 1022.28   28.46
   1   0   7  991.75   28.50
   1   0  -7 1067.98   29.06
  -1   0   7 1031.06   28.83
  -1   0  -7  993.56   37.53
   1   0   8 1883.74   53.61
   1   0  -8 1957.78   51.49
   1   0   8 1942.17   51.57
   1   0   8 1975.66   51.09
   1   0  -8 2021.00   52.05
  -1   0   8 2029.27   52.12
  -1   0  -8 1894.25   62.41
   1   0   9  426.19   17.54
   1   0  -9  411.74   15.79
   1   0   9  424.07   16.01
   1   0   9  463.89   16.05
   1   0  -9  418.16   16.14
  -1   0   9  394.95   15.81
  -1   0  -9  433.73   24.36
   1   0  10 2828.04   73.48
   1   0 -10 2851.86   71.66
   1   0  10 2824.67   71.64
   1   0  10 2848.05   71.14
  -1   0  10 2772.19   71.94
  -1   0 -10 2676.66   84.96
   1   0  11  463.35   19.20
   1   0 -11  449.15   18.01
  -1   0 -11  461.15   17.85
   1   0  11  475.81   17.99
  -1   0  11  452.71   18.27
  -1   0 -11  504.34   28.25
   1   0  12  159.67   10.35
   1   0 -12  155.27    9.78
   1   0  12  163.38    9.90
  -1   0 -12  166.52    9.76
  -1   0  12  164.57   10.11
   1   0  12  146.28    9.36
  -1   0 -12  135.63   15.18
   1   0  13  576.62   22.50
   1   0 -13  581.82   22.44
   1   0  13  585.95   22.41
  -1   0 -13  635.30   22.58
  -1   0  13  595.08   22.72
   1   0  13  589.13   22.01
  -1   0 -13  623.53   33.97
   1   0  14 1766.15   49.87
   1   0 -14 1722.79   50.28
  -1   0 -14 1676.18   49.30
   1   0  14 1687.43   49.28
  -1   0  14 1710.69   50.25
   1   0  14 1662.47   49.61
  -1   0 -14 1689.64   65.15
  -1   0  15   54.76    6.59
   1   0  15   78.23    7.53
  -1   0 -15   58.69    6.53
   1   0  15   64.14    6.74
  -1   0 -15   47.52   11.55
   1   0  15   74.35    7.32
   1   0 -15   53.17    6.54
  -1   0  15   54.53    6.65
   1   0  16  529.69   20.85
  -1   0 -16  503.03   21.75
  -1   0 -16  504.29   32.64
   1   0 -16  512.16   22.36
   1   0  16  510.60   22.05
  -1   0  16  506.02   21.98
   1   0  16  530.86   21.88
  -1   0  16  551.52   22.69
   1   0  16  545.32   22.05
   1   0  17  587.28   23.98
  -1   0  17  566.37   25.17
   1   0  17  615.96   24.71
  -1   0  17  560.99   23.99
  -1   0 -17  558.34   35.10
  -1   0 -17  566.80   23.95
   1   0 -17  613.86   25.15
   1   0  17  566.33   21.87
   1   0  17  612.64   24.43
   1   0 -18   18.44    9.40
   1   0  18    8.36    3.77
  -1   0  18    7.17    4.12
   1   0  18   10.14    3.50
  -1   0 -18    6.26    3.52
   1   0  18   11.25    4.19
  -1   0  18   12.72    4.15
  -1   0 -18    4.17    7.04
   1   0  18   12.31    4.20
   1   0 -18   14.27    4.85
   1   0 -19   81.47   16.73
   1   0  19   80.41    6.86
  -1   0 -19   97.37   15.92
  -1   0 -19   82.87    8.94
   1   0 -19   71.20    8.58
  -1   0  19   89.71    9.07
   1   0  19   80.70    8.84
  -1   0  19   77.28    9.40
   1   0  19   97.00    9.53
   1   0  19   91.82    9.26
   1   0 -20  282.61   28.20
  -1   0 -20  331.53   28.55
  -1   0 -20  350.36   19.05
   1   0 -20  360.63   19.59
   1   0  20  389.89   19.89
  -1   0  20  368.28   19.44
   1   0  20  332.72   18.47
   1   0  20  352.73   18.71
  -1   0  20  350.22   20.12
  -1   0 -21   11.54    9.17
  -1   0 -21   20.38    5.29
   1   0 -21   22.88   11.16
   1   0 -21   23.76    5.87
   1   0  21   22.40    5.58
  -1   0  21   16.47    5.12
   1   0  21   22.97    5.86
   1   0 -22  181.90   14.09
  -1   0 -22  173.66   13.82
   1   0 -22  147.91   20.66
   1   0 -22  168.47   13.80
  -1   0  22  156.36   14.00
   1   0  22  166.49   13.22
  -1   0 -22  159.11   20.59
   1   0 -23  102.82   10.97
  -1   0 -23  119.62   11.70
  -1   0 -23  101.91   17.17
   1   0 -23  116.64   11.89
   1   0  23  107.82   10.98
   1   0 -23   96.97   17.68
  -1   0 -24   28.82    6.67
   1   0 -24   42.19    7.68
   1   0  24   36.00    7.04
  -1   0 -24   34.77   12.32
   1   0 -24   30.74    6.86
   1   0 -24   21.28   11.15
   1   0 -25   28.48    6.95
   1   0 -25   31.96   12.22
   1   0 -25   21.36    6.92
  -1   0 -25   20.01    7.22
  -1   0 -26  201.89   16.29
   1   0 -26  220.61   16.86
   1   1 -26   91.03   15.96
  -1  -1 -26  107.73   11.56
   1   1 -25   95.04   16.09
  -1  -1 -25   75.19    9.95
   1   1 -24   62.43   13.57
  -1  -1 -24   49.02    8.54
   1  -1  24   55.66    8.40
  -1  -1 -23  197.18   24.68
   1   1 -23  253.65   24.49
  -1  -1 -23  211.83   15.34
   1  -1  23  221.59   15.57
   1  -1  22  121.55   11.12
  -1   1  22   92.25   11.39
  -1  -1 -22   94.20   17.06
  -1  -1 -22  107.09   10.73
   1  -1  22  102.73    7.84
   1   1 -22  127.74   17.35
   1  -1  21   15.21    5.04
  -1   1  21   18.56    5.64
  -1  -1 -21   16.23    5.00
   1   1 -21   21.33    9.57
  -1  -1 -21   18.38   10.13
   1  -1  21   13.74    4.05
  -1  -1 -20  106.17   10.09
   1  -1  20  113.98   10.59
  -1   1  20   87.45    9.45
   1  -1  20  108.39   10.25
   1  -1  20  101.32    8.96
  -1  -1 -20   71.68   15.86
   1   1 -20   93.55   15.59
  -1   1  20   81.06    9.99
   1  -1  19  405.50   18.79
  -1   1  19  401.77   20.27
  -1  -1 -19  390.11   19.52
   1   1 -19  408.43   30.37
  -1  -1 -19  379.46   32.17
   1  -1  19  398.26   19.96
   1  -1  19  393.85   19.83
   1   1 -19  403.74   20.55
  -1   1  19  367.90   20.43
   1  -1  18   35.08    5.69
   1  -1  18   37.66    6.28
  -1   1  18   38.64    6.40
  -1   1  18   37.06    6.60
  -1  -1 -18   33.88   11.12
   1   1 -18   27.45   10.08
   1   1 -18   47.35    7.08
  -1  -1 -18   31.43    5.80
   1  -1  18   39.79    6.38
   1  -1  17  934.63   33.48
   1   1 -17  895.98   33.12
  -1  -1 -17  932.46   32.79
   1  -1  17  982.00   33.93
  -1   1  17  927.18   34.81
   1   1 -17  898.96   45.25
  -1  -1 -17  919.31   49.96
  -1   1  17  872.85   32.87
   1   1 -17 1010.88   34.73
   1  -1  17  991.40   33.67
  -1   1  16  151.30   11.69
   1  -1  16  137.43   10.49
   1   1 -16  146.99   10.80
  -1  -1 -16  139.86   10.29
   1   1 -16  130.67   10.42
   1  -1  16  143.52   11.03
   1  -1  16  142.28   10.54
  -1  -1 -16  177.99   21.22
   1   1 -16  141.37   16.72
  -1   1  15  346.81   17.61
   1  -1  15  321.12   16.08
   1   1 -15  326.52   16.23
  -1  -1 -15  323.08   15.62
   1   1 -15  317.49   16.29
   1  -1  15  321.98   17.16
   1  -1  15  330.53   16.01
  -1  -1 -15  328.79   27.39
   1   1 -15  269.01   22.62
  -1  -1 -14  370.58   16.45
   1   1 -14  384.02   17.18
   1   1 -14  369.01   17.23
   1  -1  14  340.88   16.69
   1  -1  14  358.80   16.57
  -1   1  14  371.75   18.08
  -1  -1 -14  343.39   27.65
   1   1 -13  416.77   18.06
   1  -1  13  427.82   17.98
  -1  -1 -13  435.23   17.62
   1   1 -13  453.72   18.72
   1  -1  13  408.72   17.89
  -1   1  13  419.87   19.05
  -1  -1 -13  362.36   27.95
   1   1 -12   52.96    5.74
   1  -1  12   53.41    5.76
  -1   1  12   55.18    6.50
   1   1 -12   67.70    6.43
   1  -1  12   70.45    6.27
  -1  -1 -12   55.08    5.67
  -1  -1 -12   64.61   11.91
  -1  -1 -11 1990.51   73.28
  -1   1  11 2047.35   56.96
   1   1 -11 1947.31   55.23
   1  -1  11 2055.40   55.59
  -1  -1 -11 2030.10   54.53
   1  -1  11 2047.89   55.04
   1   1 -11 2053.17   55.68
  -1  -1 -10  180.96   18.42
  -1   1  10  190.34   11.02
  -1  -1 -10  198.04    9.91
   1  -1  10  200.63   10.18
   1   1 -10  179.20   10.07
   1   1 -10  191.67   10.19
   1  -1  10  204.02   10.44
   1  -1   9   24.63    3.61
  -1   1   9   28.92    4.34
   1   1  -9   27.54    3.72
  -1  -1  -9   23.70    3.41
   1   1  -9   28.60    3.90
   1  -1   9   29.67    3.70
  -1  -1  -9   25.27    7.77
  -1   1   8 1344.08   39.07
   1   1  -8 1347.79   37.69
   1  -1   8 1385.12   37.53
  -1  -1  -8 1359.85   36.93
   1   1  -8 1312.61   37.36
   1  -1   8 1384.26   37.85
   1  -1   7 1968.04   50.28
   1   1  -7 1855.02   49.80
  -1   1   7 1927.69   51.66
   1  -1   7 1977.11   59.58
  -1  -1  -7 1947.57   52.65
   1  -1   7 1980.14   49.93
   1   1  -7 1866.82   50.11
  -1  -1  -7 1947.63   49.32
  -1  -1  -6 1945.62   49.62
   1   1  -6 1903.35   50.52
   1  -1   6 2069.87   50.57
   1  -1   6 1970.39   50.57
  -1  -1  -6 1979.53   53.49
   1  -1   6 2090.28   58.59
   1   1  -6 1979.35   50.39
  -1   1   6 1995.48   52.09
   1   1  -5 1760.01   45.21
  -1  -1  -5 1781.78   44.23
   1  -1   5 1833.20   45.41
  -1  -1  -5 1746.74   44.43
  -1   1   5 1813.39   46.77
  -1  -1  -5 1787.91   48.45
   1  -1   5 1803.09   51.08
   1  -1   5 1762.68   45.06
   1   1  -4 2666.27   62.22
  -1  -1  -4 2296.35   60.91
  -1  -1  -4 2423.73   72.70
   1  -1   4 2608.04   67.15
  -1  -1  -4 2660.59   61.40
  -1   1   4 2630.39   63.68
   1  -1   4 2595.02   62.33
   1  -1   4 2682.65   62.33
  -1  -1  -4 2445.72   65.42
   1  -1   3  497.64   14.85
  -1   1   3  517.27   15.87
   1  -1   3  525.22   14.64
   1   1  -3  498.87   14.50
  -1  -1  -3  541.18   22.05
  -1  -1  -2  867.69   27.64
   1  -1   2  779.90   23.10
   1   1  -2  780.88   20.29
   1   1  -2  815.73   20.47
  -1   1   2  782.45   21.86
   1  -1   2  820.85   21.24
   1  -1   2  801.63   21.96
   1  -1   2  787.05   21.31
   1  -1   1 1908.20   47.52
   1  -1   1 1932.84   48.80
   1   1  -1 1950.71   45.68
  -1  -1  -1 2053.25   52.19
  -1  -1   0  204.13    8.79
   1  -1   0  188.92    6.86
   1   1   1 1927.63   47.37
   1  -1  -1 1939.99   47.40
   1   1   2  755.14   22.63
   1   1   2  725.26   19.04
   1   1   2  748.56   19.35
   1  -1  -2  739.75   20.46
   1   1   3  529.99   13.81
   1   1   3  542.35   17.97
  -1   1  -3  462.90   15.09
  -1  -1   3  500.36   14.45
   1   1   3  522.75   22.60
   1   1   3  543.27   14.94
   1  -1  -3  528.73   15.00
   1   1   3  529.40   14.48
   1  -1  -3  527.71   16.09
   1   1   4 2575.18   63.98
  -1   1  -4 2385.73   60.06
   1   1   4 2477.25   59.53
   1  -1  -4 2360.93   61.84
   1   1   4 2544.69   59.93
   1   1   4 2569.09   60.72
   1  -1  -4 2511.07   60.69
  -1   1  -5 1678.17   42.81
   1   1   5 1729.29   43.61
   1  -1  -5 1713.99   43.63
   1   1   5 1745.83   42.77
   1   1   5 1677.66   42.62
   1   1   5 1695.10   46.17
   1   1   6 2006.48   52.96
   1   1   6 1972.76   50.65
   1  -1  -6 1929.90   50.62
   1   1   6 1968.16   49.73
  -1   1  -6 2107.12   56.70
   1   1   6 1983.25   49.68
   1   1   7 1969.93   52.26
  -1   1  -7 1974.51   56.81
   1   1   7 1957.97   49.51
   1  -1  -7 1932.75   50.41
   1   1   7 1952.74   50.43
   1   1   7 1873.98   49.36
   1   1   8 1418.54   40.27
   1   1   8 1380.27   37.92
  -1   1  -8 1459.30   45.94
   1  -1  -8 1424.87   38.89
   1   1   8 1413.18   38.89
   1   1   8 1374.19   37.90
   1   1   9   24.79    3.41
   1   1   9   26.33    3.75
  -1   1  -9   24.46    5.78
   1  -1  -9   20.64    3.35
   1   1   9   24.57    4.07
   1   1   9   29.68    3.66
   1   1  10  196.06    9.97
   1   1  10  209.33   10.87
  -1   1 -10  204.67   15.23
   1   1  10  200.03    9.97
   1  -1 -10  186.24   10.18
   1   1  10  190.59   10.29
   1   1  11 1976.63   54.49
   1   1  11 1985.90   53.61
  -1   1 -11 2041.16   64.64
   1   1  11 1959.49   54.11
   1  -1 -11 1928.32   54.43
   1   1  11 2031.67   53.95
   1   1  12   52.71    5.81
   1   1  12   57.16    5.62
  -1  -1  12   55.98    5.86
  -1   1 -12   61.16    9.57
   1   1  12   49.67    5.59
   1  -1 -12   43.28    5.19
   1   1  12   44.03    5.11
   1   1  13  407.89   18.21
  -1  -1  13  426.02   18.25
  -1  -1  13  416.41   18.58
   1   1  13  458.07   18.37
  -1   1 -13  463.33   26.14
   1   1  13  477.09   18.04
   1  -1 -13  487.35   19.62
   1   1  13  459.82   18.47
  -1  -1  14  353.36   16.67
   1   1  14  356.66   17.03
   1   1  14  384.78   16.84
  -1  -1  14  365.82   17.08
  -1   1 -14  352.05   23.56
   1   1  14  385.28   15.84
   1  -1 -14  356.33   17.05
   1   1  14  369.24   16.68
   1   1  15  272.26   14.71
   1   1  15  314.05   15.48
  -1  -1  15  296.11   15.71
  -1  -1  15  330.45   15.95
   1   1  15  302.94   15.62
   1  -1 -15  343.25   16.57
  -1   1 -15  318.65   22.91
  -1   1 -16  131.74   15.69
   1   1  16  165.34   11.07
   1   1  16  164.48   11.38
  -1  -1  16  149.45   10.73
  -1  -1  16  139.67    6.89
   1   1  16  143.24   10.46
  -1  -1  16  143.32   10.84
   1  -1 -16  161.41   11.38
   1   1  17  966.77   33.29
  -1   1 -17  898.34   33.21
   1  -1 -17  963.91   34.12
   1   1  17  938.79   33.57
  -1  -1  17  947.23   33.35
   1   1  17  920.19   32.79
  -1  -1  17  920.64   33.72
  -1   1 -17  928.42   44.17
   1  -1 -17  966.60   34.11
   1   1  18   33.52    6.18
  -1   1 -18   34.98    6.42
   1  -1 -18   35.39    6.58
   1   1  18   40.60    6.32
  -1  -1  18   37.73    6.12
  -1  -1  18   26.14    5.78
   1   1  18   41.58    6.22
  -1   1 -18   53.38   10.82
   1  -1 -18   32.00    5.84
   1   1  19  389.83   19.60
  -1   1 -19  360.22   19.52
   1  -1 -19  384.68   20.07
   1   1  19  392.28   20.21
  -1  -1  19  438.18   20.62
   1   1  19  414.51   19.96
  -1  -1  19  384.25   20.32
   1  -1 -19  435.36   21.15
  -1   1 -19  372.74   27.71
  -1   1 -20  100.63   14.82
   1  -1 -20   87.53    9.50
   1   1  20   83.59    9.19
   1   1  20   63.92    8.41
  -1  -1  20   77.07    9.05
   1   1  20   93.57    9.54
  -1  -1  20   91.53    9.73
   1  -1 -20   63.27    8.40
  -1   1 -20   97.96    9.89
   1  -1 -20   70.06   16.05
   1   1  21    8.88    4.41
   1  -1 -21   16.07    5.16
  -1   1 -21   17.14    5.20
  -1   1 -21   18.04    9.00
   1  -1 -21    8.95    4.17
   1  -1 -21   20.20   10.80
  -1  -1  22  108.70   11.53
  -1   1 -22  116.72   11.96
   1  -1 -22  128.40   11.95
   1   1  22  120.31   11.45
  -1   1 -22  132.54   17.64
   1  -1 -22  112.54   19.96
   1  -1 -22  109.59   11.20
   1   1  23  215.01   15.60
   1  -1 -23  234.83   28.25
  -1   1 -23  214.78   22.62
  -1   1 -23  251.42   16.85
   1  -1 -23  257.04   17.62
   1  -1 -23  238.02   16.47
  -1   1 -24   39.29   11.79
   1  -1 -24   68.45    9.56
  -1   1 -24   55.58    8.73
   1  -1 -24   42.96    7.87
   1   1  24   50.65    8.18
  -1   1 -25   80.48   14.89
   1  -1 -25   71.35   10.11
   1  -1 -25   86.08   10.66
  -1   1 -25   77.46    9.93
   1  -1 -26  109.98   12.40
   1  -1 -26  107.77   12.16
  -1   1 -26  127.83   13.03
  -1   1 -26  116.50   17.81
  -1  -2 -26  184.90   15.10
  -1  -2 -25   44.59    8.30
   1   2 -25   38.84   10.13
   1   2 -24   40.32    8.39
  -1  -2 -24   65.20    9.31
   1   2 -24   41.84   10.27
  -1  -2 -23  114.02   11.46
   1   2 -23  128.87   12.40
   1   2 -23  115.92   15.71
   1  -2  23  120.87   10.03
  -1   2  22  123.39   12.33
   1   2 -22  115.57   11.60
  -1  -2 -22  123.99   11.49
  -1  -2 -22  114.23   19.85
   1  -2  22   95.37    9.54
   1   2 -22  107.94   14.51
   1  -2  21   21.05    5.46
  -1   2  21   23.31    6.20
   1   2 -21   18.68    7.46
  -1  -2 -21    8.83    9.93
   1   2 -21   14.60    5.08
  -1  -2 -21   14.22    4.94
   1   2 -20  608.18   26.60
  -1   2  20  562.40   27.21
  -1   2  20  580.98   26.21
   1  -2  20  613.92   26.34
   1  -2  20  541.78   25.54
  -1  -2 -20  592.14   42.83
   1   2 -20  600.26   33.76
   1  -2  20  563.30   25.69
  -1  -2 -20  640.13   26.23
   1   2 -19  235.28   15.13
   1   2 -19  224.35   19.99
  -1  -2 -19  214.05   25.80
   1  -2  19  227.09   15.47
  -1   2  19  217.98   15.63
  -1  -2 -19  260.84   15.18
   1  -2  19  236.72   14.93
  -1   2  19  205.91   14.51
   1  -2  19  231.84   14.64
  -1   2  18    4.64    3.58
   1  -2  18    5.57    3.25
  -1  -2 -18   -2.74    8.87
   1   2 -18   -4.57    5.52
  -1  -2 -18    0.75    3.53
   1   2 -18    0.83    3.56
   1  -2  18    4.90    3.59
  -1   2  17  218.32   14.86
   1  -2  17  261.88   15.06
  -1  -2 -17  225.28   13.56
   1   2 -17  243.55   14.58
   1  -2  17  255.16   14.62
  -1  -2 -17  225.48   25.27
   1   2 -17  204.07   18.32
  -1   2  16  850.90   32.39
   1  -2  16  886.97   31.32
   1  -2  16  845.96   30.54
   1   2 -16  855.28   31.09
  -1  -2 -16  857.84   30.15
  -1  -2 -16  756.50   47.15
   1   2 -16  841.70   38.74
   1   2 -15   47.23    6.34
   1  -2  15   30.70    5.31
  -1  -2 -15   53.57    6.02
  -1   2  15   32.64    5.98
  -1  -2 -15   49.30   12.45
   1   2 -15   38.08    7.92
   1  -2  15   45.74    5.89
  -1   2  14 1001.27   35.06
  -1  -2 -14  998.24   32.52
   1  -2  14  997.81   33.07
   1   2 -14  980.18   33.32
   1  -2  14 1068.19   34.01
   1   2 -14  971.42   40.41
  -1  -2 -14  959.39   51.81
   1   2 -13   28.98    4.64
  -1  -2 -13   23.72    4.07
   1  -2  13   41.43    5.28
  -1   2  13   35.44    5.67
   1  -2  13   33.57    4.91
   1   2 -13   30.41    6.87
  -1  -2 -13   35.95   10.53
   1  -2  12   57.72    5.84
  -1  -2 -12   67.92    6.34
   1   2 -12   66.51    6.43
  -1   2  12   62.65    6.80
   1  -2  12   56.94    5.93
   1   2 -12   48.95    8.10
  -1  -2 -12   72.42   13.59
   1  -2  11  280.19   13.35
  -1  -2 -11  298.99   13.14
   1   2 -11  291.08   13.62
  -1  -2 -11  314.74   26.34
   1   2 -11  297.51   17.77
   1  -2  11  268.90   13.26
  -1  -2 -11  296.84   14.69
  -1   2  11  293.14   14.75
  -1  -2 -10 1132.13   33.23
   1  -2  10 1114.65   34.00
   1   2 -10 1185.94   34.44
  -1   2  10 1130.73   36.02
   1  -2  10 1130.50   34.34
  -1  -2 -10 1140.38   36.22
   1   2  -9   39.14    4.47
   1  -2   9   40.89    4.53
  -1  -2  -9   52.04    4.75
  -1   2   9   42.23    5.26
   1  -2   9   43.18    4.70
  -1  -2  -9   50.00    5.96
   1  -2   9   45.39    7.57
   1   2  -8 1364.07   38.48
  -1  -2  -8 1374.46   37.58
   1  -2   8 1326.41   38.36
  -1   2   8 1395.64   40.68
   1  -2   8 1481.58   46.08
  -1  -2  -8 1356.50   38.33
   1  -2   8 1441.47   39.23
  -1  -2  -8 1423.54   41.78
   1  -2   7  105.07    8.86
  -1   2   7  120.68    7.98
  -1  -2  -7  119.07    6.85
   1  -2   7  125.13    7.03
  -1  -2  -7  122.92    8.67
  -1  -2  -7  109.77    6.09
   1  -2   7  124.63    7.23
   1   2  -7  104.93    6.50
  -1  -2  -6  365.08   15.87
   1  -2   6  366.56   13.23
   1   2  -6  349.56   12.83
  -1  -2  -6  368.86   23.46
   1  -2   6  341.62   15.55
  -1  -2  -6  357.24   11.93
  -1   2   6  324.75   14.08
  -1  -2  -6  368.30   13.17
  -1  -2  -5  887.70   28.41
   1   2  -5  849.92   24.09
   1  -2   5  833.79   24.42
  -1  -2  -5  865.85   23.10
  -1   2   5  883.09   26.57
  -1  -2  -5  875.84   24.64
   1   2  -4  367.04   13.22
  -1  -2  -4  385.93   11.68
  -1  -2  -4  393.26   22.08
  -1  -2  -4  380.31   11.52
  -1  -2  -4  398.42   16.34
  -1   2   4  390.90   14.48
  -1  -2  -4  380.87   13.16
   1  -2   4  403.21   13.63
   1   2  -4  378.26   12.35
  -1  -2  -3  130.18    4.75
  -1   2   3  122.91    6.96
   1  -2   3  111.05    6.27
  -1  -2  -3  136.37    5.47
  -1  -2  -3  135.00   12.05
   1  -2   3  131.45    7.97
   1   2  -3  131.96    5.53
  -1  -2  -3  111.97    6.10
   1   2  -3  136.60    6.77
   1  -2   2 7817.36  185.25
  -1  -2  -2 7940.29  183.31
  -1  -2  -2 7660.02  195.20
   1   2  -2 7864.29  185.46
   1  -2   2 7802.91  187.00
   1   2  -2 8006.31  182.59
  -1   2   2 8047.95  186.20
   1  -2   2 7731.67  188.11
   1  -2   1  623.07   19.35
  -1  -2  -1  587.80   23.47
   1   2  -1  585.77   15.45
   1  -2   1  591.19   18.24
  -1  -2   0  176.31    5.30
   1  -2   0  172.29    8.20
   1   2   1  653.68   20.31
   1   2   1  602.21   17.46
   1  -2  -1  620.09   19.33
  -1  -2   1  634.80   20.04
  -1  -2   1  620.57   15.94
  -1   2  -1  611.33   20.57
   1   2   2 8242.18  191.15
  -1   2  -2 8097.75  192.69
   1  -2  -2 8082.89  190.80
   1   2   2 8075.85  188.31
  -1  -2   2 8133.99  187.53
  -1   2  -3  134.25    8.01
   1   2   3  133.73    6.96
   1  -2  -3  114.64    6.77
  -1  -2   3  133.38    5.54
  -1  -2   4  279.26   10.14
  -1  -2   4  295.54   11.63
   1  -2  -4  304.15   11.22
  -1   2  -4  316.45   11.62
   1   2   4  300.36   11.29
  -1  -2   5  821.38   24.60
   1   2   5  776.20   24.01
   1  -2  -5  812.14   24.21
   1   2   5  837.03   24.15
  -1   2  -5  829.45   24.29
  -1   2  -5  862.82   24.60
  -1   2  -6  364.57   13.54
  -1   2  -6  355.70   13.65
  -1  -2   6  368.15   14.14
   1   2   6  385.52   13.96
   1  -2  -6  339.18   13.49
   1   2   6  399.29   13.86
   1  -2  -7  109.18    6.85
  -1   2  -7  106.41    6.71
  -1  -2   7  102.77    7.02
   1   2   7  106.81    6.72
  -1   2  -7  120.70    6.91
   1   2   7   96.10    6.36
   1  -2  -8 1442.42   40.53
  -1   2  -8 1454.09   40.47
  -1  -2   8 1458.08   41.28
   1   2   8 1476.11   40.64
   1   2   8 1379.96   39.88
  -1   2  -8 1445.38   39.66
  -1   2  -9   42.99    4.71
   1   2   9   39.24    4.40
   1  -2  -9   44.78    4.78
   1   2   9   44.58    4.95
   1   2  10 1140.35   34.76
   1   2  10 1176.61   34.30
  -1   2 -10 1084.98   34.05
   1  -2 -10 1123.46   29.33
   1   2  10 1139.52   33.15
   1  -2 -10 1078.23   34.02
   1  -2 -10 1190.30   34.78
   1   2  11  267.06   12.73
   1  -2 -11  247.88   12.65
   1   2  11  264.79   13.04
  -1   2 -11  238.30   15.54
  -1  -2  11  248.53   12.34
   1   2  11  252.06   12.00
   1  -2 -11  247.91   12.66
   1   2  12   45.60    5.62
   1  -2 -12   52.75    5.94
   1   2  12   56.88    5.65
  -1  -2  12   47.45    5.50
   1  -2 -12   62.21    6.21
   1   2  12   57.46    6.14
  -1   2 -12   50.90    7.70
   1   2  13   36.72    5.15
   1   2  13   28.08    4.59
   1  -2 -13   24.74    4.49
  -1  -2  13   26.71    4.39
  -1   2 -13   37.33    6.94
   1  -2 -13   22.48    4.34
   1   2  14  948.20   32.35
   1  -2 -14  961.09   32.75
  -1  -2  14  985.79   32.62
   1  -2 -14  988.82   33.50
   1   2  14  975.99   33.21
  -1   2 -14  989.57   39.45
   1  -2 -15   54.75    6.54
   1   2  15   64.54    7.11
  -1  -2  15   49.30    6.05
   1  -2 -15   35.33    5.87
  -1   2 -15   56.10    9.32
   1   2  15   42.11    6.00
   1  -2 -16  904.74   31.57
  -1  -2  16  825.74   30.54
   1   2  16  857.44   31.20
   1  -2 -16  828.48   31.23
  -1   2 -16  863.30   38.05
   1   2  16  853.78   30.77
   1  -2 -17  234.13   14.15
  -1  -2  17  215.03   13.58
   1   2  17  223.05   14.19
   1  -2 -17  240.58   14.80
  -1   2 -17  250.25   19.44
   1   2  17  208.92   13.57
   1   2  18    1.68    3.15
   1  -2 -18    0.82    3.17
  -1  -2  18    2.39    2.98
   1  -2 -18    0.86    3.42
  -1   2 -18   -1.49    4.84
   1   2  18    0.80    3.25
   1   2  19  199.54   14.17
   1   2  19  213.17   14.39
  -1  -2  19  239.99   14.76
  -1   2 -19  220.21   19.35
   1  -2 -19  199.24   14.29
   1  -2 -19  221.54   14.56
  -1  -2  20  579.78   26.00
  -1  -2  20  540.03   19.17
   1   2  20  638.80   27.10
   1  -2 -20  590.54   26.06
   1   2  20  593.40   25.89
   1  -2 -20  600.82   26.67
  -1  -2  20  540.32   24.96
  -1   2 -20  644.96   34.66
  -1  -2  21   17.96    2.15
  -1   2 -21   18.91    7.56
   1   2  21   28.58    6.23
   1  -2 -21   19.03    5.56
   1  -2 -21   14.30    5.22
   1  -2 -22  139.80   12.20
   1   2  22  115.30   11.28
  -1   2 -22  121.70   11.75
  -1   2 -22  101.97   14.66
   1  -2 -22  117.74   21.59
   1  -2 -22  126.40   12.14
  -1   2 -23  126.21   12.18
   1   2  23  130.77   12.21
   1  -2 -23  144.66   13.11
  -1   2 -23  114.72   15.85
   1  -2 -23  128.72   12.12
  -1   2 -24   66.44    9.10
   1  -2 -24   63.12    9.05
   1  -2 -24   49.55    8.32
  -1   2 -24   60.80    7.82
   1   2  24   52.85    8.27
  -1   2 -25   46.54    7.37
   1  -2 -25   38.85    8.44
  -1   2 -25   55.29    8.94
   1  -2 -25   52.82    8.91
   1  -2 -26  174.00   15.11
  -1  -2  29   49.65   10.56
   1  -3  27    7.33    6.64
  -1  -3 -26   78.07   10.13
   1  -3  26   69.41   12.35
   1   3 -25  142.90   13.38
   1  -3  25  106.78   14.65
  -1  -3 -25  104.38   11.28
   1   3 -24   25.48    7.96
  -1  -3 -24   22.09    5.95
   1   3 -24    9.09    5.00
   1  -3  24   28.34    8.69
  -1  -3 -23  234.20   15.93
   1  -3  23  206.45   15.82
   1   3 -23  208.06   18.26
   1   3 -22   41.16    8.80
   1  -3  22   25.31    6.86
   1   3 -22   20.90    6.37
  -1  -3 -22   29.46    6.06
   1   3 -21   52.53    9.59
   1   3 -21   52.01    8.09
  -1  -3 -21   51.74    7.48
  -1   3  21   59.33    8.75
   1   3 -20  232.49   16.03
   1   3 -20  239.95   18.06
  -1  -3 -20  280.77   31.38
  -1   3  20  241.20   16.74
  -1  -3 -20  261.16   15.76
  -1  -3 -19  168.14   23.78
   1  -3  19  152.66   12.33
   1   3 -19  159.56   12.85
  -1  -3 -19  190.19   12.77
   1  -3  19  179.70   13.09
   1   3 -19  149.46   13.84
  -1   3  19  158.55   13.37
   1  -3  18    4.90    3.42
  -1  -3 -18    1.50    3.14
  -1   3  18    1.95    4.28
   1  -3  18    6.64    3.64
   1   3 -18    6.54    4.68
   1   3 -18    4.30    4.03
   1   3 -17  315.91   16.98
   1  -3  17  265.83   15.79
  -1  -3 -17  307.43   15.85
   1  -3  17  285.62   16.03
   1   3 -17  266.74   17.72
  -1  -3 -17  286.27   30.21
  -1   3  17  302.08   17.99
   1   3 -16  266.94   15.12
   1  -3  16  247.90   14.65
  -1  -3 -16  271.17   14.42
   1  -3  16  270.29   15.01
  -1   3  16  259.96   16.11
   1   3 -16  226.70   15.67
  -1  -3 -16  230.91   26.90
   1   3 -15  134.14   10.17
   1  -3  15  136.83   10.21
  -1  -3 -15  132.28    9.57
   1  -3  15  116.86    9.53
  -1   3  15  114.50   10.29
   1   3 -15  144.56   11.60
  -1  -3 -14   97.31    9.13
  -1  -3 -14  113.05   18.91
   1   3 -14  108.84    9.07
   1  -3  14  120.21    9.44
   1  -3  14  134.00    9.59
  -1  -3 -14  120.50    8.76
  -1   3  14  105.67    9.75
   1   3 -14  115.28    9.94
  -1  -3 -13  451.25   20.44
   1   3 -13  501.83   20.06
  -1  -3 -13  485.55   18.69
   1  -3  13  437.87   19.01
   1  -3  13  443.71   19.36
  -1   3  13  474.62   21.21
  -1  -3 -13  371.04   32.01
   1   3 -13  403.63   19.09
   1  -3  12   14.86    3.54
  -1  -3 -12   18.31    4.24
  -1  -3 -12   16.81    3.57
  -1   3  12   20.99    4.71
   1  -3  12   20.79    5.17
   1   3 -12   14.95    3.90
   1   3 -12   12.21    3.59
   1   3 -11 1371.89   39.45
  -1  -3 -11 1295.18   37.67
   1  -3  11 1279.57   39.14
  -1  -3 -11 1257.57   41.57
   1   3 -11 1255.27   37.58
  -1  -3 -11 1309.80   39.24
   1  -3  11 1302.55   44.02
  -1   3  11 1304.28   41.16
  -1   3  10  780.07   27.53
   1   3 -10  708.61   24.78
   1  -3  10  699.18   24.94
  -1  -3 -10  768.03   28.09
  -1  -3 -10  770.31   23.97
   1  -3  10  742.33   29.52
  -1  -3 -10  718.83   25.10
   1  -3  10  705.48   29.76
   1   3 -10  719.97   22.72
  -1   3   9  175.18   10.85
   1   3  -9  160.20    9.37
  -1  -3  -9  190.01   12.10
  -1  -3  -9  186.14    9.05
   1  -3   9  141.98    9.18
  -1  -3  -9  183.91   10.20
   1  -3   9  158.80   11.86
   1   3  -9  173.46    7.43
   1  -3   9  165.22   11.96
  -1  -3  -8  172.14   11.68
   1   3  -8  147.49    8.52
  -1   3   8  157.12   10.16
  -1  -3  -8  153.62    9.00
  -1  -3  -8  153.07    7.88
   1  -3   8  175.36   11.18
   1  -3   8  159.08   11.87
  -1   3   7 3559.23   91.13
  -1  -3  -7 3554.64   89.05
  -1  -3  -7 3526.95   86.33
  -1  -3  -7 3634.71   93.82
   1  -3   7 3594.03   90.95
   1   3  -7 3478.19   87.69
  -1  -3  -6  547.90   17.61
   1   3  -6  591.95   20.49
  -1  -3  -6  543.58   19.37
  -1   3   6  574.88   21.06
   1   3  -6  559.52   18.31
  -1  -3  -6  571.46   17.20
   1   3  -5 1045.83   31.68
  -1  -3  -5 1018.38   30.73
   1  -3   5 1020.44   34.96
  -1   3   5 1079.90   32.67
  -1  -3  -5 1086.18   29.17
   1   3  -5 1041.44   29.17
   1  -3   4  552.22   19.05
   1  -3   4  565.60   22.11
  -1  -3  -4  541.61   18.79
  -1   3   4  540.87   19.91
   1   3  -4  542.75   16.83
  -1  -3  -4  564.04   17.22
   1   3  -4  534.41   19.29
  -1  -3  -3  252.04   11.53
  -1   3   3  238.08   11.97
   1  -3   3  276.33   13.58
  -1  -3  -3  272.48   10.32
   1  -3   3  273.50   11.64
   1   3  -3  259.75    9.52
   1  -3   2 1623.03   46.49
   1   3  -2 1585.73   40.97
   1  -3   2 1662.15   44.44
  -1  -3  -2 1657.76   42.64
  -1   3   2 1706.08   45.95
   1  -3   1  565.62   19.49
   1  -3   1  574.72   21.01
   1   3  -1  595.48   18.97
  -1  -3  -1  604.99   18.64
   1  -3   0 1360.36   38.54
   1  -3   0 1281.12   37.16
  -1  -3   0 1326.25   33.05
   1   3   0 1383.67   36.28
  -1  -3   0 1296.16   42.55
  -1  -3   1  491.84   13.98
  -1   3  -1  464.87   17.32
   1   3   1  520.79   16.47
   1  -3  -1  476.65   17.92
  -1  -3   1  519.61   20.46
   1   3   1  522.84   19.70
  -1   3  -2 1601.37   45.47
  -1  -3   2 1537.61   38.73
   1  -3  -2 1495.32   43.31
   1   3   2 1588.06   40.95
   1   3   2 1578.09   44.43
  -1  -3   2 1567.75   43.05
  -1  -3   3  278.31    9.52
   1  -3  -3  246.33   11.87
  -1  -3   3  256.92    9.70
   1   3   3  258.83   10.39
   1   3   3  273.64   12.47
  -1   3  -3  265.08   13.12
   1   3   4  480.25   17.74
  -1  -3   4  453.59   14.57
  -1   3  -4  460.19   18.80
  -1  -3   5  925.61   26.85
  -1   3  -5  981.14   31.85
  -1   3  -5  951.30   28.70
   1   3   5 1012.18   30.01
   1   3   6  594.55   20.54
   1  -3  -6  569.98   19.81
  -1  -3   6  579.71   18.51
  -1  -3   6  552.90   21.10
  -1   3  -6  567.35   19.90
  -1   3  -6  554.65   19.67
   1   3   7 3485.39   88.32
   1  -3  -7 3519.36   87.97
  -1  -3   7 3477.37   86.48
  -1  -3   7 3494.90   89.78
  -1   3  -7 3490.83   88.06
  -1   3  -7 3461.97   87.87
  -1   3  -8  198.59   10.37
  -1  -3   8  156.24    8.91
   1   3   8  183.49   10.16
   1  -3  -8  177.06    9.98
  -1   3  -8  199.30   10.44
  -1  -3   8  180.73   11.89
  -1  -3   9  167.19   10.97
   1   3   9  177.36   10.25
  -1   3  -9  188.76   10.50
  -1   3  -9  176.75    9.98
  -1  -3   9  161.39    9.33
   1  -3  -9  176.15   10.25
   1   3   9  178.78   10.32
   1  -3  -9  163.87   10.70
  -1  -3   9  181.23    9.77
  -1  -3  10  680.56   25.95
  -1  -3  10  684.36   23.81
   1   3  10  682.76   24.57
   1  -3 -10  702.34   24.73
  -1   3 -10  712.04   24.88
  -1   3 -10  718.89   24.46
   1  -3 -10  640.51   25.56
   1  -3 -10  705.15   24.27
  -1  -3  10  700.25   23.99
   1   3  10  726.20   24.95
  -1  -3  11 1269.89   37.83
   1  -3 -11 1246.05   38.13
   1  -3 -11 1221.34   38.51
  -1   3 -11 1264.47   38.66
  -1   3 -11 1207.51   37.74
  -1  -3  11 1264.78   37.98
   1   3  11 1196.93   38.41
  -1  -3  11 1265.01   40.58
   1   3  11 1322.20   38.93
   1  -3 -12   13.40    2.80
   1   3  12   16.41    3.90
  -1  -3  12   20.52    4.74
   1  -3 -12   17.68    3.96
  -1  -3  12   17.73    3.69
   1  -3 -12   25.81    4.73
  -1   3 -12   24.89    4.30
  -1   3 -12   21.24    4.15
  -1  -3  12   29.88    4.61
   1   3  12   21.34    4.14
   1  -3 -13  520.78   20.73
  -1  -3  13  500.77   20.31
   1  -3 -13  478.44   16.11
  -1   3 -13  493.56   20.10
  -1  -3  13  480.17   22.13
   1   3  13  475.64   20.68
  -1   3 -13  465.76   20.33
   1   3  13  510.34   20.82
  -1  -3  13  474.57   19.82
   1  -3 -13  483.00   20.59
   1  -3 -14  137.30   10.39
  -1   3 -14  134.87   10.23
  -1   3 -14  130.27    9.55
  -1  -3  14  123.85   10.83
   1   3  14  117.41    9.66
   1  -3 -14  142.56   10.15
  -1  -3  14  119.75    9.56
  -1  -3  14  146.53   10.14
   1   3  14  140.09   10.16
   1  -3 -15  125.45   10.21
  -1   3 -15  119.86    9.92
  -1   3 -15  113.00    9.24
  -1  -3  15  132.82   11.62
   1   3  15  111.47    9.59
   1  -3 -15  119.94    9.73
  -1  -3  15  126.64    9.75
   1   3  15  126.09    9.88
   1  -3 -16  283.74   16.01
  -1   3 -16  274.06   15.64
  -1   3 -16  253.18   14.28
  -1  -3  16  265.36   16.96
   1   3  16  249.79   15.11
   1  -3 -16  260.61   14.96
   1   3  16  258.29   14.95
  -1  -3  16  243.20   14.44
   1  -3 -17  304.59   17.07
   1   3  17  302.42   16.79
   1   3  17  283.77   16.71
  -1   3 -17  296.92   15.87
  -1  -3  17  316.21   16.72
   1  -3 -17  335.43   17.38
  -1  -3  17  307.55   19.03
  -1   3 -17  268.87   16.24
   1   3  18    0.84    3.35
  -1   3 -18    5.17    3.45
   1  -3 -18    5.81    3.73
   1  -3 -18    2.68    3.44
  -1  -3  18    6.50    3.80
  -1  -3  18    1.09    5.12
   1   3  18   -1.76    3.49
   1   3  19  172.20   12.74
   1   3  19  152.62   12.43
   1  -3 -19  140.17   11.84
  -1  -3  19  139.75   11.71
  -1   3 -19  157.51   11.71
  -1  -3  19  139.41   13.61
   1  -3 -19  181.82   13.38
  -1   3 -20  269.10   15.61
   1   3  20  238.42   15.78
   1  -3 -20  254.57   16.27
  -1  -3  20  216.56   17.36
   1  -3 -20  264.43   16.98
  -1   3 -21   58.52    7.68
   1  -3 -21   59.54    8.29
   1   3  21   64.51    8.55
   1  -3 -21   56.70    8.23
  -1  -3  21   50.67    9.04
  -1   3 -22   22.53    6.02
   1   3  22   30.08    6.39
   1  -3 -22   27.07    6.38
   1  -3 -22   19.39    5.82
  -1  -3  22   27.81    7.85
  -1   3 -23  257.33   16.00
   1   3  23  236.13   16.86
   1  -3 -23  237.45   16.62
  -1  -3  23  244.32   19.45
   1  -3 -23  256.81   17.73
  -1   3 -24   27.97    5.87
   1  -3 -24   22.51    6.21
  -1  -3  24   25.84    7.74
   1  -3 -24   24.49    6.39
  -1  -3  25  131.02   14.72
  -1   3 -25  104.03   10.76
   1  -3 -25  126.36   13.13
   1  -3 -25  115.31   12.08
  -1  -3  26   89.38   12.72
   1  -3 -26   83.63   10.89
  -1  -3  27   14.29    6.31
  -1  -3  28   21.25    8.10
  -1  -3  29  207.63   19.57
   1  -4  27   30.03    8.98
  -1  -4 -26  187.92   14.71
   1  -4  26  144.39   17.61
   1  -4  25    8.88    7.25
  -1  -4 -25   18.57    5.64
   1  -4  24   36.14    9.87
   1   4 -24   69.08    9.75
  -1  -4 -24   56.58    8.45
   1  -4  23   83.25   12.67
  -1  -4 -23   69.38    8.69
   1   4 -23   74.00    9.70
   1  -4  22  119.08   15.61
  -1  -4 -22  144.79   12.14
   1   4 -22  152.51   13.15
   1   4 -21   39.01    7.12
  -1  -4 -21   46.18    7.12
   1  -4  21   38.73    9.44
  -1  -4 -20  475.00   21.92
  -1   4  20  492.88   25.42
   1   4 -20  443.23   22.80
   1  -4  20  444.60   27.25
   1   4 -19  138.00   11.83
  -1  -4 -19  152.00   11.37
   1  -4  19  129.00   14.22
  -1  -4 -19  159.68   24.81
  -1   4  19  119.64   12.21
   1   4 -18  107.93   10.17
  -1  -4 -18  110.92    9.65
   1  -4  18  104.93   10.10
   1  -4  18   82.59   11.68
  -1  -4 -18  122.33   21.99
  -1   4  18   97.55   10.71
  -1  -4 -17  288.94   15.46
   1  -4  17  293.75   20.48
   1   4 -17  285.14   16.35
   1  -4  17  285.44   16.37
  -1  -4 -17  295.96   32.07
  -1   4  17  258.33   17.14
  -1  -4 -16  200.43   13.67
  -1  -4 -16  213.71   12.76
   1  -4  16  186.57   15.90
   1   4 -16  168.31   12.30
   1  -4  16  217.28   13.61
  -1  -4 -16  255.04   28.87
  -1   4  16  205.93   14.80
   1   4 -15  145.26   10.78
  -1  -4 -15  158.02   10.46
   1  -4  15  133.70   13.17
  -1   4  15  134.21   11.55
  -1  -4 -15  146.87   22.30
  -1  -4 -15  118.55   10.78
   1  -4  15  131.51   10.44
   1   4 -14  506.54   21.35
  -1  -4 -14  512.97   20.29
   1  -4  14  501.62   21.49
   1  -4  14  501.55   25.96
  -1  -4 -14  487.43   23.04
  -1   4  14  469.75   22.75
   1   4 -13  227.91   13.13
  -1  -4 -13  260.99   12.63
   1  -4  13  217.32   16.22
   1  -4  13  225.35   13.21
  -1  -4 -13  231.62   13.56
  -1  -4 -13  187.38   13.65
  -1   4  13  203.89   13.85
  -1   4  12  152.82   11.64
   1   4 -12  168.63   10.68
   1  -4  12  137.05   12.40
   1  -4  12  165.04   10.80
  -1  -4 -12  148.67    9.25
  -1  -4 -12  134.74   11.40
  -1  -4 -12  159.15   10.71
  -1   4  11  534.31   23.72
   1  -4  11  584.39   22.43
  -1  -4 -11  587.19   20.49
   1   4 -11  556.97   21.62
  -1  -4 -11  590.93   25.40
  -1  -4 -11  576.77   22.75
   1  -4  11  571.44   26.45
   1  -4  10  541.69   23.21
  -1  -4 -10  585.71   25.07
  -1   4  10  552.53   23.36
  -1  -4 -10  594.85   19.90
   1   4 -10  540.82   20.75
  -1  -4 -10  546.33   21.75
   1  -4  10  543.98   25.47
   1  -4   9   94.83    8.28
  -1  -4  -9   99.28    9.60
   1   4  -9  104.27    7.53
  -1  -4  -9   90.31    7.69
  -1   4   9  112.10    9.25
  -1  -4  -9   96.53    6.75
  -1  -4  -9  110.38    6.89
   1  -4   9   90.73    9.50
  -1  -4  -8  918.96   26.87
  -1  -4  -8  902.44   27.62
   1   4  -8  925.14   28.61
  -1  -4  -8  891.53   29.83
  -1   4   8  892.03   31.70
   1  -4   8  919.16   29.72
   1  -4   8  886.97   34.03
  -1  -4  -7 1069.41   29.67
  -1   4   7 1088.42   35.31
  -1  -4  -7 1073.67   30.94
  -1  -4  -7 1026.18   33.07
   1   4  -7 1084.11   34.33
   1   4  -7 1008.83   31.03
   1  -4   7 1021.09   38.40
   1  -4   7 1033.93   37.34
  -1  -4  -6  241.60   10.55
  -1  -4  -6  230.92   11.87
   1   4  -6  210.53   12.35
   1  -4   6  215.35   14.59
   1   4  -6  219.49   10.25
  -1   4   6  196.71   12.12
  -1  -4  -5  786.97   24.10
   1  -4   5  795.35   30.40
   1   4  -5  772.26   26.97
   1  -4   5  736.25   24.03
   1   4  -5  763.42   23.54
  -1   4   5  784.33   27.75
  -1  -4  -5  764.56   26.07
   1   4  -4 2937.60   75.59
  -1  -4  -4 2796.21   74.10
  -1   4   4 2839.31   75.61
   1   4  -4 2813.88   73.32
   1   4  -4 2790.48   70.21
   1  -4   4 2732.75   71.28
  -1  -4  -4 2833.58   71.45
   1  -4   4 2856.10   73.94
   1  -4   4 2740.18   77.65
  -1  -4  -3   64.51    6.30
  -1   4   3   74.95    7.21
   1  -4   3   69.16    5.37
   1   4  -3   62.05    5.80
  -1  -4  -3   73.65    5.73
   1  -4   3   59.27    5.85
   1  -4   3   69.96    7.40
   1   4  -2 2924.26   74.43
   1  -4   2 2883.45   75.28
  -1  -4  -2 2862.90   73.43
  -1   4   2 2972.67   78.22
   1  -4   2 2846.22   78.10
  -1  -4  -1 1196.54   35.05
   1   4  -1 1289.13   35.66
   1  -4   1 1290.15   39.07
   1  -4   1 1255.45   36.70
  -1  -4   0  545.37   16.50
   1  -4   0  581.25   22.12
   1   4   0  594.14   19.85
   1   4   1 1291.81   41.35
  -1  -4   1 1283.86   33.23
  -1   4  -1 1294.66   38.25
   1   4   1 1278.83   36.41
   1  -4  -1 1259.91   39.10
  -1   4  -2 2631.07   73.54
   1   4   2 2902.49   72.29
   1   4   2 2954.69   77.48
  -1  -4   2 2902.74   69.07
  -1   4  -2 2828.41   77.58
  -1  -4   2 2856.09   76.88
   1  -4  -2 2709.27   74.96
   1   4   3   73.39    5.75
   1   4   3   69.91    7.18
  -1  -4   3   75.78    4.64
  -1   4  -3   78.40    7.62
  -1  -4   3   70.73    6.39
   1  -4  -3   64.94    6.64
  -1   4  -4 2828.99   76.66
   1   4   4 2913.95   76.05
  -1  -4   4 2786.45   69.20
  -1  -4   4 2773.33   69.32
   1   4   5  805.04   27.85
  -1  -4   5  739.72   22.86
  -1   4  -5  777.34   28.69
  -1   4  -6  203.28   11.44
   1   4   6  229.18   12.63
  -1   4  -6  198.70   13.12
  -1  -4   6  232.73   10.09
  -1   4  -7  984.89   32.01
  -1   4  -7 1043.15   31.86
   1   4   7 1010.13   32.93
   1  -4  -7  928.51   31.34
  -1  -4   7 1008.63   29.64
  -1   4  -8  924.34   30.23
  -1   4  -8  916.08   30.36
  -1  -4   8  951.97   28.47
   1   4   8  923.40   31.12
   1  -4  -8  841.13   29.66
   1  -4  -9  108.81    8.33
  -1   4  -9  100.65    8.03
  -1   4  -9   82.68    7.46
   1  -4  -9   95.66    8.54
  -1  -4   9  109.27    9.55
   1   4   9  102.37    8.41
  -1  -4   9  105.35    7.39
   1  -4 -10  598.47   22.87
   1   4  10  631.69   23.85
  -1   4 -10  585.60   22.70
  -1   4 -10  574.53   22.75
  -1  -4  10  581.94   24.60
   1  -4 -10  573.34   23.91
  -1  -4  10  591.10   21.56
   1  -4 -11  533.24   21.29
  -1  -4  11  560.31   21.34
   1   4  11  589.69   23.44
  -1   4 -11  634.80   23.48
   1  -4 -11  579.57   24.10
  -1  -4  11  533.26   21.38
  -1  -4  11  554.71   24.43
   1  -4 -11  517.81   21.83
  -1   4 -11  615.18   23.06
   1  -4 -12  137.94    9.69
  -1  -4  12  147.91    9.88
   1  -4 -12  128.72   10.75
  -1  -4  12  136.62    9.72
   1   4  12  157.21   11.12
  -1   4 -12  163.74   11.08
  -1  -4  12  150.87   11.91
   1  -4 -12  154.27   10.84
  -1   4 -12  145.37   10.33
   1  -4 -13  210.12   14.15
  -1  -4  13  247.27   15.74
  -1   4 -13  251.91   14.26
   1   4  13  223.77   13.74
  -1  -4  13  220.28   12.79
   1  -4 -13  222.34   11.92
   1  -4 -13  233.11   13.89
  -1   4 -13  232.98   13.56
  -1  -4  13  211.09   12.58
   1  -4 -13  250.99   13.53
  -1  -4  14  496.30   20.95
   1  -4 -14  526.43   21.51
   1   4  14  481.15   21.97
   1  -4 -14  447.41   18.52
  -1   4 -14  468.69   21.52
  -1  -4  14  510.99   21.23
   1  -4 -14  500.19   22.01
  -1  -4  14  470.91   23.48
  -1   4 -14  513.87   21.80
  -1  -4  15  120.34    9.86
   1  -4 -15  129.01   10.13
  -1   4 -15  134.27   10.49
   1   4  15  151.04   11.49
  -1   4 -15  136.92   10.98
   1  -4 -15  104.27    7.60
   1  -4 -15  127.73   10.60
  -1  -4  15  136.32   10.44
  -1  -4  15  144.46   12.52
   1  -4 -16  221.42   13.72
  -1  -4  16  196.65   13.09
   1  -4 -16  192.54    9.29
  -1   4 -16  210.45   13.66
  -1  -4  16  213.93   13.42
   1  -4 -16  219.94   14.23
  -1   4 -16  219.18   14.29
   1   4  16  236.14   14.73
  -1  -4  16  197.46   15.38
   1  -4 -17  246.09   15.15
  -1  -4  17  248.74   15.25
  -1   4 -17  272.18   15.63
  -1  -4  17  243.49   14.88
   1   4  17  245.12   15.85
   1  -4 -17  267.73   16.28
  -1   4 -17  270.02   16.43
   1   4  17  283.52   16.77
  -1  -4  17  246.87   17.52
  -1  -4  18  125.07   11.04
   1  -4 -18  130.39   11.05
  -1   4 -18  122.09   10.54
  -1  -4  18  110.72   12.43
   1   4  18  142.75   12.02
  -1   4 -18  140.02   11.82
   1   4  18  121.75   11.20
   1  -4 -18  103.31   10.56
  -1  -4  18  139.83   11.33
  -1  -4  19  131.59   11.29
   1  -4 -19  133.66   11.82
  -1   4 -19  125.08   11.68
   1   4  19  138.78   12.29
  -1   4 -19  136.72   11.45
   1  -4 -19  150.92   12.02
  -1  -4  19  136.67   13.95
   1  -4 -20  493.67   24.59
   1  -4 -20  497.91   23.66
  -1   4 -20  484.35   24.52
  -1  -4  20  478.81   26.74
   1   4  20  476.23   23.91
  -1   4 -20  491.17   23.03
   1  -4 -21   46.13    7.26
  -1   4 -21   46.30    7.38
   1   4  21   45.08    7.55
  -1  -4  21   47.80    9.51
  -1   4 -21   37.10    7.14
   1  -4 -21   47.82    7.96
   1  -4 -22  127.60   11.96
  -1   4 -22  152.38   13.66
   1  -4 -22  116.32   12.10
   1   4  22  129.40   12.31
  -1  -4  22  123.04   14.24
  -1   4 -22  138.73   11.96
  -1   4 -23   90.39   10.99
   1  -4 -23   71.43    9.81
   1   4  23   87.97   10.54
  -1  -4  23   74.55   11.52
   1  -4 -23   65.89    9.14
  -1   4 -23   87.76   10.08
   1  -4 -24   51.55    8.93
  -1   4 -24   62.96    8.67
  -1   4 -24   60.59    9.84
   1  -4 -24   62.62    9.57
  -1  -4  24   62.39   11.62
   1  -4 -25   15.57    5.81
  -1  -4  25   36.78    9.63
  -1  -4  26  196.39   18.98
  -1  -4  27   29.30    9.16
  -1  -4  28   40.00   10.26
  -1  -5 -26   45.27    7.83
   1  -5  26   54.71   11.35
  -1  -5 -25  156.61   13.67
   1  -5  25  147.30   17.49
  -1  -5 -24   16.62    5.34
   1  -5  24   -1.79    7.31
   1   5 -23  511.33   26.24
  -1  -5 -23  489.37   23.96
   1  -5  23  433.20   29.32
  -1  -5 -22   32.55    6.14
   1   5 -22   38.10    7.45
   1  -5  22   26.96    8.52
   1  -5  21  110.95   14.45
  -1  -5 -21  104.94   10.33
   1   5 -21  109.15   11.19
   1  -5  20  120.00   14.56
   1   5 -20  101.36   10.82
  -1  -5 -20  128.89   11.01
   1  -5  19  132.51   15.19
  -1  -5 -19  152.31   11.53
   1   5 -19  128.47   11.78
  -1   5  19  125.01   12.86
   1   5 -18   42.65    6.71
  -1   5  18   27.99    6.84
   1  -5  18   41.16    9.05
  -1  -5 -18   41.55    6.49
  -1  -5 -18   29.14    6.08
   1   5 -17  656.08   26.50
  -1  -5 -17  553.32   23.19
  -1   5  17  597.06   27.91
  -1  -5 -17  629.46   48.38
  -1  -5 -17  517.67   25.28
   1  -5  17  538.01   29.77
   1  -5  17  513.71   24.22
   1  -5  16   24.03    5.56
   1   5 -16   26.71    5.65
  -1   5  16   25.23    6.16
  -1  -5 -16   20.85    5.67
   1  -5  16   21.78    7.33
   1  -5  16   31.89    5.85
  -1  -5 -16   12.78    4.11
   1  -5  15   41.31    6.56
  -1   5  15   49.77    8.18
   1   5 -15   52.33    7.00
  -1  -5 -15   49.42    6.05
   1  -5  15   49.85    6.78
   1  -5  15   51.09    8.98
  -1  -5 -15   42.50    7.05
  -1  -5 -15   33.54    6.93
  -1  -5 -14  605.06   23.01
  -1  -5 -14  601.47   27.86
  -1   5  14  620.11   27.80
   1  -5  14  621.53   24.59
   1   5 -14  622.29   25.09
   1  -5  14  626.33   25.23
   1  -5  14  606.75   30.22
  -1  -5 -14  586.89   25.40
   1  -5  13  457.03   25.11
   1  -5  13  425.48   19.95
  -1  -5 -13  453.67   21.01
  -1  -5 -13  435.27   23.14
  -1  -5 -13  433.95   18.05
  -1   5  13  437.16   22.27
  -1  -5 -13  497.24   19.02
   1   5 -13  448.85   20.16
   1  -5  13  449.84   19.62
  -1  -5 -12  178.93   12.00
  -1  -5 -12  169.20   10.06
  -1  -5 -12  139.49   12.78
   1  -5  12  186.47   11.40
  -1  -5 -12  175.12   10.25
  -1   5  12  161.51   12.84
   1  -5  12  157.50   13.98
   1   5 -12  158.83   10.81
   1  -5  11  715.40   31.94
  -1   5  11  710.41   29.09
   1  -5  11  725.22   25.88
   1  -5  11  691.19   26.30
  -1  -5 -11  689.95   30.26
  -1  -5 -11  684.10   26.84
  -1  -5 -11  746.93   24.35
  -1  -5 -11  689.13   24.34
   1   5 -11  716.54   26.08
   1  -5  10  434.14   18.44
  -1  -5 -10  422.30   16.54
  -1  -5 -10  435.73   22.77
   1   5 -10  410.89   17.93
   1  -5  10  442.00   18.16
  -1  -5 -10  448.24   19.85
  -1   5  10  431.08   21.12
   1  -5  10  402.17   22.72
  -1  -5 -10  434.73   17.38
   1  -5   9   10.84    4.98
   1  -5   9   10.30    3.26
  -1   5   9   10.06    4.16
  -1  -5  -9   15.12    3.00
   1  -5   9    9.61    5.62
  -1  -5  -9   10.26    3.57
   1  -5   9   12.93    3.54
   1   5  -9   18.22    3.55
  -1  -5  -9   16.64    3.59
  -1  -5  -8 1101.83   32.63
   1   5  -8 1119.32   38.12
  -1  -5  -8 1168.64   34.76
  -1   5   8 1195.39   39.90
   1  -5   8 1134.63   43.68
  -1  -5  -8 1128.70   37.20
   1   5  -8 1141.86   35.07
   1  -5   8 1202.83   35.48
   1  -5   7 1318.51   39.34
  -1  -5  -7 1297.38   41.89
  -1   5   7 1382.55   44.39
  -1  -5  -7 1340.19   39.44
   1   5  -7 1421.54   39.86
   1  -5   7 1358.19   48.07
   1   5  -7 1383.96   43.61
  -1  -5  -6   25.49    4.68
  -1   5   6   22.93    5.10
   1  -5   6   21.32    5.95
   1   5  -6   24.00    5.07
   1  -5   6   19.12    3.53
   1   5  -6   29.88    4.07
  -1  -5  -6   16.69    3.69
   1   5  -6   28.80    4.96
  -1  -5  -5 3664.25   98.52
  -1   5   5 3834.31  101.44
   1  -5   5 3769.04   95.27
   1   5  -5 3919.01  100.63
   1   5  -5 3851.58   98.29
   1   5  -5 3825.57   94.53
  -1  -5  -5 3797.15   95.78
   1  -5   5 3706.78  103.69
   1   5  -4  761.24   29.45
   1  -5   4  830.78   28.62
   1  -5   4  794.29   25.71
   1   5  -4  821.34   27.80
  -1  -5  -4  777.09   26.04
   1  -5   4  804.52   31.75
  -1   5   4  827.15   30.74
  -1  -5  -4  745.59   28.30
   1  -5   3   86.20    6.66
   1  -5   3   89.64    7.99
  -1  -5  -3   87.64    6.96
   1   5  -3  119.32    8.52
   1  -5   3   91.18    9.34
  -1   5   3  109.90    9.79
  -1  -5  -3   94.89    8.43
   1   5  -2 1161.74   35.65
  -1  -5  -2 1095.72   34.54
   1  -5   2 1173.32   36.55
  -1   5   2 1172.59   39.74
   1  -5   2 1155.03   39.57
  -1  -5  -2 1117.75   37.66
  -1   5   1 2072.28   63.19
   1  -5   1 2175.21   62.81
   1   5  -1 2125.66   58.70
  -1  -5  -1 2199.16   58.68
   1  -5   0   85.27    8.24
  -1  -5   0   76.88    5.04
   1   5   0   98.66    7.48
  -1  -5   1 2090.12   54.19
   1   5   1 2255.08   58.88
   1   5   1 2188.16   65.08
   1  -5  -1 2147.03   61.66
   1  -5  -2 1160.09   38.65
  -1  -5   2 1180.69   32.35
  -1   5  -2 1242.50   38.25
   1   5   2 1183.24   36.04
   1   5   2 1251.46   41.90
  -1   5  -2 1163.86   41.01
  -1   5  -3  102.90    9.77
  -1  -5   3  112.92    9.62
  -1  -5   3  110.56    6.15
   1  -5  -3   99.74    8.21
  -1   5  -3   85.42    7.97
   1   5   3   82.12    6.95
   1   5   3  123.94   10.61
  -1   5  -4  812.31   31.13
  -1  -5   4  791.74   26.61
  -1  -5   4  826.76   24.21
   1  -5  -4  845.07   28.94
   1   5   4  788.73   30.60
  -1   5  -5 3781.11  103.10
   1  -5  -5 3777.15   99.56
  -1  -5   5 3929.99   92.92
  -1  -5   5 3727.89  107.09
   1   5   5 3757.98  102.25
  -1  -5   5 3865.24   94.41
   1   5   6   24.93    5.13
  -1  -5   6   23.77    3.48
  -1   5  -6   23.90    5.44
   1  -5  -7 1334.37   41.50
  -1   5  -7 1428.82   45.91
   1   5   7 1408.29   44.74
  -1   5  -7 1410.31   42.93
  -1  -5   7 1300.64   38.42
   1  -5  -8 1000.40   36.51
  -1   5  -8 1189.70   37.18
  -1  -5   8 1102.97   33.27
   1   5   8 1123.01   38.15
   1  -5  -8 1078.59   35.74
  -1   5  -9   18.51    4.21
   1  -5  -9   15.20    3.78
  -1   5  -9   15.48    4.07
  -1  -5   9   19.03    3.80
   1   5   9   17.42    4.81
   1  -5  -9   14.08    4.16
  -1  -5  10  478.90   18.83
  -1   5 -10  445.68   20.25
  -1   5 -10  465.21   20.25
   1  -5 -10  437.05   19.82
   1   5  10  425.47   20.78
   1  -5 -10  472.19   21.61
  -1  -5  11  744.81   25.93
   1  -5 -11  723.22   27.50
  -1   5 -11  702.97   27.43
  -1   5 -11  711.44   27.59
   1   5  11  706.99   28.30
   1  -5 -11  708.60   28.91
  -1  -5  12  178.79   11.24
   1  -5 -12  145.70   10.27
   1  -5 -12  176.00   11.82
   1   5  12  153.38   11.99
  -1   5 -12  155.81   11.46
  -1   5 -12  140.21   10.97
   1  -5 -12  178.45   12.85
  -1  -5  12  154.57   13.06
  -1  -5  12  135.47   10.03
  -1  -5  13  445.89   19.49
  -1  -5  13  457.95   23.73
  -1  -5  13  408.44   19.42
   1   5  13  443.68   21.52
   1  -5 -13  468.22   21.22
   1  -5 -13  442.13   19.67
   1  -5 -13  468.44   22.36
  -1   5 -13  459.70   21.32
  -1   5 -13  448.94   21.04
  -1  -5  14  625.49   29.24
  -1  -5  14  653.07   25.64
   1  -5 -14  624.21   25.13
  -1  -5  14  650.05   25.28
   1  -5 -14  611.03   24.92
   1   5  14  632.09   27.33
   1  -5 -14  647.47   27.94
   1  -5 -14  657.03   26.90
  -1   5 -14  648.07   26.85
  -1   5 -14  650.80   26.59
  -1   5 -15   34.38    6.39
  -1   5 -15   43.54    6.91
  -1  -5  15   42.63    6.09
  -1  -5  15   41.53    7.70
   1  -5 -15   37.14    6.38
   1  -5 -15   51.61    6.77
  -1  -5  15   42.29    6.30
   1   5  15   32.33    6.42
   1  -5 -15   38.28    5.69
   1   5  16   35.05    6.55
  -1  -5  16   37.77    6.33
  -1  -5  16   28.43    5.38
   1  -5 -16   39.96    6.43
  -1   5 -16   30.18    5.92
  -1  -5  16   31.31    7.47
   1  -5 -16   25.26    5.77
  -1   5 -16   35.41    6.45
   1  -5 -16   29.42    5.22
  -1  -5  17  556.79   24.51
   1  -5 -17  601.07   25.00
   1  -5 -17  528.47   20.76
   1   5  17  512.87   25.35
  -1  -5  17  524.08   27.65
  -1   5 -17  567.60   26.17
  -1   5 -17  581.96   25.47
  -1  -5  17  562.78   24.46
   1  -5 -17  577.22   25.87
  -1  -5  18   35.72    6.37
   1  -5 -18   37.45    6.76
   1  -5 -18   34.29    6.32
  -1  -5  18   40.25    6.80
   1  -5 -18   34.90    4.30
  -1  -5  18   36.40    8.01
   1   5  18   26.39    6.42
  -1   5 -18   44.82    7.49
  -1   5 -18   47.40    7.48
   1  -5 -19  147.49   11.96
  -1   5 -19  153.53   13.31
   1   5  19  131.13   12.43
  -1  -5  19  134.34   14.11
  -1   5 -19  139.37   11.91
   1  -5 -19  134.63   12.24
   1  -5 -20  129.83   12.20
  -1   5 -20  112.49   11.71
  -1   5 -20  114.20   11.05
  -1  -5  20  108.24   13.23
   1  -5 -20  109.13   10.51
   1   5  20  116.77   11.78
   1  -5 -21  127.08   12.27
  -1  -5  21  110.83   13.77
  -1   5 -21  120.73   11.52
   1   5  21  113.86   11.83
   1  -5 -21  121.12   11.56
  -1   5 -21  104.47   11.89
  -1   5 -22   26.58    6.44
  -1  -5  22   34.84    8.94
   1  -5 -22   35.19    6.89
   1  -5 -22   43.73    7.95
  -1  -5  23  455.64   28.09
   1  -5 -23  507.05   24.83
   1  -5 -23  445.79   24.78
  -1   5 -23  456.74   25.75
  -1  -5  24   10.82    6.78
   1  -5 -24   11.94    5.57
  -1  -5  25  150.82   16.51
   1  -5 -25  135.04   13.14
  -1  -5  26   52.15   10.63
  -1  -5  27    1.67    7.15
  -1  -6 -25   31.97    6.57
   1  -6  25   21.00    8.95
  -1  -6 -24   32.87    6.85
   1  -6  24    7.46    8.20
   1  -6  23   99.94   15.47
  -1  -6 -23   92.33   10.28
   1   6 -23  111.96   12.23
  -1  -6 -22   82.74    7.89
   1   6 -22   93.61   11.31
  -1  -6 -22   81.77    9.33
   1  -6  22   86.79   14.29
  -1  -6 -21    8.89    3.42
   1  -6  21    5.17    7.38
   1   6 -21    4.53    4.11
  -1  -6 -21    2.60    3.97
   1   6 -20  276.02   18.41
  -1  -6 -20  260.76   14.35
   1  -6  20  302.52   23.34
  -1  -6 -20  293.48   17.99
  -1  -6 -20  297.99   16.94
  -1  -6 -19   32.00    5.15
   1   6 -19   42.62    7.26
   1  -6  19   53.57   10.11
  -1  -6 -19   33.43    5.78
  -1  -6 -19   47.69    7.69
  -1  -6 -18   30.54    6.96
   1   6 -18   41.67    7.05
  -1  -6 -18   30.62    5.22
  -1   6  18   33.02    7.27
   1  -6  18   22.08    8.25
  -1  -6 -18   34.71    5.78
   1   6 -17  160.50   13.01
  -1  -6 -17  190.64   11.66
  -1  -6 -17  180.13   12.01
  -1   6  17  179.49   15.43
  -1  -6 -17  163.33   14.58
   1  -6  17  165.37   16.68
   1   6 -17  159.50   13.44
  -1  -6 -16  473.35   23.34
   1   6 -16  431.83   21.96
  -1  -6 -16  462.60   19.79
  -1  -6 -16  428.27   24.39
  -1  -6 -16  501.47   20.92
   1  -6  16  507.00   22.69
  -1   6  16  435.69   24.41
   1  -6  16  494.40   28.76
   1   6 -16  461.37   23.56
   1  -6  15  159.18   15.90
   1  -6  15  109.29   10.37
  -1  -6 -15  125.16    9.49
  -1  -6 -15  133.43   13.34
  -1  -6 -15  121.43   23.35
  -1  -6 -15  130.16    9.59
   1  -6  15  127.37   10.46
   1   6 -15  115.57   11.22
   1   6 -15  129.13   11.06
  -1  -6 -15  133.40   11.70
  -1   6  15  124.04   12.54
  -1  -6 -14  798.31   31.80
   1   6 -14  838.17   31.36
  -1  -6 -14  819.38   54.66
  -1  -6 -14  837.92   28.45
   1  -6  14  746.32   30.24
  -1  -6 -14  766.64   34.59
   1   6 -14  849.06   33.01
   1  -6  14  785.76   29.72
  -1   6  14  758.40   33.33
   1  -6  14  798.45   37.60
  -1  -6 -14  841.24   28.58
   1  -6  13  303.64   21.60
   1   6 -13  316.78   16.74
  -1   6  13  345.09   19.97
  -1  -6 -13  291.23   14.38
  -1  -6 -13  300.74   20.01
   1   6 -13  305.31   17.84
  -1  -6 -13  289.28   17.10
   1  -6  13  286.80   15.66
  -1  -6 -13  298.51   15.00
  -1   6  12  121.52   11.61
  -1  -6 -12  109.84    8.72
  -1  -6 -12  120.38    8.44
  -1  -6 -12  104.35   11.83
   1  -6  12  130.98    9.80
   1   6 -12  125.06   11.15
   1   6 -12  127.71   10.10
   1  -6  12   95.37   12.05
   1  -6  12  121.87   14.28
  -1  -6 -12  106.29   10.10
  -1  -6 -11   96.23    7.39
   1  -6  11   96.68    8.38
   1   6 -11   83.72    8.16
   1   6 -11   99.54    9.64
  -1  -6 -11  101.59    9.46
   1  -6  11   89.22   11.96
   1  -6  11   95.75    7.61
  -1   6  11  108.61   10.88
  -1  -6 -11   78.24    7.24
  -1   6  10  269.16   17.39
   1  -6  10  277.20   20.48
  -1  -6 -10  300.80   13.24
  -1  -6 -10  259.09   13.69
  -1  -6 -10  272.29   15.89
   1  -6  10  283.27   13.06
   1   6 -10  294.15   14.93
   1  -6  10  269.73   14.06
   1   6  -9   11.49    4.14
   1  -6   9   15.94    3.80
  -1  -6  -9   16.15    3.15
  -1   6   9    9.86    4.13
   1  -6   9   14.66    5.72
   1  -6   9   16.37    3.47
   1   6  -9    6.88    3.11
  -1  -6  -9   15.13    3.62
  -1  -6  -9    7.17    3.66
   1  -6   8  565.33   21.56
  -1  -6  -8  597.85   24.57
   1  -6   8  524.85   28.01
  -1   6   8  556.15   25.98
   1   6  -8  546.84   24.85
   1   6  -8  590.68   22.16
  -1  -6  -8  548.00   21.68
  -1   6   7  335.09   19.23
   1  -6   7  355.40   21.64
   1  -6   7  336.23   15.20
  -1  -6  -7  342.20   17.70
   1   6  -7  378.62   19.31
  -1  -6  -7  330.91   15.76
   1   6  -7  361.26   18.00
  -1   6   6   52.39    7.63
   1  -6   6   60.46    8.69
   1  -6   6   44.48    5.16
  -1  -6  -6   47.82    6.59
   1   6  -6   52.97    7.41
   1   6  -6   70.04    7.43
  -1  -6  -6   53.55    5.86
  -1  -6  -5  538.63   21.25
   1   6  -5  546.62   22.83
   1   6  -5  563.80   24.94
  -1   6   5  531.25   25.38
   1  -6   5  540.59   26.81
  -1  -6  -5  541.24   23.50
   1  -6   5  532.57   20.30
  -1   6   4  841.10   33.45
   1  -6   4  759.73   33.12
   1   6  -4  739.82   31.51
  -1  -6  -4  824.33   31.05
   1   6  -4  824.55   29.69
  -1  -6  -4  819.10   28.34
   1  -6   4  809.74   26.97
   1  -6   4  859.92   30.51
   1  -6   3   24.06    5.80
  -1  -6  -3   14.81    4.58
  -1   6   3   34.71    6.58
   1  -6   3   23.70    4.82
  -1  -6  -3   17.50    3.73
   1   6  -3   24.48    4.70
   1  -6   3   20.15    3.71
   1   6  -2  866.48   29.65
  -1   6   2  844.01   33.93
   1  -6   2  815.40   32.87
  -1  -6  -2  816.63   31.62
  -1  -6  -2  766.72   28.17
   1  -6   2  804.06   26.77
   1  -6   1  149.91   12.02
   1   6  -1  160.48   10.59
  -1   6   1  150.53   13.09
   1  -6   0   18.41    4.79
   1   6   0   14.11    3.86
  -1  -6   0   14.43    2.52
   1   6   1  155.66   10.54
   1   6   1  150.19   13.63
  -1  -6   1  173.08    8.27
   1  -6  -1  162.93   12.25
  -1   6  -2  842.75   31.61
   1   6   2  878.37   30.44
   1  -6  -2  929.44   32.01
   1   6   2  885.44   35.99
  -1  -6   2  895.36   26.33
   1  -6  -2  913.17   33.56
  -1  -6   3   22.96    3.22
   1   6   3   18.74    5.62
  -1   6  -3   21.07    4.69
   1  -6  -3   26.91    4.98
  -1  -6   3   23.31    5.87
  -1   6  -3   11.05    4.53
  -1   6  -4  881.95   33.88
   1  -6  -4  810.35   30.02
   1   6   4  843.07   33.84
  -1  -6   4  833.28   25.30
  -1  -6   4  829.34   30.44
  -1   6  -5  603.52   27.05
   1  -6  -5  572.41   23.87
   1   6   5  607.18   27.15
  -1  -6   5  554.02   28.63
  -1  -6   5  561.39   20.78
  -1  -6   5  580.38   19.85
  -1  -6   6   55.03    9.49
   1  -6  -6   57.44    7.15
   1   6   6   50.90    7.59
  -1  -6   6   57.33    5.26
  -1  -6   6   51.54    3.78
  -1   6  -6   52.48    7.62
   1  -6  -7  355.21   18.02
   1   6   7  372.48   20.31
  -1  -6   7  354.31   23.22
  -1  -6   7  387.13   15.49
  -1   6  -7  334.19   19.60
  -1  -6   8  561.77   20.81
   1  -6  -8  561.58   23.55
  -1   6  -8  542.21   26.11
   1  -6  -8  555.45   24.73
   1   6   8  634.04   27.59
  -1   6  -8  590.33   24.61
   1  -6  -8  528.00   23.48
   1   6   9   12.72    4.85
  -1  -6   9   12.30    3.33
  -1   6  -9   14.70    4.26
   1  -6  -9    8.00    3.82
   1  -6  -9    6.77    3.38
  -1   6 -10  271.31   16.08
  -1  -6  10  281.66   13.86
   1  -6 -10  259.75   15.23
   1   6  10  260.21   16.82
   1  -6 -10  274.24   16.59
  -1   6 -11   67.47    8.25
   1   6  11   58.72    8.19
  -1  -6  11   55.57    6.23
   1  -6 -11   56.79    7.30
   1  -6 -11   55.04    7.57
   1  -6 -12  120.06   10.36
   1   6  12   97.29   10.48
   1  -6 -12  117.98   11.24
  -1   6 -12  123.21   10.52
  -1   6 -12  129.38   11.11
  -1  -6  12  118.98    9.35
  -1   6 -13  279.65   17.06
  -1   6 -13  306.42   17.41
   1  -6 -13  309.36   17.18
  -1  -6  13  257.35   14.70
   1  -6 -13  280.36   17.59
  -1  -6  13  300.89   16.24
   1  -6 -13  280.82   15.28
   1   6  13  280.95   17.82
   1   6  14  806.25   33.31
  -1  -6  14  811.34   29.79
   1  -6 -14  776.57   32.73
  -1   6 -14  785.57   31.72
  -1   6 -14  750.36   31.29
  -1  -6  14  825.91   30.59
   1  -6 -14  803.57   31.55
   1  -6 -14  832.55   30.10
   1  -6 -15  100.56    9.58
   1  -6 -15  113.68   11.25
  -1  -6  15  115.56   10.09
   1  -6 -15  132.18   12.48
  -1   6 -15  141.17   12.21
  -1   6 -15  144.12   12.23
  -1  -6  15  122.98   10.51
   1  -6 -15  117.02   10.82
   1   6  15  117.09   11.71
   1  -6 -16  477.23   22.00
  -1   6 -16  463.48   23.54
  -1   6 -16  505.63   24.08
   1  -6 -16  452.88   21.99
   1   6  16  448.92   23.84
  -1  -6  16  497.48   22.40
   1  -6 -16  496.47   25.17
  -1  -6  16  465.50   22.26
   1  -6 -16  480.31   23.67
   1   6  17  175.90   14.53
   1  -6 -17  166.35   13.33
   1  -6 -17  185.03   12.97
  -1  -6  17  160.08   12.36
  -1  -6  17  146.19   14.80
  -1   6 -17  163.18   13.52
  -1   6 -17  166.10   13.72
   1  -6 -17  160.65   11.97
   1  -6 -18   45.96    6.41
   1  -6 -18   37.64    6.56
   1  -6 -18   41.55    7.46
  -1   6 -18   39.44    7.44
  -1   6 -18   40.39    7.19
  -1  -6  18   29.86    7.92
   1   6  18   40.80    7.63
   1  -6 -19   33.05    5.16
   1  -6 -19   40.86    7.10
   1  -6 -19   36.69    7.12
  -1   6 -19   35.12    7.21
   1   6  19   32.58    7.27
  -1   6 -19   45.75    8.12
  -1  -6  19   43.70    9.28
   1  -6 -20  314.60   19.62
   1   6  20  294.78   19.63
  -1  -6  20  269.41   21.48
   1  -6 -20  283.22   17.53
  -1   6 -20  289.49   19.49
   1  -6 -21    6.97    5.10
  -1   6 -21    4.93    4.47
  -1  -6  21    1.53    6.58
   1  -6 -21   13.71    5.18
  -1  -6  22   99.45   14.28
   1  -6 -22  101.46   10.95
   1  -6 -22  104.89   11.95
  -1   6 -22  105.08   12.33
  -1  -6  23   92.47   13.56
   1  -6 -23   87.98   10.52
  -1  -6  24    8.32    8.24
   1  -6 -24   22.79    6.82
  -1  -6  25   15.32    7.13
  -1  -6  26  156.36   17.94
  -1  -7 -25   75.57    9.52
  -1  -7 -24   10.48    5.05
   1  -7  24    8.09    8.46
   1  -7  23   73.28   13.76
  -1  -7 -23   95.92   10.22
   1  -7  22   73.60   13.49
   1   7 -22   98.62   11.64
  -1  -7 -22  105.41   10.53
  -1  -7 -21    1.73    3.63
   1   7 -21    9.62    4.64
   1  -7  21   -3.80    7.54
  -1  -7 -21    2.62    3.07
  -1  -7 -21   -1.22    3.77
  -1  -7 -20  120.61    9.58
  -1  -7 -20  118.92   10.49
  -1  -7 -20  107.89   12.04
   1   7 -20  105.16   11.92
  -1  -7 -20  111.79   12.08
   1  -7  20  101.88   14.52
  -1  -7 -19  207.58   13.13
  -1  -7 -19  271.36   15.51
  -1  -7 -19  211.59   17.14
   1   7 -19  280.39   18.36
   1  -7  19  206.52   20.26
  -1  -7 -19  242.90   17.26
  -1  -7 -18    2.20    4.12
  -1  -7 -18    6.36    5.32
  -1  -7 -18    6.82    3.55
   1  -7  18   10.07    8.42
   1  -7  18    7.08    6.62
  -1  -7 -18    6.12    3.37
   1   7 -18    4.26    3.73
  -1  -7 -17  262.83   19.41
  -1  -7 -17  254.79   17.41
  -1  -7 -17  282.08   18.18
  -1  -7 -17  267.26   15.07
   1  -7  17  237.01   22.59
  -1  -7 -17  260.83   14.49
   1   7 -17  302.31   18.34
   1   7 -16   81.79    9.33
  -1  -7 -16   73.67    7.67
  -1  -7 -16   82.55   11.08
   1  -7  16   64.56   12.69
  -1   7  16   76.30   10.42
  -1  -7 -16   86.60   10.05
  -1  -7 -16   81.86   10.03
  -1  -7 -16   84.53    8.04
  -1  -7 -15   23.46    6.14
   1   7 -15   23.35    6.38
  -1  -7 -15   27.26    5.13
  -1  -7 -15   32.76    6.66
  -1   7  15   21.46    6.16
   1   7 -15   25.23    5.83
  -1  -7 -15   34.72    5.48
  -1  -7 -15   20.06    6.76
   1  -7  15   11.06    8.11
   1  -7  15   22.24    5.42
  -1  -7 -14  223.74   13.59
  -1   7  14  256.03   18.59
  -1  -7 -14  281.98   17.51
  -1  -7 -14  257.11   32.19
   1   7 -14  235.21   15.56
   1   7 -14  258.65   17.24
  -1  -7 -14  276.76   14.05
  -1  -7 -14  241.34   19.01
   1  -7  14  254.14   15.09
  -1  -7 -14  222.67   15.41
   1  -7  14  255.35   22.36
  -1  -7 -13  342.06   16.80
  -1   7  13  344.82   21.56
  -1  -7 -13  314.33   18.72
   1   7 -13  348.82   19.72
   1   7 -13  356.36   18.81
  -1  -7 -13  325.16   15.55
  -1  -7 -13  351.33   23.04
   1  -7  13  263.10   22.60
  -1  -7 -13  311.71   18.37
   1  -7  13  324.64   16.98
  -1  -7 -12   83.59    7.88
  -1   7  12   73.06   10.01
  -1  -7 -12   72.75    8.77
   1  -7  12   75.44   11.73
   1  -7  12   73.57    7.69
   1   7 -12   92.33   10.07
   1   7 -12   93.95    9.28
  -1  -7 -12   84.05    7.34
  -1  -7 -12   89.08    9.75
  -1  -7 -12   96.26   12.41
   1  -7  11  664.95   35.03
  -1  -7 -11  700.33   24.25
   1  -7  11  659.28   25.85
   1   7 -11  658.29   28.88
   1   7 -11  719.53   27.52
  -1  -7 -11  665.08   28.06
  -1  -7 -11  692.17   26.16
  -1  -7 -11  655.52   28.78
  -1   7  11  746.37   32.86
  -1   7  10  164.70   14.31
  -1  -7 -10  163.11    9.60
  -1  -7 -10  146.62   10.76
   1   7 -10  175.36   11.80
  -1  -7 -10  137.88   11.44
   1  -7  10  135.05   10.09
   1  -7  10  154.71   16.00
  -1  -7 -10  169.22   12.94
   1  -7  10  161.68    9.06
   1   7  -9   65.97    8.92
  -1   7   9   68.67    9.48
   1  -7   9   63.84    6.88
  -1  -7  -9   63.66    7.68
  -1  -7  -9   62.54    6.97
   1  -7   9   53.49   10.13
  -1  -7  -9   66.01    8.26
   1   7  -8  141.54   12.65
   1  -7   8  148.46   10.02
  -1  -7  -8  142.63   11.12
   1   7  -8  129.43   11.33
  -1  -7  -8  151.83   10.57
   1  -7   8  153.45   15.21
  -1   7   8  137.49   13.30
  -1  -7  -8  143.30   12.08
  -1  -7  -7  847.92   32.94
   1   7  -7  886.16   34.82
  -1   7   7  821.60   35.88
   1  -7   7  856.12   37.81
  -1  -7  -7  840.31   30.19
   1   7  -7  843.85   32.47
   1  -7   7  843.58   28.86
   1  -7   6   67.28   10.05
  -1  -7  -6   73.21    8.56
  -1   7   6   68.15    9.51
   1   7  -6   66.77    8.24
  -1  -7  -6   66.12    7.10
   1   7  -6   54.78    8.30
   1  -7   6   67.03    6.57
  -1  -7  -5  640.17   25.46
   1   7  -5  640.54   29.22
  -1  -7  -5  655.20   28.29
  -1   7   5  665.80   31.13
   1  -7   5  647.01   31.18
   1   7  -5  730.52   28.08
   1  -7   5  680.48   24.27
   1  -7   4  454.71   21.91
  -1  -7  -4  473.34   20.67
   1   7  -4  514.18   25.21
   1  -7   4  443.51   24.61
  -1   7   4  475.64   25.57
  -1  -7  -4  432.61   22.38
   1   7  -4  463.80   21.58
   1  -7   4  456.22   18.81
  -1   7   3   43.96    7.94
   1  -7   3   39.27    6.49
  -1  -7  -3   55.36    6.65
   1   7  -3   57.80    7.08
   1  -7   3   49.92    5.57
   1  -7   3   58.47    9.04
  -1  -7  -3   42.31    7.23
  -1   7   2   73.62    9.86
   1   7  -2   69.45    7.84
  -1  -7  -2   87.27    8.21
   1  -7   2   68.76    6.46
  -1  -7  -2   70.52    8.93
   1  -7   2   83.89    9.97
  -1   7   1  328.88   21.15
   1   7  -1  312.03   16.73
  -1  -7  -1  326.78   13.02
  -1  -7  -1  302.92   18.67
   1  -7   1  303.04   18.69
  -1   7   0    8.91    5.71
   1   7   0   12.95    3.84
  -1  -7   0    8.82    2.36
   1  -7   0    6.09    4.46
   1  -7  -1  355.82   18.26
   1  -7  -1  328.34   19.24
   1   7   1  339.44   22.08
   1   7   1  330.02   17.24
  -1  -7   1  344.26   13.63
   1  -7  -2   90.67    8.95
   1   7   2   81.80   10.96
   1  -7  -2   98.82   10.37
   1   7   2  112.23    9.42
  -1   7  -2   83.40   10.66
  -1  -7   2   88.77    6.27
  -1  -7   3   60.94    8.96
  -1   7  -3   41.13    6.54
   1  -7  -3   51.97    6.96
   1   7   3   46.16    8.24
  -1   7  -3   45.15    8.32
  -1  -7   3   47.02    4.63
  -1  -7   4  465.88   17.55
   1   7   4  489.01   26.03
   1  -7  -4  511.70   22.68
  -1   7  -4  484.85   22.87
  -1  -7   4  452.97   22.77
  -1   7  -4  517.61   25.93
  -1  -7   5  665.12   22.46
  -1  -7   5  592.28   31.48
   1   7   5  650.09   31.04
   1  -7  -5  673.35   27.25
  -1  -7   5  666.77   25.51
  -1   7  -5  661.50   30.37
  -1  -7   6   54.29    5.49
  -1  -7   6   65.23    5.46
  -1   7  -6   53.16    8.70
  -1  -7   6   53.00    9.38
   1   7   6   54.13    8.63
   1  -7  -6   61.60    7.78
  -1  -7   7  817.35   38.63
   1   7   7  823.10   35.14
   1  -7  -7  823.57   31.50
  -1   7  -7  799.34   34.50
  -1  -7   7  808.38   26.92
  -1  -7   8  128.94    8.80
   1  -7  -8  132.65   11.72
  -1   7  -8  132.62   12.88
  -1  -7   8  127.02   14.80
   1   7   8  122.01   12.53
  -1   7  -8  135.14   11.64
   1  -7  -8  106.95   10.15
  -1   7  -9   58.71    8.03
   1  -7  -9   66.47    8.03
  -1  -7   9   63.56    6.35
   1  -7  -9   72.45    8.21
   1  -7  -9   63.82    8.37
  -1  -7   9   70.43   11.66
  -1   7  -9   72.68    9.77
   1   7   9   60.59    9.11
   1  -7 -10  147.81   11.72
   1   7  10  161.39   14.35
  -1  -7  10  117.36   15.11
   1  -7 -10  132.94   11.53
  -1   7 -10  129.93   11.85
   1  -7 -10  140.92   12.48
  -1  -7  10  159.35   10.34
   1  -7 -11  746.33   29.88
   1  -7 -11  687.23   30.54
  -1  -7  11  716.78   26.38
   1   7  11  759.98   33.37
  -1   7 -11  698.96   30.04
   1  -7 -11  698.78   29.35
   1   7  12   75.47   10.23
   1  -7 -12   84.80   10.05
  -1  -7  12   94.16    8.59
  -1   7 -12   67.07    8.72
   1  -7 -12   98.97    9.85
   1  -7 -12   87.52    9.35
   1   7  13  343.46   21.31
   1  -7 -13  312.98   19.61
  -1  -7  13  350.21   17.42
  -1   7 -13  364.88   20.46
   1  -7 -13  333.96   18.92
   1  -7 -14  223.34   15.53
  -1  -7  14  234.32   15.18
   1  -7 -14  261.71   15.12
   1   7  14  255.55   18.49
   1  -7 -14  255.52   17.44
  -1  -7  14  239.65   14.63
  -1   7 -14  281.02   17.74
  -1  -7  15   28.96    5.74
   1  -7 -15   30.40    5.80
  -1   7 -15   42.01    7.39
   1   7  15   30.24    6.83
   1  -7 -15   33.29    7.32
   1  -7 -15   40.87    7.14
  -1  -7  15   38.53    6.29
  -1   7 -16   77.69    9.69
   1  -7 -16   68.47    9.38
  -1  -7  16   82.77    8.87
  -1   7 -16   79.26    9.72
   1  -7 -16   83.26    8.96
   1  -7 -16   73.33    9.93
   1   7  16   76.18   10.43
   1  -7 -16   85.75    9.97
   1  -7 -17  285.82   18.29
   1   7  17  284.12   19.70
  -1   7 -17  266.11   18.14
   1  -7 -17  289.11   16.71
   1  -7 -17  236.09   16.70
   1  -7 -17  292.28   19.62
   1   7  18    3.82    5.19
   1  -7 -18    6.56    4.30
  -1   7 -18   12.84    5.12
   1  -7 -18    3.31    4.13
   1  -7 -18    7.15    4.18
   1  -7 -19  230.97   16.93
  -1   7 -19  235.19   17.64
   1  -7 -19  250.43   16.14
   1  -7 -19  219.38   14.88
   1  -7 -20   89.95    9.84
  -1   7 -20  105.44   12.28
   1  -7 -20   93.92   11.25
  -1   7 -21   -1.30    5.02
   1  -7 -21    1.98    4.14
   1  -7 -21    3.64    4.82
   1  -7 -22   98.02   10.74
   1  -7 -23  105.02   11.24
   1  -7 -24    9.74    5.27
  -1  -8 -24   28.98    6.34
  -1  -8 -23   67.29    8.73
   1  -8  22   44.39   11.81
  -1  -8 -22   39.83    6.84
  -1  -8 -21   68.70    8.48
   1   8 -21   65.89   10.03
   1  -8  21   54.79   12.90
  -1  -8 -20  214.14   16.77
  -1  -8 -20  195.64   13.57
  -1  -8 -20  190.61   12.61
   1   8 -20  207.57   16.61
   1  -8  20  174.35   21.18
  -1  -8 -19   30.73    8.19
  -1  -8 -19   26.84    5.90
  -1  -8 -19   26.38    6.86
  -1  -8 -19   37.59    5.97
   1   8 -19   25.91    6.83
   1  -8  19   50.12   11.91
  -1  -8 -18   10.11    6.05
  -1  -8 -18   21.28    5.03
  -1  -8 -18   19.82    5.98
  -1  -8 -18    8.81    3.89
   1  -8  18    4.24    5.96
  -1  -8 -18    5.95    5.23
   1   8 -18   20.40    6.37
  -1  -8 -17  139.32   10.61
  -1  -8 -17  139.87   13.69
   1  -8  17  149.96   18.90
  -1  -8 -17  136.19   13.05
  -1  -8 -17  143.49   10.96
   1   8 -17  138.32   13.04
  -1  -8 -17  140.44   15.42
  -1  -8 -16  289.86   21.97
  -1  -8 -16  264.85   15.26
   1  -8  16  285.62   24.73
  -1  -8 -16  290.96   18.75
  -1  -8 -16  290.85   15.35
   1   8 -16  255.94   17.32
  -1  -8 -16  261.22   18.19
  -1  -8 -15   26.00    5.18
  -1  -8 -15   30.09    7.99
  -1  -8 -15   30.83    6.63
  -1  -8 -15   37.93    7.84
  -1  -8 -15   30.22    5.69
   1  -8  15   34.81   10.72
   1   8 -15   20.03    5.74
   1   8 -14  311.90   18.10
  -1  -8 -14  292.84   16.05
  -1  -8 -14  258.99   20.69
  -1  -8 -14  278.49   18.09
  -1  -8 -14  307.14   15.23
  -1  -8 -14  264.86   18.12
   1  -8  14  252.90   22.97
   1  -8  13  105.05    9.68
  -1  -8 -13   93.80   10.22
  -1  -8 -13   95.53   13.03
  -1  -8 -13   99.66   10.98
   1  -8  13  103.50   14.61
  -1  -8 -13  106.64    8.50
  -1  -8 -13  113.04    9.72
  -1   8  13  112.25   13.05
  -1   8  12  155.65   15.27
  -1  -8 -12  130.96    9.35
   1  -8  12  120.13   10.24
  -1  -8 -12  131.80   11.88
  -1  -8 -12  135.13   10.95
   1   8 -12  147.67   13.20
  -1  -8 -12  141.49   13.08
  -1  -8 -12  151.79   24.89
   1  -8  12  102.88   14.63
  -1  -8 -11  187.76   14.20
  -1  -8 -11  178.21   14.45
  -1  -8 -11  203.58   11.45
  -1  -8 -11  181.83   12.58
   1  -8  11  221.37   19.85
  -1   8  11  213.17   17.83
   1  -8  11  206.89   12.99
   1  -8  10  162.66   11.31
   1  -8  10  132.39    7.54
   1  -8  10  161.64   16.90
  -1   8  10  163.84   15.82
  -1  -8 -10  138.68   10.93
   1   8 -10  167.65   14.64
  -1  -8 -10  168.05   13.10
  -1  -8 -10  139.80   12.53
  -1  -8  -9    3.11    4.45
  -1  -8  -9    7.01    3.79
  -1  -8  -9    9.19    4.47
   1  -8   9    4.12    3.21
  -1   8   9    5.54    5.35
   1   8  -9    4.59    4.55
   1  -8   9    4.69    4.63
   1  -8   8  736.81   35.88
  -1   8   8  717.07   33.94
  -1  -8  -8  691.76   30.07
   1  -8   8  668.11   25.45
   1   8  -8  676.86   29.49
  -1  -8  -8  633.75   26.61
   1   8  -8  675.49   31.02
  -1  -8  -8  646.19   27.93
  -1  -8  -7  306.08   18.80
   1   8  -7  315.92   18.59
  -1  -8  -7  301.88   17.03
   1   8  -7  304.33   19.93
  -1   8   7  314.80   21.73
   1  -8   7  323.80   22.49
   1  -8   7  342.29   16.23
   1  -8   6    7.04    5.10
  -1   8   6   -1.36    4.76
   1   8  -6    1.91    3.35
  -1  -8  -6    7.19    3.95
   1   8  -6    4.63    4.84
   1  -8   6    3.14    2.49
  -1  -8  -6    3.14    3.80
  -1  -8  -5  297.47   16.70
   1   8  -5  260.88   18.61
  -1  -8  -5  260.77   17.76
   1  -8   5  304.63   21.06
  -1   8   5  246.84   19.49
   1   8  -5  311.41   17.93
   1  -8   5  288.73   14.53
  -1  -8  -4  529.29   23.77
   1   8  -4  517.99   27.45
  -1   8   4  508.14   28.50
   1  -8   4  566.72   29.30
  -1  -8  -4  525.84   26.09
   1   8  -4  523.24   24.41
   1  -8   4  519.61   21.15
  -1   8   3   16.81    6.17
  -1  -8  -3   30.94    5.98
   1   8  -3   23.70    5.56
   1  -8   3   25.86    4.57
   1  -8   3   26.64    7.04
  -1  -8  -3   28.59    6.37
  -1   8   2  728.59   36.61
   1   8  -2  834.15   32.35
   1  -8   2  871.67   29.13
   1  -8   2  785.60   35.24
  -1  -8  -2  820.96   34.93
  -1   8   1   49.55    9.34
   1   8  -1   59.75    8.02
   1  -8   1   58.85    6.34
  -1  -8  -1   57.86    5.36
  -1  -8  -1   51.12    8.31
   1  -8   1   65.03    9.41
  -1   8   0    5.94    5.38
   1  -8   0    3.69    3.76
   1   8   0    0.89    3.52
   1  -8   0    9.23    5.06
  -1  -8   0    2.60    2.03
   1  -8  -1   76.90    9.99
   1   8   1   57.28    7.80
   1  -8  -1   85.61    9.44
  -1  -8   1   64.88    5.68
  -1  -8   2  790.55   38.20
  -1   8  -2  779.89   36.40
  -1  -8   2  804.31   25.82
   1   8   2  796.30   38.07
   1  -8  -2  839.58   32.33
  -1  -8   3   20.77    7.21
   1   8   3   21.97    7.40
  -1   8  -3   32.64    8.31
   1  -8  -3   38.59    6.58
  -1  -8   3   25.85    3.87
  -1  -8   4  551.29   19.93
  -1   8  -4  523.92   28.09
   1   8   4  542.37   29.90
  -1   8  -4  539.82   26.11
   1  -8  -4  553.06   24.98
  -1  -8   4  541.20   26.69
  -1  -8   5  266.31   13.07
  -1   8  -5  285.64   20.02
  -1  -8   5  301.09   22.07
   1   8   5  284.64   20.79
  -1   8  -5  313.46   18.58
   1  -8  -5  258.67   16.51
  -1  -8   5  291.59   16.69
  -1  -8   6    3.65    2.49
  -1   8  -6    3.82    4.91
  -1  -8   6    7.04    3.44
   1   8   6    2.79    4.70
  -1  -8   6   12.33    6.29
   1  -8  -6   10.20    4.42
  -1  -8   7  335.41   15.15
  -1   8  -7  317.82   21.05
   1  -8  -7  300.61   17.86
  -1  -8   7  291.36   22.65
   1   8   7  321.81   21.86
   1  -8  -7  329.70   20.03
   1   8   8  680.41   33.32
  -1  -8   8  664.34   35.76
  -1  -8   8  631.33   23.81
   1  -8  -8  665.62   28.41
  -1   8  -8  684.90   32.31
   1  -8  -8  653.47   30.01
  -1  -8   9    1.75    5.42
   1   8   9   -1.35    4.38
  -1   8  -9    6.41    5.36
  -1   8  -9    1.05    3.94
   1  -8  -9    4.76    4.27
   1  -8  -9    1.88    3.51
  -1  -8   9    6.73    3.08
   1  -8  -9    4.45    4.03
   1  -8 -10  168.60   13.17
  -1  -8  10  175.82   11.23
  -1  -8  10  161.56   17.93
   1   8  10  152.00   15.34
   1  -8 -10  147.22   13.62
   1  -8 -10  156.26   12.84
  -1   8 -10  133.46   12.71
   1  -8 -11  201.96   14.65
  -1  -8  11  207.87   12.64
  -1  -8  11  179.44   19.06
   1   8  11  182.15   16.30
   1  -8 -11  175.12   14.97
   1  -8 -11  198.47   14.58
  -1   8 -11  210.13   16.01
   1  -8 -12  122.49   11.54
  -1  -8  12  129.54   17.00
   1   8  12  127.81   13.94
  -1  -8  12  130.32   10.25
   1  -8 -12  155.34   13.68
  -1   8 -12  141.30   13.17
   1  -8 -12  129.78   11.91
   1  -8 -13   91.13   10.98
   1  -8 -13   87.00   10.17
   1  -8 -13  108.22   10.96
  -1   8 -13  110.07   11.93
   1   8  13  115.37   13.40
  -1  -8  13   79.16   13.89
  -1  -8  13  119.12    9.94
  -1  -8  14  332.75   17.64
   1  -8 -14  288.17   18.43
   1  -8 -14  320.48   20.70
   1  -8 -14  353.06   19.79
   1  -8 -14  297.78   16.55
   1   8  14  313.69   22.20
  -1  -8  14  278.17   25.08
   1  -8 -15   29.67    5.96
   1  -8 -15   27.23    6.78
   1   8  15   26.89    7.63
   1  -8 -15   34.28    6.90
   1  -8 -15   25.38    6.61
  -1  -8  15   34.42   10.86
   1  -8 -16  250.82   17.09
   1  -8 -16  290.25   18.69
   1  -8 -16  283.08   16.58
   1  -8 -16  254.78   19.05
   1  -8 -16  277.83   19.67
   1  -8 -17  148.50   12.91
   1  -8 -17  155.98   14.09
   1  -8 -17  160.13   12.54
   1  -8 -17  122.85   12.90
   1  -8 -17  157.27   14.98
   1  -8 -18   21.21    6.58
   1  -8 -18   16.60    5.92
   1  -8 -18   15.81    6.27
   1  -8 -18   24.60    6.05
   1  -8 -18   29.35    6.87
   1  -8 -19   34.33    7.00
   1  -8 -19   45.74    8.47
   1  -8 -19   32.88    6.51
   1  -8 -20  182.85   15.52
   1  -8 -20  181.16   14.49
   1  -8 -20  173.16   13.82
   1  -8 -21   51.71    8.13
   1  -8 -21   46.78    8.27
   1  -8 -22   31.75    6.67
   1  -8 -22   24.86    6.24
   1  -8 -23   58.81    8.72
  -1  -9 -22   13.07    4.76
  -1  -9 -21   96.35    9.74
  -1  -9 -20   76.66    8.66
   1  -9  20   68.83   13.68
  -1  -9 -19  128.06   10.71
   1  -9  19  134.64   18.67
  -1  -9 -19  135.93   11.01
  -1  -9 -19  141.27   14.16
  -1  -9 -18   49.97   10.38
  -1  -9 -18   46.30    6.54
  -1  -9 -18   38.11    6.67
  -1  -9 -18   34.52    7.90
   1  -9  18   48.28   12.69
  -1  -9 -18   35.85    7.98
  -1  -9 -17  403.27   24.13
  -1  -9 -17  442.85   24.40
  -1  -9 -17  393.10   19.88
  -1  -9 -17  425.91   19.52
   1  -9  17  389.67   30.14
  -1  -9 -16   42.24    6.06
  -1  -9 -16   42.74    6.76
  -1  -9 -16   26.90    6.71
  -1  -9 -16   36.50    9.09
   1  -9  16   47.73   12.76
  -1  -9 -16   39.48    7.96
  -1  -9 -15   50.76    6.57
  -1  -9 -15   63.86   11.20
  -1  -9 -15   75.17    9.69
  -1  -9 -15   64.23    9.52
  -1  -9 -15   69.03    8.38
   1  -9  15   44.28   10.90
  -1  -9 -14  277.39   22.54
  -1  -9 -14  282.94   19.28
  -1  -9 -14  227.90   17.09
  -1  -9 -14  275.45   14.52
   1  -9  14  263.44   23.45
  -1  -9 -14  275.10   16.21
  -1  -9 -13  150.63   16.94
  -1  -9 -13  136.96   11.48
  -1  -9 -13  158.93   13.71
   1  -9  13  113.70   16.02
  -1  -9 -13  146.87   13.82
  -1  -9 -13  168.90   11.01
   1  -9  12   36.84    9.92
  -1  -9 -12   24.88    6.50
  -1  -9 -12   31.04    6.68
  -1  -9 -12   31.92    5.06
  -1  -9 -12   32.57    6.20
  -1  -9 -11  436.32   22.52
   1  -9  11  348.69   18.45
  -1  -9 -11  405.42   22.91
  -1  -9 -11  390.96   17.06
  -1  -9 -11  364.08   19.64
   1  -9  11  399.55   27.70
   1  -9  10  178.22   12.54
  -1  -9 -10  200.57   13.84
  -1  -9 -10  218.01   15.64
   1  -9  10  241.27   20.70
  -1  -9 -10  177.06   26.17
   1   9 -10  202.94   16.69
  -1  -9 -10  192.18   15.46
   1   9  -9  136.95   14.02
  -1   9   9  121.32   14.56
  -1  -9  -9  143.58   11.76
  -1  -9  -9  141.49   13.21
   1  -9   9  127.17   10.21
   1  -9   9  107.31   14.59
  -1  -9  -9  121.85   11.66
  -1  -9  -8  258.74   18.12
   1   9  -8  282.58   19.90
   1   9  -8  290.35   18.63
  -1  -9  -8  262.83   16.30
  -1   9   8  267.68   21.31
   1  -9   8  261.10   21.41
   1  -9   8  250.52   14.36
  -1  -9  -7  539.71   28.24
   1   9  -7  616.36   28.72
  -1  -9  -7  642.27   27.08
   1   9  -7  677.49   31.87
  -1   9   7  603.56   32.74
   1  -9   7  620.19   33.67
   1  -9   7  582.93   23.87
  -1  -9  -6   66.15    9.82
  -1  -9  -6   95.98   10.05
   1   9  -6   81.82   11.49
   1  -9   6   76.34   11.82
  -1   9   6   75.26   11.80
   1   9  -6   98.88   10.81
   1  -9   6   90.67    8.31
  -1  -9  -5  588.68   26.86
   1   9  -5  637.64   32.16
  -1  -9  -5  608.72   29.57
   1  -9   5  647.84   33.53
  -1   9   5  662.92   34.43
   1   9  -5  673.53   29.57
   1  -9   5  590.04   23.96
   1   9  -4  265.99   20.55
  -1   9   4  287.81   22.26
   1   9  -4  282.91   18.03
   1  -9   4  274.83   14.70
   1  -9   4  274.12   20.52
  -1  -9  -4  262.89   18.77
  -1   9   3   58.48   10.36
   1  -9   3   43.90    5.99
   1   9  -3   53.86    8.23
  -1  -9  -3   39.51    8.31
   1  -9   3   38.75    8.35
  -1   9   2  191.27   18.37
  -1  -9  -2  194.05   10.67
   1  -9   2  217.40   12.76
   1   9  -2  197.81   15.14
   1  -9   2  190.32   16.62
  -1  -9  -2  223.94   17.43
   1  -9   1  912.29   39.68
  -1  -9  -1  973.18   40.54
   1   9  -1  924.66   36.62
  -1   9   1  966.57   44.22
   1  -9   1  931.30   32.17
  -1  -9  -1  934.07   29.56
   1  -9   1  934.10   37.09
  -1  -9  -1  951.72   48.87
  -1  -9   0   22.62    6.95
   1  -9   0   23.22    7.84
   1   9   0   26.28    6.29
   1  -9   0   26.03    5.95
  -1  -9   0   28.08    9.58
  -1   9   0   13.52    6.73
  -1  -9   0   19.14    3.89
   1  -9   0   27.26    4.85
   1  -9  -1  910.45   38.99
   1  -9  -1  922.33   36.39
  -1  -9   1  913.62   44.96
  -1  -9   1  914.31   29.10
   1  -9  -2  178.75   14.18
  -1  -9   2  167.50   17.48
  -1  -9   2  168.75    9.85
  -1   9  -2  182.92   17.28
  -1   9  -3   53.70    9.93
   1  -9  -3   50.25    7.91
  -1  -9   3   50.22    9.54
  -1  -9   3   37.55    4.74
   1   9   3   36.70    9.92
   1   9   4  249.63   21.16
  -1  -9   4  278.98   19.45
  -1  -9   4  279.96   13.39
   1  -9  -4  303.51   18.23
  -1   9  -4  241.43   19.57
   1   9   5  627.07   34.61
  -1  -9   5  616.80   27.49
  -1  -9   5  659.61   23.35
  -1   9  -5  631.24   29.68
  -1   9  -5  620.03   32.62
   1  -9  -5  626.06   28.44
   1  -9  -6   86.29   10.06
  -1  -9   6  102.06   13.76
  -1  -9   6   68.97    8.04
   1   9   6  104.96   14.00
  -1  -9   6  101.09    8.02
  -1   9  -6  115.79   13.82
   1  -9  -7  573.00   27.34
   1  -9  -7  616.96   30.05
  -1   9  -7  588.80   31.44
  -1  -9   7  613.43   23.12
  -1  -9   7  599.73   34.06
   1   9   7  679.70   34.88
  -1   9  -8  241.08   19.12
   1  -9  -8  239.95   17.68
   1   9   8  240.02   20.14
  -1  -9   8  254.23   21.82
  -1  -9   8  220.82   12.69
   1  -9  -8  227.35   16.12
   1  -9  -9  146.01   12.76
  -1   9  -9  141.10   14.68
   1  -9  -9  124.48   13.12
  -1  -9   9  105.05   14.96
   1   9   9  146.78   15.78
  -1  -9   9  144.55   10.20
   1  -9  -9  149.51   12.98
   1  -9 -10  194.84   15.05
  -1   9 -10  238.05   19.22
  -1  -9  10  170.34   19.26
   1   9  10  190.37   17.95
   1  -9 -10  186.82   16.01
  -1  -9  10  214.29   12.84
   1  -9 -10  228.08   15.94
   1  -9 -11  394.36   22.38
   1  -9 -11  383.14   23.63
  -1  -9  11  408.10   29.64
   1   9  11  437.91   27.54
   1  -9 -11  458.37   23.33
  -1  -9  11  430.65   19.67
  -1  -9  12   26.53    5.21
   1  -9 -12   29.29    6.77
   1  -9 -12   33.23    7.59
  -1  -9  12   34.87   10.00
   1   9  12   42.01    9.68
   1  -9 -12   30.53    6.64
   1  -9 -13  129.68   12.54
   1  -9 -13  108.47   12.69
   1  -9 -13  111.06   11.49
  -1  -9  13  133.28   10.82
  -1  -9  13  133.35   18.25
   1  -9 -14  275.43   19.85
   1  -9 -14  292.31   16.65
   1  -9 -14  284.43   18.61
   1  -9 -14  304.21   19.24
  -1  -9  14  290.42   25.79
   1  -9 -15   53.29    9.61
  -1  -9  15   60.85   13.91
   1  -9 -15   74.74    9.44
   1  -9 -15   61.12    8.20
   1  -9 -15   79.32   10.08
   1  -9 -16   47.57    8.97
  -1  -9  16   46.50   12.35
   1  -9 -16   51.36    8.14
   1  -9 -16   47.36    7.28
   1  -9 -16   49.50    8.32
   1  -9 -17  379.60   22.90
   1  -9 -17  411.23   25.08
  -1  -9  17  350.89   30.65
   1  -9 -17  416.85   22.85
   1  -9 -17  396.41   20.76
   1  -9 -17  416.75   25.74
  -1  -9  18   29.37   10.76
   1  -9 -18   48.52    8.89
   1  -9 -18   22.62    7.52
   1  -9 -18   31.56    6.59
   1  -9 -18   28.89    6.60
   1  -9 -19  113.33   13.43
   1  -9 -19  124.80   12.33
   1  -9 -19  122.60   11.54
   1  -9 -20   55.19    8.68
   1  -9 -20   82.82    9.72
   1  -9 -21   99.11   11.26
   1  -9 -21  102.90   10.78
   1  -9 -22    6.15    4.70
  -1 -10 -19   37.35    8.56
  -1 -10 -19   57.28    7.33
  -1 -10 -18   23.17    7.67
  -1 -10 -18   27.08    5.43
  -1 -10 -18   16.29    5.03
  -1 -10 -17   68.62   10.89
  -1 -10 -17   80.02    8.34
  -1 -10 -17   78.05    8.89
   1 -10  17   67.90   13.85
  -1 -10 -16  118.31   13.58
  -1 -10 -16  109.94    9.69
   1 -10  16  128.70   17.79
  -1 -10 -16  106.52   10.77
   1 -10  15    2.09    6.78
  -1 -10 -15   -1.32    5.07
  -1 -10 -15    1.82    4.08
  -1 -10 -15    4.09    3.55
  -1 -10 -15    6.08    4.26
  -1 -10 -14  304.79   20.01
  -1 -10 -14  293.11   15.39
   1 -10  14  283.37   25.42
  -1 -10 -14  288.39   20.55
  -1 -10 -14  317.22   18.27
  -1 -10 -13   57.68    6.70
  -1 -10 -13   71.35    8.73
   1 -10  13   63.48   12.54
  -1 -10 -13   74.40    9.87
  -1 -10 -13   63.93   10.32
  -1 -10 -12   46.66    7.34
  -1 -10 -12   30.97    5.28
  -1 -10 -12   40.52    7.70
  -1 -10 -12   32.41    7.81
   1 -10  12   32.94    9.80
  -1 -10 -11  134.67   12.97
  -1 -10 -11  142.97    9.92
   1 -10  11  126.84   16.34
  -1 -10 -11  135.02   13.86
  -1 -10 -11  138.99   12.15
  -1 -10 -10  191.58   14.40
  -1 -10 -10  191.82   15.32
  -1 -10 -10  178.43   16.12
   1 -10  10  166.34   18.37
   1 -10   9    9.03    6.55
   1 -10   9    5.48    3.35
  -1 -10  -9    5.13    4.49
   1  10  -9    2.82    5.44
  -1 -10  -9    1.11    4.03
  -1 -10  -9    4.95    4.04
   1 -10   8  259.01   21.97
  -1 -10  -8  250.69   16.74
   1 -10   8  243.10   14.52
  -1 -10  -8  242.11   18.24
  -1 -10  -8  227.27   29.27
   1  10  -8  240.82   19.46
   1 -10   7  111.63   14.27
  -1 -10  -7  115.76   11.46
  -1 -10  -7   95.55   11.98
   1  10  -7   75.75   11.09
  -1 -10  -7   87.76   19.12
   1 -10   7  100.26    9.00
   1 -10   6   29.65    5.44
  -1 -10  -6   19.63    6.14
   1 -10   6   28.06    8.75
  -1 -10  -6    6.21    9.20
   1  10  -6   23.02    7.39
  -1 -10  -5  225.64   18.11
   1 -10   5  283.39   22.12
   1 -10   5  263.87   14.57
   1  10  -5  244.16   19.68
  -1 -10  -5  222.02   27.02
  -1 -10  -4  549.15   28.83
   1 -10   4  481.78   29.06
   1 -10   4  516.34   21.90
  -1 -10  -4  491.49   19.48
   1  10  -4  505.03   29.42
  -1 -10  -4  500.12   39.52
  -1 -10  -3   39.33    5.21
   1 -10   3   28.33    5.40
   1  10  -3   27.95    8.13
  -1 -10  -3   30.01    7.37
   1 -10   3   58.79   10.30
  -1 -10  -3   39.82   12.69
  -1 -10  -2  387.81   16.36
   1 -10   2  384.32   18.29
   1 -10   2  381.99   24.80
  -1 -10  -2  362.46   23.79
   1  10  -2  374.60   22.41
  -1 -10  -2  439.26   34.07
   1 -10   1  103.18    9.19
   1 -10   1  114.98   12.04
  -1 -10  -1  110.63   13.20
   1 -10   1   92.58   12.68
  -1 -10  -1  116.38   17.43
  -1 -10  -1   89.43    7.43
  -1 -10   0   29.87    4.40
   1 -10   0   23.53    4.89
   1 -10   0   19.90    6.80
  -1 -10   0   27.65    7.47
   1 -10   0   15.11    5.88
  -1 -10   0   23.63    9.44
   1 -10  -1  115.16   12.23
   1 -10  -1  105.18    9.13
   1 -10  -1  113.70   13.58
  -1 -10   1   94.12   14.90
  -1 -10   1  128.81    8.67
   1 -10  -2  391.63   22.42
  -1 -10   2  369.30   27.00
  -1 -10   2  378.01   16.25
  -1 -10   3   35.78    4.96
  -1 -10   3   34.89    9.12
   1 -10  -3   38.57    7.24
  -1 -10   4  523.68   20.58
   1 -10  -4  536.08   26.62
  -1 -10   4  529.40   28.26
  -1 -10   5  257.11   13.48
  -1 -10   5  264.83   17.33
   1 -10  -5  290.08   19.01
  -1 -10   6   33.74    9.41
  -1 -10   6   16.64    4.71
   1 -10  -6   21.40    6.98
   1 -10  -6   34.95    7.33
  -1 -10   6   22.39    4.52
   1 -10  -7  107.38   12.56
  -1 -10   7  120.27   15.46
  -1 -10   7  103.16    8.59
   1 -10  -7  131.83   12.82
  -1 -10   8  275.84   14.68
  -1 -10   8  253.75   22.59
   1 -10  -8  285.54   18.73
   1 -10  -8  249.43   19.19
  -1 -10   9    2.07    2.82
  -1 -10   9    1.94    6.03
   1 -10  -9    9.47    5.37
   1 -10  -9    4.51    4.72
   1 -10  -9    9.06    5.08
  -1 -10  10  151.83   18.30
   1 -10 -10  170.22   16.03
  -1 -10  10  178.52   12.15
   1 -10 -10  181.29   15.05
   1 -10 -10  219.03   16.30
  -1 -10  11  142.29   17.95
   1 -10 -11  126.68   12.76
   1 -10 -11  136.42   14.34
   1 -10 -11  132.52   13.09
  -1 -10  11  139.73   10.81
  -1 -10  12   29.71   10.72
   1 -10 -12   36.50    7.27
   1 -10 -12   39.57    7.68
   1 -10 -12   44.43    8.85
   1 -10 -13   47.61    9.43
   1 -10 -13   44.20    7.88
   1 -10 -13   53.80    8.67
   1 -10 -14  284.08   19.09
   1 -10 -14  273.49   20.52
  -1 -10  14  322.20   28.23
   1 -10 -14  271.70   19.07
   1 -10 -14  271.53   16.42
   1 -10 -15    0.87    3.99
  -1 -10  15    2.33    8.14
   1 -10 -15   11.43    6.41
   1 -10 -15    1.13    3.96
   1 -10 -15   -1.23    4.31
   1 -10 -16  107.49   10.45
   1 -10 -16  137.90   14.97
  -1 -10  16  131.51   19.15
   1 -10 -16  100.40   11.31
   1 -10 -17   75.25   10.01
   1 -10 -17   82.62    9.41
   1 -10 -17   70.70   11.25
   1 -10 -18   37.49    6.85
   1 -10 -18   41.28    7.86
   1 -10 -19   56.45    8.13
   1 -10 -19   43.16    8.10
   1 -10 -20  171.76   13.95
   1 -10 -20  164.37   14.24
   1 -10 -21    4.99    4.85
  -1 -11 -16   58.51    8.52
  -1 -11 -15    1.42    5.30
  -1 -11 -15    3.39    3.48
  -1 -11 -15    2.99    4.17
  -1 -11 -14   65.13   10.26
  -1 -11 -14   57.86    8.50
  -1 -11 -14   58.85    6.91
   1 -11  13  117.12   17.17
  -1 -11 -13  123.97   12.01
  -1 -11 -13  120.74    9.60
  -1 -11 -13  132.97   14.53
  -1 -11 -12   45.15    7.86
   1 -11  12   53.36   11.72
  -1 -11 -12   38.54    7.95
  -1 -11 -12   42.81    6.09
  -1 -11 -12   43.64    9.08
  -1 -11 -11   86.86   11.88
  -1 -11 -11  121.49   11.98
   1 -11  11  110.70   15.93
  -1 -11 -11  104.68   11.87
  -1 -11 -11   98.40    8.51
  -1 -11 -10   25.24    7.20
  -1 -11 -10   19.52    6.06
   1 -11  10   13.88    8.31
  -1 -11  -9   18.24    6.44
  -1 -11  -9   13.27    5.31
   1 -11   9   22.90    8.19
   1 -11   8   70.24   12.77
  -1 -11  -8   49.12    9.28
   1 -11   7  220.63   20.88
  -1 -11  -7  240.79   18.96
   1 -11   6    8.74    6.12
   1 -11   6    6.88    3.92
  -1 -11  -6    8.61    5.54
  -1 -11  -6   16.31   12.58
   1 -11   5  523.50   22.81
   1 -11   5  550.02   32.10
  -1 -11  -5  577.49   30.69
  -1 -11  -5  524.57   42.59
  -1 -11  -5  507.78   20.46
   1 -11   4   76.61   11.93
   1 -11   4   88.77    8.75
  -1 -11  -4   97.40   18.83
  -1 -11  -4   88.13    7.77
  -1 -11  -4   89.44   12.27
   1 -11   3   30.94    8.64
  -1 -11  -3   19.38    7.28
  -1 -11  -3   30.65   13.81
  -1 -11  -3   29.56    4.87
   1 -11   3   29.72    5.38
  -1 -11  -2  147.74    9.70
   1 -11   2  157.62   11.29
  -1 -11  -2  133.46   20.75
   1 -11   2  131.40   15.36
  -1 -11  -2  154.70   16.22
  -1 -11  -1   73.05    6.82
  -1 -11  -1   87.61   15.87
   1 -11   1   75.44    7.94
  -1 -11  -1   75.74   11.33
   1 -11   1   83.58   12.29
  -1 -11   0   -1.58    5.31
   1 -11   0    6.22    6.17
  -1 -11   0    2.24    7.57
   1 -11   0   -0.75    2.91
  -1 -11   0    1.09    2.09
  -1 -11   1   68.92    6.60
  -1 -11   1   84.17   12.30
   1 -11  -1   59.81    7.42
  -1 -11   1   78.72   14.46
   1 -11  -1   61.03    9.64
   1 -11  -2  163.96   14.79
   1 -11  -2  152.19   11.36
  -1 -11   2  136.46    9.51
  -1 -11   2  165.72   18.38
   1 -11  -3   30.02    7.25
  -1 -11   3   38.88    9.68
  -1 -11   3   32.57    5.10
  -1 -11   4   88.05    7.83
   1 -11  -4   88.26   11.27
   1 -11  -5  449.61   27.66
   1 -11  -5  509.53   27.27
  -1 -11   5  515.28   20.79
  -1 -11   6    9.58    6.94
   1 -11  -6   14.74    5.86
   1 -11  -6   16.10    6.71
  -1 -11   6    3.86    3.01
   1 -11  -7  247.35   18.03
  -1 -11   7  232.61   13.66
  -1 -11   7  276.79   24.05
   1 -11  -7  228.63   19.14
   1 -11  -8   61.68   10.71
  -1 -11   8   65.73   12.83
   1 -11  -8   53.78    8.79
  -1 -11   8   48.06    6.50
   1 -11  -9   22.15    6.53
   1 -11  -9    8.82    6.01
  -1 -11   9   24.46    9.35
   1 -11  -9   15.84    5.83
  -1 -11   9   25.37    5.14
   1 -11 -10   14.57    6.02
  -1 -11  10    8.38    7.34
   1 -11 -10   25.11    7.45
   1 -11 -10   14.91    6.05
  -1 -11  11   70.72   14.20
   1 -11 -11  111.81   13.91
   1 -11 -11   97.85   11.64
   1 -11 -11   99.47   11.88
   1 -11 -12   26.58    7.10
   1 -11 -12   35.98    9.01
  -1 -11  12   50.63   12.21
   1 -11 -12   38.00    7.99
   1 -11 -13  155.32   14.38
   1 -11 -13  140.03   15.48
   1 -11 -14   63.59    9.65
   1 -11 -14   41.70    7.17
   1 -11 -15   -1.19    4.46
   1 -11 -15    3.55    4.55
   1 -11 -16   48.59    8.97
   1 -11 -16   67.09    8.71
   1 -11 -17  111.90   10.92
   1 -11 -17  109.23   11.95
   1 -11 -18   24.41    6.45
   1 -11 -18   15.06    5.37
  -1 -12 -10  172.67   16.81
  -1 -12  -9    4.56    5.13
  -1 -12  -8  325.98   23.17
  -1 -12  -8  316.99   21.56
   1 -12   8  322.62   26.15
   1 -12   7   58.52   11.89
  -1 -12  -7   39.71    9.10
   1 -12   6    1.85    6.23
  -1 -12  -6   -1.55    5.42
   1 -12   5  181.15   18.91
  -1 -12  -5  136.71   15.63
  -1 -12  -5  160.83   10.49
  -1 -12  -4  302.89   14.59
  -1 -12  -4  284.26   31.18
  -1 -12  -4  268.09   22.06
   1 -12   4  288.57   23.79
  -1 -12  -3    8.55    9.97
  -1 -12  -3    2.82    2.84
   1 -12   3    5.26    6.35
  -1 -12  -3   11.26    6.56
  -1 -12  -2  172.56   10.66
  -1 -12  -2  174.97   17.95
   1 -12   2  182.90   18.34
  -1 -12  -1   46.57    5.71
   1 -12   1   52.16    6.92
  -1 -12  -1   49.93   10.27
   1 -12   1   50.87   10.58
  -1 -12   0    9.66    3.32
   1 -12   0    6.24    3.72
  -1 -12   0    8.49    5.73
   1 -12   0    8.38    6.27
  -1 -12   1   60.15    6.33
  -1 -12   1   45.09    9.94
   1 -12  -1   47.88    6.72
  -1 -12   2  192.47   11.64
   1 -12  -2  179.12   12.87
  -1 -12   2  197.70   19.52
   1 -12  -3   -1.37    5.57
   1 -12  -3    9.56    4.35
  -1 -12   3    3.08    3.26
   1 -12  -4  265.64   15.84
   1 -12  -4  260.43   20.13
  -1 -12   4  295.79   15.19
   1 -12  -5  136.62   15.62
   1 -12  -5  139.97   14.59
  -1 -12   5  138.86   10.24
   1 -12  -6    2.67    5.00
   1 -12  -6    7.93    5.55
  -1 -12   6    0.68    2.90
  -1 -12   7   40.61   11.14
   1 -12  -7   55.72    9.44
   1 -12  -7   53.87   10.12
  -1 -12   7   53.36    6.77
   1 -12  -8  333.05   22.22
   1 -12  -8  339.40   24.31
   1 -12  -9    2.61    5.60
   1 -12 -10  158.51   15.22
   1 -12 -11   63.31   10.00
   1 -12 -12   29.54    7.91
   1 -12 -13   59.98    9.87
   1 -12 -14  231.67   15.67
   1 -12 -14  259.71   19.24
   1 -12 -15   17.56    6.65
   1 -12 -16  117.95   13.00
  -2   0   0 4997.33  123.52
  -2   0   1  323.91   14.19
   2   0   1  316.33   14.67
   2   0  -1  328.90    9.68
  -2   0  -2 4965.46  114.42
   2   0   2 4954.72  114.41
  -2   0   2 5005.46  113.99
   2   0  -2 4846.52  113.91
  -2   0   2 4884.23  120.89
   2   0   2 4909.06  123.40
   2   0   3 9497.24  218.46
  -2   0  -3 8949.15  217.93
   2   0   3 9462.00  217.87
  -2   0   3 9772.64  217.48
   2   0  -3 9439.27  217.42
   2   0   3 9999.00  228.73
   2   0   3 9743.51  226.95
  -2   0   3 9347.06  222.87
   2   0  -3 9129.11  222.87
  -2   0  -4   12.01    1.87
   2   0  -4    6.35    2.30
   2   0   4   14.38    3.80
  -2   0   4    9.61    2.76
  -2   0  -4   10.54    1.95
   2   0   4   13.69    1.34
   2   0   4   12.43    1.75
  -2   0   4   11.11    1.63
   2   0   4    9.77    3.92
   2   0   4   12.33    1.79
   2   0  -4    8.86    1.59
   2   0  -5  627.68   19.60
   2   0   5  676.88   18.63
  -2   0   5  590.38   17.83
  -2   0  -5  598.32   18.35
   2   0   5  617.79   18.01
   2   0  -5  620.79   17.99
  -2   0  -5  608.54   18.27
   2   0   5  695.02   27.91
   2   0   5  637.50   24.46
  -2   0   5  592.19   19.78
   2   0  -6    5.93    2.18
  -2   0  -6    3.13    1.60
   2   0   6    6.89    3.35
  -2   0   6    5.27    2.09
  -2   0   6    8.46    1.89
  -2   0  -6    4.43    1.06
   2   0  -6    6.69    1.82
   2   0   6    2.51    1.74
   2   0   6    2.51    1.29
   2   0   6    6.07    3.90
  -2   0  -6    5.42    1.70
  -2   0  -7 3365.63   95.78
   2   0   7 3496.65  100.04
   2   0   7 3437.44   83.79
  -2   0  -7 3310.84   84.25
   2   0  -7 3426.31   84.00
   2   0   7 3352.34   84.51
  -2   0   7 3452.55   84.06
  -2   0  -7 3550.72   84.26
   2   0   7 3445.98   91.63
  -2   0   7 3505.87   83.59
   2   0  -7 3457.34   85.58
  -2   0  -7 3410.37   80.75
   2   0   8  522.84   28.63
  -2   0  -8  578.09   27.52
   2   0   8  576.23   18.22
  -2   0  -8  490.23   18.10
   2   0  -8  542.64   18.28
   2   0   8  547.45   18.60
  -2   0   8  526.10   18.09
  -2   0  -8  586.66   18.50
   2   0   8  581.55   23.84
   2   0  -8  551.94   19.23
  -2   0  -8  546.54   15.34
   2   0   9 5145.65  145.26
  -2   0  -9 5219.57  140.21
   2   0   9 5254.14  125.18
  -2   0  -9 4869.56  125.50
   2   0  -9 5206.05  125.51
  -2   0   9 5102.36  125.23
   2   0   9 5268.85  125.94
  -2   0  -9 5231.13  125.31
   2   0   9 5179.05  132.67
   2   0  -9 5219.42  126.79
  -2   0  -9 5185.08  121.37
   2   0  10   65.33    7.93
   2   0  10   69.52    5.68
   2   0  10   59.51    5.50
  -2   0  10   62.30    5.57
  -2   0 -10   67.92    5.59
  -2   0 -10   64.20    5.95
   2   0 -10   56.35    5.27
   2   0 -10   53.83    5.55
  -2   0 -10   80.30   11.06
   2   0  11 1181.03   39.45
   2   0  11 1167.81   33.68
  -2   0  11 1144.65   34.11
   2   0  11 1169.96   34.52
  -2   0 -11 1140.12   33.86
   2   0 -11 1116.20   33.93
   2   0 -11 1110.59   34.80
  -2   0 -11 1091.72   45.58
   2   0  12  756.94   30.34
   2   0  12  777.75   26.09
   2   0  12  765.08   26.63
  -2   0  12  829.63   26.95
  -2   0 -12  786.11   26.45
   2   0 -12  789.40   26.73
   2   0 -12  814.21   27.65
  -2   0 -12  783.55   37.77
  -2   0 -13  486.71   19.48
   2   0 -13  484.70   20.28
   2   0  13  495.23   19.32
   2   0  13  499.66   20.01
  -2   0  13  490.34   19.62
   2   0 -13  485.15   19.70
  -2   0 -13  471.89   28.88
   2   0  13  490.83   22.83
   2   0  14  168.26   12.62
  -2   0 -14  158.89   10.19
   2   0 -14  139.92   10.21
   2   0  14  152.22    9.49
  -2   0  14  147.39   10.03
   2   0  14  134.63    9.95
   2   0 -14  152.65   10.43
  -2   0 -14  194.15   18.50
   2   0  14  168.12   10.43
   2   0  15  625.42   27.19
  -2   0 -15  633.08   24.55
   2   0 -15  631.77   25.31
   2   0  15  678.13   23.89
   2   0  15  656.82   25.20
  -2   0  15  641.83   24.75
   2   0 -15  661.72   25.28
  -2   0 -15  637.73   36.09
   2   0  15  660.11   24.51
   2   0  16  307.00   17.98
  -2   0 -16  356.60   17.14
   2   0 -16  350.81   17.61
   2   0  16  312.52   15.51
  -2   0  16  358.27   17.17
   2   0  16  322.66   16.72
   2   0 -16  339.24   17.19
  -2   0 -16  304.43   25.10
   2   0  16  334.07   16.54
   2   0 -17    3.90    3.65
   2   0  17    0.88    3.47
  -2   0 -17    0.74    3.25
   2   0  17    7.06    3.85
  -2   0  17    3.67    4.46
  -2   0  17    2.23    2.87
   2   0  17   -0.76    3.28
  -2   0 -17    5.94    7.40
   2   0 -17   -0.80    3.45
   2   0  17    0.71    3.24
  -2   0 -18  375.61   19.01
   2   0 -18  417.81   20.38
  -2   0  18  411.96   19.89
   2   0  18  399.94   19.81
   2   0  18  391.29   18.50
  -2   0  18  398.85   21.48
  -2   0 -18  434.07   30.94
   2   0  18  407.52   19.33
   2   0  18  386.85   20.10
  -2   0 -19  542.42   23.77
   2   0 -19  506.02   23.63
  -2   0  19  514.94   25.37
   2   0  19  523.10   22.34
   2   0  19  444.76   22.18
   2   0  19  549.16   23.53
  -2   0  19  550.06   23.86
   2   0  19  535.34   23.99
  -2   0 -19  524.58   34.86
  -2   0 -20   -7.02    4.42
   2   0  20    0.79    2.95
   2   0  20    2.30    3.12
  -2   0  20    1.05    4.30
   2   0  20    5.04    4.01
   2   0 -20    1.86    3.36
  -2   0  20   -1.75    3.27
   2   0  20    1.80    3.47
   2   0  21  438.22   20.15
  -2   0 -21  415.77   21.64
  -2   0  21  439.68   23.64
   2   0  21  427.30   20.78
   2   0 -21  449.43   22.60
   2   0  21  444.21   21.72
  -2   0 -21  408.05   32.55
   2   0 -21  414.71   34.56
   2   0 -22   13.54    9.82
  -2   0 -22   17.46    5.15
   2   0  22   16.86    5.18
   2   0  22   17.33    4.42
  -2   0 -22    7.12    8.01
  -2   0 -22   16.21    3.58
   2   0 -22   14.40    5.54
  -2   0 -23   12.22    4.57
   2   0  23    8.80    4.52
  -2   0 -23   12.37    3.38
  -2   0 -23   12.21    8.55
   2   0 -23    7.55    4.52
   2   0 -23    5.53    8.96
  -2   0 -24   45.53    5.61
  -2   0 -24   30.89    6.68
   2   0 -24   40.56    7.44
   2   0  24   48.50    7.62
   2   0 -24   39.28   13.92
  -2   0 -25  231.02   16.78
   2   0 -25  215.91   16.50
   2   0 -25  177.66   23.90
   2   0  25  185.14   14.48
  -2   0 -26    8.11    5.20
  -2  -1 -26   10.10    5.36
  -2  -1 -25  131.32   12.58
   2   1 -25  134.71   19.26
   2  -1  25  128.26   12.08
  -2  -1 -25  138.64   13.56
   2   1 -24  263.18   18.24
  -2  -1 -24  315.99   20.07
   2  -1  24  299.90   17.87
   2   1 -24  268.84   26.67
  -2  -1 -24  315.06   19.18
   2  -1  23    7.16    4.27
  -2  -1 -23   -0.99    4.53
   2   1 -23   -2.13    5.45
   2   1 -23   16.42   11.19
  -2  -1 -23    2.23    4.18
   2  -1  23    9.50    4.13
   2   1 -22  299.46   18.70
  -2  -1 -22  337.16   19.90
  -2  -1 -22  304.53   18.15
   2  -1  22  303.50   17.46
   2   1 -22  335.62   29.17
  -2  -1 -22  290.02   28.95
   2  -1  22  273.22   17.19
   2  -1  21   32.62    6.75
   2  -1  21   37.68    6.28
  -2   1  21   31.89    7.61
   2   1 -21   34.14   11.30
   2   1 -21   43.70    7.32
  -2  -1 -21   33.29    6.57
  -2  -1 -21   47.85    8.01
  -2  -1 -21   43.64   12.74
  -2  -1 -20    5.00    7.01
   2   1 -20   15.47   10.13
   2  -1  20    4.86    4.46
   2  -1  20    3.12    3.27
  -2   1  20   12.69    4.85
  -2   1  20    8.04    4.10
   2  -1  20    7.17    3.94
   2   1 -20   10.20    4.91
  -2  -1 -20   10.25    4.59
  -2  -1 -20   10.64    4.53
   2  -1  20   11.11    4.31
  -2  -1 -19   77.18   15.61
   2  -1  19  101.49   10.61
  -2   1  19   89.92    9.21
  -2   1  19   83.25   10.13
  -2  -1 -19   89.46    9.13
   2  -1  19   91.09    9.21
  -2  -1 -19   94.46   10.03
   2  -1  19   94.93    9.31
   2   1 -19   91.88    9.58
   2   1 -19   87.44    9.47
  -2  -1 -18  743.26   43.66
   2  -1  18  687.75   30.63
  -2   1  18  716.52   28.64
   2   1 -18  754.18   29.60
   2  -1  18  775.57   29.47
  -2  -1 -18  749.02   29.84
  -2  -1 -18  775.73   28.95
  -2   1  18  694.21   30.23
   2   1 -18  739.57   29.37
   2  -1  18  729.53   28.36
   2   1 -17   10.21    3.75
  -2  -1 -17   13.87    4.71
   2  -1  17   11.29    4.81
   2  -1  17    7.26    3.60
   2   1 -17   19.86    4.94
  -2   1  17   10.62    3.96
  -2  -1 -17   15.72    8.92
  -2   1  17    7.40    3.88
  -2  -1 -17   14.93    4.21
   2  -1  17    6.13    3.52
   2   1 -16  733.01   27.79
  -2  -1 -16  670.60   27.49
  -2   1  16  745.75   29.85
   2  -1  16  718.33   31.05
   2   1 -16  725.88   28.08
   2  -1  16  748.93   27.96
  -2   1  16  728.71   27.67
  -2  -1 -16  703.82   41.53
  -2  -1 -16  727.83   26.98
   2  -1  16  746.34   27.40
   2  -1  15  213.12   15.56
   2   1 -15  255.26   14.24
   2  -1  15  235.95   13.12
   2  -1  15  235.79   13.52
  -2   1  15  220.21   13.08
  -2  -1 -15  203.77   21.38
  -2   1  15  250.13   15.21
  -2  -1 -15  224.97   12.87
  -2  -1 -15  213.37   13.29
   2   1 -15  230.46   13.36
   2  -1  14  117.16   11.40
   2  -1  14  112.26    8.71
   2   1 -14  126.06    9.64
   2  -1  14  132.23    9.49
  -2   1  14  122.67    9.11
  -2  -1 -14  111.86   15.39
  -2   1  14  113.90    9.98
   2   1 -14  109.80    8.84
  -2  -1 -14  128.34    9.55
  -2  -1 -14  131.15    9.07
   2   1 -13  321.10   15.57
   2  -1  13  323.59   14.98
   2  -1  13  360.33   16.00
  -2   1  13  319.21   15.14
  -2  -1 -13  311.44   24.90
  -2   1  13  284.04   16.03
   2   1 -13  344.35   15.58
  -2  -1 -13  315.08   15.59
  -2  -1 -13  314.25   14.44
   2  -1  12 1237.67   36.49
   2   1 -12 1188.44   37.05
   2  -1  12 1196.08   36.69
  -2  -1 -12 1213.65   52.19
  -2  -1 -12 1131.70   35.47
  -2   1  12 1213.56   39.04
  -2  -1 -12 1158.39   36.79
   2   1 -12 1214.81   36.64
  -2   1  12 1186.89   36.49
  -2   1  11  259.67   12.69
   2  -1  11  292.20   22.51
  -2  -1 -11  275.15   22.18
   2   1 -11  256.30   13.01
   2  -1  11  296.21   13.21
  -2   1  11  284.60   14.87
   2   1 -11  259.74   12.72
  -2  -1 -11  271.58   13.26
   2  -1  11  286.03   13.26
  -2  -1 -11  256.23   12.15
  -2   1  10  482.13   17.99
  -2  -1 -10  514.15   29.35
   2  -1  10  478.22   28.04
   2   1 -10  463.74   18.14
   2  -1  10  492.07   17.86
  -2   1  10  488.33   20.07
  -2  -1 -10  474.62   18.18
   2  -1  10  488.14   18.16
   2   1 -10  452.24   17.64
  -2  -1 -10  465.97   17.05
  -2   1   9 1179.43   34.31
   2  -1   9 1199.42   46.58
  -2  -1  -9 1085.32   46.87
   2  -1   9 1148.50   33.99
   2   1  -9 1264.70   35.32
  -2   1   9 1189.31   36.86
   2   1  -9 1215.83   34.43
  -2  -1  -9 1162.58   34.60
   2  -1   9 1193.12   34.63
  -2  -1  -9 1174.09   33.45
   2   1  -8  360.90   13.92
   2  -1   8  338.51   13.19
  -2   1   8  353.27   13.50
  -2   1   8  342.07   15.25
  -2  -1  -8  319.89   13.30
   2  -1   8  327.48   13.30
   2   1  -8  312.32   12.84
   2  -1   8  339.00   20.67
  -2  -1  -8  327.18   12.49
   2  -1   7  101.85   10.34
  -2  -1  -7  113.87    5.95
   2  -1   7  104.76    6.30
  -2  -1  -7  111.49    6.58
  -2   1   7  111.37    6.46
  -2  -1  -7  117.00    9.57
   2  -1   7   92.59    6.09
   2   1  -7  103.73    6.22
   2   1  -7  108.09    6.62
  -2   1   7  109.39    7.68
   2  -1   6 2570.32   72.99
  -2  -1  -6 2531.06   70.11
  -2  -1  -6 2466.38   61.62
   2  -1   6 2565.30   63.14
  -2  -1  -6 2469.32   63.07
  -2   1   6 2568.68   63.11
   2   1  -6 2424.92   62.38
   2   1  -6 2529.14   63.46
   2  -1   6 2586.31   63.22
  -2   1   6 2570.85   65.69
   2  -1   5  576.59   23.90
   2   1  -5  550.98   17.30
  -2  -1  -5  607.72   23.12
   2  -1   5  559.25   16.22
  -2  -1  -5  558.97   17.00
   2  -1   5  569.18   17.17
  -2   1   5  539.86   17.00
  -2  -1  -5  548.59   15.06
  -2   1   5  489.03   18.37
  -2  -1  -5  574.75   16.02
   2  -1   5  537.90   17.23
  -2  -1  -4 1165.76   40.64
   2   1  -4 1200.64   31.47
   2  -1   4 1183.13   31.15
  -2  -1  -4 1142.62   30.81
  -2   1   4 1219.12   31.34
  -2  -1  -4 1190.28   29.11
   2  -1   4 1201.81   30.92
  -2  -1  -4 1201.71   30.03
   2  -1   4 1182.69   31.90
   2  -1   4 1184.33   31.48
   2  -1   3  237.09    8.56
  -2  -1  -3  258.78    8.45
  -2  -1  -3  240.41    7.31
  -2  -1  -3  247.88   14.65
   2  -1   3  241.11    9.04
   2   1  -3  241.51    8.62
  -2  -1  -3  242.18    7.71
   2  -1   3  248.21    9.40
   2  -1   2 3257.44   76.92
   2  -1   2 3310.70   80.67
  -2  -1  -2 3168.89   76.58
  -2  -1  -2 3247.95   76.15
  -2  -1  -1   29.88    4.96
  -2  -1  -1   30.13    1.94
   2  -1   1   28.76    3.43
   2  -1   1   33.23    2.66
  -2  -1   0 2698.57   73.00
   2  -1   0 2809.01   66.77
   2  -1   0 2742.66   68.46
   2  -1  -1   29.56    2.96
  -2   1  -1   30.04    2.61
   2   1   1   23.53    4.43
   2   1   2 3190.67   74.58
   2  -1  -2 3204.38   77.21
   2   1   2 3112.25   73.74
  -2   1  -2 3234.78   75.79
  -2  -1   2 3059.60   81.44
   2   1   2 3201.10   82.81
   2   1   3  231.88   12.66
  -2  -1   3  236.41   11.69
   2   1   3  237.62    8.08
   2  -1  -3  237.43    8.24
   2  -1  -3  218.26    9.63
   2   1   3  240.00    7.27
  -2  -1   3  217.77    7.54
   2   1   3  226.08   14.55
   2   1   3  243.82    7.82
   2   1   4 1310.13   45.37
   2   1   4 1336.45   40.50
  -2  -1   4 1284.75   37.58
   2   1   4 1285.69   32.32
  -2  -1   4 1321.26   32.96
   2   1   4 1279.76   33.48
   2  -1  -4 1284.28   33.52
   2   1   4 1311.47   32.15
  -2  -1   5  546.09   16.88
   2   1   5  594.06   15.89
   2   1   5  588.83   28.45
   2   1   5  608.70   23.22
  -2  -1   5  550.04   19.98
   2   1   5  579.39   16.56
  -2  -1   5  577.01   15.83
  -2   1  -5  576.73   17.17
   2  -1  -5  580.50   17.47
   2   1   5  583.52   17.55
   2  -1  -6 2454.49   63.89
   2   1   6 2555.95   70.32
  -2  -1   6 2645.77   66.37
   2   1   6 2551.61   62.43
   2   1   6 2557.25   61.54
  -2   1  -6 2592.44   62.62
  -2  -1   6 2458.97   63.00
   2  -1  -6 2594.96   63.71
   2   1   6 2556.54   63.73
   2   1   6 2603.03   80.84
   2  -1  -7  115.55    6.14
   2   1   7  133.07   10.16
  -2  -1   7  130.94    7.80
   2   1   7  127.86    6.34
   2   1   7  134.96    6.08
  -2   1  -7  114.52    6.03
   2   1   7  131.87   14.22
   2   1   7  125.77    7.06
   2  -1  -7  126.88    6.95
  -2  -1   7  118.81    6.57
  -2  -1   8  336.26   12.91
   2   1   8  308.28   11.63
  -2   1  -8  342.79   11.93
   2  -1  -8  313.86   13.72
   2  -1  -8  337.82   10.66
   2   1   8  315.04   16.42
   2  -1  -8  340.16   13.33
   2   1   8  355.89   13.54
  -2  -1   8  338.95   13.60
   2   1   8  324.83   12.33
  -2   1  -9 1154.46   32.25
   2   1   9 1128.35   38.68
   2  -1  -9 1168.43   35.25
   2   1   9 1228.85   33.55
  -2  -1   9 1220.65   34.16
   2   1   9 1168.40   32.51
   2   1   9 1194.32   34.52
  -2  -1   9 1184.21   33.99
   2  -1  -9 1191.22   34.58
  -2   1 -10  479.81   24.71
   2   1  10  448.04   20.60
  -2  -1  10  441.17   16.14
  -2   1 -10  456.34   15.40
   2  -1 -10  420.75   17.82
   2   1  10  467.10   16.65
   2  -1 -10  484.33   17.81
   2   1  10  469.34   17.59
  -2  -1  10  438.19   16.84
   2   1  10  428.30   15.69
   2   1  11  275.80   12.30
   2   1  11  267.68   15.39
  -2  -1  11  270.47   11.35
  -2   1 -11  263.82   11.06
  -2   1 -11  273.07   13.06
  -2   1 -11  273.56   18.93
   2   1  11  278.13   13.14
  -2  -1  11  247.35   12.31
   2  -1 -11  251.22   12.69
   2   1  11  279.30   11.72
   2  -1 -12 1164.80   36.83
   2   1  12 1239.88   35.25
   2   1  12 1229.85   40.40
  -2  -1  12 1211.03   33.46
  -2   1 -12 1183.42   33.75
  -2   1 -12 1181.34   36.82
  -2   1 -12 1237.86   47.21
  -2  -1  12 1214.49   36.52
   2   1  12 1202.04   37.06
   2   1  12 1197.45   35.84
   2  -1 -13  310.36   14.97
   2   1  13  300.43   13.61
  -2  -1  13  324.55   11.92
   2   1  13  307.34   16.64
  -2   1 -13  308.79   12.75
  -2   1 -13  301.52   14.82
  -2   1 -13  323.13   21.92
   2   1  13  317.51   15.12
  -2  -1  13  321.28   14.83
   2   1  13  290.86   13.90
   2  -1 -14  140.25   10.02
   2   1  14  141.97    9.19
  -2  -1  14  141.69    6.69
  -2   1 -14  167.84   16.20
   2   1  14  146.72   11.45
  -2  -1  14  134.11    9.61
   2   1  14  129.56    9.70
   2   1  14  139.17    9.45
  -2   1 -14  138.18    8.15
  -2   1 -14  140.93    9.87
  -2   1 -15  201.41   18.47
   2   1  15  219.73   13.89
  -2  -1  15  234.45   13.04
   2   1  15  193.95   12.42
   2   1  15  213.00   11.79
   2   1  15  212.57   12.14
   2  -1 -15  215.65   12.94
  -2   1 -15  203.38   10.53
  -2   1 -15  212.98   12.75
  -2   1 -16  693.99   36.83
   2   1  16  780.84   27.56
   2   1  16  743.04   28.61
  -2   1 -16  719.35   27.83
   2   1  16  765.03   26.80
   2  -1 -16  754.85   28.28
  -2   1 -16  736.21   24.48
   2   1  16  704.80   27.59
  -2  -1  16  689.35   26.92
   2   1  17    9.05    3.69
  -2   1 -17    4.64    3.62
  -2  -1  17    7.37    3.84
   2   1  17   10.82    4.03
   2   1  17    4.51    2.96
  -2   1 -17    4.43    2.65
  -2   1 -17    3.47    5.63
   2  -1 -17    3.14    3.03
   2   1  17   12.19    4.28
   2   1  18  736.46   27.69
  -2   1 -18  776.31   40.25
   2   1  18  803.67   29.16
   2   1  18  735.25   29.08
  -2  -1  18  754.80   28.92
  -2   1 -18  691.39   24.96
  -2   1 -18  726.94   28.89
   2   1  18  759.91   28.51
   2  -1 -18  761.80   29.68
   2   1  19   69.60    7.98
  -2   1 -19   74.52    7.06
  -2  -1  19   96.67    9.44
   2   1  19  104.16    9.92
  -2   1 -19  104.90    9.79
   2   1  19   75.96    8.08
  -2   1 -19   81.66   13.55
   2  -1 -19   87.69    9.46
  -2   1 -20   15.83    8.28
   2   1  20    6.18    3.83
   2   1  20    3.29    3.69
   2  -1 -20    6.54    4.37
  -2   1 -20    7.32    3.83
  -2  -1  20   12.18    4.15
   2   1  20    5.42    3.59
  -2   1 -20    4.50    3.20
   2  -1 -21   48.27    7.52
   2   1  21   46.59    7.17
  -2   1 -21   20.54    9.24
  -2   1 -21   26.77    4.77
   2   1  21   28.51    5.85
  -2   1 -21   28.81    5.93
   2  -1 -22  333.05   19.84
   2  -1 -22  348.05   20.01
  -2   1 -22  334.49   15.91
   2   1  22  350.88   18.81
  -2   1 -22  350.87   19.87
  -2   1 -22  302.00   26.84
  -2   1 -23    8.78    8.47
   2  -1 -23   -3.10    9.63
  -2   1 -23    6.78    3.36
  -2   1 -23    6.33    4.30
   2  -1 -23    8.48    4.86
   2   1  23    1.79    3.24
   2  -1 -23    5.42    4.64
   2  -1 -24  328.21   19.97
  -2   1 -24  283.09   18.69
  -2   1 -24  325.24   28.44
   2   1  24  279.61   17.59
  -2   1 -24  288.45   15.04
   2  -1 -24  300.72   19.37
   2  -1 -25  126.65   12.66
  -2   1 -25  123.31   12.51
   2  -1 -25  144.92   13.60
  -2   1 -26    2.40    4.19
  -2  -2 -26   26.24    6.89
  -2  -2 -25  156.54   14.84
   2   2 -25  193.07   15.67
  -2  -2 -25  162.29   14.09
   2   2 -24   49.10    8.61
  -2  -2 -24   43.44    7.28
   2   2 -24   37.53   10.14
  -2  -2 -24   59.89    9.12
   2  -2  24   49.59    7.70
   2   2 -23   31.69    9.59
   2  -2  23   32.11    6.90
   2   2 -23   41.74    7.99
  -2  -2 -23   42.47    7.33
  -2  -2 -23   36.02    7.34
   2   2 -22   60.41    8.76
  -2  -2 -22   49.57    7.54
  -2  -2 -22   57.08    8.58
   2  -2  22   57.03    8.79
   2   2 -22   45.93   11.07
  -2  -2 -21  562.19   26.33
  -2  -2 -21  542.07   24.36
   2  -2  21  510.45   26.50
   2   2 -21  535.57   25.50
  -2  -2 -21  482.52   38.98
   2   2 -21  498.67   32.12
   2   2 -20   66.05   12.18
   2  -2  20   55.06    9.22
  -2   2  20   95.23   10.92
  -2   2  20   87.95    9.70
  -2  -2 -20   77.46   16.47
  -2  -2 -20  100.56    9.56
   2   2 -20   71.05    9.27
  -2  -2 -20   89.70   10.16
  -2  -2 -19  287.93   17.33
  -2  -2 -19  271.54   15.80
   2  -2  19  285.50   19.90
   2   2 -19  293.46   17.22
  -2   2  19  291.87   18.60
   2   2 -19  293.30   23.73
  -2  -2 -19  280.07   28.60
   2  -2  19  293.68   16.74
   2  -2  19  301.50   17.08
  -2   2  19  313.83   17.70
   2   2 -18  204.23   19.35
  -2  -2 -18  183.17   22.72
  -2   2  18  202.05   13.69
   2  -2  18  166.36   15.12
   2  -2  18  187.60   13.15
   2  -2  18  203.81   13.31
   2   2 -18  194.70   13.41
  -2  -2 -18  194.96   12.66
  -2   2  18  165.76   13.92
  -2  -2 -18  198.79   13.78
  -2  -2 -17  101.01   18.26
  -2   2  17   86.55    8.72
   2   2 -17   98.89   14.07
   2  -2  17   80.45    8.62
  -2  -2 -17   83.97    7.95
   2  -2  17  112.29    9.67
   2   2 -17   89.17    9.09
  -2   2  17   96.66    9.97
  -2  -2 -17   94.55    9.41
  -2   2  16  142.67   10.81
  -2  -2 -16  133.78   19.29
   2  -2  16  133.75   10.42
   2   2 -16  147.81   10.99
   2  -2  16  132.65   10.24
  -2  -2 -16  147.90   10.25
  -2  -2 -16  135.00   10.86
  -2   2  16  126.60   11.37
  -2   2  15  909.92   34.19
  -2  -2 -15  890.96   30.65
   2   2 -15  964.19   32.83
   2  -2  15  937.28   32.07
   2  -2  15  925.56   32.20
  -2  -2 -15  917.64   32.57
  -2  -2 -15  934.89   50.20
  -2   2  15  941.95   32.76
  -2  -2 -14   69.52   13.84
   2   2 -14   62.75    6.85
  -2  -2 -14   66.52    6.44
   2  -2  14   69.16    7.05
  -2  -2 -14   59.64    6.80
   2  -2  14   71.48    7.17
  -2   2  14   77.38    8.41
  -2   2  14   57.86    6.64
  -2   2  13  161.66   10.65
  -2   2  13  151.00   11.40
   2  -2  13  178.49   10.82
  -2  -2 -13  169.13    9.88
   2   2 -13  160.09   10.56
  -2  -2 -13  199.10   21.44
   2  -2  13  177.42   11.04
  -2  -2 -13  168.70   11.02
  -2   2  12  539.98   21.14
  -2   2  12  560.04   23.02
  -2  -2 -12  512.83   20.92
   2  -2  12  528.57   20.45
   2   2 -12  537.61   20.84
  -2  -2 -12  541.92   19.59
  -2  -2 -12  512.22   33.73
   2  -2  12  515.55   30.15
   2  -2  12  538.75   20.91
   2  -2  11  925.10   40.82
  -2   2  11  955.86   30.43
  -2  -2 -11  975.58   34.78
  -2  -2 -11  932.16   30.33
   2  -2  11  866.75   29.12
  -2  -2 -11  876.91   28.02
   2   2 -11  973.31   30.28
  -2   2  11  968.96   32.52
   2  -2  11  886.60   29.55
   2  -2  10  866.46   37.23
  -2  -2 -10  830.38   31.92
   2  -2  10  884.35   27.63
  -2  -2 -10  835.07   25.75
   2   2 -10  867.06   27.77
  -2   2  10  839.46   27.78
  -2  -2 -10  825.39   27.73
   2  -2  10  825.97   27.47
  -2   2  10  885.24   30.02
   2  -2   9 1143.83   41.98
  -2  -2  -9 1156.82   38.72
   2   2  -9 1128.18   32.90
  -2  -2  -9 1026.08   30.72
  -2   2   9 1088.61   35.24
  -2   2   9 1068.68   32.94
  -2  -2  -9 1094.41   33.10
   2  -2   9 1128.67   33.08
   2  -2   9 1116.39   32.73
   2  -2   8  206.12   10.15
   2  -2   8  184.19   13.95
  -2  -2  -8  218.56   13.82
   2   2  -8  227.73   10.34
  -2  -2  -8  188.10    8.62
  -2   2   8  204.75   10.24
  -2  -2  -8  223.37   10.47
  -2   2   8  192.42   11.29
  -2  -2  -8  204.56    6.42
  -2  -2  -8  201.23    9.07
   2  -2   8  207.14   10.12
   2  -2   7  722.53   28.81
  -2  -2  -7  691.58   35.29
  -2  -2  -7  681.57   27.60
   2   2  -7  751.80   22.78
  -2  -2  -7  710.49   20.77
  -2  -2  -7  714.62   17.99
  -2   2   7  705.00   24.81
  -2  -2  -7  715.06   21.28
  -2  -2  -7  701.58   22.72
   2  -2   7  754.62   23.15
   2  -2   7  751.57   22.96
  -2  -2  -6  210.66   13.38
  -2  -2  -6  211.58    7.96
   2   2  -6  213.23    9.31
  -2  -2  -6  208.54    9.56
   2  -2   6  196.46    9.35
  -2  -2  -6  227.34   18.21
  -2   2   6  216.90   11.22
  -2  -2  -6  206.57    8.63
   2  -2   6  214.77    9.50
  -2  -2  -5 1233.45   32.60
  -2   2   5 1220.29   36.17
   2  -2   5 1199.90   38.20
   2  -2   5 1249.19   34.45
  -2  -2  -5 1302.86   40.84
  -2  -2  -5 1234.38   31.13
   2   2  -5 1227.72   33.12
  -2  -2  -5 1220.78   33.57
  -2  -2  -5 1276.77   46.86
   2  -2   5 1261.24   36.17
   2  -2   5 1215.46   33.93
   2   2  -4 1620.70   41.17
   2  -2   4 1630.80   44.33
  -2  -2  -4 1656.52   54.46
   2  -2   4 1656.42   43.17
  -2  -2  -4 1610.23   39.22
   2   2  -4 1630.95   41.31
   2  -2   4 1593.29   46.83
  -2  -2  -4 1619.97   42.07
  -2  -2  -4 1660.43   41.52
   2  -2   4 1612.57   42.91
   2  -2   3  929.30   27.09
   2   2  -3  918.54   24.73
  -2  -2  -3  923.35   25.70
   2  -2   3  953.38   27.81
  -2  -2  -3  935.53   26.11
  -2  -2  -3  963.26   22.83
   2  -2   3  901.69   29.81
  -2  -2  -3  979.90   36.41
   2   2  -2  295.17    9.05
   2  -2   2  290.86   13.29
  -2  -2  -2  300.23   11.44
   2  -2   2  289.18   11.78
   2  -2   2  305.07   11.66
  -2  -2  -2  272.12   15.91
  -2  -2  -1   74.17    7.28
   2   2  -1   64.62    6.38
  -2  -2  -1   69.38    7.35
   2   2  -1   58.03    2.65
   2  -2   1   60.42    4.66
   2  -2   1   59.70    5.55
  -2  -2  -1   56.36    5.01
   2  -2   0 1240.71   34.40
  -2  -2   0 1316.56   40.03
   2   2   0 1236.07   39.74
  -2   2  -1   31.99    3.61
   2  -2  -1   33.32    3.59
  -2  -2   2  272.66    8.78
   2  -2  -2  294.60   11.67
  -2   2  -2  289.64   11.85
   2   2   3  958.78   23.39
  -2  -2   3  969.24   25.48
   2   2   3  969.63   24.78
  -2   2  -3  939.83   28.82
   2   2   3  959.45   27.66
   2  -2  -3  989.68   28.74
   2   2   4 1558.49   40.70
   2   2   4 1540.44   37.46
  -2  -2   4 1546.93   39.63
   2  -2  -4 1533.17   40.46
   2  -2  -4 1510.66   42.54
   2   2   4 1549.89   37.63
   2   2   5 1223.93   32.50
   2  -2  -5 1250.74   35.38
  -2  -2   5 1185.10   32.30
   2   2   5 1202.32   30.34
   2   2   5 1170.54   32.60
   2  -2  -5 1126.78   32.70
  -2   2  -5 1185.77   33.34
  -2   2  -6  245.61   10.44
   2   2   6  248.85   13.94
   2   2   6  229.12    9.60
   2  -2  -6  205.48   11.25
  -2  -2   6  222.82    9.50
   2   2   6  227.47    8.58
  -2  -2   6  251.34   10.24
  -2  -2   6  240.71    9.80
   2  -2  -6  221.60   10.14
   2   2   6  234.97   10.21
  -2   2  -7  721.12   22.28
   2   2   7  725.04   27.30
   2   2   7  713.87   21.52
   2  -2  -7  628.19   23.93
  -2  -2   7  748.33   22.05
   2  -2  -7  715.20   22.69
   2   2   7  733.74   22.68
  -2  -2   7  683.32   22.31
   2   2   7  679.83   20.56
  -2  -2   7  722.46   21.94
  -2  -2   8  183.87    9.20
   2   2   8  181.05    8.31
  -2  -2   8  175.72    9.42
  -2   2  -8  174.71    8.87
   2   2   8  192.33   12.48
   2   2   8  175.79    8.57
   2   2   8  170.63    9.25
   2  -2  -8  168.89    9.28
  -2  -2   8  187.38    9.19
   2   2   9 1023.85   30.09
  -2  -2   9 1060.90   32.08
   2   2   9 1077.45   36.28
  -2   2  -9 1086.45   31.07
  -2  -2   9 1064.75   31.53
   2   2   9 1055.02   30.53
   2   2   9 1016.60   31.83
   2  -2  -9 1089.40   32.38
  -2  -2   9 1042.75   31.18
  -2  -2  10  851.88   28.55
   2   2  10  883.82   27.12
   2   2  10  953.86   32.84
  -2   2 -10  923.17   27.60
  -2  -2  10  904.26   28.52
   2   2  10  909.10   27.45
   2   2  10  895.80   28.84
   2  -2 -10  864.26   28.57
  -2  -2  10  877.59   27.90
  -2  -2  11  951.45   30.62
   2   2  11  902.50   28.56
  -2  -2  11  926.59   29.64
   2   2  11  953.03   29.00
  -2   2 -11  952.88   28.88
   2   2  11  902.80   30.23
   2  -2 -11  986.14   30.94
  -2  -2  12  548.64   21.36
   2   2  12  547.10   19.94
  -2  -2  12  564.33   20.85
   2   2  12  546.05   20.01
  -2   2 -12  545.12   19.67
   2   2  12  530.05   21.08
   2  -2 -12  578.84   21.71
  -2  -2  13  129.57    9.66
   2   2  13  167.03    9.65
  -2  -2  13  155.44    9.88
  -2   2 -13  149.61    8.96
   2   2  13  148.96   10.10
   2  -2 -13  144.33   10.12
   2   2  13  141.06    9.05
   2   2  14   80.11    6.94
  -2  -2  14   77.45    7.76
  -2   2 -14   75.50    6.50
   2   2  14   68.02    7.24
   2  -2 -14   67.38    7.09
  -2  -2  14   80.01    7.35
   2   2  14   87.82    7.26
   2   2  15  905.65   30.25
   2   2  15  907.87   30.21
  -2   2 -15  893.40   29.06
   2   2  15  858.34   31.41
  -2  -2  15  886.72   30.96
   2  -2 -15  891.14   31.72
   2   2  16  159.51   10.74
   2  -2 -16  160.61   12.06
  -2   2 -16  159.59    9.90
   2  -2 -16  148.30   11.18
   2   2  16  147.41   10.25
  -2  -2  16  149.51   10.94
   2   2  16  147.02   11.18
   2   2  17  111.06    9.75
  -2  -2  17  103.40    7.34
   2  -2 -17  114.42   10.28
   2   2  17  101.63    8.76
  -2   2 -17  103.22    9.62
   2  -2 -17   79.94    8.78
   2   2  17   88.99    8.30
  -2  -2  17  109.73    9.46
  -2   2 -17   93.17    7.88
   2   2  18  189.16   12.41
  -2  -2  18  185.10   12.78
  -2   2 -18  194.67   13.47
  -2  -2  18  186.04    9.34
   2  -2 -18  188.54   13.19
   2   2  18  180.74   12.19
   2  -2 -18  189.85   13.47
   2   2  18  183.25   13.15
  -2   2 -18  195.32   11.54
  -2  -2  19  268.53   15.72
  -2   2 -19  281.78   16.80
   2  -2 -19  249.96   15.98
  -2  -2  19  236.17    9.67
   2  -2 -19  251.10   15.79
  -2   2 -19  251.78   13.60
   2   2  19  227.48   14.32
   2   2  19  280.50   16.50
  -2   2 -20   84.95    7.88
  -2   2 -20   67.30    8.51
   2  -2 -20   98.64   10.07
  -2  -2  20   81.10    8.92
   2   2  20   95.99    9.12
   2  -2 -20   87.77    9.82
  -2   2 -21  514.32   21.88
   2  -2 -21  532.67   25.39
   2  -2 -21  538.68   25.70
   2   2  21  545.06   24.19
  -2   2 -21  572.38   26.27
   2  -2 -22   55.85    8.56
   2  -2 -22   53.28    8.07
   2   2  22   34.33    6.57
  -2   2 -22   43.38    7.61
  -2   2 -22   52.67    6.85
  -2   2 -23   35.47    7.23
   2  -2 -23   29.57    6.45
   2   2  23   47.74    7.23
   2  -2 -23   31.15    7.08
  -2   2 -23   31.64    5.90
  -2   2 -24   53.27    8.76
   2  -2 -24   64.11    9.17
  -2   2 -24   48.95    6.66
   2  -2 -24   69.71    9.59
   2   2  24   59.19    8.09
  -2   2 -25  177.09   15.43
   2  -2 -25  172.57   14.85
   2  -2 -25  196.42   15.93
  -2  -2  27  162.04   16.02
  -2  -2  28   47.26    9.73
  -2  -3 -26    2.14    5.20
   2  -3  26    3.78    6.85
   2  -3  25   11.01    7.87
  -2  -3 -25   16.46    5.19
  -2  -3 -25   12.37    6.02
  -2  -3 -24  289.31   19.27
   2   3 -24  246.11   17.67
  -2  -3 -24  251.73   16.92
   2   3 -23    8.19    5.58
   2   3 -23   12.04    5.71
  -2  -3 -23   13.13    5.12
   2  -3  23   21.77    7.19
  -2  -3 -23   13.68    5.23
   2  -3  22  174.58   16.31
  -2  -3 -22  187.38   14.68
   2   3 -22  148.36   15.31
   2   3 -22  151.74   13.30
  -2  -3 -22  165.98   12.83
   2   3 -21  208.52   17.42
   2   3 -21  198.07   14.61
  -2  -3 -21  221.13   15.46
  -2  -3 -21  185.96   13.42
   2   3 -20   69.46   10.59
  -2   3  20   90.13   10.90
   2   3 -20   68.21    8.73
  -2  -3 -20   84.85    9.78
  -2  -3 -20   76.52    8.41
  -2   3  19   38.13    6.72
   2  -3  19   29.11    5.88
  -2  -3 -19   39.89    6.81
   2   3 -19   33.27    6.22
  -2  -3 -19   27.46    5.48
   2   3 -19   36.58    8.18
  -2  -3 -19   26.72   12.75
  -2   3  19   30.37    7.21
   2  -3  19   31.73    6.15
  -2   3  18  263.52   16.25
  -2   3  18  265.85   17.85
  -2  -3 -18  272.10   29.45
   2   3 -18  253.81   18.65
  -2  -3 -18  275.00   16.63
   2  -3  18  260.32   15.85
   2   3 -18  291.70   16.76
  -2  -3 -18  288.31   15.38
   2  -3  18  288.45   16.28
  -2   3  17   21.11    5.14
   2  -3  17   23.29    5.05
  -2   3  17   18.99    5.78
   2   3 -17   23.38    5.41
  -2  -3 -17   26.96    5.18
  -2  -3 -17   19.60   10.49
   2   3 -17   14.52    5.84
   2  -3  17   19.98    4.63
  -2  -3 -17   17.94    4.88
  -2  -3 -16  420.30   18.47
   2  -3  16  415.51   19.56
   2   3 -16  435.79   20.18
   2   3 -16  425.65   23.10
  -2   3  16  388.83   19.67
   2  -3  16  423.46   19.84
  -2  -3 -16  435.76   20.48
  -2   3  16  411.53   21.70
   2  -3  15  201.77   12.43
   2   3 -15  184.55   12.22
  -2  -3 -15  191.22   11.39
   2   3 -15  190.71   14.41
  -2  -3 -15  225.14   25.36
  -2  -3 -15  188.83   12.69
  -2   3  15  189.82   12.66
   2  -3  15  177.73   12.06
  -2   3  15  228.53   14.99
   2  -3  14  173.76   11.46
   2   3 -14  179.59   11.51
   2  -3  14  163.93   10.88
  -2  -3 -14  163.53   10.11
   2   3 -14  147.66   12.37
  -2  -3 -14  150.53   12.72
  -2  -3 -14  143.36   19.90
  -2   3  14  163.55   11.44
  -2  -3 -14  182.44   12.04
  -2   3  14  165.56   12.63
   2  -3  13  227.99   13.12
  -2  -3 -13  238.25   13.64
  -2  -3 -13  243.07   12.11
   2   3 -13  246.34   13.33
   2  -3  13  263.30   13.74
   2   3 -13  232.84   14.96
  -2  -3 -13  259.27   16.51
  -2   3  13  245.31   15.08
  -2   3  13  251.55   13.97
   2  -3  12 1255.85   47.58
  -2   3  12 1120.44   38.75
  -2  -3 -12 1127.19   36.58
  -2  -3 -12 1056.78   40.23
   2  -3  12 1183.89   36.16
   2   3 -12 1127.71   35.78
  -2  -3 -12 1135.63   34.01
   2  -3  12 1210.18   36.80
   2  -3  12 1108.00   41.79
   2  -3  11  205.60   16.36
  -2  -3 -11  207.30   14.55
  -2   3  11  190.05   12.61
  -2  -3 -11  190.91    7.82
  -2  -3 -11  189.58   11.32
   2   3 -11  164.45   10.27
   2  -3  11  200.89   11.15
  -2  -3 -11  208.36   10.16
   2  -3  11  227.33   15.30
  -2  -3 -11  204.68   10.79
   2  -3  11  188.14   11.13
   2  -3  10  621.45   28.83
  -2  -3 -10  632.36   27.50
  -2   3  10  626.48   25.06
  -2  -3 -10  634.95   18.38
  -2  -3 -10  626.64   20.73
   2   3 -10  634.56   22.34
  -2  -3 -10  642.17   23.27
   2  -3  10  667.86   22.98
  -2  -3 -10  670.59   22.35
   2  -3  10  647.06   23.17
   2  -3   9 1212.69   43.03
  -2  -3  -9 1162.47   54.49
  -2  -3  -9 1242.19   42.95
  -2  -3  -9 1234.02   35.72
  -2  -3  -9 1226.09   31.77
  -2  -3  -9 1208.37   36.83
  -2  -3  -9 1236.55   34.12
   2   3  -9 1216.42   35.89
  -2   3   9 1240.64   39.63
   2  -3   9 1254.40   36.64
   2  -3   9 1265.40   36.99
   2  -3   8    2.50    3.40
  -2  -3  -8    7.26    6.79
  -2  -3  -8    8.08    4.20
  -2  -3  -8    4.20    2.14
  -2  -3  -8    7.62    2.49
  -2  -3  -8    1.14    1.51
   2   3  -8    4.84    2.03
   2  -3   8    5.83    2.45
  -2   3   8    3.15    3.01
  -2  -3  -8    5.37    1.49
   2  -3   7  773.88   29.05
  -2  -3  -7  789.47   21.43
  -2  -3  -7  810.10   31.23
  -2  -3  -7  758.54   22.18
   2   3  -7  808.65   24.31
   2  -3   7  797.75   25.27
  -2  -3  -7  803.43   40.37
  -2  -3  -7  749.20   24.92
  -2   3   7  783.17   27.53
  -2  -3  -7  798.20   24.51
   2   3  -6 1879.84   49.54
   2  -3   6 1869.91   54.09
  -2  -3  -6 1816.42   66.68
  -2  -3  -6 1900.64   46.33
   2  -3   6 1878.49   50.52
  -2  -3  -6 1820.59   56.72
   2   3  -6 1884.85   48.46
  -2  -3  -6 1797.72   46.15
  -2   3   6 1861.32   52.66
  -2  -3  -6 1866.24   49.26
  -2  -3  -6 1883.09   49.90
   2  -3   6 1835.92   49.91
   2   3  -5  126.51    7.41
   2  -3   5  135.10   10.25
  -2  -3  -5  137.08    7.57
   2  -3   5  134.36    9.33
   2   3  -5  129.14    6.90
  -2  -3  -5  139.74   14.83
   2  -3   5  139.17    8.27
  -2  -3  -5  130.14   10.85
  -2  -3  -5  120.08    5.31
   2   3  -5  144.69    6.87
  -2   3   5  141.01    9.13
  -2  -3  -5  127.45    7.44
   2  -3   5  132.10    7.79
  -2  -3  -4  298.20   20.77
   2   3  -4  299.40   12.34
   2  -3   4  270.54   12.32
  -2  -3  -4  292.32   16.49
  -2  -3  -4  285.06   11.58
   2  -3   4  268.42   13.54
   2  -3   4  274.83   14.91
   2   3  -4  293.49   12.20
  -2  -3  -4  287.90   12.06
   2   3  -4  290.23   10.34
  -2  -3  -4  280.54    8.47
   2  -3   3  885.63   28.72
   2   3  -3  884.89   23.69
  -2  -3  -3  865.98   27.03
   2  -3   3  862.85   30.66
  -2  -3  -3  911.94   37.04
   2   3  -3  884.30   28.57
   2  -3   3  910.23   27.59
  -2  -3  -3  872.14   21.39
   2   3  -2 1802.88   52.99
  -2  -3  -2 1834.85   58.22
  -2  -3  -2 1854.59   49.93
   2   3  -2 1813.97   44.44
   2  -3   2 1851.60   50.35
   2  -3   2 1788.88   49.48
   2   3  -1  588.36   15.47
   2  -3   1  588.54   20.55
  -2  -3  -1  575.69   21.18
   2   3  -1  557.52   24.30
  -2  -3  -1  548.79   24.63
   2  -3   1  571.22   20.43
  -2  -3   0 3034.31   84.47
   2  -3   0 3197.74   82.49
   2   3   0 3305.08   90.80
  -2  -3   0 3266.44   75.61
  -2  -3   1  566.12   14.74
   2  -3  -1  538.59   19.74
   2   3   1  543.77   17.52
  -2   3  -1  514.69   20.09
   2   3   1  557.09   26.89
  -2  -3   1  550.60   21.70
   2   3   2 1838.57   46.34
   2  -3  -2 1835.75   49.59
  -2  -3   2 1772.86   44.14
  -2   3  -2 1832.09   51.08
   2   3   3  852.93   28.72
  -2   3  -3  960.84   30.53
   2  -3  -3  910.70   28.55
  -2   3  -3  864.13   30.06
   2   3   3  903.14   25.04
  -2  -3   3  889.05   24.14
  -2   3  -4  214.21   12.51
   2   3   4  240.45    9.00
  -2   3  -4  229.60   11.35
  -2  -3   4  229.12    9.00
   2  -3  -4  221.51   11.57
   2   3   4  235.21   11.59
  -2  -3   5  158.76    7.52
   2  -3  -5  146.14    9.46
  -2   3  -5  165.67    9.27
   2   3   5  156.19    9.17
  -2  -3   6 1871.37   48.22
   2  -3  -6 1797.57   51.82
   2  -3  -6 1786.43   49.56
  -2   3  -6 1884.95   50.53
   2   3   6 1861.03   50.36
   2   3   7  790.45   25.49
  -2  -3   7  801.50   24.43
  -2   3  -7  778.47   25.73
   2  -3  -7  781.65   25.45
  -2   3  -7  764.77   26.13
  -2  -3   8    0.82    2.04
  -2   3  -8    3.24    2.53
   2   3   8    5.93    2.67
   2  -3  -8    2.39    2.32
  -2   3  -8    1.92    2.20
  -2  -3   8    6.21    2.42
  -2  -3   8    2.04    2.29
  -2   3  -9 1274.01   37.10
   2   3   9 1227.95   36.45
  -2   3  -9 1266.10   38.20
  -2  -3   9 1252.12   37.40
  -2  -3   9 1177.32   35.92
   2   3   9 1239.31   37.14
   2  -3  -9 1213.40   37.00
  -2  -3   9 1214.46   35.91
  -2   3 -10  627.96   22.41
  -2  -3  10  595.74   21.85
  -2   3 -10  614.95   23.37
   2   3  10  617.84   22.78
   2   3  10  635.57   22.19
   2  -3 -10  624.06   22.82
  -2  -3  10  596.97   21.64
  -2  -3  10  616.43   22.87
   2  -3 -11  177.95   10.88
  -2  -3  11  173.47   10.51
  -2   3 -11  176.66   10.47
  -2   3 -11  169.63   11.14
   2   3  11  192.30   11.31
   2   3  11  205.48   11.02
   2  -3 -11  186.39   11.14
  -2  -3  11  178.96   10.39
  -2  -3  11  180.57   11.16
  -2  -3  12 1162.37   36.80
   2  -3 -12 1227.11   38.02
   2   3  12 1197.13   36.66
  -2  -3  12 1157.63   36.19
   2  -3 -12 1148.35   37.29
   2   3  12 1154.17   37.33
  -2   3 -12 1216.81   36.62
  -2  -3  12 1139.81   37.67
  -2  -3  13  253.02   14.28
  -2  -3  13  256.09   13.33
   2  -3 -13  236.32    8.54
   2   3  13  248.10   13.18
  -2  -3  13  252.31   13.57
   2  -3 -13  248.21   13.89
  -2   3 -13  226.27   12.55
   2  -3 -13  238.42   13.72
   2   3  13  273.34   14.32
   2   3  14  162.30   11.45
   2   3  14  192.65   11.53
  -2  -3  14  189.14   11.95
   2  -3 -14  182.45   11.91
  -2  -3  14  178.71   12.38
  -2   3 -14  165.90   10.61
   2  -3 -14  184.01   12.13
  -2  -3  14  169.63   11.08
   2   3  15  204.89   13.05
   2   3  15  197.40   12.20
  -2  -3  15  188.59   12.57
   2  -3 -15  224.03   13.64
  -2  -3  15  192.12   13.54
  -2   3 -15  196.60   11.90
   2  -3 -15  233.18   13.92
  -2  -3  15  210.13   12.67
   2   3  16  432.52   20.55
  -2  -3  16  463.85   20.88
   2  -3 -16  435.49   20.60
  -2   3 -16  420.64   18.74
  -2  -3  16  436.99   19.83
  -2  -3  16  406.00   20.86
   2  -3 -16  458.50   21.15
   2   3  16  401.84   19.16
   2   3  17   20.13    5.22
  -2  -3  17   14.69    4.28
  -2  -3  17   13.96    4.71
   2   3  17   29.38    5.68
   2  -3 -17   29.16    5.90
  -2   3 -17   21.44    4.59
  -2  -3  17   22.05    4.74
   2  -3 -17   20.32    4.97
   2   3  18  262.85   16.29
  -2  -3  18  304.48   17.23
   2  -3 -18  271.95   16.48
  -2   3 -18  266.77   14.83
   2  -3 -18  309.79   17.38
  -2  -3  18  251.39   17.13
  -2  -3  18  250.55   15.34
   2   3  18  296.35   16.14
   2   3  19   36.55    6.11
   2  -3 -19   42.08    6.97
  -2  -3  19   52.67    7.43
   2  -3 -19   35.41    6.30
   2   3  19   38.85    6.60
  -2   3 -19   46.52    6.32
  -2  -3  19   34.38    7.36
  -2  -3  19   59.56    7.89
  -2  -3  20   73.28    7.32
  -2   3 -20   78.16    8.24
   2   3  20   64.59    8.31
   2  -3 -20   70.32    8.92
  -2  -3  20   65.86    9.33
   2  -3 -20   79.29    9.09
  -2   3 -21  210.50   13.45
  -2  -3  21  224.93   16.91
  -2  -3  21  193.34   10.96
   2  -3 -21  213.99   15.53
   2   3  21  236.06   15.39
   2  -3 -21  240.72   16.10
  -2  -3  22  138.75   13.88
  -2   3 -22  168.94   12.27
   2  -3 -22  181.49   14.30
  -2   3 -22  181.61   14.68
   2   3  22  158.68   12.95
   2  -3 -22  172.34   14.17
   2  -3 -23   18.93    5.62
   2  -3 -23   20.53    6.24
   2   3  23   17.25    5.61
  -2  -3  23   11.34    5.54
  -2   3 -23   15.25    5.82
  -2   3 -23   22.30    5.54
  -2   3 -24  275.30   19.04
  -2   3 -24  238.41   15.23
   2  -3 -24  260.43   18.37
   2  -3 -24  253.47   17.95
  -2  -3  24  238.79   18.88
   2   3  24  249.25   16.87
   2  -3 -25    6.92    6.01
  -2  -3  25   20.42    6.86
   2  -3 -25   18.08    6.08
  -2   3 -25   13.96    6.18
  -2  -3  26   14.09    6.73
  -2  -3  27   31.94    8.07
   2  -4  26   15.54    8.13
  -2  -4 -26   10.43    5.17
   2  -4  25  137.90   17.42
  -2  -4 -25  140.67   12.75
  -2  -4 -24   32.59    7.33
   2  -4  24   11.01    7.50
  -2  -4 -24   17.22    5.46
   2   4 -24   20.82    6.51
  -2  -4 -23    5.83    5.23
   2  -4  23   -3.55    9.10
  -2  -4 -23    5.49    4.20
   2   4 -23    2.22    4.02
  -2  -4 -22   63.88    9.20
   2   4 -22   71.25    9.55
  -2  -4 -22   58.61    7.98
   2  -4  22   66.91   11.88
  -2  -4 -21  196.49   15.18
  -2  -4 -21  193.55   13.47
   2  -4  21  183.90   18.32
   2   4 -21  184.14   14.42
  -2  -4 -20   14.41    5.37
   2   4 -20   12.63    5.08
  -2  -4 -20   25.34    5.75
   2  -4  20   25.56    8.46
   2   4 -19  129.67   11.83
  -2  -4 -19  169.31   11.69
   2   4 -19  165.75   11.35
  -2  -4 -19  153.48   12.70
   2  -4  19  127.60   15.05
  -2   4  19  134.38   13.05
  -2   4  18  245.95   17.17
   2   4 -18  269.94   16.14
  -2  -4 -18  279.81   16.86
  -2  -4 -18  246.09   14.22
   2  -4  18  259.66   15.75
  -2  -4 -18  274.51   30.79
   2  -4  18  252.04   15.65
   2  -4  18  234.93   19.47
   2   4 -18  239.74   13.51
   2   4 -17   53.06    6.18
  -2  -4 -17   40.00   14.74
   2   4 -17   61.63    7.79
  -2  -4 -17   64.35    7.18
   2  -4  17   77.08    8.32
  -2   4  17   78.33    9.49
   2  -4  17   72.29   10.94
   2  -4  17   54.01    7.21
  -2  -4 -17   42.37    6.88
   2  -4  16   73.44   10.87
   2   4 -16   70.83    6.39
   2  -4  16   90.40    8.77
  -2   4  16   61.04    8.70
   2   4 -16  101.52    9.48
  -2  -4 -16   74.42   17.48
  -2  -4 -16   77.13   10.13
   2  -4  16   71.49    8.11
  -2  -4 -16   83.24    7.72
  -2  -4 -16   76.05    5.65
  -2  -4 -16   87.97    9.04
  -2   4  15 1130.58   40.90
   2   4 -15 1109.17   37.29
  -2  -4 -15 1048.43   31.16
  -2  -4 -15 1099.56   41.82
  -2  -4 -15 1139.44   38.51
   2  -4  15 1162.77   37.68
  -2  -4 -15 1200.20   35.77
   2  -4  15 1144.96   37.99
   2  -4  15 1138.54   44.73
   2   4 -15 1048.34   31.78
   2  -4  14   88.23    8.66
  -2  -4 -14   92.50    6.05
  -2   4  14   96.63    9.96
   2   4 -14   98.01    8.84
  -2  -4 -14   91.14   10.52
  -2  -4 -14  104.69    7.86
   2  -4  14   86.43    8.09
   2  -4  14   76.09   10.52
   2   4 -14   91.83    5.80
  -2  -4 -14  106.20    9.40
   2  -4  13  799.65   34.61
   2  -4  13  802.94   28.87
  -2  -4 -13  757.21   23.22
   2  -4  13  819.41   36.41
  -2  -4 -13  770.61   32.97
  -2  -4 -13  767.55   28.91
   2   4 -13  770.42   27.85
  -2  -4 -13  809.83   26.23
   2  -4  13  748.81   27.85
  -2   4  13  729.37   30.45
  -2  -4 -13  807.50   28.27
   2  -4  12  293.08   19.01
   2  -4  12  272.78   14.61
   2  -4  12  308.60   20.16
  -2  -4 -12  303.18   18.97
  -2   4  12  266.36   16.26
  -2  -4 -12  304.62   11.51
  -2  -4 -12  293.45   15.36
  -2  -4 -12  292.60   13.01
  -2  -4 -12  286.88   14.63
   2   4 -12  290.01   14.46
  -2  -4 -11   46.37    5.52
   2  -4  11   37.03    7.05
  -2  -4 -11   36.13    3.75
  -2  -4 -11   38.64    5.44
  -2  -4 -11   50.45    4.91
   2  -4  11   50.91    8.07
  -2  -4 -11   46.58   12.60
  -2  -4 -11   42.67    7.26
  -2   4  11   38.76    6.24
   2  -4  11   34.63    5.16
   2   4 -11   51.45    5.69
  -2  -4 -10  357.68   20.63
   2  -4  10  363.75   20.68
   2   4 -10  372.66   15.77
  -2  -4 -10  346.17   16.39
  -2  -4 -10  366.50   14.09
  -2   4  10  368.61   18.49
  -2  -4 -10  373.56   16.14
  -2  -4 -10  377.70   30.50
   2  -4  10  377.25   20.11
  -2  -4 -10  363.49   13.06
  -2  -4  -9 2177.01   54.92
  -2  -4  -9 2250.30   67.40
  -2  -4  -9 2148.19   59.51
   2   4  -9 2072.90   57.82
   2  -4   9 2195.47   66.34
  -2  -4  -9 2115.43   82.44
   2  -4   9 2163.19   64.16
  -2  -4  -9 2193.50   55.54
  -2   4   9 2178.12   62.92
  -2  -4  -9 2150.64   58.91
   2  -4   8  537.03   25.51
  -2  -4  -8  515.73   34.98
  -2  -4  -8  617.84   18.56
  -2  -4  -8  624.44   27.72
  -2   4   8  550.39   23.62
  -2  -4  -8  585.47   21.51
   2   4  -8  594.37   20.42
  -2  -4  -8  572.17   21.66
  -2  -4  -8  606.07   18.63
   2   4  -7 1331.97   39.27
  -2   4   7 1386.28   42.41
   2  -4   7 1348.25   44.37
  -2  -4  -7 1205.58   56.13
  -2  -4  -7 1293.93   34.38
  -2  -4  -7 1324.65   46.14
   2   4  -7 1300.57   36.83
  -2  -4  -7 1280.37   38.39
  -2  -4  -7 1311.01   38.83
  -2  -4  -7 1295.99   35.34
  -2  -4  -6  478.62   30.76
  -2  -4  -6  433.84   13.56
  -2  -4  -6  469.78   23.15
  -2  -4  -6  426.30   17.14
   2   4  -6  447.70   15.61
  -2  -4  -6  402.94   17.05
  -2   4   6  445.02   19.56
   2   4  -6  436.30   17.73
   2  -4   6  428.78   20.42
  -2  -4  -6  454.15   15.27
   2  -4   6  432.29   17.97
  -2  -4  -5  280.24    9.35
   2  -4   5  292.50   13.88
  -2  -4  -5  263.82   12.44
   2   4  -5  277.02   13.47
  -2  -4  -5  275.20   22.62
  -2  -4  -5  282.77   13.31
  -2   4   5  269.35   14.50
   2  -4   5  288.33   15.64
   2   4  -5  284.94   11.06
   2  -4   4  488.98   19.15
  -2  -4  -4  423.06   27.52
  -2  -4  -4  488.83   13.56
   2   4  -4  486.81   15.61
  -2  -4  -4  468.64   18.72
   2  -4   4  457.27   20.64
   2  -4   3 2904.42   76.61
  -2  -4  -3 2894.65   90.08
  -2  -4  -3 2910.80   77.00
   2  -4   3 2874.77   78.85
   2   4  -3 2954.97   71.29
   2  -4   2  195.87   11.05
  -2  -4  -2  201.03   16.37
   2  -4   2  223.28   12.48
  -2  -4  -2  180.94   11.21
   2   4  -2  183.28    7.49
   2   4  -1 1418.87   40.34
   2  -4   1 1451.96   42.54
  -2  -4  -1 1459.87   50.38
  -2  -4  -1 1433.32   34.56
  -2  -4  -1 1375.55   43.59
   2  -4   1 1422.68   42.99
   2   4   0 1656.63   45.04
   2  -4   0 1594.31   47.44
  -2  -4   0 1684.17   53.09
   2  -4   0 1617.01   47.92
  -2  -4   0 1639.65   49.96
  -2  -4   0 1659.84   39.89
  -2  -4   1 1420.03   44.00
  -2  -4   1 1367.54   33.64
   2   4   1 1495.00   38.44
   2  -4  -1 1226.36   40.13
   2  -4  -1 1333.25   40.67
  -2   4  -1 1253.26   41.83
  -2  -4   1 1236.20   42.90
   2   4   2  198.48    9.71
  -2  -4   2  222.87   12.75
  -2   4  -2  231.99   13.78
  -2  -4   2  210.95    7.88
   2   4   2  203.27   12.95
  -2   4  -2  213.85   13.14
   2   4   3 2884.24   72.17
  -2   4  -3 2902.45   79.15
  -2  -4   3 2825.72   69.82
   2  -4  -3 2910.73   76.54
   2   4   3 2915.48   78.38
  -2   4  -3 2860.89   79.52
   2   4   4  497.89   16.98
  -2  -4   4  503.00   15.96
  -2   4  -4  475.59   21.75
   2   4   4  482.01   20.63
   2  -4  -4  473.63   19.82
  -2   4  -5  289.88   16.11
   2   4   5  303.27   15.02
  -2  -4   5  277.50   11.09
  -2   4  -5  275.79   14.02
   2  -4  -5  291.36   14.73
   2   4   6  416.44   18.44
  -2  -4   6  431.23   15.09
  -2   4  -6  398.46   17.45
   2  -4  -6  381.75   18.05
   2   4   7 1415.96   42.25
  -2  -4   7 1364.86   38.26
  -2   4  -7 1355.78   41.22
   2  -4  -7 1336.19   40.51
   2   4   8  575.87   22.23
  -2  -4   8  565.05   19.79
  -2   4  -8  573.01   21.88
   2  -4  -8  516.75   20.85
   2  -4  -9 2109.34   58.11
  -2  -4   9 2023.28   55.84
   2   4   9 2103.99   58.75
  -2   4  -9 2064.88   58.26
  -2   4  -9 2093.82   58.94
   2  -4 -10  406.18   17.85
  -2   4 -10  419.19   18.75
  -2   4 -10  389.90   17.68
  -2  -4  10  387.50   16.66
  -2  -4  10  418.95   16.94
   2   4  10  372.47   17.62
  -2  -4  11   38.57    4.96
  -2   4 -11   28.98    4.93
  -2   4 -11   32.34    5.27
  -2  -4  11   40.46    5.19
  -2  -4  11   36.37    5.69
   2  -4 -11   42.07    5.71
   2   4  11   35.80    5.30
  -2   4 -12  245.95   14.11
  -2   4 -12  290.10   15.76
   2   4  12  266.84   14.58
   2  -4 -12  275.78   14.87
  -2  -4  12  292.36   16.20
  -2  -4  12  283.85   14.18
  -2  -4  12  309.91   14.75
   2  -4 -12  263.37   16.08
   2  -4 -13  851.98   30.64
  -2  -4  13  829.76   29.26
   2   4  13  865.64   30.46
   2  -4 -13  818.21   30.01
  -2  -4  13  840.54   29.56
  -2   4 -13  818.67   29.77
  -2   4 -13  896.25   32.07
  -2  -4  13  785.00   30.93
   2  -4 -14   75.59    8.03
  -2  -4  14   84.05    7.95
   2   4  14  111.50    9.38
  -2  -4  14   89.49    8.37
   2  -4 -14  103.29    9.09
  -2  -4  14   85.65    9.54
  -2   4 -14   94.99    8.66
  -2   4 -14   92.92    9.02
  -2   4 -15 1201.37   39.76
  -2   4 -15 1148.59   37.30
   2  -4 -15 1088.00   37.81
  -2  -4  15 1117.81   36.95
   2   4  15 1129.72   37.68
   2  -4 -15 1122.49   37.86
  -2  -4  15 1112.04   37.38
  -2  -4  15 1054.43   38.84
   2  -4 -15 1028.24   29.99
   2  -4 -16   92.45    9.18
  -2  -4  16   85.42    8.69
  -2   4 -16   65.83    7.67
  -2   4 -16   82.96    9.18
   2   4  16   74.61    8.49
  -2  -4  16   90.54    9.78
   2   4  16   84.72    8.74
   2  -4 -16   90.56    9.35
  -2  -4  16   80.12    8.23
  -2  -4  17   66.32    8.29
   2  -4 -17   70.90    8.38
  -2   4 -17   56.29    7.24
  -2   4 -17   62.10    8.16
   2   4  17   52.51    7.39
  -2  -4  17   50.20    8.30
   2  -4 -17   72.03    8.51
  -2  -4  17   66.89    7.84
   2   4  17   55.31    7.54
   2  -4 -18  251.42   16.21
   2   4  18  261.25   16.63
  -2  -4  18  230.23   16.86
  -2  -4  18  268.39   16.24
   2  -4 -18  278.28   16.46
   2   4  18  265.02   16.06
  -2   4 -18  234.83   14.94
  -2  -4  18  273.60   16.01
  -2  -4  19  150.66   13.76
   2  -4 -19  153.58   12.64
  -2   4 -19  158.12   12.14
   2  -4 -19  171.10   13.35
   2   4  19  156.69   12.56
  -2  -4  19  167.82   12.62
   2  -4 -20   13.23    5.14
  -2   4 -20   29.26    5.82
  -2  -4  20   20.86    6.34
   2   4  20   16.77    5.39
   2  -4 -20   17.42    5.45
   2  -4 -21  173.55   14.20
   2  -4 -21  202.70   14.84
   2   4  21  175.62   13.88
  -2   4 -21  209.85   14.14
  -2  -4  21  177.89   15.49
   2  -4 -22   60.67    8.71
   2  -4 -22   62.81    8.93
  -2  -4  22   63.02   10.04
   2   4  22   67.97    9.08
  -2   4 -22   64.83    8.24
   2  -4 -23    8.67    4.86
   2  -4 -23    5.73    4.15
  -2  -4  23    2.62    5.87
   2   4  23    1.04    4.22
  -2   4 -23   11.63    4.73
   2  -4 -24   23.83    6.80
   2  -4 -24   20.25    6.16
  -2   4 -24   30.03    6.40
  -2  -4  24   28.49    7.53
   2  -4 -25  166.48   14.62
  -2  -4  25  152.59   15.59
  -2  -4  26   14.42    6.75
  -2  -4  27  108.03   13.99
  -2  -5 -26    1.01    4.12
   2  -5  25    1.96    7.09
  -2  -5 -25   10.70    5.15
   2  -5  24  242.00   23.12
  -2  -5 -24  254.24   16.46
   2   5 -23    2.28    4.54
  -2  -5 -23    8.98    4.83
  -2  -5 -23    5.99    5.25
   2  -5  23   -1.85    7.36
  -2  -5 -22  201.15   14.19
  -2  -5 -22  241.56   17.49
   2  -5  22  202.93   20.13
   2   5 -22  207.97   16.03
  -2  -5 -22  222.30   10.12
  -2  -5 -21  160.59   12.22
  -2  -5 -21  170.25   14.10
   2   5 -21  167.64   13.85
  -2  -5 -21  137.36    8.03
   2  -5  20   20.20    7.74
  -2  -5 -20   22.54    5.71
  -2  -5 -20   28.02    5.43
   2   5 -20   25.97    6.29
  -2  -5 -20   25.55    3.68
  -2  -5 -19  136.42    8.07
  -2  -5 -19  147.66   10.94
  -2  -5 -19  151.06   13.03
   2   5 -19  156.38   12.81
   2  -5  19  120.58   15.05
  -2  -5 -18  546.26   28.15
  -2  -5 -18  616.23   24.21
  -2  -5 -18  588.42   20.03
   2   5 -18  614.09   26.60
  -2  -5 -18  596.87   27.15
   2  -5  18  548.80   31.59
  -2   5  18  585.10   28.90
  -2   5  17   56.75    8.77
  -2  -5 -17   48.59    8.67
  -2  -5 -17   55.00    5.20
   2  -5  17   53.11   10.01
  -2  -5 -17   47.16    7.48
   2  -5  17   42.83    7.04
   2   5 -17   67.09    7.97
  -2  -5 -17   53.29    6.45
  -2  -5 -16  224.18   14.79
   2   5 -16  227.94   14.28
  -2  -5 -16  209.40   16.62
  -2  -5 -16  199.88   11.97
  -2  -5 -16  199.16   10.11
   2  -5  16  206.80   14.00
   2  -5  16  215.05   18.47
  -2   5  16  226.32   16.34
   2  -5  15   47.92    9.38
  -2  -5 -15   48.38    6.68
   2  -5  15   44.39    6.57
  -2   5  15   42.54    7.51
   2   5 -15   43.01    6.50
  -2  -5 -15   52.26    8.94
  -2  -5 -15   40.41    4.45
  -2  -5 -15   34.34    6.09
  -2  -5 -15   52.44    5.98
  -2  -5 -14  247.59   14.96
   2   5 -14  234.77   13.77
  -2  -5 -14  218.92   17.33
  -2  -5 -14  190.97   26.22
  -2  -5 -14  219.25   11.93
  -2  -5 -14  240.22   10.92
  -2  -5 -14  240.38   14.33
   2  -5  14  231.91   14.22
   2  -5  14  245.44   18.75
  -2   5  14  230.45   16.08
  -2  -5 -13   30.27    5.37
   2   5 -13   46.10    6.10
  -2  -5 -13   28.22    3.87
   2  -5  13   27.41    6.95
   2  -5  13   35.58    5.60
  -2  -5 -13   44.05   13.48
   2  -5  13   30.89    7.30
  -2  -5 -13   35.40    7.26
  -2   5  13   37.96    6.91
  -2  -5 -13   32.09    5.63
  -2  -5 -13   42.37    5.06
  -2  -5 -12 1739.38   52.41
   2  -5  12 1786.19   61.17
  -2  -5 -12 1771.80   47.78
  -2  -5 -12 1734.07   79.03
   2  -5  12 1801.54   58.01
  -2  -5 -12 1765.58   60.12
   2   5 -12 1758.34   51.74
  -2   5  12 1810.97   57.10
  -2  -5 -12 1790.02   48.86
   2  -5  12 1764.15   61.04
  -2  -5 -12 1828.98   53.74
   2   5 -11   92.18    7.73
   2  -5  11   97.41   11.58
   2  -5  11  105.48   11.34
  -2  -5 -11  105.99    7.01
   2  -5  11  100.10   10.34
  -2  -5 -11   80.94   16.70
  -2  -5 -11   95.88   11.55
  -2  -5 -11   92.70    8.34
  -2  -5 -11  115.51    9.27
  -2  -5 -11   99.60    6.67
  -2   5  11   95.41    9.89
   2  -5  10 1053.15   40.90
  -2  -5 -10  875.19   52.10
   2  -5  10 1048.01   37.13
  -2  -5 -10 1019.49   30.02
  -2  -5 -10 1056.48   41.23
  -2  -5 -10  999.54   30.16
   2   5 -10 1052.24   32.77
   2  -5  10 1015.31   40.39
  -2  -5 -10 1007.25   34.08
  -2  -5 -10 1019.93   34.35
  -2   5  10 1051.56   37.73
   2  -5   9  449.09   23.84
   2  -5   9  436.64   23.82
  -2  -5  -9  432.04   33.58
  -2   5   9  441.47   21.62
   2   5  -9  427.24   17.42
  -2  -5  -9  441.27   24.29
  -2  -5  -9  427.54   16.17
  -2  -5  -9  434.57   19.16
  -2  -5  -9  446.26   19.50
  -2  -5  -9  463.61   15.82
   2   5  -8  152.65   10.62
  -2   5   8  163.87   12.27
   2   5  -8  144.55    8.70
   2  -5   8  126.02   12.13
  -2  -5  -8  146.79    7.34
  -2  -5  -8  119.96   17.43
  -2  -5  -8  134.10   13.17
  -2  -5  -8  134.84    9.62
  -2  -5  -8  140.35    9.88
  -2  -5  -8  135.16    7.93
  -2  -5  -7  119.52    6.11
  -2  -5  -7  128.18   18.12
   2  -5   7   97.85   10.21
   2   5  -7  115.67    9.08
  -2  -5  -7  115.75    8.88
  -2   5   7  121.16   10.35
   2   5  -7  101.76    7.07
  -2  -5  -7  101.92    6.95
  -2  -5  -7  103.08    8.30
  -2  -5  -6 1062.39   27.89
   2   5  -6 1058.88   30.71
   2  -5   6 1031.03   32.48
  -2  -5  -6  996.50   32.95
  -2  -5  -6 1006.09   49.83
  -2   5   6 1011.26   36.21
  -2  -5  -6  974.07   33.58
  -2  -5  -6 1017.24   30.85
   2  -5   6 1047.32   34.60
   2  -5   6 1000.23   37.97
   2   5  -6 1031.89   34.44
  -2  -5  -5  217.91   21.42
  -2   5   5  272.92   15.81
  -2  -5  -5  262.87   14.31
   2   5  -5  262.56   11.39
   2  -5   5  272.40   13.20
   2  -5   5  290.38   14.87
   2  -5   5  273.66   16.69
   2   5  -5  292.89   15.15
   2  -5   4  649.08   22.42
   2   5  -4  593.75   22.90
   2   5  -4  581.89   19.17
   2  -5   4  595.12   23.39
   2  -5   4  623.00   26.15
  -2   5   4  551.66   24.66
  -2  -5  -4  603.58   23.71
  -2  -5  -4  614.34   34.74
   2  -5   3  308.72   15.51
   2   5  -3  322.14   15.18
   2  -5   3  330.30   17.69
  -2  -5  -3  293.92   15.85
  -2  -5  -2  812.61   37.81
   2   5  -2  850.48   27.27
  -2  -5  -2  737.06   20.71
  -2  -5  -2  773.55   29.48
   2  -5   2  789.81   28.10
   2  -5   2  825.80   29.95
  -2  -5  -1  204.78    7.35
  -2  -5  -1  186.62   16.38
   2   5  -1  208.86   11.26
  -2  -5  -1  228.44   14.23
   2  -5   1  197.21   12.08
   2  -5   1  193.13   12.62
  -2  -5   0 3383.57   81.66
   2  -5   0 3464.89   90.88
  -2  -5   0 3603.19   98.96
   2   5   0 3513.78   88.11
   2  -5   0 3450.53   91.79
  -2  -5   0 3355.58   93.53
   2   5   1  235.05   11.73
  -2  -5   1  207.61   14.70
  -2   5  -1  174.22   13.76
  -2  -5   1  246.98   15.89
  -2  -5   1  238.28    8.42
   2  -5  -1  202.59   13.01
   2  -5  -2  770.57   29.20
  -2  -5   2  815.38   30.44
   2   5   2  808.93   26.28
  -2   5  -2  780.19   31.66
  -2   5  -2  818.81   31.81
  -2  -5   2  792.75   22.26
  -2  -5   3  375.64   12.81
  -2  -5   3  356.69   16.79
   2  -5  -3  385.98   18.34
  -2   5  -3  395.39   20.70
   2   5   3  359.62   15.15
  -2   5  -3  353.05   20.01
   2   5   3  362.13   19.46
   2   5   4  654.59   27.11
  -2  -5   4  651.37   19.77
   2   5   4  642.23   22.09
  -2   5  -4  643.74   27.67
   2  -5  -4  583.17   24.61
   2   5   5  252.10   15.48
  -2   5  -5  256.56   14.51
  -2  -5   5  271.99   11.18
  -2   5  -5  278.48   16.71
   2  -5  -5  286.34   15.48
  -2   5  -6 1083.89   37.70
   2   5   6  971.40   35.16
  -2   5  -6 1010.31   34.22
  -2  -5   6 1018.91   29.42
  -2   5  -7   90.79    8.31
  -2  -5   7   97.01    6.70
   2   5   7   88.50    8.80
  -2  -5   8  114.33    7.63
  -2   5  -8  102.55    8.95
   2   5   8  107.62    9.69
   2  -5  -8  119.23    8.96
  -2  -5   9  434.19   17.21
   2  -5  -9  428.92   19.23
  -2   5  -9  428.43   19.69
   2   5   9  408.79   20.17
  -2  -5  10 1008.59   32.22
   2  -5 -10  986.77   34.19
   2   5  10 1019.80   35.89
  -2   5 -10 1043.95   35.45
  -2  -5  11   99.07    8.02
   2  -5 -11   98.98    8.89
  -2   5 -11  114.76    9.68
   2   5  11  102.11    9.47
  -2  -5  12 1883.10   52.73
   2  -5 -12 1804.54   54.43
   2  -5 -12 1797.69   57.02
  -2   5 -12 1806.95   55.67
  -2  -5  12 1772.96   52.72
   2   5  12 1834.87   55.57
  -2   5 -12 1784.52   54.59
  -2   5 -13   30.93    5.90
   2   5  13   39.19    6.53
  -2   5 -13   30.39    6.03
   2  -5 -13   31.28    6.52
  -2  -5  13   45.99    6.18
  -2  -5  13   41.48    5.76
   2  -5 -13   39.32    6.21
  -2  -5  14  239.46   13.79
   2  -5 -14  230.54   14.12
   2   5  14  243.53   15.09
   2  -5 -14  214.18   14.30
   2  -5 -14  252.60   16.66
  -2   5 -14  201.17   13.74
  -2  -5  14  211.18   13.33
  -2   5 -14  222.88   14.89
   2  -5 -15   29.86    5.80
  -2  -5  15   42.28    5.99
   2   5  15   30.83    5.87
  -2   5 -15   23.74    5.80
  -2  -5  15   27.42    6.51
  -2   5 -15   27.55    5.68
   2  -5 -15   34.57    6.15
  -2  -5  15   37.75    5.99
   2  -5 -16  228.26   14.63
  -2  -5  16  222.33   14.26
   2  -5 -16  211.16   11.40
   2   5  16  200.96   14.60
  -2  -5  16  238.20   17.06
   2  -5 -16  234.59   15.32
  -2   5 -16  220.58   14.58
  -2  -5  16  226.72   14.14
  -2   5 -16  249.72   16.40
  -2  -5  17   43.89    6.84
   2  -5 -17   51.06    7.36
   2  -5 -17   46.93    4.71
  -2  -5  17   61.56    7.69
   2  -5 -17   54.41    7.79
  -2   5 -17   51.63    7.32
   2   5  17   47.90    7.55
  -2   5 -17   58.99    8.41
  -2  -5  17   53.93    9.12
  -2  -5  18  686.35   27.85
   2  -5 -18  657.34   27.79
  -2  -5  18  637.66   26.93
   2   5  18  594.94   27.48
  -2   5 -18  593.67   26.70
   2  -5 -18  671.41   28.93
  -2  -5  18  639.17   30.32
  -2   5 -18  582.28   28.21
   2  -5 -19  166.95   13.13
   2   5  19  153.56   12.98
  -2   5 -19  137.65   11.99
   2  -5 -19  140.34   12.64
  -2   5 -19  135.70   12.98
  -2  -5  19  146.57   14.21
   2  -5 -20   27.80    6.26
  -2   5 -20   15.22    5.49
   2  -5 -20   25.59    5.91
  -2   5 -20   15.00    5.43
   2   5  20   24.63    6.31
  -2  -5  20   13.67    6.06
   2  -5 -21  149.91   13.48
   2  -5 -21  137.76   12.42
  -2   5 -21  121.78   11.68
   2   5  21  137.29   12.97
  -2  -5  21  155.46   15.11
  -2   5 -21  151.02   13.99
   2  -5 -22  208.43   15.66
   2  -5 -22  229.18   16.83
  -2   5 -22  224.27   17.31
  -2   5 -22  246.99   16.51
   2   5  22  237.57   17.03
  -2  -5  22  195.60   17.23
  -2  -5  23    5.48    5.28
   2  -5 -23    9.46    5.19
  -2   5 -23    1.31    5.21
   2  -5 -23   -1.09    4.34
   2   5  23    4.48    4.32
   2  -5 -24  233.21   17.34
  -2  -5  24  225.21   19.04
  -2  -5  25    1.45    6.38
  -2  -5  26   -1.50    6.41
  -2  -6 -26   10.81    4.96
  -2  -6 -25  183.22   14.15
  -2  -6 -24   55.81    8.14
   2  -6  24   67.26   12.89
  -2  -6 -23   12.32    5.14
   2   6 -23   11.91    5.23
   2  -6  23   -1.93    9.39
  -2  -6 -22   80.02    8.98
   2   6 -22   87.90   10.79
   2  -6  22   69.61   12.95
  -2  -6 -22   93.58   11.44
  -2  -6 -21  232.71   11.14
   2  -6  21  274.49   23.59
  -2  -6 -21  255.14   15.42
   2   6 -21  264.68   17.80
  -2  -6 -21  259.72   18.16
  -2  -6 -20   11.51    3.87
   2  -6  20    3.56    6.86
  -2  -6 -20   13.49    5.05
  -2  -6 -20    8.80    2.78
   2   6 -20    8.38    4.50
  -2  -6 -20    9.65    5.05
  -2  -6 -19  127.63   10.04
   2   6 -19   88.16   10.14
   2  -6  19   96.71   14.09
  -2  -6 -19   90.77   10.42
  -2  -6 -19   98.45   12.04
  -2  -6 -19  104.94    7.28
  -2  -6 -18   86.27   11.53
   2   6 -18   77.31    9.38
  -2  -6 -18   83.15    9.94
  -2  -6 -18   95.72    7.12
   2  -6  18  100.58   14.00
  -2  -6 -18  102.01    8.98
  -2  -6 -17   89.33    6.98
  -2  -6 -17   83.91   11.48
  -2  -6 -17  102.59    8.76
   2  -6  17  102.41   14.01
  -2  -6 -17   82.65    9.59
   2   6 -17  100.84   10.06
   2  -6  17   87.71   13.53
  -2  -6 -16   65.30    8.24
   2   6 -16   83.58    8.76
   2  -6  16   52.62    7.17
   2  -6  16   59.89   10.83
  -2  -6 -16   66.16    8.72
  -2  -6 -16   61.08    5.92
  -2  -6 -16   64.99   10.39
  -2  -6 -16   55.92    6.63
   2  -6  16   58.23   10.76
  -2   6  16   68.80    9.82
  -2  -6 -15  434.84   21.96
   2   6 -15  447.89   21.21
  -2  -6 -15  406.87   20.75
   2  -6  15  483.33   22.17
   2  -6  15  458.72   27.96
  -2  -6 -15  414.59   38.73
  -2  -6 -15  430.85   25.84
  -2  -6 -15  407.55   16.77
   2  -6  15  442.91   20.85
  -2  -6 -15  417.05   18.02
  -2   6  15  472.85   24.99
   2  -6  15  472.31   28.88
  -2  -6 -14    0.89    2.99
  -2  -6 -14    1.42    2.30
  -2   6  14   10.27    4.77
   2  -6  14    1.50    4.85
   2  -6  14    0.77    3.44
   2  -6  14    6.18    5.41
   2  -6  14    4.14    3.19
  -2  -6 -14    3.28   10.17
  -2  -6 -14    1.37    5.88
   2   6 -14    0.77    3.07
  -2  -6 -14    0.84    3.23
  -2  -6 -14    2.69    2.52
  -2  -6 -13  495.74   22.72
   2  -6  13  495.90   28.62
   2  -6  13  492.27   28.97
   2  -6  13  510.31   24.98
  -2  -6 -13  423.96   38.62
   2   6 -13  513.71   21.94
  -2   6  13  487.40   25.46
  -2  -6 -13  518.93   28.33
  -2  -6 -13  502.77   23.10
  -2  -6 -13  491.27   18.87
   2  -6  13  567.94   22.84
  -2  -6 -13  523.60   19.54
   2  -6  12  135.23   14.41
  -2  -6 -12  124.15   10.42
   2  -6  12  131.52   14.23
   2  -6  12   98.71   10.36
  -2  -6 -12  106.54   20.09
  -2  -6 -12   97.78    7.45
  -2   6  12  123.04   12.28
   2  -6  12  115.31    9.37
   2   6 -12  110.82    9.24
  -2  -6 -12  109.29    9.88
  -2  -6 -12  101.60   12.61
  -2  -6 -12  118.53    7.96
   2  -6  11   60.65   10.07
  -2   6  11   63.55    8.65
  -2  -6 -11   64.15    7.68
   2  -6  11   62.34    7.88
  -2  -6 -11   55.51   15.04
  -2  -6 -11   64.66    6.13
  -2  -6 -11   72.76   10.72
  -2  -6 -11   67.71    7.61
   2  -6  11   66.10   10.12
   2  -6  11   59.08    6.82
   2   6 -11   61.93    6.82
  -2  -6 -11   74.03    5.93
   2   6 -10   97.53    8.10
   2  -6  10   85.34    7.78
  -2  -6 -10   86.99    8.70
   2  -6  10   73.32   10.28
   2  -6  10   86.22    8.88
  -2  -6 -10   93.34    6.42
  -2  -6 -10   75.55   16.69
  -2  -6 -10   93.64    7.20
  -2  -6 -10  100.15    8.88
  -2   6  10   98.65   10.45
  -2  -6 -10  120.64   13.26
  -2  -6  -9  668.36   27.08
   2   6  -9  712.35   28.17
   2  -6   9  704.66   32.82
  -2  -6  -9  626.32   43.70
  -2  -6  -9  726.15   27.34
  -2  -6  -9  751.66   34.67
  -2  -6  -9  694.62   24.10
   2   6  -9  745.36   25.58
   2   6  -9  611.37   27.11
  -2   6   9  744.24   30.98
  -2  -6  -9  702.65   22.13
   2  -6   9  727.03   26.07
   2   6  -8    6.46    3.70
  -2   6   8    9.00    4.49
   2  -6   8   10.50    5.01
  -2  -6  -8    5.90    1.97
  -2  -6  -8    2.53    8.53
   2   6  -8    9.17    2.86
   2  -6   8   11.53    3.22
  -2  -6  -8    8.68    2.95
   2   6  -8    6.46    3.93
  -2  -6  -8    8.22    3.63
  -2  -6  -8    7.72    3.35
  -2  -6  -7  339.18   12.34
   2   6  -7  316.82   14.58
   2   6  -7  366.07   18.02
  -2  -6  -7  349.92   15.23
  -2  -6  -7  316.05   16.16
   2   6  -7  329.54   17.77
  -2   6   7  314.34   18.85
  -2  -6  -7  312.52   16.90
  -2  -6  -7  342.16   29.40
   2  -6   7  336.84   20.76
   2  -6   7  353.15   16.02
  -2  -6  -6  471.02   19.10
   2  -6   6  488.84   21.93
   2   6  -6  539.22   22.43
   2   6  -6  524.54   18.87
   2   6  -6  502.82   22.70
  -2   6   6  488.31   24.12
  -2  -6  -6  472.69   21.68
  -2  -6  -6  505.17   35.01
   2  -6   6  484.84   19.93
   2  -6   6  468.73   24.38
   2  -6   5  122.88   11.76
  -2  -6  -5  129.33   10.49
  -2   6   5  154.48   12.82
   2  -6   5  134.40    9.20
   2  -6   5  146.79   11.05
   2   6  -5  154.71   11.03
   2   6  -5  137.35   11.20
  -2  -6  -4  100.82    9.62
   2  -6   4  120.36   11.45
  -2   6   4  108.07   10.64
  -2  -6  -4  103.99   15.54
   2   6  -4  115.51    9.24
   2  -6   4  106.55    9.38
   2  -6   4   90.81    7.65
  -2  -6  -3 1161.16   52.35
  -2  -6  -3 1174.24   40.89
   2  -6   3 1215.64   42.60
   2  -6   3 1167.28   39.44
   2  -6   3 1201.77   37.23
   2   6  -3 1248.89   39.01
   2  -6   2   99.36    9.69
  -2  -6  -2   86.52    9.48
   2  -6   2  108.54    9.28
   2   6  -2   81.59    7.71
  -2  -6  -2   98.23    5.11
  -2  -6  -2   86.17   13.24
  -2  -6  -1  361.91   11.83
  -2  -6  -1  377.38   24.60
   2   6  -1  344.10   16.47
   2  -6   1  319.31   18.14
  -2  -6  -1  348.47   19.43
   2  -6   1  359.37   17.90
   2   6   0  383.54   17.30
  -2  -6   0  357.28   20.58
  -2  -6   0  392.60   12.71
   2  -6   0  380.82   19.74
  -2  -6   0  370.72   23.01
   2   6   1  376.29   16.78
  -2  -6   1  382.12   21.28
  -2  -6   1  370.44   12.47
  -2   6  -1  361.85   21.03
   2  -6  -1  341.95   18.68
  -2  -6   1  356.71   21.29
   2   6   2  103.65    8.01
  -2  -6   2   85.02   10.39
  -2   6  -2  110.12   11.68
  -2  -6   2   85.67    5.28
  -2   6  -2   89.34   10.05
   2  -6  -2  101.32    9.67
  -2  -6   2   85.86    9.45
  -2   6  -3 1100.26   43.78
   2   6   3 1176.70   43.92
   2   6   3 1138.03   36.67
  -2  -6   3 1203.90   32.56
  -2   6  -3 1218.44   43.61
   2  -6  -3 1185.56   40.65
  -2  -6   3 1234.81   40.14
   2  -6  -4  113.23    9.94
   2   6   4  114.85    8.69
   2  -6  -4  127.62   10.85
  -2   6  -4  123.03   11.82
  -2  -6   4  114.66    8.71
   2   6   4  111.85   11.34
  -2  -6   4  138.09    7.33
   2  -6  -5  151.82   11.58
  -2   6  -5  156.31   13.22
   2   6   5  139.49   12.46
   2  -6  -5  141.40   11.41
  -2  -6   5  151.11    8.09
  -2   6  -6  503.54   22.68
   2   6   6  482.48   24.18
  -2   6  -6  506.99   25.01
  -2  -6   6  491.47   17.73
  -2   6  -7  325.78   17.74
  -2  -6   7  310.19   13.57
   2   6   7  326.64   19.29
  -2   6  -7  333.11   19.83
  -2  -6   8    9.30    2.90
  -2   6  -8    7.52    3.83
   2  -6  -8    8.09    3.23
   2   6   8    7.85    4.11
  -2  -6   9  656.94   23.55
  -2   6  -9  657.54   27.41
   2   6   9  677.86   29.22
   2  -6  -9  679.91   26.64
  -2   6 -10   70.48    8.32
  -2  -6  10   82.63    7.28
   2  -6 -10   94.06    8.80
   2   6  10   74.25    9.16
  -2   6 -11   76.12    8.58
   2   6  11   67.93    8.82
  -2  -6  11   84.47    7.53
   2  -6 -11   61.14    7.52
   2  -6 -11   69.93    8.89
   2  -6 -12  157.79   11.95
  -2   6 -12  161.21   12.55
  -2  -6  12  139.91   10.07
   2  -6 -12  140.82   12.66
   2   6  12  161.20   13.12
   2  -6 -13  474.86   22.37
  -2  -6  13  492.28   21.58
  -2  -6  13  464.71   20.41
  -2   6 -13  480.16   23.15
   2  -6 -13  491.26   24.63
   2   6  13  453.61   23.73
   2   6  14    1.01    4.43
  -2   6 -14   -0.92    3.46
   2  -6 -14    2.67    3.44
  -2  -6  14    3.67    3.36
  -2  -6  14    5.41    3.47
   2  -6 -14    5.61    4.03
   2  -6 -14   -2.19    4.80
   2   6  15  448.29   23.22
  -2  -6  15  455.74   20.86
   2  -6 -15  419.41   20.73
   2  -6 -15  437.56   22.05
  -2  -6  15  413.78   20.50
  -2   6 -15  455.05   22.60
   2  -6 -15  493.25   25.03
  -2   6 -15  421.57   22.66
  -2   6 -16   70.35    8.90
   2  -6 -16   87.04    9.80
  -2   6 -16   72.35    9.38
  -2  -6  16   64.52    8.02
   2  -6 -16   78.41    9.01
  -2  -6  16   67.12    8.06
   2   6  16   85.66    9.92
   2   6  17   99.21   10.68
   2  -6 -17   94.17   10.31
   2  -6 -17   70.81    7.61
  -2   6 -17  100.66   11.06
  -2  -6  17  104.16    9.99
   2  -6 -17  116.95   10.74
  -2   6 -17   91.52   10.14
  -2   6 -18  104.50   10.80
   2  -6 -18   89.19   10.34
   2   6  18   80.00   10.05
   2  -6 -18   93.33    7.65
  -2   6 -18   95.59   10.76
   2  -6 -18   90.09    9.76
  -2   6 -19   79.96    9.80
   2   6  19  125.06   12.43
   2  -6 -19  122.75   11.78
   2  -6 -19   86.97    6.15
   2  -6 -19  101.85   10.54
  -2   6 -19  112.29   12.03
   2   6  20   13.73    5.36
  -2   6 -20   18.79    6.03
   2  -6 -20    7.82    4.80
   2  -6 -20    9.02    4.88
  -2   6 -20   12.39    5.32
   2  -6 -21  285.98   18.22
   2   6  21  226.70   17.65
  -2   6 -21  266.09   19.68
   2  -6 -21  281.35   18.72
   2  -6 -22   81.68   10.78
   2  -6 -22  100.49   10.90
  -2   6 -22   74.60   10.90
   2  -6 -23   14.34    5.57
   2  -6 -24   67.95    9.77
  -2  -7 -25   47.03    7.50
   2  -7  24  172.88   21.23
  -2  -7 -24  166.83   13.22
  -2  -7 -23    7.73    4.10
   2  -7  23    2.15    7.78
   2  -7  23   12.43    8.45
   2  -7  22   84.14   14.67
   2  -7  22  115.52   16.60
   2   7 -22  115.45   12.41
  -2  -7 -22  111.16   10.59
   2  -7  21   73.85   13.65
  -2  -7 -21  113.64   10.04
   2   7 -21  105.33   11.81
   2  -7  21  128.68   16.84
  -2  -7 -21  115.25   12.41
  -2  -7 -20   25.89    7.23
   2  -7  20   13.98    7.49
   2   7 -20   19.99    5.90
  -2  -7 -20   16.43    6.04
  -2  -7 -20   32.74    4.41
  -2  -7 -20   22.65    4.82
   2  -7  20   21.36    8.14
  -2  -7 -19   33.37    4.77
  -2  -7 -19   39.78    8.65
  -2  -7 -19   33.91    5.62
   2  -7  19   19.03    8.39
  -2  -7 -19   38.56    7.39
   2  -7  19   40.94   10.18
   2   7 -19   43.65    7.56
   2  -7  18  162.22   18.31
  -2  -7 -18  106.40   13.94
  -2  -7 -18  110.68    8.26
  -2  -7 -18  142.20   13.15
   2  -7  18  139.62   17.04
   2   7 -18  142.92   12.75
  -2  -7 -18  133.72   10.14
   2   7 -17   21.40    5.55
   2  -7  17    7.32    6.41
  -2  -7 -17   17.91    6.70
  -2  -7 -17   17.83    3.85
  -2  -7 -17   12.72    4.77
  -2  -7 -17   13.13    4.74
   2  -7  17   16.38    7.81
  -2  -7 -17   13.12    4.04
   2  -7  16   97.17   14.32
  -2  -7 -16   73.95   12.06
  -2  -7 -16  113.79   11.32
  -2  -7 -16   97.23   10.63
   2   7 -16  105.06   10.46
  -2  -7 -16  115.61    8.30
   2  -7  16  110.52   14.64
  -2  -7 -16  115.65    8.95
  -2  -7 -15  124.37    8.94
   2   7 -15  125.76   11.05
  -2  -7 -15  140.49    9.24
   2  -7  15  112.88   14.56
  -2  -7 -15  143.07   15.68
   2  -7  15  119.48   15.43
  -2  -7 -15  126.79   11.98
  -2  -7 -15  141.73   12.28
  -2  -7 -14   95.08   10.11
  -2   7  14   99.58   12.00
   2  -7  14  113.69   14.41
  -2  -7 -14   90.68   19.45
   2  -7  14   94.85    9.35
  -2  -7 -14  114.31    8.34
   2   7 -14  102.92    9.77
  -2  -7 -14  109.65    8.25
   2   7 -14  102.19   11.17
  -2  -7 -14  112.61   13.93
  -2  -7 -14  108.46   10.61
  -2  -7 -13    5.51    4.03
   2  -7  13    0.78    3.17
   2  -7  13    1.59    5.35
  -2  -7 -13    5.68    3.01
   2   7 -13    1.04    3.62
  -2  -7 -13    3.38    9.99
   2  -7  13   -2.45    4.19
  -2  -7 -13   -1.52    5.68
  -2  -7 -13    1.02    2.53
  -2   7  13    2.50    4.05
  -2  -7 -13    5.50    3.74
   2   7 -13    1.60    3.26
  -2  -7 -12  710.40   50.33
   2  -7  12  730.09   28.52
  -2  -7 -12  706.19   24.16
  -2  -7 -12  687.57   35.54
  -2  -7 -12  701.68   25.37
   2   7 -12  732.56   28.14
  -2  -7 -12  748.89   29.71
   2  -7  12  733.24   36.27
  -2  -7 -12  709.40   29.38
  -2   7  12  697.53   32.75
   2  -7  12  726.62   27.90
   2  -7  11  100.70    8.88
  -2  -7 -11   99.94    9.90
   2  -7  11   77.26   11.69
   2  -7  11   93.46    9.18
  -2  -7 -11   81.55   18.45
  -2  -7 -11   77.73    8.75
  -2  -7 -11  114.77   13.58
  -2  -7 -11  103.20    8.13
   2   7 -11   94.81    8.78
  -2  -7 -11   97.75    6.99
  -2   7  11  103.62   11.70
   2  -7  10  245.42   13.98
  -2  -7 -10  226.94   14.91
   2  -7  10  241.86   19.17
  -2  -7 -10  243.66   11.11
  -2  -7 -10  168.10   23.76
  -2  -7 -10  244.47   19.99
   2   7 -10  227.31   13.33
  -2  -7 -10  241.13   12.99
  -2  -7 -10  234.11   14.71
  -2   7  10  222.07   17.21
   2   7 -10  232.43   15.67
   2  -7   9  327.75   16.12
  -2   7   9  283.79   19.22
   2  -7   9  321.23   21.76
  -2  -7  -9  296.22   30.39
   2   7  -9  312.08   18.39
  -2  -7  -9  296.74   14.81
   2   7  -9  314.20   15.44
   2   7  -9  297.30   17.70
  -2  -7  -9  290.12   16.97
  -2  -7  -9  298.68   12.52
  -2  -7  -9  312.50   17.04
  -2  -7  -8  117.51    6.99
  -2  -7  -8   79.45   16.82
   2   7  -8  140.97   11.60
  -2  -7  -8  134.38    9.50
  -2  -7  -8  117.50   10.21
   2  -7   8  120.72   13.07
   2   7  -8  121.80   11.32
  -2  -7  -8  106.63   10.30
  -2   7   8   97.94   11.44
   2  -7   8  117.11    9.26
   2   7  -7  717.75   28.61
  -2  -7  -7  657.45   25.05
   2   7  -7  684.19   29.24
   2  -7   7  702.40   32.60
  -2  -7  -7  622.11   42.39
  -2   7   7  705.59   31.77
  -2  -7  -7  658.55   27.97
   2  -7   7  664.40   25.41
   2  -7   6  963.16   36.43
   2   7  -6  978.53   35.95
   2   7  -6 1054.25   38.30
   2  -7   6 1081.02   41.73
  -2   7   6  997.05   40.20
  -2  -7  -6  967.44   52.79
  -2  -7  -6 1012.82   36.94
   2  -7   6  992.16   33.48
   2   7  -5  117.27   11.32
  -2  -7  -5  111.04   17.10
  -2  -7  -5   98.77    9.99
   2   7  -5  118.95   10.29
   2  -7   5  124.50    9.34
   2  -7   5  119.46   10.72
  -2   7   5  128.93   13.05
   2  -7   5  104.43   11.76
  -2  -7  -4  264.86   16.78
   2  -7   4  298.02   19.11
   2  -7   4  301.47   17.12
   2  -7   4  277.79   14.60
   2   7  -4  314.30   16.73
  -2   7   4  266.28   18.93
   2  -7   3  922.78   37.12
  -2  -7  -3  912.82   35.75
   2   7  -3  980.37   33.98
   2  -7   3  969.18   35.07
   2  -7   3  909.37   31.52
  -2  -7  -3  839.39   45.24
  -2  -7  -2  402.05   21.63
   2  -7   2  382.49   21.38
  -2  -7  -2  392.59   13.62
   2  -7   2  399.56   20.12
  -2  -7  -2  394.11   28.03
   2   7  -2  417.66   19.52
  -2  -7  -1  362.95   12.89
  -2  -7  -1  335.41   20.40
   2  -7   1  380.96   20.85
  -2  -7  -1  378.09   26.15
   2   7  -1  416.28   19.04
  -2  -7   0 1341.20   35.93
   2   7   0 1374.83   43.18
  -2  -7   0 1373.94   48.74
  -2  -7   0 1357.55   53.20
   2  -7   0 1308.85   46.66
  -2  -7   1  402.23   13.70
   2   7   1  358.67   17.87
  -2   7  -1  345.41   22.14
  -2  -7   1  371.11   22.31
  -2  -7   1  423.13   24.82
   2  -7  -1  365.98   20.70
  -2  -7   2  409.52   14.43
   2   7   2  370.44   18.32
  -2   7  -2  399.93   23.29
  -2  -7   2  417.93   23.91
  -2   7  -2  395.57   24.04
  -2  -7   2  420.79   23.17
   2  -7  -2  436.30   22.05
  -2  -7   3  959.96   28.11
   2  -7  -3  984.12   37.18
  -2  -7   3  926.04   35.83
   2   7   3  956.22   40.42
  -2   7  -3 1043.66   40.22
   2   7   3  967.51   33.41
   2  -7  -3  940.57   35.38
  -2  -7   4  276.88   11.85
   2  -7  -4  277.87   16.74
  -2  -7   4  282.53   15.58
   2   7   4  256.47   19.35
   2  -7  -4  292.45   17.89
  -2   7  -4  293.41   19.29
   2  -7  -5  139.16   11.54
   2   7   5  115.33   12.72
   2  -7  -5   94.90   10.25
  -2   7  -5  136.23   12.96
  -2  -7   5  114.45    7.37
   2   7   6  903.18   38.58
  -2   7  -6  892.83   35.37
   2  -7  -6 1007.62   36.52
  -2  -7   6  938.92   29.31
  -2   7  -6 1028.39   40.11
  -2   7  -7  683.14   31.86
  -2  -7   7  718.65   23.78
   2  -7  -7  672.09   29.08
  -2   7  -7  673.13   29.23
   2   7   7  664.45   31.71
  -2   7  -8  131.64   13.50
  -2  -7   8  128.49   15.31
   2   7   8  141.47   13.51
   2  -7  -8  165.50   13.10
  -2   7  -8  143.80   12.23
  -2  -7   8  154.42    9.48
  -2  -7   9  313.41   14.68
   2   7   9  298.98   19.71
   2  -7  -9  312.73   17.37
  -2   7  -9  305.46   18.28
  -2  -7  10  205.08   11.93
  -2   7 -10  231.24   15.91
   2  -7 -10  192.12   13.67
   2   7  10  223.68   16.82
   2  -7 -11   89.30   10.51
  -2   7 -11   91.72   10.27
  -2  -7  11  115.73    8.90
   2  -7 -11   92.52    9.58
   2   7  11   74.79   10.13
   2  -7 -12  724.30   30.05
   2  -7 -12  734.86   32.41
  -2   7 -12  762.52   32.01
  -2  -7  12  760.02   27.68
   2   7  12  723.10   33.21
  -2   7 -13    4.10    4.40
   2   7  13    9.58    5.13
  -2  -7  13    6.46    3.80
   2  -7 -13    4.58    4.15
   2  -7 -13    3.76    3.52
  -2  -7  14  115.48   10.17
  -2  -7  14  119.02   10.09
   2  -7 -14  103.24   10.51
   2   7  14  101.34   11.80
  -2   7 -14  101.27   10.90
   2  -7 -14  116.54   12.37
   2  -7 -15  141.86   13.91
   2  -7 -15  130.71   11.88
  -2  -7  15  120.25   10.78
   2   7  15  159.35   14.46
   2  -7 -15  131.75   11.52
  -2  -7  15  151.79   11.54
  -2   7 -15  131.89   12.73
  -2  -7  16   99.14    9.75
   2  -7 -16  108.52   10.48
   2   7  16  110.55   12.23
   2  -7 -16   87.25   11.31
   2  -7 -16  103.36   10.85
  -2   7 -16  118.00   11.87
   2  -7 -17   13.27    4.62
   2   7  17   19.86    6.48
   2  -7 -17   12.80    6.88
   2  -7 -17   21.42    5.68
   2  -7 -17   12.09    4.36
   2  -7 -18  128.92   11.75
   2  -7 -18  113.73   11.66
   2  -7 -18  120.24   10.47
   2   7  18   93.92   11.71
   2  -7 -19   40.65    7.18
   2  -7 -19   42.06    7.72
   2  -7 -19   38.06    5.96
   2   7  19   34.43    7.69
   2  -7 -20   29.58    6.84
   2  -7 -20   21.10    5.93
   2  -7 -21  112.36   11.26
   2  -7 -21  106.59   11.98
   2  -7 -22  109.12   11.57
   2  -7 -23   11.12    4.88
  -2  -8 -23    8.33    4.13
   2  -8  22    4.32    7.57
  -2  -8 -22    9.61    4.37
   2   8 -21  256.35   18.82
   2  -8  21  238.98   23.84
  -2  -8 -21  248.58   15.18
   2   8 -20   48.15    8.50
   2  -8  20   56.02   12.62
  -2  -8 -20   48.14    6.76
  -2  -8 -20   35.62    7.94
  -2  -8 -19   70.92   11.73
  -2  -8 -19   83.19    8.43
   2   8 -19   69.08    9.80
  -2  -8 -19   72.24    7.01
   2  -8  19   68.88   13.64
  -2  -8 -19   83.35   10.76
  -2  -8 -18   69.78   11.98
  -2  -8 -18   80.00    8.10
  -2  -8 -18   80.60   10.08
  -2  -8 -18   69.58    7.16
   2   8 -18   72.71    9.78
   2  -8  18   78.73   13.89
  -2  -8 -18   85.85   10.50
  -2  -8 -17    4.95    6.17
  -2  -8 -17    5.19    3.43
  -2  -8 -17    1.10    3.97
   2  -8  17  -11.50    9.82
   2   8 -17    2.08    3.77
  -2  -8 -17    0.60    2.75
  -2  -8 -17    1.13    3.95
  -2  -8 -16  103.56   13.99
  -2  -8 -16  110.58   11.64
  -2  -8 -16   91.37    8.05
  -2  -8 -16   92.78    8.20
   2   8 -16  119.97   11.53
   2  -8  16   94.60   14.39
  -2  -8 -16  116.18   11.83
  -2  -8 -15  459.32   29.46
  -2  -8 -15  470.00   24.42
  -2  -8 -15  457.97   24.03
  -2  -8 -15  454.34   19.14
   2  -8  15  509.17   31.61
  -2  -8 -15  478.19   20.14
   2   8 -15  491.29   23.68
   2   8 -14    8.20    4.51
  -2  -8 -14    6.57    3.08
  -2  -8 -14    6.23    4.86
  -2  -8 -14    7.80    3.55
  -2  -8 -14   12.30    4.99
   2  -8  14   17.37    8.29
  -2  -8 -14   16.75    7.01
   2  -8  13  135.05    9.97
  -2  -8 -13  159.58    9.68
  -2  -8 -13  147.94   16.45
  -2  -8 -13  134.15   12.11
  -2  -8 -13  160.60   13.51
   2  -8  13  151.51   16.84
   2   8 -13  153.61   12.08
  -2  -8 -13  130.33    9.92
   2  -8  12   99.04    9.47
   2  -8  12   86.34   13.03
   2  -8  12  110.46    9.17
  -2  -8 -12  107.00   21.77
  -2   8  12   97.72   12.31
  -2  -8 -12   93.59    8.66
   2   8 -12  101.52    9.74
  -2  -8 -12   70.44    9.23
  -2  -8 -12  112.05   10.93
  -2  -8 -12  121.12   14.68
  -2  -8 -12   95.26    7.28
  -2   8  11  220.67   17.99
   2  -8  11  209.42   13.51
  -2  -8 -11  211.68   15.35
   2  -8  11  202.95   18.50
   2  -8  11  195.15   12.80
  -2  -8 -11  228.43   20.55
  -2  -8 -11  240.15   15.62
  -2  -8 -11  221.13   11.15
  -2  -8 -11  216.58   29.15
  -2  -8 -11  217.78   13.10
  -2  -8 -10   34.93    4.50
  -2  -8 -10   44.78   15.27
   2  -8  10   29.30    5.54
   2  -8  10   25.88    7.96
  -2   8  10   39.77    8.54
   2   8 -10   33.37    6.94
  -2  -8 -10   32.46    5.77
  -2  -8 -10   30.57    6.23
   2   8 -10   34.36    7.14
  -2  -8 -10   32.14    6.62
   2  -8   9  293.44   15.89
   2   8  -9  273.65   18.43
  -2  -8  -9  291.79   12.64
  -2  -8  -9  280.77   15.58
   2   8  -9  337.87   19.53
  -2  -8  -9  295.47   17.42
  -2  -8  -9  331.93   19.13
  -2   8   9  283.50   20.58
   2  -8   9  332.37   22.71
  -2  -8  -9  294.97   31.69
  -2  -8  -8   61.62   15.63
   2   8  -8  100.42   10.43
  -2  -8  -8   91.54    9.65
   2  -8   8   74.95    7.59
   2  -8   8   67.46   10.81
  -2   8   8   82.89   11.41
   2   8  -8   83.41   10.14
  -2  -8  -8   70.20    9.13
  -2  -8  -8   75.24    5.86
   2   8  -7  565.97   26.15
   2   8  -7  564.09   27.46
  -2  -8  -7  518.09   25.91
   2  -8   7  555.41   30.30
  -2   8   7  586.68   30.65
  -2  -8  -7  603.65   42.52
   2  -8   7  601.80   23.76
   2   8  -6  250.70   16.07
   2   8  -6  263.68   17.86
  -2  -8  -6  199.29   15.02
   2  -8   6  215.66   17.59
  -2   8   6  227.43   18.70
  -2  -8  -6  209.76   24.49
   2  -8   6  213.85   13.08
  -2  -8  -5  137.55   12.44
   2  -8   5  113.92   12.88
   2   8  -5  142.98   11.91
   2  -8   5  117.92   11.50
   2   8  -5  145.95   13.59
  -2  -8  -5  102.76   18.41
  -2   8   5  140.73   14.55
   2  -8   5  139.55   10.37
  -2  -8  -4   25.85   11.22
   2   8  -4   27.25    6.21
   2  -8   4   27.62    6.21
   2  -8   4   20.15    4.40
   2  -8   4   31.19    7.40
  -2   8   4   24.62    7.37
  -2  -8  -4   24.71    6.46
   2   8  -3 1077.69   38.77
   2  -8   3 1107.54   40.54
  -2  -8  -3 1072.75   30.56
   2  -8   3 1068.96   36.12
   2  -8   3 1088.75   42.87
  -2  -8  -3 1097.16   41.54
  -2  -8  -3 1106.34   54.01
  -2  -8  -2  370.58   28.21
   2   8  -2  329.19   18.24
   2  -8   2  312.50   16.31
  -2  -8  -2  337.65   12.65
  -2  -8  -2  342.56   20.89
   2  -8   2  302.31   20.13
   2  -8   1  173.88   14.71
  -2  -8  -1  148.37   13.77
  -2  -8  -1  152.79   17.59
  -2  -8  -1  160.24    8.07
   2   8  -1  148.87   11.85
  -2  -8   0  535.15   17.56
  -2  -8   0  559.22   28.46
   2  -8   0  508.75   26.25
  -2  -8   0  497.85   30.64
   2   8   0  512.04   23.46
  -2  -8   1  155.89    8.07
  -2  -8   1  143.03   14.45
  -2   8  -1  168.01   15.69
   2  -8  -1  156.64   13.69
  -2  -8   1  163.02   16.54
   2   8   1  169.37   12.71
  -2  -8   2  317.70   12.86
  -2   8  -2  306.07   22.66
  -2  -8   2  287.83   20.72
  -2   8  -2  328.91   21.99
   2  -8  -2  304.37   19.55
  -2  -8   2  339.27   21.71
   2   8   2  345.15   18.19
   2  -8  -2  343.87   19.20
  -2  -8   3 1111.08   32.58
   2  -8  -3 1137.39   42.81
  -2  -8   3 1155.15   42.81
  -2  -8   3 1059.05   45.15
  -2   8  -3 1212.12   46.44
   2  -8  -3 1129.45   41.14
   2  -8  -4   21.78    5.51
  -2   8  -4   26.45    7.34
   2   8   4   29.28    7.40
  -2  -8   4   22.22    5.45
  -2  -8   4   23.47    3.59
   2  -8  -4   27.69    6.66
   2   8   5  107.38   13.42
  -2  -8   5  125.60    8.05
   2  -8  -5  130.19   12.82
   2  -8  -5  135.90   12.01
  -2  -8   5  137.96   10.02
  -2   8  -5  151.21   14.82
  -2   8  -6  212.36   17.44
   2  -8  -6  210.30   15.13
   2   8   6  199.71   17.35
  -2  -8   6  234.99   11.49
  -2   8  -7  604.10   28.22
   2  -8  -7  606.89   27.78
  -2  -8   7  602.20   21.74
  -2   8  -7  556.74   29.90
   2   8   7  602.97   31.72
  -2   8  -8   77.64   10.97
  -2  -8   8   74.10   12.46
   2   8   8   70.94   10.78
   2  -8  -8   64.43    8.69
  -2   8  -8   69.86    9.50
  -2  -8   8   76.48    6.80
  -2  -8   9  349.83   16.05
   2   8   9  334.48   22.54
  -2  -8   9  302.88   24.72
   2  -8  -9  328.17   18.94
  -2   8  -9  345.69   20.64
   2  -8  -9  339.31   20.10
  -2   8  -9  368.28   23.49
  -2  -8  10   32.92    5.32
  -2  -8  10   24.82   10.13
   2   8  10   30.16    8.25
   2  -8 -10   31.83    6.30
   2  -8 -10   33.25    6.99
  -2   8 -10   36.77    7.26
   2  -8 -10   44.82    8.44
   2   8  11  208.79   17.46
  -2  -8  11  192.02   20.68
   2  -8 -11  202.25   16.10
  -2  -8  11  205.25   12.50
   2  -8 -11  177.03   14.62
  -2   8 -11  189.04   15.50
   2  -8 -11  191.28   14.29
  -2  -8  12  104.38    8.93
   2  -8 -12  104.37   11.98
  -2  -8  12   87.74   14.43
   2   8  12   90.01   12.28
   2  -8 -12   75.97    9.61
  -2   8 -12   92.09   11.04
   2  -8 -12   87.07    9.91
   2  -8 -13  136.72   12.43
   2  -8 -13  155.95   14.29
   2   8  13  149.20   15.14
  -2  -8  13  154.56   11.48
   2  -8 -13  131.70   12.71
  -2   8 -13  158.94   14.44
   2  -8 -14    7.32    4.27
   2  -8 -14   10.15    5.31
  -2  -8  14    3.15    3.46
   2  -8 -14    3.38    4.72
   2   8  14    9.63    5.61
  -2  -8  15  486.34   22.39
   2  -8 -15  490.07   23.18
   2  -8 -15  502.13   27.09
   2   8  15  445.77   26.91
   2  -8 -15  472.14   24.37
   2   8  16   84.59   12.09
   2  -8 -16   77.26   11.44
   2  -8 -16   87.29   10.30
   2  -8 -16   80.42    9.18
   2   8  17    4.29    5.68
   2  -8 -17    2.87    3.69
   2  -8 -17    4.56    4.26
   2  -8 -17    6.82    5.70
   2  -8 -18   63.99    9.04
   2  -8 -18   69.25    9.87
   2  -8 -18   62.17    8.84
   2  -8 -18   69.63   11.00
   2  -8 -19   63.77    9.63
   2  -8 -19   87.06   10.30
   2  -8 -20   50.83    8.37
   2  -8 -21  278.82   18.51
   2  -8 -22    4.36    4.21
   2   9 -20   14.74    5.75
  -2  -9 -20   19.42    4.47
   2   9 -19   87.69   11.02
  -2  -9 -19   83.37    8.12
   2  -9  19   66.48   13.17
  -2  -9 -19   79.42   10.57
   2  -9  18  203.40   21.57
  -2  -9 -18  188.86   12.08
  -2  -9 -18  180.89   15.42
  -2  -9 -18  173.79   11.70
   2   9 -18  192.78   15.70
  -2  -9 -18  160.68   18.21
  -2  -9 -18  152.12   14.76
  -2  -9 -17   21.09    4.64
  -2  -9 -17    6.16    3.28
  -2  -9 -17   17.98    5.83
  -2  -9 -17   20.19    6.49
  -2  -9 -17   16.31    7.96
   2  -9  17    7.95    6.18
  -2  -9 -16  177.58   19.02
  -2  -9 -16  207.27   15.93
  -2  -9 -16  183.16   12.34
  -2  -9 -16  203.43   12.02
  -2  -9 -16  183.68   15.92
   2  -9  16  172.33   19.32
  -2  -9 -15   46.78    5.69
  -2  -9 -15   34.96   10.08
  -2  -9 -15   40.37    7.84
  -2  -9 -15   41.86    7.91
   2  -9  15   37.72   10.48
  -2  -9 -15   40.75    6.20
  -2  -9 -14   89.10    7.59
  -2  -9 -14   94.11   11.10
  -2  -9 -14   88.91    8.76
   2  -9  14   82.55   13.57
  -2  -9 -14  105.85   11.26
  -2  -9 -14  103.19   14.57
   2  -9  13   16.05    7.47
  -2  -9 -13   20.81    4.13
  -2  -9 -13   20.65    4.98
  -2  -9 -13   24.90    6.26
  -2  -9 -13   27.74    9.64
  -2  -9 -13   14.87    5.68
  -2  -9 -12  506.59   18.83
  -2  -9 -12  528.73   32.64
  -2  -9 -12  507.09   25.14
   2  -9  12  413.86   17.98
  -2  -9 -12  484.01   25.31
   2  -9  12  481.96   30.23
  -2  -9 -12  513.27   22.32
  -2  -9 -11   13.51    5.27
  -2  -9 -11   16.91    8.25
  -2  -9 -11    2.07    3.63
   2  -9  11   21.99    8.53
   2  -9  11    8.95    4.06
  -2  -9 -11   10.39    3.13
  -2  -9 -10  191.40   10.34
  -2  -9 -10  179.33   14.15
  -2  -9 -10  223.22   28.64
   2  -9  10  201.53   18.81
   2   9 -10  181.63   15.44
  -2  -9 -10  203.74   15.92
   2  -9  10  202.48   13.32
  -2  -9  -9  123.41    7.92
  -2  -9  -9  110.32   21.23
   2  -9   9  148.69   15.91
  -2  -9  -9  138.59   12.17
  -2  -9  -9  133.79   12.74
   2  -9   9  130.17   10.52
   2   9  -9  118.69   12.65
   2  -9   8   15.73    6.91
  -2  -9  -8   13.80    4.81
   2  -9   8   12.98    4.12
  -2  -9  -8   28.25    6.94
  -2  -9  -8   24.85   12.34
   2   9  -8   19.54    6.37
   2  -9   7   44.01    9.38
  -2   9   7   40.51    9.41
   2  -9   7   51.94    6.64
   2   9  -7   66.41   10.16
  -2  -9  -7   56.26    8.93
  -2  -9  -7   29.67   12.77
   2   9  -7   65.89    9.28
  -2  -9  -6  917.30   38.33
   2  -9   6  933.28   41.89
   2   9  -6  906.50   39.34
  -2   9   6  974.87   43.70
   2  -9   6  983.26   34.02
  -2  -9  -6  861.75   52.68
   2   9  -6 1027.72   38.49
   2  -9   5   87.83   11.70
  -2   9   5   64.48   11.16
   2   9  -5   59.21   10.31
  -2  -9  -5   80.14   10.27
  -2  -9  -5   90.71   17.39
   2   9  -5   86.28   10.08
   2  -9   5   93.98    8.85
   2  -9   4  384.71   22.18
  -2  -9  -4  367.33   14.47
   2  -9   4  406.07   19.04
  -2   9   4  385.23   25.48
   2  -9   4  425.11   25.06
  -2  -9  -4  398.79   22.97
   2   9  -4  379.51   21.09
  -2  -9  -4  437.18   34.95
   2   9  -4  384.54   24.93
   2  -9   3   71.92    7.72
  -2  -9  -3   71.96    5.66
  -2  -9  -3   77.80   10.33
   2  -9   3   68.48   10.56
  -2  -9  -3   65.35   14.73
   2  -9   3   65.80    9.09
   2   9  -3   67.55    8.99
  -2   9   3   75.45   11.65
  -2  -9  -2  131.65    7.54
   2  -9   2  126.56   10.37
  -2  -9  -2  104.28   17.01
  -2  -9  -2  112.01   12.54
   2  -9   2  124.06   13.50
   2   9  -2  153.67   12.88
  -2  -9  -1  139.69    7.73
   2  -9   1  121.59   10.28
  -2  -9  -1  138.78   17.77
   2  -9   1  127.10   13.70
  -2  -9  -1  132.37   13.62
   2   9  -1  165.85   13.26
  -2  -9   0  539.80   18.44
   2   9   0  530.38   25.27
  -2  -9   0  522.92   28.71
   2  -9   0  535.59   28.30
  -2  -9   0  576.90   33.84
   2   9   1  157.26   13.00
  -2  -9   1  153.48   15.59
  -2   9  -1  165.58   17.07
  -2  -9   1  156.49    8.56
  -2  -9   1  167.56   17.64
   2  -9  -1  164.98   15.05
   2  -9  -1  142.61   13.12
  -2  -9   2  151.14   15.56
   2  -9  -2  168.75   13.97
  -2  -9   2  130.23   14.40
  -2   9  -2  118.29   14.99
  -2  -9   2  151.79    8.48
   2  -9  -2  137.56   13.59
  -2  -9   3   53.21    5.16
   2  -9  -3   61.04    9.68
  -2  -9   3   43.09    9.29
  -2   9  -3   63.39   11.76
  -2  -9   3   39.95    8.53
   2  -9  -3   60.78    8.76
   2  -9  -4  385.43   23.11
  -2   9  -4  443.20   27.11
   2  -9  -4  396.68   22.39
  -2  -9   4  386.34   21.09
  -2  -9   4  400.85   16.06
  -2  -9   5   82.76    6.72
   2  -9  -5   83.32   10.14
  -2  -9   5   73.50    8.35
   2   9   5   95.84   13.76
  -2   9  -6  991.99   43.18
   2  -9  -6  966.38   38.52
  -2  -9   6  974.67   31.04
   2   9   6  951.35   44.29
  -2   9  -7   44.00    9.38
   2  -9  -7   55.43    8.57
  -2  -9   7   51.90    5.87
   2   9   7   60.14   10.60
  -2   9  -8   35.27    8.38
  -2  -9   8   27.14    4.72
   2  -9  -8   28.03    6.82
   2   9   8   12.87    6.75
   2  -9  -9  101.76   11.27
   2   9   9  113.50   14.36
   2  -9  -9  121.97   11.65
  -2  -9   9  120.16    9.16
   2  -9 -10  205.46   15.21
   2  -9 -10  195.33   16.32
   2  -9 -10  178.70   15.07
  -2  -9  10  173.29   11.56
  -2  -9  10  156.00   18.52
   2   9  10  194.82   18.32
  -2  -9  11   14.54    8.24
   2   9  11    1.57    4.89
   2  -9 -11    6.53    5.74
   2  -9 -11    9.18    4.80
   2  -9 -11    6.45    4.50
  -2  -9  11    4.91    3.29
   2  -9 -12  506.51   25.20
   2  -9 -12  437.03   26.03
   2  -9 -12  485.50   25.61
   2   9  12  493.36   29.53
  -2  -9  12  463.24   32.69
  -2  -9  12  481.49   21.35
   2  -9 -13   26.74    6.60
   2  -9 -13   24.67    6.87
   2  -9 -13   13.38    6.75
  -2  -9  13    8.86    8.55
   2   9  13   17.29    7.06
  -2  -9  13   13.92    4.30
   2  -9 -14   81.63   10.26
   2  -9 -14   81.76   10.65
   2  -9 -14  102.32   12.86
  -2  -9  14  107.58   16.29
  -2  -9  14   86.23    9.07
   2  -9 -15   44.58    9.00
   2  -9 -15   47.77    8.50
   2  -9 -15   49.52    8.55
  -2  -9  15   44.80   12.33
   2  -9 -16  197.66   14.54
   2  -9 -16  210.57   16.59
   2  -9 -16  208.85   17.88
   2  -9 -16  178.00   15.32
  -2  -9  16  164.63   21.70
   2  -9 -17   15.68    5.44
   2  -9 -17   14.51    6.38
   2  -9 -17   15.76    6.22
   2  -9 -17   19.35    5.89
  -2  -9  17    7.46    8.71
   2  -9 -18  156.33   15.83
  -2  -9  18  163.01   21.34
   2  -9 -18  146.98   14.32
   2  -9 -18  160.09   13.46
   2  -9 -19   70.79   10.58
   2  -9 -19   68.94    9.42
   2  -9 -20   23.18    6.67
   2  -9 -20   17.87    5.22
   2  -9 -21   37.75    7.85
   2  -9 -21   34.36    7.01
   2  -9 -22  135.24   13.71
  -2 -10 -20   23.70    7.81
  -2 -10 -19  134.78   14.34
  -2 -10 -18  126.73   13.99
   2 -10  17   -4.12    7.47
  -2 -10 -17    1.28    5.08
  -2 -10 -16   46.23    5.97
  -2 -10 -16   51.86    9.31
   2 -10  16   60.54   12.43
   2 -10  15  285.55   25.11
  -2 -10 -15  310.28   20.20
  -2 -10 -15  290.98   14.57
  -2 -10 -15  304.23   20.47
  -2 -10 -14    9.47    4.70
  -2 -10 -14   11.44    3.82
  -2 -10 -14   17.58    6.44
   2 -10  14    9.68    6.78
  -2 -10 -13  162.35   14.25
  -2 -10 -13  150.95    9.70
  -2 -10 -13  161.80   14.96
   2 -10  13  189.97   19.40
  -2 -10 -12  125.00   12.56
   2 -10  12  149.05   17.69
  -2 -10 -12  130.22    8.82
  -2 -10 -12  147.07   13.98
   2  10 -11   55.51    9.41
  -2 -10 -11   51.45    5.48
   2 -10  11   52.95   11.26
  -2 -10 -11   56.30    8.58
  -2 -10 -11   52.21    8.94
  -2 -10 -10  164.41   15.18
   2  10 -10  170.23   16.04
   2 -10  10  183.51   19.02
  -2 -10 -10  206.72   15.73
  -2 -10 -10  185.85   10.30
  -2 -10  -9  408.58   22.95
   2 -10   9  474.53   30.03
   2  10  -9  489.63   27.08
  -2 -10  -9  422.50   24.64
  -2 -10  -9  436.78   17.01
   2  10  -8   33.88    8.44
  -2 -10  -8   36.36    7.90
  -2 -10  -8   24.93    6.37
  -2 -10  -8   35.63   13.90
   2 -10   8   26.66    7.66
   2 -10   7  181.33   17.76
   2 -10   7  191.39   13.09
  -2 -10  -7  197.50   16.63
  -2 -10  -7  195.30   25.66
   2  10  -7  207.75   17.53
   2 -10   6   45.80    9.55
   2 -10   6   62.53    7.67
  -2 -10  -6   60.63    5.54
  -2 -10  -6   69.71   10.19
  -2 -10  -6   41.37   13.32
   2  10  -6   53.93   10.11
  -2 -10  -5  130.87   13.55
   2 -10   5  107.71   13.80
   2 -10   5  125.87   10.50
  -2 -10  -5  124.96    7.81
  -2 -10  -5  139.66   21.10
   2  10  -5  141.11   14.74
   2 -10   4    6.01    5.97
  -2 -10  -4    2.40    2.82
   2 -10   4    4.75    3.63
  -2 -10  -4    5.34    5.44
  -2 -10  -4    7.90    8.53
   2  10  -4    2.95    4.98
  -2 -10  -3  618.28   20.67
  -2 -10  -3  637.57   31.84
   2 -10   3  606.56   32.32
   2 -10   3  625.93   25.84
  -2 -10  -3  588.76   39.92
   2 -10   2  108.91   13.28
  -2 -10  -2  104.75   13.06
  -2 -10  -2  117.81    7.32
   2  10  -2  105.14   11.51
   2 -10   2  120.57   10.51
  -2 -10  -2  106.85   16.40
   2 -10   1  130.39   14.36
  -2 -10  -1  103.21   12.92
   2  10  -1  118.70   12.24
  -2 -10  -1  133.06    7.91
   2 -10   1  141.26   11.21
  -2 -10  -1  161.40   19.63
  -2 -10   0  100.51   12.97
   2 -10   0   96.55   11.63
   2 -10   0  107.73    9.66
   2  10   0   95.55   11.00
  -2 -10   0  116.21    7.38
   2 -10   0  102.88   12.67
  -2 -10   0  109.44   15.58
   2 -10  -1  107.38   12.74
  -2 -10   1  136.61   15.10
  -2 -10   1  118.67    7.70
  -2 -10   1  133.08   15.92
   2 -10  -1  121.18   12.73
   2 -10  -2  110.57   12.03
  -2 -10   2   96.34   13.53
  -2 -10   2   93.04    7.02
  -2 -10   2   92.92   13.13
   2 -10  -2  102.47   12.69
  -2 -10   3  562.91   20.48
   2 -10  -3  589.28   28.86
  -2 -10   3  590.65   33.37
   2 -10  -3  571.15   30.18
  -2 -10   3  593.01   29.95
  -2 -10   4    6.18    4.53
  -2 -10   4   11.45    3.13
   2 -10  -4   13.10    5.57
   2 -10  -4   10.93    5.58
  -2 -10   4    8.60    5.80
  -2 -10   5  140.71   11.40
  -2 -10   5  128.20    8.87
   2 -10  -5  138.48   13.37
  -2 -10   6   77.21    7.00
   2 -10  -6   76.65   10.30
  -2 -10   7  187.84   11.24
   2 -10  -7  168.23   15.10
  -2 -10   8   36.78    5.54
   2 -10  -8   19.36    6.02
   2 -10  -9  390.74   24.75
   2 -10  -9  424.08   23.59
   2 -10  -9  464.82   25.27
  -2 -10   9  438.16   19.37
  -2 -10   9  483.93   32.32
   2 -10 -10  194.36   17.36
   2 -10 -10  180.18   15.56
   2 -10 -10  196.35   15.67
  -2 -10  10  207.61   21.57
  -2 -10  10  208.73   12.84
  -2 -10  11   61.48    7.13
   2 -10 -11   56.22    8.86
   2 -10 -11   51.18    9.49
   2 -10 -11   47.73    9.03
  -2 -10  11   58.18   13.12
   2 -10 -12  141.88   15.00
   2 -10 -12  137.56   13.55
  -2 -10  12  139.80   10.96
   2 -10 -12  134.75   13.16
  -2 -10  12  104.50   16.26
   2 -10 -13  158.31   14.41
  -2 -10  13  174.33   21.14
   2 -10 -13  153.06   15.79
   2 -10 -13  175.68   15.24
  -2 -10  14   18.86    9.10
   2 -10 -14    2.49    4.03
   2 -10 -14    4.38    5.29
   2 -10 -14   12.22    5.60
   2 -10 -15  229.62   17.81
  -2 -10  15  286.67   27.40
   2 -10 -15  251.75   18.67
   2 -10 -15  269.02   20.86
   2 -10 -16   38.97    7.14
   2 -10 -16   46.13    8.56
   2 -10 -16   64.95   10.72
   2 -10 -17    1.25    4.20
   2 -10 -18  109.62   12.61
   2 -10 -18   99.20   10.87
   2 -10 -19  135.33   14.05
   2 -10 -19  159.30   13.84
   2 -10 -20    8.64    5.78
   2 -10 -21  149.25   14.56
  -2 -11 -16   51.62    9.41
  -2 -11 -15  103.47   12.51
  -2 -11 -14   13.60    6.49
   2 -11  13   24.31    8.90
  -2 -11 -13   19.08    6.76
  -2 -11 -12  244.53   19.29
   2 -11  12  302.96   25.00
  -2 -11 -12  275.34   13.23
  -2 -11 -12  293.25   19.88
  -2 -11 -11   29.19    6.76
   2 -11  11   30.45    9.10
  -2 -11 -11   29.31    4.45
  -2 -11 -11   23.09    7.10
   2 -11  10   98.46   14.38
  -2 -11 -10   96.38   11.36
  -2 -11 -10   92.00    7.27
  -2 -11 -10   90.08   11.75
   2 -11   9  128.23   16.30
  -2 -11  -9  144.26   13.62
  -2 -11  -9  124.85    8.24
  -2 -11  -9  138.03   14.32
  -2 -11  -8  147.07   14.64
   2 -11   8  125.13   15.50
  -2 -11  -8  128.63   13.04
  -2 -11  -7   61.45   10.54
   2 -11   7   74.13   12.25
  -2 -11  -7   58.01    5.81
  -2 -11  -6  292.03   12.97
  -2 -11  -6  319.06   32.34
  -2 -11  -6  273.19   20.81
   2 -11   6  293.95   23.15
  -2 -11  -5    6.71    2.89
  -2 -11  -5   11.47    6.15
   2 -11   5    6.63    6.01
  -2 -11  -5   11.50   11.73
  -2 -11  -4  104.20    7.21
   2 -11   4   87.84   12.78
  -2 -11  -4  131.45   14.28
  -2 -11  -4  130.14   19.63
   2 -11   3  153.32   12.08
  -2 -11  -3  152.26    8.68
  -2 -11  -3  182.19   22.34
   2 -11   3  133.21   15.39
  -2 -11  -3  137.16   15.08
   2 -11   2   76.72    8.66
  -2 -11  -2   77.90    6.30
   2 -11   2   88.54   12.50
  -2 -11  -2   75.09   15.31
  -2 -11  -2   73.05   11.08
  -2 -11  -1   57.46   10.13
   2 -11   1   44.55    6.99
   2 -11   1   40.50    9.40
  -2 -11  -1   38.69   10.89
  -2 -11  -1   56.28    5.32
   2 -11   1   48.88    8.81
  -2 -11   0  326.18   26.32
   2 -11   0  298.92   17.14
   2 -11   0  309.47   21.26
  -2 -11   0  313.45   13.65
   2 -11   0  339.63   23.93
  -2 -11   0  340.19   24.15
  -2 -11   1   62.76    5.78
   2 -11  -1   65.56   10.85
   2 -11  -1   55.08    7.64
  -2 -11   1   41.87   10.02
  -2 -11   1   57.40   11.14
   2 -11  -1   61.32    9.78
   2 -11  -2   97.21   12.10
  -2 -11   2   79.64   12.48
   2 -11  -2   96.96   12.59
  -2 -11   2   74.82   12.37
  -2 -11   2   84.48    6.91
   2 -11  -3  142.13   14.24
   2 -11  -3  169.06   16.25
  -2 -11   3  158.19    9.62
  -2 -11   3  173.01   18.07
  -2 -11   4  124.11   15.73
   2 -11  -4  105.96   12.31
   2 -11  -4   87.79   12.67
  -2 -11   4  102.57    7.97
   2 -11  -5   -1.29    4.36
  -2 -11   5    6.14    2.86
  -2 -11   6  303.42   14.93
   2 -11  -6  292.21   20.30
   2 -11  -7   68.57   10.47
  -2 -11   7   74.44    7.43
  -2 -11   8  140.25   10.38
   2 -11  -8  137.80   15.27
   2 -11  -8  173.74   15.66
   2 -11  -9  141.65   15.31
   2 -11  -9  154.73   14.44
   2 -11  -9  125.84   13.66
  -2 -11   9  137.10   10.50
   2 -11 -10   72.44   10.32
  -2 -11  10   71.84    7.74
   2 -11 -10   77.94   11.00
   2 -11 -10   83.67   12.27
  -2 -11  10   60.46   13.50
   2 -11 -11   35.27    8.76
   2 -11 -11   39.13    8.30
   2 -11 -11   27.28    7.33
  -2 -11  11   42.40   11.65
   2 -11 -12  251.39   19.15
   2 -11 -12  263.37   21.24
   2 -11 -13   20.85    6.91
   2 -11 -14   27.35    7.63
   2 -11 -15  124.67   11.81
   2 -11 -15  113.12   12.99
   2 -11 -16   59.49    8.92
   2 -11 -16   75.23   11.15
   2 -11 -17   32.43    7.00
   2 -11 -17   28.40    7.76
   2 -11 -18  119.64   11.86
   2 -11 -18  141.02   14.24
  -2 -12 -11   29.34    7.79
  -2 -12 -10   50.15    9.63
  -2 -12  -9  173.49   17.16
  -2 -12  -8   17.83    6.20
  -2 -12  -8   14.90    6.55
   2 -12   7    7.33    7.27
  -2 -12  -7    4.52    5.08
   2 -12   6   59.49   11.55
  -2 -12  -6   81.23   12.01
   2 -12   5  113.55   14.88
  -2 -12  -5  110.39   14.18
  -2 -12  -4   54.87   15.64
   2 -12   4   38.50    9.31
  -2 -12  -4   40.98    9.49
   2 -12   3  356.57   26.21
  -2 -12  -3  360.07   25.00
   2 -12   2   52.75   11.09
  -2 -12  -2   52.42   10.46
   2 -12   1  149.11   16.83
  -2 -12  -1  168.51   17.33
   2 -12   0   34.29    8.63
   2 -12   0   59.90   10.72
  -2 -12   0   54.74   11.14
   2 -12  -1  115.05   13.82
   2 -12  -1  152.04   16.50
  -2 -12   1  143.52   16.49
  -2 -12   1  133.85    8.78
   2 -12  -2   50.84    9.67
  -2 -12   2   40.09    5.15
   2 -12  -2   50.82   10.11
  -2 -12   2   53.93   10.95
  -2 -12   3  367.54   16.22
   2 -12  -3  367.92   24.19
  -2 -12   3  412.61   28.37
   2 -12  -3  400.63   26.51
   2 -12  -4   46.08    9.12
  -2 -12   4   55.18   11.73
  -2 -12   4   48.96    5.72
  -2 -12   5   96.20   14.86
   2 -12  -5  101.40   12.86
  -2 -12   5   98.76    8.24
   2 -12  -6   59.60   10.81
  -2 -12   6   76.92    7.48
   2 -12  -7   13.83    6.21
   2 -12  -8   11.06    5.64
   2 -12  -9  184.92   16.91
   2 -12 -10   44.03    9.06
   2 -12 -11   33.01    7.97
   2 -12 -12   85.03   11.64
   2 -12 -15  123.49   11.84
   2 -12 -16   16.01    5.31
  -3   0   0    0.97    1.22
  -3   0   1 1818.88   54.02
   3   0  -1 1833.43   45.35
  -3   0  -1 1889.84   44.32
   3   0   1 1828.69   42.69
   3   0   2  199.28   13.24
  -3   0   2  171.26   11.62
  -3   0  -2  182.84    5.85
   3   0  -2  188.39    5.52
   3   0  -2  181.56    6.79
   3   0   2  181.62    6.04
   3   0   3  131.84    5.27
   3   0  -3  127.91    4.78
   3   0   3  138.57    6.30
   3   0   3  120.09   10.44
  -3   0   3  138.40    9.91
   3   0  -3  133.77    9.72
  -3   0   3  118.95    4.76
  -3   0   4  130.14    5.38
   3   0   4  107.73   10.84
   3   0   4  134.66    5.90
  -3   0  -4  126.59    5.76
   3   0  -4  134.15    5.43
   3   0   4  124.09   10.81
   3   0  -4  133.49    9.29
  -3   0   4  123.26    9.32
   3   0   4  127.83    6.28
   3   0   5 3601.70   87.49
   3   0   5 3602.40   85.75
   3   0   5 3609.94   87.81
  -3   0   5 3679.16   86.88
  -3   0  -5 3653.76   87.53
   3   0  -5 3685.06   86.80
   3   0   5 3896.85  103.07
   3   0   5 3614.38   99.30
   3   0  -5 3830.81   93.83
   3   0   6    4.86    1.70
   3   0  -6    3.00    1.43
  -3   0   6    4.53    1.70
   3   0   6    5.87    1.15
   3   0   6    4.63    4.33
  -3   0  -6    5.25    1.82
  -3   0   6    6.62    3.46
   3   0   6   12.21    4.65
  -3   0  -6    7.28    2.03
   3   0  -6    5.07    2.85
   3   0   6    7.20    1.84
   3   0   7 3196.54   94.66
   3   0   7 3157.83   89.67
   3   0  -7 3167.65   80.78
   3   0   7 3219.43   78.03
  -3   0   7 3098.31   77.69
   3   0   7 3154.65   78.43
  -3   0  -7 3164.63   78.47
   3   0  -7 3129.02   77.57
   3   0   7 3111.10   74.14
   3   0  -7 3251.60   80.04
  -3   0  -7 3242.80   79.04
   3   0   8  786.01   32.62
  -3   0  -8  803.65   24.60
   3   0   8  798.24   24.39
  -3   0   8  731.16   23.41
   3   0   8  795.08   23.77
   3   0   8  824.07   37.97
  -3   0  -8  787.46   24.45
   3   0  -8  749.88   23.47
   3   0   8  786.98   20.79
   3   0  -8  758.98   25.24
   3   0  -9   45.21    5.16
   3   0   9   49.69    9.42
   3   0   9   43.32    7.55
  -3   0  -9   46.37    4.76
  -3   0   9   50.86    4.72
   3   0   9   42.10    4.52
   3   0   9   49.99    4.60
   3   0   9   44.30    3.32
   3   0  -9   53.35    4.76
  -3   0  -9   38.50    4.63
  -3   0 -10  722.08   35.06
   3   0 -10  719.41   23.64
  -3   0 -10  711.43   24.29
  -3   0  10  701.21   23.48
   3   0  10  709.80   24.00
   3   0  10  763.58   39.51
   3   0  10  750.80   31.76
  -3   0 -10  720.77   24.17
   3   0  10  725.31   23.41
   3   0  10  729.02   21.06
   3   0 -10  717.48   25.20
  -3   0 -11 1749.28   62.87
   3   0  11 1638.02   67.40
   3   0  11 1710.59   56.91
  -3   0 -11 1709.70   48.19
   3   0  11 1756.35   47.43
   3   0  11 1656.47   44.50
  -3   0  11 1718.67   47.75
   3   0  11 1762.69   48.44
   3   0 -11 1687.73   47.60
  -3   0 -11 1695.33   48.46
  -3   0 -11 1697.39   42.62
   3   0 -11 1760.93   49.58
  -3   0 -12    1.06    1.27
   3   0  12   -0.35    1.74
   3   0  12    0.55    2.29
  -3   0  12    1.55    2.27
   3   0 -12   -0.53    2.32
  -3   0 -12   -6.35    5.56
   3   0  12    6.32    7.64
   3   0  12   -1.10    4.25
  -3   0 -12    3.77    2.41
   3   0  12    0.50    1.85
   3   0 -12    0.62    2.45
  -3   0 -12   -1.15    2.16
   3   0 -13 2095.05   59.72
   3   0  13 2114.96   66.82
  -3   0 -13 2119.99   58.48
  -3   0 -13 2082.31   52.25
  -3   0  13 2105.35   58.25
   3   0  13 2121.32   58.73
   3   0  13 2193.15   58.03
  -3   0 -13 2085.13   58.95
   3   0 -13 2033.61   58.20
   3   0  13 2077.53   55.08
  -3   0 -13 2148.62   74.81
  -3   0 -14   81.34   12.83
   3   0  14   89.74   10.45
   3   0 -14   81.87    7.49
  -3   0 -14   86.87    8.06
  -3   0 -14   76.23    4.78
   3   0  14   71.16    7.08
  -3   0  14   75.05    7.18
   3   0  14   77.38    7.15
   3   0  14   66.22    5.92
  -3   0 -14   95.55    7.90
   3   0 -14   76.36    7.73
  -3   0 -15   74.29   13.01
   3   0  15   81.41    6.61
  -3   0 -15   79.63    7.60
   3   0  15   75.76    9.95
  -3   0 -15   81.80    5.21
   3   0 -15   87.95    8.65
   3   0  15   69.55    7.15
   3   0  15   85.03    8.08
  -3   0  15   82.50    7.64
   3   0 -15   84.92    7.96
  -3   0 -15   80.24    8.24
  -3   0 -16   30.77    3.50
  -3   0 -16   48.66   11.39
  -3   0 -16   26.27    5.46
   3   0 -16   32.50    5.33
   3   0  16   26.52    6.51
  -3   0  16   33.30    5.44
   3   0  16   27.59    5.31
  -3   0 -16   33.25    5.30
  -3   0  16   28.16    6.13
   3   0  16   33.62    4.75
   3   0 -16   37.85    6.04
   3   0  16   36.05    5.46
   3   0 -17 1025.51   34.81
  -3   0 -17  977.90   34.88
  -3   0 -17  980.37   34.02
   3   0 -17 1021.19   35.62
   3   0  17  910.88   38.31
  -3   0  17  949.90   33.68
   3   0  17  946.95   34.06
  -3   0  17  943.16   36.80
   3   0  17  984.99   31.53
  -3   0 -17  874.95   46.29
  -3   0 -17  933.63   27.47
   3   0  17  936.30   32.95
   3   0 -18  100.13    9.52
  -3   0 -18  106.65   10.04
  -3   0 -18  134.16   10.73
   3   0 -18   93.71    9.85
   3   0  18  105.23   11.82
   3   0  18  112.45   10.03
  -3   0  18  106.94    9.57
   3   0  18  106.13    8.55
  -3   0  18   96.78   10.78
  -3   0 -18  120.92   16.89
  -3   0 -18  108.06    6.57
   3   0  18   93.91    8.94
   3   0 -19  609.98   27.00
  -3   0 -19  701.11   41.17
   3   0  19  666.34   30.77
   3   0  19  685.77   25.40
  -3   0  19  692.94   30.59
  -3   0 -19  667.79   21.38
  -3   0 -19  680.09   27.74
  -3   0  19  666.55   27.32
   3   0  19  660.26   27.64
   3   0 -19  659.63   28.31
   3   0  19  672.82   26.93
  -3   0 -19  685.43   28.67
  -3   0 -20   30.21    6.53
   3   0 -20   21.11    5.32
   3   0  20   26.41    6.37
  -3   0  20   14.58    6.32
   3   0  20   23.74    5.49
   3   0  20   31.36    6.06
   3   0 -20   18.38    5.82
  -3   0 -20   27.44   10.50
   3   0  20   28.06    5.89
  -3   0  20   25.13    5.65
  -3   0 -20   32.96    6.21
  -3   0 -20   25.10    3.70
   3   0 -21    8.70    4.62
  -3   0 -21    9.22    4.50
   3   0 -21   10.07    4.81
   3   0  21   14.30    4.29
   3   0  21    7.40    5.05
  -3   0 -21   15.98    5.06
  -3   0 -21   21.29    9.90
  -3   0 -21    9.34    2.66
   3   0 -22   36.63    7.29
  -3   0 -22   39.52    6.96
   3   0 -22   31.33    6.67
   3   0  22   35.40    6.03
  -3   0 -22   33.26    4.21
   3   0  22   26.12    6.28
  -3   0 -22   39.06   12.32
  -3   0 -23  343.84   20.24
  -3   0 -23  309.77   13.21
   3   0 -23  335.30   20.02
   3   0 -23  354.43   20.64
   3   0  23  301.42   17.09
   3   0  23  287.51   18.03
  -3   0 -24    3.26    4.06
   3   0 -24    2.90    9.78
   3   0 -24   -1.11    3.89
   3   0 -25   85.38   18.35
  -3   0 -25   73.69    9.82
  -3   0 -26   12.98    5.42
  -3  -1 -26  275.81   18.62
   3   1 -25   18.67    5.99
  -3  -1 -25   14.65    5.94
   3   1 -25   17.65   10.55
  -3  -1 -25   11.90    4.76
  -3  -1 -24  104.86   11.09
   3   1 -24  100.10   11.26
   3   1 -24   80.43   16.27
  -3  -1 -24   98.52   11.46
   3   1 -23   42.20   13.35
   3  -1  23   31.40    7.06
   3  -1  23   26.58    5.51
  -3  -1 -23   29.75    6.31
   3   1 -23   25.92    6.95
  -3  -1 -23   26.98    6.50
  -3  -1 -23   18.56    2.91
  -3  -1 -22  127.00    6.70
   3  -1  22  135.78   10.89
   3   1 -22  122.43   12.14
  -3  -1 -22  140.61   12.77
   3  -1  22  139.35   13.72
  -3  -1 -22  128.24   11.44
   3   1 -21   76.58    9.58
  -3  -1 -21   87.90    9.37
   3  -1  21   69.16    7.90
  -3  -1 -21   66.06    4.74
  -3  -1 -21   90.04    9.99
  -3  -1 -21   80.04   16.46
   3  -1  21   64.77    9.97
  -3  -1 -20  636.22   27.64
  -3  -1 -20  591.61   40.07
   3  -1  20  570.89   29.35
  -3  -1 -20  560.83   17.89
   3   1 -20  565.00   26.42
  -3  -1 -20  572.82   25.36
  -3   1  20  640.89   29.47
   3  -1  20  622.59   24.43
  -3   1  20  597.93   26.27
   3  -1  20  655.75   26.55
  -3  -1 -19   63.02   13.66
  -3  -1 -19   53.59    7.63
   3  -1  19   53.03    9.30
  -3  -1 -19   49.55    3.97
  -3  -1 -19   56.28    7.16
   3  -1  19   50.76    6.50
  -3   1  19   58.46    9.14
   3  -1  19   57.07    7.24
   3   1 -19   59.13    8.30
  -3   1  19   56.03    7.38
   3  -1  19   54.90    7.41
  -3  -1 -18   79.54    8.84
  -3   1  18   77.17    8.43
  -3  -1 -18   56.16   13.26
   3   1 -18   60.02    7.90
   3  -1  18   81.74   11.03
   3  -1  18   90.58    8.98
  -3  -1 -18   77.39    8.23
  -3   1  18   75.82    9.69
   3   1 -18   96.73    9.67
   3  -1  18   90.81    8.81
  -3  -1 -18   78.75    4.69
  -3  -1 -17  126.03   10.68
  -3   1  17  130.65   10.44
  -3  -1 -17  103.44   16.24
   3  -1  17  117.88   13.18
  -3  -1 -17  113.90    5.56
   3  -1  17  111.46    9.86
  -3  -1 -17  141.73   10.36
  -3   1  17  119.03   11.60
   3  -1  17  108.38    9.38
   3   1 -17  107.69   10.04
   3   1 -17  113.72    9.94
  -3  -1 -16  516.32   22.35
  -3  -1 -16  499.14   34.05
   3  -1  16  546.86   27.98
  -3  -1 -16  467.05   14.38
   3  -1  16  483.56   20.88
   3   1 -16  529.04   22.66
  -3   1  16  496.34   21.40
  -3   1  16  512.26   24.12
   3   1 -16  508.82   21.71
   3  -1  16  473.34   21.36
  -3  -1 -16  512.77   21.16
   3  -1  15   53.39    6.18
   3   1 -15   66.96    7.33
  -3  -1 -15   47.44   11.63
  -3  -1 -15   49.90    6.62
   3   1 -15   54.78    6.30
   3  -1  15   54.26    9.28
  -3  -1 -15   45.05    3.04
  -3   1  15   36.99    6.57
  -3  -1 -15   41.04    5.69
   3  -1  15   57.15    6.75
  -3   1  15   47.75    6.13
  -3  -1 -14 1294.17   55.97
   3  -1  14 1226.99   47.00
   3  -1  14 1289.04   39.33
  -3  -1 -14 1175.75   30.38
  -3  -1 -14 1231.48   37.83
   3   1 -14 1273.88   40.05
   3  -1  14 1285.45   38.71
  -3   1  14 1177.64   38.43
  -3   1  14 1257.38   42.19
  -3  -1 -14 1321.01   40.01
   3   1 -14 1251.71   38.87
  -3  -1 -13  106.65   14.88
   3  -1  13  120.63   12.68
   3  -1  13  127.56   16.55
   3  -1  13  113.30    8.79
  -3  -1 -13  109.63    4.28
   3  -1  13  121.05    8.58
   3   1 -13  118.95    9.20
  -3   1  13  138.05    9.38
  -3  -1 -13  123.18    8.47
  -3   1  13  120.10   10.14
   3   1 -13  131.77    9.07
  -3  -1 -13  115.71    8.92
  -3  -1 -12    3.54    5.49
   3  -1  12    1.90    5.89
   3  -1  12   12.09    5.66
  -3  -1 -12    8.04    3.14
   3  -1  12    9.45    3.08
  -3   1  12    6.49    2.73
  -3  -1 -12    6.37    2.56
   3  -1  12    9.35    2.92
  -3   1  12    6.89    3.36
   3   1 -12   11.71    3.16
   3   1 -12    6.64    3.05
   3  -1  11   25.85    8.24
   3   1 -11   17.34    3.77
   3  -1  11   23.55    3.87
  -3  -1 -11   20.02    3.79
  -3   1  11   24.95    3.89
   3  -1  11   22.63    3.78
  -3  -1 -11   33.55    4.30
  -3   1  11   26.64    5.11
   3   1 -11   23.28    3.94
  -3  -1 -11   28.34    8.27
   3  -1  10 1462.77   39.94
  -3   1  10 1362.56   39.66
  -3  -1 -10 1396.17   39.07
   3  -1  10 1409.37   55.01
  -3  -1 -10 1376.54   54.69
  -3   1  10 1436.29   43.59
   3   1 -10 1326.17   39.35
   3  -1  10 1367.65   39.91
  -3  -1 -10 1377.02   40.10
   3   1 -10 1362.17   40.84
  -3   1   9  144.42    8.21
   3  -1   9  155.81    8.49
  -3  -1  -9  119.12    7.25
   3  -1   9  160.94   15.50
  -3   1   9  151.54   10.27
   3   1  -9  134.10    8.52
   3   1  -9  120.25    7.63
  -3  -1  -9  125.09    7.98
   3  -1   9  147.66    8.44
   3   1  -8 3567.00   87.33
  -3  -1  -8 3530.72   88.09
   3  -1   8 3516.90   88.12
   3   1  -8 3496.01   88.96
  -3  -1  -8 3493.02   87.12
   3  -1   8 3610.50   88.28
  -3   1   8 3574.75   87.97
   3  -1   8 3591.13  103.32
   3  -1   7   99.12   11.46
  -3  -1  -7  104.29   10.60
   3  -1   7  107.78    5.60
  -3   1   7  116.79    6.67
   3  -1   7  104.19    6.62
  -3  -1  -7  116.38    6.36
   3   1  -7  118.99    7.20
   3   1  -7  113.70    6.35
   3  -1   7  102.79    6.30
   3  -1   7  112.02    6.70
  -3  -1  -7  115.18    6.68
  -3  -1  -6  286.14   17.24
  -3  -1  -6  273.83   10.50
   3  -1   6  307.37   10.50
  -3   1   6  284.29   10.98
   3  -1   6  253.36   17.34
   3  -1   6  276.66   11.05
  -3  -1  -6  270.23   10.77
   3  -1   6  300.98   10.58
   3  -1   6  278.25   11.48
   3   1  -6  277.55   11.68
  -3  -1  -5   75.85    8.77
  -3  -1  -5   71.00    4.41
  -3  -1  -5   67.06    4.49
   3  -1   5   79.45    4.87
   3  -1   5   76.64    5.36
   3  -1   5   79.21    4.72
   3   1  -5   68.84    5.01
   3  -1   5   71.94    4.17
   3   1  -4 1531.88   45.51
  -3  -1  -4 1488.76   38.20
   3  -1   4 1540.15   38.82
   3  -1   4 1509.97   40.31
   3  -1   4 1491.88   37.41
  -3  -1  -3   71.52    3.75
   3  -1   3   74.02    3.73
   3   1  -3   55.45    6.62
  -3   1   3   65.42    5.15
  -3   1   3   65.05    4.68
  -3  -1  -3   64.46    3.22
  -3  -1  -2 1266.72   44.19
  -3  -1  -2 1381.08   33.48
  -3   1   2 1403.87   36.66
   3  -1   2 1335.02   38.94
   3  -1   2 1366.67   34.61
  -3   1   2 1371.57   37.18
  -3  -1  -1  114.83   10.10
  -3  -1  -1  115.03    3.96
  -3   1   1  115.52    6.24
   3  -1   1  117.43    5.60
  -3   1   1  129.43    6.98
   3  -1   1  115.62    7.24
  -3   1   0  277.40   10.11
  -3  -1   0  267.72   15.39
   3  -1   0  261.63    9.90
   3  -1   0  272.77   11.39
  -3   1  -1  112.29    5.47
   3  -1  -1  118.83    6.23
  -3  -1   1  126.01   10.16
   3  -1  -2 1323.69   36.95
  -3  -1   2 1384.80   32.64
  -3   1  -2 1308.65   34.80
   3   1   2 1419.32   45.05
  -3  -1   2 1405.98   43.76
   3   1   3   63.46    3.61
  -3   1  -3   72.85    4.23
  -3  -1   3   68.95    3.26
   3   1   3   77.43    3.83
   3  -1  -3   66.20    3.80
  -3  -1   3   64.57    7.23
   3   1   3   71.21    8.09
   3   1   4 1572.78   39.03
   3  -1  -4 1586.11   39.72
   3   1   4 1554.50   39.67
  -3  -1   4 1530.19   38.77
   3   1   4 1566.59   53.59
   3  -1  -4 1608.72   47.16
   3   1   4 1580.24   50.41
  -3  -1   4 1618.42   47.82
   3  -1  -5   87.33    4.89
   3   1   5   74.57    4.16
  -3  -1   5   70.92    4.16
   3  -1  -5   62.22    6.63
   3   1   5   74.41    8.57
  -3  -1   5   72.47    7.44
   3   1   5   66.50    4.38
   3   1   5   68.65    9.64
   3   1   6  296.31   10.33
   3   1   6  285.09   17.13
   3  -1  -6  282.99   13.83
  -3  -1   6  284.46   14.70
   3   1   6  293.05   20.66
   3   1   6  269.07   10.79
  -3  -1   6  277.61   10.35
   3  -1  -6  288.47   10.93
   3   1   6  288.45    8.74
   3   1   7  109.94   10.70
  -3  -1   7  120.17    8.98
   3  -1  -7  109.06    7.88
  -3   1  -7   93.74    6.90
   3   1   7  112.10    5.97
   3   1   7  116.44   13.87
  -3  -1   7  109.39    6.21
   3   1   7  118.59    6.75
   3  -1  -7  111.10    6.52
   3   1   7  111.20    4.77
  -3  -1   8 3498.79   85.46
   3   1   8 3485.33   86.29
   3  -1  -8 3344.33   85.78
  -3   1  -8 3550.00   87.93
   3  -1  -8 3333.89   87.04
   3   1   8 3513.58   96.57
  -3  -1   8 3418.81   90.10
   3   1   8 3492.00   84.94
   3   1   8 3482.51   82.45
   3   1   8 3625.04  109.19
   3   1   9  115.36   15.26
   3   1   9  125.15   11.64
   3  -1  -9  154.49    8.06
  -3  -1   9  109.24    8.54
  -3  -1   9  117.60    7.37
   3   1   9  126.11    7.90
   3  -1  -9  134.35    8.08
  -3   1  -9  142.50    7.18
  -3   1  -9  154.09    9.10
   3   1   9  123.59    5.98
   3   1   9  124.26    7.17
   3  -1  -9  132.36    8.85
   3   1  10 1516.13   40.70
  -3   1 -10 1510.61   43.29
   3   1  10 1395.57   61.53
   3   1  10 1490.93   50.12
  -3  -1  10 1441.82   42.75
   3   1  10 1459.58   38.39
   3  -1 -10 1511.48   43.54
   3  -1 -10 1430.62   41.59
   3   1  10 1454.67   41.76
  -3  -1  10 1409.44   40.89
  -3   1 -10 1440.09   39.12
   3  -1 -10 1489.96   38.70
   3  -1 -11   22.45    3.91
  -3  -1  11   19.63    3.69
   3   1  11   23.44    3.58
  -3  -1  11   17.80    3.90
   3   1  11   16.41    5.45
  -3   1 -11   19.59    2.92
   3  -1 -11   22.81    4.48
   3   1  11   29.24    4.45
   3   1  11   24.52    3.10
  -3   1 -11   23.05    4.07
  -3  -1  12    8.19    2.67
   3  -1 -12    7.62    3.01
   3   1  12    5.14    2.19
   3  -1 -12   10.25    3.70
   3   1  12    3.34    2.33
  -3  -1  12    3.76    2.45
   3   1  12    3.13    3.91
  -3   1 -12    5.65    2.20
  -3   1 -12    8.99    3.32
   3   1  12    6.39    2.16
   3   1  13  115.49    8.01
   3  -1 -13  127.89    9.78
   3   1  13  122.88    7.59
  -3   1 -13  118.09    6.95
  -3   1 -13  115.48    8.98
  -3  -1  13  109.13    7.32
   3   1  13  101.06   11.10
   3   1  13  114.08    8.81
  -3  -1  13  108.64    8.27
   3  -1 -13  117.36    8.70
   3   1  14 1283.74   38.69
   3  -1 -14 1283.83   41.52
  -3  -1  14 1289.78   35.70
   3   1  14 1270.02   45.88
   3  -1 -14 1276.29   40.05
  -3   1 -14 1206.58   40.10
  -3   1 -14 1258.77   35.73
   3   1  14 1282.60   37.00
  -3  -1  14 1332.69   39.78
   3   1  14 1287.89   40.25
   3  -1 -15   71.44    7.78
  -3  -1  15   50.06    6.06
   3   1  15   43.40    5.92
   3   1  15   50.97    5.88
   3  -1 -15   45.80    6.24
  -3   1 -15   55.34    6.82
  -3   1 -15   57.92    5.16
   3   1  15   45.41    5.11
   3   1  15   48.96    8.35
   3   1  16  457.92   18.35
  -3   1 -16  461.81   16.91
   3   1  16  439.55   20.42
  -3  -1  16  446.78   19.92
  -3   1 -16  464.95   21.00
   3   1  16  459.39   19.65
   3  -1 -16  443.85   21.19
   3  -1 -16  496.76   21.08
   3   1  16  436.32   23.54
   3   1  17  114.65   11.68
   3  -1 -17  124.10   10.33
  -3   1 -17  122.89    7.86
   3   1  17  119.63   10.29
  -3  -1  17  119.94    9.97
   3   1  17  137.34   10.14
  -3   1 -17  127.69   10.57
   3   1  17  111.78    8.71
   3   1  18   76.18    7.33
   3   1  18   71.09    9.29
   3  -1 -18   77.66    8.31
   3   1  18   66.54    7.62
  -3   1 -18   88.60    9.06
  -3   1 -18   62.28    5.85
   3   1  18   77.10    8.43
  -3  -1  18   79.06    8.37
   3   1  19   64.81    8.09
  -3  -1  19   48.38    7.09
  -3   1 -19   41.31    6.61
  -3   1 -19   48.52    5.28
   3   1  19   74.38    7.94
   3  -1 -19   45.62    7.16
   3   1  19   47.59    6.36
   3   1  19   51.54    8.21
   3   1  20  633.39   25.99
  -3   1 -20  613.57   27.12
  -3   1 -20  589.62   21.39
  -3  -1  20  619.89   26.41
   3   1  20  590.17   27.28
   3  -1 -20  589.17   26.48
   3   1  20  601.64   24.10
  -3   1 -21   67.91    6.33
   3   1  21   62.79    7.50
   3  -1 -21   72.07    8.84
   3   1  21   73.10    8.53
  -3   1 -21   83.36    9.47
  -3   1 -22  125.08   12.05
   3   1  22  125.73   10.44
  -3   1 -22  119.25    8.64
   3  -1 -22  144.18   12.69
   3   1  23   20.83    5.38
   3  -1 -23   20.36    5.87
  -3   1 -23   30.46    6.46
  -3   1 -23   20.47    4.23
  -3   1 -24   91.07   10.70
   3  -1 -24   93.86   10.71
   3  -1 -25   17.46    5.89
  -3   1 -25   28.50    7.04
  -3  -2 -26   18.49    5.77
  -3  -2 -25  121.29   13.19
  -3  -2 -25  133.58   12.34
  -3  -2 -24    7.08    5.06
   3   2 -24    6.04    7.30
  -3  -2 -24    3.99    3.73
   3   2 -24   -1.13    5.77
  -3  -2 -23  294.85   18.35
   3   2 -23  318.49   18.84
  -3  -2 -23  330.95   18.06
   3   2 -23  289.51   25.25
   3  -2  23  308.39   20.60
   3  -2  23  300.35   16.28
  -3  -2 -22    6.49    4.41
   3   2 -22    6.03    7.03
   3   2 -22   -3.12    4.86
  -3  -2 -22    0.91    3.17
   3  -2  22    4.09    5.41
  -3  -2 -22    1.01    0.96
  -3  -2 -21   58.82    8.28
   3   2 -21   37.45   10.46
   3  -2  21   43.41    8.82
  -3  -2 -21   31.87    6.18
   3   2 -21   29.82    6.74
  -3  -2 -21   29.38    2.32
  -3  -2 -20   -2.73    8.47
  -3  -2 -20   -0.98    4.01
   3  -2  20    1.42    5.32
  -3  -2 -20    1.21    1.11
  -3   2  20   -0.93    3.68
  -3  -2 -20    3.27    3.74
   3   2 -20    0.95    3.96
  -3  -2 -19  311.21   17.92
  -3  -2 -19  282.39   15.86
  -3   2  19  260.42   18.08
  -3  -2 -19  286.62   28.58
   3  -2  19  304.87   21.73
   3  -2  19  334.84   17.92
   3   2 -19  352.54   18.53
   3  -2  19  312.51   17.01
  -3   2  19  304.52   17.42
  -3  -2 -19  253.75    8.39
  -3  -2 -18   17.98    9.61
  -3   2  18   11.75    4.45
   3  -2  18    7.20    5.72
  -3   2  18   10.57    4.85
  -3  -2 -18   10.17    3.79
   3   2 -18   17.19    5.09
  -3  -2 -18   12.31    4.36
   3  -2  18   10.02    4.14
   3  -2  18   10.25    4.11
  -3  -2 -18    9.69    1.34
   3  -2  17 1010.76   43.85
  -3   2  17  958.14   38.19
  -3  -2 -17 1054.05   34.76
   3   2 -17 1039.31   36.56
   3  -2  17 1039.17   35.62
   3  -2  17 1056.84   36.41
  -3  -2 -17  990.98   53.34
  -3   2  17 1003.30   36.00
  -3  -2 -17 1052.54   36.85
   3   2 -16   74.06    7.98
   3  -2  16   57.18    7.01
  -3  -2 -16   71.38   14.84
  -3   2  16   57.09    8.28
  -3  -2 -16   76.41    7.45
  -3   2  16   66.31    7.51
   3  -2  16   55.07    7.02
  -3  -2 -16   75.29    8.07
   3  -2  15  228.04   13.38
   3   2 -15  235.87   13.98
  -3  -2 -15  226.41   23.76
  -3   2  15  244.77   15.92
  -3  -2 -15  219.91   12.39
  -3   2  15  242.67   14.14
   3  -2  15  234.11   13.72
  -3  -2 -15  260.95   14.52
   3  -2  14  130.59   17.14
   3   2 -14  125.53    9.66
   3  -2  14  110.06    8.81
  -3  -2 -14  137.65   18.03
  -3   2  14  110.59   10.53
  -3  -2 -14  115.23    8.45
  -3   2  14  124.50    9.49
   3  -2  14  126.72    9.53
  -3  -2 -14  139.63   10.15
   3  -2  13  551.59   21.25
   3   2 -13  540.59   21.68
  -3  -2 -13  503.82   34.26
   3  -2  13  511.16   32.58
  -3   2  13  503.81   23.18
  -3  -2 -13  501.85   19.45
  -3   2  13  526.40   21.29
  -3  -2 -13  534.90   21.48
   3  -2  13  521.94   21.14
   3  -2  12   37.09    9.36
  -3   2  12   35.61    5.92
   3  -2  12   29.43    4.58
  -3  -2 -12   29.25    4.09
   3   2 -12   35.33    5.06
  -3  -2 -12   41.53   10.65
  -3  -2 -12   29.11    4.63
   3  -2  12   22.56    4.14
  -3   2  12   34.03    4.77
  -3  -2 -11 1143.97   43.17
  -3   2  11 1188.79   39.13
  -3  -2 -11 1128.23   33.68
   3  -2  11 1201.17   35.89
   3   2 -11 1165.52   36.08
  -3  -2 -11 1165.25   36.10
  -3   2  11 1157.05   35.97
   3  -2  11 1190.01   36.11
   3  -2  11 1180.77   49.04
   3  -2  10   61.30    9.75
  -3   2  10   80.73    6.60
  -3  -2 -10   68.18    9.14
   3   2 -10   63.99    6.02
  -3   2  10   76.85    7.63
  -3  -2 -10   63.38    6.12
   3  -2  10   75.52    6.31
  -3  -2 -10   62.19    5.21
   3  -2  10   85.46    6.80
   3  -2   9   76.96   10.39
  -3  -2  -9   85.58    9.88
   3   2  -9   67.13    6.10
   3  -2   9   70.21    6.10
  -3  -2  -9   74.60    5.25
  -3   2   9   83.67    7.89
  -3   2   9   83.82    6.51
   3  -2   9   69.73    6.06
  -3  -2  -9   73.96    6.20
   3  -2   8  468.94   24.77
  -3  -2  -8  438.45   23.05
   3   2  -8  449.92   16.80
   3  -2   8  432.96   17.94
  -3  -2  -8  438.91   16.76
  -3  -2  -8  456.70   14.53
  -3  -2  -8  469.58   15.11
   3  -2   8  471.48   17.31
   3  -2   8  466.29   17.18
  -3   2   8  396.97   18.59
   3  -2   7 2251.85   58.02
  -3  -2  -7 2208.74   74.28
  -3  -2  -7 2206.49   67.74
   3   2  -7 2180.02   57.67
   3  -2   7 2312.52   59.41
  -3  -2  -7 2209.87   55.15
   3  -2   7 2241.83   58.60
  -3  -2  -7 2151.47   54.62
  -3  -2  -7 2186.41   57.55
   3  -2   7 2306.42   57.39
  -3  -2  -6  452.94   14.01
  -3  -2  -6  485.23   27.01
  -3  -2  -6  498.09   23.88
   3  -2   6  411.01   15.64
   3  -2   6  438.78   16.59
  -3  -2  -6  470.11   14.07
   3  -2   6  443.86   16.61
  -3  -2  -6  455.80   15.81
   3   2  -6  484.97   16.24
   3  -2   5 2303.52   58.89
   3  -2   5 2335.88   64.47
  -3  -2  -5 2384.12   73.49
  -3  -2  -5 2334.59   69.03
   3  -2   5 2346.52   59.70
  -3  -2  -5 2322.54   55.40
   3  -2   5 2360.38   59.18
  -3  -2  -5 2133.14   55.83
  -3  -2  -5 2234.57   57.59
   3   2  -5 2307.29   57.65
   3   2  -4  222.91    8.82
   3  -2   4  222.81   10.37
   3  -2   4  198.36    9.79
   3  -2   4  215.14   12.38
  -3  -2  -4  199.52    8.29
   3  -2   4  224.88    9.69
  -3  -2  -4  225.27   16.59
  -3  -2  -4  218.80    8.79
   3   2  -4  224.21    7.55
  -3  -2  -3  195.70    7.85
   3   2  -3  207.36    7.85
   3  -2   3  209.98   11.80
  -3  -2  -3  193.29   14.80
   3  -2   3  177.81    8.48
  -3  -2  -3  193.06    8.48
  -3  -2  -2  523.50   15.36
   3  -2   2  523.56   17.14
  -3   2   2  524.71   18.43
   3   2  -2  545.81   15.15
  -3  -2  -2  503.08   17.61
  -3   2   2  523.99   19.27
   3  -2   2  507.24   20.10
   3   2  -1 3129.28   74.48
   3  -2   1 3155.75   81.97
  -3   2   1 3221.51   80.92
  -3  -2  -1 3177.43   87.93
  -3   2   1 3193.00   79.14
   3  -2   1 3154.74   78.06
  -3   2   0   11.75    3.09
   3   2   0    9.85    4.28
  -3  -2   0    5.05    3.26
   3  -2   0   11.09    2.43
  -3   2   0   13.83    2.65
  -3   2  -1 3185.47   81.95
   3   2   1 3147.92   89.22
   3  -2  -1 3168.76   79.62
  -3   2  -1 3177.90   79.28
   3   2   1 3212.32   87.94
  -3  -2   1 3302.46   88.33
   3   2   2  503.98   12.89
  -3   2  -2  519.16   17.72
   3   2   2  552.20   23.98
  -3  -2   2  518.13   23.05
   3  -2  -2  525.05   18.24
  -3   2  -3  189.45    9.39
  -3  -2   3  195.85   13.03
   3   2   3  188.54   13.39
   3   2   3  193.82    5.88
   3  -2  -3  196.12   10.05
   3  -2  -4  204.52    8.97
   3  -2  -4  215.69   10.99
  -3   2  -4  198.51   10.15
   3   2   4  222.17    7.00
   3   2   4  214.31   14.26
  -3  -2   4  233.52   14.12
  -3  -2   5 2437.35   68.31
   3   2   5 2357.03   69.94
   3   2   5 2400.09   60.02
   3  -2  -5 2306.02   60.28
   3  -2  -5 2457.50   64.03
   3   2   5 2390.52   56.30
  -3  -2   5 2402.10   58.98
   3   2   5 2312.18   59.95
   3   2   5 2397.81   57.35
   3   2   6  423.17   21.90
  -3  -2   6  485.93   21.38
   3  -2  -6  446.79   16.24
   3   2   6  484.41   16.31
  -3  -2   6  479.74   15.45
   3  -2  -6  461.40   18.83
   3   2   6  487.82   15.65
   3   2   6  467.32   14.21
   3   2   6  484.16   29.78
   3   2   7 2140.21   54.17
   3   2   7 2101.22   65.49
  -3  -2   7 2248.21   63.11
   3   2   7 2252.90   56.89
  -3  -2   7 2183.16   55.67
   3   2   7 2174.13   77.93
   3   2   7 2209.54   55.24
   3  -2  -7 2129.32   56.72
   3   2   8  471.24   15.20
  -3  -2   8  500.37   21.12
   3   2   8  467.53   22.98
   3   2   8  447.35   15.22
   3   2   8  471.39   17.08
  -3  -2   8  440.88   15.04
   3  -2  -8  436.37   16.75
   3   2   8  451.27   31.17
  -3  -2   8  446.34   16.17
  -3   2  -9   72.05    5.77
  -3  -2   9   79.62    8.17
   3   2   9   67.82    8.99
   3   2   9   75.14    6.28
   3   2   9   75.49    5.18
   3   2   9   67.30    5.07
  -3  -2   9   73.80    5.75
   3  -2  -9   72.25    6.14
  -3  -2   9   80.11    5.63
  -3  -2  10   79.48    5.73
   3   2  10   70.19    5.37
   3  -2 -10   74.36    5.90
  -3  -2  10   62.24    6.99
   3   2  10   60.96    8.42
   3   2  10   57.19    5.63
   3   2  10   67.53    5.13
  -3  -2  10   62.42    5.56
   3  -2 -10   74.92    6.46
  -3   2 -10   73.52    5.87
   3  -2 -11 1163.81   36.14
  -3  -2  11 1191.52   34.53
  -3  -2  11 1163.11   35.20
   3   2  11 1197.06   33.80
   3   2  11 1195.51   34.28
  -3  -2  11 1175.66   38.29
   3   2  11 1198.43   42.75
  -3   2 -11 1198.89   34.65
   3   2  11 1184.21   36.32
   3  -2 -11 1176.25   32.43
  -3   2 -11 1132.38   37.25
   3   2  12   32.08    4.71
  -3   2 -12   30.05    3.91
  -3  -2  12   27.08    4.76
   3   2  12   33.29    6.57
   3   2  12   28.29    3.72
  -3   2 -12   30.68    4.96
  -3  -2  12   33.34    4.65
   3  -2 -12   33.65    4.75
  -3  -2  12   27.72    4.18
   3   2  12   29.67    3.98
  -3   2 -13  506.79   19.13
   3   2  13  530.46   19.16
   3   2  13  553.83   21.81
   3   2  13  519.30   25.46
  -3  -2  13  544.43   21.79
   3  -2 -13  516.42   21.37
  -3  -2  13  559.23   21.16
   3   2  13  534.66   19.89
  -3  -2  13  539.34   20.53
  -3   2 -13  539.08   22.45
   3   2  14  120.50    9.50
  -3  -2  14  114.59    9.06
   3   2  14  125.56   11.89
  -3  -2  14  126.32    9.24
   3  -2 -14  125.07    9.39
  -3   2 -14  112.18    9.45
   3   2  14  112.70    7.80
  -3   2 -14  110.14    7.80
   3   2  14  123.68    8.57
   3   2  15  250.75   13.08
  -3  -2  15  244.76   13.02
   3   2  15  238.97   16.61
  -3  -2  15  239.18   13.52
  -3   2 -15  234.17   14.46
   3  -2 -15  230.38   13.80
   3   2  15  243.60   12.34
   3   2  15  244.03   14.11
  -3   2 -15  245.29   12.20
  -3  -2  16   70.82    6.59
  -3   2 -16   59.70    6.21
   3   2  16   75.53    6.83
  -3   2 -16   71.33    8.18
   3  -2 -16   64.97    7.61
  -3  -2  16   67.26    7.25
   3   2  16   67.75    6.91
   3   2  16   78.00    8.04
  -3  -2  17  959.50   30.03
   3   2  17  951.60   34.44
   3   2  17  972.12   32.07
  -3   2 -17  983.40   35.90
   3  -2 -17  956.71   34.57
   3   2  17  974.64   32.89
  -3   2 -17  964.40   30.97
  -3  -2  17  934.75   33.59
   3   2  18   10.55    3.73
  -3  -2  18   16.20    3.09
  -3   2 -18    9.16    4.29
   3   2  18    6.77    4.27
  -3  -2  18   11.67    4.25
  -3   2 -18   10.61    3.31
   3   2  18    8.34    3.40
   3  -2 -18   10.18    3.90
   3  -2 -19  282.00   16.74
  -3  -2  19  293.91   16.58
  -3   2 -19  308.00   18.06
  -3   2 -19  260.57   13.82
   3   2  19  298.72   16.10
   3   2  19  298.93   15.47
   3   2  19  293.34   17.29
   3   2  20   -0.72    2.93
   3   2  20    0.79    3.38
  -3  -2  20   -0.86    3.61
  -3   2 -20    0.59    2.48
   3  -2 -20    0.94    3.51
  -3   2 -20    2.02    3.40
   3   2  21   45.48    6.59
   3  -2 -21   30.72    7.15
   3   2  21   41.45    6.50
  -3   2 -21   35.37    5.27
   3  -2 -21   36.48    6.77
  -3   2 -21   33.81    6.97
   3  -2 -22    3.19    3.86
   3  -2 -22    2.07    3.62
  -3   2 -22    1.25    2.98
   3   2  22    4.77    3.49
  -3   2 -22    2.22    4.40
   3  -2 -23  316.66   19.59
  -3   2 -23  294.56   15.32
  -3   2 -23  306.21   19.84
   3  -2 -23  336.23   20.28
   3   2  23  333.79   18.13
  -3   2 -24    3.62    4.91
  -3  -2  24    6.91    4.57
   3  -2 -24   -1.15    5.05
   3  -2 -24    9.06    5.30
  -3  -2  25  160.89   14.85
   3  -2 -25  144.89   13.72
   3  -2 -25  130.40   13.40
  -3   2 -25  153.00   14.56
  -3  -2  26   11.22    5.84
  -3  -2  27   27.08    7.56
  -3  -3 -26  267.52   17.98
   3  -3  25   19.44    8.34
  -3  -3 -25   16.10    5.08
   3  -3  24   50.95   11.33
   3   3 -24   27.29    7.02
  -3  -3 -24   43.33    7.25
  -3  -3 -24   29.83    7.02
   3  -3  23    4.59    5.54
   3   3 -23    5.74    6.00
  -3  -3 -23    5.72    4.42
   3   3 -23    4.35    4.08
  -3  -3 -23    4.60    3.75
   3  -3  22  134.55   15.87
   3   3 -22  159.64   13.58
  -3  -3 -22  161.58   12.67
  -3  -3 -22  153.30   13.68
   3   3 -22  143.14   15.31
   3   3 -21   25.96    6.36
  -3  -3 -21   16.72    5.22
   3   3 -21   28.68    8.71
  -3  -3 -21   37.57    6.92
   3  -3  21   14.40    6.88
  -3  -3 -20  450.19   23.10
   3  -3  20  465.19   28.91
  -3  -3 -20  454.96   21.15
   3   3 -20  423.60   26.72
   3   3 -20  458.53   22.80
  -3  -3 -19  127.12   20.37
   3   3 -19  109.95   10.56
   3   3 -19   87.64   12.59
  -3   3  19  114.68   10.79
  -3  -3 -19  106.84    9.69
  -3   3  19  105.89   11.80
  -3  -3 -19  111.54   10.80
  -3  -3 -18   44.85   13.46
   3  -3  18   73.35    8.26
   3   3 -18   70.00   11.43
  -3   3  18   72.99    8.62
   3  -3  18   63.65    8.00
  -3  -3 -18   66.94    8.47
  -3  -3 -18   70.03    7.65
   3   3 -18   62.98    8.05
  -3   3  18   58.72    8.92
  -3  -3 -17   74.52    7.46
   3  -3  17   91.26    8.85
   3   3 -17   70.36    8.49
  -3   3  17   73.44    9.65
  -3   3  17   60.29    7.97
  -3  -3 -17   43.37   13.76
   3  -3  17   88.22    8.87
  -3  -3 -17   91.71    9.37
  -3   3  16  491.50   24.85
   3  -3  16  556.98   22.84
   3   3 -16  535.74   22.98
  -3  -3 -16  498.47   20.69
  -3  -3 -16  506.69   22.85
   3  -3  16  494.13   22.30
  -3   3  16  505.39   22.83
  -3  -3 -16  515.88   38.08
  -3   3  15   31.31    6.56
  -3  -3 -15   35.34   11.82
  -3  -3 -15   25.27    4.50
   3   3 -15   22.47    5.11
   3  -3  15   30.85    5.28
   3  -3  15   29.34   10.69
  -3  -3 -15   20.66    4.79
   3  -3  15   32.87    5.63
  -3  -3 -14  914.07   38.44
   3  -3  14  960.75   32.23
   3   3 -14  958.41   32.43
  -3  -3 -14  941.41   32.81
   3  -3  14  965.23   45.88
  -3  -3 -14  808.57   48.20
  -3   3  14  916.98   35.38
  -3  -3 -14  931.45   29.90
   3  -3  14  897.86   31.99
  -3  -3 -13   14.43    5.75
  -3  -3 -13   15.12    3.44
   3   3 -13   15.25    3.82
   3  -3  13   15.12    3.79
  -3   3  13   23.22    5.36
  -3  -3 -13   17.01    3.99
   3  -3  13   19.57    4.33
   3  -3  13   14.98    6.80
   3  -3  12   38.97    8.66
  -3  -3 -12   41.70    7.82
  -3  -3 -12   23.08    3.58
   3   3 -12   29.54    4.56
   3  -3  12   25.59    4.24
  -3   3  12   22.97    5.49
  -3  -3 -12   19.62    4.02
   3  -3  12   31.46    4.80
  -3  -3 -11  130.71   12.63
   3   3 -11  143.24    9.18
  -3   3  11  115.53   10.13
   3  -3  11  122.30    8.72
  -3  -3 -11  132.18    7.55
  -3  -3 -11  121.06    7.62
  -3  -3 -11  131.81    9.21
   3  -3  11   89.45   11.68
   3  -3  11  107.91    8.38
   3  -3  10 1103.60   42.84
  -3  -3 -10  932.87   47.63
  -3  -3 -10  991.60   39.92
   3   3 -10 1039.83   31.89
   3  -3  10  967.39   35.40
  -3  -3 -10 1031.30   29.32
   3  -3  10 1038.38   32.45
  -3  -3 -10 1005.09   30.03
  -3  -3 -10  964.36   32.01
  -3   3  10 1044.81   35.86
   3  -3  10 1041.00   32.66
   3  -3   9  205.53   15.93
  -3  -3  -9  204.49   19.94
  -3  -3  -9  223.38   16.42
   3   3  -9  191.99   10.18
   3  -3   9  168.59   11.87
  -3  -3  -9  209.69   11.17
   3  -3   9  197.14   10.79
  -3  -3  -9  197.14    8.71
  -3   3   9  175.51   11.99
  -3  -3  -9  199.27    9.47
   3  -3   9  186.21   10.56
  -3  -3  -8 1464.04   38.24
   3  -3   8 1482.57   42.29
   3  -3   8 1487.99   48.86
  -3  -3  -8 1630.91   52.97
   3   3  -8 1432.13   40.83
   3  -3   8 1451.93   44.83
  -3  -3  -8 1500.48   40.01
  -3   3   8 1434.09   45.08
  -3  -3  -8 1327.08   57.49
  -3  -3  -8 1467.43   41.91
   3  -3   8 1473.90   42.02
   3  -3   7  298.96   17.30
   3  -3   7  294.14   13.50
  -3  -3  -7  309.12   10.39
  -3  -3  -7  267.14   21.50
  -3  -3  -7  311.25   19.32
   3   3  -7  298.91   12.28
   3  -3   7  272.79   14.39
  -3  -3  -7  317.49   12.21
  -3  -3  -7  301.78   13.03
   3  -3   7  308.07   13.53
  -3  -3  -6  260.31   10.99
   3  -3   6  274.64   12.70
  -3  -3  -6  269.62    8.86
   3  -3   6  253.92   15.59
   3   3  -6  279.51   10.84
  -3  -3  -6  241.64   16.91
   3   3  -6  281.28   11.14
  -3  -3  -6  269.04   11.75
   3  -3   6  272.64   13.55
  -3  -3  -6  267.01   20.77
   3  -3   6  268.54   12.48
   3  -3   5  131.74    8.44
   3  -3   5  139.32    9.16
  -3  -3  -5  139.43   14.68
  -3  -3  -5  128.41   12.67
   3   3  -5  154.51    7.29
  -3  -3  -5  135.37    7.62
  -3  -3  -5  127.50    7.32
  -3  -3  -5  144.38    5.17
   3  -3   5  148.25    8.87
   3  -3   5  144.34   11.16
   3   3  -5  145.50    7.38
   3   3  -4 2828.31   68.84
   3  -3   4 2812.22   78.06
   3   3  -4 2914.23   76.06
  -3  -3  -4 2773.00   71.26
   3  -3   4 2746.51   73.09
   3  -3   4 2846.50   73.35
   3  -3   4 2801.89   72.80
  -3  -3  -4 2848.39   70.63
  -3  -3  -4 2811.18   86.30
  -3  -3  -3  205.61   10.46
   3   3  -3  209.60   13.02
  -3  -3  -3  234.73   17.06
   3  -3   3  221.62   11.43
   3  -3   3  209.00   10.89
   3  -3   3  245.83   14.01
   3   3  -3  210.58    7.95
  -3  -3  -3  213.37    9.25
   3  -3   2 1941.97   58.94
  -3   3   2 1929.00   55.87
   3  -3   2 2104.97   55.16
  -3  -3  -2 2054.87   55.71
   3   3  -2 2061.14   60.73
  -3  -3  -2 2148.70   65.28
   3   3  -2 2080.49   49.65
   3   3  -1   20.40    1.59
  -3  -3  -1   14.46    5.04
  -3   3   1   15.02    3.44
   3  -3   1   29.94    4.06
  -3   3   1   26.55    4.79
  -3  -3  -1   17.45    3.86
   3   3  -1   23.46    5.47
  -3   3   0  489.88   18.95
   3  -3   0  499.57   18.50
  -3   3   0  506.89   20.57
   3   3   0  507.56   25.08
  -3  -3   0  511.21   24.24
   3  -3  -1   17.86    3.54
  -3   3  -1   14.83    3.47
  -3  -3   1   17.84    4.91
   3   3   1   19.18    5.98
   3   3   2 2114.79   69.95
  -3   3  -2 2128.82   58.29
  -3  -3   2 2173.94   65.03
   3  -3  -2 2115.22   57.57
   3   3   3  208.31    8.70
   3  -3  -3  226.86   11.75
  -3   3  -3  234.71   12.23
  -3  -3   4 2818.01   69.35
   3  -3  -4 2777.34   74.57
   3   3   4 2862.82   68.84
  -3   3  -4 2813.90   75.41
  -3  -3   5  146.06    7.32
   3   3   5  140.03    8.77
   3  -3  -5  128.23    9.14
   3   3   5  136.65    6.06
  -3  -3   6  281.29   11.76
   3  -3  -6  279.16   14.39
   3   3   6  284.39   12.96
   3  -3  -6  299.68   12.80
  -3  -3   7  320.75   12.63
  -3  -3   7  298.16   12.68
   3  -3  -7  290.31   15.29
   3   3   7  314.23   13.61
   3  -3  -7  304.64   13.34
   3  -3  -8 1422.51   41.26
  -3   3  -8 1433.38   42.08
   3   3   8 1402.77   37.55
  -3  -3   8 1422.37   40.59
  -3  -3   8 1429.16   40.03
   3   3   8 1555.07   41.67
   3  -3  -8 1432.77   44.74
   3   3   9  208.93    8.93
  -3  -3   9  178.42   10.09
   3   3   9  191.89   10.23
   3  -3  -9  185.43   12.38
   3  -3  -9  185.56   10.77
   3   3   9  217.63   11.21
  -3   3  -9  187.03   10.75
  -3  -3   9  210.40   10.34
  -3   3 -10 1027.30   32.75
  -3  -3  10 1010.25   31.58
   3  -3 -10 1041.10   33.00
   3   3  10 1056.21   31.86
   3   3  10 1025.43   32.86
   3   3  10 1061.05   29.97
  -3  -3  10 1033.90   32.64
  -3   3 -11  103.68    8.08
  -3  -3  11  131.22    8.63
   3   3  11  122.65    8.12
  -3  -3  11  126.65    8.37
   3   3  11  124.15    8.86
   3   3  11  115.41    7.20
  -3  -3  11  122.47    8.77
   3  -3 -11  130.06    9.15
  -3  -3  12   32.31    4.84
   3  -3 -12   26.97    4.55
  -3  -3  12   21.85    3.90
   3   3  12   28.13    4.16
  -3   3 -12   29.35    4.58
   3   3  12   25.16    4.60
   3   3  12   23.81    3.53
  -3  -3  12   29.48    4.81
   3   3  13   11.42    3.00
  -3  -3  13   11.84    3.80
  -3   3 -13   19.75    3.89
   3  -3 -13   13.54    2.58
  -3  -3  13   12.31    3.21
   3  -3 -13   13.98    3.80
   3   3  13    8.10    2.78
   3   3  13   13.36    3.81
  -3  -3  13   15.76    3.86
  -3  -3  14  952.25   32.99
   3   3  14  958.88   30.41
  -3   3 -14  964.55   31.61
  -3  -3  14  974.80   35.07
  -3  -3  14  935.89   31.74
   3   3  14  954.01   31.13
  -3  -3  14  938.83   32.34
   3  -3 -14  891.44   32.63
   3   3  14  935.03   32.94
  -3   3 -15   33.11    5.11
  -3  -3  15   26.97    5.10
   3   3  15   30.12    4.76
  -3  -3  15   33.32    5.14
   3  -3 -15   31.63    5.45
  -3  -3  15   21.04    5.06
   3   3  15   25.61    5.03
  -3  -3  15   27.63    5.54
  -3   3 -16  511.96   20.67
  -3  -3  16  484.24   22.15
  -3  -3  16  494.28   22.00
   3   3  16  490.40   20.57
   3  -3 -16  462.48   21.86
  -3  -3  16  493.97   21.46
  -3  -3  16  478.29   21.97
   3  -3 -16  484.20   22.74
   3   3  16  541.61   23.00
  -3  -3  17   72.76    8.61
  -3   3 -17   81.16    7.72
  -3   3 -17  102.84   10.22
   3  -3 -17   67.09    8.49
   3  -3 -17   84.01    9.00
   3   3  17   77.48    7.82
  -3  -3  17   64.16    7.55
  -3  -3  17   93.63    9.19
   3   3  17   94.66    9.24
  -3  -3  17   65.19    7.76
  -3  -3  18   63.32    8.45
   3  -3 -18   74.67    8.80
  -3   3 -18   80.07    7.90
  -3  -3  18   72.91    7.90
  -3   3 -18   67.10    8.84
  -3  -3  18   73.65    8.98
   3   3  18   70.17    7.63
   3   3  18   63.45    8.06
   3  -3 -18   59.04    7.84
  -3  -3  18   58.20    7.51
   3  -3 -19  118.05   11.33
  -3   3 -19  113.10    9.39
  -3  -3  19  105.71    9.07
  -3   3 -19  129.85   11.93
   3   3  19  105.50    9.58
   3  -3 -19  111.99   10.81
  -3  -3  19  114.51   10.46
  -3  -3  19  117.79   10.96
   3   3  19  115.81   11.06
  -3  -3  20  437.34   18.60
  -3   3 -20  442.48   20.16
  -3   3 -20  506.44   25.06
   3  -3 -20  460.10   23.52
   3  -3 -20  470.52   23.26
  -3  -3  20  486.16   23.76
   3   3  20  444.47   20.96
  -3   3 -21   16.88    5.50
   3   3  21   32.62    6.03
  -3  -3  21   27.66    6.59
  -3   3 -21   25.16    5.28
   3  -3 -21   18.70    5.70
   3  -3 -21   35.57    7.07
  -3   3 -22  160.61   14.26
   3  -3 -22  168.60   13.76
  -3   3 -22  149.46   11.20
  -3  -3  22  135.59   12.85
   3  -3 -22  165.78   13.92
   3   3  22  149.62   11.99
   3  -3 -23   17.81    5.70
  -3   3 -23    0.75    3.64
   3  -3 -23   14.34    5.26
  -3  -3  23    5.62    5.15
  -3   3 -23    9.75    4.70
  -3  -3  24   38.65    7.88
   3  -3 -24   40.51    7.71
   3  -3 -24   40.16    7.72
  -3   3 -24   39.36    8.02
  -3  -3  25   18.24    6.35
   3  -3 -25   25.11    6.73
  -3  -3  26  270.80   19.52
  -3  -4 -26   20.23    5.85
   3  -4  25   56.04   13.04
  -3  -4 -25   60.32    8.50
   3  -4  24    1.94    6.03
   3   4 -24   -6.92    6.20
  -3  -4 -24   -0.93    4.70
  -3  -4 -24    1.21    4.07
   3  -4  23  332.71   25.51
  -3  -4 -23  341.41   18.82
   3   4 -23  357.18   20.95
   3  -4  23  293.77   24.89
  -3  -4 -23  330.41   20.62
   3  -4  22    1.83    5.66
   3   4 -22   -0.79    4.11
  -3  -4 -22   -1.12    4.06
  -3  -4 -22    2.56    3.38
   3   4 -22   -1.07    4.98
   3  -4  21    1.77    7.92
   3   4 -21   10.88    4.60
  -3  -4 -21   15.06    5.04
  -3  -4 -21   10.52    4.49
   3   4 -21   10.18    4.67
   3  -4  20   39.16    9.33
  -3  -4 -20   49.38    7.93
   3   4 -20   35.93    6.21
  -3  -4 -20   38.16    6.21
   3   4 -20   45.67    7.44
  -3  -4 -19  315.82   18.63
  -3  -4 -19  302.98   16.11
   3   4 -19  320.29   18.31
   3   4 -19  299.70   16.41
   3  -4  19  324.91   23.99
  -3  -4 -18   77.91    9.24
   3  -4  18   60.83    7.95
  -3   4  18   61.44    8.92
   3  -4  18   74.36   11.65
  -3  -4 -18   57.11    6.80
   3   4 -18   73.40    8.46
  -3  -4 -18   78.96   16.63
   3   4 -18   49.92    6.67
   3  -4  17  711.44   36.21
  -3   4  17  726.86   32.50
  -3  -4 -17  722.93   26.54
   3   4 -17  800.07   30.10
  -3  -4 -17  786.15   30.89
  -3  -4 -17  712.97   48.02
   3   4 -17  708.82   26.90
   3  -4  17  762.69   29.37
   3  -4  17  741.81   29.53
  -3  -4 -16   17.04    6.50
   3   4 -16   24.17    5.28
   3  -4  16   20.13    4.93
  -3  -4 -16   19.86    3.92
  -3  -4 -16   11.41   10.34
   3   4 -16    6.85    3.66
   3  -4  16   28.13    5.49
  -3  -4 -16   19.70    5.39
   3  -4  16   23.39    7.38
  -3   4  16   19.42    5.63
   3   4 -15   55.07    6.86
   3  -4  15   45.77    6.39
  -3  -4 -15   38.36    4.90
   3   4 -15   28.67    4.94
   3  -4  15   48.16   10.72
  -3  -4 -15   40.47    6.31
   3  -4  15   40.77    6.25
  -3  -4 -15   24.87    7.09
   3  -4  15   39.31    8.85
  -3   4  15   40.38    7.11
   3  -4  14    5.38    5.04
   3  -4  14    8.09    3.65
   3   4 -14    4.34    3.14
   3  -4  14   13.19    7.40
  -3  -4 -14   11.80    5.21
  -3   4  14   13.97    4.94
   3   4 -14   11.70    3.71
   3  -4  14   13.39    4.18
  -3  -4 -14   12.42    3.19
  -3  -4 -14   14.53    4.70
   3  -4  13  540.86   29.03
   3  -4  13  591.76   31.89
  -3  -4 -13  624.41   30.70
  -3  -4 -13  601.24   24.13
  -3  -4 -13  559.65   20.25
   3  -4  13  591.15   23.37
   3   4 -13  551.48   22.48
  -3  -4 -13  615.82   22.32
   3  -4  13  574.69   27.92
  -3   4  13  573.02   26.35
   3  -4  13  566.97   23.26
   3  -4  12    3.99    2.78
  -3  -4 -12    1.29    5.13
  -3  -4 -12    2.68    2.75
  -3  -4 -12    4.75    2.98
   3  -4  12    1.05    4.04
  -3  -4 -12   -2.44    6.85
   3  -4  12   12.16    6.06
   3   4 -12    1.79    2.37
  -3  -4 -12    3.68    2.33
   3  -4  12    1.92    2.61
  -3   4  12    4.60    3.65
   3  -4  11 1002.51   32.66
  -3  -4 -11  981.21   32.83
   3  -4  11  939.97   36.85
  -3  -4 -11 1025.46   41.43
  -3   4  11  946.19   35.72
  -3  -4 -11  994.49   31.15
   3  -4  11  998.46   32.86
   3   4 -11 1033.68   31.91
  -3  -4 -11  925.76   28.43
   3  -4  11  928.63   39.82
  -3  -4 -11 1018.99   52.39
  -3  -4 -10  184.07   15.70
   3  -4  10  167.49   13.04
  -3  -4 -10  167.31    8.14
   3   4 -10  173.83   10.13
  -3  -4 -10  177.55   10.83
   3  -4  10  165.40   10.41
   3  -4  10  148.27   13.79
  -3  -4 -10  169.39   20.22
  -3   4  10  179.42   12.77
  -3  -4 -10  177.02   10.01
   3   4  -9   86.68    5.70
  -3  -4  -9   95.01   11.50
   3  -4   9   79.02    8.75
  -3  -4  -9   85.36    7.28
  -3   4   9   75.98    8.47
  -3  -4  -9   89.98    6.87
  -3  -4  -9   85.45   14.45
   3  -4   9   90.41    7.40
  -3  -4  -9   77.13    5.04
   3   4  -9   82.59    6.66
   3  -4   8  407.23   19.42
   3   4  -8  348.52   13.76
  -3  -4  -8  375.75   28.18
  -3  -4  -8  405.64   23.42
  -3  -4  -8  373.65   15.28
  -3   4   8  351.71   18.20
  -3  -4  -8  350.78   12.12
  -3  -4  -8  365.06   15.90
   3   4  -8  360.08   14.55
   3  -4   8  416.68   16.89
   3  -4   8  374.80   16.64
  -3  -4  -7 1116.83   34.73
   3   4  -7 1225.98   35.03
   3  -4   7 1164.74   42.31
   3  -4   7 1157.25   38.96
   3  -4   7 1249.39   37.23
  -3  -4  -7 1216.64   45.40
  -3  -4  -7 1127.48   30.20
  -3  -4  -7 1166.20   52.48
   3   4  -7 1198.54   34.66
  -3  -4  -7 1190.52   35.46
   3  -4   7 1214.11   36.47
   3   4  -7 1178.47   33.48
   3  -4   6  271.09   16.96
   3   4  -6  243.13   12.04
   3  -4   6  293.53   15.40
   3  -4   6  264.06   13.55
   3  -4   6  268.88   13.30
  -3  -4  -6  271.97   18.62
  -3  -4  -6  263.76    8.53
   3   4  -6  258.41   10.91
  -3  -4  -6  275.92   12.71
  -3  -4  -6  284.09   12.73
  -3  -4  -6  318.07   24.01
   3   4  -6  268.50   13.11
   3   4  -5 2244.13   63.55
  -3  -4  -5 2300.70   77.96
  -3  -4  -5 2258.40   61.37
  -3  -4  -5 2440.00   72.97
   3  -4   5 2090.44   61.39
   3  -4   5 2421.46   63.62
   3  -4   5 2310.39   64.69
   3   4  -5 2343.51   61.22
   3  -4   5 2362.57   69.35
  -3  -4  -5 2348.31   60.83
  -3  -4  -5 2267.86   54.06
   3   4  -5 2380.51   58.05
   3  -4   4   13.25    3.71
   3   4  -4   20.02    2.55
  -3  -4  -4   17.15    5.25
   3   4  -4   12.56    4.27
  -3  -4  -4   28.75    7.73
   3  -4   4   13.86    4.01
  -3  -4  -4   11.52    3.16
   3  -4   4   15.92    4.65
  -3  -4  -3    1.17    2.32
   3  -4   3    6.65    3.20
   3   4  -3    1.44    1.09
   3  -4   3    5.28    2.80
  -3  -4  -3    1.31    4.74
   3   4  -3    1.73    4.21
   3  -4   2  188.16   11.19
   3  -4   2  162.37   10.59
  -3   4   2  174.86   11.13
   3   4  -2  156.49    6.26
  -3  -4  -2  155.53   10.61
   3   4  -2  144.25   12.84
  -3  -4  -2  211.56   16.49
   3  -4   1 2277.75   61.73
  -3   4   1 2268.54   62.80
   3  -4   1 2195.83   62.16
  -3  -4  -1 2322.92   69.96
   3   4  -1 2215.86   70.37
  -3  -4  -1 2178.68   63.07
  -3   4   1 2137.20   64.71
  -3   4   0    7.41    3.16
   3   4   0   15.22    7.87
  -3   4   0   14.85    7.05
   3  -4   0    7.03    3.21
  -3  -4   0   18.04    5.48
  -3  -4   0   16.18    4.62
  -3   4  -1 2388.12   64.98
   3   4   1 2221.29   75.37
   3  -4  -1 2295.05   63.17
  -3  -4   1 2284.93   54.72
  -3  -4   2  168.02    6.56
   3   4   2  182.43    8.94
   3  -4  -2  174.19   10.87
  -3   4  -2  167.26   11.53
  -3  -4   3    0.66    1.14
   3   4   3    1.04    1.66
   3  -4  -3    4.36    3.40
  -3   4  -3    1.48    2.77
   3   4   4   16.33    2.68
  -3   4  -4    9.33    3.86
  -3  -4   4   13.79    2.29
   3  -4  -4   11.66    3.44
  -3  -4   5 2337.71   59.34
   3   4   5 2345.66   65.68
   3  -4  -5 2336.72   65.86
   3   4   5 2362.04   59.36
  -3  -4   6  254.14   11.04
   3  -4  -6  248.71   14.31
   3   4   6  276.63   14.46
  -3  -4   7 1161.69   34.05
   3  -4  -7 1176.34   36.33
   3  -4  -7 1231.27   39.45
   3   4   7 1203.49   38.02
  -3   4  -8  388.08   17.64
  -3  -4   8  379.19   15.29
   3  -4  -8  368.52   16.48
   3  -4  -8  368.41   18.50
   3   4   8  396.33   17.71
  -3   4  -9  101.45    8.65
  -3  -4   9   88.37    6.87
  -3  -4   9   88.60    6.97
   3  -4  -9  102.64    9.35
   3   4   9   89.92    7.92
   3  -4 -10  180.11   11.02
   3   4  10  185.47   11.46
  -3   4 -10  166.44   11.26
  -3  -4  10  161.92    9.92
  -3  -4  10  159.58    9.70
  -3  -4  11 1006.90   31.88
  -3  -4  11  987.61   32.07
   3  -4 -11  968.21   32.77
  -3   4 -11  931.65   32.91
   3   4  11  971.73   32.72
  -3  -4  12    3.12    2.92
  -3  -4  12    2.94    2.86
   3   4  12    2.58    2.83
  -3   4 -12    1.37    2.93
   3  -4 -12    3.43    2.94
  -3  -4  13  640.10   23.84
  -3  -4  13  611.97   24.13
   3   4  13  590.72   23.73
  -3   4 -13  612.96   24.33
   3  -4 -13  614.14   24.90
  -3   4 -14   11.38    3.46
  -3  -4  14    8.55    3.70
  -3  -4  14    5.43    3.71
   3   4  14    8.92    3.40
   3  -4 -14    7.62    3.35
  -3  -4  14   11.40    3.72
   3  -4 -14    8.77    3.95
  -3   4 -15   32.12    5.52
  -3  -4  15   34.19    5.59
  -3  -4  15   33.17    6.20
   3   4  15   29.15    5.29
   3  -4 -15   31.98    5.84
   3  -4 -15   40.08    6.53
  -3  -4  15   37.93    6.07
  -3  -4  16   18.60    5.44
   3  -4 -16   21.11    4.95
  -3  -4  16   22.80    4.79
   3   4  16   20.76    4.77
  -3   4 -16   11.96    4.04
  -3  -4  16   26.42    5.37
   3  -4 -16   21.85    5.68
  -3   4 -17  730.46   28.18
   3   4  17  728.75   28.24
  -3  -4  17  702.39   29.38
   3   4  17  757.72   30.10
  -3  -4  17  712.18   28.08
   3  -4 -17  736.65   29.95
  -3  -4  17  678.46   28.61
   3  -4 -17  736.96   29.62
  -3  -4  18   72.74    8.77
  -3   4 -18   78.00    8.12
   3  -4 -18   84.72    9.32
   3  -4 -18   61.43    8.31
  -3  -4  18   67.50    7.89
   3   4  18   77.25    9.02
  -3  -4  18   70.06    9.08
   3   4  18   62.32    7.83
  -3  -4  18   71.62    8.94
   3  -4 -19  323.16   19.03
  -3  -4  19  344.59   19.06
  -3   4 -19  340.52   17.86
   3   4  19  310.97   17.58
   3  -4 -19  332.94   19.06
  -3  -4  19  289.80   17.17
  -3  -4  19  294.42   18.34
   3  -4 -20   40.73    7.13
  -3  -4  20   39.80    6.79
   3   4  20   47.45    7.19
  -3  -4  20   49.18    7.90
   3  -4 -20   40.43    7.08
  -3   4 -20   35.84    5.93
   3   4  21   10.75    4.28
  -3  -4  21    7.51    5.50
   3  -4 -21   17.93    5.76
   3  -4 -21   17.85    5.30
  -3   4 -21   15.81    4.62
  -3   4 -22    1.25    4.67
   3   4  22    0.92    3.67
   3  -4 -22   -1.09    3.69
  -3   4 -22    5.08    3.96
  -3  -4  22   -2.23    4.67
   3  -4 -22    2.19    4.34
  -3   4 -23  305.45   20.99
   3  -4 -23  348.80   21.16
  -3   4 -23  321.22   18.09
  -3  -4  23  297.78   20.09
   3  -4 -23  294.78   19.63
  -3  -4  24    3.62    4.92
   3  -4 -24    7.09    4.94
  -3   4 -24    4.02    5.01
   3  -4 -24   -1.16    4.35
  -3  -4  25   80.86   11.25
  -3  -5 -26  177.73   14.08
  -3  -5 -25    1.88    4.04
  -3  -5 -24  100.43   10.28
   3  -5  24  106.84   17.02
   3   5 -23    2.25    3.49
  -3  -5 -23    2.60    3.62
  -3  -5 -23    4.79    4.62
   3  -5  23    5.89    6.87
   3   5 -22  222.37   16.34
  -3  -5 -22  236.74   14.83
  -3  -5 -22  250.21   17.67
   3  -5  22  226.46   22.09
  -3  -5 -21    8.55    3.78
   3   5 -21   10.32    4.83
  -3  -5 -21    8.89    4.88
   3  -5  21   11.08    6.91
  -3  -5 -20  389.77   18.93
   3   5 -20  402.25   21.54
  -3  -5 -20  412.37   22.57
   3  -5  20  386.42   27.46
  -3  -5 -19   15.95    4.27
   3   5 -19   10.34    5.14
   3  -5  19   24.28    7.79
  -3  -5 -19   19.55    5.54
   3   5 -18   66.13    8.56
  -3  -5 -18   78.05   11.29
  -3  -5 -18   84.04    7.98
   3  -5  18   82.10   12.87
   3  -5  18   86.90   12.57
  -3  -5 -18  100.98   10.40
  -3  -5 -17   49.24   10.09
  -3  -5 -17   44.35    7.09
  -3   5  17   41.64    7.95
   3  -5  17   53.47   10.34
   3   5 -17   51.71    7.52
  -3  -5 -17   51.22    6.14
   3  -5  17   55.89    9.98
  -3  -5 -16  459.24   27.10
   3  -5  16  385.56   25.23
  -3  -5 -16  447.12   18.52
   3  -5  16  501.11   21.96
  -3  -5 -16  459.62   22.12
   3   5 -16  461.33   21.45
  -3   5  16  452.75   24.47
   3  -5  16  403.65   26.89
   3  -5  16  433.88   21.61
   3  -5  15    9.05    6.16
   3  -5  15   19.67    5.10
   3  -5  15   19.35    7.99
  -3  -5 -15   14.30    5.99
  -3  -5 -15   16.27    4.62
   3   5 -15    9.83    4.14
  -3  -5 -15   17.32    3.88
   3  -5  15   21.07    5.07
  -3   5  15   13.38    5.23
   3  -5  15   23.02    7.82
   3  -5  14  974.78   43.40
   3  -5  14 1066.95   36.40
  -3  -5 -14  969.98   56.75
   3  -5  14 1089.39   45.44
  -3  -5 -14 1034.50   43.86
  -3  -5 -14 1029.61   36.47
   3  -5  14  997.70   41.88
   3  -5  14 1033.16   35.76
  -3  -5 -14 1030.20   31.83
  -3  -5 -14  966.57   34.17
  -3   5  14 1102.99   40.88
   3   5 -14 1069.38   35.45
   3  -5  13   25.24    7.31
   3  -5  13   10.02    4.14
   3   5 -13   15.96    4.14
  -3  -5 -13   15.36    3.43
  -3  -5 -13   11.14    3.79
   3  -5  13   22.99    7.16
  -3  -5 -13   19.38   10.37
  -3  -5 -13   15.69    6.41
  -3  -5 -13   19.43    4.72
   3  -5  13   17.20    6.09
  -3   5  13   12.57    4.61
   3  -5  13   15.81    4.58
  -3   5  12   86.42    9.96
   3  -5  12   97.91   11.20
   3  -5  12   81.05   11.06
  -3  -5 -12   63.97   14.89
  -3  -5 -12   79.64   11.39
  -3  -5 -12   89.64    8.42
  -3  -5 -12   88.11    7.88
  -3  -5 -12   90.30    6.41
   3  -5  12   83.30   10.73
   3   5 -12   99.13    8.32
   3  -5  12   97.91    8.76
   3   5 -11    1.15    2.64
  -3  -5 -11    8.14    2.44
  -3  -5 -11    5.61    3.41
   3  -5  11    3.50    4.50
  -3  -5 -11   20.37   10.65
  -3  -5 -11    2.81    4.93
   3  -5  11    4.43    4.39
  -3  -5 -11    8.63    3.51
  -3   5  11    2.95    3.45
   3   5 -10  663.17   23.58
  -3   5  10  699.49   29.24
  -3  -5 -10  664.02   33.15
  -3  -5 -10  644.79   20.47
  -3  -5 -10  684.12   25.55
   3  -5  10  719.27   31.54
  -3  -5 -10  716.15   43.39
  -3  -5 -10  654.19   24.53
   3  -5  10  682.63   30.05
  -3  -5  -9   20.15    4.35
  -3  -5  -9   19.28    2.62
  -3  -5  -9   26.03    7.26
  -3   5   9   10.16    4.34
  -3  -5  -9   17.17    3.94
   3  -5   9   12.87    4.65
   3   5  -9   15.10    3.37
  -3  -5  -9   18.46    8.91
  -3  -5  -8 1245.35   38.64
   3   5  -8 1211.16   38.68
   3  -5   8 1337.54   44.30
  -3  -5  -8 1322.13   59.43
   3   5  -8 1217.52   36.22
  -3   5   8 1236.32   42.95
  -3  -5  -8 1246.00   48.73
  -3  -5  -8 1242.24   32.70
   3  -5   8 1309.02   40.86
  -3  -5  -8 1282.47   39.03
  -3  -5  -7   26.58    9.38
   3   5  -7   14.14    2.88
   3  -5   7   10.76    4.38
  -3  -5  -7   17.26    3.94
  -3  -5  -7   18.61    6.10
  -3  -5  -7   20.97    2.20
  -3  -5  -7   20.26    4.00
   3   5  -7   14.87    3.71
   3  -5   7   21.25    4.55
  -3  -5  -6  216.09   21.11
   3  -5   6  201.27   12.59
  -3  -5  -6  228.05   17.80
  -3  -5  -6  204.04   11.44
   3  -5   6  207.84   14.19
  -3  -5  -6  212.72   12.18
   3   5  -6  207.43    9.72
  -3  -5  -6  215.29    7.19
   3   5  -6  219.34   12.29
  -3  -5  -5  143.59   16.67
   3  -5   5  150.46   10.62
  -3  -5  -5  151.61   14.64
  -3  -5  -5  147.48    9.46
   3   5  -5  146.31    7.53
  -3  -5  -5  142.61    9.97
   3   5  -5  136.48    9.90
   3  -5   5  143.93   11.47
  -3  -5  -5  146.58    4.92
  -3  -5  -4 1944.04   69.68
   3   5  -4 1878.60   48.85
  -3  -5  -4 2030.74   65.80
   3  -5   4 1895.80   55.62
   3  -5   4 1923.42   57.07
  -3  -5  -4 1887.20   55.41
   3  -5   3   60.00    6.84
  -3  -5  -3   59.66   10.62
   3   5  -3   60.83    4.25
   3  -5   3   60.08    7.29
  -3  -5  -3   53.59    6.64
   3  -5   2 1858.78   54.42
  -3  -5  -2 1981.11   65.16
  -3  -5  -2 1831.78   55.39
   3  -5   2 1817.27   54.77
  -3   5   2 1749.62   55.54
   3  -5   1  259.85   14.73
   3  -5   1  247.77   14.37
   3   5  -1  245.27   12.64
  -3  -5  -1  239.11   15.14
  -3   5   1  264.55   15.93
  -3  -5  -1  288.06   19.25
  -3  -5   0  548.19   26.25
   3  -5   0  508.02   21.99
   3  -5   0  524.29   22.11
   3   5   0  553.94   19.89
  -3  -5   0  502.13   23.62
  -3   5   0  492.69   22.81
  -3  -5   0  481.88   13.39
   3  -5  -1  281.99   15.14
  -3  -5   1  228.38    8.00
  -3  -5   1  244.32   15.94
  -3   5  -1  261.78   15.71
  -3  -5   1  249.69   16.32
   3  -5  -1  253.17   14.64
   3   5   1  235.62   11.85
  -3  -5   2 1804.40   45.79
  -3  -5   2 1844.68   59.71
  -3   5  -2 1844.97   57.43
   3   5   2 1952.41   51.08
   3  -5  -2 1849.55   55.00
  -3   5  -3   54.80    7.71
  -3  -5   3   66.45    4.32
   3  -5  -3   71.83    7.69
   3   5   3   55.32    5.35
  -3   5  -4 1871.74   59.34
   3   5   4 1943.15   51.27
   3  -5  -4 1909.74   56.56
  -3  -5   4 1864.15   48.44
  -3  -5   5  153.42    7.75
   3   5   5  133.62   11.50
   3   5   5  153.19    8.58
   3  -5  -5  156.50   11.43
  -3   5  -5  128.66   11.76
  -3  -5   6  203.26    9.66
   3   5   6  200.01   13.80
   3  -5  -6  188.81   13.00
  -3   5  -6  228.90   15.50
   3  -5  -7   14.12    4.14
  -3  -5   7   20.69    3.38
   3  -5  -7   23.77    4.44
   3   5   7   19.80    4.65
   3   5   8 1325.04   43.55
   3  -5  -8 1328.95   44.37
  -3  -5   8 1306.09   38.09
  -3   5  -8 1329.16   42.78
   3  -5  -8 1301.01   41.09
   3   5   9   24.84    5.32
   3  -5  -9   26.66    5.59
   3  -5  -9   20.08    4.18
  -3   5  -9   14.74    4.67
  -3  -5   9   15.07    3.38
  -3   5 -10  727.36   28.14
   3   5  10  725.46   28.27
   3  -5 -10  676.52   26.40
  -3  -5  10  680.67   24.50
   3  -5 -11    6.50    3.24
  -3   5 -11    7.96    4.34
  -3  -5  11    7.09    3.03
  -3  -5  11    3.03    2.60
   3   5  11    7.32    3.41
   3  -5 -12   76.72    8.10
   3   5  12  101.12    9.43
  -3  -5  12   87.71    7.95
  -3   5 -12   81.27    8.70
  -3  -5  12   82.42    7.69
  -3  -5  13   19.75    4.39
  -3  -5  13   18.15    4.29
  -3   5 -13   23.67    5.36
   3   5  13   12.40    4.46
   3  -5 -13   27.54    5.38
   3  -5 -14 1020.46   36.54
  -3   5 -14 1052.04   36.76
  -3  -5  14  992.46   34.80
   3   5  14  999.28   36.28
  -3  -5  14 1039.66   34.91
   3  -5 -15   18.97    4.93
  -3   5 -15   27.89    5.61
  -3  -5  15   13.11    4.17
   3  -5 -15   25.10    5.91
   3   5  15   16.20    4.94
  -3  -5  15   19.93    4.55
  -3  -5  16  437.18   20.47
   3  -5 -16  433.57   21.72
  -3   5 -16  433.37   21.28
  -3  -5  16  436.60   20.93
   3  -5 -16  461.43   22.17
   3   5  16  415.40   21.08
  -3   5 -16  428.14   23.11
  -3   5 -17   84.00   10.07
  -3  -5  17   47.79    6.92
   3  -5 -17   65.50    8.53
   3   5  17   63.25    8.21
   3  -5 -17   39.85    3.80
  -3   5 -17   72.87    8.50
  -3  -5  17   59.12    7.66
   3  -5 -17   53.48    7.79
   3  -5 -18   95.94   10.26
  -3  -5  18   70.23    8.42
   3  -5 -18  108.86   10.78
  -3  -5  18   90.98    9.40
  -3   5 -18   80.63    9.24
   3   5  18   82.51    9.52
   3   5  19   11.33    4.68
   3  -5 -19   17.35    5.41
  -3   5 -19   17.32    5.20
   3  -5 -19   11.08    5.08
  -3  -5  20  322.67   21.00
   3  -5 -20  404.29   21.88
   3   5  20  336.27   19.75
   3  -5 -20  390.03   21.48
  -3   5 -20  385.91   20.48
  -3  -5  21    7.13    5.56
   3   5  21    5.00    4.18
   3  -5 -21   -1.07    3.89
  -3   5 -21    0.94    4.33
   3  -5 -21    1.10    4.25
   3  -5 -22  243.45   17.30
   3  -5 -22  261.47   17.51
  -3   5 -22  190.63   14.70
  -3  -5  22  199.84   17.05
   3  -5 -23   -1.18    4.40
  -3   5 -23    5.83    4.81
   3  -5 -23    9.15    5.56
  -3  -5  23    7.60    5.30
  -3  -5  24   75.69   11.05
  -3  -6 -26   31.04    6.91
  -3  -6 -25   48.12    7.67
   3  -6  24    5.78    7.21
  -3  -6 -24    9.60    4.25
   3  -6  23  289.62   25.72
  -3  -6 -23  330.40   18.10
   3  -6  23  333.81   26.53
  -3  -6 -22    3.58    5.12
   3   6 -22   12.24    5.21
   3  -6  22    9.94    7.67
  -3  -6 -22    0.79    4.19
   3  -6  22    9.22    7.11
  -3  -6 -21   56.71    8.76
   3   6 -21   34.08    7.09
   3  -6  21   15.49    8.53
  -3  -6 -21   27.03    5.54
   3  -6  21   52.01   11.15
   3  -6  20    6.99    6.12
  -3  -6 -20    3.36    4.06
   3  -6  20    3.77    6.60
  -3  -6 -20    4.36    6.08
   3   6 -20    5.08    3.43
  -3  -6 -20    2.85    2.98
  -3  -6 -19  114.61   14.30
  -3  -6 -19  135.87   10.17
   3  -6  19  111.41   14.69
   3  -6  19  144.67   16.78
   3   6 -19  129.21   11.76
  -3  -6 -19  139.23   12.87
   3  -6  18    3.27    5.92
  -3  -6 -18   11.40    5.13
   3   6 -18   10.19    4.75
  -3  -6 -18   10.76    3.70
  -3  -6 -18    6.08    5.69
   3  -6  18    8.89    7.06
   3  -6  17  719.37   36.79
  -3  -6 -17  707.03   25.86
   3   6 -17  766.21   29.97
  -3  -6 -17  697.61   35.99
   3  -6  17  724.93   38.10
  -3  -6 -17  742.55   30.92
   3   6 -16   25.01    5.59
  -3  -6 -16   15.23    5.06
  -3  -6 -16   23.34    7.98
   3  -6  16   25.77    8.52
  -3  -6 -16   22.12    5.44
   3  -6  16   15.07    7.53
  -3  -6 -16   20.99    4.13
   3  -6  15  130.08   15.81
   3  -6  15  130.10   11.26
   3   6 -15  140.17   10.95
  -3   6  15  123.85   12.88
  -3  -6 -15  157.94   16.76
  -3  -6 -15  147.50   23.81
   3  -6  15  127.51   14.66
   3  -6  15  116.72   13.98
  -3  -6 -15  133.49    8.83
  -3  -6 -15  137.77   11.09
  -3  -6 -15  139.29   11.80
  -3  -6 -14   72.63    8.23
   3  -6  14   80.05    8.80
   3  -6  14  102.97   13.55
   3   6 -14   91.41    8.69
  -3   6  14   76.44   10.04
   3  -6  14   84.10   11.80
  -3  -6 -14   77.66   17.53
  -3  -6 -14   91.02   13.34
  -3  -6 -14   81.74    6.60
  -3  -6 -14   75.68    8.68
   3  -6  14   95.70   12.28
   3  -6  13  313.90   22.98
   3   6 -13  361.06   17.13
   3  -6  13  294.62   20.54
  -3  -6 -13  298.71   31.00
  -3  -6 -13  377.18   25.05
   3  -6  13  333.43   21.96
  -3  -6 -13  309.37   13.49
  -3  -6 -13  341.19   17.28
  -3  -6 -13  309.71   17.57
  -3   6  13  333.47   20.73
  -3   6  12   20.34    5.81
  -3  -6 -12   27.35    5.40
  -3  -6 -12   22.20    4.67
   3  -6  12   22.14    6.47
  -3  -6 -12   20.20   11.78
  -3  -6 -12   12.46    6.37
  -3  -6 -12   27.61    3.83
   3  -6  12   27.23    7.77
   3  -6  12   19.20    6.58
   3   6 -12   25.59    4.82
   3  -6  11  758.58   32.96
   3  -6  11  705.28   35.72
  -3  -6 -11  762.71   48.34
  -3   6  11  729.71   32.19
  -3  -6 -11  735.77   36.68
  -3  -6 -11  726.13   28.28
  -3  -6 -11  762.55   28.34
   3  -6  11  747.25   33.83
   3   6 -11  765.68   26.91
  -3  -6 -11  734.67   22.90
   3   6 -10   22.99    4.05
  -3  -6 -10   29.04   11.33
  -3  -6 -10   24.27    3.09
  -3  -6 -10   16.79    7.16
  -3   6  10   24.78    6.31
  -3  -6 -10   22.99    4.87
  -3  -6 -10   17.76    4.46
   3  -6  10   15.24    5.61
  -3  -6  -9   52.85   13.59
  -3  -6  -9   69.29    7.41
  -3   6   9   61.17    8.48
   3  -6   9   58.50    8.90
  -3  -6  -9   58.03    4.37
  -3  -6  -9   46.73   10.35
  -3  -6  -9   64.26    7.29
   3   6  -9   60.55    6.08
   3   6  -9   45.29    7.26
   3   6  -8    1.49    1.86
  -3  -6  -8    4.76    8.61
  -3  -6  -8    2.75    2.80
  -3  -6  -8   -1.49    5.59
  -3  -6  -8    1.84    1.33
   3  -6   8   -1.08    3.66
  -3   6   8    2.07    3.35
   3  -6   8   -1.63    3.40
   3   6  -8    2.20    2.99
  -3  -6  -8    1.43    3.06
   3  -6   7  584.87   23.74
   3   6  -7  646.95   25.32
  -3   6   7  561.34   27.20
  -3  -6  -7  552.87   24.04
  -3  -6  -7  563.46   37.52
   3   6  -7  625.35   21.56
   3  -6   7  639.09   26.09
  -3  -6  -7  624.85   32.77
  -3  -6  -7  617.61   24.06
   3  -6   7  647.78   28.88
  -3  -6  -7  623.40   17.44
  -3  -6  -6   27.37   10.27
  -3  -6  -6   29.66    8.02
  -3  -6  -6   41.99    5.71
   3  -6   6   53.86    6.33
   3   6  -6   37.65    4.30
   3  -6   6   37.08    7.20
  -3  -6  -6   34.98    5.85
   3  -6   6   38.02    6.04
   3   6  -6   47.65    6.58
  -3  -6  -6   38.97    2.76
   3  -6   5 1287.13   41.35
   3   6  -5 1318.77   37.13
   3  -6   5 1374.32   43.81
   3   6  -5 1273.65   43.07
  -3  -6  -5 1357.99   43.32
   3  -6   5 1380.57   46.24
  -3  -6  -5 1312.87   32.44
  -3  -6  -5 1362.46   58.26
  -3  -6  -4   60.18   11.93
  -3  -6  -4   73.50    3.20
  -3  -6  -4   76.36    8.09
   3  -6   4   79.17    9.14
  -3  -6  -4   68.51    3.13
   3   6  -4   79.00    7.98
   3  -6   4   89.62    8.84
   3  -6   4   86.00    7.79
   3  -6   3   23.08    5.08
   3   6  -3   35.12    5.75
  -3  -6  -3   26.78    8.16
  -3  -6  -3   25.64    1.73
  -3  -6  -3   25.54    5.61
   3  -6   3   17.92    4.99
  -3  -6  -2  257.20   20.33
  -3  -6  -2  238.87    7.19
   3  -6   2  232.09   14.50
   3  -6   2  250.07   15.44
   3   6  -2  273.96   14.19
  -3  -6  -2  224.63   15.18
  -3   6   2  236.65   16.32
  -3  -6  -1  709.79   34.33
   3   6  -1  771.55   26.83
  -3  -6  -1  684.65   18.53
   3  -6   1  766.29   29.04
   3  -6   1  778.79   29.95
  -3  -6  -1  748.62   30.76
  -3   6   1  776.51   31.84
   3   6   0   69.77    6.99
   3  -6   0   56.54    7.48
   3  -6   0   75.86    8.29
  -3  -6   0   76.58    9.21
  -3   6   0   66.22    8.86
  -3  -6   0   88.28   11.12
  -3  -6   0   74.57    3.79
  -3  -6   1  746.35   32.30
   3   6   1  767.05   26.41
   3  -6  -1  721.07   29.12
   3  -6  -1  715.37   29.07
  -3  -6   1  718.12   20.14
  -3  -6   1  763.07   32.63
  -3   6  -1  738.31   31.75
   3   6   2  231.00   12.45
  -3   6  -2  261.99   17.49
  -3  -6   2  236.52   17.39
  -3  -6   2  238.99   15.90
  -3  -6   2  238.24    9.03
   3  -6  -2  231.73   14.92
   3   6   3   34.57    4.84
  -3   6  -3   20.30    6.18
  -3  -6   3   16.15    5.95
  -3  -6   3   25.66    3.05
   3  -6  -3   17.21    4.86
   3   6   4   60.58    6.24
  -3   6  -4   94.85   10.47
  -3   6  -4   69.22    9.35
  -3  -6   4   84.06   10.89
  -3  -6   4   68.30    4.95
   3  -6  -4   57.85    7.63
   3   6   5 1326.20   39.77
  -3   6  -5 1360.49   48.13
   3   6   5 1360.84   47.73
   3  -6  -5 1339.28   44.87
  -3  -6   5 1312.51   36.67
   3  -6  -6   36.47    6.43
   3   6   6   33.57    7.06
  -3   6  -6   32.34    6.81
  -3  -6   6   37.95    4.23
  -3  -6   7  622.55   21.37
   3   6   7  608.64   28.20
   3  -6  -7  640.14   27.71
   3  -6  -8    2.22    3.02
   3  -6  -8    3.84    3.70
  -3  -6   8    2.88    2.20
   3   6   8    2.02    3.28
  -3   6  -9   44.80    6.99
   3  -6  -9   48.31    7.61
  -3  -6   9   67.45    6.28
   3  -6  -9   72.39    7.76
   3   6   9   63.47    8.41
  -3   6 -10   26.35    5.97
  -3  -6  10   18.64    3.98
   3  -6 -10   25.01    4.98
   3   6  10   13.82    4.99
   3   6  11  753.96   31.71
  -3  -6  11  781.48   27.37
   3  -6 -11  736.15   29.45
  -3   6 -11  808.87   31.57
  -3   6 -12   14.89    5.03
   3   6  12   35.66    6.89
  -3  -6  12   26.44    5.24
  -3  -6  12   26.10    4.99
   3  -6 -12   23.32    5.43
   3  -6 -13  332.22   18.04
  -3  -6  13  327.52   16.68
  -3  -6  13  332.00   16.67
  -3   6 -13  300.55   18.11
   3   6  13  329.96   19.41
   3  -6 -14   96.14   11.12
  -3   6 -14   87.08    9.88
  -3  -6  14   96.98    9.07
  -3  -6  14   85.79    8.53
   3  -6 -14   80.30    9.01
   3   6  14   75.81    9.45
   3  -6 -15  121.88   13.05
  -3   6 -15  142.17   12.28
  -3  -6  15  128.82   10.67
   3  -6 -15  133.70   11.41
   3  -6 -15  138.38   11.66
  -3  -6  15  137.48   11.10
   3   6  15  123.65   12.09
  -3  -6  16   12.31    4.82
  -3  -6  16   19.90    5.16
   3  -6 -16   21.40    5.79
   3  -6 -16   24.14    5.59
   3   6  16   25.00    6.10
  -3   6 -16   15.72    5.37
  -3   6 -17  708.04   30.43
  -3  -6  17  736.29   29.17
   3  -6 -17  690.08   29.72
   3  -6 -17  725.53   30.47
  -3  -6  17  672.45   28.12
   3   6  17  649.71   30.09
   3  -6 -18    9.19    2.99
  -3   6 -18   15.22    5.20
   3   6  18   21.27    6.06
   3  -6 -18   11.02    5.22
   3  -6 -18   12.40    4.74
  -3   6 -19  140.20   12.81
   3  -6 -19  135.26   12.64
   3  -6 -19  155.85   13.25
   3   6  19  141.47   13.00
   3  -6 -20    6.67    4.65
   3   6  20    5.52    4.62
  -3   6 -20    7.33    4.49
   3  -6 -20    8.50    4.22
   3  -6 -21   50.31    8.27
   3  -6 -21   51.87    9.03
   3  -6 -22   10.13    5.27
   3  -6 -22    2.39    4.61
   3  -6 -23  339.49   21.03
   3  -7  24    5.96    6.71
  -3  -7 -24   14.20    4.95
   3  -7  23    1.95    6.04
  -3  -7 -23    9.57    4.22
   3  -7  22  275.14   24.01
  -3  -7 -22  241.78   14.88
   3   7 -22  225.54   17.37
  -3  -7 -21    0.72    2.87
   3   7 -21    1.12    3.77
  -3  -7 -21    1.21    4.40
   3  -7  21    2.07    7.25
   3  -7  21    1.86    6.29
   3  -7  20  270.51   24.04
  -3  -7 -20  365.47   17.38
   3   7 -20  336.05   20.14
  -3  -7 -20  320.20   23.99
  -3  -7 -20  342.74   21.05
   3  -7  20  319.11   26.47
   3  -7  19    5.32    6.21
  -3  -7 -19    7.16    3.56
  -3  -7 -19    4.89    5.91
  -3  -7 -19   12.42    5.59
   3  -7  19    7.97    6.72
   3   7 -19   12.32    4.90
  -3  -7 -18   43.14   10.10
   3  -7  18   44.82   10.86
  -3  -7 -18   37.39    5.46
   3  -7  18   56.60   11.73
   3   7 -18   35.30    6.80
  -3  -7 -18   42.50    7.82
  -3  -7 -17   67.32    9.18
  -3  -7 -17   79.08   12.86
  -3  -7 -17   56.73    6.45
  -3  -7 -17   67.13    8.79
   3  -7  17   51.61   11.11
   3   7 -17   49.47    7.54
   3  -7  17   80.40   12.22
   3  -7  16  344.71   24.35
  -3  -7 -16  297.77   14.28
  -3  -7 -16  331.71   18.71
   3   7 -16  296.15   17.55
   3  -7  16  312.12   25.05
  -3  -7 -16  289.48   23.39
  -3  -7 -16  326.30   19.33
   3   7 -15   56.69    7.39
   3  -7  15   45.98    9.17
  -3  -7 -15   56.65   11.07
  -3  -7 -15   65.24    6.24
  -3  -7 -15   40.08    6.87
   3  -7  15   45.84   10.64
  -3  -7 -15   49.18    7.73
   3  -7  15   41.93    9.15
   3  -7  14  388.44   23.54
  -3  -7 -14  360.12   26.67
   3  -7  14  490.01   28.44
  -3  -7 -14  439.61   16.79
  -3  -7 -14  421.96   20.98
   3   7 -14  428.82   20.58
  -3  -7 -14  406.52   21.42
   3  -7  14  392.63   27.63
  -3  -7 -13   37.90    6.44
  -3  -7 -13   40.08    6.76
  -3   7  13   22.00    6.22
   3  -7  13   33.31    5.94
   3  -7  13   34.00    7.31
  -3  -7 -13   19.15   10.37
  -3  -7 -13   37.68    9.38
   3  -7  13   47.85    9.23
   3   7 -13   31.17    5.47
  -3  -7 -13   41.83    4.64
  -3  -7 -12   25.64    5.90
  -3   7  12   24.11    6.30
   3  -7  12   19.75    6.01
  -3  -7 -12   33.98   12.27
  -3  -7 -12   23.18    3.47
  -3  -7 -12   13.64    7.15
  -3  -7 -12   19.29    5.41
   3  -7  12   22.37    7.30
   3   7 -12   34.45    5.80
   3  -7  12   29.28    5.37
   3  -7  11   52.49    8.73
  -3  -7 -11   35.64   13.10
  -3  -7 -11   64.34    5.11
  -3  -7 -11   53.90    7.35
  -3  -7 -11   42.09    9.93
  -3  -7 -11   68.00    8.26
   3  -7  11   54.25    7.06
  -3   7  11   57.11    9.25
   3  -7  11   70.23   10.43
   3   7 -11   75.21    7.65
  -3  -7 -10  803.27   31.29
   3   7 -10  844.13   32.29
   3  -7  10  838.32   37.33
  -3  -7 -10  779.57   49.56
   3  -7  10  804.82   30.17
  -3  -7 -10  840.65   41.05
  -3  -7 -10  827.89   24.33
  -3   7  10  787.50   35.42
  -3  -7 -10  823.05   31.31
   3   7 -10  841.52   29.28
   3   7 -10  857.12   33.62
  -3  -7  -9   50.36    6.85
  -3  -7  -9   36.65    9.66
  -3  -7  -9   29.86   10.82
  -3  -7  -9   47.36    4.03
   3   7  -9   57.46    6.33
   3  -7   9   43.84    6.13
   3  -7   9   48.13    8.77
  -3   7   9   44.52    8.03
   3   7  -9   56.93    7.86
   3   7  -9   44.28    7.16
  -3  -7  -9   41.88    6.55
   3  -7   8  796.06   28.98
   3   7  -8  781.14   30.82
  -3   7   8  705.09   32.94
  -3  -7  -8  722.57   29.66
  -3  -7  -8  781.61   47.37
   3   7  -8  777.68   26.69
   3   7  -8  795.91   31.45
  -3  -7  -8  722.03   38.03
   3  -7   8  825.52   35.54
  -3  -7  -8  771.00   21.87
  -3  -7  -8  759.82   29.28
  -3  -7  -7    4.89    7.58
  -3  -7  -7    2.50    1.56
   3  -7   7    1.44    2.77
   3   7  -7    3.10    2.42
  -3  -7  -7    1.66    4.92
  -3  -7  -7    2.28    2.85
   3  -7   7    2.36    3.98
  -3   7   7    2.36    4.93
   3  -7   7    6.44    4.56
   3   7  -7    1.78    3.22
   3   7  -7    4.43    3.89
  -3  -7  -7    4.30    3.32
  -3  -7  -6   10.25    1.80
  -3  -7  -6   10.56    4.44
   3  -7   6   15.47    4.59
   3   7  -6   10.32    3.95
   3  -7   6    7.95    4.52
   3  -7   6   16.45    4.24
   3   7  -6    6.35    5.24
   3   7  -5   19.12    4.87
   3  -7   5   11.74    4.56
   3  -7   5   19.34    4.36
  -3  -7  -5   12.65    1.88
  -3  -7  -5   13.56    4.57
   3  -7   5   15.33    5.33
  -3  -7  -5   15.84    1.97
  -3  -7  -5   27.94    9.65
  -3  -7  -4 1115.21   53.01
   3  -7   4 1141.25   42.80
  -3  -7  -4 1165.42   41.66
   3  -7   4 1207.50   41.57
   3   7  -4 1176.16   39.79
   3  -7   4 1185.90   38.61
  -3  -7  -4 1169.63   29.42
   3  -7   3   69.76    8.36
  -3  -7  -3   92.04   14.20
  -3  -7  -3   69.86    8.86
   3  -7   3   60.30    8.77
   3   7  -3   68.58    7.81
  -3  -7  -3   82.83    3.86
  -3   7   2 1178.35   46.52
  -3  -7  -2 1332.94   46.26
   3   7  -2 1329.32   41.89
   3  -7   2 1280.80   43.75
  -3  -7  -2 1423.69   55.27
  -3  -7  -2 1231.56   31.76
   3  -7   2 1326.85   45.64
  -3  -7  -1   44.16    3.07
   3   7  -1   60.40    6.80
   3  -7   1   51.27    7.71
  -3  -7  -1   51.95    8.66
   3  -7   1   42.14    6.61
  -3  -7  -1   51.99   10.27
  -3   7   1   46.12    8.26
  -3   7   0   -1.23    4.61
   3  -7   0    0.99    3.48
  -3  -7   0    4.12    5.14
   3   7   0    1.43    2.68
   3  -7   0   -0.92    3.45
  -3  -7   0    1.39    1.11
  -3  -7   0   -1.15    4.44
  -3  -7   1   53.28    3.76
  -3  -7   1   38.78    7.77
  -3   7  -1   59.59    9.55
   3   7   1   39.11    5.77
  -3  -7   1   48.77    8.90
   3  -7  -1   50.65    7.74
  -3  -7   2 1307.93   35.03
   3  -7  -2 1276.46   45.72
  -3  -7   2 1359.74   49.97
  -3   7  -2 1248.00   49.22
   3   7   2 1355.59   42.04
  -3  -7   2 1394.31   47.91
   3   7   3   86.45    7.88
   3  -7  -3   56.32    8.28
  -3   7  -3   63.87    9.55
  -3  -7   3   76.80    5.28
  -3  -7   3   82.64   11.17
  -3   7  -3   67.77   10.61
   3   7   4 1219.90   38.69
   3  -7  -4 1186.99   43.24
  -3   7  -4 1175.38   45.91
  -3  -7   4 1193.31   33.51
  -3  -7   4 1221.28   48.74
   3  -7  -5   16.11    5.59
   3  -7  -5   21.27    5.78
  -3   7  -5   12.40    6.68
  -3  -7   5   19.89    3.42
  -3  -7   5   18.10    6.78
   3  -7  -6   17.40    5.75
  -3   7  -6   21.24    6.08
   3  -7  -6   11.29    5.09
   3   7   6   11.25    4.97
  -3  -7   6   11.06    6.94
  -3  -7   6   12.65    3.02
  -3   7  -7   -1.26    4.41
   3   7   7   -1.23    4.75
   3  -7  -7    3.14    5.09
  -3  -7   7    0.93    2.12
  -3  -7   8  736.11   25.05
   3  -7  -8  757.00   32.52
   3   7   8  721.00   33.35
   3   7   9   51.78    8.81
   3  -7  -9   50.40    7.17
  -3  -7   9   59.43    6.01
  -3  -7  10  857.73   28.77
   3  -7 -10  828.92   32.28
   3   7  10  872.62   36.69
  -3   7 -10  792.98   33.54
  -3  -7  11   69.98    7.18
  -3   7 -11   59.47    8.73
   3   7  11   56.61    8.93
   3  -7 -11   50.00    7.26
  -3  -7  12   20.83    4.69
   3   7  12   22.36    6.05
   3  -7 -12   22.03    5.59
  -3   7 -12   24.28    6.50
   3   7  13   42.43    8.07
  -3  -7  13   40.83    6.33
   3  -7 -13   27.29    6.03
  -3  -7  13   32.17    5.73
  -3   7 -13   44.80    7.58
  -3   7 -14  420.87   23.09
   3   7  14  430.64   24.17
   3  -7 -14  406.69   21.40
  -3  -7  14  448.47   20.45
  -3  -7  14  434.04   20.65
   3  -7 -14  371.19   23.02
   3   7  15   56.30    9.09
   3  -7 -15   35.94    6.87
  -3  -7  15   45.54    6.67
  -3   7 -15   59.25    8.83
  -3  -7  15   35.25    6.21
   3  -7 -15   43.50    8.44
  -3   7 -16  323.15   20.26
   3   7  16  282.16   19.66
  -3  -7  16  291.42   17.16
   3  -7 -16  305.69   18.30
   3  -7 -16  321.03   21.50
   3  -7 -16  334.03   19.53
   3  -7 -17   65.23    8.93
  -3   7 -17   50.59    8.70
   3   7  17   68.84   10.11
   3  -7 -17   47.74    7.89
   3  -7 -18   54.26    6.92
   3  -7 -18   51.38    8.36
   3  -7 -18   52.86    8.33
   3   7  18   57.61    9.31
   3  -7 -19    7.41    5.24
   3  -7 -19    1.13    4.11
   3   7  19   10.20    5.33
   3  -7 -20  382.12   21.92
   3  -7 -20  349.26   21.55
   3  -7 -21    2.23    4.78
   3  -7 -21    3.62    4.37
   3  -7 -22  253.25   18.02
   3  -8  23  215.77   21.63
   3  -8  22    1.97    7.13
   3   8 -21   23.47    6.03
  -3  -8 -21   18.67    4.64
   3  -8  21   17.33    8.46
   3   8 -20   16.97    5.61
   3  -8  20   15.08    8.08
  -3  -8 -20   11.20    3.91
  -3  -8 -19  145.73   13.87
  -3  -8 -19  152.48   17.69
   3   8 -19  142.17   13.24
  -3  -8 -19  135.00    9.93
   3  -8  19  149.41   17.64
   3  -8  18    5.40    5.59
  -3  -8 -18    5.75    4.44
  -3  -8 -18   11.44    5.15
   3   8 -18    8.31    4.96
  -3  -8 -18   11.22    3.63
  -3  -8 -18   10.84    7.17
  -3  -8 -17  285.88   14.07
  -3  -8 -17  305.34   19.35
  -3  -8 -17  256.96   22.83
   3   8 -17  301.29   18.41
  -3  -8 -17  279.57   18.29
   3  -8  17  324.46   24.57
   3  -8  16   -3.43    6.21
  -3  -8 -16    7.61    5.08
  -3  -8 -16    2.01    3.87
   3   8 -16    0.95    3.44
  -3  -8 -16    2.07    2.57
  -3  -8 -16    1.86    6.01
   3   8 -15   53.64    7.49
  -3  -8 -15   39.10   10.21
  -3  -8 -15   46.27    5.17
  -3  -8 -15   47.42    7.58
   3  -8  15   40.81    7.73
  -3  -8 -15   50.56    8.14
   3  -8  15   54.94   10.62
   3  -8  14    3.16    4.52
  -3  -8 -14    5.61    6.78
   3  -8  14   -1.61    6.72
  -3  -8 -14    1.96    3.67
   3   8 -14   -1.74    3.54
  -3  -8 -14    0.90    2.22
  -3  -8 -14   -1.02    3.81
   3  -8  13  152.65   13.64
   3   8 -13  171.42   12.52
  -3  -8 -13  163.72   18.42
  -3  -8 -13  175.72    9.40
  -3  -8 -13  187.17   14.10
  -3  -8 -13  170.55   13.63
   3  -8  13  180.17   17.53
   3  -8  12   13.53    5.85
   3   8 -12   19.48    4.68
   3  -8  12   15.21    6.83
  -3  -8 -12   14.88    2.99
  -3  -8 -12   12.59    5.06
  -3  -8 -12   25.90    8.31
  -3  -8 -12   19.16    5.08
   3  -8  11  473.57   22.04
   3  -8  11  474.61   28.25
  -3  -8 -11  434.06   38.72
  -3  -8 -11  526.90   24.31
  -3  -8 -11  514.43   32.55
   3   8 -11  469.14   21.33
  -3  -8 -11  507.07   24.21
  -3  -8 -11  483.40   16.65
  -3  -8 -10   36.25   12.97
  -3  -8 -10   31.66    3.62
  -3  -8 -10   20.21    8.27
  -3  -8 -10   34.64    6.25
   3   8 -10   34.92    6.89
  -3  -8 -10   39.45    7.06
  -3   8  10   22.29    6.55
   3  -8  10   26.10    7.46
   3  -8  10   30.28    5.77
   3   8 -10   25.84    6.06
  -3   8   9    9.69    5.94
   3  -8   9    7.05    5.60
   3   8  -9    6.17    4.41
  -3  -8  -9    5.77    4.22
  -3  -8  -9    7.34    2.04
   3  -8   9   14.87    4.34
  -3  -8  -9    5.79    9.76
   3   8  -9    8.03    4.41
  -3  -8  -9    5.35    3.82
  -3  -8  -9   12.87    7.70
   3  -8   8    9.45    5.36
  -3   8   8   -1.38    4.09
   3   8  -8    9.03    4.60
  -3  -8  -8   -2.75   11.20
   3  -8   8    3.10    3.16
  -3  -8  -8    1.96    3.79
   3   8  -8    6.10    5.30
  -3  -8  -8    6.99    4.25
  -3  -8  -8   14.76    9.45
  -3  -8  -8    5.55    1.96
   3   8  -7  719.89   30.84
  -3  -8  -7  683.64   29.89
   3  -8   7  706.39   33.52
  -3  -8  -7  723.23   45.52
   3  -8   7  705.54   27.72
  -3  -8  -7  677.37   28.29
   3   8  -7  729.74   30.36
   3  -8   7  695.43   30.75
  -3  -8  -7  695.66   20.08
  -3   8   7  710.73   34.38
  -3  -8  -6   22.13   11.05
   3  -8   6   20.19    6.49
   3  -8   6   31.91    6.83
   3   8  -6   23.80    5.87
   3   8  -6   25.28    6.18
  -3  -8  -6   25.83    2.72
  -3  -8  -6   27.37    6.03
   3  -8   6   30.09    5.48
  -3  -8  -5 1265.90   45.78
   3  -8   5 1331.01   48.70
  -3  -8  -5 1284.51   33.08
  -3  -8  -5 1369.72   61.98
   3  -8   5 1297.09   45.88
   3   8  -5 1335.96   44.92
   3  -8   5 1302.10   42.50
  -3  -8  -5 1296.55   33.19
   3   8  -5 1233.25   46.51
  -3  -8  -4    7.87    1.89
   3  -8   4   10.03    3.76
  -3  -8  -4    8.63    8.33
   3  -8   4   21.60    6.45
  -3  -8  -4   18.19    5.39
   3  -8   4   13.19    4.84
   3   8  -4    0.90    3.88
   3   8  -3   84.84    8.98
   3  -8   3   70.05    7.73
  -3  -8  -3  100.19   14.73
  -3  -8  -3   75.91    4.13
   3  -8   3   52.90    8.75
  -3  -8  -3   66.87    9.18
   3  -8   3   65.99    8.96
  -3   8   2  189.23   17.15
   3  -8   2  214.00   15.38
  -3  -8  -2  204.36   20.31
   3   8  -2  201.21   13.96
  -3  -8  -2  219.46   16.59
   3  -8   2  257.59   17.75
  -3  -8  -2  217.64    8.04
  -3  -8  -1  677.69   19.64
  -3   8   1  708.55   34.65
  -3  -8  -1  694.44   32.59
   3  -8   1  722.41   30.75
   3  -8   1  711.73   31.94
   3   8  -1  706.51   28.49
  -3  -8  -1  760.75   38.34
  -3   8   0    7.25    5.59
   3   8   0    4.95    3.94
  -3  -8   0   -1.51    5.28
  -3  -8   0    1.29    4.68
   3  -8   0    1.13    4.49
  -3  -8   0    0.72    1.44
   3  -8  -1  737.13   32.62
  -3  -8   1  726.51   21.47
  -3   8  -1  754.70   36.47
  -3  -8   1  720.03   34.46
  -3  -8   1  731.47   34.68
   3   8   1  763.33   29.32
  -3  -8   2  205.15    9.22
   3  -8  -2  218.30   16.22
  -3   8  -2  179.37   17.18
  -3  -8   2  230.24   18.38
  -3   8  -2  191.27   17.21
  -3  -8   2  216.44   16.64
   3   8   2  231.70   14.31
  -3  -8   3   66.43    5.18
   3  -8  -3   60.37    8.64
  -3  -8   3   83.43   11.88
  -3   8  -3   64.03   11.16
  -3   8  -3   61.81   10.40
  -3  -8   3   80.43    9.65
   3   8   3   74.37    8.32
  -3   8  -4   13.79    5.92
  -3  -8   4   15.34    7.18
   3   8   4   13.28    4.21
   3  -8  -4   14.98    5.11
   3  -8  -4   12.38    4.71
  -3  -8   4    8.32    2.31
  -3   8  -5 1247.79   49.03
  -3  -8   5 1258.65   51.97
   3  -8  -5 1223.78   44.98
   3  -8  -5 1315.56   46.69
  -3  -8   5 1214.99   35.56
   3  -8  -6   23.25    6.49
  -3  -8   6   23.65    8.67
   3  -8  -6   12.63    5.81
  -3  -8   6   23.98    3.85
   3  -8  -7  712.30   31.47
  -3   8  -7  686.98   33.72
   3   8   7  671.56   34.19
   3  -8  -7  706.95   31.66
  -3  -8   7  647.85   23.10
  -3   8  -8   -4.20    7.64
   3  -8  -8    1.18    4.57
   3   8   8    2.85    4.98
   3  -8  -8    5.72    4.01
  -3  -8   8    6.37    2.90
  -3  -8   9    5.73    2.89
   3   8   9    8.46    5.11
   3  -8  -9   18.08    5.27
   3  -8  -9    4.65    4.35
  -3  -8  10   26.91    4.86
   3  -8 -10   29.43    6.91
   3  -8 -10   27.14    5.84
   3   8  10   27.94    7.30
  -3  -8  11  477.93   20.62
   3   8  11  505.40   28.41
   3  -8 -11  528.12   24.91
   3   8  12    8.26    5.47
  -3  -8  12   15.99    4.32
   3  -8 -12   10.04    5.49
  -3   8 -12   11.78    5.40
  -3  -8  13  168.30   11.84
   3   8  13  181.14   16.44
   3  -8 -13  186.37   14.47
   3  -8 -13  184.31   16.07
   3  -8 -14    2.66    4.31
  -3  -8  14   -0.78    3.17
   3   8  14    2.75    4.98
   3  -8 -14    1.05    3.80
   3   8  15   41.42    9.28
   3  -8 -15   46.19    7.65
  -3  -8  15   35.30    6.27
   3  -8 -16   -2.21    4.26
   3  -8 -16    5.97    4.16
   3   8  16    1.39    4.85
   3  -8 -16    1.40    4.89
   3  -8 -17  331.15   20.14
   3  -8 -17  289.59   21.40
   3  -8 -17  292.17   18.50
   3   8  17  284.60   21.38
   3   8  18   11.24    6.44
   3  -8 -18   12.89    5.38
   3  -8 -18    7.38    4.84
   3  -8 -19  166.77   14.95
   3  -8 -19  179.70   14.61
   3  -8 -20   19.92    5.87
   3  -8 -21    7.92    5.08
   3  -9  20  230.60   22.56
   3   9 -20  210.46   16.70
   3  -9  19   -1.93    6.98
  -3  -9 -19    1.14    4.53
   3   9 -19    5.70    5.00
  -3  -9 -18   39.19    5.33
   3  -9  18   35.71   10.14
  -3  -9 -18   49.88    9.49
  -3  -9 -18   33.94    7.15
   3   9 -18   30.69    7.30
  -3  -9 -17   12.07    3.30
   3  -9  17   16.61    7.73
  -3  -9 -17   16.62    5.67
  -3  -9 -17   12.28    5.43
   3   9 -17    7.36    4.41
  -3  -9 -16  163.36    9.69
   3  -9  16  133.45   16.99
  -3  -9 -16  145.93   13.99
  -3  -9 -16  166.53   14.26
   3   9 -16  157.82   13.38
  -3  -9 -15   -6.07    6.82
  -3  -9 -15    6.74    4.46
   3  -9  15   10.58    6.60
  -3  -9 -15    6.01    2.70
   3   9 -15    3.84    4.12
  -3  -9 -15    7.64    4.45
  -3  -9 -14  462.24   31.81
  -3  -9 -14  454.53   23.60
  -3  -9 -14  398.12   22.84
  -3  -9 -14  428.67   16.44
   3  -9  14  411.04   28.23
  -3  -9 -13    7.63    4.68
  -3  -9 -13   14.90    5.08
  -3  -9 -13   10.90    2.86
   3  -9  13   -1.69    5.01
  -3  -9 -13   16.18    8.67
  -3  -9 -12   12.08    7.55
   3  -9  12   18.23    7.61
   3  -9  12   19.37    5.75
  -3  -9 -12   34.63    7.46
  -3  -9 -12   26.74    3.70
  -3  -9 -12   20.90    5.81
   3  -9  11  110.89   14.15
  -3  -9 -11  122.83   11.72
  -3  -9 -11  112.81   16.43
  -3  -9 -11  114.31    6.89
  -3  -9 -11  129.83   12.27
  -3  -9 -10  357.83   20.73
   3  -9  10  367.30   24.94
  -3  -9 -10  316.43   26.45
  -3  -9 -10  364.64   20.26
  -3  -9 -10  356.85   12.96
   3   9 -10  314.23   20.19
  -3  -9  -9   82.71    9.61
  -3  -9  -9   82.88   14.39
  -3  -9  -9   84.68   10.26
   3  -9   9   85.08   12.02
   3   9  -9   62.59    9.27
  -3  -9  -9   78.98    5.24
  -3  -9  -9   84.74   17.99
  -3  -9  -8  775.22   22.57
  -3  -9  -8  876.37   44.81
   3  -9   8  801.27   30.61
   3  -9   8  828.11   38.35
  -3  -9  -8  775.42   32.07
  -3  -9  -8  823.49   34.47
   3   9  -8  740.27   33.47
  -3  -9  -8  796.65   50.40
  -3  -9  -7   90.80   16.96
   3  -9   7   58.21    7.45
  -3  -9  -7   72.35    4.73
   3  -9   7   61.17   10.43
  -3  -9  -7   90.53    9.74
  -3  -9  -7   66.29    9.54
   3   9  -7   98.04   11.36
  -3  -9  -7   68.87    4.61
  -3  -9  -6   57.30   14.69
   3  -9   6   55.76    9.51
  -3  -9  -6   57.20    4.11
   3  -9   6   66.59    7.89
   3   9  -6   59.12    8.67
   3  -9   6   71.37   10.08
   3   9  -6   73.80    9.99
  -3  -9  -6   63.01    4.25
  -3  -9  -6   58.26    8.79
  -3  -9  -5    2.34    4.51
   3   9  -5   -2.50    5.23
  -3  -9  -5    2.46    7.63
   3  -9   5   -1.36    4.23
   3  -9   5   -0.82    2.66
   3   9  -5    4.13    4.21
   3  -9   5   -1.14    3.85
  -3  -9  -4  592.35   17.52
  -3  -9  -4  606.54   39.10
   3  -9   4  656.16   31.70
  -3  -9  -4  590.45   29.24
   3  -9   4  602.68   28.92
   3  -9   4  613.42   25.75
   3   9  -4  634.98   28.25
  -3  -9  -3  146.00    6.49
  -3  -9  -3  162.54   19.67
   3  -9   3  140.62   14.50
  -3  -9  -3  116.39   12.69
   3  -9   3  151.03   13.65
   3  -9   3  150.04   11.72
   3   9  -3  139.93   12.47
   3   9  -2  701.84   29.85
   3  -9   2  669.00   31.10
   3  -9   2  733.05   28.60
  -3  -9  -2  710.80   33.51
   3  -9   2  717.02   33.61
  -3   9   2  638.28   35.11
  -3  -9  -2  768.06   41.48
  -3  -9  -2  696.50   20.15
  -3  -9  -1   14.93    2.34
  -3   9   1    9.89    6.36
  -3  -9  -1   13.39    5.61
   3   9  -1   17.26    5.24
   3  -9   1   11.51    5.49
  -3  -9  -1   10.84    7.75
  -3  -9   0    2.50    1.63
  -3  -9   0    4.25    5.30
  -3   9   0    3.34    5.63
   3   9   0    6.58    4.22
   3  -9   0    8.89    4.75
  -3  -9   0    4.89    5.28
  -3   9  -1   23.04    8.63
  -3  -9   1   14.69    2.64
  -3  -9   1    8.87    6.04
   3  -9  -1    8.85    5.03
  -3   9  -1   15.27    7.45
  -3  -9   1   13.11    6.54
   3   9   1   17.67    5.01
  -3  -9   2  708.97   22.01
   3  -9  -2  670.27   32.64
  -3  -9   2  735.06   36.46
  -3   9  -2  669.07   36.53
  -3   9  -2  739.91   36.50
  -3  -9   2  729.33   34.05
   3   9   2  721.12   29.82
   3  -9  -3  129.76   13.36
   3   9   3  148.44   12.52
   3  -9  -3   98.17   11.59
  -3  -9   3  152.89   16.04
  -3   9  -3  150.32   15.67
  -3  -9   3  146.42   13.68
  -3  -9   3  138.46    7.94
   3  -9  -4  544.38   28.56
   3  -9  -4  609.42   28.71
  -3  -9   4  538.24   31.75
  -3   9  -4  594.61   31.82
  -3  -9   4  525.67   19.03
   3  -9  -5    1.26    4.41
   3  -9  -5   -1.17    3.96
  -3  -9   5    5.14    6.00
  -3   9  -5   -1.52    5.68
  -3  -9   5    0.90    2.01
   3  -9  -6   52.12    8.91
  -3  -9   6   44.61   10.63
   3  -9  -6   52.28    8.70
  -3  -9   6   57.62    5.78
  -3   9  -6   63.87   10.72
   3  -9  -7   82.14   10.79
  -3  -9   7   68.02    6.42
  -3  -9   7   55.68   11.49
   3  -9  -7   71.93    9.90
  -3  -9   8  729.20   25.27
   3   9   8  669.03   36.07
   3  -9  -8  690.92   32.36
   3   9   9   81.14   12.46
  -3  -9   9   74.19    7.18
   3  -9  -9   76.55    9.77
   3  -9  -9   78.82   10.64
   3   9  10  359.43   25.16
   3  -9 -10  366.21   21.03
   3  -9 -10  350.83   21.89
  -3  -9  10  344.32   16.63
   3  -9 -11  153.14   14.33
  -3  -9  11  119.08    9.62
   3   9  11  116.97   15.09
   3  -9 -11  106.84   11.40
   3  -9 -12   30.75    7.78
  -3  -9  12   13.45    8.91
   3   9  12   30.31    8.46
   3  -9 -12   17.77    7.25
  -3  -9  12   26.56    5.31
   3  -9 -12   17.50    5.44
   3  -9 -13    5.17    4.99
   3   9  13   19.06    7.43
  -3  -9  13    9.25    8.66
   3  -9 -13   11.16    5.54
   3  -9 -13    8.92    5.12
  -3  -9  13   10.60    4.37
   3  -9 -14  440.19   25.86
  -3  -9  14  450.03   21.37
   3  -9 -14  457.00   26.80
   3   9  14  489.69   29.72
  -3  -9  14  446.34   33.86
   3  -9 -14  443.03   24.30
   3  -9 -15    7.26    6.08
   3  -9 -15   -1.32    5.65
   3  -9 -15    9.23    4.94
  -3  -9  15   14.64    8.84
   3  -9 -16  114.41   13.32
   3  -9 -16  155.70   15.83
  -3  -9  16  132.54   18.98
   3  -9 -16  161.65   14.24
   3  -9 -17    2.68    5.17
   3  -9 -17    6.05    5.19
   3  -9 -17   16.83    6.15
   3  -9 -17    9.08    6.33
   3  -9 -18   46.32    7.94
   3  -9 -18   49.92    9.17
   3  -9 -19    1.10    4.61
   3  -9 -19    5.42    6.21
   3  -9 -20  222.55   18.26
   3  -9 -21    4.07    5.39
   3  -9 -22   60.94   10.23
  -3 -10 -20    8.63    5.29
  -3 -10 -19  109.47   12.48
  -3 -10 -18   26.80    7.23
  -3 -10 -17  241.85   18.36
   3 -10  17  252.97   23.27
   3 -10  16   15.31    7.60
  -3 -10 -16    9.59    5.72
  -3 -10 -15   37.11    8.11
   3 -10  15   37.67    9.68
  -3 -10 -15   31.10    7.30
  -3 -10 -14   12.16    2.97
  -3 -10 -14   11.68    5.47
  -3 -10 -14    3.59    4.49
   3 -10  14   20.42    7.96
  -3 -10 -13  391.17   15.06
  -3 -10 -13  408.20   23.60
  -3 -10 -13  438.15   23.66
   3 -10  13  432.61   29.16
  -3 -10 -12   12.70    2.76
  -3 -10 -12   13.59    5.51
   3 -10  12   24.56    8.05
  -3 -10 -12   15.55    5.93
  -3 -10 -11  343.60   13.04
  -3 -10 -11  366.54   21.39
   3 -10  11  354.68   25.73
  -3 -10 -11  321.35   21.03
   3  10 -11  390.11   23.21
  -3 -10 -10   37.14    7.56
   3 -10  10   41.55    9.99
  -3 -10 -10   48.22    8.26
   3  10 -10   41.34    8.50
  -3 -10 -10   36.95    3.76
  -3 -10  -9   11.89    4.96
   3 -10   9   16.20    7.59
  -3 -10  -9   14.51    5.43
   3  10  -9   11.41    5.57
  -3 -10  -9   14.14    2.53
  -3 -10  -8   15.23    2.53
  -3 -10  -8   16.65    2.58
  -3 -10  -8   22.36    5.99
  -3 -10  -8   13.52    5.76
   3  10  -8   20.59    7.03
   3 -10   8   17.43    7.12
   3 -10   7  305.74   22.79
  -3 -10  -7  336.45   21.74
   3  10  -7  328.31   22.03
  -3 -10  -7  372.93   20.94
  -3 -10  -7  385.30   35.23
  -3 -10  -7  362.03   12.21
  -3 -10  -7  335.23   11.93
   3  10  -6   13.25    6.20
  -3 -10  -6    5.08    5.04
   3 -10   6    7.58    5.50
  -3 -10  -6    5.92    2.09
  -3 -10  -6    9.09    2.17
  -3 -10  -6   13.61    9.86
  -3 -10  -5  505.01   15.40
   3 -10   5  520.50   27.49
   3  10  -5  495.65   28.12
   3 -10   5  478.34   28.34
  -3 -10  -5  453.99   26.37
  -3 -10  -5  524.90   38.53
  -3 -10  -4   77.14   15.01
   3  10  -4   53.23    9.70
  -3 -10  -4   60.35    4.14
   3 -10   4   61.71    7.99
   3 -10   4   76.44   11.58
  -3 -10  -4   34.60    7.79
   3 -10   4   58.94    9.40
  -3 -10  -3   40.44   12.09
   3 -10   3   33.35    8.05
  -3 -10  -3   26.53    2.99
   3 -10   3   28.84    5.70
  -3 -10  -3   32.74    7.99
   3 -10   3   29.92    7.12
  -3 -10  -2   10.37    7.26
   3 -10   2    1.43    5.01
   3 -10   2   12.29    4.35
   3 -10   2   -1.24    4.78
  -3 -10  -2    7.32    2.01
  -3 -10  -2    4.21    5.26
  -3 -10  -1  312.68   25.64
   3 -10   1  333.86   18.29
   3  10  -1  343.33   20.29
   3 -10   1  313.73   21.85
  -3 -10  -1  311.69   22.07
  -3 -10  -1  313.23   11.78
   3  10   0  124.82   12.17
  -3 -10   0  112.03   14.91
  -3 -10   0   90.80   12.69
   3 -10   0  117.97   13.32
  -3 -10   0  115.11    6.58
  -3 -10   1  312.08   23.16
  -3 -10   1  318.31   23.60
   3  10   1  359.16   20.58
   3 -10  -1  344.50   22.68
  -3 -10   1  343.25   13.03
  -3 -10   2    4.99    5.39
  -3 -10   2   13.61    6.24
   3 -10  -2    2.78    4.86
   3  10   2    1.04    4.25
   3 -10  -2    1.25    4.22
  -3 -10   2    9.27    2.62
  -3 -10   3   29.00    8.47
  -3 -10   3   27.04    7.32
   3 -10  -3   31.32    7.62
  -3 -10   3   22.59    3.45
   3 -10  -3   35.86    8.08
   3 -10  -4   69.03   10.51
  -3 -10   4   60.86    5.65
   3 -10  -4   70.55   10.17
  -3 -10   4   52.64   10.35
   3 -10  -5  529.72   28.91
  -3 -10   5  530.21   32.37
  -3 -10   5  498.83   19.13
   3 -10  -5  553.45   28.31
   3 -10  -6   11.17    5.23
  -3 -10   6    7.50    7.45
  -3 -10   6    8.19    3.15
   3 -10  -6    7.65    5.47
   3 -10  -7  343.40   23.06
  -3 -10   7  352.77   27.09
  -3 -10   7  355.91   15.83
   3 -10  -7  328.34   21.54
  -3 -10   8   16.90    4.10
   3 -10  -8   19.38    6.63
  -3 -10   9   20.56    4.34
   3 -10  -9   11.46    5.16
   3 -10  -9   20.86    6.11
  -3 -10  10   42.30    5.85
   3 -10 -10   31.30    7.24
   3 -10 -10   27.61    7.32
  -3 -10  11  310.90   16.21
   3 -10 -11  307.08   21.16
   3 -10 -11  306.13   19.96
   3 -10 -12   22.11    7.69
  -3 -10  12   17.72    4.75
   3 -10 -12   25.28    7.27
   3 -10 -12   14.23    5.56
  -3 -10  13  374.50   19.06
   3 -10 -13  369.75   24.56
   3 -10 -13  388.56   22.89
   3 -10 -13  404.32   24.43
  -3 -10  13  380.80   31.27
   3 -10 -14   16.70    6.82
   3 -10 -14    9.47    5.52
   3 -10 -14   15.91    5.84
  -3 -10  14    7.35    7.95
   3 -10 -15   14.97    5.98
   3 -10 -16   21.90    7.37
   3 -10 -17  242.61   19.46
   3 -10 -17  262.35   17.82
   3 -10 -18   24.79    7.64
   3 -10 -18   18.64    6.09
   3 -10 -19  107.36   13.04
  -3 -11 -17   11.69    5.96
  -3 -11 -16   82.73   11.31
  -3 -11 -15    7.79    5.70
  -3 -11 -14  354.25   23.11
   3 -11  13   18.74    8.42
  -3 -11 -13   15.70    6.72
   3 -11  12    1.83    5.70
  -3 -11 -12   17.02    6.13
  -3 -11 -12   20.92    6.36
  -3 -11 -11   46.64    8.51
  -3 -11 -11   59.16    9.82
   3 -11  11   34.21    9.28
  -3 -11 -10  201.09   17.18
   3 -11  10  193.79   19.23
  -3 -11 -10  187.97   15.68
  -3 -11  -9   11.96    5.71
   3 -11   9   24.13    8.39
  -3 -11  -9   24.62    6.86
  -3 -11  -8  214.13   17.97
  -3 -11  -8  233.39    9.25
   3 -11   8  239.56   20.90
  -3 -11  -8  228.32   17.02
  -3 -11  -7    5.49    5.30
  -3 -11  -7    5.74    4.16
  -3 -11  -7    5.26    1.88
   3 -11   7   13.35    6.98
  -3 -11  -6   10.19    2.04
  -3 -11  -6    8.36    5.54
  -3 -11  -6   14.42    2.36
   3 -11   6   14.79    6.53
  -3 -11  -5   -1.42    5.47
  -3 -11  -5   -2.13    2.23
  -3 -11  -5   -2.66    9.63
   3 -11   5   -1.62    5.86
  -3 -11  -4  421.80   14.02
   3 -11   4  438.49   26.24
  -3 -11  -4  483.10   36.10
   3 -11   4  426.81   27.69
  -3 -11  -4  515.17   28.49
   3 -11   3   22.04    8.21
  -3 -11  -3   18.73    2.83
  -3 -11  -3   22.27    7.49
   3 -11   3   21.88    7.25
  -3 -11  -3    4.66    7.56
  -3 -11  -2  271.06   25.59
  -3 -11  -2  303.63   11.38
   3 -11   2  309.97   22.87
  -3 -11  -2  311.78   22.74
  -3 -11  -1   -1.53    1.98
  -3 -11  -1    9.85    6.64
   3 -11   1    4.63    5.20
  -3 -11  -1    7.83    6.04
  -3 -11   0   17.29    2.97
  -3 -11   0   32.21    9.18
  -3 -11   0   27.48    7.87
   3 -11   0   16.88    6.75
   3 -11  -1   -2.70    4.89
  -3 -11   1    1.67    5.41
  -3 -11   1    3.21    6.18
  -3 -11   1    0.36    1.82
   3 -11  -1   -1.52    5.14
   3 -11  -2  335.54   23.35
  -3 -11   2  329.60   24.73
   3 -11  -2  355.41   22.64
  -3 -11   2  317.07   13.32
   3 -11  -3   15.03    6.30
   3 -11  -3   18.95    6.59
  -3 -11   3   18.07    3.58
  -3 -11   3   21.83    8.17
   3 -11  -4  457.89   27.73
  -3 -11   4  440.58   30.20
   3 -11  -4  531.54   28.35
  -3 -11   4  453.93   17.72
  -3 -11   5   -3.85    6.50
   3 -11  -5    2.72    4.03
   3 -11  -5    1.51    4.47
  -3 -11   5   -0.50    2.43
  -3 -11   6   11.89    6.69
   3 -11  -6   17.74    6.39
   3 -11  -6    7.58    5.32
  -3 -11   6   18.13    4.06
  -3 -11   7   -2.04    6.32
  -3 -11   7    2.84    2.91
   3 -11  -7    9.58    6.01
   3 -11  -7    6.09    5.70
  -3 -11   8  223.97   12.96
   3 -11  -8  276.47   20.32
  -3 -11   8  268.53   24.42
   3 -11  -9   17.40    6.17
   3 -11  -9   22.12    7.56
  -3 -11   9   21.89    4.65
   3 -11 -10  208.03   17.09
  -3 -11  10  218.98   13.34
   3 -11 -10  220.61   18.55
   3 -11 -11   40.45    8.33
   3 -11 -11   31.41    8.49
  -3 -11  11   51.64    6.81
   3 -11 -11   43.11    8.97
   3 -11 -12    9.77    5.84
   3 -11 -13   25.19    7.43
   3 -11 -14  443.14   26.82
   3 -11 -15    1.40    4.74
   3 -11 -16  122.44   12.37
  -3 -12 -11  325.48   22.53
  -3 -12 -10    5.73    5.53
  -3 -12  -9   21.66    6.91
  -3 -12  -8    4.37    5.28
  -3 -12  -8   20.00    6.72
  -3 -12  -7  280.53   19.82
  -3 -12  -7  272.07   21.01
   3 -12   7  295.95   23.92
   3 -12   6   17.61    8.41
  -3 -12  -6   19.64    8.13
  -3 -12  -5  272.98   21.35
   3 -12   5  267.74   22.61
   3 -12   4    3.43    6.22
  -3 -12  -4    3.13    6.21
   3 -12   3   -1.70    6.73
  -3 -12  -3    6.41    5.19
   3 -12   2    8.40    6.09
  -3 -12  -2    3.27    5.30
   3 -12   1  309.26   23.84
  -3 -12  -1  375.18   26.09
   3 -12   0   38.04    8.93
   3 -12   0   39.79   10.57
  -3 -12   0   56.65   11.28
   3 -12  -1  374.34   25.75
  -3 -12   1  347.69   26.06
   3 -12  -1  348.43   23.91
   3 -12  -2    5.80    5.26
   3 -12  -2    6.52    5.71
  -3 -12   2    5.46    7.01
   3 -12  -3    1.45    4.89
   3 -12  -3   -1.63    5.48
  -3 -12   3   -1.88    5.84
   3 -12  -4    1.45    4.89
  -3 -12   4    1.94    6.03
   3 -12  -4    6.51    5.90
   3 -12  -5  280.41   20.99
  -3 -12   5  287.82   24.76
   3 -12  -6   21.78    7.58
   3 -12  -7  322.92   22.78
   3 -12  -8    8.74    6.10
  -4   0   0 1054.71   28.86
  -4   0  -1 1466.29   37.42
  -4   0   1 1529.99   39.40
   4   0  -1 1425.77   38.74
   4   0  -2  297.16   10.48
   4   0  -2  279.57   17.10
   4   0   2  275.68   18.15
  -4   0  -2  287.00    9.27
  -4   0   2  302.81   11.98
   4   0   2  285.91    8.60
   4   0  -3 1116.75   27.15
  -4   0  -3 1116.56   27.17
   4   0   3 1096.02   41.74
   4   0  -3 1066.41   38.87
   4   0   3 1071.20   28.12
  -4   0   4  233.66    7.92
   4   0   4  224.11    8.54
   4   0   4  204.81   16.06
   4   0  -4  253.44   15.53
   4   0  -4  225.80    7.75
   4   0   4  246.63    9.99
  -4   0   5  117.12    5.55
   4   0   5  122.85    6.11
   4   0   5  127.01    6.97
   4   0  -5  112.46    5.32
   4   0  -5  110.31   10.10
   4   0   5  107.96   11.75
   4   0   5  126.03   13.45
   4   0   6  978.07   40.87
   4   0  -6 1054.72   36.75
   4   0   6 1042.23   30.12
   4   0   6 1076.47   29.72
  -4   0   6 1046.11   28.76
   4   0  -6 1067.47   28.68
  -4   0   6 1083.27   26.78
   4   0   6 1106.03   44.71
   4   0   7 1302.94   51.17
   4   0   7 1213.82   47.13
   4   0  -7 1280.26   40.91
  -4   0   7 1301.55   34.44
   4   0   7 1245.06   35.15
   4   0   7 1268.26   32.19
  -4   0  -7 1262.24   35.25
   4   0  -7 1297.54   34.36
   4   0   7 1255.74   35.22
   4   0  -8  101.58    6.15
  -4   0  -8   86.05    6.18
   4   0   8   91.43    6.10
  -4   0   8  101.83    6.16
   4   0   8   85.22   11.01
   4   0  -8  111.40    8.71
   4   0   8   85.19    6.03
   4   0   8   88.57    4.16
   4   0   8   81.07   12.08
  -4   0  -9 2057.95   55.13
   4   0  -9 2047.03   53.99
   4   0   9 2052.27   48.90
   4   0   9 2128.18   54.63
   4   0   9 2087.66   74.60
   4   0   9 2038.09   68.17
   4   0  -9 2032.60   57.84
  -4   0  -9 2032.13   55.94
   4   0   9 2049.61   54.85
  -4   0   9 2061.81   53.99
   4   0  -9 2146.24   57.26
   4   0 -10 1523.89   41.49
  -4   0 -10 1514.78   42.51
  -4   0  10 1464.35   41.16
   4   0  10 1457.35   53.91
  -4   0 -10 1483.70   43.04
   4   0  10 1492.73   42.10
   4   0  10 1468.89   36.52
   4   0  10 1438.65   60.33
   4   0  10 1482.54   41.38
   4   0 -10 1371.20   43.38
  -4   0 -11  212.64   11.48
   4   0 -11  211.48   10.96
  -4   0  11  188.52   10.31
   4   0  11  225.58   17.84
   4   0  11  218.92   11.41
  -4   0 -11  230.18   12.06
   4   0  11  219.56    8.10
   4   0  11  197.13   20.66
   4   0  11  215.39   10.84
   4   0 -11  209.60   12.30
   4   0  12  587.96   31.04
   4   0  12  648.57   23.50
  -4   0  12  629.82   22.75
  -4   0 -12  670.93   24.22
   4   0  12  639.92   19.16
   4   0  12  681.79   23.02
   4   0  12  640.04   39.92
  -4   0 -12  642.16   23.75
   4   0 -12  651.62   23.05
   4   0 -12  623.75   24.58
   4   0 -13    4.54    2.66
  -4   0 -13    5.69    3.08
  -4   0 -13    6.92    3.23
   4   0  13   -4.86    7.54
   4   0  13    5.93    2.47
   4   0 -13    7.01    3.22
   4   0  13    5.50    4.46
  -4   0  13    4.43    2.59
   4   0  13   10.74    3.16
   4   0  13    6.15    1.84
  -4   0 -14    3.41    2.63
   4   0 -14    1.85    2.58
   4   0  14   -2.58    8.02
   4   0  14   -1.39    4.87
  -4   0 -14    4.69    3.19
   4   0  14    3.85    2.55
  -4   0  14    2.39    2.37
   4   0  14    4.64    2.92
   4   0 -14    5.19    3.18
   4   0  14    7.07    2.27
  -4   0  14    0.91    3.62
   4   0 -15  397.53   19.17
  -4   0  15  382.52   20.86
   4   0  15  386.34   14.56
  -4   0  15  381.88   17.50
  -4   0 -15  376.18   18.29
   4   0 -15  390.37   17.91
  -4   0 -15  372.49   18.04
   4   0  15  352.82   23.57
   4   0  15  356.62   17.72
   4   0  15  393.52   17.47
  -4   0 -16  121.64   10.09
   4   0 -16  102.99    9.87
  -4   0  16  112.50   11.32
   4   0  16  120.45    7.66
  -4   0  16  107.68    9.13
   4   0 -16  113.07    9.51
  -4   0 -16  126.80   10.17
   4   0  16  116.02   13.50
   4   0  16  117.06    9.81
   4   0  16  138.85    9.92
  -4   0 -17  111.17    9.96
   4   0  17  138.02   14.56
   4   0  17  112.29    7.73
  -4   0  17  113.47   11.62
  -4   0  17  115.98    9.79
   4   0 -17  109.50    9.62
   4   0 -17  103.21   10.23
   4   0  17  110.76    9.25
  -4   0 -17  104.39    9.62
   4   0  17  117.26    9.97
  -4   0 -18  177.74   13.26
   4   0  18  205.81   13.07
   4   0  18  191.29   17.19
  -4   0  18  173.67   14.54
  -4   0  18  178.46   12.59
   4   0 -18  198.74   13.43
   4   0 -18  154.41   12.77
  -4   0 -18  206.70   13.78
   4   0  18  184.57   10.54
   4   0  18  201.22   13.52
   4   0  19  159.16   11.82
   4   0  19  129.19   14.37
   4   0 -19  143.88   11.77
   4   0 -19  164.37   13.02
  -4   0 -19  132.91   11.39
   4   0  19  153.83    9.85
  -4   0  19  158.86   14.31
   4   0  19  147.07   11.83
  -4   0  19  151.96   11.68
   4   0 -20   17.18    5.02
  -4   0  20   22.38    5.35
  -4   0 -20   11.19    4.63
   4   0  20   12.25    4.27
   4   0 -20   14.94    5.20
   4   0  20   16.58    6.47
   4   0  20   18.65    4.24
   4   0  21  271.98   14.10
  -4   0 -21  266.46   16.97
   4   0 -21  278.72   17.03
   4   0 -21  237.43   16.79
   4   0  21  214.17   18.25
   4   0  22  120.45    9.67
   4   0 -22  121.20   11.76
  -4   0 -22  125.53   11.95
   4   0 -22  132.32   12.60
   4   0  22  151.97   14.79
   4   0 -23   36.72    7.25
   4   0 -23   32.52    7.15
  -4   0 -23   21.61    5.85
   4   0 -24   67.09    9.66
  -4   0 -24   59.64    8.86
  -4   0 -25   17.59    5.71
  -4   0 -26    6.09    4.70
  -4  -1 -26    6.96    4.34
  -4  -1 -25   69.05    9.73
  -4  -1 -24  170.39   14.71
  -4  -1 -24  143.74   13.27
   4   1 -24  151.07   13.91
  -4  -1 -23   -1.02    4.56
   4  -1  23    1.42    5.13
  -4  -1 -23   -1.13    4.48
  -4  -1 -22  184.59   14.90
  -4  -1 -22  193.39   14.37
   4   1 -22  196.58   15.15
   4  -1  22  192.96   17.87
   4  -1  22  177.49   11.77
   4  -1  21   91.16   12.85
   4   1 -21   89.01   10.19
  -4  -1 -21   95.89    9.90
   4  -1  21   97.18    8.40
  -4  -1 -21  117.09   11.42
   4   1 -20   17.77    5.32
  -4  -1 -20   12.92   10.82
  -4   1  20   16.00    4.72
   4  -1  20   21.21    7.51
  -4  -1 -20   12.72    5.11
   4  -1  20   12.01    3.70
  -4  -1 -20   21.83    5.43
   4  -1  19  225.98   19.55
   4  -1  19  238.41   15.22
  -4   1  19  197.96   13.99
   4  -1  19  246.69   12.90
  -4  -1 -19  243.06   15.74
  -4  -1 -19  235.81   14.77
  -4  -1 -19  245.11   25.73
   4  -1  19  201.93   13.79
   4   1 -19  243.88   16.01
   4  -1  18  454.87   28.27
   4  -1  18  488.07   22.34
  -4   1  18  478.41   21.95
   4  -1  18  452.20   18.56
  -4   1  18  465.12   24.79
  -4  -1 -18  463.90   22.53
  -4  -1 -18  495.63   22.02
  -4  -1 -18  451.56   34.61
   4  -1  18  487.36   21.59
   4   1 -18  480.68   23.08
  -4  -1 -17  121.01   17.74
   4  -1  17  128.91   15.21
   4  -1  17  113.12    9.92
  -4   1  17  116.95   10.06
  -4   1  17  111.20   11.47
   4  -1  17  108.06    7.84
  -4  -1 -17  136.13   10.29
  -4  -1 -17  110.21   10.09
   4   1 -17  100.74    9.84
   4  -1  17  118.28    9.74
   4   1 -16  327.34   16.27
   4  -1  16  299.20   22.24
   4  -1  16  285.25   15.69
  -4   1  16  332.01   16.51
  -4   1  16  258.30   17.32
  -4  -1 -16  301.95   16.44
  -4  -1 -16  279.99   15.29
  -4  -1 -16  235.29   24.18
   4   1 -16  308.85   16.80
   4  -1  16  267.28   14.95
  -4  -1 -15  468.35   33.30
   4  -1  15  400.77   33.55
   4  -1  15  503.61   29.12
   4  -1  15  511.38   21.48
  -4   1  15  482.98   20.81
   4  -1  15  515.75   20.87
   4   1 -15  485.45   21.84
  -4  -1 -15  480.90   21.52
  -4  -1 -15  486.73   20.67
  -4   1  15  471.20   23.65
   4   1 -15  496.72   20.72
  -4   1  14   40.58    6.96
   4   1 -14   35.48    5.66
   4  -1  14   32.76    4.87
   4  -1  14   42.44    5.83
  -4  -1 -14   35.02   10.05
   4  -1  14   26.26   10.03
   4  -1  14   31.36    7.83
  -4   1  14   48.35    5.91
  -4  -1 -14   46.23    6.23
   4   1 -14   43.68    5.35
  -4  -1 -14   43.14    5.58
  -4  -1 -13  208.71   21.12
  -4  -1 -13  234.90   13.09
  -4  -1 -13  246.04   12.74
  -4   1  13  220.77   12.40
   4  -1  13  231.63   23.23
   4  -1  13  235.35   19.12
   4  -1  13  246.08   13.23
  -4   1  13  233.27   15.25
   4   1 -13  232.59   13.57
   4   1 -13  222.99   12.24
   4  -1  13  261.32   12.98
  -4  -1 -12  377.41   27.23
   4  -1  12  375.63   28.48
   4  -1  12  368.64   24.09
  -4  -1 -12  364.99   16.57
  -4  -1 -12  404.39   16.61
   4  -1  12  406.87   16.71
  -4   1  12  372.50   16.35
  -4   1  12  382.52   19.35
   4   1 -12  368.48   17.38
   4   1 -12  370.15   16.06
   4  -1  12  390.40   16.79
   4   1 -11   39.69    4.66
   4  -1  11   32.75    8.05
  -4  -1 -11   37.78    4.52
   4  -1  11   36.44    4.66
  -4  -1 -11   46.34    5.33
   4  -1  11   31.57    9.40
  -4   1  11   46.80    5.12
   4   1 -11   44.82    5.53
   4  -1  11   42.07    4.84
   4  -1  10  382.34   26.57
  -4  -1 -10  380.14   15.42
  -4   1  10  382.51   15.48
   4  -1  10  370.62   14.34
   4  -1  10  402.03   16.01
   4  -1  10  359.55   23.62
   4   1 -10  369.59   15.05
   4   1 -10  387.33   16.84
  -4  -1 -10  379.72   15.80
   4  -1  10  425.71   16.35
   4  -1   9  818.24   39.55
  -4  -1  -9  798.93   25.73
  -4   1   9  819.17   25.71
   4  -1   9  802.66   23.80
   4  -1   9  840.45   26.34
   4  -1   9  835.14   37.76
   4   1  -9  796.11   27.11
   4   1  -9  818.86   25.19
  -4  -1  -9  810.06   25.99
   4  -1   9  841.64   26.18
   4  -1   8  103.56   13.44
   4  -1   8  137.25   14.15
   4  -1   8  113.98    6.10
  -4  -1  -8  124.28    7.44
  -4   1   8  128.81    7.44
   4  -1   8  123.17    7.66
   4  -1   8  123.55    5.85
  -4  -1  -8  120.61    7.30
   4  -1   8  117.37    7.36
   4   1  -8  114.36    7.86
   4  -1   7   86.24   11.61
   4  -1   7   96.28    5.45
   4  -1   7   70.05   10.25
  -4   1   7   83.08    5.60
   4  -1   7   86.09    4.19
   4   1  -7   75.42    6.14
   4  -1   7   76.88    5.89
  -4  -1  -7   74.42    5.39
   4  -1   7   84.07    5.74
   4  -1   6 2696.43   67.50
  -4  -1  -6 2671.44   67.07
   4  -1   6 2725.01   68.96
   4   1  -6 2648.82   69.01
  -4  -1  -6 2731.22   81.97
   4   1  -6 2589.31   75.39
   4  -1   6 2686.83   64.17
   4  -1   6 2780.24   67.37
  -4   1   6 2709.80   71.86
  -4   1   5  161.82    9.79
   4  -1   5  161.58    7.55
  -4  -1  -5  159.62    7.15
   4  -1   5  156.47    5.88
  -4   1   5  165.47    8.58
   4  -1   5  153.31    8.38
   4   1  -5  169.02   12.77
  -4   1   4 1658.09   45.77
   4  -1   4 1608.39   41.73
  -4  -1  -4 1609.13   41.06
   4  -1   4 1639.84   40.24
   4   1  -4 1591.06   51.38
  -4   1   4 1703.12   43.31
  -4   1   3  929.14   28.34
   4  -1   3  921.71   24.46
  -4  -1  -3  891.11   23.86
   4  -1   3  935.27   24.89
  -4   1   3  957.88   27.02
   4   1  -3  896.45   34.40
   4  -1   2   73.65    6.45
   4  -1   2   65.10    4.18
  -4  -1  -2   77.52    3.29
  -4   1   2   65.71    5.36
  -4  -1  -2   80.85    9.73
   4   1  -2   63.71    8.63
   4  -1   1  230.55    9.04
  -4  -1  -1  213.72   15.50
  -4   1   1  215.86    9.84
   4  -1   1  218.87   11.16
  -4  -1   0  907.03   36.10
  -4   1   0  957.46   26.58
   4  -1   0  887.03   28.23
  -4  -1   1  219.56   15.42
   4  -1  -1  217.07   10.56
  -4   1  -1  235.02    9.26
  -4   1  -2  100.15    5.18
   4  -1  -2   77.88    4.00
   4  -1  -2   73.03    9.23
   4   1   2   78.98    9.67
  -4  -1   2   81.48    9.43
   4  -1  -3  925.88   24.37
   4   1   3  938.74   24.12
  -4   1  -3  923.48   25.16
   4   1   3  901.83   25.11
  -4  -1   3  933.56   22.97
   4  -1  -3  903.75   35.08
   4   1   3  886.28   36.44
  -4  -1   3  917.65   35.36
  -4   1  -4 1640.28   42.64
   4  -1  -4 1653.22   42.20
  -4  -1   4 1728.85   41.17
   4   1   4 1621.62   55.92
   4  -1  -4 1683.64   53.19
  -4  -1   4 1703.77   53.90
   4   1   4 1667.68   42.29
   4   1   4 1707.90   42.74
   4   1   5  154.84    7.08
   4   1   5  152.79   13.90
  -4  -1   5  151.41   12.24
   4  -1  -5  148.80   11.70
   4   1   5  137.33   14.54
  -4  -1   5  160.35    6.52
   4  -1  -5  173.22    7.34
   4   1   5  151.32    6.92
   4   1   6 2694.79   67.88
   4  -1  -6 2729.95   76.54
   4   1   6 2716.20   82.42
  -4  -1   6 2781.18   77.97
   4  -1  -6 2706.35   67.79
  -4  -1   6 2743.63   66.88
   4   1   6 2735.48   87.49
   4   1   6 2776.69   67.37
   4   1   7   90.60    5.48
   4   1   7   95.04   13.16
  -4  -1   7   93.65    9.13
   4  -1  -7   82.79    8.21
   4   1   7   76.06   10.20
   4   1   7   89.38    5.87
   4  -1  -7   86.76    5.72
  -4  -1   7   85.69    5.25
   4  -1  -8  142.30    7.61
   4   1   8  116.41    7.20
  -4  -1   8  126.48    6.97
   4   1   8  129.20    6.89
   4  -1  -8  120.71    9.53
  -4  -1   8   97.02    9.37
   4   1   8  120.48   15.67
   4   1   8  119.16   12.67
   4   1   9  837.17   25.26
  -4  -1   9  820.02   25.50
   4  -1  -9  816.22   26.11
   4   1   9  852.12   26.54
   4   1   9  853.58   44.02
  -4  -1   9  850.97   22.01
   4   1   9  829.15   36.41
   4  -1  -9  839.39   29.06
  -4  -1   9  861.69   31.40
   4   1   9  847.61   21.61
   4   1  10  377.23   23.57
  -4  -1  10  379.88   18.74
   4  -1 -10  380.20   16.74
  -4   1 -10  428.24   17.96
  -4  -1  10  408.19   15.60
   4   1  10  396.85   16.12
   4  -1 -10  422.38   16.26
   4   1  10  455.95   32.50
   4   1  10  413.98   15.37
   4   1  10  402.01   12.24
   4  -1 -11   46.61    5.80
   4   1  11   48.75   11.92
   4   1  11   35.80    7.51
  -4  -1  11   29.64    5.22
   4  -1 -11   47.23    4.93
  -4   1 -11   39.92    5.41
   4  -1 -11   31.90    4.53
  -4  -1  11   33.41    4.23
   4   1  11   32.45    4.60
   4   1  11   34.94    4.26
   4   1  11   36.12    3.14
  -4  -1  12  354.40   16.91
   4   1  12  360.67   22.64
   4   1  12  334.66   11.99
  -4   1 -12  361.59   16.83
   4   1  12  335.76   14.55
  -4  -1  12  359.55   15.20
   4   1  12  330.71   15.49
   4   1  12  351.46   30.35
   4  -1 -12  346.28   15.51
   4  -1 -12  357.89   17.28
  -4  -1  13  236.97   13.10
   4   1  13  235.16   18.39
   4   1  13  231.81    9.94
  -4   1 -13  258.78   14.19
   4   1  13  235.62   12.05
   4   1  13  252.46   13.38
  -4  -1  13  258.48   12.91
   4   1  13  271.32   27.35
   4  -1 -13  271.21   15.02
   4  -1 -13  260.28   13.28
   4   1  14   34.36    8.06
  -4   1 -14   44.18    6.22
   4  -1 -14   44.65    5.71
   4   1  14   36.93    5.39
  -4  -1  14   34.30    5.02
   4   1  14   40.63    4.12
   4  -1 -14   35.31    5.98
   4   1  14   34.50    4.80
  -4   1 -15  484.39   21.91
   4   1  15  453.20   20.51
  -4  -1  15  499.40   20.59
   4  -1 -15  506.45   21.07
   4   1  15  558.54   28.83
   4  -1 -15  475.85   22.10
   4   1  15  519.38   20.26
   4   1  15  470.57   17.18
   4   1  16  255.86   19.53
   4  -1 -16  287.15   15.43
   4   1  16  270.18   15.32
  -4  -1  16  293.15   15.20
   4   1  16  277.28   14.49
   4  -1 -16  300.99   17.04
  -4   1 -16  291.77   16.62
   4   1  16  279.00   12.50
   4   1  17  111.50   13.03
   4  -1 -17  123.87   11.02
   4   1  17  121.64    9.58
   4  -1 -17  119.87    9.99
   4   1  17  123.18   10.30
  -4  -1  17  116.01    9.71
  -4   1 -17  108.74   10.24
   4   1  17  144.60    8.77
   4   1  18  424.85   25.53
   4   1  18  442.93   20.15
   4  -1 -18  474.11   22.95
  -4   1 -18  451.57   22.35
   4  -1 -18  462.37   21.64
   4   1  18  460.28   21.71
  -4  -1  18  452.64   20.94
   4   1  18  438.65   17.79
   4   1  19  225.84   12.23
  -4   1 -19  238.38   15.81
   4  -1 -19  244.88   16.13
   4  -1 -19  234.89   15.10
  -4  -1  19  234.86   14.74
   4   1  19  232.21   18.24
   4   1  19  235.66   14.14
   4   1  19  229.69   14.93
   4   1  20   21.72    4.38
  -4   1 -20   14.96    4.77
   4  -1 -20   16.14    5.51
  -4  -1  20   17.90    5.06
   4  -1 -20    9.15    4.21
   4   1  20   21.49    5.48
   4   1  20   17.74    6.92
   4  -1 -21  101.62   11.07
  -4   1 -21  116.94   11.62
   4   1  21  123.07   10.72
   4  -1 -21  115.47   11.01
   4   1  21   96.80   11.99
   4   1  21  105.19    9.03
  -4   1 -22  206.07   15.51
   4  -1 -22  178.77   14.24
   4   1  22  166.42   11.46
   4  -1 -22  193.20   15.12
   4   1  22  215.22   16.92
   4  -1 -23    1.06    3.83
   4  -1 -23    1.14    4.98
  -4   1 -23    2.28    4.13
  -4   1 -24  177.90   15.27
   4  -1 -24  165.45   14.23
  -4   1 -25   79.05   10.79
   4  -1 -25   72.37    9.70
  -4  -2 -26   69.27    9.88
  -4  -2 -25  149.80   13.49
  -4  -2 -24  219.39   16.83
  -4  -2 -24  194.29   15.04
   4   2 -24  218.16   16.55
  -4  -2 -23   14.48    5.27
  -4  -2 -23   15.85    5.81
   4   2 -23   10.78    8.07
   4  -2  23   15.86    7.27
   4   2 -23   10.98    4.94
   4  -2  22   67.07    7.64
  -4  -2 -22   60.59    8.28
   4  -2  22   50.23   10.16
  -4  -2 -22   86.78   10.20
   4   2 -22   59.04    8.89
   4   2 -21  498.39   24.40
  -4  -2 -21  477.66   22.65
   4  -2  21  429.59   28.30
  -4  -2 -21  450.46   23.68
   4   2 -20   -0.97    4.06
  -4  -2 -20    0.82    3.44
  -4  -2 -20    0.99    3.57
   4  -2  20    5.02    5.42
   4  -2  19  357.41   26.55
  -4  -2 -19  431.83   20.13
  -4   2  19  370.38   19.95
  -4  -2 -19  411.32   21.24
   4   2 -19  458.82   22.08
   4  -2  19  402.22   20.15
   4  -2  19  381.18   20.24
  -4  -2 -19  386.19   33.31
   4  -2  18  295.05   23.08
  -4   2  18  289.26   19.25
  -4  -2 -18  289.23   15.80
   4  -2  18  309.35   16.89
   4   2 -18  271.45   16.65
   4  -2  18  308.57   17.34
  -4  -2 -18  300.80   28.78
  -4   2  18  305.26   17.19
  -4  -2 -18  313.85   17.80
   4  -2  17   21.77    7.84
   4   2 -17   18.59    5.08
   4  -2  17   16.02    4.42
  -4   2  17   16.00    4.45
  -4  -2 -17   23.36    4.74
  -4   2  17   20.51    6.48
   4  -2  17   24.78    5.41
  -4  -2 -17   15.04    4.51
  -4  -2 -17   15.04    9.96
  -4  -2 -16   33.78   11.54
   4  -2  16   34.85   12.13
   4  -2  16   55.04   11.07
  -4  -2 -16   39.25    6.33
   4  -2  16   51.36    6.80
  -4   2  16   29.99    6.48
  -4   2  16   33.35    5.65
  -4  -2 -16   35.91    5.30
   4  -2  16   42.33    6.03
   4   2 -16   39.39    6.53
   4  -2  15  618.32   24.18
   4   2 -15  611.29   24.98
  -4  -2 -15  563.15   38.02
   4  -2  15  603.34   39.74
  -4   2  15  563.58   23.88
  -4   2  15  642.91   28.12
  -4  -2 -15  573.21   22.65
  -4  -2 -15  626.87   24.95
   4  -2  15  649.44   24.94
   4  -2  15  605.34   33.84
   4  -2  14  122.14    9.29
   4   2 -14  124.09    9.94
  -4  -2 -14  100.04   16.19
  -4   2  14  110.33    9.03
  -4   2  14  124.70   11.42
  -4  -2 -14  110.54    8.32
   4  -2  14  109.75    8.97
  -4  -2 -14  129.11    9.73
   4  -2  14  130.62   18.07
   4  -2  13  530.07   21.53
  -4  -2 -13  548.51   21.80
  -4  -2 -13  530.28   20.05
  -4   2  13  532.08   24.57
  -4   2  13  532.37   21.59
  -4  -2 -13  486.46   33.89
   4  -2  13  538.04   21.37
   4   2 -13  541.73   22.24
   4  -2  12  345.70   15.63
   4   2 -12  333.86   16.00
  -4   2  12  322.24   15.43
  -4   2  12  304.67   17.52
   4  -2  12  334.93   15.65
  -4  -2 -12  353.64   15.84
   4  -2  12  294.10   24.05
  -4  -2 -12  324.47   14.10
   4  -2  12  315.88   15.79
   4  -2  11   58.40    6.21
  -4  -2 -11   64.19    6.20
   4  -2  11   63.40    6.24
   4  -2  11   38.73    9.68
   4   2 -11   66.74    6.57
   4  -2  11   64.77    6.39
  -4  -2 -11   54.97    5.21
   4   2 -10   75.81    6.85
   4  -2  10   91.56    7.23
   4  -2  10   91.34    7.16
  -4  -2 -10   89.53    7.15
  -4  -2 -10  109.71    6.83
   4  -2  10   91.80    7.24
   4  -2  10  120.25   14.02
  -4  -2 -10   79.79   10.90
  -4  -2  -9 1560.07   44.42
   4  -2   9 1630.90   45.13
  -4  -2  -9 1572.59   56.56
   4  -2   9 1571.47   43.23
  -4  -2  -9 1600.87   42.94
   4  -2   9 1591.16   44.31
   4  -2   9 1548.04   58.71
   4   2  -9 1601.11   45.52
   4  -2   9 1625.51   45.42
   4  -2   8  391.95   24.66
  -4  -2  -8  428.61   27.68
   4  -2   8  418.90   16.12
   4   2  -8  417.48   16.21
  -4  -2  -8  427.09   24.36
  -4  -2  -8  403.84   14.35
   4  -2   8  401.12   15.08
   4  -2   8  417.09   15.36
   4  -2   8  376.04   16.06
  -4  -2  -8  380.27   15.21
  -4  -2  -7  890.91   24.29
   4  -2   7  960.60   28.70
   4  -2   7 1014.25   30.16
  -4  -2  -7  934.15   42.94
  -4  -2  -7  941.90   26.63
  -4  -2  -7  971.20   28.30
  -4  -2  -7  929.54   39.23
   4   2  -7  930.15   28.72
   4  -2   7  982.48   28.60
   4  -2   7  975.69   27.80
   4  -2   6  469.93   16.12
  -4  -2  -6  489.71   16.47
   4  -2   6  480.18   18.16
  -4  -2  -6  498.63   13.87
  -4   2   6  475.21   19.77
  -4  -2  -6  483.58   25.97
   4  -2   6  502.26   17.65
   4  -2   6  468.75   16.81
   4   2  -6  481.38   17.01
   4  -2   6  435.08   21.34
   4   2  -5  475.33   16.38
   4  -2   5  480.60   17.72
   4  -2   5  467.12   21.37
  -4   2   5  502.52   19.73
  -4  -2  -5  486.59   15.76
  -4  -2  -5  483.23   14.16
   4  -2   5  491.79   16.06
   4  -2   5  461.67   17.99
  -4   2   4  351.29   15.70
  -4   2   4  307.30   14.40
   4  -2   4  323.63   12.07
  -4  -2  -4  313.38   11.16
   4   2  -4  337.25   12.21
  -4  -2  -4  326.43   11.44
  -4   2   3 3334.16   83.95
   4  -2   3 3250.25   80.54
  -4  -2  -3 3169.55   80.76
  -4  -2  -3 3297.34   78.65
   4   2  -3 3269.95   79.64
   4  -2   3 3231.78   87.09
  -4   2   3 3427.65   84.35
  -4   2   2  714.28   23.74
   4  -2   2  679.08   25.29
  -4  -2  -2  656.55   30.64
  -4  -2  -2  655.82   18.41
   4  -2   2  681.89   21.05
  -4   2   2  682.36   22.79
   4  -2   1  637.27   23.70
   4  -2   1  655.72   20.30
  -4   2   1  637.34   21.17
  -4  -2  -1  628.95   29.13
  -4  -2  -1  586.36   16.86
  -4   2   1  662.63   22.68
   4  -2   0  984.44   32.87
   4  -2   0 1045.28   30.24
  -4   2   0 1095.82   32.90
  -4   2   0 1000.40   30.22
  -4  -2   0 1018.25   39.67
  -4  -2   1  609.78   28.03
   4  -2  -1  601.63   20.08
   4   2   1  617.44   28.85
  -4   2  -1  569.60   19.35
   4   2   2  608.91   30.58
  -4   2  -2  653.12   21.35
   4  -2  -2  704.66   22.95
  -4  -2   2  660.94   29.59
   4   2   2  688.27   30.07
  -4  -2   3 3391.95   95.56
   4  -2  -3 3364.81   86.18
  -4   2  -3 3426.65   84.28
   4   2   3 3339.03   79.51
   4   2   3 3494.11   96.79
   4   2   4  317.26   19.69
   4  -2  -4  279.77   10.99
   4  -2  -4  285.56   13.79
   4   2   4  313.32    9.39
  -4  -2   4  310.00   18.70
  -4   2  -4  271.25   12.21
  -4  -2   4  289.02    9.85
   4   2   5  469.27   13.75
  -4  -2   5  461.45   23.35
  -4  -2   5  467.23   14.49
   4   2   5  486.16   25.12
   4  -2  -5  452.89   15.74
   4   2   6  551.04   15.94
  -4  -2   6  519.49   16.64
  -4  -2   6  537.13   25.42
   4  -2  -6  531.21   17.95
   4   2   6  544.49   17.81
   4   2   6  543.17   27.15
   4   2   7  883.57   37.89
   4   2   7  958.94   25.93
   4   2   7  898.24   45.48
   4  -2  -7  899.40   27.85
  -4  -2   7  992.83   36.81
  -4  -2   7  977.12   27.05
   4   2   7  909.30   27.77
   4   2   8  424.32   13.75
   4   2   8  392.13   23.09
   4   2   8  403.96   13.81
   4   2   8  380.25   29.18
   4  -2  -8  396.60   15.56
   4  -2  -8  407.07   19.51
  -4  -2   8  417.69   21.34
  -4  -2   8  401.54   14.74
   4   2   8  400.01   15.49
   4   2   9 1610.07   42.27
   4   2   9 1573.37   56.17
   4   2   9 1621.48   43.18
   4   2   9 1740.91   70.93
  -4  -2   9 1685.74   52.99
   4  -2  -9 1599.99   49.30
  -4  -2   9 1674.28   44.44
   4  -2  -9 1661.48   45.58
   4   2   9 1630.80   45.59
   4  -2 -10  101.16    8.48
  -4  -2  10  102.12    9.84
   4   2  10  100.87   16.97
   4   2  10  126.85   12.77
   4   2  10  102.10    7.47
  -4  -2  10   91.92    6.66
   4  -2 -10   91.64    7.15
   4   2  10  102.19    5.97
   4   2  10  106.09    6.51
  -4  -2  11   59.94    7.67
   4   2  11   70.97   10.07
   4   2  11   66.02    6.36
   4   2  11   66.52    4.88
   4  -2 -11   74.43    6.63
   4   2  11   61.24   14.00
  -4  -2  11   66.41    4.89
  -4  -2  11   57.40    5.67
   4  -2 -11   65.43    6.12
   4   2  11   79.60    5.93
   4   2  12  277.89   12.64
   4  -2 -12  308.59   16.12
   4   2  12  310.72   20.43
  -4   2 -12  312.12   16.15
   4   2  12  295.18   11.81
  -4  -2  12  317.35   17.29
   4  -2 -12  307.86   13.27
  -4  -2  12  263.51   11.68
  -4  -2  12  298.75   13.89
   4  -2 -12  304.41   14.54
   4   2  12  309.65   14.81
   4   2  13  538.16   19.72
   4  -2 -13  495.92   22.32
   4   2  13  536.64   28.12
   4  -2 -13  510.32   16.97
  -4   2 -13  552.96   23.28
   4   2  13  514.61   18.03
  -4  -2  13  519.18   23.19
  -4  -2  13  538.74   18.91
  -4  -2  13  545.70   20.74
   4  -2 -13  564.68   21.75
   4   2  13  558.18   21.83
   4  -2 -14  135.14   10.87
   4   2  14  114.31    8.18
  -4  -2  14  109.12    9.81
   4   2  14  127.13   13.40
  -4   2 -14  118.70   10.31
   4   2  14  110.12    7.21
  -4  -2  14  108.66    7.78
   4   2  14  126.17    9.46
   4  -2 -14  130.19    9.63
  -4  -2  14  111.59    8.59
  -4  -2  15  605.34   22.36
   4   2  15  618.39   21.31
   4  -2 -15  609.53   26.15
   4   2  15  600.16   22.75
  -4  -2  15  598.68   24.42
  -4   2 -15  623.78   26.46
   4  -2 -15  630.07   24.70
  -4  -2  15  636.51   23.99
   4   2  15  621.49   24.78
   4   2  15  638.25   31.09
   4   2  16   34.06    4.62
   4   2  16   30.36    4.91
  -4   2 -16   39.37    4.98
  -4  -2  16   30.75    5.14
   4  -2 -16   36.59    6.41
   4   2  16   48.51    8.81
  -4   2 -16   30.22    5.81
  -4  -2  16   37.50    5.43
   4  -2 -16   31.41    5.56
  -4  -2  16   33.42    5.24
   4   2  16   29.61    5.51
   4  -2 -17   19.03    5.06
   4   2  17   24.32    4.28
   4   2  17   15.60    4.28
  -4   2 -17   22.99    4.06
  -4  -2  17   22.88    4.41
  -4   2 -17   21.44    5.40
   4   2  17   19.31    4.73
  -4  -2  17   23.14    5.13
   4   2  17   29.22    7.72
  -4  -2  17   23.09    4.86
   4   2  18  303.09   14.49
  -4   2 -18  309.01   14.36
   4   2  18  315.88   16.09
  -4  -2  18  280.47   13.03
   4   2  18  250.54   18.99
  -4  -2  18  292.84   15.70
   4   2  18  297.08   16.88
  -4  -2  18  276.22   16.00
   4  -2 -18  327.04   17.61
  -4   2 -18  305.31   18.17
   4  -2 -19  386.39   20.06
   4   2  19  395.89   20.36
  -4   2 -19  384.37   16.63
  -4  -2  19  363.36   18.58
  -4   2 -19  393.91   21.36
  -4  -2  19  390.57   19.48
   4   2  19  374.28   16.87
   4   2  19  373.96   18.33
   4   2  20   -0.77    3.38
  -4   2 -20    1.11    2.93
   4  -2 -20    0.93    3.01
  -4   2 -20   -1.07    3.73
  -4  -2  20    3.42    3.48
   4   2  20   -2.50    3.15
  -4  -2  20   -0.80    3.01
   4   2  21  446.29   19.62
  -4   2 -21  436.72   18.45
  -4  -2  21  434.84   21.65
   4   2  21  436.59   20.98
  -4   2 -21  467.26   24.54
   4  -2 -21  483.33   23.62
  -4   2 -22   57.24    6.32
  -4  -2  22   54.37    7.81
  -4   2 -22   47.53    8.27
   4  -2 -22   47.25    7.78
  -4  -2  23   15.27    5.13
   4  -2 -23    8.58    5.03
  -4   2 -23   10.85    5.42
   4  -2 -24  243.57   17.20
  -4  -2  24  189.91   15.06
  -4   2 -24  220.13   17.37
   4  -2 -25  167.35   14.72
  -4  -2  25  147.01   13.26
  -4   2 -25  147.06   14.67
  -4  -3 -26    3.15    4.28
  -4  -3 -25   90.65   10.27
  -4  -3 -24  174.37   13.78
  -4  -3 -24  175.47   15.44
   4  -3  24  195.32   20.74
   4   3 -24  175.68   14.88
   4   3 -23   -5.49    5.99
  -4  -3 -23    4.59    4.29
  -4  -3 -23    3.66    3.92
   4  -3  23    3.55    5.98
   4  -3  23    1.93    6.52
  -4  -3 -22  200.98   13.74
   4  -3  22  185.76   19.29
   4   3 -22  153.43   17.17
   4   3 -22  165.57   14.12
  -4  -3 -22  179.09   14.77
  -4  -3 -21   94.36   10.53
   4  -3  21  109.42   15.11
  -4  -3 -21   80.91    9.04
   4   3 -21  104.18   10.69
   4   3 -21   69.28   12.60
  -4  -3 -20   15.59    4.33
   4   3 -20   17.41    5.29
  -4  -3 -20   13.98    5.04
   4  -3  20   12.91    8.63
  -4  -3 -19  115.94   10.90
   4  -3  19   92.70   14.43
  -4  -3 -19  111.52    9.53
   4   3 -19  123.44   11.17
  -4  -3 -18  601.64   42.26
  -4  -3 -18  596.23   23.67
   4  -3  18  567.82   25.03
   4   3 -18  580.81   25.66
   4  -3  18  546.26   24.97
  -4  -3 -18  616.58   26.40
   4   3 -17   80.65    8.73
   4  -3  17   74.28    8.15
  -4   3  17   72.34   10.18
   4  -3  17   70.43    8.29
  -4  -3 -17   68.73    8.41
  -4  -3 -17  108.34   18.70
  -4  -3 -17   80.40    7.64
   4  -3  17   80.17   16.16
   4  -3  16  254.61   15.21
  -4  -3 -16  275.51   15.83
   4   3 -16  281.09   15.86
   4  -3  16  251.36   14.78
   4  -3  16  228.80   24.15
  -4  -3 -16  255.79   26.64
  -4  -3 -16  270.48   13.77
  -4   3  16  272.89   18.11
   4  -3  15  103.89   15.92
   4  -3  15  114.56    9.61
   4   3 -15  138.95   10.42
   4  -3  15  127.43   10.30
  -4  -3 -15  113.18    9.83
   4  -3  15  115.53   11.24
  -4  -3 -15  138.12   19.42
  -4  -3 -15  124.74    8.71
  -4   3  15  109.57   11.30
   4  -3  14  111.21   10.47
   4  -3  14   92.45    8.39
   4   3 -14   90.22    8.41
  -4  -3 -14   83.92    8.27
   4  -3  14   83.23    8.18
  -4  -3 -14   74.33    6.64
  -4   3  14   89.98   10.27
   4  -3  14  115.16   16.21
  -4   3  13    7.65    3.69
   4  -3  13    4.56    2.86
  -4  -3 -13    9.78    2.93
  -4  -3 -13    1.45    4.28
   4   3 -13    1.97    2.95
   4  -3  13    1.82    6.60
   4  -3  13    9.26    3.61
  -4  -3 -13    9.43    3.62
   4  -3  13   13.31    4.54
   4  -3  12  895.88   30.14
  -4   3  12  874.25   33.78
   4  -3  12  885.48   42.44
  -4  -3 -12  897.59   39.67
   4  -3  12  839.14   31.36
   4   3 -12  872.60   29.69
   4  -3  12  883.93   29.90
  -4  -3 -12  836.80   26.73
   4  -3  12  758.06   35.49
  -4  -3 -12  863.52   29.84
   4  -3  11   51.78    8.60
  -4  -3 -11   62.18   10.47
   4   3 -11   44.03    5.68
  -4   3  11   53.14    7.24
[truncated: 423,361 more chars]
