# Supplementary material for: Synthesis of Homochiral N‐Heterocyclic Carbene‐Based Nanosheets for Enhanced Asymmetric Catalysis
Source: Adv Sci (Weinh). 2024 Nov 19;12(2):2412592. doi: 10.1002/advs.202412592 (PMC11727139; doi:10.1002/advs.202412592)
Supplement: Supplementary file 2 — Supporting Information [file ADVS-12-2412592-s002.zip › (R)-1-Co.cif]

data_d-co_auto
_audit_creation_date               2024-07-03
_audit_creation_method
;
Olex2 1.5
(compiled 2024.02.16 svn.r378c4104 for OlexSys, GUI svn.r6928)
;
_shelxl_version_number             2013-2
_audit_contact_author_address      ?
_audit_contact_author_email        ?
_audit_contact_author_name         ''
_audit_contact_author_phone        ?
_publ_contact_author_id_orcid      ?
_publ_section_references
;
Dolomanov, O.V., Bourhis, L.J., Gildea, R.J, Howard, J.A.K. & Puschmann, H.
 (2009), J. Appl. Cryst. 42, 339-341.

Sheldrick, G.M. (2008). Acta Cryst. A64, 112-122.

Sheldrick, G.M. (2015). Acta Cryst. C71, 3-8.
;
_chemical_name_common              ?
_chemical_name_systematic
;
 ?
;
_chemical_formula_moiety           'C18 H22 Co N4 O8'
_chemical_formula_sum              'C18 H22 Co N4 O8'
_chemical_formula_weight           481.32
_chemical_absolute_configuration   ad
_chemical_melting_point            ?
_chemical_oxdiff_formula           'C H O N CO'
loop_
  _atom_type_symbol
  _atom_type_description
  _atom_type_scat_dispersion_real
  _atom_type_scat_dispersion_imag
  _atom_type_scat_source
 'C' 'C' 0.0033 0.0016 'International Tables Vol C Tables 4.2.6.8 and 6.1.1.4'
 'H' 'H' 0.0000 0.0000 'International Tables Vol C Tables 4.2.6.8 and 6.1.1.4'
 'Co' 'Co' 0.3494 0.9721 'International Tables Vol C Tables 4.2.6.8 and 6.1.1.4'
 'N' 'N' 0.0061 0.0033 'International Tables Vol C Tables 4.2.6.8 and 6.1.1.4'
 'O' 'O' 0.0106 0.0060 'International Tables Vol C Tables 4.2.6.8 and 6.1.1.4'

_shelx_space_group_comment
;
The symmetry employed for this shelxl refinement is uniquely defined
by the following loop, which should always be used as a source of
symmetry information in preference to the above space-group names.
They are only intended as comments.
;
_space_group_crystal_system        'orthorhombic'
_space_group_IT_number             19
_space_group_name_H-M_alt          'P 21 21 21'
_space_group_name_Hall             'P 2ac 2ab'
loop_
  _space_group_symop_operation_xyz
 'x, y, z'
 '-x+1/2, -y, z+1/2'
 'x+1/2, -y+1/2, -z'
 '-x, y+1/2, -z+1/2'

_cell_length_a                     9.8520(4)
_cell_length_b                     9.9104(4)
_cell_length_c                     21.6896(14)
_cell_angle_alpha                  90
_cell_angle_beta                   90
_cell_angle_gamma                  90
_cell_volume                       2117.71(18)
_cell_formula_units_Z              4
_cell_measurement_reflns_used      6436
_cell_measurement_temperature      100.00(10)
_cell_measurement_theta_max        30.6930
_cell_measurement_theta_min        2.2460
_shelx_estimated_absorpt_T_max     0.983
_shelx_estimated_absorpt_T_min     0.942
_exptl_absorpt_coefficient_mu      0.863
_exptl_absorpt_correction_T_max    1.00000
_exptl_absorpt_correction_T_min    0.78352
_exptl_absorpt_correction_type     multi-scan
_exptl_absorpt_process_details
;
CrysAlisPro 1.171.43.101a (Rigaku Oxford Diffraction, 2023)
Empirical absorption correction using spherical harmonics,
implemented in SCALE3 ABSPACK scaling algorithm.
;
_exptl_crystal_colour              'clear light colourless'
_exptl_crystal_colour_lustre       clear
_exptl_crystal_colour_modifier     light
_exptl_crystal_colour_primary      colourless
_exptl_crystal_density_diffrn      1.510
_exptl_crystal_density_meas        ?
_exptl_crystal_density_method      ?
_exptl_crystal_description         block
_exptl_crystal_F_000               996
_exptl_crystal_size_max            0.07
_exptl_crystal_size_mid            0.03
_exptl_crystal_size_min            0.02
_exptl_special_details
;
 ?
;
_exptl_transmission_factor_max     ?
_exptl_transmission_factor_min     ?
_diffrn_reflns_av_R_equivalents    0.0506
_diffrn_reflns_av_unetI/netI       0.0312
_diffrn_reflns_Laue_measured_fraction_full  0.976
_diffrn_reflns_Laue_measured_fraction_max  1.000
_diffrn_reflns_limit_h_max         11
_diffrn_reflns_limit_h_min         -11
_diffrn_reflns_limit_k_max         11
_diffrn_reflns_limit_k_min         -11
_diffrn_reflns_limit_l_max         25
_diffrn_reflns_limit_l_min         -25
_diffrn_reflns_number              23192
_diffrn_reflns_point_group_measured_fraction_full  0.975
_diffrn_reflns_point_group_measured_fraction_max  1.000
_diffrn_reflns_theta_full          25.242
_diffrn_reflns_theta_max           24.998
_diffrn_reflns_theta_min           1.878
_diffrn_ambient_environment        N~2~
_diffrn_ambient_temperature        100.00(10)
_diffrn_detector                   'Hybrid Pixel Array Detector'
_diffrn_detector_area_resol_mean   10.0000
_diffrn_detector_type              HyPix
_diffrn_measured_fraction_theta_full  0.976
_diffrn_measured_fraction_theta_max  1.000
_diffrn_measurement_details
;
List of Runs (angles in degrees, time in seconds):

  # Type    Start    End  Width  t~exp~   \w     \q     \k     \f   Frames
--------------------------------------------------------------------------
  1  \w    -15.00  72.00   0.50    3.71    --    6.35  77.00  60.00  174
  2  \w     -8.00  68.00   0.50    3.71    --    6.35  38.00   0.00  152
  3  \w     40.00  67.00   0.50    3.71    --    6.35  38.00-120.00   54
  4  \w     -6.00  32.00   0.50    3.71    --    6.35  38.00-120.00   76
  5  \w    -18.00  22.00   0.50    3.71    --    6.35 -99.00 -90.00   80
  6  \w    -18.00  36.00   0.50    3.71    --    6.35 -99.00-120.00  108
  7  \w     -9.00  27.00   0.50    3.71    --    6.35 -99.00-180.00   72
  8  \w      4.00  30.00   0.50    3.71    --    6.35 -99.00  60.00   52
;
_diffrn_measurement_device         'four-circle diffractometer'
_diffrn_measurement_device_type    'XtaLAB Synergy R, HyPix'
_diffrn_measurement_method         '\w scans'
_diffrn_orient_matrix_type        
 'CrysAlisPro convention (1999,Acta A55,543-557)'
_diffrn_orient_matrix_UB_11        -0.0171528000
_diffrn_orient_matrix_UB_12        -0.0374294000
_diffrn_orient_matrix_UB_13        0.0267568000
_diffrn_orient_matrix_UB_21        0.0112113000
_diffrn_orient_matrix_UB_22        -0.0610324000
_diffrn_orient_matrix_UB_23        -0.0163176000
_diffrn_orient_matrix_UB_31        0.0690263000
_diffrn_orient_matrix_UB_32        0.0005973000
_diffrn_orient_matrix_UB_33        0.0092850000
_diffrn_radiation_monochromator    mirror
_diffrn_radiation_probe            x-ray
_diffrn_radiation_type             'Mo K\a'
_diffrn_radiation_wavelength       0.71073
_diffrn_source                     'micro-focus sealed X-ray tube'
_diffrn_source_type                'Mova (Mo) X-ray Source'
_reflns_Friedel_coverage           0.740
_reflns_Friedel_fraction_full      0.974
_reflns_Friedel_fraction_max       0.999
_reflns_number_gt                  2879
_reflns_number_total               3730
_reflns_special_details
;
 Reflections were merged by SHELXL according to the crystal
 class for the calculation of statistics and refinement.
 
 _reflns_Friedel_fraction is defined as the number of unique
 Friedel pairs measured divided by the number that would be
 possible theoretically, ignoring centric projections and
 systematic absences.
;
_reflns_threshold_expression       'I > 2\s(I)'
_computing_cell_refinement         'CrysAlisPro 1.171.43.101a (Rigaku OD, 2023)'
_computing_data_collection         'CrysAlisPro 1.171.43.101a (Rigaku OD, 2023)'
_computing_data_reduction          'CrysAlisPro 1.171.43.101a (Rigaku OD, 2023)'
_computing_molecular_graphics      'Olex2 1.5 (Dolomanov et al., 2009)'
_computing_publication_material    'Olex2 1.5 (Dolomanov et al., 2009)'
_computing_structure_refinement    'SHELXL 2013/2 (Sheldrick, 2015)'
_computing_structure_solution      'SHELXS  (Sheldrick, 2008)'
_refine_diff_density_max           1.435
_refine_diff_density_min           -0.732
_refine_diff_density_rms           0.104
_refine_ls_abs_structure_details
;
 Flack x determined using 1071 quotients [(I+)-(I-)]/[(I+)+(I-)]
 (Parsons and Flack (2004), Acta Cryst. A60, s61).
;
_refine_ls_abs_structure_Flack     0.012(10)
_refine_ls_extinction_coef         .
_refine_ls_extinction_method       none
_refine_ls_goodness_of_fit_ref     1.045
_refine_ls_hydrogen_treatment      constr
_refine_ls_matrix_type             full
_refine_ls_number_parameters       324
_refine_ls_number_reflns           3730
_refine_ls_number_restraints       376
_refine_ls_R_factor_all            0.1104
_refine_ls_R_factor_gt             0.0917
_refine_ls_restrained_S_all        1.068
_refine_ls_shift/su_max            0.000
_refine_ls_shift/su_mean           0.000
_refine_ls_structure_factor_coef   Fsqd
_refine_ls_weighting_details
;
 w=1/[\s^2^(Fo^2^)+(0.1630P)^2^+4.7984P]
 where P=(Fo^2^+2Fc^2^)/3
;
_refine_ls_weighting_scheme        calc
_refine_ls_wR_factor_gt            0.2519
_refine_ls_wR_factor_ref           0.2704
_refine_special_details
;
 ?
;
_olex2_refinement_description
;
1. Fixed Uiso
 At 1.2 times of:
  All C(H) groups
 At 1.5 times of:
  All C(H,H,H) groups
2. Restrained distances
 O3-C5 = O8-C5
 1.25 with sigma of 0.01
 C12-C19
 1.52 with sigma of 0.01
 C5-C19
 1.5 with sigma of 0.01
 C19-C5
 1.48 with sigma of 0.01
 O4A-C17 = O4-C17 = O2-C17 = O2A-C17
 1.25 with sigma of 0.01
 O8A-C5 = O8-C5 = O3A-C5 = O3-C5
 1.25 with sigma of 0.01
 O2A-O6_$1
 3 with sigma of 0.02
 C6-C14 = C6-C4
 1.52 with sigma of 0.01
 C2-C13
 1.52 with sigma of 0.01
 C17-C13
 1.48 with sigma of 0.01
 C15-C11
 1.5 with sigma of 0.01
 O7-O6
 2.3 with sigma of 0.04
 Co-O8A \\sim Co-O8
 with sigma of 0.01
 Co-O2A_$2 \\sim Co-O2_$2
 with sigma of 0.01
3. Rigid bond restraints
 O4, O4A
 with sigma for 1-2 distances of 0.01 and sigma for 1-3 distances of 0.01
 O2, O2A
 with sigma for 1-2 distances of 0.01 and sigma for 1-3 distances of 0.01
 O8A, O8
 with sigma for 1-2 distances of 0.01 and sigma for 1-3 distances of 0.01
 O3, O3A
 with sigma for 1-2 distances of 0.01 and sigma for 1-3 distances of 0.01
4. Uiso/Uaniso restraints and constraints
O4A \\sim O4: within 2A with sigma of 0.01 and sigma for terminal atoms of 0.01
within 2A
O2 \\sim O2A: within 2A with sigma of 0.01 and sigma for terminal atoms of 0.01
within 2A
O8A \\sim O8: within 2A with sigma of 0.01 and sigma for terminal atoms of 0.01
within 2A
O3A \\sim O3: within 2A with sigma of 0.01 and sigma for terminal atoms of 0.01
within 2A
C1 \\sim C2 \\sim C3 \\sim C4 \\sim C5 \\sim C6 \\sim C7 \\sim C8 \\sim C9
\\sim C10 \\sim C11 \\sim C12 \\sim C13 \\sim C14 \\sim C15 \\sim C16 \\sim C17
\\sim C19: within 3.8A with sigma of 0.01 and sigma for terminal atoms of 0.02
within 3.8A
Uanis(C19) \\sim Ueq, Uanis(C12) \\sim Ueq: with sigma of 0.01 and sigma for
terminal atoms of 0.01
Uanis(O3A) \\sim Ueq, Uanis(O3) \\sim Ueq: with sigma of 0.01 and sigma for
terminal atoms of 0.01
Uanis(C17) \\sim Ueq, Uanis(O2) \\sim Ueq, Uanis(O4) \\sim Ueq: with sigma of
0.01 and sigma for terminal atoms of 0.01
Uanis(O8) \\sim Ueq, Uanis(C5) \\sim Ueq: with sigma of 0.01 and sigma for
terminal atoms of 0.01
5. Others
 Sof(O4A)=Sof(O2A)=1-FVAR(1)
 Sof(O2)=Sof(O4)=FVAR(1)
 Sof(O3A)=Sof(O8A)=1-FVAR(2)
 Sof(O3)=Sof(O8)=FVAR(2)
6.a Ternary CH refined with riding coordinates:
 C6(H6), C11(H11), C13(H13), C19(H19)
6.b Aromatic/amide H refined with riding coordinates:
 C1(H1), C3(H3), C7(H7), C8(H8), C10(H10), C16(H16)
6.c Idealised Me refined as rotating group:
 C2(H2A,H2B,H2C), C4(H4A,H4B,H4C), C9(H9A,H9B,H9C), C12(H12B,H12A,H12C)
;
_atom_sites_solution_hydrogens     geom
_atom_sites_solution_primary       direct
_atom_sites_solution_secondary     ?
loop_
  _atom_site_label
  _atom_site_type_symbol
  _atom_site_fract_x
  _atom_site_fract_y
  _atom_site_fract_z
  _atom_site_U_iso_or_equiv
  _atom_site_adp_type
  _atom_site_occupancy
  _atom_site_site_symmetry_order
  _atom_site_calc_flag
  _atom_site_refinement_flags_posn
  _atom_site_refinement_flags_adp
  _atom_site_refinement_flags_occupancy
  _atom_site_disorder_assembly
  _atom_site_disorder_group
 Co Co 0.30298(16) 0.21647(15) 0.17591(11) 0.0752(12) Uani 1 1 d D . . . .
 O1 O 0.1822(8) 0.4354(7) 0.2116(4) 0.063(2) Uani 1 1 d . . . . .
 O2 O 1.157(3) 0.168(3) 0.1196(9) 0.078(7) Uani 0.44(2) 1 d D U P A 1
 O3 O 0.563(3) 0.201(2) 0.1043(12) 0.119(8) Uani 0.62(3) 1 d D U P B 1
 O4 O 1.239(3) 0.239(4) 0.0353(13) 0.121(8) Uani 0.44(2) 1 d D U P A 1
 O5 O 0.3874(8) 0.3978(8) 0.1753(6) 0.086(3) Uani 1 1 d . . . . .
 O6 O 0.2261(10) 1.1132(9) 0.2461(5) 0.090(3) Uani 1 1 d D . . . .
 O7 O 0.3782(9) 1.1880(9) 0.3135(6) 0.093(4) Uani 1 1 d D . . . .
 O8 O 0.4406(19) 0.080(2) 0.1737(9) 0.109(7) Uani 0.62(3) 1 d D U P B 1
 N1 N 0.7403(14) -0.0200(10) 0.1049(6) 0.083(4) Uani 1 1 d . . . . .
 N2 N 0.2474(8) 0.7101(9) 0.2244(5) 0.055(2) Uani 1 1 d . . . . .
 N3 N 0.9272(15) 0.0724(10) 0.0737(5) 0.080(4) Uani 1 1 d . . . . .
 N4 N 0.2314(9) 0.8635(9) 0.2940(5) 0.057(2) Uani 1 1 d . . . . .
 C1 C 0.3171(11) 0.8009(10) 0.2577(6) 0.056(2) Uani 1 1 d . U . . .
 H1 H 0.4120 0.8170 0.2554 0.068 Uiso 1 1 calc R U . . .
 C2 C 1.084(2) 0.051(2) -0.0093(9) 0.122(5) Uani 1 1 d D U . . .
 H2A H 1.0856 -0.0400 0.0086 0.183 Uiso 1 1 calc R U . . .
 H2B H 1.1775 0.0807 -0.0171 0.183 Uiso 1 1 calc R U . . .
 H2C H 1.0337 0.0493 -0.0482 0.183 Uiso 1 1 calc R U . . .
 C3 C 0.841(2) -0.0686(16) 0.1409(8) 0.095(3) Uani 1 1 d . U . . .
 H3 H 0.8323 -0.1309 0.1740 0.114 Uiso 1 1 calc R U . . .
 C4 C 0.2480(15) 0.6570(15) 0.1132(6) 0.083(4) Uani 1 1 d D U . . .
 H4A H 0.1502 0.6394 0.1147 0.124 Uiso 1 1 calc R U . . .
 H4B H 0.2898 0.6000 0.0816 0.124 Uiso 1 1 calc R U . . .
 H4C H 0.2637 0.7521 0.1032 0.124 Uiso 1 1 calc R U . . .
 C5 C 0.5256(17) 0.0965(12) 0.1322(7) 0.088(3) Uani 1 1 d D U . . .
 C6 C 0.3101(11) 0.6253(9) 0.1752(6) 0.063(2) Uani 1 1 d D U . . .
 H6 H 0.4095 0.6455 0.1734 0.075 Uiso 1 1 calc R U . . .
 C7 C 0.957(2) -0.0118(16) 0.1210(8) 0.102(3) Uani 1 1 d . U . . .
 H7 H 1.0452 -0.0280 0.1372 0.122 Uiso 1 1 calc R U . . .
 C8 C 0.797(2) 0.0654(14) 0.0638(8) 0.093(3) Uani 1 1 d . U . . .
 H8 H 0.7498 0.1131 0.0326 0.111 Uiso 1 1 calc R U . . .
 C9 C 0.1629(17) 1.0044(17) 0.3824(8) 0.091(4) Uani 1 1 d . U . . .
 H9A H 0.0760 1.0240 0.3623 0.137 Uiso 1 1 calc R U . . .
 H9B H 0.1898 1.0816 0.4079 0.137 Uiso 1 1 calc R U . . .
 H9C H 0.1533 0.9243 0.4085 0.137 Uiso 1 1 calc R U . . .
 C10 C 0.1128(11) 0.7165(14) 0.2412(6) 0.065(2) Uani 1 1 d . U . . .
 H10 H 0.0409 0.6636 0.2248 0.078 Uiso 1 1 calc R U . . .
 C11 C 0.2709(12) 0.9787(11) 0.3337(7) 0.069(3) Uani 1 1 d D U . . .
 H11 H 0.3575 0.9549 0.3551 0.083 Uiso 1 1 calc R U . . .
 C12 C 0.544(2) -0.0989(18) 0.0521(8) 0.109(5) Uani 1 1 d D U . . .
 H12B H 0.5225 -0.0281 0.0221 0.164 Uiso 1 1 calc R U . . .
 H12A H 0.4628 -0.1529 0.0603 0.164 Uiso 1 1 calc R U . . .
 H12C H 0.6158 -0.1571 0.0355 0.164 Uiso 1 1 calc R U . . .
 C13 C 1.0162(17) 0.1473(16) 0.0352(8) 0.100(4) Uani 1 1 d D U . . .
 H13 H 0.9630 0.2157 0.0115 0.120 Uiso 1 1 calc R U . . .
 C14 C 0.2912(11) 0.4746(10) 0.1911(6) 0.062(3) Uani 1 1 d D U . . .
 C15 C 0.2959(12) 1.1030(10) 0.2947(6) 0.067(3) Uani 1 1 d D U . . .
 C16 C 0.1023(11) 0.8117(12) 0.2851(7) 0.065(3) Uani 1 1 d . U . . .
 H16 H 0.0219 0.8383 0.3060 0.078 Uiso 1 1 calc R U . . .
 C17 C 1.1319(18) 0.2157(15) 0.0676(7) 0.105(4) Uani 1 1 d D U . . .
 C19 C 0.593(2) -0.0346(15) 0.1117(8) 0.105(4) Uani 1 1 d D U . . .
 H19 H 0.5771 -0.1020 0.1452 0.126 Uiso 1 1 calc R U . . .
 O4A O 1.153(3) 0.3406(16) 0.0605(11) 0.115(7) Uani 0.56(2) 1 d D U P A 2
 O2A O 1.1414(17) 0.203(2) 0.1239(7) 0.078(6) Uani 0.56(2) 1 d D U P A 2
 O3A O 0.602(5) 0.197(4) 0.128(2) 0.122(9) Uani 0.38(3) 1 d D U P B 2
 O8A O 0.400(2) 0.083(3) 0.1285(18) 0.128(8) Uani 0.38(3) 1 d D U P B 2

loop_
  _atom_site_aniso_label
  _atom_site_aniso_U_11
  _atom_site_aniso_U_22
  _atom_site_aniso_U_33
  _atom_site_aniso_U_23
  _atom_site_aniso_U_13
  _atom_site_aniso_U_12
 Co 0.0447(13) 0.0323(12) 0.149(2) -0.0006(9) 0.0016(10) -0.0086(7)
 O1 0.043(4) 0.040(4) 0.107(6) -0.007(4) 0.010(4) -0.007(3)
 O2 0.088(10) 0.051(13) 0.096(9) -0.024(8) 0.005(8) -0.003(9)
 O3 0.133(12) 0.101(9) 0.125(12) -0.001(9) 0.003(10) 0.010(9)
 O4 0.128(13) 0.106(11) 0.128(12) 0.033(10) -0.009(10) -0.021(9)
 O5 0.047(4) 0.038(4) 0.174(10) -0.012(5) 0.025(6) -0.010(3)
 O6 0.081(7) 0.056(5) 0.132(8) 0.017(5) -0.049(6) -0.028(5)
 O7 0.061(5) 0.052(5) 0.167(10) -0.045(6) -0.043(6) 0.022(4)
 O8 0.106(10) 0.090(10) 0.130(12) -0.008(10) 0.005(10) 0.009(8)
 N1 0.104(9) 0.033(5) 0.111(9) 0.003(5) 0.055(7) 0.013(5)
 N2 0.026(4) 0.032(4) 0.106(7) -0.001(5) 0.001(4) 0.000(3)
 N3 0.126(11) 0.041(5) 0.074(7) 0.013(5) -0.011(7) -0.022(6)
 N4 0.047(5) 0.039(4) 0.086(6) -0.005(4) -0.007(4) 0.007(4)
 C1 0.037(4) 0.036(4) 0.096(5) -0.002(4) 0.000(4) 0.008(4)
 C2 0.133(11) 0.110(10) 0.123(10) 0.030(9) -0.011(10) -0.025(10)
 C3 0.130(7) 0.054(5) 0.101(6) 0.030(5) -0.003(6) -0.022(5)
 C4 0.076(7) 0.057(6) 0.115(9) -0.005(7) 0.020(7) 0.001(6)
 C5 0.111(7) 0.055(5) 0.098(6) 0.023(5) 0.008(6) -0.033(5)
 C6 0.038(4) 0.042(4) 0.108(6) -0.007(5) 0.007(5) -0.006(4)
 C7 0.131(7) 0.065(6) 0.109(6) 0.034(5) -0.015(6) -0.028(5)
 C8 0.123(7) 0.054(5) 0.102(6) 0.033(5) 0.000(6) -0.013(5)
 C9 0.083(8) 0.081(8) 0.109(9) -0.008(8) 0.004(7) 0.019(7)
 C10 0.036(4) 0.051(4) 0.108(6) -0.006(5) 0.002(4) 0.002(4)
 C11 0.051(5) 0.048(5) 0.107(6) -0.008(5) -0.017(5) 0.012(4)
 C12 0.103(8) 0.067(7) 0.157(9) 0.010(7) 0.014(8) -0.003(7)
 C13 0.130(8) 0.065(6) 0.106(7) 0.033(6) -0.016(6) -0.026(6)
 C14 0.039(5) 0.043(5) 0.103(6) -0.010(5) 0.007(5) -0.005(4)
 C15 0.048(5) 0.045(5) 0.107(6) -0.015(5) -0.012(5) 0.006(4)
 C16 0.036(4) 0.053(5) 0.105(6) -0.001(5) -0.002(4) 0.008(4)
 C17 0.131(7) 0.073(6) 0.112(7) 0.037(6) -0.009(6) -0.026(6)
 C19 0.127(7) 0.071(6) 0.116(6) 0.026(5) 0.007(6) -0.009(6)
 O4A 0.144(15) 0.065(10) 0.137(13) 0.046(10) -0.015(11) -0.039(10)
 O2A 0.071(8) 0.045(12) 0.117(10) -0.042(8) 0.011(8) -0.004(8)
 O3A 0.131(13) 0.108(11) 0.129(14) -0.003(10) -0.006(11) 0.002(10)
 O8A 0.124(15) 0.114(14) 0.146(17) 0.003(16) 0.008(15) 0.007(14)

_geom_special_details
;
 All esds (except the esd in the dihedral angle between two l.s. planes)
 are estimated using the full covariance matrix.  The cell esds are taken
 into account individually in the estimation of esds in distances, angles
 and torsion angles; correlations between esds in cell parameters are only
 used when they are defined by crystal symmetry.  An approximate (isotropic)
 treatment of cell esds is used for estimating esds involving l.s. planes.
;
loop_
  _geom_bond_atom_site_label_1
  _geom_bond_atom_site_label_2
  _geom_bond_distance
  _geom_bond_site_symmetry_2
  _geom_bond_publ_flag
 Co O2 1.948(14) 1_455 ?
 Co O5 1.980(8) . ?
 Co O6 1.984(11) 1_545 ?
 Co O8 1.919(17) . ?
 Co O2A 1.956(13) 1_455 ?
 Co O8A 1.93(2) . ?
 O1 C14 1.226(13) . ?
 O2 Co 1.948(14) 1_655 ?
 O2 C17 1.245(13) . ?
 O3 C5 1.250(10) . ?
 O4 C17 1.283(13) . ?
 O5 C14 1.262(14) . ?
 O6 Co 1.984(11) 1_565 ?
 O6 C15 1.264(15) . ?
 O7 C15 1.239(14) . ?
 O8 C5 1.241(9) . ?
 N1 C3 1.36(2) . ?
 N1 C8 1.351(17) . ?
 N1 C19 1.47(2) . ?
 N2 C1 1.343(14) . ?
 N2 C6 1.492(15) . ?
 N2 C10 1.377(13) . ?
 N3 C7 1.35(2) . ?
 N3 C8 1.30(2) . ?
 N3 C13 1.421(19) . ?
 N4 C1 1.311(14) . ?
 N4 C11 1.482(16) . ?
 N4 C16 1.385(14) . ?
 C1 H1 0.9500 . ?
 C2 H2A 0.9800 . ?
 C2 H2B 0.9800 . ?
 C2 H2C 0.9800 . ?
 C2 C13 1.515(13) . ?
 C3 H3 0.9500 . ?
 C3 C7 1.34(2) . ?
 C4 H4A 0.9800 . ?
 C4 H4B 0.9800 . ?
 C4 H4C 0.9800 . ?
 C4 C6 1.509(12) . ?
 C5 C19 1.524(9) . ?
 C5 O3A 1.251(14) . ?
 C5 O8A 1.243(14) . ?
 C6 H6 1.0000 . ?
 C6 C14 1.544(10) . ?
 C7 H7 0.9500 . ?
 C8 H8 0.9500 . ?
 C9 H9A 0.9800 . ?
 C9 H9B 0.9800 . ?
 C9 H9C 0.9800 . ?
 C9 C11 1.52(2) . ?
 C10 H10 0.9500 . ?
 C10 C16 1.344(19) . ?
 C11 H11 1.0000 . ?
 C11 C15 1.513(12) . ?
 C12 H12B 0.9800 . ?
 C12 H12A 0.9800 . ?
 C12 H12C 0.9800 . ?
 C12 C19 1.517(13) . ?
 C13 H13 1.0000 . ?
 C13 C17 1.501(12) . ?
 C16 H16 0.9500 . ?
 C17 O4A 1.264(12) . ?
 C17 O2A 1.230(13) . ?
 C19 H19 1.0000 . ?
 O2A Co 1.956(13) 1_655 ?

loop_
  _geom_angle_atom_site_label_1
  _geom_angle_atom_site_label_2
  _geom_angle_atom_site_label_3
  _geom_angle
  _geom_angle_site_symmetry_1
  _geom_angle_site_symmetry_3
  _geom_angle_publ_flag
 O2 Co O5 121.9(9) 1_455 . ?
 O2 Co O6 94.2(6) 1_455 1_545 ?
 O5 Co O6 129.3(5) . 1_545 ?
 O8 Co O2 109.5(14) . 1_455 ?
 O8 Co O5 110.1(7) . . ?
 O8 Co O6 85.7(6) . 1_545 ?
 O2A Co O5 113.6(7) 1_455 . ?
 O2A Co O6 95.6(5) 1_455 1_545 ?
 O8A Co O5 114.1(11) . . ?
 O8A Co O6 104.2(14) . 1_545 ?
 O8A Co O2A 92.9(11) . 1_455 ?
 C17 O2 Co 128.4(15) . 1_655 ?
 C14 O5 Co 103.3(6) . . ?
 C15 O6 Co 118.3(8) . 1_565 ?
 C5 O8 Co 113.6(14) . . ?
 C3 N1 C19 129.5(13) . . ?
 C8 N1 C3 107.3(14) . . ?
 C8 N1 C19 122.6(15) . . ?
 C1 N2 C6 123.4(8) . . ?
 C1 N2 C10 108.6(10) . . ?
 C10 N2 C6 127.9(10) . . ?
 C7 N3 C13 129.3(16) . . ?
 C8 N3 C7 107.9(14) . . ?
 C8 N3 C13 122.5(13) . . ?
 C1 N4 C11 123.0(9) . . ?
 C1 N4 C16 109.4(10) . . ?
 C16 N4 C11 127.4(10) . . ?
 N2 C1 H1 125.9 . . ?
 N4 C1 N2 108.1(9) . . ?
 N4 C1 H1 125.9 . . ?
 H2A C2 H2B 109.5 . . ?
 H2A C2 H2C 109.5 . . ?
 H2B C2 H2C 109.5 . . ?
 C13 C2 H2A 109.5 . . ?
 C13 C2 H2B 109.5 . . ?
 C13 C2 H2C 109.5 . . ?
 N1 C3 H3 126.6 . . ?
 C7 C3 N1 106.8(13) . . ?
 C7 C3 H3 126.6 . . ?
 H4A C4 H4B 109.5 . . ?
 H4A C4 H4C 109.5 . . ?
 H4B C4 H4C 109.5 . . ?
 C6 C4 H4A 109.5 . . ?
 C6 C4 H4B 109.5 . . ?
 C6 C4 H4C 109.5 . . ?
 O3 C5 C19 115.9(18) . . ?
 O8 C5 O3 131(2) . . ?
 O8 C5 C19 112.9(14) . . ?
 O3A C5 C19 113(3) . . ?
 O8A C5 C19 108.7(16) . . ?
 O8A C5 O3A 132(3) . . ?
 N2 C6 C4 110.6(9) . . ?
 N2 C6 H6 108.7 . . ?
 N2 C6 C14 109.6(9) . . ?
 C4 C6 H6 108.7 . . ?
 C4 C6 C14 110.6(10) . . ?
 C14 C6 H6 108.7 . . ?
 N3 C7 H7 125.7 . . ?
 C3 C7 N3 108.5(17) . . ?
 C3 C7 H7 125.7 . . ?
 N1 C8 H8 125.3 . . ?
 N3 C8 N1 109.5(15) . . ?
 N3 C8 H8 125.3 . . ?
 H9A C9 H9B 109.5 . . ?
 H9A C9 H9C 109.5 . . ?
 H9B C9 H9C 109.5 . . ?
 C11 C9 H9A 109.5 . . ?
 C11 C9 H9B 109.5 . . ?
 C11 C9 H9C 109.5 . . ?
 N2 C10 H10 126.4 . . ?
 C16 C10 N2 107.1(11) . . ?
 C16 C10 H10 126.4 . . ?
 N4 C11 C9 110.4(11) . . ?
 N4 C11 H11 108.2 . . ?
 N4 C11 C15 110.2(10) . . ?
 C9 C11 H11 108.2 . . ?
 C15 C11 C9 111.5(11) . . ?
 C15 C11 H11 108.2 . . ?
 H12B C12 H12A 109.5 . . ?
 H12B C12 H12C 109.5 . . ?
 H12A C12 H12C 109.5 . . ?
 C19 C12 H12B 109.5 . . ?
 C19 C12 H12A 109.5 . . ?
 C19 C12 H12C 109.5 . . ?
 N3 C13 C2 108.6(13) . . ?
 N3 C13 H13 109.4 . . ?
 N3 C13 C17 115.4(13) . . ?
 C2 C13 H13 109.4 . . ?
 C17 C13 C2 104.3(16) . . ?
 C17 C13 H13 109.4 . . ?
 O1 C14 O5 124.4(9) . . ?
 O1 C14 C6 119.6(10) . . ?
 O5 C14 C6 115.6(10) . . ?
 O6 C15 C11 116.3(10) . . ?
 O7 C15 O6 125.2(11) . . ?
 O7 C15 C11 118.5(12) . . ?
 N4 C16 H16 126.6 . . ?
 C10 C16 N4 106.8(11) . . ?
 C10 C16 H16 126.6 . . ?
 O2 C17 O4 114(2) . . ?
 O2 C17 C13 113.8(14) . . ?
 O4 C17 C13 116(2) . . ?
 O4A C17 C13 120.6(17) . . ?
 O2A C17 C13 118.4(15) . . ?
 O2A C17 O4A 102.0(18) . . ?
 N1 C19 C5 112.0(13) . . ?
 N1 C19 C12 105.6(14) . . ?
 N1 C19 H19 106.9 . . ?
 C5 C19 H19 106.9 . . ?
 C12 C19 C5 118.0(15) . . ?
 C12 C19 H19 106.9 . . ?
 C17 O2A Co 128.9(14) . 1_655 ?
 C5 O8A Co 112.7(16) . . ?

loop_
  _geom_torsion_atom_site_label_1
  _geom_torsion_atom_site_label_2
  _geom_torsion_atom_site_label_3
  _geom_torsion_atom_site_label_4
  _geom_torsion
  _geom_torsion_site_symmetry_1
  _geom_torsion_site_symmetry_2
  _geom_torsion_site_symmetry_3
  _geom_torsion_site_symmetry_4
  _geom_torsion_publ_flag
 Co O2 C17 O4 39(4) 1_655 . . . ?
 Co O2 C17 C13 176(2) 1_655 . . . ?
 Co O2 C17 O4A -37(5) 1_655 . . . ?
 Co O2 C17 O2A -75(4) 1_655 . . . ?
 Co O5 C14 O1 11.1(17) . . . . ?
 Co O5 C14 C6 -161.1(9) . . . . ?
 Co O6 C15 O7 30.2(18) 1_565 . . . ?
 Co O6 C15 C11 -152.4(9) 1_565 . . . ?
 Co O8 C5 O3 24(4) . . . . ?
 Co O8 C5 C19 -154.3(14) . . . . ?
 Co O8 C5 O3A 61(4) . . . . ?
 Co O8 C5 O8A -58.5(17) . . . . ?
 O2 C17 O2A Co 76(4) . . . 1_655 ?
 O3 C5 C19 N1 46(3) . . . . ?
 O3 C5 C19 C12 -77(3) . . . . ?
 O3 C5 O8A Co -70(3) . . . . ?
 O4 C17 O2A Co 2(4) . . . 1_655 ?
 O8 C5 C19 N1 -135.4(19) . . . . ?
 O8 C5 C19 C12 102(2) . . . . ?
 O8 C5 O8A Co 57.3(16) . . . . ?
 N1 C3 C7 N3 1(2) . . . . ?
 N2 C6 C14 O1 42.1(15) . . . . ?
 N2 C6 C14 O5 -145.4(11) . . . . ?
 N2 C10 C16 N4 0.7(14) . . . . ?
 N3 C13 C17 O2 19(3) . . . . ?
 N3 C13 C17 O4 154(2) . . . . ?
 N3 C13 C17 O4A -127(2) . . . . ?
 N3 C13 C17 O2A 0(3) . . . . ?
 N4 C11 C15 O6 31.3(15) . . . . ?
 N4 C11 C15 O7 -151.2(11) . . . . ?
 C1 N2 C6 C4 -116.9(12) . . . . ?
 C1 N2 C6 C14 121.0(11) . . . . ?
 C1 N2 C10 C16 -0.2(15) . . . . ?
 C1 N4 C11 C9 -164.4(11) . . . . ?
 C1 N4 C11 C15 72.0(13) . . . . ?
 C1 N4 C16 C10 -0.9(14) . . . . ?
 C2 C13 C17 O2 -100(3) . . . . ?
 C2 C13 C17 O4 35(2) . . . . ?
 C2 C13 C17 O4A 114(2) . . . . ?
 C2 C13 C17 O2A -119(2) . . . . ?
 C3 N1 C8 N3 -0.9(18) . . . . ?
 C3 N1 C19 C5 107.6(17) . . . . ?
 C3 N1 C19 C12 -122.8(17) . . . . ?
 C4 C6 C14 O1 -80.1(15) . . . . ?
 C4 C6 C14 O5 92.5(14) . . . . ?
 C6 N2 C1 N4 176.2(10) . . . . ?
 C6 N2 C10 C16 -176.6(10) . . . . ?
 C7 N3 C8 N1 1.4(19) . . . . ?
 C7 N3 C13 C2 74(2) . . . . ?
 C7 N3 C13 C17 -43(2) . . . . ?
 C8 N1 C3 C7 0.0(19) . . . . ?
 C8 N1 C19 C5 -62(2) . . . . ?
 C8 N1 C19 C12 67.4(17) . . . . ?
 C8 N3 C7 C3 -1(2) . . . . ?
 C8 N3 C13 C2 -99(2) . . . . ?
 C8 N3 C13 C17 144.3(16) . . . . ?
 C9 C11 C15 O6 -91.7(15) . . . . ?
 C9 C11 C15 O7 85.9(15) . . . . ?
 C10 N2 C1 N4 -0.4(14) . . . . ?
 C10 N2 C6 C4 59.0(16) . . . . ?
 C10 N2 C6 C14 -63.1(15) . . . . ?
 C11 N4 C1 N2 -174.7(10) . . . . ?
 C11 N4 C16 C10 174.3(11) . . . . ?
 C13 N3 C7 C3 -175.1(16) . . . . ?
 C13 N3 C8 N1 175.6(12) . . . . ?
 C13 C17 O2A Co 154.9(16) . . . 1_655 ?
 C16 N4 C1 N2 0.8(13) . . . . ?
 C16 N4 C11 C9 20.9(17) . . . . ?
 C16 N4 C11 C15 -102.7(14) . . . . ?
 C19 N1 C3 C7 -171.0(15) . . . . ?
 C19 N1 C8 N3 170.9(13) . . . . ?
 C19 C5 O8A Co 162.0(19) . . . . ?
 O4A C17 O2A Co -70(3) . . . 1_655 ?
 O3A C5 C19 N1 13(3) . . . . ?
 O3A C5 C19 C12 -109(3) . . . . ?
 O3A C5 O8A Co -47(5) . . . . ?
 O8A C5 C19 N1 171(2) . . . . ?
 O8A C5 C19 C12 48(3) . . . . ?

_shelx_res_file
;
TITL D-CO_auto in P212121 #19
CELL 0.71073 9.852 9.9104 21.6896 90 90 90
ZERR 4 0.0004 0.0004 0.0014 0 0 0
LATT -1
SYMM 0.5-X,-Y,0.5+Z
SYMM 0.5+X,0.5-Y,-Z
SYMM -X,0.5+Y,0.5-Z
SFAC C H Co N O
UNIT 72 88 4 16 32
EQIV $1 1+X,-1+Y,+Z
EQIV $2 -1+X,+Y,+Z
DANG 2.3 O7 O6
DFIX 1.25 0.01 O3 C5 O8 C5
DFIX 1.52 0.01 C12 C19
DFIX 1.5 0.01 C5 C19
DFIX 1.48 0.01 C19 C5
DFIX 1.25 0.01 O4A C17 O4 C17 O2 C17 O2A C17
SIMU 0.01 0.01 2 O4A O4
SIMU 0.01 0.01 2 O2 O2A
DELU O4 O4A
DELU O2 O2A
SADI 0.01 Co O8A Co O8
DFIX 1.25 0.01 O8A C5 O8 C5 O3A C5 O3 C5
SIMU 0.01 0.01 2 O8A O8
SIMU 0.01 0.01 2 O3A O3
DELU O8A O8
DELU O3 O3A
ISOR 0.01 0.01 C19 C12
ISOR 0.01 0.01 O3A O3
ISOR 0.01 0.01 C17 O2 O4
ISOR 0.01 0.01 O8 C5
SIMU 0.01 0.02 3.8 C1 C2 C3 C4 C5 C6 C7 C8 C9 C10 C11 C12 C13 C14 C15 C16 =
 C17 C19
DFIX 3 O2A O6_$1
DFIX 1.52 0.01 C6 C14 C6 C4
DFIX 1.52 0.01 C2 C13
DFIX 1.48 0.01 C17 C13
DFIX 1.5 0.01 C15 C11
SADI 0.01 Co O2A_$2 Co O2_$2

L.S. 20 0 0
PLAN  50
SIZE 0.02 0.03 0.07
TEMP -173
CONF
FREE O7 O6
FREE Co C5
MORE -1
BOND $H
fmap 2 53
acta
OMIT -3 50
OMIT 0 2 0
REM <olex2.extras>
REM <HklSrc "%.\\D-CO_auto.hkl">
REM </olex2.extras>

WGHT    0.163000    4.798400
SWAT    0.094498    0.3539
FVAR       0.51144   0.44002   0.61523
CO    3    0.302980    0.216465    0.175910    11.00000    0.04470    0.03233 =
         0.14864   -0.00062    0.00163   -0.00858
O1    5    0.182182    0.435390    0.211559    11.00000    0.04291    0.04018 =
         0.10701   -0.00705    0.01012   -0.00713
PART 1
O2    5    1.156727    0.168402    0.119566    21.00000    0.08844    0.05057 =
         0.09598   -0.02368    0.00511   -0.00309
O3    5    0.562520    0.200723    0.104313    31.00000    0.13288    0.10086 =
         0.12475   -0.00126    0.00270    0.00986
O4    5    1.238575    0.238501    0.035323    21.00000    0.12803    0.10615 =
         0.12827    0.03263   -0.00858   -0.02126
PART 0
O5    5    0.387409    0.397808    0.175343    11.00000    0.04742    0.03822 =
         0.17370   -0.01237    0.02513   -0.01003
O6    5    0.226054    1.113245    0.246089    11.00000    0.08130    0.05635 =
         0.13197    0.01673   -0.04881   -0.02769
O7    5    0.378211    1.187989    0.313531    11.00000    0.06099    0.05190 =
         0.16708   -0.04504   -0.04279    0.02187
PART 1
O8    5    0.440648    0.079636    0.173686    31.00000    0.10615    0.09029 =
         0.12955   -0.00829    0.00491    0.00873
PART 0
N1    4    0.740339   -0.019977    0.104904    11.00000    0.10427    0.03335 =
         0.11068    0.00265    0.05527    0.01342
N2    4    0.247406    0.710124    0.224358    11.00000    0.02622    0.03234 =
         0.10638   -0.00124    0.00059   -0.00047
N3    4    0.927211    0.072359    0.073745    11.00000    0.12613    0.04073 =
         0.07381    0.01305   -0.01059   -0.02190
N4    4    0.231371    0.863541    0.293984    11.00000    0.04707    0.03851 =
         0.08621   -0.00506   -0.00653    0.00688
C1    1    0.317078    0.800921    0.257686    11.00000    0.03678    0.03605 =
         0.09640   -0.00173   -0.00006    0.00824
AFIX  43
H1    2    0.412005    0.816977    0.255359    11.00000   -1.20000
AFIX   0
C2    1    1.084280    0.050828   -0.009303    11.00000    0.13283    0.10981 =
         0.12324    0.03034   -0.01060   -0.02500
AFIX 137
H2A   2    1.085572   -0.039980    0.008574    11.00000   -1.50000
H2B   2    1.177549    0.080728   -0.017051    11.00000   -1.50000
H2C   2    1.033740    0.049321   -0.048213    11.00000   -1.50000
AFIX   0
C3    1    0.841473   -0.068636    0.140935    11.00000    0.13009    0.05402 =
         0.10096    0.02966   -0.00328   -0.02225
AFIX  43
H3    2    0.832318   -0.130943    0.173960    11.00000   -1.20000
AFIX   0
C4    1    0.247986    0.656971    0.113225    11.00000    0.07584    0.05667 =
         0.11503   -0.00521    0.02032    0.00099
AFIX 137
H4A   2    0.150155    0.639367    0.114679    11.00000   -1.50000
H4B   2    0.289796    0.599980    0.081559    11.00000   -1.50000
H4C   2    0.263651    0.752138    0.103224    11.00000   -1.50000
AFIX   0
C5    1    0.525638    0.096538    0.132161    11.00000    0.11132    0.05518 =
         0.09767    0.02346    0.00766   -0.03256
C6    1    0.310139    0.625286    0.175160    11.00000    0.03809    0.04209 =
         0.10812   -0.00669    0.00673   -0.00604
AFIX  13
H6    2    0.409503    0.645501    0.173352    11.00000   -1.20000
AFIX   0
C7    1    0.957136   -0.011809    0.120964    11.00000    0.13084    0.06472 =
         0.10928    0.03401   -0.01502   -0.02846
AFIX  43
H7    2    1.045166   -0.027971    0.137244    11.00000   -1.20000
AFIX   0
C8    1    0.797340    0.065441    0.063843    11.00000    0.12260    0.05388 =
         0.10177    0.03262   -0.00003   -0.01298
AFIX  43
H8    2    0.749806    0.113085    0.032565    11.00000   -1.20000
AFIX   0
C9    1    0.162879    1.004426    0.382448    11.00000    0.08261    0.08138 =
         0.10905   -0.00803    0.00438    0.01942
AFIX 137
H9A   2    0.076038    1.023954    0.362300    11.00000   -1.50000
H9B   2    0.189780    1.081603    0.407917    11.00000   -1.50000
H9C   2    0.153279    0.924258    0.408539    11.00000   -1.50000
AFIX   0
C10   1    0.112823    0.716516    0.241183    11.00000    0.03591    0.05141 =
         0.10774   -0.00567    0.00190    0.00241
AFIX  43
H10   2    0.040909    0.663605    0.224846    11.00000   -1.20000
AFIX   0
C11   1    0.270879    0.978743    0.333665    11.00000    0.05144    0.04810 =
         0.10724   -0.00763   -0.01715    0.01186
AFIX  13
H11   2    0.357486    0.954945    0.355110    11.00000   -1.20000
AFIX   0
C12   1    0.544163   -0.098853    0.052121    11.00000    0.10280    0.06728 =
         0.15744    0.01048    0.01377   -0.00349
AFIX 137
H12B  2    0.522549   -0.028101    0.022120    11.00000   -1.50000
H12A  2    0.462826   -0.152905    0.060280    11.00000   -1.50000
H12C  2    0.615772   -0.157058    0.035501    11.00000   -1.50000
AFIX   0
C13   1    1.016243    0.147294    0.035180    11.00000    0.12957    0.06520 =
         0.10577    0.03316   -0.01604   -0.02650
AFIX  13
H13   2    0.962951    0.215730    0.011475    11.00000   -1.20000
AFIX   0
C14   1    0.291242    0.474594    0.191089    11.00000    0.03927    0.04286 =
         0.10299   -0.00986    0.00708   -0.00510
C15   1    0.295876    1.102952    0.294739    11.00000    0.04778    0.04536 =
         0.10651   -0.01463   -0.01246    0.00585
C16   1    0.102301    0.811709    0.285080    11.00000    0.03564    0.05305 =
         0.10550   -0.00118   -0.00215    0.00779
AFIX  43
H16   2    0.021864    0.838291    0.305961    11.00000   -1.20000
AFIX   0
C17   1    1.131878    0.215725    0.067589    11.00000    0.13063    0.07335 =
         0.11198    0.03711   -0.00874   -0.02631
C19   1    0.592682   -0.034600    0.111661    11.00000    0.12722    0.07121 =
         0.11621    0.02633    0.00721   -0.00876
AFIX  13
H19   2    0.577077   -0.102022    0.145223    11.00000   -1.20000
AFIX   0
PART 2
O4A   5    1.152636    0.340632    0.060527   -21.00000    0.14388    0.06549 =
         0.13678    0.04598   -0.01494   -0.03904
O2A   5    1.141424    0.203027    0.123855   -21.00000    0.07123    0.04509 =
         0.11720   -0.04189    0.01120   -0.00400
O3A   5    0.601663    0.197205    0.127600   -31.00000    0.13066    0.10802 =
         0.12858   -0.00297   -0.00579    0.00215
O8A   5    0.400480    0.083149    0.128489   -31.00000    0.12388    0.11404 =
         0.14570    0.00308    0.00760    0.00712
HKLF 4

REM  D-CO_auto in P212121 #19
REM R1 =  0.0917 for    2879 Fo > 4sig(Fo)  and  0.1104 for all    3730 data
REM    324 parameters refined using    376 restraints

END

WGHT      0.1631      4.7928

REM Highest difference peak  1.435,  deepest hole -0.732,  1-sigma level  0.104
Q1    1   0.3258 -0.0362  0.1117  11.00000  0.05    1.44
Q2    1   0.4464  0.0016  0.1129  11.00000  0.05    0.77
Q3    1   0.5589 -0.0918  0.0865  11.00000  0.05    0.69
Q4    1   0.4711  0.1322  0.1333  11.00000  0.05    0.60
Q5    1   0.8817  0.0226  0.1311  11.00000  0.05    0.54
Q6    1   0.7398  0.0405  0.0393  11.00000  0.05    0.47
Q7    1   0.5317 -0.1035  0.0143  11.00000  0.05    0.45
Q8    1   0.7684 -0.0559  0.1421  11.00000  0.05    0.40
Q9    1   1.2352  0.1631  0.1191  11.00000  0.05    0.38
Q10   1   0.3030  1.0939  0.2347  11.00000  0.05    0.37
Q11   1   0.3180  0.6072  0.1133  11.00000  0.05    0.36
Q12   1   0.3346  0.4502  0.1120  11.00000  0.05    0.35
Q13   1   1.2782  0.1920  0.0156  11.00000  0.05    0.35
Q14   1   1.0458 -0.1752  0.0036  11.00000  0.05    0.34
Q15   1   1.0708  0.2398  0.0805  11.00000  0.05    0.34
Q16   1   0.2981  0.7746  0.2489  11.00000  0.05    0.33
Q17   1   1.1174 -0.2009  0.0209  11.00000  0.05    0.33
Q18   1   1.0598 -0.0849  0.0885  11.00000  0.05    0.32
Q19   1   0.9967 -0.0348  0.1033  11.00000  0.05    0.31
Q20   1   0.3279  0.8388  0.0972  11.00000  0.05    0.28
Q21   1   0.4657  0.4380  0.1145  11.00000  0.05    0.28
Q22   1   0.2100  1.1314  0.2564  11.00000  0.05    0.27
Q23   1   0.3294  0.1640  0.1094  11.00000  0.05    0.26
Q24   1   1.0141  0.1576 -0.0367  11.00000  0.05    0.26
Q25   1   0.3233  0.2610  0.1428  11.00000  0.05    0.25
Q26   1   0.2434  1.2501  0.4084  11.00000  0.05    0.25
Q27   1   1.0726 -0.0628 -0.0130  11.00000  0.05    0.25
Q28   1   1.1159 -0.0261  0.1157  11.00000  0.05    0.25
Q29   1   0.1049  0.7773  0.2495  11.00000  0.05    0.25
Q30   1   0.9257 -0.1618  0.0199  11.00000  0.05    0.25
Q31   1   0.2760  1.2230  0.3159  11.00000  0.05    0.24
Q32   1   0.6004 -0.0216  0.0140  11.00000  0.05    0.24
Q33   1   0.3460  0.9492  0.2411  11.00000  0.05    0.23
Q34   1   0.6272 -0.0469  0.1409  11.00000  0.05    0.23
Q35   1   0.3168  0.1582  0.1323  11.00000  0.05    0.23
Q36   1   0.5686  0.1411  0.1769  11.00000  0.05    0.23
Q37   1   0.9000  0.1337  0.1186  11.00000  0.05    0.23
Q38   1   0.1404  1.0682  0.2055  11.00000  0.05    0.22
Q39   1   0.4594 -0.2140  0.1017  11.00000  0.05    0.22
Q40   1   0.1347  0.7620  0.0967  11.00000  0.05    0.22
Q41   1   1.0640  0.3374  0.0635  11.00000  0.05    0.22
Q42   1   0.2394  0.2547  0.1558  11.00000  0.05    0.22
Q43   1   0.5312 -0.1785  0.1196  11.00000  0.05    0.21
Q44   1   0.3444  0.1955  0.1564  11.00000  0.05    0.21
Q45   1   0.9691 -0.0488 -0.0220  11.00000  0.05    0.21
Q46   1   1.0369 -0.1468 -0.0841  11.00000  0.05    0.20
Q47   1   0.4249 -0.1220  0.1039  11.00000  0.05    0.20
Q48   1   0.6783 -0.0344  0.0849  11.00000  0.05    0.20
Q49   1   0.4682  0.3584  0.1605  11.00000  0.05    0.20
Q50   1   0.5561 -0.2017  0.0189  11.00000  0.05    0.20
;
_shelx_res_checksum                2900
_shelx_hkl_file
;
   0   0  -2 7070.46  221.16
   0   0   3    1.26    1.82
   0   0  -3    1.57    1.86
   0   0  -4 1602.51   51.43
   0   0   4 1623.19   51.44
   0   0   5    1.94    3.49
   0   0  -5    2.01    3.62
   0   0   6  247.96    9.78
   0   0  -6  242.42    9.84
   0   0   7   -1.65    3.07
   0   0  -7    0.22    3.36
   0   0   8  161.64    7.55
   0   0   9   -0.53    3.66
   0   0  10  194.37    9.05
   0   0  11    5.41    4.26
   0   0  12    2.08    4.33
   0   0  13   -1.50    4.27
   0   0  14  237.17   11.10
   0   0  15    8.16    5.08
   0   0 -15   12.72    4.20
   0   0 -16  126.99    7.37
   0   0  16  131.65    8.61
   0   0  17   10.65    5.35
   0   0 -17    3.32    4.24
   0   0  18   -2.55    5.39
   0   0 -18    7.67    4.36
   0   0  19    8.06    6.10
   0   0 -19   -2.38    4.61
   0   0  20   23.17    5.40
   0   0  20   10.12    5.97
   0   0 -20   12.64    4.78
   0   0  21    6.14    5.32
   0   0  21   -7.62    5.92
   0   0 -21    1.67    4.73
   0   0  22   11.47    5.45
   0   0 -22   13.21    4.93
   0   0  23   -0.44    5.31
   0   0 -23    4.30    4.76
   0   0  24   -1.35    5.71
   0   0 -24    0.87    4.73
   0   0  25    2.31    5.84
   0   0 -25   -4.76    4.77
   0   0  26    2.85    6.02
   0   0 -26   -2.15    4.73
   0   0  27    5.30    6.15
   0   0  28   -2.44    6.04
   0   0  29    6.90    6.16
   0  -1   0    0.46    0.83
   0   1   0   -0.05    0.82
   0  -1   1 4022.44  126.74
   0   1   1 4140.09  126.68
   0   1  -1 4065.52  126.76
   0   1   1 3905.37  126.80
   0  -1  -1 4072.21  126.82
   0  -1   2  819.06   26.71
   0   1   2  865.42   26.64
   0   1  -2  826.59   26.70
   0   1  -3 1207.61   37.43
   0   1   3 1247.45   37.71
   0   1  -4 5959.79  187.94
   0   1   4 6412.54  188.27
   0   1   4 5920.31  188.18
   0   1  -4 6056.62  188.35
   0  -1   4 5668.60  188.26
   0  -1   5  489.96   17.09
   0   1   5  528.87   17.53
   0  -1  -5  552.87   17.42
   0   1   5  510.45   17.50
   0  -1   5  494.35   17.65
   0   1  -5  527.18   17.73
   0  -1   6 2600.03   85.23
   0  -1  -6 2783.81   85.50
   0   1   6 2678.44   85.64
   0  -1   6 2651.23   85.81
   0   1  -6 2753.72   85.89
   0   1   6 2745.56   85.69
   0  -1   7    8.42    3.52
   0  -1   7    5.36    2.70
   0   1   7    5.59    2.97
   0   1  -7    4.31    3.51
   0  -1  -7    4.50    2.87
   0  -1   8  165.40    7.16
   0  -1  -8  165.46    7.27
   0   1   8  170.96    7.73
   0   1  -8  180.62    8.15
   0  -1   8  174.48    8.04
   0  -1   9  599.46   20.08
   0  -1  -9  560.18   20.21
   0  -1   9  591.99   20.88
   0   1  -9  601.88   21.03
   0   1   9  578.24   20.70
   0  -1  10   15.35    3.43
   0   1  10   20.45    4.13
   0  -1 -10   23.49    3.72
   0  -1  10   14.79    4.30
   0   1 -10   28.13    4.83
   0  -1  11   62.73    4.71
   0  -1 -11   49.11    4.52
   0   1 -11   52.22    5.79
   0  -1  11   59.03    5.34
   0   1  11   63.31    5.26
   0  -1  12   37.11    4.18
   0  -1 -12   30.65    4.06
   0  -1  12   33.83    5.14
   0   1  12   43.13    4.91
   0   1 -12   34.08    5.42
   0  -1  13   20.57    3.98
   0  -1 -13   16.04    3.70
   0   1  13   16.89    4.40
   0  -1  13   12.49    4.36
   0   1 -13   23.65    5.14
   0  -1  14    1.10    3.42
   0  -1 -14    2.78    3.46
   0   1  14   -3.54    4.43
   0  -1  14    1.66    4.47
   0   1 -14   -1.34    4.98
   0  -1  15    0.29    3.92
   0  -1 -15    3.58    3.72
   0   1  15    7.15    4.69
   0  -1  15    4.88    4.83
   0   1 -15   -0.96    5.37
   0  -1  16   12.79    4.50
   0  -1  16    9.36    5.14
   0   1  16    7.17    5.21
   0  -1 -16    3.41    3.69
   0   1 -16    4.10    5.64
   0   1  17   15.62    5.79
   0  -1  17   18.28    5.75
   0  -1  17   10.57    4.50
   0  -1 -17    8.15    3.99
   0  -1  18   28.10    6.43
   0   1  18   19.46    5.63
   0  -1  18   26.39    5.20
   0  -1 -18   13.21    4.39
   0   1  19   -1.05    5.48
   0  -1  19    2.19    5.73
   0  -1  19    1.46    4.77
   0  -1 -19    6.05    4.30
   0   1  20   -6.05    5.89
   0  -1  20    5.73    6.23
   0  -1  20    5.73    4.95
   0  -1 -20    7.76    4.56
   0   1  21   -2.29    5.82
   0  -1  21    4.79    6.22
   0   1 -21    0.45    4.83
   0  -1 -21    1.58    4.36
   0  -1  21   -2.38    4.94
   0   1 -22    2.74    4.98
   0  -1 -22   -4.83    4.35
   0  -1  22    0.41    5.03
   0   1 -23    3.25    5.01
   0  -1 -23    5.30    4.67
   0  -1  23    6.34    5.44
   0   1 -24   -6.10    4.95
   0  -1 -24    6.17    4.54
   0  -1  24   -0.87    5.38
   0   1 -25   -4.71    5.00
   0  -1 -25    4.93    4.52
   0   1  25    3.40    5.94
   0  -1  25   -3.13    5.74
   0  -1 -26   -5.81    8.30
   0   1 -26    0.47    5.24
   0   1  26   -2.99    6.21
   0  -1  26    0.91    5.62
   0   1  26   -0.57    2.89
   0  -1 -26    2.86    4.55
   0  -1  27    2.79    5.74
   0   1  27   -3.55    6.32
   0  -1 -27   10.34    8.54
   0   1  28   -4.61    6.50
   0  -1  28    3.32    6.00
   0  -1  29    5.76    6.05
   0   1  29   -3.10    6.62
   0   2   0   15.44    2.64
   0  -2   0   16.86    2.54
   0   2  -1 1475.65   47.25
   0  -2   1 1463.31   47.21
   0  -2  -1 1513.08   47.28
   0   2  -2 2215.00   70.72
   0  -2   2 2191.36   70.68
   0  -2  -2 2291.61   70.84
   0   2   2 2247.27   70.54
   0  -2  -3  204.79    7.27
   0  -2   3  210.44    7.63
   0   2   3  205.05    7.39
   0  -2  -3  186.98    7.83
   0   2   4 1614.11   50.60
   0   2  -4 1579.38   50.70
   0   2  -4 1556.74   50.70
   0  -2   4 1551.89   50.71
   0  -2  -4 1598.52   50.48
   0   2   4 1650.18   51.16
   0  -2   5  210.88    8.19
   0   2  -5  213.23    8.29
   0   2  -5  220.23    8.22
   0   2   5  215.14    8.03
   0  -2  -5  224.39    7.93
   0   2   5  219.11    8.66
   0   2  -6   50.23    3.51
   0   2  -6   49.16    3.59
   0  -2   6   45.32    3.58
   0   2   6   50.87    4.04
   0  -2  -6   48.45    3.19
   0  -2  -7   16.95    3.12
   0   2  -7   12.47    2.99
   0  -2   7   18.48    3.03
   0   2  -7   18.70    2.99
   0  -2  -7   15.01    2.55
   0   2   7   17.22    3.33
   0   2   8  418.82   15.11
   0   2  -8  418.53   15.36
   0   2  -8  390.87   14.48
   0  -2   8  403.57   14.47
   0  -2  -8  413.34   14.34
   0   2   8  404.84   14.92
   0  -2  -8  413.72   14.85
   0  -2   9   43.03    3.98
   0   2   9   42.17    4.30
   0   2  -9   38.79    4.72
   0  -2  -9   43.77    3.59
   0  -2  -9   31.97    4.04
   0   2   9   45.15    4.58
   0   2  10   82.02    5.45
   0  -2  10   73.62    4.97
   0   2 -10   68.45    5.81
   0  -2 -10   78.47    5.19
   0   2  11   90.28    5.82
   0  -2  11   86.26    5.21
   0   2 -11   78.75    6.25
   0  -2 -11   82.09    5.26
   0   2  12  119.58    6.86
   0  -2  12  114.25    6.22
   0   2 -12  126.76    7.42
   0  -2 -12  110.66    6.30
   0   2  13   94.43    6.39
   0  -2  13   78.99    5.54
   0   2 -13  105.45    7.05
   0  -2 -13   98.02    5.88
   0   2  14  104.95    7.17
   0  -2  14  122.39    6.65
   0  -2 -14  112.48    6.61
   0   2  15   93.10    7.00
   0  -2  15  103.67    6.30
   0  -2  15   88.41    7.54
   0   2 -15  103.94    7.96
   0  -2 -15  102.27    6.27
   0   2 -16    7.75    5.81
   0   2  16    2.19    4.69
   0  -2  16    2.18    4.05
   0  -2  16   -5.40    5.48
   0  -2 -16    5.11    3.83
   0   2 -17   22.93    6.00
   0   2  17   10.67    5.30
   0  -2  17   15.07    4.55
   0  -2  17   20.12    6.15
   0  -2 -17   19.79    4.27
   0   2 -18   -0.58    5.69
   0   2  18    1.47    5.19
   0  -2  18    2.07    4.45
   0  -2  18    0.54    5.87
   0  -2 -18    4.37    4.14
   0   2 -19   12.80    6.46
   0   2  19   17.50    5.75
   0  -2  19    7.22    4.74
   0  -2  19   23.20    6.42
   0  -2 -19   16.52    4.60
   0  -2 -20    5.76    4.27
   0   2 -20    0.64    6.41
   0   2  20    7.56    5.74
   0  -2  20    1.89    4.72
   0  -2  20    1.18    6.02
   0   2  20    1.50    1.90
   0  -2  21   23.98    5.56
   0   2  21    4.04    1.87
   0   2 -21   12.00    6.87
   0  -2 -21    7.03    4.43
   0   2  21    6.78    5.82
   0   2 -22   11.87    7.59
   0   2  22   -0.84    1.60
   0  -2 -22    2.15    7.33
   0  -2  22    0.82    5.04
   0  -2 -22   -1.58    4.43
   0   2 -23    0.73    7.61
   0   2  23   -1.42    1.20
   0  -2  23    1.26    5.13
   0  -2 -23   -0.75    7.28
   0  -2 -23   -4.79    4.38
   0  -2 -24   14.74    7.69
   0  -2 -24    6.04    4.67
   0   2 -24    9.84    7.69
   0  -2  24    0.43    5.34
   0  -2  25    4.91    5.60
   0   2 -25   -2.58    5.47
   0  -2 -25    3.43    5.30
   0  -2 -25    7.24    7.74
   0  -2  26   -0.46    5.67
   0   2 -26   -5.67    5.53
   0  -2 -26    3.02    5.35
   0  -2 -26   -8.35    8.04
   0  -2  27    4.65    5.84
   0   2  28    0.54    6.73
   0  -2  28    6.12    6.01
   0  -2  29   -2.37    5.95
   0   2  29    2.20    6.83
   0   2 -30    1.31    6.77
   0   2 -31   -3.34    7.00
   0   3   0    0.16    2.52
   0  -3   0    0.93    2.53
   0   3   1   89.90    4.81
   0   3  -1   93.56    4.85
   0  -3  -1   90.79    4.82
   0  -3   1   98.20    3.55
   0  -3   1   97.15    4.84
   0   3  -2   26.55    3.01
   0  -3  -2   26.46    3.11
   0   3   2   25.95    2.73
   0   3  -2   28.85    2.95
   0  -3   2   28.54    3.12
   0   3  -2   29.18    1.75
   0   3  -3  239.91    8.45
   0  -3  -3  263.83    9.64
   0   3   3  258.02    9.20
   0  -3   3  256.82    9.48
   0   3  -3  250.58    9.33
   0  -3  -4    9.55    2.96
   0  -3   4   14.51    2.85
   0   3   4    7.14    2.34
   0   3  -4    7.80    2.65
   0   3   5  266.49   10.52
   0   3  -5  274.82   10.05
   0  -3  -5  275.07   10.33
   0  -3   5  260.41    9.92
   0  -3  -5  259.81    9.47
   0   3  -5  271.66    9.96
   0   3   5  253.28    9.66
   0  -3   5  250.16    9.88
   0   3  -6   66.18    4.27
   0   3  -6   61.99    4.08
   0  -3  -6   53.49    2.56
   0  -3  -6   61.10    3.55
   0   3   6   63.00    4.84
   0   3   6   59.31    3.86
   0  -3   6   67.29    4.16
   0   3  -7  345.75   13.05
   0  -3  -7  360.26   12.62
   0   3   7  346.21   13.74
   0   3  -7  376.79   13.14
   0  -3  -8 1139.58   36.91
   0   3  -8 1094.10   37.24
   0   3  -8 1173.25   37.39
   0   3   8 1136.42   38.03
   0  -3  -9  107.43    5.33
   0   3  -9   98.49    5.86
   0  -3   9  114.83    5.88
   0   3  -9  108.44    5.87
   0   3   9  115.37    6.75
   0  -3 -10  129.93    5.95
   0   3 -10  120.37    6.52
   0  -3  10  125.36    6.42
   0   3 -10  125.71    6.52
   0   3  10  128.35    7.22
   0  -3 -11  183.36    7.66
   0  -3  11  182.80    8.12
   0   3 -11  175.22    8.17
   0   3  11  166.74    8.84
   0  -3 -12   77.99    4.84
   0   3  12   69.57    5.90
   0  -3  12   69.27    5.17
   0   3 -12   75.66    5.32
   0  -3  13  102.82    6.17
   0  -3 -13   94.79    5.54
   0   3 -13   96.20    6.15
   0   3 -14    8.50    4.01
   0  -3 -14    0.82    3.20
   0  -3  14    3.26    3.80
   0   3 -15   62.67    5.65
   0  -3 -15   57.75    6.79
   0  -3  15   59.13    5.43
   0  -3 -15   59.48    4.82
   0  -3 -16    4.97    3.76
   0  -3  16    2.30    4.25
   0   3 -16    5.00    4.27
   0  -3 -16    3.69    5.99
   0  -3 -17    1.32    3.77
   0   3  17    3.28    5.18
   0  -3  17    4.13    4.35
   0   3 -17   10.97    4.75
   0  -3 -17    4.50    6.13
   0  -3 -18   10.40    4.18
   0   3 -18   -0.43    4.55
   0  -3 -18    7.17    6.29
   0  -3  18    6.84    4.91
   0   3  18    6.91    5.65
   0  -3 -19    3.64    4.18
   0   3 -19   -4.50    4.74
   0  -3 -19    3.17    6.17
   0  -3  19    1.13    4.71
   0   3  19    3.63    5.75
   0  -3 -20    4.57    4.27
   0   3 -20    8.47    5.17
   0  -3 -20   -7.35    6.84
   0  -3  20    6.24    4.85
   0   3  20   -0.54    5.61
   0  -3 -21    9.81    7.22
   0  -3 -21    0.79    4.33
   0   3 -21    2.95    5.17
   0  -3  21    4.83    5.21
   0  -3 -22    5.16    7.26
   0  -3 -22    2.88    4.47
   0   3 -22    4.09    5.26
   0  -3  22    7.07    5.42
   0  -3 -23    5.37    7.36
   0  -3 -23    1.28    4.58
   0   3 -23   -3.19    5.49
   0  -3  23    3.84    5.28
   0  -3 -24   -0.80    7.48
   0  -3 -24    0.88    4.82
   0   3 -24    3.30    5.85
   0  -3  24    3.95    5.49
   0  -3 -25    4.96    8.15
   0  -3 -25    7.19    4.88
   0  -3  25    1.34    5.45
   0   3 -25   -5.11    5.97
   0  -3 -26    8.57    8.81
   0  -3  26   -1.82    5.65
   0   3 -26    1.75    6.02
   0  -3  27    0.46    5.70
   0   3 -27  -13.81    6.65
   0  -3  28    3.28    5.81
   0   3 -28   -4.93    6.43
   0   3 -29   -1.89    6.53
   0   3 -30    1.92    6.70
   0   4   0   91.69    5.32
   0  -4   0   98.07    5.25
   0   4   1 3295.42  107.65
   0   4  -1 3404.01  107.70
   0   4  -1 3408.15  107.60
   0  -4  -1 3340.54  107.69
   0  -4   1 3431.82  106.37
   0  -4   1 3370.15  107.63
   0   4  -2    6.17    3.06
   0   4   2    7.35    3.16
   0  -4   2    5.60    3.02
   0  -4  -2    5.58    3.13
   0   4  -2    7.29    2.92
   0   4  -3   53.03    3.90
   0  -4  -3   44.58    4.09
   0   4   3   46.97    3.54
   0   4  -3   43.66    3.96
   0  -4   3   46.00    3.95
   0   4  -3   42.21    2.39
   0  -4  -4  498.57   17.86
   0   4   4  509.87   17.26
   0  -4   4  505.07   17.51
   0   4  -4  491.72   17.44
   0   4  -4  502.57   16.31
   0  -4   4  474.07   17.52
   0  -4  -5 1682.57   55.00
   0  -4   5 1661.16   54.70
   0   4  -5 1703.07   54.61
   0  -4   5 1698.64   54.64
   0   4  -5 1695.17   54.66
   0   4   5 1694.38   54.43
   0   4  -6   64.24    4.79
   0   4  -6   59.45    4.46
   0  -4  -6   41.17    4.45
   0  -4   6   48.16    4.25
   0   4   6   56.91    5.24
   0   4   6   55.91    4.10
   0  -4   6   53.47    4.34
   0  -4   7  235.50    9.55
   0   4  -7  256.63    9.65
   0   4  -7  236.40    9.68
   0  -4  -7  234.98    8.93
   0  -4  -7  221.35   10.03
   0   4   7  223.01    9.24
   0  -4   7  223.89    9.58
   0   4   7  222.88   10.38
   0   4   8   21.38    3.18
   0   4   8   15.18    3.89
   0  -4  -8   13.00    4.08
   0  -4   8   18.34    3.52
   0  -4  -8   21.88    2.82
   0  -4  -8   16.84    1.53
   0   4  -8   22.67    3.71
   0   4  -8   21.56    3.51
   0  -4  -9   29.91    4.59
   0   4  -9   28.39    3.92
   0  -4  -9   32.31    3.12
   0   4   9   29.56    4.57
   0   4  -9   31.50    3.84
   0   4 -10   49.53    4.67
   0   4  10   53.38    5.50
   0  -4 -10   47.27    3.68
   0  -4 -10   53.42    5.20
   0   4 -10   49.67    4.33
   0  -4 -11  205.02    8.20
   0  -4 -11  198.00    9.81
   0   4  11  187.38    9.76
   0   4 -11  202.75    9.02
   0   4 -11  177.24    8.70
   0   4 -12   24.49    4.15
   0  -4 -12   24.30    5.27
   0  -4 -12   26.32    3.40
   0   4 -12   35.41    4.68
   0   4  12   27.25    5.20
   0   4  13  134.30    8.56
   0  -4 -13  136.49    8.51
   0   4 -13  118.08    7.06
   0  -4 -13  127.67    6.39
   0   4 -14   67.55    5.77
   0  -4 -14   81.18    5.19
   0   4  14   66.86    6.77
   0  -4 -14   69.03    7.08
   0  -4 -15   15.45    5.81
   0  -4 -15   32.84    4.04
   0   4 -15   21.23    4.83
   0  -4 -16    0.55    5.73
   0  -4 -16   -0.29    3.54
   0   4 -16    5.11    4.47
   0  -4 -17   27.29    6.59
   0  -4 -17   19.90    4.09
   0   4 -17   13.63    4.79
   0  -4 -18   20.55    4.42
   0  -4 -18   36.87    7.28
   0  -4  18   22.02    5.33
   0   4 -18   20.42    5.49
   0  -4 -19   -1.34    3.84
   0  -4 -19    0.65    6.55
   0  -4  19   11.01    5.32
   0   4 -19   -3.63    4.74
   0  -4 -20    6.64    4.18
   0   4 -20    4.27    5.06
   0  -4 -20    0.68    6.85
   0  -4  20   10.98    5.34
   0  -4 -21   -1.09    4.11
   0   4 -21    1.98    5.23
   0  -4 -21    7.20    7.42
   0  -4  21    2.94    5.44
   0   4 -22    3.59    5.30
   0  -4 -22    1.50    4.22
   0  -4 -22    6.04    7.54
   0   4 -23   -0.53    5.62
   0  -4 -23    0.39    4.29
   0  -4 -23    3.95    7.70
   0   4 -24    2.73    5.84
   0  -4 -24   -1.98    4.37
   0  -4 -24    0.82    8.12
   0  -4 -25    4.27    8.40
   0   4 -25   -8.44    5.65
   0  -4 -26   -7.05    9.01
   0   4 -26   -4.05    6.12
   0   4 -27    4.13    6.37
   0   4 -28   -3.00    6.18
   0   4 -29    4.28    6.93
   0   5   0    3.16    3.31
   0  -5   0    1.57    3.17
   0  -5   0    1.11    1.64
   0   5   0    2.87    3.20
   0  -5   1  124.76    6.44
   0  -5   1  128.40    4.65
   0   5   1  113.77    6.45
   0   5  -1  120.14    6.50
   0   5  -1  113.48    6.30
   0   5   1  118.68    6.50
   0  -5  -1  126.71    6.63
   0   5  -2  588.97   21.32
   0   5   2  595.22   21.31
   0   5  -2  632.86   21.27
   0  -5  -2  604.58   21.45
   0  -5   2  613.53   21.32
   0   5  -3  314.77   11.96
   0  -5  -3  296.23   12.21
   0   5  -3  305.70   12.10
   0   5   3  304.62   11.66
   0  -5   3  316.22   12.11
   0  -5   4  372.69   13.71
   0  -5  -4  360.30   13.95
   0   5  -4  376.48   13.61
   0  -5   4  352.41   13.73
   0   5   4  340.16   13.26
   0   5   5  433.06   15.90
   0  -5  -5  415.92   16.42
   0   5  -5  437.02   14.65
   0   5  -5  449.25   16.13
   0  -5   5  469.23   16.32
   0  -5   5  450.47   16.31
   0  -5   6   74.48    5.38
   0   5  -6   81.32    5.72
   0   5  -6   81.37    3.89
   0  -5  -6   83.98    5.76
   0   5   6   97.15    5.28
   0   5  -6   83.39    5.18
   0  -5   6   81.03    5.30
   0   5  -7    9.35    3.69
   0   5  -7    9.72    3.31
   0   5   7    8.75    3.13
   0  -5   7   11.85    3.59
   0   5   7    8.09    4.39
   0  -5  -7    3.66    3.46
   0  -5   7    4.95    3.37
   0  -5  -8   35.73    2.64
   0   5   8   49.23    5.61
   0   5  -8   41.21    4.61
   0  -5   8   51.43    4.62
   0  -5   8   36.34    4.32
   0   5   8   39.39    4.03
   0  -5  -8   37.81    4.76
   0   5  -8   45.88    4.31
   0   5  -9  372.13   14.42
   0  -5  -9  362.13   12.40
   0   5   9  383.74   14.09
   0   5   9  386.53   15.40
   0  -5   9  359.10   14.29
   0   5  -9  402.21   14.50
   0  -5  -9  377.14   15.07
   0  -5  10  143.60    7.46
   0   5 -10  147.67    7.54
   0  -5 -10  150.11    6.68
   0   5 -10  131.08    7.55
   0  -5 -10  146.87    8.48
   0   5  10  160.80    8.81
   0  -5 -11  248.35   10.02
   0  -5 -11  261.31   11.93
   0   5 -11  251.82   10.93
   0   5  11  270.74   12.33
   0   5 -11  263.11   11.21
   0  -5  11  247.14   10.98
   0  -5 -12  333.57   12.11
   0   5 -12  290.45   12.85
   0  -5  12  304.80   12.92
   0   5  12  341.17   14.61
   0  -5 -12  331.25   14.20
   0   5 -12  309.79   13.17
   0  -5 -13   17.30    3.35
   0  -5  13   17.75    4.29
   0   5  13   24.02    5.67
   0   5 -13   23.05    4.96
   0  -5 -13   21.99    5.59
   0   5 -13   21.73    4.62
   0  -5 -14   22.35    5.91
   0  -5 -14   19.72    5.29
   0  -5 -14   19.53    3.47
   0   5 -14   21.43    5.09
   0   5  14   19.10    5.81
   0   5 -14   21.14    4.70
   0  -5 -15    3.81    5.00
   0  -5 -15   -1.06    3.17
   0   5  15   -2.75    5.53
   0   5 -15   -0.39    4.25
   0  -5 -15    9.90    5.94
   0  -5 -16   18.79    5.88
   0  -5 -16   23.32    3.91
   0   5  16   28.88    6.57
   0  -5 -16   31.81    6.72
   0   5 -16   27.11    4.95
   0  -5 -17   17.63    6.58
   0  -5 -17   19.37    4.02
   0  -5 -17   16.90    5.69
   0   5 -17   13.10    5.04
   0  -5 -18    5.75    6.60
   0  -5 -18   -8.12    3.85
   0  -5 -18    6.89    5.55
   0   5 -18    2.20    4.80
   0  -5 -19   -3.36    6.93
   0  -5 -19    6.25    3.77
   0  -5 -19   -4.92    5.83
   0   5 -19    1.37    5.00
   0   5 -20   21.35    5.59
   0  -5 -20   10.03    4.15
   0  -5 -20   12.01    7.17
   0   5 -21   -1.47    5.17
   0  -5 -21    4.32    4.01
   0  -5 -21    1.48    7.22
   0   5 -22    0.51    5.40
   0  -5 -22    1.36    4.01
   0  -5 -22   11.64    7.99
   0  -5 -23    3.24    7.74
   0   5 -23   -3.67    5.42
   0  -5 -23   -2.44    4.13
   0  -5 -24    6.76    8.64
   0   5 -24   -2.70    5.78
   0  -5 -25    7.89    8.78
   0   5 -25    6.07    6.07
   0   5 -26    7.34    6.35
   0   5 -27    6.33    6.51
   0   5 -28    3.51    6.24
   0   6   0   50.34    4.86
   0   6   0   55.59    4.80
   0  -6   0   57.18    4.84
   0  -6   0   61.87    2.98
   0   6   1  238.11   10.55
   0   6  -1  250.39   10.48
   0  -6   1  250.38    8.37
   0  -6  -1  240.43   10.59
   0  -6   1  233.82   10.48
   0   6  -1  244.43   10.52
   0   6   1  238.83   10.43
   0   6   2   34.90    3.88
   0   6   2   29.33    4.20
   0   6  -2   33.32    4.24
   0   6   2   39.16    4.54
   0  -6   2   37.12    4.42
   0   6  -2   38.18    4.26
   0  -6  -2   36.23    4.25
   0   6  -3    2.45    3.25
   0  -6  -3    2.01    3.58
   0   6   3    3.14    2.95
   0  -6   3    2.21    3.42
   0   6   3    0.35    3.65
   0   6  -3    0.32    3.37
   0  -6   4   61.17    5.24
   0   6   4   54.15    4.57
   0   6  -4   65.47    5.00
   0  -6  -4   64.32    5.26
   0  -6   4   63.30    5.06
   0  -6   5   69.99    5.46
   0  -6   5   73.16    5.38
   0   6   5   66.14    4.94
   0  -6  -5   71.23    5.79
   0   6  -5   68.87    5.24
   0   6  -6   14.10    2.13
   0  -6   6   13.16    3.94
   0  -6  -6   11.48    4.24
   0   6  -6   13.94    3.71
   0  -6   6   19.31    4.13
   0   6   6   12.13    3.49
   0   6  -6   23.87    4.53
   0  -6  -7  639.88   23.59
   0  -6   7  650.36   23.30
   0   6   7  647.08   22.91
   0   6  -7  689.21   23.36
   0   6  -7  666.51   23.06
   0  -6   7  666.31   23.23
   0   6  -7  627.93   21.42
   0   6   8  195.06   10.30
   0   6  -8  191.47    9.16
   0  -6  -8  171.61    9.44
   0  -6   8  206.66    9.23
   0   6   8  191.91    8.72
   0   6  -8  179.34    8.79
   0   6  -8  178.94    7.29
   0  -6   8  196.51    9.07
   0   6  -9  252.25   10.54
   0   6  -9  236.90    8.99
   0   6  -9  231.27   10.61
   0  -6  -9  245.22   11.05
   0  -6   9  238.63   10.56
   0  -6  -9  221.78    8.59
   0   6   9  236.30   10.25
   0  -6   9  230.41   10.42
   0   6   9  229.79   11.74
   0  -6  10   15.29    5.12
   0  -6 -10   12.74    4.69
   0   6 -10   18.74    4.95
   0  -6  10   15.25    4.23
   0   6 -10   14.87    4.07
   0  -6 -10    7.04    1.85
   0   6  10   11.93    3.70
   0   6  10    6.20    5.17
   0  -6 -10   10.35    5.05
   0  -6  11   52.10    5.44
   0   6  11   51.69    6.56
   0   6 -11   42.10    5.48
   0  -6 -11   42.45    6.03
   0  -6  11   50.71    6.58
   0   6 -11   49.66    5.24
   0   6 -12   90.74    6.57
   0  -6 -12   96.80    7.86
   0  -6  12   87.59    7.72
   0   6 -12   98.43    7.06
   0  -6  12   87.70    6.62
   0   6  12  101.38    8.10
   0   6 -13   11.60    4.99
   0   6 -13   16.43    4.41
   0  -6  13   11.50    5.93
   0  -6 -13    2.11    5.73
   0  -6  13    4.70    4.52
   0   6  13   10.30    6.11
   0  -6 -14   56.57    7.17
   0   6 -14   57.83    6.33
   0   6 -14   55.61    5.95
   0  -6 -14   51.96    4.51
   0   6  14   63.38    7.42
   0  -6  14   66.45    7.55
   0  -6  14   48.94    5.68
   0  -6 -15   25.17    6.73
   0   6 -15   22.30    5.70
   0  -6 -15   16.00    5.68
   0  -6  15   12.54    5.96
   0  -6  15    9.47    4.76
   0   6  15   15.91    6.42
   0  -6 -15   11.90    3.51
   0   6 -15   13.16    4.73
   0   6 -16    5.54    4.76
   0  -6 -16   -0.53    5.43
   0  -6  16    4.15    6.10
   0  -6 -16   -6.16    6.13
   0   6  16   -2.52    6.14
   0  -6  16    1.27    4.58
   0   6 -16   -5.11    5.43
   0  -6 -16    8.11    3.42
   0  -6 -17    4.51    6.29
   0  -6 -17    9.93    5.90
   0  -6  17   -3.09    6.57
   0   6  17    0.65    6.15
   0   6 -17    3.97    4.67
   0  -6  17    6.07    4.66
   0  -6 -17    6.65    3.37
   0  -6 -18   18.73    3.89
   0   6  18   17.12    6.78
   0   6 -18   23.69    5.37
   0  -6 -18    6.74    6.68
   0  -6  18   20.44    5.38
   0  -6 -19   13.04    3.82
   0   6 -19    6.12    5.28
   0  -6 -19   15.46    7.52
   0  -6  19   10.46    5.12
   0  -6 -20    7.38    3.93
   0   6 -20   -7.31    5.35
   0  -6 -20    7.35    7.52
   0  -6  20    2.79    4.87
   0  -6 -21   -4.20    3.68
   0   6 -21    1.50    5.52
   0  -6 -21   -3.84    7.38
   0  -6  21    2.85    5.19
   0  -6 -22    1.82    3.65
   0  -6  22    2.90    5.21
   0   6 -22   -3.09    5.58
   0  -6 -22    4.01    7.80
   0  -6  23    1.96    5.40
   0  -6 -23    8.36    8.17
   0   6 -23    4.75    5.65
   0  -6 -24    5.21    8.47
   0   6 -24   12.40    6.12
   0  -6  24   -0.50    5.49
   0   6 -25    4.40    5.95
   0  -6  25    4.52    5.73
   0   6 -26    0.56    6.22
   0  -6  26   -5.57    5.91
   0   6 -27   -2.28    6.53
   0  -6  27    5.59    5.65
   0  -7   0   -1.87    3.79
   0   7   0    1.85    3.64
   0   7   0    3.73    3.96
   0  -7   0    1.53    1.72
   0   7  -1    6.54    4.02
   0   7   1    6.52    3.98
   0  -7  -1    6.03    4.00
   0  -7   1    4.82    3.92
   0   7  -1    8.50    4.15
   0   7   1   10.40    4.19
   0  -7  -1    7.46    2.07
   0   7   2 1061.23   36.06
   0   7  -2 1015.65   35.59
   0  -7  -2 1037.41   35.87
   0  -7   2 1101.24   35.92
   0   7   2 1065.58   35.54
   0   7  -2 1018.57   35.71
   0   7   2 1007.69   35.63
   0   7  -3   48.96    5.45
   0  -7   3   65.55    5.68
   0  -7  -3   55.46    5.74
   0   7  -3   53.76    5.24
   0   7   3   61.17    5.82
   0   7   3   50.57    5.01
   0   7   4  144.29    7.65
   0  -7  -4  134.82    8.11
   0   7  -4  145.40    7.86
   0  -7   4  156.98    8.17
   0   7   5   55.21    4.99
   0  -7  -5   49.79    5.36
   0   7  -5   52.32    5.19
   0  -7   5   48.90    5.25
   0  -7   6    3.94    3.98
   0  -7   6    7.08    4.04
   0   7  -6    6.11    3.99
   0  -7  -6    0.84    4.18
   0   7   6    2.35    3.53
   0   7   7   52.68    5.20
   0  -7   7   45.53    5.24
   0   7  -7   51.29    5.65
   0   7   7   44.32    5.33
   0  -7   7   59.16    5.57
   0   7  -7   56.49    5.25
   0  -7  -7   49.79    5.92
   0   7   8  153.60    9.88
   0   7  -8  162.64    8.89
   0   7   8  158.72    8.24
   0  -7   8  164.09    8.85
   0   7  -8  157.01    8.35
   0  -7  -8  154.46    9.18
   0  -7   8  162.25    8.62
   0   7  -8  155.57    6.30
   0   7   9    2.76    3.81
   0  -7  -9   14.69    5.00
   0   7  -9    7.44    4.02
   0   7   9   21.77    6.19
   0   7  -9    1.97    4.90
   0  -7   9   -0.41    4.37
   0   7  -9    3.60    2.43
   0  -7  -9    8.79    2.70
   0  -7   9    8.52    4.48
   0   7 -10  555.33   20.22
   0  -7 -10  517.21   18.15
   0   7  10  537.54   21.96
   0   7 -10  551.58   20.53
   0  -7  10  560.19   20.43
   0  -7 -10  519.34   21.00
   0  -7 -10  594.09   21.52
   0  -7  10  522.27   21.15
   0   7  10  542.12   19.97
   0   7 -10  536.77   18.44
   0  -7  10  533.53   20.38
   0   7 -11   36.41    5.25
   0   7  11   33.76    6.79
   0   7 -11   38.27    5.90
   0  -7  11   48.82    5.67
   0   7 -11   39.99    3.68
   0   7  11   27.71    4.73
   0  -7 -11   33.26    6.04
   0  -7 -11   34.94    2.71
   0  -7  11   33.83    6.24
   0  -7 -11   38.93    6.44
   0   7 -12   26.90    5.65
   0  -7 -12   22.68    6.07
   0  -7  12   24.67    5.22
   0  -7  12   26.79    6.46
   0   7  12   30.25    6.85
   0   7 -12   28.60    4.99
   0   7 -12   20.57    3.47
   0   7 -13   -0.43    5.26
   0  -7  13    0.87    4.48
   0   7  13   -3.82    6.01
   0  -7  13    1.12    5.65
   0  -7 -13    7.91    5.90
   0   7 -13    2.07    4.67
   0   7 -14    2.20    5.41
   0   7 -14   -0.42    4.58
   0  -7  14    5.78    5.11
   0   7  14   11.81    6.58
   0  -7 -14   17.32    6.27
   0  -7  14    5.26    6.42
   0   7 -15    6.74    5.60
   0  -7 -15   11.22    6.70
   0  -7  15    7.27    4.89
   0   7 -15    3.49    4.76
   0   7  15    7.44    6.94
   0  -7  15    1.83    6.33
   0   7 -16    4.48    4.84
   0  -7 -16    7.20    6.45
   0  -7  16    3.72    4.80
   0   7 -16    2.78    5.51
   0   7  16    3.47    6.47
   0   7 -17    0.46    5.03
   0  -7 -17    6.84    6.79
   0  -7  17    3.79    4.94
   0   7 -17    1.90    5.67
   0   7  17   10.67    6.75
   0   7  18   26.82    7.92
   0  -7  18   13.04    5.37
   0   7 -18   19.39    5.51
   0  -7 -18   19.95    7.75
   0   7  19    8.10    7.57
   0  -7  19    1.97    5.17
   0   7 -19   -3.88    5.12
   0  -7 -19   -2.22    7.38
   0  -7  20   -4.00    5.61
   0   7 -20   -1.49    5.44
   0  -7 -20    3.07    7.32
   0  -7  21   -3.55    5.45
   0   7 -21   -3.58    5.59
   0  -7 -21    4.00    7.55
   0  -7  22   13.90    5.81
   0   7 -22    6.26    5.50
   0  -7  23    2.60    5.86
   0   7 -23    2.66    5.99
   0  -7 -23    2.59    8.52
   0   7 -24    5.41    5.97
   0  -7  24    5.78    5.69
   0   7 -25   -4.40    6.00
   0  -7  25   -4.23    5.97
   0  -7  26    0.53    5.89
   0   8   0  101.23    7.45
   0  -8   0  102.19    7.43
   0   8   0   92.69    6.97
   0  -8  -1  975.79   31.48
   0  -8   1 1030.28   34.40
   0  -8  -1  961.38   34.21
   0   8  -1  966.79   34.16
   0   8   1 1014.20   34.26
   0   8  -1  953.57   34.12
   0   8   1  961.84   34.26
   0   8   1  955.63   33.99
   0  -8   2    8.51    4.74
   0  -8  -2    0.44    4.63
   0   8   2    3.59    4.57
   0   8   2    1.71    4.67
   0   8  -2    2.48    4.51
   0   8  -2    2.54    4.70
   0  -8  -2    1.27    2.31
   0   8   2    5.18    4.07
   0  -8   3    6.38    4.56
   0  -8  -3   15.92    5.02
   0   8   3    5.56    4.63
   0   8  -3   13.97    4.52
   0   8   3   14.47    4.29
   0  -8  -4    3.14    4.87
   0   8  -4   -1.64    4.29
   0   8   4    9.30    4.26
   0  -8   4    5.09    4.59
   0  -8   5   77.14    6.44
   0   8   5   75.13    5.98
   0   8  -5   65.10    6.20
   0  -8  -5   58.84    6.40
   0   8   6   10.02    4.33
   0  -8  -6    6.58    5.16
   0   8  -6    4.10    4.38
   0  -8   6    8.50    4.74
   0   8  -7   71.57    6.17
   0  -8  -7   55.01    6.47
   0  -8   7   68.78    6.35
   0   8   7   66.99    6.50
   0   8  -7   68.85    6.76
   0   8   7   56.10    5.63
   0   8  -8    3.04    5.21
   0  -8   8   10.50    4.98
   0   8   8    9.60    5.03
   0   8   8    2.69    3.98
   0   8   8   19.88    6.31
   0  -8   8   13.77    5.07
   0  -8  -8    3.96    4.96
   0   8  -8    7.44    4.79
   0   8   9  129.09    9.96
   0   8  -9  129.86    8.77
   0   8   9  147.75    8.30
   0   8  -9  146.18    8.38
   0  -8  -9  137.95    9.19
   0  -8   9  152.74    8.78
   0   8   9  145.90    8.76
   0  -8   9  151.04    8.88
   0   8 -10    6.56    2.55
   0   8  10   -3.97    6.24
   0   8 -10    3.15    5.38
   0   8  10   12.77    5.08
   0  -8  10    7.45    4.88
   0  -8 -10    3.15    5.20
   0   8 -10    5.48    4.64
   0  -8  10    3.05    4.66
   0   8  10    1.16    4.10
   0  -8 -10    8.90    2.97
   0   8  11    1.16    4.31
   0  -8  11    0.88    4.79
   0   8 -11    4.69    4.57
   0  -8 -11   10.76    5.85
   0   8 -11    0.70    2.58
   0  -8  11    3.35    6.07
   0   8  11    4.06    5.96
   0   8 -11    3.18    5.54
   0  -8  11   -3.77    4.82
   0  -8 -11   -3.40    5.71
   0  -8 -11    3.19    2.50
   0  -8  12    0.48    4.93
   0   8  12    8.29    6.18
   0   8 -12   -2.30    5.61
   0   8 -12    0.87    4.61
   0  -8  12   -3.46    6.19
   0   8  12    0.76    4.34
   0  -8 -12    1.10    5.40
   0   8 -12   -0.40    2.68
   0  -8 -12    2.35    5.95
   0   8 -13   28.08    6.45
   0  -8 -13   29.23    6.70
   0   8  13   39.51    7.38
   0  -8  13   25.58    5.44
   0   8 -13   30.90    3.73
   0   8 -13   26.52    5.26
   0  -8  13   39.61    7.12
   0   8 -14   10.81    4.97
   0  -8 -14   17.18    6.59
   0   8 -14   11.45    3.42
   0   8 -14   11.49    5.91
   0  -8  14    6.86    5.15
   0   8  14    3.61    6.47
   0   8 -15    7.86    5.02
   0  -8 -15   12.65    6.88
   0   8 -15    2.93    3.48
   0   8 -15    5.91    5.88
   0  -8  15    7.45    5.26
   0   8  15    8.17    6.83
   0   8 -16    2.36    5.08
   0  -8 -16    4.17    6.65
   0   8 -16    5.51    3.70
   0   8 -16    1.50    5.98
   0  -8  16    0.50    5.24
   0   8  16    6.09    6.95
   0   8 -17    2.41    5.12
   0  -8 -17    5.78    6.80
   0   8 -17   -2.17    3.81
   0   8 -17   -5.65    6.07
   0   8  17   -3.10    7.03
   0  -8  17   -2.55    5.24
   0   8 -18    0.99    5.22
   0   8  18    9.49    7.38
   0   8 -18    5.96    4.01
   0  -8  18   -5.18    5.41
   0  -8 -18   18.81    7.79
   0   8  19    2.41    7.62
   0  -8  19   -5.79    5.57
   0  -8 -19    8.57    7.58
   0   8 -19    2.01    5.42
   0   8  20   10.54    8.14
   0  -8  20   12.25    5.95
   0   8 -20    4.09    5.56
   0  -8 -20   -1.61    7.77
   0  -8  21    2.69    5.82
   0   8 -21    4.15    5.72
   0  -8 -21    2.49    8.21
   0  -8  22   10.32    6.15
   0   8 -22   -7.37    5.80
   0  -8  23   -4.92    6.08
   0   8 -23   -0.53    5.66
   0  -8  24    4.39    5.99
   0   8 -24    4.85    6.08
   0  -8  25   -0.55    5.95
   0   9   0    4.28    4.89
   0   9   0    2.45    5.02
   0  -9   0   -3.41    5.23
   0   9   1   70.65    6.78
   0   9  -1   61.53    6.40
   0   9  -1   55.66    6.47
   0  -9  -1   59.09    3.20
   0   9   1   70.23    6.85
   0   9   1   71.14    6.36
   0  -9   1   60.67    6.68
   0  -9  -1   57.11    6.67
   0  -9  -2  102.22    4.52
   0   9  -2   92.72    7.37
   0   9  -2   85.03    7.41
   0   9   2   91.25    7.50
   0  -9  -2   85.03    7.54
   0  -9   2   82.20    7.50
   0   9   2  102.13    7.24
   0   9   3   51.54    5.86
   0   9  -3   48.34    6.00
   0   9   3   52.66    6.31
   0  -9  -3   52.81    3.61
   0  -9   3   46.22    6.59
   0  -9  -3   49.89    6.43
   0   9   4   82.29    6.67
   0   9  -4   80.88    6.91
   0  -9   4   71.44    6.98
   0  -9  -4   77.23    7.50
   0   9   5   52.78    5.74
   0   9  -5   49.18    6.10
   0  -9   5   45.40    6.36
   0  -9  -5   31.26    6.06
   0   9   6    2.61    4.49
   0   9  -6    3.36    5.55
   0  -9   6    2.87    5.15
   0  -9  -6    5.74    5.27
   0   9  -6    5.97    4.79
   0  -9   7    6.71    5.18
   0   9   7    9.47    5.44
   0   9  -7   16.34    5.77
   0   9   7    0.87    4.33
   0  -9  -7    3.20    5.41
   0   9  -7   15.19    5.21
   0   9  -8   17.13    5.29
   0  -9  -8   17.97    5.95
   0   9   8    4.55    4.99
   0  -9   8   21.61    5.70
   0   9   8   25.28    6.91
   0   9   8   11.65    4.56
   0   9  -8   16.00    5.81
   0   9  -9    7.42    5.07
   0   9   9   11.80    5.52
   0  -9   9    2.91    5.14
   0   9  -9    9.33    5.97
   0   9   9    3.00    4.49
   0   9   9   11.65    6.58
   0   9 -10   25.14    5.68
   0  -9 -10   30.95    3.81
   0  -9  10   29.56    5.72
   0   9 -10   29.37    6.16
   0   9  10   27.90    5.17
   0   9  10   35.59    7.36
   0   9  11   15.80    6.88
   0   9 -11    4.02    5.85
   0  -9 -11   11.10    6.46
   0  -9  11    7.75    5.17
   0  -9 -11    7.63    2.85
   0   9 -11    3.28    4.98
   0   9  11    0.42    4.50
   0   9  12   28.32    7.87
   0   9 -12   37.01    6.66
   0  -9 -12   44.59    7.24
   0  -9  12   36.00    6.20
   0   9 -12   39.25    5.90
   0   9  12   30.20    5.24
   0  -9 -12   26.21    3.01
   0   9 -13   -2.74    2.73
   0  -9 -13   -1.97    6.35
   0  -9  13    1.07    5.32
   0   9 -13   -8.61    5.13
   0   9  13    0.78    7.03
   0   9 -14   -0.21    2.97
   0  -9 -14   -1.35    6.49
   0  -9  14    2.70    5.54
   0   9  14    3.97    6.91
   0   9 -14    1.45    5.12
   0   9 -15    6.96    3.34
   0   9  15   20.24    7.96
   0  -9 -15    9.91    6.87
   0  -9  15    9.84    5.80
   0   9 -15    9.27    5.38
   0   9 -16    2.96    5.24
   0  -9 -16    0.73    6.93
   0   9 -16    3.05    3.52
   0  -9  16   -4.42    5.67
   0   9  16   -8.28    7.84
   0  -9 -17    9.16    7.61
   0   9  17   17.70    8.07
   0  -9  17   18.98    6.32
   0   9 -17   33.14    6.34
   0  -9 -18    5.54    8.00
   0   9  18    2.57    8.03
   0  -9  18    4.51    6.04
   0   9 -18   10.66    5.71
   0  -9 -19    3.27    8.13
   0  -9  19   -5.68    6.02
   0   9 -19   -7.71    5.70
   0   9  19    1.73    8.19
   0  -9  20   -4.01    6.06
   0   9 -20   -0.52    5.65
   0   9  20    4.38    8.56
   0  -9  21    4.61    6.52
   0   9 -21   14.79    6.35
   0   9  21    0.88    8.52
   0  -9  22    2.32    6.16
   0   9 -22   -2.66    5.62
   0  -9  23    0.58    6.02
   0  -9  24   12.77    6.39
   0 -10   0  196.21   11.36
   0  10   0  212.16   11.18
   0  10   0  211.33   11.67
   0 -10  -1   85.56    7.87
   0 -10   1   82.26    7.84
   0  10  -1   85.20    7.66
   0  10   1   86.61    7.31
   0 -10  -2  135.38    5.51
   0 -10   2  134.88    9.47
   0 -10  -2  155.56    9.85
   0  10  -2  160.06    9.63
   0  10   2  148.42    9.01
   0 -10   3   92.95    8.16
   0  10   3   79.89    7.08
   0 -10  -3   96.85    4.64
   0  10  -3  109.64    8.24
   0 -10  -3  105.60    8.44
   0  10   4   -3.46    4.84
   0 -10  -4    0.34    2.82
   0  10  -4   -1.03    5.15
   0 -10   4   -5.89    5.98
   0  10   5    4.89    4.94
   0 -10   5    4.79    5.57
   0  10  -5    4.08    5.02
   0  10   6   11.19    5.03
   0  10  -6   14.19    5.60
   0 -10   6   17.53    5.89
   0  10   7   34.15    5.73
   0  10  -7   45.70    6.27
   0  10   7   47.95    8.07
   0 -10   7   46.74    6.69
   0  10   8    0.48    4.68
   0 -10   8   -2.12    5.40
   0  10  -8    3.56    5.14
   0  10   8    8.84    6.77
   0  10   9    2.36    4.81
   0 -10  -9    1.56    3.57
   0 -10   9    5.88    5.47
   0  10   9   -0.81    7.29
   0  10  -9   13.74    5.56
   0  10 -10    3.58    5.14
   0  10  10    7.06    5.11
   0 -10  10   -2.13    5.67
   0  10  10  -10.68    7.26
   0 -10 -10    7.51    3.67
   0 -10 -11   -4.67    6.90
   0 -10  11   10.07    5.70
   0 -10 -11    6.16    3.27
   0  10  11    2.77    4.87
   0  10 -11    9.76    5.57
   0  10  11   -0.83    7.08
   0  10  12   -0.91    4.92
   0  10  12    0.84    7.57
   0  10 -12    9.26    5.41
   0 -10 -12   17.13    6.77
   0  10  13    9.39    7.87
   0  10 -13    6.20    5.69
   0 -10 -13   -6.34    6.89
   0  10 -14   32.67    6.07
   0  10  14   23.44    8.31
   0 -10 -14   31.80    7.76
   0  10  15    2.64    8.08
   0  10 -15   -1.57    5.50
   0 -10 -15    7.49    7.33
   0  10  16   15.24    8.68
   0  10 -16    7.88    5.69
   0 -10 -16    5.44    7.48
   0  10  17    9.11    8.22
   0  10 -17   -2.11    5.85
   0 -10 -17    8.85    8.01
   0  10  18    2.77    8.50
   0 -10  18   -2.43    6.26
   0  10 -18    6.91    5.93
   0  10  19    1.86    8.65
   0 -10  19    1.83    6.23
   0  10 -19   -6.41    6.02
   0  10  20   12.18    8.62
   0  10 -20    5.89    5.94
   0 -10  20   -1.23    6.18
   0 -10  21   -0.61    6.65
   0  11   0   -4.10    5.35
   0  11  -1    2.38    5.88
   0  11  -1    1.80    5.62
   0  11   1    1.72    5.36
   0  11  -2   31.16    6.68
   0  11  -2   18.58    6.12
   0  11   2   24.71    5.89
   0  11  -3   72.76    7.60
   0  11   3   78.70    7.26
   0  11   4   38.69    6.25
   0 -11  -4   39.88    3.29
   0  11   5   12.46    5.66
   0  11  -5   19.91    6.01
   0 -11  -5   17.09    3.15
   0  11   6    7.50    5.43
   0 -11  -6    8.97    3.20
   0  11  -6    8.41    5.62
   0  11   7   47.65    8.97
   0  11   7   50.62    6.61
   0  11  -7   42.25    6.50
   0  11   8   34.58    8.62
   0  11  -8   31.43    6.26
   0  11   8   21.39    6.09
   0  11   9   27.71    8.12
   0 -11  -9   28.21    4.77
   0  11   9   28.31    6.26
   0  11  -9   25.91    6.14
   0  11  10   22.40    6.09
   0  11 -10   27.58    6.39
   0  11  10   33.51    8.94
   0  11  11   25.62    8.81
   0  11 -11   11.61    5.77
   0  11  11    5.47    5.47
   0 -11 -11   11.49    7.16
   0  11  12    8.30    8.38
   0  11 -12    3.87    5.81
   0 -11 -12   12.48    7.55
   0  11  13   -0.93    7.86
   0 -11 -13   -1.50    7.51
   0  11 -13    1.11    5.80
   0 -11 -14   -3.08    7.52
   0  11  14    3.77    8.35
   0  11 -14    1.11    5.82
   0  11  15   -4.76    8.72
   0  11 -15    3.90    6.12
   0  11  16    3.87    8.86
   0  11 -16  -10.01    6.14
   0  11  17   -0.98    8.90
   0  11 -17   -8.33    6.04
   0  11  18   -0.99    8.90
   0  11 -18    1.11    6.07
   0  12   0   78.07    8.33
   0  12   1   22.52    6.58
   0  12  -1   18.98    6.63
   0  12  -2   86.94    8.70
   0  12   2   64.83    7.89
   0  12  -3   13.94    6.68
   0  12   3    4.85    5.83
   0  12  -3    4.81    6.32
   0  12  -4    8.17    6.35
   0  12   4    8.40    5.85
   0  12  -5    1.87    6.29
   0  12   5   -5.93    6.32
   0  12   6   13.95    6.07
   0  12  -6   12.32    6.33
   0  12   6   15.46    8.37
   0  12   7    4.57    5.69
   0  12  -7   15.28    6.83
   0  12   7    4.84    8.44
   0  12   8   -3.37    5.64
   0  12  -8   -7.85    6.37
   0  12   8    6.82    8.71
   0  12   9   -1.11    5.71
   0  12   9    5.86    8.34
   0  12  -9    5.98    6.28
   0  12 -10    1.19    6.14
   0  12  10   -6.90    8.47
   0  12 -11    4.12    6.28
   0  12  11    7.96    8.76
   0  12 -12    8.20    6.26
   0  12 -13   23.96    6.96
   0  12 -14    4.67    6.48
   0  12 -15    5.25    6.54
   0  12 -16    2.32    6.35
   0  13   0    2.07    6.35
   0  13   1   10.19    6.71
   0  13  -1    0.70    6.34
   0  13   2   15.34    6.44
   0  13  -2   19.45    6.99
   0  13   3   11.16    6.62
   0  13  -3   -0.73    6.99
   0  13   4   17.48    6.61
   0  13  -4   15.79    7.09
   0  13  -5   -2.67    6.67
   0  13   5    9.54    6.30
   0  13  -6   11.28    6.91
   0  13  -7    4.60    6.64
   0  13  -8    8.48    6.76
   0  13  -9    5.16    6.77
   0  13 -10    7.67    7.01
   0  13 -11   12.03    6.84
   0  13 -12   -0.63    6.57
  -1   0   0   -0.24    0.82
  -1   0   0   -0.68    0.77
  -1   0  -1  566.84   18.04
   1   0  -1  530.92   18.03
  -1   0   1  573.74   18.04
  -1   0   1  575.98   17.97
  -1   0  -2  660.35   20.98
  -1   0   2  652.64   20.95
  -1   0  -2  649.72   21.00
  -1   0   3   50.11    3.15
  -1   0  -3   44.55    3.19
  -1   0  -4 2122.27   67.31
  -1   0   4 2121.42   67.28
  -1   0   5 1979.72   63.38
  -1   0  -5 1998.26   63.44
  -1   0   6  440.38   15.58
  -1   0  -6  447.76   15.68
  -1   0  -7  935.94   31.45
  -1   0   7  951.96   31.37
  -1   0  -8  161.81    7.81
  -1   0   8  160.62    7.56
  -1   0   9   55.29    4.86
  -1   0  -9   47.28    5.05
  -1   0  10  235.01    9.90
  -1   0 -10  205.54    9.86
  -1   0 -11    7.01    4.45
  -1   0  11    3.17    4.11
  -1   0  12   79.44    5.99
  -1   0 -12   81.02    6.31
   1   0 -12   73.38    4.56
  -1   0 -13  341.48   14.33
  -1   0  13  358.30   13.98
   1   0 -13  317.38   12.39
  -1   0  14   11.94    4.43
  -1   0 -14    6.67    4.83
   1   0 -14    5.61    3.00
  -1   0  15   43.00    5.80
  -1   0 -15   35.71    6.12
   1   0 -15   37.04    4.03
  -1   0  16  112.68    8.02
  -1   0 -16  111.86    8.59
  -1   0 -16  125.42    7.78
   1   0 -16  100.78    6.13
  -1   0 -17    4.48    4.77
   1   0 -17    1.67    3.46
  -1   0 -17    8.09    5.84
  -1   0  17    9.11    5.22
  -1   0 -18   27.41    5.60
   1   0 -18   29.73    4.34
  -1   0  18   41.53    6.39
   1   0 -18   33.92    7.11
  -1   0 -18   25.10    6.63
   1   0 -19    2.11    3.77
  -1   0 -19   -3.84    5.04
  -1   0  19    4.26    5.78
   1   0 -19    1.80    6.11
  -1   0 -19   -7.83    6.26
   1   0  19    1.92    4.24
   1   0 -20   -2.78    3.72
  -1   0 -20   -2.97    5.18
   1   0  20    2.02    4.60
  -1   0  20    5.03    5.99
   1   0 -20    7.60    6.46
  -1   0 -20   -1.90    6.47
  -1   0  21    0.93    5.55
  -1   0  21    2.92    5.83
  -1   0 -21    4.00    6.88
   1   0 -21    6.66    6.63
   1   0 -21    2.20    3.87
  -1   0 -21   -3.04    5.17
   1   0  21   -0.70    4.62
  -1   0 -22    4.20    6.88
   1   0 -22   -4.17    6.95
   1   0 -22    1.91    3.99
  -1   0 -22    2.07    5.50
   1   0  22    7.97    4.82
  -1   0  22   -2.89    5.88
  -1   0 -23   10.27    7.10
   1   0 -23   11.61    7.26
  -1   0  23    3.47    5.79
   1   0  23    8.62    5.21
  -1   0 -23   -5.25    5.54
   1   0 -23    1.91    3.83
   1   0 -24   -1.91    3.85
  -1   0 -24    6.14    7.53
  -1   0 -24    7.97    5.72
   1   0 -24    6.04    7.34
  -1   0  24   -0.51    6.09
   1   0  24   -1.55    5.02
   1   0  25    1.19    5.08
  -1   0  25   -6.80    6.10
   1   0  25    2.34    3.59
   1   0 -25    5.49    7.53
  -1   0 -25   12.01    8.09
   1   0 -25    0.31    3.82
  -1   0 -25    0.54    5.47
   1   0 -26    4.07    7.70
  -1   0 -26    0.83    8.15
  -1   0  26    5.35    6.40
   1   0  26    1.21    5.25
   1   0  26   12.44    3.86
  -1   0 -26    1.07    5.51
  -1   0 -27   -6.85    8.57
   1   0 -27  -12.64    8.31
   1   0  27    6.96    5.53
  -1   0  27  -13.71    6.66
   1   0  27   -5.08    3.66
  -1   0  28   -6.13    6.70
   1   0  28   -0.83    5.47
  -1   0  29    7.85    6.82
  -1   0  30   -2.26    6.89
  -1   1  30   -5.30    7.13
  -1   1  29    6.43    7.12
  -1   1  28   -4.63    7.13
   1  -1  28   -3.22    5.34
   1  -1  27   -1.19    5.24
  -1   1  27    7.96    6.86
   1   1 -27   -0.84    8.24
  -1   1  26    2.23    6.50
   1  -1  26    1.95    5.06
  -1  -1 -26    4.61    5.27
   1   1 -26   -8.09    7.52
   1   1 -25    2.36    7.49
   1   1 -25   -1.07    4.22
  -1  -1 -25   -0.51    5.31
   1  -1  25    3.80    5.01
   1   1 -24    1.51    7.30
   1   1 -24   -2.17    4.13
  -1  -1 -24    2.03    5.28
   1  -1  24    2.95    4.85
   1   1 -23    0.73    7.29
   1  -1  23    2.15    4.72
   1   1 -23   -1.09    4.14
  -1  -1 -23   -1.01    5.21
   1  -1  22    1.39    4.48
  -1  -1 -22   -1.42    7.40
   1   1 -22    5.76    4.26
  -1  -1 -22    0.99    5.20
  -1  -1 -21   -1.35    6.67
   1  -1  21   -1.67    4.39
  -1   1  21    2.28    6.03
   1   1 -21    8.87    4.33
  -1  -1 -21    8.31    5.48
  -1  -1 -20   13.54    6.73
   1  -1  20   10.57    4.55
  -1   1  20   13.64    6.10
  -1  -1 -20   -2.39    5.03
   1   1 -20   13.19    4.47
  -1  -1 -19    4.30    6.43
   1  -1  19    5.50    4.23
  -1   1  19    2.08    5.63
  -1  -1 -19    2.33    4.92
  -1  -1 -18    5.82    5.94
   1  -1  18    2.62    4.12
  -1   1  18    4.45    5.33
  -1  -1 -18    4.54    4.91
  -1  -1 -17    7.70    6.03
   1  -1  17    7.44    3.97
  -1   1  17   10.80    5.38
  -1  -1 -17    2.20    4.49
  -1  -1 -16   12.91    6.00
  -1  -1 -16   28.36    5.32
   1  -1  16   31.76    4.10
  -1   1  16   28.87    5.35
  -1  -1 -15   75.56    6.30
   1  -1  15   65.18    5.08
  -1   1  15   75.81    6.46
  -1  -1 -14   55.12    5.36
  -1  -1 -14   57.01    6.38
   1  -1  14   46.05    4.27
  -1   1  14   50.78    5.48
  -1  -1 -13  127.32    7.91
  -1  -1 -13  115.18    7.19
   1  -1  13  119.93    6.15
  -1   1  13  125.11    7.32
  -1  -1 -12   34.35    4.69
   1  -1  12   36.84    3.55
  -1   1  12   32.93    4.51
  -1  -1 -12   25.50    4.97
  -1  -1 -11   63.59    5.86
  -1  -1 -11   70.37    5.66
   1  -1  11   70.32    4.35
  -1   1  11   68.97    5.53
  -1  -1 -10    5.59    3.91
   1  -1  10   11.08    2.81
  -1  -1 -10    9.12    4.36
  -1   1  10   11.47    3.95
  -1   1   9  247.10   10.27
   1  -1   9  243.67    9.15
  -1  -1  -9  261.87   10.71
  -1  -1  -9  247.53   10.61
  -1   1   8  281.59   11.04
   1  -1   8  288.72   10.00
  -1  -1  -8  269.47   11.17
  -1  -1  -8  279.76   11.40
  -1   1   7 2192.94   70.36
   1  -1   7 2209.94   69.46
  -1  -1  -7 2183.07   70.57
  -1  -1  -7 2196.81   70.81
   1  -1   6  774.49   24.60
  -1  -1  -6  719.08   25.85
  -1   1   6  769.46   24.74
  -1   1   6  766.05   25.40
  -1  -1  -6  772.92   25.65
   1  -1   5 1621.93   51.44
  -1   1   5 1642.71   51.58
  -1   1   5 1605.71   52.09
  -1  -1  -5 1657.61   52.32
  -1  -1  -4 1410.48   43.44
  -1   1   4 1402.47   43.20
  -1  -1  -4 1312.70   42.61
  -1   1   3  426.55   14.07
   1   1  -3  410.75   14.44
  -1   1   3  444.70   14.23
  -1  -1  -3  440.37   14.41
   1  -1   3  414.38   13.69
   1   1  -2  480.20   15.96
   1   1  -2  475.82   16.14
  -1   1   2  499.63   16.03
   1  -1   2  495.33   16.23
   1   1  -1 1007.41   32.81
  -1  -1  -1 1063.06   33.30
   1  -1   1 1044.87   33.00
  -1   1   1 1071.63   32.89
  -1  -1  -1  992.19   32.78
  -1   1   0  127.63    4.89
   1  -1   0  135.61    4.85
  -1  -1   0  122.17    5.08
  -1  -1   0  122.09    4.87
   1   1   0  120.99    4.94
   1   1   1 1104.55   34.85
   1  -1  -1 1092.67   34.39
  -1  -1   1 1021.94   34.44
   1   1   1 1091.78   34.65
  -1   1  -1 1106.90   34.56
   1   1   2  441.80   15.25
  -1   1  -2  440.42   14.18
  -1   1  -2  445.66   14.47
   1   1   2  435.79   14.91
  -1  -1   2  448.67   14.71
  -1   1  -2  424.84   14.78
   1   1   3  431.52   14.88
   1   1   3  413.91   14.42
  -1   1  -3  417.12   14.15
  -1  -1   4 1319.60   43.50
  -1   1  -4 1364.70   43.51
  -1   1  -4 1354.32   42.75
   1   1   4 1394.74   44.06
  -1   1  -5 1536.26   48.67
  -1   1  -5 1566.22   49.55
  -1  -1   5 1525.66   49.55
   1   1   6  768.72   24.89
  -1   1  -6  817.33   26.26
  -1  -1   6  799.00   26.18
   1   1   7 2197.41   70.03
  -1  -1   7 2256.32   71.41
  -1   1  -7 2235.11   71.45
   1  -1  -7 2252.86   70.32
  -1  -1   8  293.99   11.22
   1   1   8  275.43    9.83
  -1   1  -8  292.62   11.61
  -1  -1   8  301.39   11.60
   1  -1  -8  308.58   10.25
  -1  -1   9  277.76   10.78
   1   1   9  257.62    9.23
  -1   1  -9  268.03   11.29
  -1  -1   9  273.56   11.20
   1  -1  -9  276.36    9.70
  -1  -1  10   20.71    4.59
  -1   1 -10   10.50    4.12
  -1  -1  10   13.78    4.11
   1  -1 -10   18.88    2.64
  -1  -1  11   60.12    5.11
  -1   1 -11   61.87    5.59
  -1  -1  11   60.03    5.57
   1  -1 -11   50.09    5.45
   1  -1 -11   62.23    3.84
   1   1  12   35.36    4.92
  -1  -1  12   33.46    4.64
  -1  -1  12   32.46    4.72
  -1   1 -12   28.97    4.94
   1  -1 -12   41.49    5.21
   1  -1 -12   38.17    3.32
  -1  -1  13  105.05    6.77
   1  -1 -13  123.37    5.75
   1   1  13  110.42    7.23
  -1  -1  13  123.17    7.50
  -1   1 -13  124.62    7.69
   1  -1 -13  116.02    7.62
   1  -1 -14   50.50    3.91
   1   1  14   52.50    5.54
  -1  -1  14   39.25    5.67
  -1   1 -14   50.20    5.83
   1  -1 -14   49.13    6.10
  -1  -1  14   48.80    5.16
  -1  -1  15   58.22    5.84
   1  -1 -15   61.90    4.50
  -1  -1  15   65.57    6.54
   1   1  15   73.51    6.43
  -1   1 -15   51.07    6.38
   1  -1 -15   59.73    6.64
   1  -1 -16   33.12    6.08
  -1   1 -16   29.55    6.34
  -1  -1  16   29.13    5.24
  -1  -1  16   21.61    5.65
   1   1  16   33.00    5.70
   1  -1 -16   27.08    3.74
   1  -1 -17    2.14    5.76
  -1   1 -17    8.68    5.43
  -1  -1  17   -1.53    4.59
   1   1  17   16.75    5.35
  -1  -1  17    6.43    5.41
   1  -1 -17    0.26    3.21
  -1   1 -18    6.91    6.24
   1  -1 -18    1.70    6.00
  -1  -1  18    3.21    4.88
   1   1  18    8.53    5.32
  -1  -1  18    6.76    5.59
   1  -1 -18   -1.89    3.32
   1  -1 -19    1.19    6.09
  -1   1 -19   15.84    6.58
   1  -1 -19    5.58    3.66
  -1  -1  19    4.18    5.17
   1   1  19    6.34    5.80
  -1  -1  19   -7.61    5.87
   1  -1 -20    6.28    6.72
  -1   1 -20    4.49    6.85
   1   1  20    6.83    2.76
   1  -1 -20    9.16    3.71
  -1  -1  20    5.65    5.28
   1   1  20    8.81    5.98
  -1  -1  20   -0.57    6.11
   1  -1 -21    1.32    6.50
  -1   1 -21   -1.34    6.20
   1   1  21   -0.20    2.68
   1  -1 -21    1.16    3.52
  -1  -1  21   -4.17    6.09
   1   1  21    3.44    5.87
  -1  -1  21    2.26    5.42
  -1   1 -22    3.81    5.68
   1   1  22    3.18    2.87
  -1   1 -22    4.20    6.71
  -1  -1  22    8.45    5.94
   1  -1 -22    5.01    3.76
   1  -1 -22    4.85    6.88
  -1   1 -23    4.99    5.64
   1   1  23    3.14    2.82
  -1   1 -23   -2.19    7.16
  -1  -1  23   -0.97    5.78
   1  -1 -23    0.89    3.70
   1  -1 -23    5.08    7.23
  -1   1 -24    6.19    6.01
   1   1  24   -2.10    2.87
  -1   1 -24    9.88    7.70
  -1  -1  24    2.98    5.88
   1   1  24    8.24    5.46
   1  -1 -24   -0.88    3.62
   1  -1 -24    0.76    7.58
   1   1  25    2.36    2.76
  -1   1 -25    6.32    7.64
  -1  -1  25    1.52    6.10
   1   1  25   -5.92    5.56
   1  -1 -25   -3.17    7.59
  -1   1 -25   -2.27    5.77
   1   1  26   -2.19    2.67
  -1  -1  26   -1.56    6.26
   1   1  26    0.43    5.45
  -1   1 -26   -3.99    6.01
   1  -1 -26    7.43    8.14
  -1   1 -26    9.83    8.11
  -1  -1  27    0.53    6.28
   1   1  27   -2.62    5.62
   1  -1 -27   -5.96    8.19
  -1   1 -27    2.55    8.31
  -1  -1  28    4.29    6.53
   1   1  28    0.88    5.85
  -1  -1  29    8.72    6.67
  -1  -1  30   -2.21    6.76
  -1   2  30   -1.86    7.37
   1   2 -30    0.60    6.34
  -1   2  29   -5.53    7.50
   1  -2  28   -6.68    5.30
  -1  -2 -27  -10.29    6.22
   1  -2  27   -0.78    5.15
   1  -2  26   -1.92    5.19
  -1  -2 -26   -3.00    5.33
  -1  -2 -26    5.59    5.63
  -1   2  25    1.67    1.68
  -1  -2 -25    6.53    5.55
   1  -2  25   -1.14    5.04
   1   2 -25    0.82    4.47
  -1  -2 -25   -1.00    5.16
  -1  -2 -24   -7.41    5.37
   1  -2  24    0.74    4.88
  -1  -2 -24    6.98    5.19
   1   2 -24   -0.83    4.70
   1  -2  23    0.72    4.71
  -1  -2 -23    3.46    5.33
   1  -2  22    2.43    4.76
  -1  -2 -22    5.37    5.07
   1  -2  21    7.70    4.62
  -1  -2 -21   -5.29    5.23
  -1   2  21   -2.78    5.70
   1  -2  20    6.42    4.48
  -1  -2 -20   -1.41    5.05
  -1   2  20   -0.53    5.31
   1  -2  19    3.37    4.20
  -1  -2 -19   11.05    5.05
  -1   2  19    0.51    5.41
  -1   2  18   23.59    5.73
  -1  -2 -18   14.78    4.92
   1  -2  18   22.46    4.44
  -1   2  17   12.75    5.23
   1  -2  17   11.88    3.97
  -1  -2 -17    8.26    4.75
   1  -2  16   53.35    4.83
  -1  -2 -16   45.09    5.44
  -1   2  16   59.13    6.12
   1  -2  15   49.56    4.49
  -1  -2 -15   51.57    5.70
  -1   2  15   49.85    5.63
   1  -2  14   28.72    3.77
  -1  -2 -14   19.88    4.54
  -1   2  14   20.45    4.50
  -1   2  13    2.47    3.92
   1  -2  13    1.48    3.05
  -1  -2 -13   -5.25    3.89
  -1  -2 -13   -0.42    4.69
  -1   2  12   24.30    4.13
  -1  -2 -12   37.59    5.12
   1  -2  12   37.55    3.63
  -1  -2 -12   40.60    4.75
  -1  -2 -11    5.95    3.43
  -1   2  11    5.66    3.62
  -1  -2 -11    8.91    4.36
   1  -2  11   10.22    2.94
  -1  -2 -11    5.08    3.64
  -1   2  10  155.52    7.43
  -1  -2 -10  134.90    7.84
  -1  -2 -10  149.91    7.76
  -1   2  10  148.74    6.93
   1  -2  10  147.00    6.44
  -1  -2 -10  153.17    7.33
  -1   2   9  101.33    5.91
  -1  -2  -9  103.89    6.37
  -1  -2  -9  103.99    6.50
  -1   2   9  104.74    5.43
   1  -2   9   99.96    5.03
  -1  -2  -9   96.63    5.83
   1   2  -8  280.60   10.11
  -1  -2  -8  279.83   11.37
  -1  -2  -8  270.94   10.75
  -1   2   8  281.60   10.45
   1  -2   8  280.89   10.09
  -1   2   8  261.99   10.77
  -1  -2  -8  280.22   11.24
  -1  -2  -7  234.31    9.78
  -1   2   7  237.78    8.09
   1   2  -7  221.99    9.39
  -1  -2  -7  244.33    9.42
  -1   2   7  232.68    9.02
  -1  -2  -7  249.24   10.07
  -1   2   7  229.27    9.34
   1   2  -7  244.15    8.69
   1   2  -6  512.83   16.49
  -1  -2  -6  479.82   17.13
   1   2  -6  493.78   17.21
  -1  -2  -6  486.17   17.39
  -1   2   6  496.18   16.83
  -1  -2  -6  489.28   17.70
  -1   2   6  491.25   16.09
  -1  -2  -5  293.16   10.91
   1  -2   5  292.33   10.00
  -1   2   5  283.87    9.72
  -1  -2  -5  279.42   10.63
   1   2  -5  291.27   10.75
   1   2  -5  286.64    9.90
   1   2  -4  439.90   15.43
  -1   2   4  450.89   15.48
   1  -2   4  459.12   14.89
  -1  -2  -4  430.65   15.38
   1   2  -4  453.68   14.72
   1  -2   4  430.90   15.49
   1   2  -3  984.37   32.75
   1  -2   3  985.78   32.89
   1   2  -3  997.30   32.10
  -1   2   3 1027.91   32.83
   1  -2   3 1012.40   32.36
   1   2  -3  995.37   32.36
  -1   2   3 1028.91   31.89
   1   2  -2 6808.49  213.66
  -1   2   2 6789.52  214.20
   1  -2   2 6891.40  214.31
   1   2  -2 6615.78  214.16
   1   2  -2 6984.12  213.84
   1  -2   1  408.89   13.83
  -1  -2  -1  405.67   13.57
  -1   2   1  391.28   13.68
   1   2  -1  388.20   13.18
   1   2  -1  400.08   13.25
  -1  -2   0   32.91    2.64
  -1   2   0   30.75    3.14
   1  -2   0   34.62    3.14
  -1  -2   0   32.45    2.99
   1   2   0   32.97    2.97
   1   2   1  426.67   14.33
  -1  -2   1  429.46   14.23
   1  -2  -1  406.31   14.22
  -1  -2   1  400.54   13.81
  -1  -2   1  422.90   13.76
  -1   2  -2 6974.99  219.13
  -1  -2   2 6925.74  218.92
   1  -2  -2 7254.18  219.18
   1   2   2 7197.68  219.60
  -1  -2   2 6688.43  219.00
   1   2   2 7188.76  219.97
  -1   2  -3 1022.61   31.93
   1   2   3  999.18   32.46
   1  -2  -3 1007.68   31.84
   1   2   3  995.41   32.92
  -1  -2   3  957.29   31.71
  -1  -2   4  325.22   11.54
   1   2   4  351.70   13.06
   1  -2  -4  357.34   12.07
   1   2   4  363.99   12.52
   1   2   5  325.17   11.71
   1   2   5  331.10   12.29
   1  -2  -5  308.59   11.36
   1  -2  -5  316.92   10.26
  -1   2  -5  302.52   10.87
   1  -2  -6  438.34   15.78
  -1   2  -6  434.65   15.97
  -1  -2   6  454.41   16.17
   1   2   6  476.82   16.70
  -1   2  -6  444.98   15.16
   1  -2  -6  454.96   14.63
   1  -2  -7  266.98    9.03
   1  -2  -7  263.97   10.20
   1  -2  -7  253.23   10.33
  -1   2  -7  259.62   10.32
   1   2   7  268.81   11.13
  -1   2  -7  269.79    9.53
  -1  -2   7  252.71   10.23
  -1  -2   7  255.07   10.62
  -1   2  -7  265.47   10.60
  -1   2  -8  282.32   11.11
   1  -2  -8  264.49    9.72
  -1   2  -8  276.24   11.36
  -1  -2   8  305.76   11.70
   1  -2  -8  262.69   11.15
  -1  -2   8  307.49   11.08
  -1   2  -8  282.65   10.25
   1   2   8  280.13   11.79
  -1  -2   9   84.45    5.50
   1   2   9   84.06    5.52
   1  -2  -9   80.74    5.76
  -1   2  -9   87.16    5.88
  -1  -2   9   89.51    5.98
   1   2  10  178.30    8.16
  -1  -2  10  163.01    7.81
  -1   2 -10  152.54    8.25
  -1  -2  10  156.41    8.20
   1  -2 -10  158.73    8.20
   1  -2 -11    9.19    4.06
   1   2  11    7.27    3.79
  -1  -2  11   18.44    4.50
  -1  -2  11   12.75    3.93
  -1   2 -11   14.39    4.53
   1  -2 -12   46.72    5.30
   1   2  12   54.13    5.12
  -1  -2  12   39.73    4.80
  -1   2 -12   48.12    5.43
  -1  -2  12   41.80    5.22
   1   2  13    4.79    3.99
  -1  -2  13    1.23    3.83
  -1   2 -13    1.27    4.55
  -1  -2  13    1.65    4.39
   1  -2 -13   -2.45    4.32
   1   2  14   15.37    4.63
  -1  -2  14   15.35    4.25
  -1   2 -14   26.74    5.37
   1  -2 -14   13.25    5.17
  -1  -2  14   16.28    5.20
   1   2  15   52.89    6.03
  -1  -2  15   51.41    5.60
  -1   2 -15   49.93    6.56
   1  -2 -15   48.08    6.46
  -1  -2  15   56.97    6.53
   1   2  16   47.23    6.14
  -1  -2  16   51.24    5.68
  -1   2 -16   63.51    7.13
   1  -2 -16   49.49    6.77
  -1  -2  16   52.24    6.64
   1   2  17   16.50    5.65
  -1  -2  17   19.67    6.07
   1  -2 -17   16.36    6.21
  -1  -2  17    9.90    4.77
  -1   2 -17   18.62    6.34
  -1  -2  18   13.60    6.05
   1   2  18   13.43    5.52
   1  -2 -18   31.78    6.79
  -1  -2  18   17.53    5.36
  -1  -2  19    1.70    6.03
   1   2  19    7.84    5.75
   1  -2 -19   15.21    6.49
  -1  -2  19   10.78    5.38
  -1   2 -19    1.83    6.29
  -1  -2  20   12.42    6.38
   1  -2 -20    5.12    6.36
  -1  -2  20    3.88    5.27
   1   2  20    4.39    5.52
  -1   2 -20   12.16    6.92
   1  -2 -21    1.34    6.71
  -1   2 -21   -2.01    6.50
  -1  -2  21    0.89    5.53
   1  -2 -22    7.72    6.93
  -1   2 -22   11.91    7.18
  -1  -2  22   -0.92    5.67
   1  -2 -23    7.32    7.31
  -1   2 -23    1.46    7.28
  -1  -2  23    7.63    5.91
   1  -2 -24    3.81    7.40
  -1   2 -24   -9.83    7.60
  -1  -2  24   -3.44    5.79
   1  -2 -25    2.38    7.74
  -1   2 -25    6.27    7.38
  -1   2 -25    2.42    6.12
  -1  -2  25    7.07    6.11
  -1  -2  26   -5.18    6.36
   1  -2 -26   -6.60    8.08
   1  -2 -26    8.05    4.90
  -1   2 -26   12.23    6.10
  -1   2 -26    2.44    7.79
  -1  -2  27    2.11    6.30
   1  -2 -27    2.57    8.34
   1   2  28    0.48    6.29
  -1  -2  28   -1.07    6.69
  -1  -2  29   -3.81    6.71
  -1   2 -30    4.99    7.42
  -1  -2  30    5.48    6.82
   1   3 -29   -2.27    6.16
   1   3 -28   -3.33    6.05
   1   3 -27  -11.88    5.97
   1   3 -26   -2.62    5.70
  -1  -3 -26   -5.20    5.55
   1   3 -25    2.54    5.50
  -1  -3 -25   -5.60    5.56
   1  -3  24    1.12    4.88
   1   3 -24    9.32    5.33
  -1  -3 -24    7.47    5.24
   1  -3  23    0.36    4.65
  -1  -3 -23   -1.49    5.22
   1   3 -23   -1.42    5.13
  -1  -3 -23    3.87    5.10
   1  -3  22   -0.35    4.69
  -1  -3 -22   -3.44    5.01
   1   3 -22    4.54    4.90
  -1  -3 -22   -0.47    5.02
   1  -3  21   -2.05    4.44
  -1  -3 -21   -2.42    4.96
   1   3 -21    3.91    4.88
  -1  -3 -21   -2.28    5.00
  -1   3  20   13.88    5.87
   1  -3  20    6.91    4.36
  -1  -3 -20    6.19    5.21
   1  -3  20    9.15    6.47
   1   3 -20    5.81    4.78
  -1  -3 -20    5.70    4.82
  -1   3  19    8.65    5.56
   1  -3  19   11.68    4.47
  -1  -3 -19    7.95    5.39
   1  -3  19   17.54    6.74
   1   3 -19    8.28    4.62
  -1  -3 -19    8.44    4.92
  -1   3  18    5.32    5.31
   1  -3  18    7.26    4.30
  -1  -3 -18   11.87    5.20
   1   3 -18   11.20    4.59
  -1  -3 -18   12.56    4.76
   1  -3  18    6.74    6.24
  -1   3  17    5.96    4.96
  -1  -3 -17    5.43    4.16
   1  -3  17    4.29    5.81
  -1  -3 -17    0.44    4.69
   1  -3  17    1.73    3.88
   1   3 -17    2.82    4.08
  -1   3  16   15.58    4.91
  -1  -3 -16    4.42    4.03
   1  -3  16    5.63    5.58
  -1  -3 -16   18.20    4.87
   1  -3  16    7.15    3.93
   1   3 -16    5.29    3.89
  -1   3  15   21.53    4.94
  -1  -3 -15   22.83    4.35
   1  -3  15   30.61    6.07
   1  -3  15   32.88    4.18
  -1  -3 -15   26.05    5.04
   1   3 -15   19.77    4.08
  -1   3  14   11.81    4.31
  -1  -3 -14   15.31    3.99
   1  -3  14   17.81    3.71
  -1  -3 -14   17.47    4.39
   1  -3  14   21.57    5.51
   1   3 -14   13.81    3.71
   1   3 -13   88.69    5.65
   1  -3  13   99.17    7.47
  -1   3  13  101.96    6.51
  -1  -3 -13   93.46    6.10
  -1   3  12    1.85    3.57
  -1  -3 -12   -0.89    3.19
   1   3 -12    8.39    3.10
  -1  -3 -12    3.76    3.78
   1  -3  12    2.01    4.46
  -1  -3 -11   69.17    5.66
  -1  -3 -11   76.47    5.01
   1  -3  11   55.51    5.68
  -1   3  11   63.08    5.11
   1   3 -11   71.62    4.63
  -1  -3 -10   84.46    5.46
   1  -3  10  103.08    6.49
   1   3 -10   91.71    5.05
  -1   3  10   98.59    5.82
  -1  -3 -10  104.05    6.54
   1   3 -10   94.38    6.04
  -1  -3  -9  244.57   10.22
   1  -3   9  270.52   11.18
   1   3  -9  258.29    9.81
  -1   3   9  262.14   10.42
   1   3  -9  241.17   10.52
  -1  -3  -9  274.85   11.27
   1  -3   8  306.79   11.15
  -1  -3  -8  290.80   11.55
   1  -3   8  299.47   12.27
  -1   3   8  305.30   11.70
  -1  -3  -8  337.43   12.53
   1   3  -8  287.73   11.83
   1   3  -8  299.97   11.04
   1  -3   7 1484.18   47.38
   1  -3   7 1417.33   48.11
  -1  -3  -7 1479.23   47.79
  -1   3   7 1495.62   47.89
   1   3  -7 1440.35   47.86
   1   3  -7 1485.69   47.24
   1  -3   6  374.20   13.11
   1   3  -6  389.95   12.95
   1  -3   6  361.86   13.75
  -1   3   6  362.97   12.52
   1   3  -6  366.71   13.62
  -1  -3  -6  367.93   13.49
   1  -3   6  366.78   13.74
   1   3  -5  549.97   19.55
   1  -3   5  568.30   19.66
   1  -3   5  559.73   19.67
   1   3  -5  562.16   18.86
  -1  -3  -5  543.66   19.34
  -1   3   5  574.51   18.58
   1  -3   5  595.43   19.15
  -1   3   4  274.75   10.66
   1  -3   4  289.25   10.70
   1   3  -4  275.47    9.84
  -1   3   4  288.51    9.56
  -1  -3  -4  265.34   10.32
   1   3  -4  272.55   10.55
   1  -3   4  267.81   10.07
   1   3  -4  277.98    9.83
   1   3  -3 1297.99   41.32
  -1  -3  -3 1261.55   41.84
   1   3  -3 1303.19   41.99
   1   3  -3 1300.94   41.38
  -1  -3  -3 1283.98   41.97
  -1   3   3 1291.28   42.09
   1  -3   3 1305.56   42.10
   1   3  -2 1260.68   40.17
   1  -3   2 1282.31   41.00
   1   3  -2 1265.62   40.34
  -1  -3  -2 1264.60   40.78
  -1   3   2 1211.12   40.89
  -1  -3  -1  155.78    6.37
   1   3  -1  145.91    5.86
  -1  -3  -1  132.57    5.99
  -1   3   1  131.18    6.29
   1  -3   1  145.55    6.39
  -1  -3   0 1877.04   59.66
  -1  -3   0 1939.81   60.26
  -1  -3   0 1891.12   59.99
   1   3   0 1856.35   59.96
   1  -3   0 1853.94   60.32
   1  -3  -1  114.67    5.45
   1   3   1  117.50    5.49
  -1  -3   1  110.44    4.69
  -1  -3   1  109.35    4.97
  -1   3  -1  115.43    5.23
  -1  -3   1  113.05    5.51
  -1  -3   2 1229.70   38.59
   1   3   2 1195.09   39.11
  -1  -3   2 1202.68   38.36
  -1   3  -2 1193.31   38.77
   1  -3  -2 1168.98   39.09
   1   3   3 1246.46   41.52
   1   3   3 1261.15   40.97
  -1   3  -3 1243.06   40.54
  -1  -3   3 1269.37   40.33
   1   3   4  273.41   10.33
  -1   3  -4  269.39   10.17
   1   3   4  309.37   11.62
   1  -3  -4  284.03    9.89
  -1  -3   4  278.38   10.00
   1   3   4  271.51   10.66
   1   3   5  561.85   20.39
  -1   3  -5  534.72   19.65
  -1  -3   5  589.65   19.00
   1   3   5  576.98   19.72
   1  -3  -5  566.28   18.69
  -1   3  -6  325.22   11.73
  -1  -3   6  325.58   11.57
   1  -3  -6  324.87   12.26
  -1   3  -6  331.99   12.41
   1   3   6  340.36   13.24
   1   3   6  315.15   12.27
   1   3   7 1480.52   48.64
   1  -3  -7 1447.45   47.24
   1  -3  -7 1515.79   48.60
  -1  -3   7 1499.19   48.91
  -1   3  -7 1523.24   48.69
   1   3   7 1500.39   49.51
  -1  -3   7 1525.19   48.59
  -1   3  -7 1507.20   48.01
  -1  -3   8  280.31   10.85
  -1   3  -8  258.59   10.08
   1  -3  -8  249.85   10.74
   1  -3  -8  263.84    9.24
   1   3   8  283.92   11.90
  -1  -3   8  256.87   11.11
   1  -3  -8  255.18   10.80
  -1   3  -8  290.87   11.03
   1  -3  -9  259.07    9.40
   1  -3  -9  257.48   10.87
   1  -3  -9  264.03   11.14
  -1  -3   9  280.74   11.50
   1   3   9  279.38   12.05
  -1  -3   9  266.77   10.87
  -1   3  -9  271.90   10.25
  -1   3  -9  272.26   11.03
   1  -3 -10   95.00    4.32
   1  -3 -10   91.91    5.82
  -1   3 -10   95.97    5.91
   1   3  10   73.61    6.59
  -1  -3  10  103.26    6.60
   1  -3 -10   93.47    6.16
  -1   3 -10   85.65    5.06
  -1  -3  10   84.49    5.66
  -1  -3  11   70.13    5.85
  -1   3 -11   54.98    4.38
  -1  -3  11   52.15    4.91
  -1   3 -11   60.96    5.23
   1  -3 -11   51.80    3.40
   1  -3 -11   62.05    5.31
   1  -3 -11   56.11    4.90
   1   3  11   51.95    5.76
  -1  -3  12    0.93    3.79
  -1   3 -12   -2.44    3.68
   1  -3 -12    2.23    2.31
   1  -3 -12   -1.54    4.11
  -1  -3  12    4.45    4.54
  -1   3 -13   87.27    6.35
  -1  -3  13   94.31    7.20
   1  -3 -13   83.60    6.73
   1  -3 -13   88.96    4.76
  -1  -3  13   89.81    6.20
  -1  -3  14   16.14    5.17
   1  -3 -14   19.76    3.16
  -1   3 -14   19.58    5.34
  -1   3 -14   14.92    4.55
  -1  -3  14   11.34    4.38
   1  -3 -14   16.22    5.16
  -1  -3  15   46.12    6.29
   1  -3 -15   32.40    3.64
  -1   3 -15   29.78    5.80
  -1   3 -15   34.45    5.16
  -1  -3  15   29.20    5.02
   1  -3 -15   26.17    5.74
  -1  -3  16   16.11    5.77
   1  -3 -16    8.47    3.28
  -1   3 -16    3.69    5.65
  -1   3 -16    9.19    5.13
  -1  -3  16   22.28    4.91
   1  -3 -16   16.07    5.81
  -1   3 -17    5.01    5.68
  -1   3 -17    4.14    5.11
   1  -3 -17   -0.54    3.37
  -1  -3  17   -0.39    4.68
  -1  -3  17   10.90    6.16
   1  -3 -17    9.41    5.72
  -1   3 -18   16.45    6.33
  -1   3 -18    7.24    5.00
   1  -3 -18    8.28    3.72
  -1  -3  18   12.75    5.21
   1  -3 -18    2.94    5.91
  -1  -3  18   18.26    6.43
  -1   3 -19   13.60    6.86
  -1   3 -19   20.19    5.91
   1  -3 -19    9.38    3.93
  -1  -3  19   13.26    5.69
   1  -3 -19   18.04    7.03
  -1  -3  19   14.88    6.68
   1  -3 -20   11.82    6.61
   1  -3 -20    9.89    4.05
  -1   3 -20   17.54    6.57
  -1   3 -20    8.43    5.60
  -1  -3  20   11.10    5.48
  -1  -3  20    9.27    6.63
   1  -3 -21    7.37    4.13
  -1   3 -21    2.72    6.86
   1  -3 -21    3.45    6.94
  -1  -3  21    0.46    5.63
  -1   3 -21    1.64    5.60
   1  -3 -22    1.74    4.08
  -1   3 -22   -0.71    6.86
   1  -3 -22    5.77    7.44
  -1  -3  22   -1.42    5.65
  -1   3 -22    1.71    5.84
   1  -3 -23    8.26    7.58
   1  -3 -23   -0.36    4.24
  -1  -3  23    6.83    5.86
  -1   3 -23   -3.53    5.89
   1  -3 -24    5.46    7.59
   1  -3 -24    2.99    4.25
  -1  -3  24    1.00    5.86
  -1   3 -24   -3.04    6.20
   1  -3 -25   10.52    8.28
   1  -3 -25    5.38    4.47
  -1   3 -25   -7.52    6.44
  -1  -3  25   -5.12    6.24
   1  -3 -26    0.84    8.17
  -1  -3  26   -5.75    6.24
  -1   3 -26    3.22    6.42
  -1  -3  27   -7.43    6.44
  -1   3 -27    3.30    6.68
  -1  -3  28    4.29    6.71
  -1   3 -28    8.10    6.82
  -1  -3  29    8.67    6.69
  -1   3 -29    0.69    7.00
  -1   3 -30   -9.13    7.48
   1   4 -28    0.53    5.91
   1   4 -27    5.22    5.67
   1   4 -26   -5.10    5.78
   1   4 -25    2.98    5.42
  -1  -4 -25    5.67    5.06
  -1  -4 -25    6.97    8.89
   1   4 -24    0.97    5.37
  -1  -4 -24   -0.46    4.92
  -1  -4 -24   -6.71    8.29
   1   4 -23    2.80    5.18
  -1  -4 -23   -1.81    4.81
   1   4 -22    4.94    5.10
  -1  -4 -22    3.09    4.65
   1   4 -21    5.61    4.74
  -1  -4 -21   13.27    4.78
   1   4 -20    0.41    4.59
  -1  -4 -20    2.90    4.34
   1   4 -19    3.54    4.46
  -1  -4 -19    7.22    4.49
   1  -4  19    6.73    6.46
   1   4 -18   11.61    4.78
  -1  -4 -18    3.85    4.45
   1  -4  18   17.05    6.47
   1   4 -17   26.25    4.86
  -1  -4 -17   12.99    4.45
   1  -4  17   20.25    6.37
   1   4 -16   15.75    4.16
  -1  -4 -16   14.58    4.12
   1  -4  16   19.88    6.12
  -1  -4 -15    8.18    3.89
   1   4 -15    4.11    3.84
  -1   4  15    5.81    4.69
   1  -4  15   10.68    5.80
  -1  -4 -14    5.52    3.53
   1  -4  14    0.48    5.24
   1   4 -14   -0.89    3.47
  -1   4  14    6.84    4.47
  -1  -4 -13   12.74    3.82
   1  -4  13   16.11    3.51
   1  -4  13   19.82    5.37
  -1   4  13   23.97    4.58
   1   4 -13   13.34    3.66
   1   4 -12   40.77    5.24
   1  -4  12   52.34    4.43
  -1  -4 -12   46.04    4.51
   1  -4  12   49.01    5.98
  -1   4  12   59.15    5.35
   1   4 -12   50.28    4.45
   1   4 -11    3.53    4.02
   1   4 -11    9.76    3.18
  -1  -4 -11    7.60    3.36
  -1   4  11    9.12    3.99
   1  -4  11    9.51    4.71
   1  -4  11    9.17    3.08
   1  -4  10  128.25    6.42
  -1  -4 -10  132.02    6.65
   1   4 -10  125.65    7.17
  -1   4  10  130.68    7.29
   1   4 -10  129.90    6.27
   1  -4  10  127.88    7.54
  -1   4   9   24.19    3.89
   1   4  -9   25.55    4.13
   1   4  -9   27.43    3.29
   1  -4   9   22.79    3.29
  -1  -4  -9   27.84    3.47
   1  -4   9   15.90    4.33
   1  -4   8  335.49   13.64
  -1  -4  -8  327.75   12.86
   1  -4   8  341.33   12.80
   1   4  -8  331.13   13.33
   1   4  -8  363.46   12.68
  -1   4   8  367.97   13.67
   1   4  -7  386.95   15.61
  -1  -4  -7  434.84   15.44
   1  -4   7  425.68   15.27
   1  -4   7  429.42   15.99
   1  -4   7  429.60   15.91
   1   4  -7  437.56   15.07
  -1   4   7  435.39   14.69
  -1   4   6  873.22   28.03
   1   4  -6  879.45   28.35
   1  -4   6  868.69   29.21
   1   4  -6  850.96   28.97
   1   4  -6  841.38   28.13
  -1  -4  -6  834.89   29.13
   1  -4   6  847.02   28.59
  -1  -4  -6  848.50   28.71
   1   4  -5  779.96   25.67
   1  -4   5  762.40   26.44
   1   4  -5  746.14   26.30
   1   4  -5  765.54   25.41
  -1  -4  -5  797.70   26.50
  -1   4   5  765.12   26.55
   1  -4   5  778.76   26.00
  -1  -4  -5  787.23   26.09
  -1   4   5  775.74   25.37
   1   4  -4  627.10   21.15
   1   4  -4  610.43   20.09
   1  -4   4  585.73   21.12
  -1  -4  -4  603.02   21.13
   1   4  -4  603.35   20.43
  -1   4   4  577.60   21.22
  -1   4   4  617.70   20.16
   1  -4   3 1158.69   37.30
   1   4  -3 1126.02   36.14
   1   4  -3 1119.79   36.58
  -1  -4  -3 1124.49   37.09
  -1   4   3 1089.88   37.25
  -1  -4  -2   43.50    3.80
   1   4  -2   43.54    3.55
   1  -4   2   41.70    4.24
  -1  -4  -1  514.00   17.70
   1   4  -1  511.13   17.55
   1  -4   1  519.75   18.05
   1   4  -1  484.62   17.92
  -1  -4   0  401.30   14.09
   1   4   0  393.27   14.06
  -1   4   0  377.90   14.12
  -1  -4   0  401.92   14.41
  -1  -4   0  395.27   13.41
   1  -4   0  383.41   14.44
  -1  -4   1  561.41   19.41
   1  -4  -1  564.86   19.92
  -1  -4   1  577.06   18.86
  -1   4  -1  566.21   19.66
  -1  -4   1  577.10   19.85
   1   4   1  565.88   19.84
  -1  -4   2   22.60    3.13
  -1  -4   2   25.57    2.50
   1  -4  -2   27.84    3.76
  -1   4  -2   23.06    3.34
   1   4   2   24.37    3.49
   1   4   3 1121.55   36.78
  -1   4  -3 1137.26   36.51
   1  -4  -3 1130.61   36.91
  -1  -4   3 1157.72   36.31
   1   4   4  577.71   20.58
  -1   4  -4  568.72   20.44
   1  -4  -4  587.96   20.92
   1   4   4  597.09   21.75
   1   4   4  631.53   20.95
  -1   4  -4  611.43   20.88
  -1  -4   4  609.84   20.31
  -1  -4   5  746.04   24.33
  -1   4  -5  752.41   25.00
   1   4   5  701.81   24.61
   1  -4  -5  724.30   23.98
   1   4   5  729.61   25.87
   1   4   5  701.40   24.85
  -1  -4   6  910.73   29.83
  -1   4  -6  933.92   30.60
   1   4   6  856.19   31.33
   1  -4  -6  903.54   29.32
   1   4   6  890.07   30.48
   1  -4  -7  417.49   13.97
   1   4   7  415.50   15.41
  -1  -4   7  414.73   14.71
  -1   4  -7  411.77   15.45
  -1   4  -7  399.04   14.85
   1  -4  -7  413.07   15.39
   1   4   7  420.39   16.42
   1   4   8  377.35   14.41
   1  -4  -8  376.64   14.44
  -1   4  -8  381.63   13.88
   1   4   8  362.86   15.33
  -1   4  -8  381.35   14.49
  -1   4  -9   10.73    3.30
  -1   4  -9   11.53    3.65
  -1  -4   9   15.05    4.63
   1   4   9   15.14    4.95
   1  -4  -9   16.46    3.91
   1  -4 -10  143.76    5.79
  -1   4 -10  142.21    7.58
   1  -4 -10  144.85    7.91
  -1  -4  10  138.47    8.09
  -1   4 -10  144.57    7.00
   1  -4 -10  147.60    7.80
   1   4  10  138.48    8.68
   1  -4 -11    2.70    2.08
  -1   4 -11    4.77    3.43
  -1   4 -11    3.81    3.66
  -1  -4  11    5.74    4.65
  -1  -4  11    2.57    3.93
   1   4  11    8.12    4.84
   1  -4 -11    1.52    4.17
   1  -4 -11    2.14    3.65
   1  -4 -12   47.91    5.12
   1   4  12   37.59    5.98
  -1  -4  12   51.02    5.51
  -1   4 -12   42.01    4.51
   1  -4 -12   43.96    3.23
  -1  -4  12   50.91    5.82
   1  -4 -12   48.43    5.61
  -1   4 -12   38.72    4.93
   1   4  13   21.40    5.75
  -1   4 -13   17.76    4.05
  -1   4 -13   24.23    4.55
   1  -4 -13   21.14    4.68
   1  -4 -13   20.67    2.86
  -1  -4  13   22.60    5.51
  -1  -4  13   19.96    4.81
   1  -4 -13   12.31    4.99
  -1  -4  14    3.29    4.41
   1  -4 -14    1.50    2.50
  -1   4 -14    4.06    4.40
   1  -4 -14    1.64    4.38
   1   4  14   -3.25    5.54
  -1  -4  14    1.94    5.27
   1  -4 -14    8.91    5.26
  -1   4 -15    5.55    4.56
   1  -4 -15    0.85    4.44
  -1  -4  15    4.57    4.75
   1  -4 -15    6.27    2.94
  -1  -4  15    2.05    5.44
   1  -4 -15    8.99    5.57
  -1   4 -16   10.79    4.93
   1  -4 -16   18.19    5.10
  -1  -4  16   18.27    5.15
   1  -4 -16   17.41    3.34
  -1  -4  16   16.25    6.23
   1  -4 -16   17.58    6.16
  -1   4 -17   14.10    5.43
   1  -4 -17   20.75    5.38
  -1  -4  17   22.79    6.37
   1  -4 -17   20.57    3.51
  -1  -4  17   22.27    5.55
   1  -4 -17   20.48    6.42
  -1   4 -18   11.81    5.62
   1  -4 -18    0.48    5.21
  -1  -4  18    2.99    6.36
   1  -4 -18    3.73    3.27
  -1  -4  18    2.14    5.13
   1  -4 -18    2.41    5.93
   1  -4 -19    5.95    5.38
   1  -4 -19    3.16    3.44
   1  -4 -19    3.19    6.26
  -1  -4  19    6.85    6.37
  -1  -4  19    1.77    5.47
  -1   4 -19    2.05    5.35
   1  -4 -20    9.74    5.48
   1  -4 -20    1.93    3.49
   1  -4 -20    8.75    6.70
  -1   4 -20   -1.07    5.46
  -1  -4  20   -5.03    5.42
   1  -4 -21   13.23    5.88
   1  -4 -21   16.94    7.48
  -1   4 -21   11.61    5.80
  -1  -4  21   13.21    5.96
   1  -4 -21    6.07    3.70
   1  -4 -22   -0.74    7.19
  -1   4 -22    9.16    5.88
  -1  -4  22   -1.46    5.70
   1  -4 -22   -1.80    3.63
   1  -4 -23   -4.64    7.43
  -1   4 -23    1.18    5.82
  -1  -4  23   -0.50    5.82
   1  -4 -23   -2.80    3.83
   1  -4 -24  -12.05    8.12
  -1   4 -24    4.87    6.33
  -1  -4  24   10.19    6.36
   1  -4 -24    2.87    3.91
  -1  -4  25    1.56    6.18
  -1   4 -25   -1.88    6.24
   1  -4 -25   -0.83    8.21
  -1  -4  26    1.59    6.34
  -1   4 -26    4.48    6.71
   1  -4 -26   15.46    8.76
  -1   4 -27   -3.27    6.97
  -1  -4  27    3.23    6.61
  -1   4 -28   -5.98    7.12
  -1   4 -29   -3.38    6.68
   1   5 -27    8.10    5.97
   1  -5  26   -1.25    5.05
   1   5 -26    0.50    5.52
   1  -5  25    0.41    4.86
   1   5 -25    5.83    5.52
   1  -5  24   -2.05    4.75
  -1  -5 -24   -3.45    4.70
   1   5 -24   -0.95    5.45
  -1  -5 -24    4.31    8.39
   1  -5  23   -3.23    4.75
  -1  -5 -23    2.97    4.48
   1   5 -23   -3.21    5.14
  -1  -5 -23  -10.80    8.29
   1   5 -22    3.56    5.07
  -1  -5 -22    2.91    4.79
  -1  -5 -22   -0.80    7.43
   1  -5  22   -1.19    4.57
   1   5 -21   -3.86    4.67
  -1  -5 -21    1.62    4.39
  -1  -5 -21   -3.81    7.36
   1  -5  21    6.21    4.61
   1   5 -20    2.06    4.65
   1  -5  20    9.86    4.62
  -1  -5 -20   17.82    4.62
  -1  -5 -20    6.54    7.56
  -1  -5 -19   15.40    4.49
  -1  -5 -19    9.64    7.52
   1   5 -19   10.31    4.82
   1  -5  19   16.25    4.58
   1  -5  18   -7.39    6.37
   1  -5  18    3.24    4.18
  -1  -5 -18    2.61    3.97
   1   5 -18   -0.38    4.40
   1  -5  17   -5.88    6.48
   1  -5  17    9.08    4.23
  -1   5  17    1.51    5.24
  -1  -5 -17    5.43    4.19
   1   5 -17    2.54    4.31
   1  -5  16   28.55    6.88
   1  -5  16   21.70    4.68
  -1   5  16   21.31    5.79
  -1  -5 -16   29.97    4.78
   1   5 -16   22.58    4.73
   1  -5  15   15.40    6.04
   1  -5  15   17.75    4.14
  -1   5  15   18.33    5.41
  -1  -5 -15    9.75    4.03
   1   5 -15   13.95    4.18
   1  -5  14   34.71    6.36
   1  -5  14   29.37    4.36
   1   5 -14   25.54    5.51
  -1   5  14   24.73    5.53
  -1  -5 -14   22.37    4.20
   1   5 -14   22.08    4.42
   1   5 -13   15.02    4.04
   1   5 -13    5.00    4.61
   1  -5  13    8.06    3.94
   1  -5  13   13.37    5.45
  -1  -5 -13   10.91    3.73
  -1   5  13    8.53    5.14
   1  -5  12  116.30    6.92
  -1  -5 -12  135.41    6.88
   1   5 -12  123.38    6.74
  -1   5  12  117.77    7.89
   1   5 -12  119.35    7.73
   1  -5  12  131.11    8.42
   1  -5  11  155.40    8.87
   1  -5  11  142.72    7.47
  -1  -5 -11  144.34    7.31
  -1   5  11  165.40    8.72
   1   5 -11  146.26    8.34
   1   5 -11  154.16    7.40
  -1  -5 -10   15.09    3.35
   1   5 -10    8.02    3.25
   1   5 -10   10.18    4.41
   1  -5  10    8.52    3.44
  -1   5  10   14.76    4.57
   1  -5  10   20.57    4.92
  -1  -5 -10    6.30    4.13
  -1   5   9  115.70    7.33
   1   5  -9  117.48    7.18
  -1  -5  -9  122.00    7.49
  -1  -5  -9  118.55    6.42
   1  -5   9  129.24    6.62
   1  -5   9  125.13    7.60
   1   5  -9  137.38    6.42
  -1   5   9  127.81    5.95
   1   5  -8  577.83   19.87
   1  -5   8  561.03   20.23
   1  -5   8  577.52   20.72
   1   5  -8  572.04   20.65
  -1  -5  -8  568.68   20.97
  -1   5   8  580.72   19.56
   1  -5   8  567.63   20.91
  -1  -5  -8  573.44   20.11
   1   5  -8  553.33   19.52
   1  -5   7   93.60    5.67
  -1  -5  -7  106.83    6.60
  -1   5   7  109.60    5.19
   1   5  -7   99.79    5.43
   1   5  -7  100.26    5.05
   1   5  -7  109.20    6.56
  -1  -5  -7   93.33    5.59
   1  -5   7  115.22    6.42
   1   5  -6  971.35   32.59
   1  -5   6  972.22   32.71
   1   5  -6  950.64   31.35
   1   5  -6  962.79   31.84
  -1  -5  -6  947.94   32.70
  -1   5   6  949.61   31.59
   1  -5   6  966.23   32.25
  -1   5   5  408.27   14.33
  -1   5   5  361.52   15.40
  -1  -5  -5  378.37   15.23
   1   5  -5  412.25   14.62
   1   5  -5  403.80   14.00
   1  -5   5  433.15   15.51
   1   5  -5  425.55   15.40
  -1   5   4  525.99   18.12
   1   5  -4  534.03   18.44
  -1  -5  -4  535.02   19.02
   1   5  -4  546.31   19.11
   1  -5   4  525.17   19.11
   1   5  -4  511.09   17.67
   1  -5   3   81.80    5.64
  -1  -5  -3   84.93    5.39
   1   5  -3   78.75    4.88
   1  -5   2  126.38    6.85
  -1  -5  -2  137.34    6.75
   1   5  -2  123.78    6.24
   1  -5   1  623.37   22.23
  -1  -5  -1  631.13   21.96
   1   5  -1  622.71   21.75
  -1   5   1  651.81   22.09
   1   5  -1  619.21   22.15
   1  -5   0 1214.96   38.89
  -1  -5   0 1178.44   37.51
  -1  -5   0 1145.04   38.38
   1   5   0 1196.42   38.54
   1   5   0 1088.55   38.61
  -1   5   0 1144.37   38.51
   1   5   1  655.64   23.06
   1  -5  -1  674.40   23.23
  -1  -5   1  640.93   22.67
  -1  -5   1  671.78   21.81
   1   5   1  667.17   22.93
  -1   5  -1  645.64   22.81
  -1  -5   1  653.34   23.01
   1   5   2  138.63    6.96
   1  -5  -2  141.16    7.14
  -1  -5   2  139.58    6.70
  -1  -5   2  132.66    5.59
  -1   5  -2  151.95    7.16
  -1   5  -2  130.27    6.79
   1   5   3   79.10    5.34
   1  -5  -3   78.59    5.63
  -1   5  -3   87.94    5.35
  -1  -5   3   95.04    5.29
  -1   5  -3   91.50    5.48
   1   5   4  552.19   19.09
  -1   5  -4  539.11   18.79
  -1  -5   4  530.57   18.56
  -1   5  -4  514.73   19.06
   1  -5  -4  496.14   19.20
   1  -5  -5  369.86   15.06
  -1   5  -5  396.22   12.86
   1   5   5  418.11   16.26
  -1  -5   5  404.58   14.54
   1   5   5  403.99   14.88
  -1   5  -5  394.12   15.09
   1   5   5  392.74   14.98
  -1  -5   6  985.99   32.97
   1   5   6  929.02   32.56
   1   5   6  957.21   33.96
  -1  -5   6 1010.38   32.31
   1  -5  -6  955.34   31.74
  -1   5  -6  966.53   32.93
   1   5   6  968.59   32.85
  -1   5  -7  130.91    6.64
  -1  -5   7  112.87    6.18
  -1  -5   7  123.73    6.88
  -1   5  -7  113.14    6.84
   1   5   7  129.26    8.18
   1  -5  -7  126.14    5.43
   1   5   7  122.34    6.81
   1  -5  -8  614.91   20.41
   1   5   8  597.40   23.22
  -1   5  -8  632.65   21.60
   1   5   8  631.06   22.10
  -1  -5   8  600.84   22.04
  -1   5  -8  612.49   22.08
  -1  -5   8  579.98   21.27
   1  -5  -8  656.75   22.30
   1  -5  -9  146.00    7.75
  -1   5  -9  119.49    7.31
  -1  -5   9  134.61    7.53
  -1   5  -9  136.02    7.08
   1   5   9  144.50    8.79
   1   5   9  131.76    7.34
  -1   5 -10   12.27    4.21
   1  -5 -10   10.33    4.40
   1   5  10   11.69    5.24
  -1   5 -10   11.85    4.00
   1  -5 -11  173.87    9.14
   1  -5 -11  162.08    8.84
   1   5  11  163.11    9.97
  -1   5 -11  161.65    8.11
  -1   5 -11  160.55    8.63
   1  -5 -12  121.00    8.17
   1   5  12  118.24    8.95
  -1   5 -12  120.35    7.06
  -1   5 -12  130.05    7.72
   1  -5 -12  126.33    7.85
  -1   5 -13   10.65    4.32
   1  -5 -13    6.04    4.58
   1   5  13   10.94    5.93
  -1   5 -13   12.61    4.47
   1  -5 -13    7.54    5.03
  -1   5 -14   14.38    4.69
   1  -5 -14   18.62    2.94
   1  -5 -14   32.07    6.13
  -1   5 -14   30.13    5.32
   1   5  14   25.12    6.65
   1  -5 -14   29.19    5.53
   1  -5 -15   10.44    2.78
   1  -5 -15    9.52    6.05
  -1   5 -15   10.17    4.81
   1   5  15   14.87    6.35
   1  -5 -15   22.35    5.37
   1  -5 -16   26.22    3.16
   1  -5 -16   18.98    6.32
  -1   5 -16   25.32    5.50
   1   5  16   31.84    7.00
   1  -5 -16   26.09    5.85
  -1   5 -17    1.44    5.10
   1  -5 -17    5.51    2.89
   1  -5 -17   15.99    5.74
   1  -5 -17    2.35    6.09
  -1   5 -18    5.48    5.16
   1  -5 -18   -0.43    2.86
   1  -5 -18    4.66    5.48
   1  -5 -18    3.12    6.22
  -1   5 -19   14.97    5.81
   1  -5 -19   12.54    3.39
   1  -5 -19   14.96    5.85
   1  -5 -19   15.79    7.04
   1  -5 -20   14.54    7.55
   1  -5 -20    7.68    3.28
  -1   5 -20   13.39    5.73
   1  -5 -21    2.18    7.25
   1  -5 -21    5.32    3.12
  -1   5 -21    3.87    5.55
   1  -5 -22    3.04    7.24
   1  -5 -22   -0.99    3.41
  -1   5 -22   12.54    6.12
   1  -5 -23    9.50    8.04
   1  -5 -23   -1.78    3.30
  -1   5 -23    1.76    5.94
  -1   5 -24   -2.41    6.19
   1  -5 -24   -0.82    8.29
  -1   5 -25    9.25    6.72
   1  -5 -25   -6.86    8.50
  -1   5 -26    6.94    6.44
  -1   5 -27    2.57    6.76
  -1   5 -28    3.91    6.78
  -1   5 -29   -1.98    6.93
   1   6 -25   -1.44    5.43
   1  -6  25    5.69    5.36
   1   6 -24   -2.82    5.38
   1  -6  24   -5.22    5.31
   1  -6  23   -0.43    4.90
   1   6 -23   -3.21    5.15
  -1  -6 -23    6.01    8.21
   1  -6  22   -2.13    4.90
  -1  -6 -22   -3.90    4.47
   1   6 -22   -1.79    5.20
  -1  -6 -22    5.77    7.91
  -1  -6 -21    0.38    4.25
   1   6 -21   -1.30    4.95
   1  -6  21    0.42    4.98
  -1  -6 -21   -7.12    7.61
  -1  -6 -20   -0.38    4.09
   1   6 -20    7.15    5.09
   1  -6  20    5.36    4.81
  -1  -6 -20   -6.79    7.51
  -1  -6 -19    5.54    4.15
   1   6 -19    5.29    4.79
  -1  -6 -19    2.18    6.94
   1  -6  19    2.43    4.64
  -1   6  18   -1.76    6.11
  -1  -6 -18   -1.45    4.07
   1   6 -18    4.33    4.58
   1  -6  18   -2.77    4.48
  -1  -6 -18   15.33    7.14
  -1  -6 -17   10.67    7.03
   1  -6  17    7.36    6.56
  -1  -6 -17   10.61    4.31
   1   6 -17    4.17    4.40
  -1   6  17    9.80    5.97
   1  -6  17   10.48    4.60
  -1  -6 -16   26.16    7.26
   1  -6  16   23.97    6.57
   1   6 -16   21.51    4.72
  -1  -6 -16   23.73    4.28
   1  -6  16   22.35    4.82
  -1   6  16   16.90    5.99
  -1  -6 -15   64.79    8.12
   1   6 -15   52.91    6.89
  -1  -6 -15   62.56    5.51
   1  -6  15   75.54    7.94
  -1   6  15   74.63    7.73
   1   6 -15   75.93    5.90
   1  -6  15   63.58    5.90
   1   6 -14   58.60    6.71
   1   6 -14   47.32    5.14
   1  -6  14   45.59    7.01
  -1  -6 -14   49.68    7.36
  -1  -6 -14   57.31    5.19
   1  -6  14   47.66    5.44
  -1   6  14   56.74    6.68
  -1   6  13   34.84    6.24
   1  -6  13   38.06    5.10
   1   6 -13   23.03    5.83
   1   6 -13   42.84    4.92
  -1  -6 -13   35.19    4.52
  -1  -6 -13   34.90    6.54
  -1  -6 -13   38.74    6.05
   1  -6  13   26.79    6.18
   1   6 -12   24.54    4.29
  -1   6  12   22.39    5.40
   1   6 -12    8.13    5.02
   1  -6  12   14.14    4.44
  -1  -6 -12   22.18    5.62
  -1  -6 -12   20.70    6.07
  -1  -6 -12   15.96    3.81
   1  -6  12   12.72    5.62
   1  -6  11   56.61    6.30
  -1   6  11   64.40    6.52
   1   6 -11   55.63    6.14
  -1  -6 -11   54.30    6.35
   1   6 -11   61.98    5.09
   1  -6  11   64.18    5.40
   1   6 -11   58.34    4.50
  -1  -6 -11   67.21    5.12
   1   6 -10   16.07    3.89
  -1   6  10   13.15    5.06
   1   6 -10   18.52    4.84
  -1  -6 -10   18.23    5.03
   1   6 -10   17.95    3.19
  -1   6  10   19.25    3.37
   1  -6  10   19.38    5.27
   1  -6  10   22.03    4.04
   1   6  -9   58.04    5.01
   1  -6   9   69.66    5.97
  -1   6   9   72.89    4.82
   1   6  -9   69.34    6.37
  -1  -6  -9   67.83    6.35
   1  -6   9   68.37    6.45
  -1   6   9   56.95    5.91
   1   6  -9   72.93    4.50
  -1   6   8   48.70    4.07
   1   6  -8   48.32    5.45
   1  -6   8   54.49    5.35
   1   6  -8   57.59    4.60
  -1  -6  -8   47.13    5.60
   1  -6   8   51.56    4.97
   1   6  -8   56.40    3.87
   1   6  -7   69.96    5.98
   1   6  -7   65.55    4.92
   1  -6   7   73.47    5.84
   1  -6   7   70.20    5.39
  -1  -6  -7   67.91    5.64
   1   6  -7   66.54    4.09
  -1   6   7   70.88    4.63
  -1   6   6  173.99    7.83
   1   6  -6  174.11    8.97
   1  -6   6  182.96    8.98
   1   6  -6  177.61    7.23
   1   6  -6  182.72    8.22
  -1  -6  -6  192.85    9.11
  -1   6   5  121.72    6.10
   1  -6   5  119.70    7.06
   1   6  -5  120.96    6.51
  -1  -6  -5  124.66    7.06
   1   6  -5  131.52    7.27
  -1  -6  -4  414.96   16.05
   1   6  -4  414.02   15.46
  -1   6   4  411.90   15.18
   1  -6   4  441.67   16.30
   1  -6   3  505.64   18.58
  -1  -6  -3  492.74   18.30
   1   6  -3  488.45   17.86
  -1   6   2  137.28    7.20
  -1  -6  -2  141.61    7.28
   1   6  -2  130.49    6.90
   1  -6   2  134.10    7.45
  -1  -6  -1  216.39    9.50
   1   6  -1  218.53    9.40
   1  -6   1  222.39    9.80
  -1   6   1  201.41    9.40
   1   6  -1  205.34    9.55
  -1  -6  -1  215.11    8.22
   1  -6   0   26.70    4.33
  -1  -6   0   22.17    3.74
  -1   6   0   22.51    4.19
   1   6   0   23.02    3.81
  -1   6   0   24.32    3.81
   1   6   0   22.47    3.93
  -1  -6   0   29.54    2.76
   1  -6  -1  217.84    9.78
  -1  -6   1  206.72    9.15
  -1  -6   1  209.71    7.80
  -1   6  -1  201.31    9.55
   1   6   1  206.55    9.43
  -1   6  -1  196.93    9.24
   1  -6  -2  127.64    7.32
  -1  -6   2  147.17    7.13
  -1  -6   2  133.55    5.51
   1   6   2  130.22    7.11
  -1   6  -2  130.97    7.34
  -1   6  -2  135.49    7.18
  -1  -6   3  485.54   17.78
   1  -6  -3  485.11   18.36
   1   6   3  494.38   18.12
  -1   6  -3  487.83   18.16
  -1   6  -3  484.28   17.94
  -1  -6   4  437.09   15.92
   1   6   4  407.45   16.22
  -1   6  -4  438.19   16.20
  -1   6  -4  425.62   16.30
   1  -6  -4  426.53   16.54
   1   6   5  115.85    7.05
   1  -6  -5  115.88    7.45
   1   6   5  135.83    7.32
  -1   6  -5  149.70    7.61
   1   6   5  160.23    9.13
  -1  -6   5  135.93    6.91
   1   6   6  172.79    8.64
   1  -6  -6  176.28    8.95
  -1  -6   6  186.50    8.23
  -1   6  -6  173.95    8.62
  -1   6  -6  163.57    5.90
   1   6   6  183.56    8.55
  -1  -6   6  183.00    8.81
   1   6   6  188.00   10.02
  -1   6  -7   68.27    3.15
   1   6   7   67.11    5.53
   1   6   7   65.56    6.72
   1   6   7   62.15    5.47
  -1  -6   7   80.28    5.92
   1  -6  -7   67.91    5.77
   1  -6  -7   66.17    4.25
  -1  -6   7   71.34    5.18
  -1   6  -7   61.68    5.52
  -1  -6   8   71.40    5.21
  -1   6  -8   67.74    5.58
   1   6   8   63.63    5.46
  -1  -6   8   58.95    5.54
   1   6   8   63.37    5.51
  -1   6  -8   61.63    5.43
   1   6   8   62.75    6.92
   1  -6  -8   55.79    3.79
  -1   6  -9   84.96    6.41
  -1  -6   9   85.35    6.51
   1   6   9   93.89    6.40
  -1  -6   9   94.36    5.86
   1  -6  -9   86.38    4.44
   1  -6  -9   84.40    6.68
   1   6   9   80.66    7.67
  -1   6  -9   83.61    6.26
  -1   6 -10   18.15    4.55
   1   6  10   25.04    4.71
  -1  -6  10   22.05    4.75
   1  -6 -10   28.96    4.99
  -1   6 -10   29.33    4.90
   1   6  10   30.74    6.16
   1  -6 -11   58.27    6.20
  -1   6 -11   50.97    5.73
   1   6  11   43.65    6.91
  -1   6 -11   48.66    5.26
  -1  -6  11   57.44    5.82
  -1   6 -12   29.57    5.18
   1   6  12   21.48    6.33
   1  -6 -12   20.99    5.62
   1  -6 -12   19.20    5.62
  -1  -6  12   16.23    5.02
  -1   6 -12   24.63    4.82
  -1   6 -13   35.78    5.63
   1   6  13   36.24    7.21
   1  -6 -13   40.56    6.15
  -1   6 -13   36.05    5.44
  -1  -6  13   33.39    5.54
   1  -6 -13   23.78    6.19
  -1   6 -14   50.06    6.05
   1   6  14   59.76    7.71
   1  -6 -14   33.54    6.17
   1  -6 -14   54.06    7.07
  -1  -6  14   33.91    5.42
  -1   6 -14   48.34    5.80
  -1   6 -15   62.28    6.44
   1   6  15   73.24    8.45
   1  -6 -15   59.81    6.78
  -1   6 -15   66.71    6.70
   1  -6 -15   75.73    7.83
  -1  -6  15   65.61    6.52
  -1   6 -16   17.52    5.37
  -1   6 -16   22.65    5.50
   1  -6 -16   21.24    5.69
   1  -6 -16   18.39    6.57
  -1  -6  16   16.74    5.38
   1   6  16   20.93    7.13
   1  -6 -17   19.89    6.50
  -1   6 -17    8.49    5.60
   1   6  17    7.88    6.78
   1  -6 -17   11.25    5.52
  -1   6 -18    9.78    5.45
   1  -6 -18    9.74    6.90
  -1   6 -19   -5.83    5.69
   1  -6 -19    0.68    6.90
  -1   6 -20    1.64    5.67
   1  -6 -20    2.14    7.13
  -1   6 -21    5.04    5.88
   1  -6 -21  -11.21    7.68
  -1   6 -22    4.02    5.78
   1  -6 -22   -2.34    7.74
  -1   6 -23   11.19    6.24
   1  -6 -23   -4.88    8.14
  -1   6 -24   -4.22    6.32
   1  -6 -24    4.23    8.60
  -1   6 -25   -1.84    6.51
  -1  -6  26  -10.79    6.40
  -1   6 -26  -11.88    6.88
  -1  -6  27   -1.72    6.18
  -1   6 -27   -8.88    6.75
  -1   6 -28    5.14    6.67
   1  -7  25    0.46    5.18
   1  -7  24    5.51    5.21
   1   7 -24    4.66    5.29
   1  -7  23    4.12    5.29
   1   7 -23   -4.58    5.40
   1  -7  22    6.82    5.40
   1   7 -22    3.59    5.32
  -1  -7 -22    1.71    8.25
  -1  -7 -21   -0.82    7.94
   1   7 -21   -0.88    5.02
   1  -7  21   -4.50    5.25
  -1  -7 -21   -2.93    4.17
  -1  -7 -20   -6.35    7.76
   1  -7  20   -1.78    4.86
   1   7 -20    0.86    4.74
  -1  -7 -20    1.09    3.98
  -1   7  19    5.99    6.92
  -1  -7 -19   13.03    7.49
   1  -7  19   -5.70    4.80
   1   7 -19   -1.67    4.59
  -1  -7 -19    2.53    4.11
  -1   7  18   -4.60    6.46
  -1  -7 -18    9.58    7.59
   1  -7  18    2.59    4.81
   1   7 -18   -1.62    4.53
  -1  -7 -18   -1.79    3.95
  -1   7  17    1.29    6.46
  -1  -7 -17   -2.83    6.91
   1  -7  17    1.71    4.75
   1   7 -17    6.74    4.42
  -1  -7 -17    1.06    3.97
   1   7 -16    9.48    5.87
   1   7 -16   16.58    4.81
  -1   7  16   17.72    6.38
  -1  -7 -16   24.33    7.16
   1  -7  16    8.39    4.68
  -1  -7 -16   16.88    4.22
   1  -7  15   27.71    5.14
  -1   7  15   40.64    6.90
   1   7 -15   24.02    4.68
   1   7 -15   25.73    6.43
   1   7 -15   35.36    4.48
  -1  -7 -15   27.22    7.06
   1  -7  15   30.34    6.87
   1  -7  14  129.12    8.04
   1   7 -14  140.63    9.30
  -1  -7 -14  154.98   10.30
   1   7 -14  127.53    7.18
   1  -7  14  132.28    9.76
  -1   7  14  140.52    9.71
  -1  -7 -14  125.26    9.10
   1   7 -14  136.29    7.87
   1  -7  13   17.58    6.42
   1   7 -13   24.65    4.72
  -1   7  13   16.91    6.11
   1   7 -13   25.25    6.03
  -1  -7 -13   20.57    5.76
  -1  -7 -13   18.77    6.25
   1  -7  13   17.27    4.98
   1   7 -13   21.74    4.01
   1  -7  12   91.24    6.73
  -1   7  12   88.87    8.12
   1   7 -12   82.72    7.52
   1   7 -12  102.99    6.65
   1   7 -12   93.62    5.67
  -1  -7 -12   92.37    7.76
  -1  -7 -12  106.59    8.63
   1  -7  12   97.12    8.20
   1   7 -11   36.94    4.82
  -1  -7 -11   26.37    5.62
  -1  -7 -11   19.65    2.34
   1  -7  11   23.10    5.90
  -1   7  11   33.95    6.56
   1   7 -11   36.74    6.12
  -1  -7 -11   26.54    6.25
   1   7 -11   29.76    3.79
   1  -7  11   31.36    5.06
   1   7 -10   15.72    3.30
   1   7 -10   11.45    5.21
   1  -7  10   15.54    4.92
  -1   7  10    3.56    3.51
   1  -7  10   15.89    4.82
  -1   7  10    7.60    5.46
   1  -7  10    7.18    5.26
   1   7 -10   15.85    4.20
  -1  -7 -10    9.88    5.17
   1   7  -9   24.63    5.59
   1   7  -9   27.00    3.33
  -1   7   9   23.86    3.79
   1  -7   9   26.05    5.13
   1   7  -9   27.06    4.41
  -1  -7  -9   17.73    4.96
  -1   7   8  120.33    6.33
  -1  -7  -8   99.92    7.60
   1   7  -8  118.23    6.89
   1   7  -8  121.96    7.78
   1   7  -8  117.50    5.65
   1  -7   8  114.93    7.57
  -1   7   7   14.69    3.61
   1  -7   7   20.29    4.96
   1   7  -7   17.71    4.97
   1   7  -7   19.96    3.99
  -1  -7  -7   23.02    4.98
  -1  -7  -6  381.69   15.10
   1   7  -6  354.38   14.16
   1   7  -6  358.22   14.90
  -1   7   6  348.26   13.76
   1  -7   6  376.63   15.08
  -1  -7  -5  109.50    7.34
   1   7  -5  105.38    6.61
   1   7  -5  118.51    7.55
  -1   7   5  103.23    6.05
   1  -7   5  115.33    7.22
  -1   7   4  209.35    9.88
  -1   7   4  199.98    8.89
   1  -7   4  202.70    9.99
   1   7  -4  195.81    9.24
  -1  -7  -4  192.83    9.78
   1  -7   3  195.18    9.41
  -1   7   3  173.76    8.85
  -1  -7  -3  173.05    8.93
   1   7  -3  188.73    8.69
  -1   7   3  162.47    8.18
   1  -7   2   75.70    6.15
  -1  -7  -2   75.79    5.93
  -1   7   2   66.19    6.09
   1   7  -2   74.24    5.51
  -1   7   2   73.31    5.90
  -1  -7  -1   39.54    3.20
  -1   7   1   26.43    4.76
   1   7  -1   27.22    4.53
   1  -7   1   42.55    5.17
  -1  -7  -1   32.82    4.56
  -1   7   1   33.04    4.94
   1   7  -1   32.62    4.88
  -1  -7   0  231.79    8.66
  -1   7   0  236.63   10.49
   1   7   0  219.28   10.49
   1   7   0  227.91   10.44
  -1   7   0  218.72   10.60
  -1  -7   0  229.44   10.47
   1  -7   0  233.87   10.81
   1   7   0  231.70   10.64
  -1   7  -1   33.47    4.58
  -1  -7   1   36.10    2.91
   1  -7  -1   34.16    1.93
  -1  -7   1   26.43    4.49
   1  -7  -1   31.74    4.92
  -1   7  -1   39.70    4.86
   1   7   1   29.50    4.59
  -1   7  -2  101.99    6.53
  -1   7  -2   86.16    6.57
   1   7   2   87.39    6.40
   1  -7  -2   96.18    6.81
  -1  -7   2   96.70    6.36
  -1   7  -3  181.89    9.05
  -1   7  -3  190.37    9.38
   1   7   3  183.84    9.21
  -1  -7   3  194.84    9.05
   1  -7  -3  184.14    9.54
  -1   7  -4  186.48    9.17
  -1   7  -4  192.56    9.64
  -1  -7   4  168.41    8.88
   1  -7  -4  194.45    9.71
   1   7   4  193.37    9.43
  -1   7  -5  108.69    7.06
   1  -7  -5  101.59    7.48
   1   7   5  111.51    7.09
  -1  -7   5  115.68    6.83
   1   7   5  109.14    7.08
  -1  -7   5  116.44    7.36
  -1  -7   6  366.68   14.32
   1  -7  -6  345.33   15.00
  -1   7  -6  378.40   14.95
  -1  -7   6  338.77   14.76
   1   7   6  374.04   14.73
   1   7   6  356.45   14.69
   1   7   6  362.27   16.23
   1   7   7   26.14    6.10
   1   7   7   11.91    4.33
   1  -7  -7   17.28    3.31
   1  -7  -7   10.58    4.79
  -1  -7   7   14.25    4.14
  -1  -7   7   15.39    4.57
   1   7   7   14.88    4.59
  -1   7  -7   22.62    4.74
   1  -7  -8  134.94    6.17
  -1   7  -8  131.52    7.86
   1   7   8  138.41    9.40
  -1   7  -8  128.76    7.68
  -1  -7   8  122.91    7.83
   1   7   8  121.12    7.62
   1  -7  -8  104.54    7.83
   1   7   8  124.28    7.64
  -1   7  -8  117.67    4.71
  -1  -7   8  125.35    7.25
  -1   7  -9   26.63    5.10
   1   7   9   18.70    6.61
  -1   7  -9    9.27    4.77
   1   7   9   13.79    4.67
  -1  -7   9   24.58    5.17
   1   7   9   16.87    4.79
  -1  -7   9   25.94    4.41
   1  -7  -9   20.48    2.99
  -1   7  -9   17.63    2.29
  -1   7 -10   10.41    4.87
   1   7  10    6.38    5.77
  -1   7 -10    5.29    4.78
   1  -7 -10    8.04    5.17
  -1  -7  10   16.34    5.18
   1   7  10    7.84    4.67
   1  -7 -10    9.17    2.65
   1   7  10   12.49    4.66
  -1  -7  10   10.74    4.38
  -1   7 -10    7.91    2.33
   1   7  11   16.88    4.79
  -1   7 -11   28.79    5.44
   1  -7 -11   22.21    5.83
  -1  -7  11   32.99    5.50
   1   7  11   23.54    5.11
   1   7  11   20.32    6.56
  -1   7 -11   38.25    5.70
  -1   7 -12   93.53    7.51
   1  -7 -12  101.86    8.02
  -1  -7  12   78.99    7.13
   1   7  12  101.95    9.36
  -1   7 -12  108.41    7.36
  -1   7 -13   25.25    5.52
   1   7  13   19.54    7.11
  -1  -7  13   11.33    5.12
   1  -7 -13   34.81    6.65
  -1   7 -13   27.60    5.54
   1  -7 -14  132.30    9.03
  -1   7 -14  131.55    8.66
  -1  -7  14  124.74    8.72
   1  -7 -14  148.34    9.85
  -1   7 -14  135.14    8.38
  -1   7 -15   24.18    5.83
   1   7  15   26.59    7.51
   1  -7 -15   24.70    6.62
  -1  -7  15   28.17    5.74
  -1   7 -15   18.72    5.51
   1  -7 -15   31.41    6.46
   1   7  16   14.40    7.38
   1  -7 -16   23.34    6.68
  -1  -7  16   11.62    5.22
  -1   7 -16   13.13    5.39
  -1   7 -16    9.42    5.37
   1   7  17    2.33    7.15
   1  -7 -17   -4.61    6.38
  -1  -7  17    1.55    5.25
  -1   7 -17    3.65    5.44
  -1   7 -17   -7.91    5.47
   1  -7 -18   -1.37    6.76
  -1  -7  18   -3.69    5.43
  -1   7 -18    3.20    5.50
   1   7  18    5.56    7.44
  -1  -7  19    1.08    5.59
  -1   7 -19   -2.19    5.76
   1  -7 -19    7.84    7.17
  -1  -7  20    7.68    5.86
  -1   7 -20   -5.61    5.74
   1  -7 -20   10.42    7.43
  -1  -7  21    2.23    5.99
  -1   7 -21    4.01    6.06
   1  -7 -21   -2.33    7.66
  -1  -7  22   -7.38    6.35
  -1   7 -22   -4.10    6.16
   1  -7 -22  -10.51    8.31
  -1  -7  23   -9.20    6.28
  -1   7 -23    6.57    6.08
   1  -7 -23    5.88    8.59
  -1   7 -24    3.65    6.27
  -1  -7  24    1.74    6.21
  -1   7 -25   -9.25    6.86
  -1  -7  25    2.35    6.42
  -1   7 -26   -8.13    6.80
  -1  -7  26   -4.72    6.26
  -1  -7  27    5.33    6.43
   1  -8  24    1.48    5.63
   1  -8  23   -1.48    5.54
   1   8 -22    2.26    5.43
   1  -8  22   -3.92    5.61
   1   8 -22    7.67    5.02
  -1  -8 -21    6.88    8.56
   1  -8  21   11.72    5.76
   1   8 -21    7.58    5.26
   1   8 -21   -4.76    4.79
  -1   8  20    8.13    7.40
  -1  -8 -20   -5.00    8.08
   1  -8  20    1.94    5.34
   1   8 -20    5.70    5.06
   1   8 -20   -1.66    4.59
  -1   8  19   -2.94    7.10
  -1  -8 -19   10.46    8.16
   1  -8  19    5.79    5.47
   1   8 -19    8.59    5.20
   1   8 -19    2.75    4.59
  -1   8  18    9.43    7.35
  -1  -8 -18    3.89    7.36
   1  -8  18    2.86    5.18
   1   8 -18   -0.42    4.82
   1   8 -18    4.46    4.35
  -1   8  17   26.42    7.32
  -1  -8 -17   17.20    7.75
   1  -8  17    5.21    5.24
   1   8 -17   19.83    5.06
   1   8 -17   10.85    4.41
  -1   8  16    3.50    6.70
  -1  -8 -16    2.15    6.94
   1  -8  16    0.94    4.74
   1   8 -16   -0.41    4.64
   1   8 -16   -0.66    3.84
   1   8 -15    1.04    5.91
   1   8 -15    7.18    4.70
   1  -8  15   14.35    5.09
  -1  -8 -15   10.33    6.74
   1   8 -15    1.84    3.67
  -1   8  15    6.84    6.31
   1  -8  14    4.58    4.88
   1   8 -14    4.60    6.06
   1   8 -14    8.03    3.62
  -1   8  14    4.01    6.24
   1   8 -14    9.39    4.55
  -1  -8 -14    6.57    6.41
   1   8 -13   22.42    6.25
  -1  -8 -13   33.00    7.03
   1  -8  13   23.57    5.31
   1  -8  13   15.28    6.60
   1   8 -13   19.68    4.85
  -1   8  13   24.93    6.83
   1   8 -13   29.21    4.07
  -1  -8 -12    3.85    5.55
   1   8 -12   12.21    4.46
  -1   8  12    8.38    6.31
   1   8 -12   16.06    5.99
  -1  -8 -12    3.69    6.08
  -1  -8 -12    9.60    1.96
   1   8 -12   13.14    3.45
   1  -8  12    6.78    5.82
   1   8 -11   20.36    4.57
  -1  -8 -11   12.84    5.70
   1  -8  11   11.07    5.34
  -1  -8 -11   15.15    2.70
  -1   8  11   14.52    6.27
   1   8 -11   11.45    5.81
   1   8 -11   10.50    3.22
   1  -8  11   18.92    6.27
  -1   8  11   17.01    4.07
  -1  -8 -11   15.99    6.00
  -1   8  10   42.86    7.18
   1   8 -10   28.76    6.10
   1   8 -10   31.65    3.62
   1  -8  10   45.67    6.64
   1   8 -10   37.40    5.16
  -1  -8 -10   26.97    5.92
   1  -8  10   23.37    5.66
  -1   8  10   34.61    4.67
  -1   8   9  110.59    6.73
   1   8  -9  118.70    8.45
   1   8  -9  116.58    7.23
  -1  -8  -9  105.91    8.16
   1  -8   9  127.83    8.48
  -1   8   8   19.88    4.28
  -1  -8  -8   12.75    5.13
   1   8  -8   17.45    4.46
   1  -8   8   22.03    5.32
   1   8  -8   21.55    5.82
   1   8  -7    7.78    4.43
  -1  -8  -7    9.53    5.26
  -1   8   7    4.31    3.68
   1   8  -7   17.11    5.79
   1  -8   7   -3.24    4.90
  -1  -8  -6   68.08    6.66
  -1   8   6   66.26    5.48
   1  -8   6   67.82    6.61
   1   8  -6   68.27    6.90
   1   8  -6   79.18    6.11
  -1  -8  -5  206.93   10.86
   1   8  -5  217.01   10.10
  -1   8   5  213.87   10.70
   1  -8   5  220.10   10.87
   1   8  -5  206.84   10.84
  -1   8   5  214.39    9.76
  -1   8   4   40.49    5.65
  -1   8   4   38.67    4.66
  -1   8   4   24.27    5.50
   1  -8   4   32.28    5.40
   1   8  -4   35.45    5.19
  -1  -8  -4   31.97    5.35
   1  -8   3  154.25    8.76
  -1   8   3  144.42    8.41
  -1   8   3  154.39    7.65
  -1  -8  -3  129.15    8.16
  -1   8   3  126.55    8.45
   1   8  -3  112.97    7.59
  -1  -8  -2   12.44    2.96
  -1   8   2   11.42    4.83
  -1   8   2   10.28    4.83
   1   8  -2   22.51    4.97
  -1  -8  -2   19.23    4.85
   1  -8   2   11.34    5.06
  -1  -8  -1   25.76    3.11
   1  -8   1   22.21    5.43
  -1  -8  -1   34.15    5.24
  -1   8   1   31.98    5.51
   1   8  -1   33.55    5.26
  -1   8   1   36.56    5.30
   1   8   0   17.68    4.67
  -1   8   0   10.90    4.54
   1   8   0   12.50    4.84
  -1   8   0   17.51    5.05
   1   8   0   16.09    4.84
  -1  -8   0   18.25    2.77
  -1  -8   0   23.75    4.88
   1  -8   0   15.90    5.10
   1  -8  -1   30.56    5.59
  -1  -8   1   35.72    5.08
   1   8   1   30.57    5.12
  -1   8  -1   31.31    5.23
  -1   8  -1   27.70    5.33
   1   8   1   25.77    4.98
  -1  -8   1   26.98    2.84
  -1   8  -2    4.57    4.42
   1  -8  -2   10.61    4.98
  -1  -8   2   10.84    4.55
   1  -8  -2    9.99    1.87
  -1   8  -2   18.27    5.11
   1   8   2   21.42    5.00
   1  -8  -3  136.67    8.82
  -1  -8   3  161.75    8.66
  -1   8  -3  145.46    8.76
   1   8   3  147.00    8.61
  -1   8  -3  153.56    8.74
  -1   8  -4   44.36    5.48
   1   8   4   30.32    4.96
  -1   8  -4   36.15    5.61
   1  -8  -4   37.39    5.74
  -1  -8   4   29.29    5.12
  -1   8  -5  198.39   10.38
   1   8   5  196.84   10.30
   1  -8  -5  213.04   10.96
  -1  -8   5  214.40   10.15
  -1  -8   5  203.43   10.47
   1   8   5  200.68   10.24
  -1  -8   6   63.72    5.99
   1   8   6   77.32    6.60
   1   8   6   61.48    6.49
  -1  -8   6   64.48    6.60
   1   8   6   47.74    7.58
  -1   8  -6   77.17    6.51
   1  -8  -6   72.21    6.96
  -1   8  -7    3.16    4.78
   1  -8  -7    4.43    5.16
  -1  -8   7   10.54    4.68
   1   8   7    2.65    4.41
   1   8   7    6.71    6.09
  -1  -8   7    6.61    5.11
   1   8   7    6.19    4.63
   1  -8  -8   19.09    3.69
   1   8   8   28.67    5.23
  -1  -8   8   20.49    5.44
   1  -8  -8    8.57    5.19
  -1   8  -8   22.79    5.30
  -1  -8   8   17.60    4.80
   1   8   8   18.31    4.98
   1   8   8   27.95    6.61
  -1   8  -8   18.81    5.63
   1   8   9  103.39    7.52
   1   8   9  110.91    9.66
  -1   8  -9  106.30    7.82
   1  -8  -9   98.45    8.18
   1   8   9  110.97    7.93
  -1  -8   9  110.53    7.99
  -1   8  -9  114.91    8.07
   1  -8  -9  117.29    6.03
  -1  -8   9  109.30    7.39
   1  -8 -10   36.19    3.62
   1   8  10   28.31    5.32
  -1  -8  10   30.75    5.23
   1   8  10   16.37    6.63
  -1   8 -10   24.38    5.73
   1  -8 -10   30.74    6.06
   1  -8 -10   34.88    6.25
  -1   8 -10   31.75    2.43
  -1   8 -10   29.53    5.60
   1   8  10   33.71    5.68
  -1  -8  10   28.89    5.75
  -1  -8  11   16.94    4.80
   1   8  11   24.68    7.32
  -1   8 -11   19.92    5.42
   1  -8 -11   17.30    5.98
  -1  -8  11   16.38    5.77
   1   8  11   18.32    5.46
  -1   8 -11   18.04    2.44
  -1   8 -11   13.38    5.03
   1   8  11   24.35    5.44
  -1   8 -12    9.18    5.34
   1  -8 -12   19.62    6.26
   1   8  12    8.74    4.84
  -1   8 -12   12.47    2.60
   1   8  12   13.86    5.26
  -1  -8  12    9.60    5.48
  -1  -8  12    5.33    6.09
   1   8  12    8.19    6.54
  -1   8 -12   17.53    5.61
   1  -8 -13   22.77    6.38
  -1  -8  13   19.61    5.82
   1   8  13   21.36    5.47
  -1   8 -13   28.19    5.78
   1   8  13   24.45    7.53
  -1   8 -13   15.40    3.02
  -1   8 -13   18.47    5.70
   1  -8 -14    3.69    6.08
  -1  -8  14    6.83    5.34
   1   8  14    7.40    5.18
  -1   8 -14    2.70    5.29
   1   8  14    0.78    7.24
  -1   8 -14    2.67    2.91
  -1   8 -14    8.17    5.09
   1  -8 -15    7.68    6.19
  -1  -8  15    0.54    5.34
   1   8  15   16.06    5.46
  -1   8 -15   14.24    5.94
   1   8  15   12.06    7.26
  -1   8 -15    3.66    3.34
  -1   8 -15    3.66    5.26
  -1  -8  16    4.38    5.44
   1   8  16    4.11    7.38
  -1   8 -16    9.82    5.68
   1  -8 -16   -6.02    6.78
  -1   8 -16   13.82    5.65
  -1  -8  17    4.45    5.67
   1   8  17   16.83    7.88
  -1   8 -17   11.50    6.03
   1  -8 -17   13.24    7.03
  -1   8 -17    7.58    5.63
  -1  -8  18    6.24    5.97
   1   8  18   -0.86    8.15
  -1   8 -18    7.32    6.22
  -1   8 -18    1.11    5.63
   1  -8 -18    0.72    7.08
  -1  -8  19   10.95    6.17
   1   8  19   12.21    8.09
   1  -8 -19    6.75    7.49
  -1   8 -19    9.03    5.96
   1  -8 -20    5.43    7.70
  -1   8 -20    2.30    5.86
  -1  -8  20    2.93    6.25
   1  -8 -21    0.80    8.07
  -1   8 -21   13.45    6.34
  -1  -8  21    2.37    6.12
   1  -8 -22   -9.20    8.47
  -1  -8  22   -5.40    6.27
  -1   8 -22   -2.38    6.24
  -1  -8  23   -2.42    6.53
  -1   8 -23    1.81    6.55
  -1  -8  24   11.59    6.74
  -1   8 -24   -9.77    6.54
  -1  -8  25   -8.59    6.76
  -1   8 -25   -5.55    6.39
   1  -9  22   -7.40    5.88
   1   9 -21   -1.35    5.19
   1  -9  21    3.70    5.72
   1   9 -20   -1.34    5.11
   1  -9  20    4.22    5.69
  -1   9  20    2.42    7.97
  -1  -9 -19    6.77    8.10
  -1   9  19    0.80    7.56
   1   9 -19    0.44    5.04
  -1  -9 -18    3.27    7.94
  -1   9  18   11.92    7.71
   1   9 -18    4.41    5.16
   1   9 -17    5.25    4.95
   1   9 -17    4.19    4.15
  -1  -9 -17   11.82    7.91
  -1   9  17    4.70    7.05
   1   9 -16    8.23    5.04
   1   9 -16    5.76    3.91
  -1  -9 -16    2.29    7.28
  -1   9  16   -0.77    7.02
   1   9 -15   -2.15    4.81
   1   9 -15    2.25    3.64
  -1   9  15   -4.53    7.03
  -1  -9 -15    0.73    6.99
  -1   9  14    0.74    6.55
   1   9 -14    0.85    4.79
   1   9 -14    4.70    3.62
  -1  -9 -14    3.52    6.94
  -1   9  13   14.64    7.10
   1   9 -13    7.21    4.63
  -1  -9 -13    4.78    6.52
   1   9 -13    2.89    3.35
  -1  -9 -12    1.98    2.45
   1   9 -12    6.89    3.16
   1   9 -12   10.12    4.75
  -1   9  12   -1.44    6.50
  -1   9  12    6.70    4.04
  -1  -9 -12   10.59    6.96
   1   9 -11    9.26    4.78
   1  -9  11    4.21    5.25
  -1   9  11   -1.42    6.13
  -1   9  11   -0.70    4.01
  -1  -9 -11    6.19    2.81
   1   9 -10   -1.56    6.11
   1  -9  10   -1.15    5.86
   1   9 -10   -0.42    4.51
  -1   9  10   -6.31    6.13
   1  -9  10    0.52    5.25
  -1   9  10    3.96    4.01
  -1   9   9   14.99    4.38
  -1   9   9   20.18    6.80
   1  -9   9   16.25    5.77
   1   9  -9    5.14    5.91
  -1  -9  -9   17.13    6.06
   1   9  -9   17.13    4.86
   1   9  -8   92.44    6.75
  -1   9   8   86.11    6.40
   1  -9   8   76.78    7.59
   1   9  -8   98.33    8.24
  -1  -9  -8   77.47    7.60
   1   9  -7  128.70    7.95
  -1  -9  -7  123.77    8.71
   1  -9   7  122.97    8.73
   1   9  -7  111.86    8.71
  -1   9   7  131.85    7.62
  -1   9   6   35.71    5.06
   1  -9   6   44.41    6.34
   1   9  -6   39.93    6.59
  -1  -9  -6   35.31    6.28
   1   9  -6   54.21    5.87
  -1  -9  -5   86.60    7.79
   1   9  -5  108.43    7.39
  -1   9   5   88.90    7.58
   1  -9   5   90.58    7.70
   1   9  -5  112.74    8.43
  -1   9   5   95.44    6.73
   1  -9   4   16.26    5.58
  -1  -9  -4    2.44    4.96
  -1   9   4    5.81    5.00
  -1   9   4   11.12    4.23
   1   9  -4   12.21    4.88
   1  -9   3   10.69    5.36
  -1  -9  -3   10.57    4.98
  -1   9   3   15.82    5.14
  -1   9   3    6.93    4.23
   1   9  -3    8.44    4.57
  -1   9   3    4.28    5.25
  -1  -9  -3    9.37    3.13
   1  -9   2   67.74    7.10
  -1  -9  -2   64.50    6.78
  -1   9   2   72.05    6.80
  -1   9   2   75.67    6.35
  -1  -9  -2   69.21    4.51
  -1   9   2   67.00    7.13
   1   9  -2   77.14    6.64
  -1   9   1   47.54    6.18
  -1  -9  -1   55.15    6.45
   1  -9   1   63.32    6.92
   1   9  -1   44.50    6.03
  -1   9   1   50.81    6.41
   1   9  -1   56.25    6.56
  -1  -9  -1   47.31    3.77
  -1   9   0  308.43   13.94
   1   9   0  314.87   14.12
  -1  -9   0  309.14   14.00
   1  -9   0  310.94   14.26
   1   9   0  332.61   14.27
  -1   9   0  316.61   14.29
  -1  -9   0  299.05   11.10
   1   9   1   59.99    6.73
  -1   9  -1   46.06    6.02
   1   9   1   60.94    6.67
  -1  -9   1   43.42    6.05
   1  -9  -1   55.54    6.70
  -1   9  -1   56.74    6.59
  -1   9  -2   70.70    7.05
  -1   9  -2   57.13    6.52
   1   9   2   62.98    6.28
   1  -9  -2   67.67    6.89
  -1  -9   2   54.04    6.31
   1  -9  -3    7.17    2.08
  -1  -9   3    9.10    5.28
   1  -9  -3    3.14    5.47
   1   9   3   11.74    5.06
  -1   9  -3    7.02    5.01
  -1   9  -3   16.95    5.45
   1   9   4   15.12    5.09
  -1   9  -4    7.96    5.17
  -1  -9   4    7.23    4.92
   1  -9  -4    5.80    5.27
   1   9   5  100.93    7.83
   1   9   5  113.46    8.13
  -1   9  -5  125.80    8.22
  -1  -9   5  109.26    7.69
   1  -9  -5   95.58    8.27
  -1   9  -6   50.02    6.28
   1   9   6   35.12    5.86
  -1  -9   6   38.22    5.85
   1   9   6   24.55    7.29
   1   9   6   40.59    5.72
   1  -9  -6   26.86    5.97
  -1   9  -7  137.46    8.81
   1  -9  -7  122.17    9.02
   1   9   7  118.24    8.54
  -1  -9   7  145.57    8.52
   1   9   7  137.97    8.58
   1   9   7  122.45   10.28
   1   9   8   85.03    7.22
  -1  -9   8   72.42    7.26
   1   9   8   79.16    7.35
   1  -9  -8   73.70    7.50
  -1   9  -8   78.62    7.29
  -1   9  -8   84.36    7.62
   1   9   8   76.91    9.31
   1  -9  -8   78.08    5.63
  -1  -9   8   84.46    6.94
  -1   9  -9   15.06    5.75
   1   9   9   15.15    5.61
  -1  -9   9   16.14    5.86
  -1   9  -9   16.23    5.27
   1  -9  -9   14.66    3.72
   1   9   9   10.87    6.96
   1   9   9   11.35    5.09
  -1  -9   9   12.43    4.92
  -1   9 -10   10.95    5.90
  -1  -9  10    3.27    5.27
  -1   9 -10    4.61    5.12
   1  -9 -10    0.26    3.25
   1   9  10   -0.79    6.43
   1   9  10    3.49    5.18
  -1  -9  10    7.53    4.82
  -1  -9  11    3.96    4.85
   1   9  11   -3.20    7.01
  -1   9 -11   -0.48    5.55
  -1  -9  11    3.30    5.44
   1   9  11    9.97    5.22
  -1   9 -11   -0.52    5.17
   1  -9 -11    3.10    2.89
   1  -9 -11   -5.30    5.98
  -1   9 -12    5.34    5.59
   1  -9 -12    9.13    6.16
  -1   9 -12    6.26    5.43
   1   9  12    4.48    5.05
  -1  -9  12   13.92    5.78
   1   9  12   13.88    7.77
   1  -9 -13   -5.02    6.19
  -1   9 -13    0.84    2.31
  -1   9 -13   -2.12    5.27
   1   9  13    5.83    7.56
  -1  -9  13    2.25    5.44
  -1   9 -13    0.49    5.66
  -1   9 -14    5.42    5.85
  -1   9 -14   -2.15    5.37
   1  -9 -14    1.96    6.18
  -1  -9  14    6.86    5.75
   1   9  14    1.70    7.55
  -1   9 -14    2.59    2.60
   1  -9 -15    3.41    6.88
   1   9  15   -0.87    7.73
  -1   9 -15   -9.26    5.69
  -1  -9  15   12.76    5.80
   1  -9 -16    9.20    7.16
   1   9  16    8.88    8.27
  -1   9 -16    6.09    5.73
  -1  -9  16    3.52    6.12
   1  -9 -17   11.06    7.11
   1   9  17   -1.81    8.39
  -1   9 -17    7.32    5.77
  -1  -9  17   -5.36    6.16
   1  -9 -18    8.38    7.55
   1   9  18   10.11    8.58
  -1   9 -18   -7.45    6.02
  -1  -9  18    4.82    5.98
   1  -9 -19   -7.08    7.99
   1   9  19    4.66    8.53
  -1   9 -19   -4.08    6.44
  -1  -9  19    3.05    6.34
   1  -9 -20    6.49    8.18
  -1  -9  20   -3.08    6.15
  -1   9 -20   -2.37    6.43
   1   9  20  -13.21    8.86
  -1  -9  21    1.24    6.72
  -1   9 -21    0.60    6.36
  -1  -9  22   -4.38    6.87
  -1   9 -22    9.06    6.69
  -1   9 -23    5.49    6.33
  -1  10  19   -3.47    8.38
   1  10 -19    0.93    5.40
  -1  10  18   -0.86    8.19
   1  10 -18    8.84    5.56
  -1  10  17    2.55    8.01
   1  10 -17   -7.43    5.29
  -1  10  16    2.51    7.86
  -1 -10 -16    2.41    7.99
   1  10 -16   -2.32    5.22
  -1  10  15   14.11    7.95
  -1 -10 -15   10.03    7.55
   1  10 -15   11.61    5.47
  -1 -10 -14   -0.75    7.25
   1  10 -14   -1.85    5.18
  -1  10  14   -1.64    7.36
  -1 -10 -13    2.20    7.02
   1  10 -13    2.77    5.04
  -1  10  13    0.81    7.45
  -1 -10 -12    0.71    6.97
  -1  10  12    7.19    7.01
   1  10 -12    8.30    5.12
  -1  10  12    2.23    4.50
   1  10 -11   47.95    6.19
  -1  10  11   36.37    8.23
  -1 -10 -11   28.75    3.71
  -1  10  11   32.91    5.34
  -1  10  10   24.99    7.46
   1 -10  10   17.17    6.43
  -1  10  10   21.99    4.92
   1  10 -10   22.13    5.53
  -1  10   9   35.01    7.56
  -1  10   9   38.02    5.27
   1  10  -9   25.32    5.54
   1 -10   9   45.34    6.79
  -1  10   8   29.66    5.27
   1 -10   8   28.47    6.31
   1  10  -8   31.14    5.72
  -1  10   7   29.51    5.16
   1 -10   7   36.78    6.56
   1  10  -7   33.36    5.85
  -1  10   6    9.11    4.60
   1 -10   6   10.16    6.09
   1  10  -6   13.37    4.94
  -1  10   5   67.90    6.25
   1  10  -5   73.62    6.81
   1 -10   5   61.97    7.34
  -1 -10  -5   53.63    4.81
  -1  10   4   43.15    5.54
   1  10  -4   36.89    5.92
  -1 -10  -4   35.17    3.97
   1 -10   4   36.55    6.52
  -1 -10  -4   43.50    6.84
   1  10  -3  165.35    9.45
  -1  10   3  147.30    9.90
  -1  10   3  156.81    8.88
  -1 -10  -3  149.65    6.93
  -1 -10  -3  135.39    9.67
   1 -10   3  147.18    9.91
  -1 -10  -2    7.42    2.97
   1 -10   2   18.09    6.16
  -1  10   2   11.36    4.59
   1  10  -2   16.54    5.71
  -1 -10  -2    9.59    5.74
  -1  10   2    9.95    5.94
   1  10  -2   12.12    5.54
   1  10  -1  138.26    9.15
  -1 -10  -1  110.59    8.65
  -1 -10  -1  121.92    5.58
  -1  10   1  131.52    8.38
  -1  10   1  109.97    8.95
   1 -10   1  104.86    8.91
   1 -10   0   -5.67    5.86
  -1 -10   0   -4.69    5.79
  -1  10   0   -3.43    5.53
   1 -10  -1  149.13    9.84
  -1 -10   1  127.05    9.14
   1  10   1  125.60    8.83
  -1  10  -1  139.33    9.53
   1  10   2   17.09    5.77
  -1 -10   2   20.02    5.91
  -1  10  -2   15.01    5.89
  -1 -10   3  141.88    9.27
  -1  10  -3  142.71    9.34
   1  10   3  134.71    9.20
  -1 -10   4   35.45    6.32
   1 -10  -4   34.23    2.77
  -1  10  -4   51.47    6.67
   1  10   4   40.12    6.27
   1  10   5   78.81    8.88
  -1  10  -5   72.52    7.32
   1  10   5   54.11    6.69
  -1 -10   5   57.74    7.04
   1  10   6    0.83    6.84
  -1 -10   6   19.43    5.72
  -1  10  -6    9.33    5.30
   1  10   6    0.54    5.14
  -1 -10   7   50.05    6.43
   1  10   7   39.15    8.04
   1 -10  -7   50.35    5.40
  -1  10  -7   45.24    6.67
   1  10   7   31.68    6.02
   1  10   8   25.78    5.96
   1 -10  -8   31.78    4.81
   1  10   8   34.55    7.90
  -1  10  -8   37.66    6.26
  -1 -10   8   30.54    5.87
   1  10   9   34.37    6.40
   1 -10  -9   49.88    4.95
   1  10   9   55.74    9.15
  -1  10  -9   46.56    6.74
  -1 -10   9   44.41    6.53
   1  10  10   12.94    5.83
   1 -10 -10   16.08    3.94
  -1 -10  10   20.11    5.61
  -1  10 -10   27.30    6.24
   1  10  10   18.25    8.01
   1  10  11   32.52    8.86
   1 -10 -11   45.28    7.42
  -1 -10  11   21.71    6.55
   1  10  11   38.53    6.46
   1 -10 -11   37.17    4.10
  -1  10 -11   35.28    6.72
  -1 -10  11   32.48    6.01
  -1  10 -12   -7.32    6.05
  -1 -10  12   -0.61    5.81
   1  10  12   10.68    7.86
   1  10  12    7.46    5.37
   1 -10 -12    3.28    6.45
  -1  10 -13   -2.27    5.87
  -1 -10  13    2.46    5.94
   1  10  13    8.17    8.04
   1  10  13   -5.77    5.54
   1 -10 -13    6.73    6.80
  -1  10 -14   -2.29    5.77
   1 -10 -14   -4.86    6.90
  -1 -10  14    1.24    5.90
   1  10  14   13.84    8.45
  -1  10 -15    5.19    6.07
   1 -10 -15    9.44    7.62
  -1 -10  15    7.55    6.59
   1  10  15   16.89    8.61
  -1  10 -16   -8.72    6.31
   1 -10 -16   -0.75    7.32
  -1 -10  16    7.63    6.36
   1  10  16    4.78    8.36
  -1  10 -17    2.34    6.07
   1 -10 -17    6.18    7.63
  -1 -10  17   -5.77    6.48
   1  10  17   -0.97    8.73
  -1  10 -18   -0.59    6.29
  -1 -10  18   -3.88    6.67
   1  10  18   -2.95    8.93
   1 -10 -18   12.82    8.39
   1  10  19   -0.99    8.91
  -1  10 -19   -7.16    6.54
  -1 -10  19   12.39    6.96
   1  10  20   16.04    9.52
  -1  10 -20    9.00    6.61
   1  10  21   -2.02    9.04
  -1  10 -21   -2.42    6.37
  -1  10 -22   -9.09    6.99
  -1  11  18   -5.57    8.58
  -1  11  17   -8.28    8.66
   1  11 -17    3.42    5.52
  -1  11  16   -2.73    8.43
   1  11 -16    3.44    5.64
  -1  11  15    1.81    8.06
   1  11 -15    2.47    5.49
  -1  11  14    7.15    8.29
   1  11 -14    1.48    5.57
  -1 -11 -13    0.78    7.45
  -1  11  13   12.42    8.18
   1  11 -13    6.93    5.66
  -1 -11 -12   11.45    7.43
   1  11 -12    4.47    5.54
  -1  11  12   15.85    8.34
   1  11 -11   15.48    5.73
  -1  11  11    8.74    7.83
   1  11 -10   -1.52    5.43
  -1  11  10    5.71    4.77
  -1  11  10    5.19    7.58
  -1  11   9   22.49    5.31
  -1  11   9   15.52    8.02
   1  11  -9   20.99    6.08
   1  11  -8    6.21    5.36
  -1  11   8   12.46    5.16
   1  11  -7   25.68    6.01
  -1  11   7   22.69    5.50
  -1 -11  -7   27.98    4.26
  -1  11   6   18.38    5.31
   1  11  -6   12.74    5.71
  -1 -11  -6   21.03    4.02
  -1  11   5    9.33    5.36
   1  11  -5   13.97    5.90
  -1 -11  -5    9.79    3.49
  -1  11   4   12.52    5.23
   1  11  -4    9.49    6.01
   1  11  -4    8.70    5.70
  -1 -11  -4    9.99    3.20
  -1 -11  -3   18.44    3.27
  -1  11   3   17.90    5.31
   1  11  -3   18.49    6.41
   1  11  -2   29.68    6.43
  -1  11   2   26.83    5.73
  -1  11   1   13.97    6.51
  -1  11   1   10.25    5.16
   1  11  -1   17.77    5.99
  -1  11   0   17.60    6.53
   1  11   0   18.04    6.25
  -1  11   0   34.05    6.04
  -1  11  -1   18.09    6.48
   1  11   1   24.51    6.01
  -1  11  -2   24.64    6.33
   1  11   2   23.04    6.23
  -1  11  -3   15.84    6.32
   1  11   3   21.65    6.16
   1  11   4   14.30    6.04
  -1  11  -4    6.61    5.82
  -1 -11   4    7.87    5.91
   1 -11  -5    8.60    2.13
  -1  11  -5   17.30    6.14
   1  11   5   10.91    7.85
   1  11   5   13.04    5.74
  -1 -11   5   15.53    6.08
  -1  11  -6   20.85    6.42
   1  11   6   24.72    6.43
  -1 -11   6   24.23    6.18
   1 -11  -6   15.94    2.87
   1  11   6   21.84    8.06
  -1  11  -7   29.83    6.43
   1  11   7   22.83    6.30
   1 -11  -7   24.14    5.21
   1  11   7   25.71    8.90
  -1 -11   7   38.31    6.69
  -1  11  -8   18.54    6.44
   1  11   8    7.55    5.88
   1 -11  -8   14.58    4.63
   1  11   8    4.64    8.10
  -1 -11   8    9.24    5.89
  -1  11  -9   36.51    7.05
   1  11   9   20.24    6.24
   1 -11  -9   22.68    4.71
  -1 -11   9   31.41    6.49
   1  11   9   30.04    8.72
   1  11  10    8.67    6.19
   1  11  10    6.64    8.52
  -1 -11  10   -0.54    5.64
  -1  11 -10   -3.01    6.21
   1 -11 -11   14.42    7.32
   1  11  11    4.79    8.40
   1  11  11   -2.85    5.97
  -1  11 -11    1.81    6.25
  -1 -11  11    4.23    5.68
   1 -11 -12    0.70    7.15
   1  11  12    7.90    5.95
  -1  11 -12    7.26    6.53
   1  11  12    6.77    8.49
   1 -11 -13    8.63    7.33
   1  11  13    5.54    6.05
   1  11  13    9.81    8.46
  -1  11 -13    4.24    6.16
   1 -11 -14    5.18    7.55
   1  11  14    6.97    9.45
  -1  11 -14    9.73    6.80
   1 -11 -15    3.82    7.51
   1  11  15    1.01    9.09
  -1  11 -15   -6.70    6.53
   1  11  16   -3.07    9.12
  -1  11 -16    6.12    6.61
  -1  11 -17    0.61    6.62
  -1  11 -18   14.16    6.86
  -1  11 -19    6.16    6.89
   1  12 -14   -2.11    5.91
   1  12 -13    5.35    5.99
  -1  12  12    8.65    8.33
   1  12 -12   15.16    6.31
  -1  12  11    1.91    8.39
   1  12 -11   18.61    6.42
  -1  12  10   29.34    8.88
   1  12 -10   17.70    6.57
  -1  12   9    6.59    8.27
   1  12  -9    1.68    5.94
  -1  12   8    8.47    8.16
   1  12  -8   12.46    6.03
  -1  12   7    9.26    5.54
   1  12  -7    0.57    6.13
   1  12  -6   12.73    6.27
  -1  12   6    7.94    5.66
   1  12  -6   11.48    7.08
  -1  12   5   37.72    6.41
   1  12  -5   47.03    8.01
   1  12  -4   32.84    7.49
  -1  12   4   50.04    6.79
   1  12  -3   59.20    8.30
  -1  12   3   58.05    7.17
  -1  12   2   40.81    6.62
   1  12  -2   27.37    6.96
  -1  12   1    1.77    5.84
   1  12  -1   20.64    6.71
  -1  12   0    5.46    6.51
   1  12   0   -0.68    6.34
  -1  12   0   -1.21    6.15
  -1  12  -1   19.63    6.97
  -1  12  -1    8.12    5.79
   1  12   1   12.06    6.53
  -1  12  -2   25.54    7.47
  -1  12  -2   34.22    7.10
   1  12   2   34.35    7.11
  -1  12  -3   72.52    8.50
   1  12   3   61.68    7.94
  -1  12  -4   43.56    7.66
   1  12   4   39.52    9.79
   1  12   4   35.72    7.09
  -1  12  -5   42.47    7.61
   1  12   5   33.73    9.15
   1  12   5   23.15    6.75
   1 -12  -6    4.87    5.42
  -1  12  -6    9.71    6.75
   1  12   6    5.08    6.06
   1  12   6    9.96    8.42
   1 -12  -7   -2.29    4.86
   1  12   7    1.89    6.14
  -1  12  -7    5.79    6.72
   1  12   7    9.03    9.00
   1  12   8    1.24    6.09
  -1  12  -8    5.75    6.41
   1  12   8   13.17    8.74
   1  12   9   -0.62    6.08
  -1  12  -9    0.64    6.37
   1  12   9    5.11    8.85
   1  12  10   33.69    7.05
  -1  12 -10   16.61    6.80
  -1  12 -11   13.45    6.90
   1 -12 -11   16.12    7.63
  -1  12 -12    2.56    6.49
  -1  12 -13    3.84    6.50
  -1  12 -14   -4.48    6.68
  -1  12 -15   -3.85    6.90
  -1  12 -16   -3.21    7.02
   1  13 -11    1.75    6.22
   1  13 -10    2.37    6.59
   1  13  -9   -0.60    6.25
  -1  13   4    7.16    5.96
   1  13  -3    5.37    6.58
  -1  13   3    6.09    6.15
   1  13  -2    3.77    6.93
  -1  13   2   -0.62    6.13
   1  13  -1    1.49    6.90
  -1  13   1    3.19    6.21
   1  13   0   -2.93    6.55
  -1  13   0  -10.45    6.41
   1  13   1   -1.44    6.45
  -1  13  -1    4.02    6.36
   1  13   2   -8.56    6.88
  -1  13  -2    1.38    6.19
  -1  13  -3    4.96    6.53
   1  13   3   -1.42    6.57
  -1  13  -3   10.03    7.15
   1  13   4    4.89    6.68
  -1  13  -4    7.31    6.94
  -1  13  -4    4.98    7.24
  -1  13  -5   28.99    7.86
   1  13   5   12.38    6.92
  -1  13  -6   18.23    7.58
   1  13   6    5.44    6.50
   1  13   7   13.41    6.79
  -2   0   0 9736.45  307.01
  -2   0   0 9999.00  307.15
  -2   0   0 9732.13  306.86
  -2   0  -1   14.31    2.86
  -2   0   1   19.27    2.47
  -2   0   1   16.67    2.02
   2   0  -1   21.22    2.21
  -2   0   1   16.21    2.43
  -2   0  -2 7447.88  231.56
   2   0  -2 7379.28  231.71
  -2   0   2 7311.53  231.99
  -2   0   2 7428.67  231.70
  -2   0  -2 7271.33  231.82
  -2   0   2 7422.77  231.71
  -2   0  -2 7609.14  232.15
  -2   0  -3 2676.94   84.26
   2   0  -3 2705.88   84.04
  -2   0   3 2642.31   84.01
   2   0   3 2583.63   84.05
  -2   0  -3 2719.80   84.13
   2   0  -3 2684.86   83.75
  -2   0   3 2624.43   83.74
  -2   0   3 2711.78   83.87
   2   0  -4   21.86    1.79
  -2   0   4   19.43    2.71
   2   0  -4   14.89    2.61
   2   0   4   21.26    2.68
  -2   0  -4   21.33    2.74
  -2   0  -4   20.39    2.45
   2   0   4   14.47    2.34
   2   0  -4   20.97    2.11
   2   0  -5  150.27    5.25
   2   0   5  143.01    5.78
  -2   0  -5  143.83    6.19
  -2   0   5  138.99    6.06
   2   0  -5  120.11    6.08
   2   0   5  138.59    6.13
   2   0  -6   56.13    3.05
   2   0   6   66.22    3.59
   2   0   6   57.18    4.08
   2   0  -6   52.29    4.12
  -2   0   6   54.00    4.08
  -2   0  -6   62.90    4.39
   2   0   7  129.48    5.50
   2   0   7  117.81    6.11
   2   0  -7  117.99    6.06
  -2   0   7  114.77    6.03
  -2   0  -7  122.31    6.29
   2   0   8  478.17   16.15
   2   0   8  451.87   16.92
  -2   0  -8  459.37   17.02
   2   0  -8  488.60   17.04
  -2   0   8  467.89   16.95
   2   0   9  801.61   26.66
   2   0   9  777.14   27.50
  -2   0   9  829.24   27.58
  -2   0  -9  797.96   27.69
   2   0  -9  816.12   27.57
  -2   0 -10   60.50    5.59
   2   0 -10   65.78    5.42
  -2   0  10   59.37    5.19
   2   0  10   60.27    3.99
   2   0  10   57.56    5.30
  -2   0 -11  200.29    9.55
   2   0 -11  189.88    9.40
   2   0  11  193.79    8.01
   2   0  11  175.65    9.11
   2   0 -11  196.16    6.92
  -2   0  12   54.69    5.37
  -2   0 -12   55.76    5.81
   2   0 -12   60.67    5.74
   2   0 -12   52.90    2.91
   2   0 -13    0.23    1.93
  -2   0  13    2.96    4.03
  -2   0 -13   -0.42    4.44
   2   0 -13    1.21    4.27
   2   0 -14   84.77    4.23
  -2   0 -14   82.68    7.28
   2   0 -14  102.79    7.29
  -2   0  14   93.96    6.69
  -2   0  15    0.85    4.68
  -2   0 -15    8.20    5.09
   2   0 -15    0.94    5.08
   2   0 -15    3.28    2.26
  -2   0 -16    3.60    5.71
   2   0 -16    4.51    5.49
   2   0 -16    4.31    2.46
   2   0  16    2.76    3.15
  -2   0  16   -0.90    4.92
   2   0 -17    5.34    5.58
  -2   0 -17    0.55    5.75
   2   0 -17    0.33    2.50
  -2   0 -17   -1.04    5.26
   2   0  17    5.94    3.60
  -2   0  17    3.33    5.23
   2   0 -18   16.34    6.33
   2   0  18   24.26    3.84
  -2   0 -18   23.24    5.79
   2   0 -18   19.40    3.04
  -2   0  18   22.61    5.97
  -2   0 -18   22.55    6.95
   2   0  18   19.23    4.10
   2   0  19    3.61    3.92
   2   0  19   11.93    3.51
  -2   0 -19   -0.56    5.50
  -2   0 -19   10.32    6.35
   2   0 -19    4.78    2.83
  -2   0  19   13.23    6.05
   2   0 -19   20.20    6.53
   2   0  20    5.40    4.09
   2   0  20   -0.85    3.43
  -2   0 -20    4.58    5.73
  -2   0 -20    3.19    6.31
   2   0 -20    6.69    2.86
  -2   0  20    1.11    5.55
   2   0 -20   -8.15    6.46
   2   0 -21    7.23    7.02
  -2   0 -21   -1.34    6.59
   2   0  21   -3.40    4.09
  -2   0  21   -7.72    6.34
   2   0 -21    3.44    2.71
  -2   0 -21   -1.17    5.89
  -2   0  21   -6.37    6.22
   2   0  21    0.87    3.41
   2   0  22    8.26    4.39
  -2   0  22    8.53    6.17
   2   0 -22    3.20    2.76
   2   0 -22   -4.81    6.51
   2   0  22    4.11    3.72
  -2   0 -22   -3.51    6.90
  -2   0 -22   -0.60    6.04
  -2   0 -23    6.71    6.18
   2   0  23    2.07    3.62
   2   0 -23    0.72    7.05
   2   0  23    3.03    4.35
  -2   0  23    3.30    6.20
  -2   0 -23    0.73    7.11
  -2   0 -24    0.62    5.80
   2   0  24    0.88    3.54
   2   0 -24    0.75    7.35
  -2   0  24    2.27    6.71
   2   0  24    2.49    4.39
  -2   0 -24    3.84    7.61
  -2   0 -25    9.38    6.31
   2   0  25   -4.67    3.62
   2   0 -25   -6.24    7.56
  -2   0  25    4.65    6.77
   2   0  25    5.10    4.56
  -2   0 -25    5.62    7.66
   2   0 -26   -2.42    7.75
  -2   0 -26   -0.84    7.99
   2   0  26   -0.29    3.67
  -2   0 -26   -1.26    6.20
  -2   0  26    4.74    6.74
   2   0  26   -2.26    4.54
   2   0 -27   -5.84    8.05
  -2   0  27    6.04    7.22
   2   0  27    6.89    4.82
  -2   0  28   -4.33    7.36
  -2   0  29    5.62    7.26
  -2   0  30   -0.63    7.41
  -2   1  30    3.26    7.51
  -2   1  29   -3.24    7.35
  -2   1  28   -2.55    7.40
   2   1 -27   10.87    8.30
  -2   1  27   -8.15    7.40
   2  -1  27   -0.94    4.55
   2  -1  27    3.38    4.39
  -2  -1 -26   -6.63    6.32
   2  -1  26    2.27    4.28
   2   1 -26    9.68    7.95
  -2  -1 -26    5.87    8.09
   2  -1  26   -2.79    4.54
  -2   1  26    1.23    7.03
   2  -1  25    0.30    4.26
   2  -1  25    3.41    4.30
  -2  -1 -25    4.21    5.85
   2   1 -25    9.33    7.76
   2   1 -25    1.42    3.01
  -2  -1 -25   -1.62    8.06
   2  -1  24    4.90    4.27
   2   1 -24    3.48    3.20
  -2  -1 -24    2.38    5.55
   2   1 -24    3.74    7.06
   2  -1  24    3.27    4.22
  -2  -1 -24   10.09    7.67
   2   1 -23    0.91    3.12
  -2  -1 -23    4.13    5.82
   2   1 -23    7.16    7.00
   2  -1  23    2.88    4.07
  -2  -1 -23   -7.47    7.30
  -2  -1 -22   11.05    6.08
   2   1 -22    4.93    3.32
   2   1 -22   -4.13    6.88
   2  -1  22   10.01    4.35
  -2  -1 -22   17.92    7.39
  -2  -1 -21    4.79    6.63
   2   1 -21    0.95    3.27
  -2  -1 -21    3.44    5.86
   2   1 -21   -1.32    6.49
   2  -1  21    1.87    3.82
   2  -1  21   -4.22    5.98
  -2   1  21    2.26    6.10
  -2  -1 -20    4.58    6.36
  -2  -1 -20    2.24    5.62
   2   1 -20    0.24    3.27
   2   1 -20   -0.63    6.36
   2  -1  20    1.01    3.77
   2  -1  20   -0.58    5.65
  -2   1  20    3.24    5.75
  -2  -1 -19    6.22    6.46
   2   1 -19    2.58    3.27
  -2  -1 -19    3.82    5.85
   2   1 -19    8.96    6.23
   2  -1  19   -0.96    3.68
   2  -1  19    2.21    5.70
  -2   1  19    3.61    5.55
  -2  -1 -18    1.18    5.84
  -2  -1 -18    5.31    5.41
   2   1 -18    0.91    3.22
   2   1 -18   -6.82    5.99
   2  -1  18    1.13    3.53
   2  -1  18   -2.10    5.32
  -2   1  18    2.46    5.19
  -2  -1 -17    4.46    6.04
  -2  -1 -17    9.26    5.45
   2   1 -17    8.58    5.93
   2  -1  17    3.99    3.35
   2  -1  17    0.50    5.32
  -2   1  17   13.06    5.37
  -2  -1 -16    9.41    5.75
  -2  -1 -16    6.97    5.13
   2   1 -16    9.58    5.38
   2  -1  16   11.29    3.24
  -2   1  16    9.22    5.06
   2  -1  16    6.60    5.26
  -2  -1 -15   31.73    5.85
  -2  -1 -15   24.00    5.56
   2   1 -15   30.69    5.82
   2  -1  15   32.37    3.48
  -2   1  15   32.22    5.36
   2  -1  15   26.20    5.38
  -2  -1 -14   44.41    5.97
   2   1 -14   49.37    5.83
   2  -1  14   49.11    5.60
  -2   1  14   42.04    5.27
   2  -1  14   36.38    3.41
  -2  -1 -14   41.57    5.63
   2   1 -13   23.34    5.06
  -2  -1 -13   24.79    5.19
  -2   1  13   16.46    4.36
   2  -1  13   20.20    4.71
  -2  -1 -13   16.42    5.21
   2  -1  13   16.90    2.73
  -2  -1 -12   79.43    6.39
   2  -1  12   79.28    6.23
  -2  -1 -12   79.87    6.36
   2   1 -12   87.37    6.45
   2  -1  12   81.92    4.12
  -2   1  12   86.33    6.04
  -2  -1 -11  180.42    9.37
   2   1 -11  193.08    9.19
   2  -1  11  186.68    8.99
  -2  -1 -11  185.11    9.11
   2  -1  11  180.56    6.96
  -2   1  11  192.48    8.83
  -2  -1 -10  103.06    7.33
  -2  -1 -10  111.73    7.00
  -2   1  10  114.79    6.50
   2   1 -10  113.31    6.86
   2  -1  10  126.05    6.92
   2  -1  10  116.08    4.76
  -2  -1  -9  423.57   17.05
   2   1  -9  448.19   16.40
  -2  -1  -9  458.88   16.59
  -2   1   9  414.96   16.01
   2  -1   9  460.52   16.50
   2  -1   9  444.06   14.59
  -2   1   8  987.36   32.68
  -2  -1  -8  975.80   33.02
   2  -1   8  974.56   32.91
   2   1  -8  994.32   32.96
  -2  -1  -8  988.14   33.78
  -2  -1  -7   86.07    5.44
   2  -1   7   94.46    5.48
  -2   1   7   92.98    5.12
  -2  -1  -6  986.87   32.10
  -2  -1  -6  945.22   31.18
   2  -1   6  988.94   31.99
  -2   1   6  976.18   31.70
  -2   1   5  816.32   27.16
  -2  -1  -5  830.02   27.52
   2  -1   5  849.02   27.46
  -2  -1  -5  833.54   26.89
   2  -1   4  526.51   17.42
   2   1  -4  495.64   17.12
  -2   1   4  508.91   17.11
  -2  -1  -4  526.50   17.56
  -2   1   4  536.74   17.25
  -2  -1  -3  195.15    8.69
  -2   1   3  192.44    7.02
   2   1  -3  195.62    7.45
   2  -1   3  206.11    7.39
  -2   1   3  205.25    7.43
   2   1  -3  208.91    7.72
  -2   1   3  203.45    6.78
  -2  -1  -3  194.61    6.99
   2   1  -2 3311.66  106.34
   2  -1   2 3275.41  105.86
  -2  -1  -2 3320.24  106.69
  -2   1   2 3449.94  105.84
  -2  -1  -2 3317.00  107.03
   2   1  -2 3385.45  106.39
  -2   1   2 3386.29  105.59
  -2   1   2 3458.13  106.17
   2  -1   1   74.38    4.15
  -2  -1  -1   73.45    4.39
  -2  -1  -1   81.73    5.05
  -2  -1  -1   73.34    3.67
  -2   1   1   72.49    3.84
   2   1  -1   74.41    3.99
  -2  -1   0  875.42   28.47
  -2   1   0  890.90   27.90
  -2   1   0  889.84   28.27
  -2  -1   0  826.39   28.05
  -2  -1   0  866.88   28.60
   2  -1   0  862.06   28.33
  -2   1  -1   98.86    4.13
  -2   1  -1  100.92    4.59
  -2  -1   1   85.69    4.55
  -2  -1   1   97.03    4.70
   2   1   1   81.35    4.95
  -2   1  -1   99.71    4.78
  -2  -1   1   96.63    4.61
  -2  -1   2 3081.01  101.54
   2   1   2 3234.26  101.14
  -2  -1   2 3233.89  101.63
   2   1   2 3331.36  102.11
  -2   1  -2 3225.17  101.09
   2  -1  -2 3201.38  100.88
  -2   1  -2 3206.73  101.77
  -2   1  -2 3302.58  101.72
   2   1   3  232.33    9.00
   2  -1  -3  212.96    8.00
  -2  -1   3  226.24    8.67
  -2   1  -3  222.55    8.03
   2  -1  -3  213.24    7.78
  -2   1  -3  235.84    8.72
   2   1   3  221.37    9.44
  -2   1  -4  542.09   17.97
   2  -1  -4  504.71   17.77
  -2  -1   4  543.70   18.39
   2  -1  -4  535.79   17.77
   2   1   4  547.95   17.37
   2  -1  -5  908.62   28.17
   2  -1  -5  881.68   28.84
   2   1   5  902.10   28.38
   2  -1  -5  836.98   29.06
  -2  -1   5  861.83   29.26
  -2   1  -5  885.45   29.25
  -2   1  -6 1022.77   34.04
  -2  -1   6 1038.62   34.11
   2  -1  -6 1011.83   33.87
   2  -1  -6 1059.36   33.54
  -2  -1   7  107.36    5.77
  -2   1  -7  107.05    5.93
   2  -1  -7   98.18    5.62
   2  -1  -7  104.22    4.94
  -2  -1   8  969.74   32.99
  -2   1  -8 1001.38   33.07
   2  -1  -8  973.53   32.95
   2  -1  -8  993.27   32.26
  -2   1  -9  466.48   16.91
  -2  -1   9  453.77   16.74
   2  -1  -9  437.13   16.68
   2  -1  -9  458.40   15.86
   2   1   9  447.98   15.22
   2  -1 -10  102.12    6.58
  -2  -1  10  110.58    6.51
  -2   1 -10   99.49    6.58
   2   1  10   96.52    4.53
  -2  -1  10  104.31    6.57
  -2  -1  11  168.57    8.39
  -2   1 -11  169.82    8.53
   2  -1 -11  178.44    8.62
   2   1  11  151.83    6.33
  -2  -1  11  150.55    8.41
  -2   1 -12   86.64    6.46
   2  -1 -12   95.54    6.52
  -2  -1  12   96.36    6.61
  -2  -1  12   85.03    6.42
   2   1  12   84.64    4.24
  -2  -1  13   20.79    4.59
   2  -1 -13   23.15    5.18
  -2  -1  13   27.04    4.83
  -2   1 -13   29.88    5.21
   2   1  13   19.87    2.54
  -2  -1  14   51.07    5.73
  -2   1 -14   52.25    6.28
   2  -1 -14   45.58    6.02
  -2  -1  14   43.03    5.63
   2   1  14   33.54    3.11
  -2   1 -15   26.79    5.76
   2  -1 -15   26.30    5.69
  -2  -1  15   27.07    5.44
  -2  -1  15   27.86    5.20
   2   1  15   18.67    2.72
   2  -1 -16   14.30    5.83
  -2   1 -16    9.18    5.67
  -2  -1  16   13.65    5.59
  -2  -1  16   13.62    5.10
   2   1  16    5.46    2.63
  -2   1 -17   11.38    5.97
   2  -1 -17    6.83    5.58
  -2  -1  17    3.96    5.51
  -2  -1  17   10.37    5.23
   2   1  17    7.17    2.66
  -2   1 -18    3.45    5.88
   2  -1 -18   -2.79    6.04
  -2  -1  18   12.96    5.86
  -2  -1  18    5.41    5.30
   2   1  18    4.65    2.71
  -2   1 -19   11.57    6.54
   2  -1 -19   -0.59    6.14
  -2  -1  19    7.61    5.87
  -2  -1  19    3.29    5.51
   2   1  19    5.35    2.72
   2  -1 -20   -0.62    6.18
  -2   1 -20    3.21    6.43
   2   1  20    2.01    2.62
  -2  -1  20    2.27    5.89
  -2  -1  20   -4.86    5.70
   2  -1 -21   -3.95    6.46
  -2   1 -21   -8.78    6.79
   2   1  21   -1.42    2.79
  -2  -1  21   -1.18    5.91
  -2  -1  21   -2.01    5.78
   2  -1 -22    9.68    6.95
  -2   1 -22    3.11    6.23
   2   1  22    5.84    2.88
  -2  -1  22    9.89    6.16
  -2   1 -22    9.15    7.22
  -2   1 -23    7.63    6.14
   2   1  23   -0.39    2.77
  -2  -1  23    2.16    6.16
   2   1  23    0.67    4.65
   2  -1 -23   -1.45    7.30
  -2   1 -23   -2.94    7.25
  -2   1 -24    9.69    6.56
   2   1  24   -0.38    2.78
   2  -1 -24   -1.50    7.29
  -2   1 -24    3.06    7.50
   2   1  24    0.34    4.70
  -2  -1  24   -3.88    6.16
  -2   1 -25   -2.62    6.40
  -2   1 -25   -7.94    8.02
   2  -1 -25   -0.78    7.45
   2   1  25   -3.83    4.77
  -2  -1  25   -0.57    6.66
  -2   1 -26    9.90    6.78
  -2  -1  26    4.05    6.77
   2   1  26   -7.06    4.89
   2  -1 -26   -4.86    7.87
  -2   1 -26   -5.76    8.23
  -2  -1  27    1.18    7.04
   2   1  27    0.36    5.04
   2  -1 -27    6.70    8.27
  -2  -1  28   -3.59    7.00
  -2  -1  29   -0.61    7.09
  -2  -1  30    0.61    7.19
  -2   2  29    6.04    7.68
   2  -2  28   -1.82    4.88
   2  -2  27   10.95    5.43
  -2  -2 -26  -10.30    8.17
  -2  -2 -26    4.14    6.07
   2  -2  25    8.05    4.43
  -2  -2 -25   -7.09    5.94
  -2  -2 -25    2.39    5.86
  -2  -2 -25   11.63    8.14
  -2  -2 -24   -4.68    5.82
   2  -2  24    2.04    4.25
  -2  -2 -24    7.20    7.80
  -2  -2 -24   -6.41    5.99
   2   2 -24   -0.29    3.80
   2  -2  23    0.85    3.95
  -2  -2 -23    5.78    6.02
  -2  -2 -23   15.38    7.85
  -2  -2 -23    6.23    5.73
   2   2 -23   -0.60    3.92
   2  -2  22   -0.82    3.96
  -2  -2 -22   -8.14    7.27
  -2  -2 -22   -1.65    5.48
   2   2 -22    3.36    3.81
  -2  -2 -22    0.57    5.54
  -2  -2 -21    1.12    5.53
  -2   2  21    3.30    5.77
   2  -2  21   -0.53    3.69
  -2  -2 -21   -0.71    6.99
  -2  -2 -21   -1.60    5.37
  -2  -2 -20   15.96    5.38
  -2  -2 -20   17.59    6.02
   2  -2  20   13.61    3.96
   2  -2  20   15.27    6.55
  -2   2  20    1.57    5.54
  -2  -2 -20   16.11    7.06
  -2  -2 -19   16.17    5.74
   2  -2  19   17.02    4.00
  -2  -2 -19   27.38    7.10
   2   2 -19   14.06    6.61
  -2  -2 -19   20.36    5.56
   2  -2  19   18.50    6.22
  -2   2  19   15.04    5.56
  -2  -2 -18    4.21    5.21
   2  -2  18    7.71    3.56
  -2  -2 -18   12.63    6.43
   2   2 -18    6.96    6.23
  -2  -2 -18   -4.30    5.11
   2  -2  18   16.58    6.29
  -2   2  18    3.33    5.12
  -2  -2 -17   14.85    5.37
   2  -2  17    9.39    3.45
  -2  -2 -17    3.96    5.76
   2   2 -17    6.59    5.95
  -2   2  17    9.03    4.99
   2  -2  17    6.61    5.44
  -2  -2 -17   15.13    5.07
  -2  -2 -16   14.95    5.23
  -2   2  16   10.63    4.87
   2  -2  16   14.96    5.37
  -2  -2 -16   10.13    6.06
   2  -2  16   12.38    3.35
  -2  -2 -16   15.38    5.18
  -2  -2 -15   40.29    5.46
  -2   2  15   68.99    6.13
  -2  -2 -15   47.62    6.48
   2  -2  15   58.19    6.30
   2  -2  15   52.45    4.12
  -2  -2 -15   63.07    6.62
   2  -2  14   59.07    4.08
  -2  -2 -14   55.24    6.10
  -2   2  14   66.98    5.81
   2  -2  14   58.20    6.15
  -2  -2 -14   61.09    6.48
  -2  -2 -14   62.77    5.94
  -2  -2 -13  103.28    6.62
  -2   2  13   95.98    6.31
  -2  -2 -13   95.81    7.25
   2  -2  13   97.39    7.01
  -2  -2 -13   80.26    6.86
  -2  -2 -12   57.77    5.95
  -2  -2 -12   65.17    5.48
  -2   2  12   63.68    5.14
   2  -2  12   74.48    5.99
  -2  -2 -12   61.97    6.16
  -2   2  11  163.61    7.90
  -2  -2 -11  175.73    8.41
  -2  -2 -11  170.05    9.09
   2  -2  11  172.36    8.67
  -2  -2 -11  148.96    8.41
  -2  -2 -10  207.00    9.41
  -2   2  10  189.51    8.61
  -2  -2 -10  202.92    9.17
  -2   2  10  192.22    7.63
  -2  -2 -10  191.80    9.76
   2  -2  10  199.37    9.33
  -2  -2  -9   54.01    5.31
  -2   2   9   59.67    3.54
  -2  -2  -9   59.25    4.92
   2  -2   9   61.63    5.35
   2  -2   9   55.37    3.14
  -2   2   9   61.02    4.51
  -2  -2  -9   49.60    5.06
  -2  -2  -8   37.01    4.59
  -2   2   8   38.61    3.89
   2  -2   8   39.21    2.67
  -2   2   8   45.47    3.11
  -2  -2  -8   35.22    5.19
  -2  -2  -8   38.98    2.43
   2  -2   8   39.10    4.55
   2   2  -8   38.29    2.64
  -2  -2  -8   42.54    4.60
  -2  -2  -7    5.66    4.45
  -2  -2  -7    6.34    1.74
  -2   2   7    6.02    2.83
  -2  -2  -7    4.79    3.43
   2   2  -7    4.90    1.69
  -2  -2  -7    7.66    3.41
   2  -2   7    4.84    1.83
   2  -2   7    4.29    3.56
   2   2  -6  374.61   14.26
   2   2  -6  369.79   12.67
   2  -2   6  398.79   14.17
  -2  -2  -6  391.65   14.48
  -2   2   6  400.47   13.62
  -2   2   6  405.12   13.33
  -2  -2  -6  418.47   14.41
   2  -2   5 1619.59   51.59
   2   2  -5 1590.68   51.51
  -2   2   5 1626.95   51.14
  -2   2   5 1617.40   51.61
   2   2  -5 1542.21   51.82
   2  -2   4  418.99   14.76
  -2   2   4  412.93   13.94
   2   2  -4  400.12   14.55
   2  -2   4  392.59   14.16
   2   2  -4  413.54   14.26
  -2   2   4  407.55   14.30
  -2   2   3   46.77    3.46
  -2  -2  -3   46.24    3.17
  -2   2   3   50.72    3.24
  -2  -2  -3   48.39    4.44
   2  -2   3   46.60    3.22
   2  -2   3   54.79    4.18
   2   2  -3   45.73    3.36
  -2   2   2   89.67    4.59
  -2  -2  -2   87.82    4.17
  -2   2   2   83.99    4.28
   2  -2   2   83.11    4.69
   2   2  -2   82.56    4.37
   2  -2   2   83.53    4.82
   2   2  -2   84.77    4.90
  -2  -2  -2   86.08    5.47
   2  -2   2   81.19    3.90
  -2  -2  -1  572.47   19.02
  -2   2   1  577.87   19.30
  -2  -2  -1  558.41   19.72
   2  -2   1  585.09   19.39
   2   2  -1  554.13   19.06
   2   2   0  605.68   21.58
  -2  -2   0  608.32   21.43
   2  -2   0  647.09   20.59
  -2   2   0  663.01   21.50
   2  -2   0  647.48   21.40
  -2  -2   1  508.59   17.28
  -2   2  -1  505.98   16.46
   2  -2  -1  507.63   16.59
   2   2   1  501.51   17.72
  -2   2  -1  498.26   17.50
   2  -2  -1  517.77   17.28
  -2  -2   2  101.82    5.18
   2  -2  -2   97.68    4.71
  -2   2  -2  105.92    5.32
  -2  -2   2  100.48    3.83
   2   2   2   96.54    5.43
   2   2   3   29.97    4.38
  -2  -2   3   28.94    1.73
  -2  -2   3   30.09    3.43
   2   2   3   36.68    2.75
   2   2   3   35.01    3.77
  -2   2  -3   28.70    3.51
   2  -2  -3   28.92    2.38
   2  -2  -4  365.85   13.52
   2  -2  -4  394.23   13.19
   2   2   4  397.72   14.32
   2   2   4  389.21   13.17
  -2   2  -4  377.89   12.86
   2   2   4  404.51   14.97
  -2  -2   4  381.47   13.86
   2  -2  -5 1560.55   49.47
   2  -2  -5 1529.87   49.24
   2   2   5 1521.65   50.19
   2   2   5 1538.24   48.99
   2   2   5 1543.92   50.81
  -2   2  -5 1520.78   49.47
   2  -2  -6  448.84   15.27
  -2   2  -6  455.33   15.50
  -2  -2   6  444.05   15.70
   2  -2  -6  430.03   15.19
   2   2   6  460.95   16.81
  -2   2  -6  424.91   14.33
   2   2   6  404.82   14.63
   2  -2  -7   12.29    2.93
   2  -2  -7    9.97    3.35
   2   2   7   11.85    4.96
  -2   2  -7    9.68    2.14
  -2   2  -7    7.07    3.59
  -2  -2   7   11.01    3.66
   2  -2  -8   29.95    4.12
  -2   2  -8   36.00    4.32
  -2  -2   8   40.40    4.54
   2  -2  -8   28.09    3.57
  -2   2  -8   33.67    2.76
  -2  -2   9   63.42    5.30
  -2  -2   9   64.84    5.41
  -2   2  -9   54.79    5.08
   2  -2  -9   56.15    5.01
   2  -2  -9   62.72    4.52
  -2  -2  10  178.89    8.92
   2  -2 -10  195.33    9.06
  -2   2 -10  181.75    9.17
  -2  -2  10  200.22    9.24
   2  -2 -10  206.65    8.49
  -2  -2  11  165.29    8.49
   2  -2 -11  169.75    7.81
  -2   2 -11  177.94    8.93
   2  -2 -11  155.82    8.48
  -2  -2  11  175.27    8.78
   2  -2 -12   53.29    4.59
  -2  -2  12   41.15    5.27
   2  -2 -12   38.53    5.35
  -2  -2  12   59.19    5.46
  -2   2 -12   67.34    6.01
  -2  -2  13  105.93    7.01
  -2  -2  13   97.11    7.11
   2  -2 -13   82.05    6.69
  -2   2 -13   96.82    7.04
   2  -2 -13   94.81    5.95
  -2  -2  14   54.47    6.27
   2  -2 -14   53.43    5.98
  -2   2 -14   52.22    5.99
  -2  -2  14   54.32    5.93
  -2  -2  15   64.21    6.73
   2  -2 -15   40.04    6.19
  -2   2 -15   43.73    6.54
  -2  -2  15   66.54    6.36
  -2  -2  16   12.87    5.49
   2  -2 -16   21.11    5.82
  -2   2 -16   16.55    5.66
  -2  -2  16   13.21    5.40
   2  -2 -17    8.55    6.03
  -2  -2  17   13.01    6.06
  -2  -2  17   10.31    5.23
  -2   2 -17    7.67    6.38
   2  -2 -18    5.09    6.33
  -2  -2  18   11.66    5.58
  -2  -2  18    6.53    5.70
  -2   2 -18    9.85    6.42
   2  -2 -19   25.10    7.01
  -2  -2  19   22.83    5.81
  -2  -2  19   27.37    6.83
  -2   2 -19   23.23    6.84
   2  -2 -20   23.23    6.98
  -2  -2  20   15.00    6.05
  -2  -2  20    5.34    6.26
  -2   2 -20   10.26    6.73
  -2  -2  21    4.50    5.60
  -2   2 -21    6.72    6.65
   2  -2 -21   -3.29    6.90
  -2  -2  22    6.19    5.85
  -2   2 -22   -4.22    6.77
   2  -2 -22   -0.69    6.67
  -2  -2  23    5.83    6.04
  -2   2 -23   -2.93    7.21
   2  -2 -23    3.60    7.03
  -2  -2  24   -1.63    6.10
  -2   2 -24    3.04    7.31
   2  -2 -24   -3.76    7.31
  -2  -2  25   -3.35    6.43
  -2   2 -25   -6.33    7.67
   2  -2 -25   12.57    7.98
   2  -2 -26   -0.82    8.19
  -2  -2  26    4.01    6.63
  -2   2 -26  -15.33    7.32
  -2   2 -26    3.25    7.87
   2  -2 -27   -4.25    8.69
  -2  -2  27   -4.68    6.95
   2   2  27    1.58    5.46
  -2  -2  28    9.55    7.13
  -2  -2  29   -3.03    7.66
  -2  -2  30    6.74    7.53
   2   3 -28   -8.30    5.55
   2   3 -27   -2.86    5.35
  -2  -3 -26   -7.09    9.40
   2   3 -26   -1.85    5.20
  -2  -3 -26  -12.93    6.28
  -2  -3 -25    4.53    5.68
  -2  -3 -25   -4.29    8.28
   2   3 -25    3.57    5.11
  -2  -3 -25   14.66    5.89
  -2  -3 -24   -1.11    5.50
  -2  -3 -24    8.29    8.06
   2   3 -24    1.29    4.74
  -2  -3 -24   -0.58    5.73
  -2  -3 -23    9.17    5.73
  -2  -3 -23   -2.38    7.80
   2   3 -23   11.14    4.73
  -2  -3 -23    1.16    5.52
  -2  -3 -22    0.57    5.50
  -2  -3 -22    7.37    5.51
  -2   3  22    1.67    1.22
  -2  -3 -22    7.61    7.48
   2   3 -22    1.18    4.47
   2   3 -21   -4.14    4.60
  -2  -3 -21    1.13    5.75
  -2  -3 -21    0.51    5.15
  -2   3  21    4.93    5.62
  -2  -3 -21   -4.35    7.47
  -2   3  21    1.57    1.71
  -2  -3 -20    5.51    7.00
   2   3 -20    0.36    4.25
  -2  -3 -20    2.77    5.46
   2  -3  20    3.01    6.12
  -2   3  20   -3.15    5.67
  -2  -3 -20   -1.48    4.92
  -2   3  20    4.02    1.92
   2   3 -19    5.05    4.14
  -2  -3 -19    9.81    5.70
   2  -3  19   20.24    6.44
  -2  -3 -19    5.88    6.84
  -2   3  19   15.50    5.76
  -2  -3 -19   16.26    5.27
  -2   3  19   10.86    2.19
   2   3 -18   10.45    4.13
  -2  -3 -18   10.68    5.48
  -2  -3 -18   21.03    6.68
   2  -3  18   12.21    6.20
  -2   3  18   20.41    5.59
  -2  -3 -18   10.61    5.12
  -2   3  18   12.19    2.21
   2   3 -17    5.33    3.69
  -2  -3 -17    3.13    5.44
  -2  -3 -17    4.67    6.09
   2  -3  17   -4.78    5.80
  -2   3  17    3.59    4.91
  -2  -3 -17    2.67    4.77
  -2   3  17    2.37    2.01
   2   3 -16    0.55    3.42
  -2  -3 -16    0.51    5.03
   2  -3  16   -6.06    5.48
  -2  -3 -16    3.30    5.75
  -2   3  16    8.05    4.77
  -2  -3 -16   -1.70    4.42
  -2   3  16   -2.91    1.99
   2  -3  15   28.76    6.14
   2   3 -15   19.35    3.72
  -2  -3 -15   26.64    5.60
  -2  -3 -15   29.96    6.07
  -2   3  15   26.25    4.95
  -2  -3 -15   18.76    4.72
  -2   3  15   16.27    2.26
   2  -3  14    5.90    5.05
  -2  -3 -14    6.81    5.36
  -2  -3 -14   -0.48    4.88
  -2   3  14    3.71    4.24
   2   3 -14    6.32    3.06
  -2   3  14    5.38    2.00
  -2  -3 -14    1.17    4.08
  -2   3  13  108.94    5.92
  -2  -3 -13  104.03    7.46
  -2   3  13  111.98    6.74
   2   3 -13  101.49    5.41
   2  -3  13  110.85    5.30
  -2   3  13   96.75    4.49
   2  -3  13   96.63    7.35
  -2  -3 -13  120.52    7.99
  -2  -3 -13  102.76    6.66
  -2   3  12   19.83    2.27
  -2  -3 -12   20.97    4.19
   2   3 -12   18.86    3.05
  -2   3  12   23.31    3.45
  -2  -3 -12   24.93    5.22
  -2   3  12   12.13    3.94
   2  -3  12   25.63    5.03
   2  -3  12   23.38    2.83
  -2  -3 -12   23.12    4.93
  -2  -3 -11  256.08   10.98
   2  -3  11  247.71   11.30
   2   3 -11  253.60    9.51
   2  -3  11  264.11    9.52
  -2  -3 -11  257.49   11.74
  -2  -3 -11  265.79   11.60
  -2   3  11  244.01    9.05
  -2   3  11  247.71   10.03
  -2  -3 -10  271.04   11.46
   2  -3  10  270.74   11.71
   2   3 -10  259.14    9.93
   2  -3  10  283.50   10.09
  -2  -3 -10  265.39   12.22
  -2  -3 -10  300.48   12.04
  -2   3  10  279.39    9.81
  -2   3  10  272.53   10.60
  -2   3   9  366.24   12.64
  -2  -3  -9  370.93   14.34
   2   3  -9  327.32   13.45
   2   3  -9  351.19   11.87
   2  -3   9  356.62   13.62
   2  -3   9  352.45   12.08
  -2  -3  -9  360.91   13.82
  -2  -3  -9  345.54   13.33
  -2  -3  -9  312.18   11.21
  -2   3   9  341.13   11.86
   2   3  -8  136.28    7.55
   2  -3   8  149.73    7.68
   2  -3   8  159.30    6.29
  -2  -3  -8  144.85    7.73
  -2  -3  -8  147.64    7.47
   2   3  -8  150.66    5.90
  -2  -3  -8  153.85    8.47
  -2   3   8  147.11    6.08
  -2  -3  -7  558.35   21.19
   2   3  -7  569.94   20.57
   2  -3   7  569.77   20.40
   2  -3   7  575.12   19.39
  -2  -3  -7  582.65   20.60
  -2  -3  -7  590.92   20.74
  -2   3   7  584.94   19.43
   2   3  -7  587.99   19.02
   2   3  -6  554.32   19.10
   2  -3   6  558.34   19.50
   2   3  -6  565.01   18.15
  -2   3   6  557.51   19.61
  -2   3   6  555.21   18.71
   2   3  -6  544.41   19.62
  -2  -3  -6  530.11   19.63
   2   3  -5   38.18    4.38
   2  -3   5   42.94    3.99
   2   3  -5   45.67    3.57
   2  -3   5   40.23    4.30
  -2  -3  -5   41.48    4.08
  -2   3   5   38.58    4.11
   2   3  -5   39.49    2.50
  -2  -3  -4 1002.44   33.69
   2  -3   4 1042.81   33.27
  -2   3   4 1017.13   33.61
   2   3  -4 1015.84   32.42
   2   3  -4  984.28   33.14
   2   3  -4 1012.70   33.61
   2  -3   4 1019.87   33.87
   2   3  -3  877.36   30.11
   2  -3   3  925.68   30.39
  -2   3   3  900.55   30.13
   2   3  -3  916.59   29.13
  -2  -3  -3  936.62   29.86
   2   3  -3  867.54   29.65
   2  -3   2  663.87   22.99
   2   3  -2  649.63   22.31
  -2   3   2  673.53   22.82
  -2  -3  -2  698.41   22.60
   2   3  -1  313.97   12.39
   2  -3   1  330.08   12.48
  -2  -3  -1  336.29   12.12
  -2   3   1  345.04   12.39
  -2  -3   0   24.65    2.78
   2  -3   0   22.67    3.43
  -2   3   0   28.21    3.45
  -2  -3   0   25.16    3.20
   2   3   0   28.16    3.56
   2  -3   0   29.52    1.85
  -2  -3   0   26.45    2.84
  -2  -3   1  294.64   11.46
   2  -3  -1  311.55   11.49
  -2   3  -1  317.91   11.76
  -2  -3   1  307.27   10.80
   2   3   1  323.02   11.98
   2  -3  -1  311.65   10.38
  -2  -3   1  308.30   11.18
   2   3   2  588.09   21.57
  -2  -3   2  608.42   19.83
   2   3   2  612.84   20.49
  -2  -3   2  613.08   20.28
  -2   3  -2  616.73   19.31
  -2   3  -2  525.82   20.72
   2  -3  -2  610.44   20.49
   2   3   2  596.68   21.10
  -2  -3   3  892.61   30.31
   2   3   3  930.13   30.52
  -2   3  -3  934.17   30.28
   2   3   3  944.74   31.33
  -2  -3   3  927.64   29.83
   2  -3  -3  951.83   30.50
   2   3   3  919.33   31.85
  -2  -3   4  946.13   30.18
   2   3   4  935.90   30.88
  -2   3  -4  975.44   30.65
   2  -3  -4  924.92   30.76
   2   3   4  940.21   31.71
  -2  -3   4  890.94   31.26
   2   3   4  953.99   32.47
   2   3   5   63.11    3.94
  -2   3  -5   56.33    3.57
   2   3   5   63.03    5.01
   2   3   5   53.28    5.74
   2  -3  -5   51.85    3.87
  -2  -3   5   54.95    3.02
   2   3   6  580.09   20.03
   2  -3  -6  604.04   20.29
   2   3   6  574.23   21.93
   2   3   6  607.19   21.23
   2  -3  -6  587.14   20.57
   2   3   7  555.64   19.67
   2  -3  -7  523.64   18.99
   2   3   7  524.60   18.42
   2  -3  -7  531.95   18.84
  -2   3  -7  553.74   18.14
   2   3   7  532.57   20.60
  -2   3  -8  188.05    8.71
  -2   3  -8  172.93    7.11
  -2  -3   8  181.57    8.55
   2  -3  -8  178.66    8.14
   2   3   8  165.14    9.37
   2  -3  -8  178.44    8.10
   2  -3  -9  362.41   13.64
  -2  -3   9  353.45   14.00
  -2  -3   9  329.75   13.83
  -2   3  -9  341.94   12.42
   2   3   9  342.56   15.18
  -2   3  -9  371.38   14.11
   2  -3  -9  359.66   13.46
   2  -3 -10  265.24   11.60
  -2  -3  10  300.48   12.22
  -2   3 -10  271.34   10.39
  -2  -3  10  287.41   11.87
   2   3  10  264.50   13.08
   2  -3 -10  297.16   11.57
  -2   3 -10  284.60   12.04
  -2   3 -11  240.45    9.37
  -2  -3  11  255.80   10.86
   2  -3 -11  233.74    8.23
   2  -3 -11  240.92   10.85
  -2   3 -11  251.59   11.05
  -2  -3  11  276.09   11.35
   2  -3 -11  234.18   10.27
  -2   3 -11  260.97   11.13
   2  -3 -12   17.96    1.96
  -2  -3  12    9.51    4.49
  -2   3 -12   11.63    4.73
  -2  -3  12   22.15    5.06
   2  -3 -12   13.90    3.85
  -2   3 -12   16.00    4.59
   2  -3 -12   14.28    4.40
   2  -3 -13  111.21    6.63
  -2  -3  13   97.04    7.61
  -2   3 -13  104.24    7.34
   2  -3 -13  102.61    7.36
  -2   3 -13  101.65    7.15
   2  -3 -13  101.26    4.51
  -2  -3  13  106.49    7.11
  -2  -3  14    4.26    4.68
  -2   3 -14   10.61    4.91
  -2   3 -14    5.34    4.68
   2  -3 -14    8.52    2.42
   2  -3 -14   10.76    4.10
   2  -3 -14    1.77    5.05
  -2  -3  14    3.70    5.01
  -2   3 -15   27.54    5.98
  -2   3 -15   26.22    5.24
   2  -3 -15   18.62    2.80
   2  -3 -15   30.03    4.86
   2  -3 -15   17.67    5.54
  -2  -3  15   30.50    5.85
  -2  -3  15   19.05    5.26
  -2   3 -16   -2.61    5.46
  -2   3 -16    1.97    5.09
   2  -3 -16    5.41    2.66
   2  -3 -16   -2.75    4.24
   2  -3 -16    3.58    5.50
  -2  -3  16    4.68    5.74
  -2  -3  16    6.35    5.18
  -2   3 -17    6.08    5.62
  -2   3 -17   -4.12    5.48
   2  -3 -17    4.19    2.90
   2  -3 -17    4.09    4.59
   2  -3 -17    7.08    5.92
  -2  -3  17    4.39    5.75
  -2  -3  17   13.24    5.77
  -2   3 -18   18.10    6.69
  -2   3 -18   16.13    5.80
   2  -3 -18   10.91    3.35
   2  -3 -18   19.60    5.19
  -2  -3  18   11.47    6.46
   2  -3 -18   21.41    6.47
  -2  -3  18   11.47    5.73
  -2   3 -19    9.84    6.44
  -2   3 -19   17.93    6.11
   2  -3 -19   19.29    3.52
   2  -3 -19   14.61    5.16
  -2  -3  19   24.55    7.01
   2  -3 -19    4.28    6.41
  -2  -3  19   16.19    5.88
  -2   3 -20   -0.65    6.42
  -2   3 -20   11.07    5.80
   2  -3 -20   -0.25    3.27
   2  -3 -20    2.76    4.93
   2  -3 -20   -1.93    6.24
  -2  -3  20   -0.62    6.53
  -2  -3  20    2.47    5.60
  -2   3 -21   11.48    6.99
  -2   3 -21    7.86    6.08
   2  -3 -21    0.80    3.46
   2  -3 -21    1.43    5.15
   2  -3 -21    4.04    6.80
  -2  -3  21   -5.10    5.82
  -2   3 -22   12.00    6.94
  -2   3 -22    0.63    5.90
   2  -3 -22   -4.74    3.62
   2  -3 -22   10.82    5.40
   2  -3 -22    7.04    7.04
  -2  -3  22    0.53    5.91
  -2   3 -23   10.31    7.33
  -2   3 -23   -5.17    6.56
   2  -3 -23    0.58    3.73
   2  -3 -23    2.03    5.52
  -2  -3  23    4.33    6.17
   2  -3 -23   14.64    7.67
   2  -3 -24    1.50    3.68
  -2   3 -24   -3.06    7.13
  -2  -3  24    6.11    6.61
  -2   3 -24   -0.67    6.52
   2  -3 -24   -4.57    7.46
  -2   3 -25   -3.18    7.74
  -2   3 -25    4.10    6.87
   2  -3 -25   -3.16    7.61
  -2  -3  25   -4.55    6.77
  -2   3 -26   -7.01    6.97
   2  -3 -26    5.74    8.41
  -2  -3  26    1.16    6.85
  -2  -3  27   -7.09    6.90
  -2   3 -27    2.87    7.00
  -2  -3  28    1.20    7.23
  -2   3 -28   -4.41    7.24
  -2  -3  29  -11.50    7.19
  -2  -3  30    6.09    7.06
   2   4 -26    5.26    5.11
   2   4 -25   -3.41    5.04
  -2  -4 -25    1.60    5.37
   2   4 -24    4.54    4.82
   2  -4  24   -0.31    4.01
  -2  -4 -24    5.26    5.36
   2   4 -23   -2.79    4.70
   2  -4  23   -6.82    4.09
  -2  -4 -23   -8.22    5.49
   2   4 -22    4.20    4.62
   2  -4  22    7.91    4.01
  -2  -4 -22    6.52    5.11
   2  -4  21    0.30    3.77
  -2  -4 -21    4.88    5.09
   2   4 -21    5.85    4.63
  -2  -4 -21    5.19    5.66
   2  -4  20    5.79    3.78
  -2  -4 -20   -2.85    7.48
  -2  -4 -20   10.45    5.17
   2   4 -20    7.66    4.46
  -2  -4 -20    8.52    5.88
   2  -4  19   11.23    3.87
  -2  -4 -19    4.61    4.77
   2  -4  19   16.29    6.78
  -2  -4 -19   20.36    7.18
   2   4 -19    6.27    4.20
  -2  -4 -19   17.30    5.98
   2  -4  18   -0.54    3.48
   2  -4  18    2.90    6.09
  -2  -4 -18    3.13    4.76
  -2  -4 -18    0.64    6.39
   2   4 -18   -1.56    3.89
  -2  -4 -18   15.38    5.88
   2  -4  17    6.56    3.57
   2  -4  17    6.12    5.94
  -2  -4 -17    0.43    4.48
  -2  -4 -17    8.53    6.38
   2   4 -17    4.68    3.83
  -2  -4 -17    3.23    5.35
   2  -4  16   11.15    3.44
   2  -4  16    9.53    6.04
  -2  -4 -16   14.13    4.54
  -2  -4 -16   25.51    6.57
  -2  -4 -16   15.76    5.63
   2   4 -16   16.16    3.78
   2   4 -15    1.02    3.41
   2  -4  15    0.24    3.05
   2  -4  15   -2.53    5.59
  -2  -4 -15    5.21    4.42
  -2   4  15   -0.34    3.99
  -2  -4 -15   -4.41    6.51
  -2  -4 -15    4.61    5.18
   2   4 -14   36.27    4.06
   2  -4  14   43.60    4.08
   2  -4  14   52.59    6.54
  -2  -4 -14   50.09    5.25
  -2   4  14   52.69    5.29
  -2  -4 -14   45.85    6.50
  -2  -4 -14   47.46    6.19
   2   4 -13   38.94    3.91
   2  -4  13   43.66    4.06
   2  -4  13   58.33    6.47
  -2  -4 -13   54.82    5.12
  -2   4  13   42.30    4.88
  -2  -4 -13   56.24    6.38
  -2  -4 -13   45.19    6.20
   2   4 -12   45.03    3.73
   2  -4  12   38.73    3.76
  -2   4  12   49.59    4.74
  -2  -4 -12   37.18    5.72
  -2  -4 -12   56.52    6.08
  -2  -4 -12   49.37    4.79
   2  -4  12   50.44    5.87
   2  -4  11   11.34    4.70
  -2  -4 -11   10.29    4.68
  -2  -4 -11    8.22    4.47
  -2   4  11    4.19    3.27
   2   4 -11    3.58    4.32
  -2  -4 -11   11.60    3.81
   2   4 -11    6.35    2.63
   2  -4  11    6.74    2.79
  -2  -4 -10  102.12    6.81
   2   4 -10  110.46    6.55
  -2  -4 -10  108.40    6.13
   2  -4  10  114.38    5.16
  -2   4  10  111.68    5.79
   2   4 -10  104.90    4.77
   2  -4  10  112.15    6.69
   2  -4   9   77.25    4.51
  -2  -4  -9   73.73    5.34
   2   4  -9   73.29    4.06
  -2  -4  -9   76.60    6.20
   2  -4   9   81.29    5.90
   2   4  -9   76.42    5.89
   2   4  -8  514.10   19.81
   2  -4   8  537.80   18.87
  -2  -4  -8  569.58   19.85
   2   4  -8  553.66   19.19
   2   4  -8  552.13   18.40
   2  -4   8  562.64   19.97
  -2   4   7  170.96    6.13
   2  -4   7  190.49    8.33
   2   4  -7  156.70    6.66
   2   4  -7  171.78    8.28
   2   4  -7  177.12    7.52
   2  -4   7  184.65    8.56
  -2  -4  -7  176.66    8.15
  -2   4   6  436.29   14.26
   2   4  -6  434.20   14.71
  -2   4   6  417.79   16.09
   2  -4   6  413.77   16.15
   2   4  -6  425.41   16.07
   2  -4   6  428.97   15.85
   2   4  -6  422.01   15.27
  -2  -4  -6  452.55   16.02
   2   4  -5  734.64   25.81
   2   4  -5  757.29   25.15
   2  -4   5  765.26   26.13
  -2   4   5  759.49   24.25
  -2  -4  -5  774.78   25.84
   2   4  -5  740.47   24.58
  -2   4   5  701.99   25.84
   2   4  -4  360.41   13.66
  -2   4   4  355.05   13.64
   2   4  -4  361.06   12.40
   2   4  -4  336.71   12.74
  -2  -4  -4  349.19   13.47
   2  -4   4  370.53   13.87
   2   4  -3   43.36    3.52
   2  -4   3   46.11    4.44
  -2  -4  -3   38.62    4.24
  -2  -4  -3   42.58    4.09
   2   4  -3   41.58    3.26
   2   4  -3   45.50    4.70
  -2   4   3   48.69    4.48
  -2  -4  -2  211.36    9.14
  -2   4   2  215.06    9.43
  -2  -4  -2  230.25    9.06
   2  -4   2  219.34    9.46
  -2  -4  -1 1103.99   35.43
  -2   4   1 1052.94   35.64
  -2  -4  -1 1082.90   35.03
   2   4  -1 1032.96   35.70
   2  -4   1 1051.31   35.62
  -2  -4   0  646.15   22.35
  -2  -4   0  639.15   21.78
  -2   4   0  637.22   22.46
   2  -4   0  646.25   20.55
  -2  -4   0  657.50   21.76
   2   4   0  636.10   22.60
   2  -4   0  650.54   22.54
  -2  -4   1 1041.48   34.41
  -2  -4   1 1041.23   33.71
  -2  -4   1 1057.00   33.71
   2  -4  -1  988.29   34.47
   2   4   1 1008.44   34.63
   2  -4  -2  226.01    9.24
  -2  -4   2  230.41    8.70
   2   4   2  230.33    9.86
   2   4   2  246.12   10.97
  -2  -4   2  228.86    9.60
  -2   4  -2  236.54    9.16
   2   4   2  218.95    9.35
  -2  -4   2  216.72    8.72
   2   4   3   39.64    5.15
  -2  -4   3   33.65    3.10
  -2   4  -3   28.38    3.42
   2   4   3   26.54    3.77
   2  -4  -3   29.71    3.39
   2   4   3   33.82    4.40
  -2  -4   3   34.75    3.13
  -2  -4   3   31.62    3.98
   2  -4  -4  337.75   12.19
   2   4   4  333.85   14.04
  -2  -4   4  328.21   11.76
  -2   4  -4  330.45   12.22
   2   4   4  329.55   12.47
   2   4   4  328.84   13.16
   2   4   5  848.62   27.96
  -2  -4   5  779.85   26.34
   2  -4  -5  801.45   26.66
   2   4   5  791.68   27.02
  -2   4  -5  816.00   26.83
   2   4   5  800.63   28.76
  -2   4  -6  381.65   15.41
  -2  -4   6  398.17   14.00
   2   4   6  396.96   14.69
   2   4   6  405.71   15.56
   2   4   6  391.16   16.52
   2  -4  -6  422.29   14.81
   2  -4  -6  421.31   14.24
  -2   4  -7  193.11    8.95
   2  -4  -7  192.89    8.78
   2   4   7  177.97   10.00
   2   4   7  183.57    8.08
   2  -4  -7  184.09    8.33
  -2  -4   7  187.77    7.41
   2   4   7  201.55    9.22
  -2   4  -8  522.39   17.89
  -2   4  -8  500.68   19.01
   2   4   8  517.68   19.31
   2   4   8  506.92   20.25
   2   4   8  499.11   18.13
   2  -4  -8  514.53   18.85
   2  -4  -8  535.76   18.65
  -2  -4   9   65.61    5.68
  -2   4  -9   64.69    4.38
  -2   4  -9   73.41    5.66
   2  -4  -9   68.32    5.22
  -2  -4   9   60.27    5.51
   2   4   9   65.72    6.55
   2  -4  -9   56.25    4.99
  -2  -4  10  111.65    7.15
   2  -4 -10  104.14    6.47
  -2   4 -10  104.79    6.78
   2  -4 -10  107.28    6.57
  -2  -4  10  109.82    6.88
  -2   4 -10   94.30    5.42
   2   4  10   97.02    7.97
  -2  -4  11   11.70    4.75
  -2   4 -11   15.46    4.23
  -2   4 -11   15.86    3.38
  -2  -4  11   11.88    4.59
   2  -4 -11    7.68    4.48
   2  -4 -11    6.98    3.94
   2   4  11   10.42    5.54
  -2  -4  12   28.83    5.59
   2  -4 -12   42.57    5.08
  -2   4 -12   35.40    5.04
  -2   4 -12   45.96    4.28
  -2  -4  12   42.89    5.58
   2  -4 -12   40.60    5.50
   2   4  12   46.87    6.77
   2  -4 -13   35.55    5.51
  -2   4 -13   21.43    5.25
   2  -4 -13   32.31    4.82
  -2  -4  13   42.10    5.43
  -2   4 -13   32.57    4.24
  -2  -4  13   50.33    6.11
   2   4  13   38.01    6.87
  -2  -4  14   40.99    5.87
  -2  -4  14   43.77    6.68
  -2   4 -14   56.87    6.26
   2  -4 -14   43.69    5.35
   2  -4 -14   46.29    2.67
   2  -4 -14   50.01    6.32
  -2  -4  15    2.99    5.00
   2  -4 -15   10.79    4.66
  -2  -4  15   -1.55    5.66
   2  -4 -15    0.49    5.37
   2  -4 -15    3.49    1.95
  -2   4 -15    6.26    5.19
  -2  -4  16   13.78    5.52
   2  -4 -16   10.77    4.88
  -2  -4  16   19.61    6.32
   2  -4 -16    9.41    5.62
   2  -4 -16    9.11    2.32
  -2   4 -16   20.68    5.58
  -2  -4  17    5.07    5.14
   2  -4 -17    5.83    5.05
  -2  -4  17   -5.16    6.22
   2  -4 -17    6.12    6.23
  -2   4 -17   11.07    5.43
   2  -4 -17    0.56    2.31
   2  -4 -18    2.19    2.55
   2  -4 -18    6.04    5.15
  -2  -4  18    2.87    5.77
   2  -4 -18   -0.59    6.18
  -2  -4  18   12.62    6.35
  -2   4 -18   -0.55    5.53
   2  -4 -19    8.66    5.35
  -2  -4  19    1.98    5.56
   2  -4 -19    9.57    2.73
   2  -4 -19   16.25    7.04
  -2  -4  19   22.01    7.17
  -2   4 -19    1.14    5.59
   2  -4 -20   22.36    5.87
  -2  -4  20   13.26    6.33
   2  -4 -20    5.52    2.89
   2  -4 -20   11.20    7.08
  -2   4 -20    4.74    6.04
   2  -4 -21   -4.10    5.55
   2  -4 -21   12.44    7.58
  -2   4 -21   10.42    6.30
   2  -4 -21    2.94    2.90
  -2  -4  21   -0.53    6.09
   2  -4 -22    2.89    7.15
  -2   4 -22   10.76    6.32
   2  -4 -22    9.46    3.03
  -2  -4  22   -1.61    6.11
   2  -4 -23   -3.01    7.58
  -2   4 -23    6.50    6.54
   2  -4 -23    2.78    3.13
  -2  -4  23   -2.21    6.27
   2  -4 -24    7.81    7.73
  -2   4 -24   -2.67    6.59
  -2  -4  24    0.56    6.37
   2  -4 -25   11.33    8.49
  -2   4 -25   -2.74    6.90
  -2  -4  25    3.46    6.88
   2  -4 -26    4.18    8.69
  -2  -4  26    2.93    6.81
  -2   4 -26   -4.21    7.14
  -2  -4  27   -0.59    6.98
  -2   4 -27    6.43    7.37
  -2  -4  28   -1.20    6.94
  -2   4 -28   -2.91    7.04
  -2  -4  29   -4.87    7.15
   2   5 -25   -3.28    4.98
   2  -5  25    5.42    4.32
   2   5 -24   -1.20    4.85
   2  -5  24    0.34    4.31
  -2  -5 -24    0.50    5.14
   2   5 -23   -2.70    4.64
   2  -5  23   -0.67    4.17
  -2  -5 -23    2.45    5.12
   2   5 -22    1.12    4.46
   2  -5  22    1.99    4.06
  -2  -5 -22    1.45    4.93
   2   5 -21    4.31    4.32
   2  -5  21   -3.59    4.24
  -2  -5 -21    2.35    4.92
   2   5 -20    1.38    4.21
   2  -5  20    0.32    3.98
  -2  -5 -20    1.38    4.72
   2   5 -19   10.58    4.15
   2  -5  19   -0.94    3.85
  -2  -5 -19   -0.45    4.71
   2  -5  18    0.61    6.33
  -2  -5 -18   -2.18    4.55
   2  -5  18    1.84    3.92
   2   5 -18    3.45    3.97
   2   5 -17    3.88    3.79
  -2   5  17   10.33    5.02
  -2  -5 -17    2.55    4.54
   2  -5  17   10.14    3.91
   2  -5  17   -1.75    6.11
   2   5 -16   10.47    3.92
  -2   5  16   13.65    4.97
  -2  -5 -16   16.54    4.78
   2  -5  16   15.70    3.95
   2  -5  16   12.80    6.19
   2   5 -15   72.79    5.29
  -2   5  15   73.72    6.54
   2  -5  15   59.15    5.13
   2  -5  15   56.44    7.32
  -2  -5 -15   70.46    6.06
   2   5 -14   33.71    3.97
   2  -5  14   23.49    5.93
   2  -5  14   29.26    4.12
  -2  -5 -14   36.46    4.91
  -2   5  14   35.42    5.29
   2   5 -13  189.92    8.19
   2   5 -13  170.71    9.91
  -2  -5 -13  182.55    9.20
   2  -5  13  183.40    8.47
  -2   5  13  205.16    9.82
   2  -5  13  199.78   10.51
   2   5 -12   85.51    7.30
   2  -5  12   80.92    5.47
   2  -5  12   96.55    7.34
   2   5 -12   86.15    5.17
  -2  -5 -12   95.78    6.39
  -2   5  12   93.33    6.52
   2   5 -11  114.23    7.52
   2   5 -11  108.47    6.15
   2  -5  11  100.34    5.94
   2  -5  11  106.09    7.36
  -2  -5 -11   93.91    7.68
  -2   5  11  114.22    6.81
   2   5 -11  104.92    5.55
  -2  -5 -11  101.95    6.63
   2   5 -10  154.37    8.55
   2  -5  10  139.37    6.92
   2   5 -10  145.79    7.12
  -2   5  10  151.91    7.96
   2   5 -10  146.33    6.47
  -2  -5 -10  142.47    7.60
   2  -5  10  134.14    8.12
  -2  -5 -10  128.96    8.70
   2  -5   9  127.22    7.41
   2   5  -9  114.38    5.60
   2   5  -9  118.26    6.22
   2   5  -9  117.87    7.34
  -2  -5  -9  121.05    6.80
  -2   5   8   99.02    4.41
   2  -5   8  101.74    6.66
   2   5  -8   99.29    5.05
   2   5  -8   92.43    5.43
   2  -5   8  102.46    6.67
   2   5  -8  105.51    6.73
  -2  -5  -8   91.61    6.08
   2   5  -7  484.79   17.82
  -2   5   7  480.93   15.91
   2   5  -7  471.60   16.36
   2  -5   7  447.99   17.49
  -2  -5  -7  461.87   17.35
   2  -5   7  489.89   18.05
   2   5  -7  455.56   16.66
   2   5  -6   62.48    4.17
  -2   5   6   58.51    5.37
   2   5  -6   58.41    3.85
  -2  -5  -6   60.82    5.23
  -2  -5  -6   55.08    4.76
  -2   5   6   62.35    3.45
   2  -5   6   59.85    5.31
   2   5  -6   59.09    5.46
   2   5  -5  188.44    7.81
  -2  -5  -5  186.51    8.83
  -2   5   5  196.88    9.21
  -2  -5  -5  187.17    8.70
   2   5  -5  196.64    8.01
  -2   5   5  204.10    7.53
   2   5  -5  205.51    9.30
   2  -5   5  190.56    9.25
   2  -5   4  265.11   11.22
   2   5  -4  263.45   11.23
  -2   5   4  265.65   11.26
  -2  -5  -4  277.20   11.02
   2   5  -4  265.42   10.08
   2   5  -4  255.97   10.06
   2  -5   3  541.58   19.58
  -2   5   3  515.17   19.54
   2   5  -3  533.55   18.49
  -2  -5  -3  531.62   19.05
   2   5  -3  548.00   19.41
  -2  -5  -2  462.99   16.13
  -2   5   2  423.89   16.60
   2   5  -2  432.24   15.70
   2  -5   2  449.98   16.72
   2   5  -1  502.82   18.77
  -2  -5  -1  510.12   17.63
  -2  -5  -1  503.49   18.02
  -2  -5  -1  523.07   18.51
   2  -5   1  498.46   18.60
   2   5   0  190.90    8.64
  -2  -5   0  174.73    7.41
  -2  -5   0  179.68    7.85
  -2  -5   0  179.95    8.41
   2  -5   0  178.28    8.68
   2   5   1  463.41   18.29
  -2  -5   1  507.65   17.26
  -2  -5   1  507.60   17.52
   2  -5  -1  511.43   18.47
  -2  -5   1  496.93   18.18
  -2   5  -1  492.94   17.82
   2   5   2  455.54   17.16
  -2   5  -2  475.35   16.95
  -2  -5   2  497.86   17.48
   2  -5  -2  471.35   17.49
  -2  -5   2  460.73   16.54
  -2  -5   2  466.33   16.32
   2   5   2  482.82   18.65
   2   5   2  467.85   17.64
   2   5   3  579.38   20.91
  -2  -5   3  569.41   20.63
   2   5   3  585.88   20.40
  -2   5  -3  588.40   20.14
  -2  -5   3  585.97   19.77
   2  -5  -3  585.50   20.16
   2   5   3  622.18   21.99
  -2  -5   3  567.30   19.46
   2  -5  -4  274.28   11.11
   2   5   4  312.44   13.22
  -2  -5   4  299.39   10.90
   2   5   4  286.36   11.48
  -2   5  -4  283.94   11.19
   2   5   4  266.52   11.91
   2   5   5  209.22    9.65
   2   5   5  193.22    8.76
  -2   5  -5  197.98    8.63
   2  -5  -5  202.52    8.32
   2   5   5  213.92   10.69
  -2  -5   5  191.35    8.10
  -2   5  -5  206.30    9.51
   2   5   6   50.27    6.23
  -2   5  -6   52.14    5.00
  -2   5  -6   48.43    4.21
   2   5   6   48.64    4.40
   2   5   6   46.09    4.94
  -2  -5   6   42.46    3.69
   2  -5  -6   53.03    3.77
   2  -5  -7  480.60   17.30
   2   5   7  449.12   17.93
  -2  -5   7  456.10   16.34
   2   5   7  447.08   16.96
   2   5   7  461.22   19.07
  -2   5  -7  481.52   17.95
   2  -5  -7  489.95   16.40
  -2   5  -8  107.20    5.86
  -2  -5   8  101.21    5.21
   2  -5  -8   78.54    6.31
   2   5   8   94.31    5.92
   2   5   8   96.67    8.13
  -2   5  -8   97.45    6.56
   2  -5  -8   96.06    6.17
   2   5   8  101.26    6.75
  -2   5  -9  104.51    6.12
  -2   5  -9  113.22    7.25
   2  -5  -9  104.82    6.82
   2  -5  -9  111.32    6.71
   2   5   9  114.68    6.44
   2   5   9  114.14    7.29
   2   5   9  119.55    8.63
  -2   5 -10  168.32    7.81
  -2   5 -10  156.34    8.72
   2   5  10  157.41    8.79
  -2  -5  10  144.19    9.08
   2   5  10  178.93   10.55
   2   5  10  151.02    7.77
   2  -5 -10  172.50    8.70
   2  -5 -10  159.07    8.60
  -2   5 -11  106.07    6.15
  -2  -5  11   92.80    7.39
  -2   5 -11  102.25    7.28
   2  -5 -11  100.13    6.97
   2   5  11   88.84    8.26
   2  -5 -11   96.60    6.87
  -2   5 -12   92.32    5.93
  -2   5 -12  102.15    7.19
  -2  -5  12   86.24    7.49
   2  -5 -12   93.55    7.29
   2   5  12   86.60    8.17
   2  -5 -12   86.30    6.77
   2  -5 -13  215.58   10.77
  -2   5 -13  195.23   10.47
   2  -5 -13  209.37   10.49
  -2   5 -13  195.22    9.32
   2   5  13  212.11   12.42
  -2  -5  13  216.43   11.24
  -2   5 -14   29.36    4.65
   2  -5 -14   21.99    5.44
  -2   5 -14   30.05    5.67
   2  -5 -14   33.15    6.07
   2   5  14   31.48    7.60
  -2  -5  14   30.31    6.32
  -2  -5  15   68.49    6.95
  -2   5 -15   77.82    6.00
   2   5  15   66.19    8.37
  -2  -5  15   81.15    7.91
   2  -5 -15   56.41    6.31
  -2   5 -15   65.91    6.84
   2  -5 -15   66.70    7.37
  -2   5 -16    9.78    5.12
  -2  -5  16    9.77    6.06
   2  -5 -16   21.58    5.37
  -2  -5  16   21.70    6.01
   2  -5 -16    8.65    6.10
  -2   5 -17    1.61    5.28
  -2  -5  17    4.20    6.23
   2  -5 -17    4.85    5.08
  -2  -5  17    8.77    5.80
   2  -5 -17    0.57    6.18
  -2  -5  18   10.05    5.86
   2  -5 -18   -0.50    4.99
  -2   5 -18    3.89    5.50
   2  -5 -18    4.26    6.26
  -2  -5  19    4.65    6.02
   2  -5 -19   17.05    5.65
   2  -5 -19    1.93    6.33
  -2   5 -19    5.75    5.70
  -2   5 -20   -2.97    5.76
   2  -5 -20    8.11    6.57
  -2  -5  20    1.60    5.96
  -2   5 -21   -4.29    5.91
  -2  -5  21   -3.82    6.08
   2  -5 -21    1.42    6.84
   2  -5 -22    0.46    2.25
  -2  -5  22    1.68    6.36
  -2   5 -22    4.41    6.24
   2  -5 -22    2.96    7.52
  -2  -5  23    5.15    6.82
  -2   5 -23   -3.88    6.59
   2  -5 -23    2.32    7.50
  -2   5 -24   -3.32    6.72
   2  -5 -24    9.64    8.34
  -2   5 -25    8.13    7.05
   2  -5 -25    0.83    8.21
  -2   5 -26   11.07    7.20
  -2   5 -27    1.41    6.96
  -2   5 -28   -2.14    7.29
   2  -6  24    4.00    4.67
   2   6 -24    8.93    4.93
   2  -6  23    6.88    4.36
  -2  -6 -23   -1.88    5.15
   2   6 -23   -4.55    4.75
   2  -6  22    0.36    4.28
  -2  -6 -22   -2.31    5.03
   2   6 -22    0.37    4.43
   2  -6  21    8.21    4.39
  -2  -6 -21    3.19    4.92
   2   6 -21    0.71    4.45
   2  -6  20   -2.82    4.11
  -2  -6 -20   -2.68    4.58
   2   6 -20    2.76    4.18
   2  -6  19    2.09    4.13
   2   6 -19    4.67    4.09
  -2  -6 -19    5.27    4.58
   2  -6  18    1.38    4.13
  -2   6  18    4.10    5.29
   2   6 -18   -5.13    3.94
  -2  -6 -18    0.43    4.46
   2  -6  17    5.08    4.00
   2  -6  17    6.07    6.27
  -2   6  17    6.60    5.42
   2   6 -17    6.47    3.97
  -2  -6 -17    5.88    4.39
   2  -6  16    9.01    4.06
   2  -6  16   12.75    6.47
  -2   6  16    1.50    5.10
   2   6 -16   13.59    4.02
  -2  -6 -16    8.20    4.42
   2  -6  15    3.95    3.88
  -2   6  15   -0.98    5.19
   2  -6  15   -6.63    6.08
   2   6 -15    3.13    3.67
  -2  -6 -15    0.40    4.23
   2   6 -14    8.91    5.90
   2  -6  14    3.25    3.84
   2   6 -14    4.51    3.99
  -2   6  14    2.38    4.82
  -2  -6 -14    5.89    4.25
   2  -6  14    6.83    5.84
   2   6 -14    7.08    3.67
   2   6 -13    0.45    5.25
   2   6 -13    2.31    3.82
   2  -6  13    7.02    5.61
  -2   6  13   -1.39    4.80
  -2  -6 -13    1.14    4.02
   2  -6  13    8.00    3.95
   2   6 -13    4.94    3.43
   2   6 -12   12.80    3.49
  -2   6  12   19.92    5.15
   2   6 -12   10.96    5.62
  -2  -6 -12   16.29    5.21
  -2  -6 -12    6.73    4.15
   2  -6  12    4.43    3.84
   2   6 -12   12.43    3.85
   2  -6  12    9.61    5.54
   2  -6  11   17.33    5.49
   2   6 -11   18.31    5.54
   2   6 -11   22.75    3.90
  -2  -6 -11   15.66    5.19
   2   6 -11   17.50    3.45
  -2  -6 -11   22.01    4.36
  -2   6  11   17.62    4.94
   2   6 -10   61.21    6.24
   2   6 -10   63.09    4.89
  -2  -6 -10   65.07    5.44
   2   6 -10   69.71    4.76
  -2  -6 -10   56.57    6.34
   2  -6  10   59.46    6.31
   2   6  -9  162.53    9.00
  -2   6   9  152.81    6.72
   2  -6   9  190.26    9.25
   2  -6   9  166.25    9.05
   2   6  -9  161.17    7.39
  -2  -6  -9  171.80    9.14
  -2  -6  -9  177.71    8.47
   2   6  -9  159.21    7.66
   2   6  -8   55.87    5.80
   2  -6   8   64.31    6.11
   2  -6   8   63.30    6.00
   2   6  -8   64.27    4.60
   2   6  -8   70.79    4.55
  -2  -6  -8   60.80    5.93
  -2   6   8   61.36    3.89
  -2  -6  -8   57.07    5.08
   2   6  -7  256.25   10.49
   2  -6   7  279.52   12.24
   2   6  -7  277.64   12.08
  -2   6   7  263.99   10.19
   2   6  -7  287.71   10.73
  -2  -6  -7  274.70   11.96
  -2   6   6   49.69    3.66
   2   6  -6   52.40    4.00
   2  -6   6   49.26    5.53
   2   6  -6   56.96    5.68
   2   6  -6   53.85    4.22
  -2  -6  -6   54.59    5.33
  -2   6   6   57.14    5.77
  -2   6   5   82.55    4.73
   2   6  -5   90.08    6.46
  -2  -6  -5   88.51    6.23
  -2   6   5   96.66    6.77
   2   6  -5   89.13    5.25
   2   6  -4  258.60   11.28
  -2  -6  -4  248.90   10.83
   2   6  -4  252.29   10.17
  -2   6   4  262.45   11.46
   2  -6   4  238.02   11.09
   2   6  -3   73.67    5.89
   2  -6   3   66.17    5.78
  -2   6   3   65.47    5.93
  -2  -6  -3   67.20    5.28
   2   6  -3   78.38    4.98
   2  -6   2   88.51    6.28
  -2  -6  -2   91.28    5.81
   2   6  -1  119.84    7.47
   2  -6   1  132.37    7.48
  -2  -6  -1  141.30    7.07
  -2  -6  -1  139.29    6.35
  -2  -6   0    1.69    3.16
  -2  -6   0    0.41    2.52
   2  -6   0   -2.60    3.54
   2   6   0    3.04    3.51
  -2  -6   0   -2.11    3.78
  -2   6   0    3.15    3.41
   2   6   1  168.33    8.51
  -2  -6   1  161.56    7.63
   2  -6  -1  156.19    8.24
  -2  -6   1  171.95    7.05
  -2  -6   1  159.19    8.23
  -2   6  -1  153.83    7.98
   2   6   2  105.70    6.84
   2  -6  -2  106.56    7.06
  -2  -6   2  122.19    6.25
  -2  -6   2  113.37    6.77
  -2   6  -2  108.06    6.38
  -2  -6   2  112.45    5.47
   2   6   3   88.65    7.10
   2   6   3   68.96    5.87
  -2   6  -3   78.76    5.42
   2   6   3   75.58    5.54
  -2  -6   3   75.99    5.89
  -2  -6   3   88.15    5.29
   2  -6  -3   75.53    5.90
  -2   6  -3   81.35    6.25
   2   6   4  294.38   12.16
  -2   6  -4  308.13   11.97
   2   6   4  301.31   12.62
   2   6   4  301.93   13.91
   2  -6  -4  271.56   11.60
  -2   6  -4  294.96   12.52
   2  -6  -4  291.85   12.49
  -2  -6   4  292.77   11.54
   2   6   5   92.95    6.24
  -2   6  -5   99.53    6.11
   2   6   5   95.90    6.84
   2   6   5   96.58    7.99
  -2   6  -5   98.23    6.57
  -2  -6   5   95.16    5.57
   2  -6  -5   89.69    5.47
   2   6   6   65.32    5.41
  -2   6  -6   63.90    5.00
   2   6   6   63.24    5.90
  -2  -6   6   67.56    4.69
  -2   6  -6   62.05    5.68
   2  -6  -6   60.16    4.43
   2   6   6   60.46    6.77
   2   6   7  279.07   12.08
   2   6   7  301.14   14.23
   2   6   7  302.08   12.96
  -2   6  -7  307.12   12.83
  -2  -6   7  300.98   11.46
   2  -6  -7  276.19   11.16
   2   6   8   71.70    7.63
   2   6   8   47.67    5.69
   2  -6  -8   71.55    5.71
  -2  -6   8   58.49    4.62
  -2   6  -8   57.54    5.77
  -2  -6   8   52.90    5.60
   2   6   8   52.71    5.17
   2  -6  -8   64.30    4.13
  -2   6  -9  202.85    8.92
   2   6   9  166.81   11.05
  -2   6  -9  186.89    9.78
   2   6   9  188.99    9.09
  -2  -6   9  177.52    9.67
   2  -6  -9  198.59    9.60
   2   6   9  187.75    9.93
  -2  -6   9  188.01    8.32
   2   6  10   51.39    5.94
   2   6  10   57.62    5.41
  -2   6 -10   72.30    5.43
  -2   6 -10   55.01    6.19
   2  -6 -10   58.01    6.20
  -2  -6  10   61.07    6.04
   2   6  10   73.43    7.95
   2  -6 -10   61.52    6.04
   2  -6 -11   21.04    5.25
  -2   6 -11   14.66    4.25
  -2   6 -11   15.14    5.21
   2   6  11   22.96    4.57
   2   6  11   12.48    6.46
   2  -6 -11    4.95    4.79
  -2  -6  11   18.43    5.08
  -2  -6  11   17.36    5.80
   2   6  11   20.13    5.29
  -2   6 -12   13.90    4.52
  -2   6 -12   13.24    5.37
  -2  -6  12   28.87    6.17
   2   6  12   14.28    6.63
   2  -6 -12   13.93    5.35
   2   6  12   13.52    4.27
   2  -6 -12   21.47    5.55
  -2   6 -13    1.93    4.22
  -2   6 -13   -4.88    5.11
  -2  -6  13    6.51    6.02
   2   6  13    2.81    6.43
   2  -6 -13    3.81    5.08
   2   6  13    5.96    4.17
   2  -6 -13    7.76    5.42
  -2   6 -14    5.00    4.53
  -2   6 -14   12.59    5.52
  -2  -6  14   16.40    6.22
   2   6  14    0.72    6.62
   2  -6 -14    5.38    5.15
   2   6  14    6.47    4.49
   2  -6 -14   13.36    5.80
   2  -6 -15   -5.96    5.84
  -2  -6  15    8.26    6.60
  -2   6 -15    3.65    5.41
   2   6  15   11.20    7.09
   2  -6 -15    7.05    5.23
  -2   6 -15    0.34    4.56
   2  -6 -16   20.74    5.71
  -2   6 -16   10.75    5.55
   2  -6 -16   10.81    6.38
   2   6  16    5.38    7.01
  -2   6 -16   12.99    4.80
  -2  -6  16    5.52    6.33
   2  -6 -17    4.80    5.42
  -2   6 -17    3.87    5.49
   2  -6 -17    6.59    6.33
  -2   6 -18    6.27    5.69
   2  -6 -18    3.15    6.46
  -2   6 -19    2.93    5.83
   2  -6 -19   11.27    6.86
  -2   6 -20    4.22    6.17
   2  -6 -20    0.70    6.84
  -2   6 -21   12.39    6.36
   2  -6 -21   11.64    7.78
  -2   6 -22   -1.27    6.24
   2  -6 -22    0.76    7.74
  -2   6 -23    0.65    6.48
   2  -6 -23   -0.79    8.05
  -2   6 -24    4.64    6.55
   2  -6 -24    4.94    8.15
  -2   6 -25   11.50    6.94
  -2   6 -26    2.06    7.09
  -2   6 -27    5.58    7.23
   2   7 -23   15.25    4.96
   2  -7  23    1.59    4.94
  -2  -7 -22   -7.87    8.69
   2   7 -22   -1.46    4.49
   2  -7  22   -4.77    4.85
   2   7 -21   -0.36    4.31
   2  -7  21   -1.19    4.71
  -2  -7 -21   -5.92    8.37
  -2  -7 -21    3.53    4.58
  -2  -7 -20   -1.31    4.63
   2  -7  20    3.55    4.71
   2   7 -20   -1.75    4.30
   2   7 -20    9.76    4.90
   2   7 -19    4.00    4.74
  -2  -7 -19   -2.59    4.54
   2  -7  19    1.17    4.49
  -2   7  19   -7.67    6.17
   2   7 -19    0.34    4.19
   2   7 -18    5.53    4.67
  -2  -7 -18    1.28    4.54
   2  -7  18    9.32    4.64
  -2   7  18    2.94    5.77
   2   7 -18   10.22    4.10
   2   7 -17    8.52    4.65
  -2  -7 -17    1.68    4.40
   2  -7  17    4.62    4.34
  -2   7  17    4.08    5.76
   2   7 -17    7.06    4.12
   2   7 -16    3.47    4.15
   2   7 -16   -3.19    6.12
   2  -7  16    4.58    4.50
  -2  -7 -16   -0.83    4.34
   2   7 -16    0.94    3.84
  -2   7  16   13.76    6.03
   2   7 -15   23.69    4.75
   2  -7  15   -1.16    6.08
   2   7 -15   14.00    4.03
  -2   7  15   11.77    5.91
  -2  -7 -15    7.78    4.54
   2   7 -15    9.35    6.07
   2   7 -14    4.04    5.90
   2  -7  14    8.38    6.14
   2   7 -14    8.01    3.76
  -2  -7 -14    0.81    4.24
  -2   7  14    8.22    5.46
   2   7 -14    4.47    3.85
  -2  -7 -14   -4.46    5.77
   2   7 -13   27.95    6.29
   2  -7  13   10.80    5.98
   2   7 -13   21.85    4.26
  -2  -7 -13   12.88    6.01
  -2  -7 -13   18.83    4.73
   2   7 -13   23.08    4.24
  -2   7  13   25.30    5.80
   2   7 -12   32.06    6.68
   2   7 -12   29.47    4.45
   2   7 -12   44.71    4.50
   2  -7  12   45.77    6.64
  -2  -7 -12   32.67    6.22
  -2   7  12   34.72    6.02
   2   7 -11   23.18    5.89
   2   7 -11   18.33    3.75
   2  -7  11   17.70    5.84
   2   7 -11   15.58    3.90
  -2   7  11   13.97    5.32
  -2  -7 -11   11.99    5.21
  -2   7  10   68.38    4.50
   2  -7  10   73.72    6.90
   2   7 -10   81.62    5.52
  -2  -7 -10   73.52    7.13
   2   7 -10   93.64    7.55
   2   7 -10   67.74    5.16
   2  -7  10   89.60    7.35
   2   7  -9   13.44    3.57
   2   7  -9   12.79    5.26
   2  -7   9   12.46    5.20
   2  -7   9   20.50    5.24
  -2  -7  -9   26.61    5.60
   2   7  -9   19.04    3.87
  -2   7   9   20.35    3.33
  -2   7   8  165.92    7.56
  -2  -7  -8  173.45    9.46
   2   7  -8  160.05    7.95
   2  -7   8  167.13    9.62
   2   7  -8  174.87    7.75
   2   7  -8  170.31    9.68
   2  -7   8  200.73    9.78
   2  -7   7  135.31    8.36
  -2  -7  -7  122.35    7.97
   2   7  -7  150.09    7.12
   2   7  -7  124.78    6.41
  -2   7   7  131.05    6.41
   2   7  -7  148.28    8.62
   2  -7   6   16.01    4.91
  -2  -7  -6   17.15    4.54
   2   7  -6   21.13    3.86
  -2   7   6   20.45    5.20
   2   7  -6   19.27    5.41
  -2   7   6   15.70    3.33
  -2   7   5   52.73    4.23
   2   7  -5   60.77    6.08
   2  -7   5   51.64    5.66
  -2  -7  -5   49.28    5.54
  -2   7   5   52.44    6.16
   2   7  -5   56.79    4.86
   2   7  -4  257.96   11.79
  -2  -7  -4  265.22   11.61
   2   7  -4  249.49   10.77
   2  -7   4  253.86   11.74
   2   7  -3  154.13    8.73
   2  -7   3  157.59    8.88
  -2  -7  -3  163.95    8.52
   2   7  -3  155.72    7.89
  -2  -7  -2  266.37   11.46
  -2  -7  -2  253.67   10.38
  -2   7   2  270.94   11.72
   2  -7   2  283.72   12.31
   2   7  -2  249.64   11.97
  -2  -7  -1  506.14   18.11
   2  -7   1  547.09   19.99
   2   7  -1  504.01   19.81
  -2   7   1  508.44   19.34
  -2  -7  -1  528.27   19.22
  -2  -7   0   21.10    3.34
  -2  -7   0   22.36    4.17
  -2   7   0   26.65    4.54
   2  -7   0   22.94    5.02
   2   7   0   26.58    4.92
  -2  -7   1  495.55   18.95
   2  -7  -1  516.91   19.94
  -2  -7   1  524.51   18.03
   2   7   1  533.99   20.02
  -2   7  -1  530.14   19.93
  -2  -7   1  511.93   19.70
  -2   7  -1  513.05   19.29
   2  -7  -2  263.78   12.24
  -2  -7   2  275.51   11.38
  -2  -7   2  260.32   10.17
   2   7   2  239.29   11.81
  -2   7  -2  288.13   12.28
  -2  -7   2  262.80   11.88
  -2   7  -2  270.26   11.61
  -2   7  -3  172.13    8.74
   2   7   3  167.93    8.87
  -2  -7   3  174.22    8.50
   2  -7  -3  170.90    9.22
   2   7   3  140.98    8.92
  -2   7  -3  186.46    9.47
   2   7   3  178.85   10.72
   2   7   4  277.00   11.87
  -2   7  -4  271.65   11.58
   2   7   4  259.08   12.16
  -2  -7   4  268.22   11.25
   2  -7  -4  247.40   12.13
   2   7   4  267.84   13.46
  -2   7  -4  271.40   12.14
  -2   7  -5   47.40    5.16
   2   7   5   38.31    4.90
   2   7   5   54.94    7.28
   2  -7  -5   38.70    4.45
   2   7   5   31.88    5.27
   2  -7  -5   39.93    5.36
  -2   7  -5   46.37    5.46
  -2  -7   5   40.75    4.60
   2   7   6    8.86    6.08
  -2  -7   6    7.31    3.84
   2   7   6   12.84    4.50
   2  -7  -6   19.57    3.83
  -2   7  -6   15.87    4.92
   2  -7  -6   17.34    5.23
   2   7   6   11.22    4.60
  -2  -7   7  136.67    7.24
   2  -7  -7  149.05    7.04
  -2   7  -7  143.36    8.46
   2   7   7  133.05    8.38
   2   7   7  129.47    9.91
  -2  -7   7  115.01    8.23
   2   7   7  137.30    7.98
  -2  -7   8  177.67    8.63
   2  -7  -8  177.23    8.07
   2   7   8  171.33    9.19
  -2  -7   8  193.87    9.91
  -2   7  -8  195.88    9.94
   2   7   8  181.35    9.90
   2   7   8  172.25   11.40
   2   7   9   27.78    5.67
  -2  -7   9   27.83    4.22
   2   7   9   24.39    7.07
  -2   7  -9   21.19    4.88
   2  -7  -9   19.22    5.09
  -2  -7   9   18.04    5.14
   2   7   9   15.83    4.51
  -2   7  -9   16.32    1.86
   2  -7  -9   23.06    3.46
  -2   7  -9   31.55    5.47
  -2   7 -10   80.30    6.39
   2  -7 -10   89.46    7.27
   2   7  10   79.87    6.49
  -2  -7  10   90.87    7.08
  -2   7 -10   82.21    7.08
  -2  -7  10   65.49    5.59
   2   7  10   74.00    8.94
   2   7  10   95.51    7.47
   2   7  11   10.90    5.15
   2  -7 -11   14.94    5.38
  -2   7 -11   17.26    5.37
   2   7  11   19.57    4.96
  -2  -7  11   21.78    5.62
   2   7  11   11.48    7.12
   2  -7 -11    6.48    5.32
  -2   7 -11   13.36    4.95
  -2   7 -12   27.01    5.12
  -2   7 -12   33.42    5.82
  -2  -7  12   35.66    6.18
   2   7  12   28.17    5.34
   2  -7 -12   39.06    6.27
   2   7  12   42.25    7.92
  -2  -7  12   43.14    7.23
   2  -7 -12   35.35    6.10
  -2   7 -13   14.34    4.92
  -2   7 -13   24.39    5.82
   2   7  13   27.00    5.31
  -2  -7  13   15.23    5.44
   2  -7 -13   19.84    6.06
   2   7  13   19.06    7.10
  -2  -7  13   16.34    6.60
   2  -7 -13   19.97    5.88
  -2   7 -14    6.01    4.88
  -2   7 -14   -1.06    5.13
   2   7  14    5.58    4.73
  -2  -7  14    2.08    5.21
   2  -7 -14    8.81    5.96
   2   7  14   -4.70    7.06
  -2  -7  14    5.45    6.56
   2  -7 -14    4.86    5.37
  -2   7 -15   -0.39    5.11
  -2   7 -15   13.15    5.74
   2   7  15    3.49    4.51
   2  -7 -15    3.47    6.01
   2   7  15   16.12    7.88
  -2  -7  15    8.53    5.55
   2  -7 -15    8.87    5.55
  -2   7 -16    3.37    5.56
   2   7  16   -2.48    7.32
   2  -7 -16    3.63    6.11
  -2  -7  16   -5.47    5.46
  -2   7 -16    5.49    4.93
   2   7  16    9.76    4.94
  -2   7 -17    2.31    5.94
   2   7  17    2.54    7.62
   2  -7 -17    3.79    6.32
  -2  -7  17    7.27    5.60
  -2   7 -17    8.03    5.46
   2   7  17    6.31    5.12
   2  -7 -18    7.24    6.94
   2   7  18   -0.86    7.62
   2   7  18    6.86    5.17
  -2   7 -18   -2.36    6.06
  -2  -7  18    9.15    5.99
   2   7  19    5.11    5.11
  -2   7 -19   -0.61    6.03
   2  -7 -19   -0.69    6.92
  -2  -7  19   -0.58    5.94
  -2   7 -20    0.62    6.22
  -2  -7  20    2.98    6.01
   2  -7 -20    2.16    7.22
  -2  -7  21   -1.82    6.31
  -2   7 -21   -0.63    6.26
   2  -7 -21   -0.75    7.59
  -2  -7  22   -1.85    6.48
   2  -7 -22    7.82    7.94
  -2   7 -22    1.94    6.49
  -2   7 -23   -3.96    6.51
  -2  -7  23   -1.88    6.37
   2  -7 -23    2.44    8.13
  -2   7 -24   -4.69    6.92
  -2  -7  24    0.63    6.90
  -2   7 -25   -4.76    6.89
  -2  -7  25   10.90    6.70
  -2   7 -26   11.72    7.26
   2   8 -22   -9.85    5.63
   2   8 -21    7.56    5.31
   2   8 -21    6.43    4.61
   2   8 -20   -3.53    4.37
   2   8 -20   -1.36    5.00
  -2  -8 -20   -0.86    8.31
  -2   8  20    4.65    6.73
   2   8 -19   -2.80    4.37
   2   8 -19    6.47    4.77
  -2  -8 -19    8.30    8.03
  -2   8  19   12.66    6.83
   2   8 -18    6.22    4.46
   2   8 -18   -2.06    4.58
  -2  -8 -18   -8.81    7.76
  -2   8  18   -7.29    6.73
   2   8 -17    1.71    4.18
   2   8 -17    0.78    4.32
  -2  -8 -17   10.03    7.62
  -2   8  17   -2.62    6.50
   2   8 -16   -1.01    4.04
   2   8 -16   -1.49    4.39
  -2  -8 -16   -0.74    6.95
  -2   8  16    2.57    6.26
   2   8 -15    5.00    3.87
  -2   8  15    6.95    6.31
  -2  -8 -15    2.13    6.96
   2   8 -15   -1.76    3.89
   2   8 -14   16.76    4.10
   2   8 -14   18.18    4.24
  -2   8  14   15.55    6.50
   2  -8  14    2.99    6.32
   2   8 -13   57.63    5.16
   2   8 -13   54.80    5.22
  -2   8  13   42.83    6.97
   2   8 -13   48.88    7.42
   2  -8  13   43.77    7.22
   2   8 -12   15.53    4.01
  -2   8  12   25.90    6.41
   2   8 -12   13.75    4.27
   2   8 -12   23.27    6.52
   2  -8  12   12.69    6.31
   2   8 -11    3.66    3.39
   2  -8  11    6.91    5.72
  -2   8  11    7.16    5.95
  -2  -8 -11    6.39    5.36
   2   8 -11    6.50    4.08
   2   8 -11   -5.05    5.89
  -2   8  11   -0.44    3.11
   2   8 -10   67.89    5.43
   2   8 -10   55.16    4.79
   2  -8  10   59.48    6.90
   2  -8  10   53.76    6.77
  -2  -8 -10   57.29    6.83
  -2   8  10   72.38    4.84
   2   8 -10   56.26    7.01
   2   8  -9   75.17    7.74
   2  -8   9   97.93    7.87
   2   8  -9  103.45    6.45
  -2  -8  -9  107.25    8.09
  -2   8   9  104.02    5.86
   2  -8   9   93.89    7.98
  -2  -8  -8   22.37    5.59
   2   8  -8   25.16    4.45
   2   8  -8   23.59    6.05
   2  -8   8   24.93    5.98
  -2   8   8   22.04    3.88
   2  -8   7  242.48   11.57
  -2   8   7  206.45    9.29
   2   8  -7  211.21   11.26
  -2  -8  -7  209.09   10.91
   2   8  -7  207.66    9.84
   2  -8   6   14.33    5.61
  -2   8   6   12.92    3.66
  -2  -8  -6   22.89    5.43
   2   8  -6   13.10    5.94
   2   8  -6   15.99    4.20
   2  -8   5   26.39    5.36
  -2  -8  -5   26.20    5.53
  -2   8   5   17.86    3.83
   2   8  -5   27.05    5.90
   2   8  -5   14.66    4.35
   2   8  -4   72.73    6.07
  -2  -8  -4   77.03    6.58
   2  -8   4   87.39    7.29
   2   8  -4   73.33    7.00
  -2   8   4   78.49    6.82
  -2   8   4   89.87    5.71
  -2  -8  -3   69.79    6.46
   2   8  -3   68.30    6.87
   2  -8   3   72.08    7.02
   2   8  -3   76.81    7.07
  -2   8   3   72.90    6.43
  -2  -8  -3   70.26    4.99
   2  -8   2   24.10    5.64
   2   8  -2   22.35    5.35
  -2   8   2   29.49    5.47
  -2  -8  -2   17.08    4.82
  -2  -8  -2   17.25    3.72
  -2  -8  -1  409.89   14.61
  -2  -8  -1  399.45   16.01
   2  -8   1  392.15   16.74
  -2   8   1  401.95   16.15
   2   8  -1  381.22   16.59
  -2   8   1  386.79   16.58
  -2  -8   0    3.49    4.22
   2  -8   0   -0.96    4.94
   2   8   0    4.91    4.69
  -2   8   0    2.08    4.47
  -2  -8   0    8.03    3.31
  -2   8   0   10.09    4.99
   2  -8  -1  402.77   17.10
  -2  -8   1  423.12   16.43
   2   8   1  363.03   16.71
  -2  -8   1  421.87   14.80
  -2   8  -1  419.95   16.51
  -2   8  -1  419.98   17.22
   2   8   2   24.23    5.35
  -2   8  -2   31.73    5.41
   2  -8  -2   36.31    5.68
  -2  -8   2   30.71    5.16
  -2   8  -2   20.62    5.11
   2   8   3   88.14    8.48
  -2   8  -3   80.28    6.91
  -2  -8   3   80.94    6.29
   2  -8  -3   67.78    6.99
   2   8   3   86.81    7.20
  -2   8  -3   76.71    6.43
   2   8   3   82.92    6.96
   2   8   4   71.30    8.12
  -2   8  -4   92.01    7.41
   2  -8  -4   68.91    6.88
   2   8   4   64.45    6.43
  -2   8  -4   82.01    6.49
  -2  -8   4   77.86    6.26
   2   8   4   86.83    7.14
   2   8   5   20.70    5.27
  -2  -8   5   18.91    4.66
   2  -8  -5   14.38    5.21
   2   8   5   25.08    5.32
   2  -8  -5   15.86    4.41
   2   8   5   21.59    6.65
  -2   8  -5   16.45    4.93
  -2   8  -5   14.65    4.54
   2  -8  -6    8.00    5.36
   2   8   6   17.26    5.01
   2   8   6   14.85    5.37
  -2  -8   6    4.30    4.25
  -2   8  -6   12.68    5.22
   2  -8  -6   20.14    4.21
  -2   8  -7  239.05   11.83
   2  -8  -7  224.18   11.86
   2   8   7  223.83   11.32
  -2  -8   7  221.27   11.50
   2   8   7  234.58   11.87
  -2  -8   7  244.09   10.70
   2   8   7  218.01   13.31
   2  -8  -7  244.32   10.32
   2   8   8   16.93    7.40
   2   8   8   26.85    5.50
  -2  -8   8   20.47    5.44
   2   8   8   23.94    5.59
  -2   8  -8   20.00    5.63
  -2  -8   8   21.82    4.66
   2  -8  -8   24.63    3.96
  -2   8  -9   93.06    7.37
   2   8   9   90.88    9.67
   2  -8  -9   88.89    5.74
  -2  -8   9   96.55    7.58
   2   8   9   91.85    7.40
  -2   8  -9  112.54    8.07
   2   8   9   91.43    7.59
  -2  -8   9   97.27    6.64
  -2  -8  10   65.86    5.78
   2   8  10   75.87    8.95
   2  -8 -10   91.63    7.53
  -2   8 -10   72.60    6.87
  -2  -8  10   66.94    7.02
   2   8  10   70.83    6.58
   2  -8 -10   70.58    4.88
   2   8  10   81.89    7.53
  -2   8 -10   68.28    7.06
  -2  -8  11    3.72    5.23
   2   8  11   -0.46    4.96
  -2   8 -11    0.82    5.15
  -2   8 -11    2.12    5.29
   2   8  11    7.06    7.04
   2   8  11    9.05    5.30
   2  -8 -11    9.23    5.84
  -2   8 -11    3.03    1.64
   2  -8 -12   12.82    5.54
  -2   8 -12   15.14    6.07
  -2   8 -12   17.85    5.61
  -2   8 -12   10.83    2.26
   2   8  12    9.64    5.24
   2   8  12    2.42    7.16
  -2  -8  12   11.39    5.66
   2   8  12   24.57    5.55
  -2   8 -13   52.15    6.39
  -2   8 -13   43.29    3.38
   2   8  13   47.13    9.18
   2   8  13   45.61    6.10
  -2  -8  13   47.03    6.85
  -2   8 -13   36.50    6.69
   2  -8 -13   51.86    6.98
  -2   8 -14    5.04    5.15
   2   8  14    7.64    7.62
   2   8  14   13.35    5.34
  -2  -8  14   16.94    5.87
  -2   8 -14   11.81    5.62
   2  -8 -14    7.63    5.97
  -2   8 -15    4.70    5.40
   2   8  15   -0.87    7.61
   2   8  15   -2.90    5.14
  -2  -8  15    4.03    5.73
  -2   8 -15   -5.73    5.51
   2  -8 -15    5.54    6.32
  -2   8 -16    3.93    5.34
   2   8  16    5.33    7.92
  -2  -8  16    5.28    6.01
  -2   8 -16    1.76    5.71
   2  -8 -16    1.29    6.51
  -2   8 -17    5.77    5.76
   2   8  17   -5.44    8.19
  -2  -8  17   10.18    6.23
  -2   8 -17   13.19    6.30
   2  -8 -17    9.36    6.61
  -2   8 -18    2.70    5.81
   2  -8 -18    9.70    7.36
   2   8  18    1.85    7.98
  -2  -8  18   -4.88    6.01
  -2   8 -18    8.57    6.53
   2  -8 -19    5.75    7.10
   2   8  19    5.63    8.78
  -2   8 -19   -1.87    6.49
  -2  -8  19   -5.58    6.42
   2  -8 -20    2.24    7.69
  -2   8 -20   -3.18    6.53
  -2  -8  20    8.83    6.54
   2  -8 -21   10.11    8.11
  -2   8 -21   18.73    7.16
  -2  -8  21    4.48    6.55
   2  -8 -22    8.07    8.17
  -2  -8  22   -5.19    6.87
  -2   8 -22    5.25    6.76
  -2  -8  23    1.31    6.64
  -2   8 -23    2.66    6.74
  -2   8 -24    2.02    6.91
  -2   9  19  -11.77    7.51
   2   9 -19    1.10    4.40
  -2   9  18   -0.73    7.10
   2   9 -18    7.34    4.58
  -2  -9 -18   -8.42    8.39
   2   9 -18    0.39    4.58
  -2   9  17   -8.70    6.96
   2   9 -17    3.30    4.38
  -2  -9 -17    0.81    7.73
   2   9 -17    5.57    4.25
  -2   9  16    8.59    6.85
   2   9 -16    3.67    4.44
  -2  -9 -16    4.70    7.58
   2   9 -16    1.76    4.32
   2   9 -15   -0.73    4.31
   2   9 -15    6.66    4.15
  -2  -9 -15   12.01    7.57
  -2   9  15    4.23    6.71
   2   9 -14   10.59    4.53
   2   9 -14    0.94    3.84
  -2   9  14   -1.40    6.65
  -2  -9 -14   -2.19    7.04
   2   9 -13    4.01    4.26
   2   9 -13    4.46    3.73
  -2   9  13    6.90    6.44
  -2  -9 -13    7.79    6.91
   2   9 -12   56.53    5.59
  -2  -9 -12   50.89    7.86
  -2   9  12   55.17    7.88
   2   9 -12   45.35    4.74
   2  -9  11    2.27    5.69
  -2   9  11   14.20    6.73
   2   9 -11    7.67    4.35
   2  -9  11   -4.57    6.10
  -2   9  11    7.72    3.65
  -2   9  10   52.26    4.80
   2   9 -10   43.73    5.32
   2  -9  10   65.01    7.49
   2  -9  10   54.00    7.12
   2  -9   9    8.60    5.98
  -2   9   9    1.81    3.62
   2   9  -9    2.99    4.14
   2  -9   9    1.68    5.66
  -2   9   8   97.30    6.21
  -2  -9  -8   87.21    7.97
   2   9  -8  100.50    6.83
   2   9  -8  100.53    8.70
   2  -9   8   98.17    8.15
   2   9  -7    1.16    4.26
  -2   9   7    3.92    3.72
   2  -9   7    2.75    5.49
  -2   9   7   -0.51    5.23
   2   9  -7    0.52    5.85
  -2  -9  -7    4.67    5.27
   2   9  -6   28.38    4.94
  -2   9   6   36.73    4.65
   2  -9   6   20.18    5.85
  -2   9   6   38.91    6.12
   2   9  -6   33.97    6.59
  -2  -9  -6   31.82    5.99
   2   9  -5   34.12    5.09
  -2   9   5   21.91    4.29
   2  -9   5   31.37    6.08
  -2   9   5   36.84    6.19
  -2  -9  -5   24.60    5.62
   2   9  -5   32.47    6.44
  -2   9   4   55.91    6.43
  -2  -9  -4   50.40    6.51
   2  -9   4   58.17    6.78
  -2  -9  -4   48.92    4.76
  -2   9   4   56.35    5.24
   2   9  -4   58.02    6.91
   2   9  -4   52.20    6.86
  -2   9   3   34.27    5.78
  -2  -9  -3   28.06    5.69
  -2  -9  -3   36.55    4.21
   2   9  -3   30.42    6.25
   2   9  -3   34.61    6.37
  -2   9   3   42.14    4.96
   2  -9   3   36.50    6.27
  -2   9   2   42.67    6.78
   2  -9   2   44.56    6.45
   2   9  -2   36.66    6.20
  -2   9   2   39.99    5.85
  -2  -9  -2   38.98    5.81
  -2  -9  -2   43.96    4.31
   2  -9   1   11.83    5.53
  -2  -9  -1    9.90    5.34
   2   9  -1   12.25    5.49
  -2   9   1   15.55    5.13
  -2   9   1   11.84    5.65
  -2  -9  -1   14.94    3.54
  -2  -9   0   52.95    6.11
   2  -9   0   54.39    6.83
   2   9   0   48.16    6.55
  -2   9   0   58.67    6.51
  -2   9   0   54.32    6.62
  -2  -9   0   46.36    4.15
  -2  -9   1   13.25    5.08
   2  -9  -1   16.13    5.84
   2   9   1   17.99    5.63
  -2   9  -1   20.11    5.16
  -2   9  -1   21.85    5.60
  -2  -9   1   18.54    3.28
  -2  -9   2   35.18    5.70
   2  -9  -2   42.26    6.42
  -2   9  -2   43.21    6.25
   2   9   2   36.80    6.35
  -2   9  -2   45.14    5.87
   2   9   3   20.11    5.34
   2   9   3   35.76    7.74
   2  -9  -3   25.05    6.06
  -2  -9   3   35.58    5.52
  -2   9  -3   39.03    6.08
   2   9   3   24.76    5.51
  -2   9  -3   26.80    5.72
  -2   9  -4   67.49    6.88
   2   9   4   42.22    8.09
   2  -9  -4   63.64    7.26
  -2  -9   4   54.26    6.12
   2   9   4   55.35    6.87
  -2   9  -4   56.71    6.24
   2   9   4   56.55    6.56
   2   9   5   25.01    5.69
   2  -9  -5   29.97    6.49
  -2  -9   5   31.35    5.63
  -2   9  -5   25.23    5.56
   2  -9  -5   33.73    4.91
   2   9   5   35.77    7.60
   2   9   5   28.05    5.83
  -2   9  -5   27.92    5.97
   2   9   6   27.63    7.25
  -2  -9   6   34.18    6.13
   2   9   6   25.21    5.79
   2  -9  -6   28.14    4.71
   2   9   6   18.50    5.66
  -2   9  -6   32.32    6.04
  -2  -9   6   16.47    4.86
   2  -9  -6   19.04    6.02
   2   9   7   11.23    7.17
   2   9   7    0.55    5.17
  -2  -9   7    4.39    5.30
   2   9   7    2.49    5.41
  -2  -9   7   -0.81    4.68
  -2   9  -7    9.75    5.40
   2  -9  -7    5.43    3.93
   2  -9  -7    3.95    5.66
  -2  -9   8  109.90    7.56
   2   9   8  106.70   10.46
  -2   9  -8  131.00    8.71
  -2  -9   8  122.66    8.71
   2   9   8  108.63    8.31
   2   9   8   91.20    8.16
   2  -9  -8  124.80    6.92
  -2  -9   9   11.79    5.74
   2   9   9    7.57    5.10
   2  -9  -9    0.94    3.58
  -2  -9   9    2.41    4.52
  -2   9  -9   14.86    5.78
   2   9   9   -3.92    5.34
   2   9   9    2.48    6.94
  -2   9  -9    5.02    5.49
   2   9  10   51.39    7.04
  -2   9 -10   53.45    6.79
  -2   9 -10   48.83    6.79
  -2  -9  10   54.01    6.93
  -2  -9  10   59.61    5.98
   2  -9 -10   48.48    4.47
   2   9  10   41.16    8.39
   2  -9 -10   50.32    6.69
  -2  -9  11   -1.73    5.78
  -2   9 -11    2.31    5.42
  -2   9 -11   -0.56    5.60
   2   9  11    2.28    5.72
   2  -9 -11    6.15    5.75
   2   9  11    4.29    7.45
  -2  -9  11    2.35    4.40
   2  -9 -12   56.01    7.21
   2   9  12   37.20    6.84
  -2   9 -12   46.96    6.77
   2   9  12   33.16    8.51
  -2   9 -12   41.86    6.57
  -2  -9  12   52.61    7.10
  -2   9 -13    9.30    5.62
   2   9  13    3.58    7.73
   2  -9 -13    8.42    6.17
  -2   9 -13    2.33    5.45
  -2  -9  13    2.38    5.64
  -2   9 -14    7.10    5.86
   2   9  14   -7.32    7.73
   2  -9 -14   -1.26    6.42
  -2   9 -14    1.40    5.66
  -2  -9  14    4.23    6.00
  -2   9 -15   12.04    6.28
   2   9  15   15.84    8.39
   2  -9 -15   19.61    7.17
  -2   9 -15    4.25    5.84
  -2  -9  15    4.31    5.89
  -2   9 -16    7.96    6.30
   2   9  16   -1.90    8.39
   2  -9 -16   27.27    7.67
  -2   9 -16    3.35    6.06
  -2  -9  16   15.65    6.44
  -2   9 -17    5.61    6.55
   2   9  17   19.36    8.88
   2  -9 -17    0.71    7.15
  -2   9 -17    1.93    5.98
  -2  -9  17    7.65    6.41
   2   9  18    8.87    8.51
   2  -9 -18   12.40    7.85
  -2   9 -18   13.32    6.54
  -2  -9  18    6.46    6.46
   2   9  19    3.00    8.66
   2  -9 -19   -9.04    7.93
  -2  -9  19   -1.31    6.34
  -2   9 -19    3.22    6.64
   2  -9 -20    2.33    7.70
  -2   9 -20    3.91    6.65
  -2  -9  20    2.00    6.91
  -2   9 -21   -1.98    6.50
  -2  -9  21   10.10    7.06
  -2   9 -22    4.00    6.93
  -2   9 -23    0.67    6.89
  -2  10  18   -9.62    7.97
  -2  10  17    9.53    7.43
   2  10 -17    1.17    4.74
  -2  10  16    9.46    7.50
   2  10 -16    5.89    4.79
   2  10 -15    9.85    4.90
  -2 -10 -15    7.99    7.91
  -2  10  15    2.34    7.39
   2  10 -14    2.77    4.67
  -2 -10 -14    6.23    7.63
  -2  10  14    2.33    7.32
   2  10 -13   -1.60    4.61
  -2 -10 -13   -1.52    7.10
  -2  10  13    5.38    6.85
   2  10 -12   19.82    5.10
  -2  10  12    6.84    6.97
  -2 -10 -12   30.26    7.79
  -2  10  11   25.72    7.33
  -2  10  11   11.88    4.16
   2  10 -11   15.66    4.89
  -2  10  10    0.33    4.08
   2  10 -10   -0.42    4.65
  -2  10   9   10.34    4.18
   2  10  -9   11.89    4.97
  -2  10   8   37.41    4.91
   2  10  -8   43.57    5.70
   2  10  -7   40.71    5.82
  -2  10   7   35.88    5.13
   2  10  -6    2.67    4.68
  -2  10   6   11.52    4.37
   2  10  -5   18.57    6.35
  -2  10   5   14.75    4.48
  -2 -10  -5   21.62    5.88
  -2 -10  -5   10.66    4.05
  -2  10   4   84.72    8.40
  -2  10   4   98.80    6.98
  -2 -10  -4   99.52    5.99
  -2 -10  -4   87.39    8.07
  -2 -10  -3   41.10    6.49
  -2 -10  -3   37.76    4.40
  -2  10   3   43.79    7.13
   2  10  -3   41.79    6.70
  -2  10   3   48.24    5.52
  -2 -10  -2   52.23    6.88
  -2 -10  -2   58.12    4.64
  -2  10   2   56.02    7.40
   2  10  -2   64.14    7.48
  -2  10   2   56.83    5.94
  -2 -10  -1   70.16    7.10
  -2 -10  -1   71.32    4.94
  -2  10   1   84.86    7.99
   2  10  -1   71.72    7.61
  -2 -10   0    6.55    5.49
  -2 -10   0    5.07    3.06
  -2  10   0    4.75    5.70
   2  10   0   13.35    5.60
  -2  10  -1   77.36    7.55
  -2 -10   1   67.50    7.16
   2  10   1   72.76    7.56
  -2  10  -2   53.77    7.09
  -2 -10   2   48.55    6.46
   2  10   2   56.68    6.97
   2  10   3   35.08    6.50
   2  10   3   36.30    7.69
  -2  10  -3   46.35    6.92
  -2 -10   3   48.99    6.37
  -2  10  -4   97.36    8.24
  -2 -10   4   98.56    7.78
   2  10   4   91.87    9.98
   2  10   4   77.97    8.04
   2  10   5    4.76    5.63
  -2  10  -5   25.32    6.39
   2  10   5    8.60    7.18
  -2 -10   5    9.47    5.33
   2 -10  -5   16.24    4.98
   2  10   6    9.49    5.59
  -2  10  -6    8.27    5.83
   2  10   6    6.10    7.53
  -2 -10   6    8.36    4.96
   2 -10  -6   11.13    4.63
   2  10   7   35.24    6.51
  -2  10  -7   43.77    6.76
   2  10   7   30.04    8.51
  -2 -10   7   41.73    6.09
   2 -10  -7   34.24    5.24
  -2 -10   8   44.47    6.98
   2  10   8   44.23    6.86
  -2  10  -8   35.64    6.62
   2  10   8   52.83    8.89
  -2 -10   8   44.38    6.11
   2 -10  -8   33.42    4.94
  -2 -10   9    3.69    5.88
   2  10   9    4.81    5.72
  -2  10  -9    0.60    5.96
   2  10   9    2.72    7.69
  -2 -10   9    9.92    5.31
   2 -10  -9   10.45    4.01
  -2 -10  10   -3.12    5.07
  -2 -10  10    6.85    6.07
   2  10  10   12.72    6.18
  -2  10 -10   -3.01    6.01
   2 -10 -10    5.32    6.20
   2  10  10   -3.67    8.29
   2 -10 -10    5.39    3.91
  -2 -10  11   14.86    5.58
  -2 -10  11   11.35    6.47
  -2  10 -11   13.33    6.38
   2  10  11   26.14    8.80
   2 -10 -11   13.35    6.37
   2  10  11   20.55    6.48
  -2 -10  12    8.93    6.22
  -2  10 -12   22.59    6.43
   2  10  12    5.69    8.16
   2  10  12   29.75    6.80
   2 -10 -12    8.73    6.26
  -2 -10  13    1.93    6.19
   2 -10 -13   14.81    7.08
   2  10  13    1.93    8.36
   2  10  13    7.23    6.23
  -2  10 -13   12.92    6.56
  -2 -10  14    9.79    6.81
   2 -10 -14   12.69    6.87
  -2  10 -14    9.33    6.25
   2  10  14    4.92    8.66
   2  10  15    8.00    8.91
   2 -10 -15    7.64    7.19
  -2 -10  15    9.91    6.86
  -2  10 -15    1.26    6.31
   2  10  16    1.02    9.32
   2 -10 -16    5.02    7.54
  -2 -10  16   10.70    6.86
  -2  10 -16   -0.64    6.35
   2  10  17   -4.12    8.81
  -2 -10  17    7.44    6.86
  -2  10 -17    5.78    6.71
   2  10  18    7.31    9.20
   2 -10 -18   -1.53    7.93
  -2  10 -18    1.95    6.54
  -2 -10  18   -1.37    6.72
  -2  10 -19   11.15    6.95
   2  10  19   -7.40    9.40
  -2  10 -20   -1.32    6.77
  -2  11  17   -1.73    8.21
  -2  11  16    0.86    8.05
   2  11 -15    0.43    4.95
  -2  11  15   -5.98    7.95
   2  11 -14    1.31    5.16
  -2  11  14    4.26    7.71
   2  11 -13    3.99    5.18
  -2  11  13    0.85    7.80
  -2 -11 -12   13.42    7.62
   2  11 -12   12.14    5.25
  -2  11  12    2.52    7.67
   2  11 -11   10.98    5.43
  -2  11  11    4.19    7.36
   2  11 -10   11.59    5.36
  -2  11  10   30.08    8.48
   2  11  -9   36.21    6.15
  -2  11   8   20.46    4.85
   2  11  -8   25.32    5.83
  -2  11   7    7.53    4.76
   2  11  -7    6.02    6.80
  -2 -11  -7   11.72    4.43
  -2  11   6   36.36    5.63
   2  11  -6   30.10    7.17
  -2 -11  -6   28.17    4.65
   2  11  -5   18.67    6.55
  -2  11   5   10.22    4.70
  -2 -11  -5   10.97    3.82
  -2  11   4   15.18    4.91
   2  11  -4    9.86    6.37
  -2 -11  -4   10.28    3.76
  -2  11   3   11.45    6.83
   2  11  -3   14.57    6.41
  -2  11   3    5.71    4.79
  -2 -11  -3   15.44    3.72
  -2  11   2   37.42    7.31
   2  11  -2   47.64    7.10
  -2  11   2   43.36    5.88
  -2 -11  -2   41.24    4.17
  -2  11   1   19.02    5.43
   2  11  -1   12.07    6.14
  -2  11   1    3.98    6.14
   2  11   0   32.65    7.11
  -2  11   0   43.24    7.48
   2  11   1   14.50    6.19
  -2  11  -1    5.83    6.00
  -2 -11   1    5.51    5.71
  -2 -11   2   40.22    6.71
  -2  11  -2   37.09    6.97
   2  11   2   53.74    9.29
   2  11   2   39.85    7.08
  -2 -11   3   11.30    6.04
  -2  11  -3    8.90    6.16
   2  11   3    3.91    5.81
   2  11   4   11.69    6.22
   2 -11  -4    7.74    5.38
   2  11   4    8.43    7.64
  -2 -11   4    9.57    5.91
  -2  11  -4   14.60    6.39
  -2 -11   5   25.12    6.34
   2  11   5   15.50    6.08
   2  11   5   12.31    8.11
   2 -11  -5   16.26    5.47
  -2  11  -5   21.04    6.62
  -2 -11   6   22.69    6.05
   2  11   6   29.60    6.71
   2 -11  -6   20.00    1.90
  -2  11  -6   37.61    6.94
   2  11   6   33.42    9.41
   2 -11  -6   29.48    5.55
   2 -11  -7   13.63    5.13
   2  11   7    7.72    6.30
  -2  11  -7   12.79    6.59
   2  11   7   15.45    8.54
  -2 -11   7   15.28    5.78
   2 -11  -8   22.18    4.84
   2  11   8   18.60    6.74
  -2  11  -8   31.45    6.75
   2  11   8   12.70    8.40
  -2 -11   8   30.63    6.10
   2 -11  -9   36.17    5.17
  -2 -11   9   41.32    6.75
   2  11   9   32.54    9.44
   2  11   9   48.41    7.61
  -2  11  -9   37.99    7.38
  -2  11 -10   14.85    6.46
   2 -11 -10   19.13    6.95
   2  11  10   13.53    6.75
   2  11  10   19.93    9.39
  -2  11 -11    7.13    6.57
   2  11  11    4.04    8.79
   2 -11 -11    0.65    6.78
   2  11  11   11.52    6.57
  -2  11 -12    9.76    6.64
   2 -11 -12   12.04    7.09
   2  11  12   14.32    9.29
   2  11  12    4.48    6.21
  -2 -11  12    4.81    6.55
  -2  11 -13    1.31    6.56
   2 -11 -13    2.05    7.06
  -2 -11  13   -0.69    6.44
   2  11  13    8.32    9.36
   2  11  13   -6.32    6.36
   2 -11 -14    5.69    7.24
  -2  11 -14   -3.29    6.72
   2  11  14    9.49    9.46
   2 -11 -15   -0.73    7.39
  -2  11 -15   -0.66    6.79
   2 -11 -16    2.27    7.76
  -2  11 -16    1.33    6.60
  -2  11 -17    4.68    6.97
  -2  12  14   19.44    8.68
  -2  12  13   17.60    8.66
  -2  12  12    6.45    8.69
   2  12 -12   -1.46    5.50
  -2  12  11    1.84    8.06
   2  12 -11    5.44    5.87
  -2  12  10    2.75    8.02
  -2  12   9   25.69    8.77
   2  12  -7   -7.24    7.08
   2  12  -6   26.78    7.97
   2  12  -5   26.36    7.84
  -2  12   5   35.75    6.00
   2  12  -4   20.58    7.18
  -2  12   4   32.88    6.31
  -2  12   3   24.98    6.02
   2  12  -3   15.73    7.06
  -2  12   2   61.40    8.50
   2  12  -2   60.66    8.54
  -2  12   2   49.61    6.61
  -2  12   1   13.63    7.06
  -2  12   1    6.68    5.65
   2  12  -1   17.57    7.05
  -2  12   0   89.83    9.22
  -2  12   0   87.35    8.11
   2  12   0   76.69    8.94
   2  12   1   22.20    9.28
  -2  12  -1    6.36    6.77
   2  12   1   11.46    6.61
  -2  12  -2   54.73    8.14
   2  12   2   39.81    7.61
   2  12   3   14.26    9.00
   2 -12  -3   12.17    6.02
  -2  12  -3   11.12    7.00
   2  12   3    9.18    6.58
   2  12   4   25.97    7.01
   2  12   4    9.21    9.18
   2 -12  -4   22.78    6.08
  -2  12  -4   30.34    7.53
   2  12   5   38.26    9.94
   2  12   5   25.75    7.20
   2 -12  -5   28.09    6.29
  -2  12  -5   38.91    7.64
   2  12   6   11.44    9.69
   2  12   6   25.60    7.02
  -2  12  -6   18.37    7.05
   2 -12  -6   19.62    5.52
   2  12   7    2.06    6.62
  -2  12  -7   -2.73    6.99
   2 -12  -7    1.89    5.06
   2  12   8   10.96    6.63
  -2  12  -8   12.33    7.10
   2  12   9   12.30    7.08
  -2  12  -9   28.75    7.69
   2 -12 -10    0.69    6.94
   2  12  10    8.15    6.59
  -2  12 -10    5.48    6.93
   2 -12 -11   -4.89    7.34
   2  12  11    8.10    6.77
  -2  12 -11    0.69    6.89
   2 -12 -12    6.41    7.29
  -2  12 -12    5.53    6.79
  -2  12 -13    2.76    6.93
  -2  13   2    8.74    5.99
  -2  13   1    3.00    5.86
   2  13  -1   25.94    7.51
  -2  13   0   -1.24    5.89
   2  13   0   -1.56    7.34
  -2  13  -1   12.79    6.16
   2  13   1    7.71    7.07
  -2  13  -2   11.28    6.23
   2  13   2    9.18    7.12
   2 -13  -2    4.48    6.31
   2 -13  -3    9.84    6.31
   2  13   3   30.30    7.50
   2 -13  -4   12.95    6.17
   2  13   4    8.99    6.77
   2  13   5    9.64    7.20
   2  13   6    7.36    7.24
   2  13   7   -0.73    6.81
   2  13   8   13.72    7.25
  -3   0   0   -0.16    2.14
  -3   0   0   -0.13    2.07
  -3   0   0    0.89    2.38
   3   0  -1  494.08   16.79
  -3   0  -1  477.54   16.91
  -3   0   1  489.90   16.68
  -3   0  -1  483.09   16.51
  -3   0  -1  490.39   16.63
  -3   0   1  488.95   16.57
  -3   0   1  474.16   16.21
  -3   0  -2  751.55   24.06
  -3   0   2  731.72   24.18
  -3   0  -2  761.75   24.78
  -3   0  -2  744.98   24.08
   3   0  -2  753.89   24.22
  -3   0   2  740.61   24.71
  -3   0  -2  730.22   25.19
   3   0  -2  768.27   24.77
  -3   0   2  728.51   24.62
  -3   0   3  804.04   26.01
  -3   0   3  824.24   25.95
  -3   0  -3  762.48   25.74
   3   0  -3  827.54   26.00
  -3   0  -3  800.45   27.20
   3   0  -3  811.48   26.53
  -3   0  -3  799.39   26.64
  -3   0  -3  833.86   26.19
  -3   0   3  779.70   26.44
  -3   0   3  830.51   26.41
  -3   0   4  119.77    5.11
  -3   0  -4  142.78    5.47
  -3   0   4  122.68    5.22
  -3   0  -4  110.92    4.35
   3   0  -4  120.37    4.81
  -3   0   4  123.50    4.69
   3   0  -4  129.57    5.38
  -3   0  -4  117.25    5.57
  -3   0  -5 1024.78   33.04
  -3   0   5  975.26   32.16
   3   0  -5  987.13   32.18
   3   0   5 1047.38   32.84
  -3   0  -5 1024.73   32.91
  -3   0   5  979.76   32.73
   3   0  -5  990.33   32.63
  -3   0   5 1041.77   32.19
   3   0   6   55.71    4.09
  -3   0  -6   57.87    4.27
  -3   0   6   66.41    4.23
   3   0  -6   59.86    4.02
   3   0  -6   62.60    3.13
   3   0  -6   67.29    3.64
  -3   0  -6   57.56    4.00
   3   0   6   58.82    3.94
   3   0  -7 2042.66   64.51
  -3   0   7 1993.40   65.42
   3   0  -7 2091.46   65.41
  -3   0  -7 2040.33   65.62
   3   0   7 2038.42   65.44
   3   0  -7 2037.19   64.89
   3   0   7 2021.95   65.26
   3   0  -8   11.35    3.62
   3   0  -8   11.42    2.17
   3   0   8    8.46    3.64
  -3   0  -8   12.11    3.71
   3   0   8   12.65    3.00
  -3   0   8   13.35    3.88
   3   0   9  349.93   13.85
   3   0  -9  375.48   13.91
  -3   0  -9  370.29   14.13
  -3   0   9  384.90   13.97
   3   0  -9  359.55   12.60
   3   0   9  354.20   13.27
  -3   0  10   26.59    4.34
  -3   0 -10   24.91    4.39
   3   0  10   27.48    4.23
   3   0 -10   32.95    4.34
   3   0 -10   32.07    2.92
   3   0  10   26.17    3.20
   3   0 -11   57.72    3.84
  -3   0 -11   62.96    5.71
   3   0  11   59.59    5.40
  -3   0  11   55.60    5.20
   3   0 -11   58.42    5.36
   3   0  11   66.14    2.85
   3   0  11   68.24    4.29
   3   0 -12   11.44    2.78
  -3   0 -12   18.86    4.77
  -3   0  12   15.05    4.37
   3   0  12   19.54    4.30
   3   0 -12   14.55    4.45
   3   0  12   15.48    1.92
   3   0  12    6.47    2.96
   3   0  13  615.62   22.05
  -3   0  13  654.20   22.10
   3   0 -13  594.79   22.04
  -3   0 -13  601.09   22.41
   3   0  13  580.38   19.43
   3   0  13  574.63   20.70
  -3   0 -14    3.67    5.02
   3   0  14    4.92    4.42
  -3   0  14    5.52    4.55
   3   0 -14    8.99    4.89
   3   0  14    3.68    2.33
   3   0  14    8.54    3.20
  -3   0 -15   52.01    6.56
  -3   0  15   57.61    6.15
   3   0  15   56.01    6.24
   3   0 -15   59.35    6.62
   3   0  15   56.47    3.50
   3   0  15   48.97    4.39
   3   0  16    3.03    3.26
   3   0 -16   -2.46    5.32
   3   0  16   -4.63    5.15
  -3   0  16    4.01    4.97
   3   0  16    4.43    2.63
   3   0  17    7.35    5.35
  -3   0  17    5.19    5.16
  -3   0 -17   14.37    6.28
  -3   0 -17    4.16    5.45
   3   0 -17    9.97    6.04
   3   0  17    6.52    3.40
   3   0  17    9.09    2.94
  -3   0  18   13.45    5.88
   3   0  18   16.42    5.67
  -3   0 -18    0.58    5.99
  -3   0 -18   17.17    6.43
   3   0 -18   23.89    6.44
   3   0  18   11.31    3.70
   3   0  18    9.28    3.11
   3   0  19    2.70    5.37
  -3   0  19   -2.62    5.78
  -3   0 -19    0.62    6.27
  -3   0 -19   -8.21    6.11
   3   0 -19   -2.35    6.00
   3   0  19   -2.37    3.37
   3   0  19    3.08    3.04
  -3   0  20  -10.44    6.08
   3   0  20   -2.25    5.91
  -3   0 -20    9.67    6.66
  -3   0 -20    9.06    6.63
   3   0 -20   -1.86    6.37
   3   0  20    0.30    3.42
   3   0  20   -0.38    3.11
   3   0  21    0.60    3.33
  -3   0  21   -2.82    6.16
  -3   0 -21    8.78    6.62
  -3   0 -21    7.96    6.47
   3   0 -21   14.34    6.89
   3   0  21    2.43    3.76
  -3   0  21    5.75    6.06
  -3   0 -22    2.12    6.94
  -3   0 -22    6.76    6.49
   3   0 -22    7.49    6.97
   3   0  22    4.60    3.74
   3   0  22    0.42    3.38
  -3   0  22    0.58    6.18
  -3   0 -23    5.91    7.27
  -3   0 -23    8.27    6.66
   3   0 -23    4.26    7.01
   3   0  23   -4.92    3.84
   3   0  23    1.09    3.47
  -3   0  23   -4.21    6.82
  -3   0 -24    3.85    7.45
  -3   0 -24    1.40    6.72
   3   0 -24   -7.41    7.62
   3   0  24    3.05    3.60
  -3   0  24   -2.48    6.79
   3   0  24    0.67    3.60
   3   0 -25    6.05    4.88
  -3   0 -25    2.41    7.85
  -3   0 -25   -9.92    7.20
   3   0 -25   -5.36    7.87
   3   0  25    0.30    3.64
   3   0  25    3.88    3.72
  -3   0  25    4.44    7.29
  -3   0 -26    0.84    8.06
   3   0 -26    6.67    4.92
   3   0 -26   11.10    7.97
   3   0  26   -2.92    3.70
  -3   0  26    6.46    7.35
   3   0  26    3.89    3.86
   3   0 -27   -4.92    8.21
  -3   0  27   -3.96    7.43
  -3   0  28    6.04    7.71
  -3   0  29   -6.83    7.86
  -3   1  29    1.40    7.98
  -3   1  28   -2.77    7.91
  -3   1  27   -3.40    7.48
   3  -1  27   -0.38    4.35
   3  -1  26    4.23    4.29
  -3  -1 -26   -3.38    8.10
  -3   1  26   -0.67    7.62
  -3  -1 -25    8.21    6.87
   3  -1  25    7.73    4.31
  -3  -1 -25   10.57    7.79
   3   1 -24    0.75    7.43
  -3  -1 -24    3.92    7.46
  -3  -1 -24    5.42    6.50
   3  -1  24    1.94    4.15
   3  -1  24    2.84    3.44
   3   1 -23   10.05    7.51
  -3  -1 -23   -0.76    7.20
  -3  -1 -23    0.67    6.26
   3  -1  23   -1.16    4.15
   3  -1  23    1.78    3.18
   3   1 -22    1.37    6.65
  -3  -1 -22   -0.72    7.36
  -3  -1 -22    7.93    6.44
   3  -1  22   -3.43    3.15
   3  -1  22    0.38    4.13
   3  -1  21   -2.27    4.23
   3   1 -21    7.21    6.81
  -3  -1 -21    7.63    6.86
  -3  -1 -21    1.94    6.35
  -3   1  21    1.12    5.83
   3  -1  21   -0.18    3.10
   3  -1  20    2.97    4.11
   3   1 -20   24.96    7.19
  -3  -1 -20   18.57    7.01
  -3  -1 -20    5.72    6.52
   3  -1  20   10.36    6.26
  -3   1  20   10.71    5.82
   3  -1  20    3.79    3.12
   3  -1  19   11.63    4.01
   3   1 -19    6.52    6.15
  -3  -1 -19   17.07    6.71
  -3  -1 -19    8.07    5.87
  -3   1  19    5.63    5.82
   3  -1  19   -0.55    5.67
   3  -1  19    4.84    2.97
   3  -1  18   15.96    4.31
   3   1 -18    8.41    5.89
  -3  -1 -18    9.57    6.37
  -3  -1 -18   10.88    6.19
   3   1 -18    8.13    1.48
   3  -1  18   11.01    5.80
  -3   1  18    4.87    5.36
   3  -1  18    8.20    2.88
   3  -1  17    2.07    3.66
  -3  -1 -17   -1.69    5.92
   3   1 -17   -1.06    5.63
  -3  -1 -17   -0.59    5.66
   3   1 -17   -1.13    1.48
  -3   1  17    2.30    5.11
   3  -1  17   -3.00    5.63
   3  -1  17    1.50    2.59
   3  -1  16   38.94    4.57
   3   1 -16   28.12    2.11
   3   1 -16   26.90    5.96
   3  -1  16   28.14    2.96
  -3  -1 -16   33.65    6.33
   3  -1  16   39.76    6.00
  -3   1  16   39.10    5.83
  -3  -1 -16   28.13    6.33
  -3  -1 -15   12.91    5.46
   3   1 -15   20.53    5.50
   3  -1  15   21.46    3.99
   3   1 -15   14.17    1.84
  -3  -1 -15    8.82    5.58
   3  -1  15   19.18    5.30
  -3   1  15   16.70    4.90
   3  -1  15   19.61    2.45
  -3   1  14   86.47    6.57
   3  -1  14   91.91    6.79
  -3  -1 -14   63.86    7.09
  -3  -1 -14   80.40    7.14
   3   1 -14   82.30    7.00
   3  -1  14   75.41    5.52
  -3   1  13   72.11    5.81
   3  -1  13   68.26    5.33
  -3  -1 -13   75.45    6.54
   3  -1  13   70.37    6.31
   3   1 -13   78.13    6.48
  -3  -1 -13   70.78    6.88
   3  -1  12   50.84    4.57
   3  -1  12   53.39    5.39
  -3  -1 -12   60.91    5.90
  -3   1  12   57.33    5.20
   3   1 -12   52.07    5.38
  -3  -1 -12   40.38    5.72
  -3  -1 -11   47.60    5.13
  -3   1  11   44.32    4.54
   3  -1  11   47.49    4.91
  -3  -1 -11   35.39    5.34
   3   1 -11   35.55    2.14
   3  -1  11   36.54    3.94
   3  -1  11   30.19    1.69
  -3  -1 -10  254.46   10.46
   3  -1  10  222.52   10.00
  -3   1  10  233.12    9.85
   3   1 -10  220.21    7.92
   3  -1  10  250.80    9.87
  -3  -1 -10  230.82   11.31
  -3  -1  -9  243.62   11.45
   3  -1   9  253.25    9.92
  -3   1   9  235.39    9.81
   3  -1   9  235.21   10.13
  -3  -1  -9  242.23   10.38
   3   1  -9  231.16    8.29
   3   1  -9  242.29    8.35
   3  -1   8  457.05   15.82
  -3  -1  -8  427.26   15.04
   3  -1   8  449.30   15.92
  -3   1   8  415.22   15.49
   3   1  -8  422.33   14.40
   3   1  -8  428.50   14.13
  -3  -1  -8  468.16   16.21
  -3  -1  -7   91.01    4.68
   3  -1   7  108.08    5.49
   3  -1   7  103.94    5.62
  -3   1   7   81.52    4.98
   3   1  -7   93.15    4.21
   3   1  -7   87.56    3.49
  -3  -1  -7  106.73    5.84
  -3  -1  -6  102.38    5.10
   3  -1   6  111.70    5.82
   3   1  -6  119.94    4.98
  -3   1   6  103.93    5.26
   3  -1   6  103.73    5.61
  -3  -1  -6  108.84    5.82
  -3   1   6  125.87    5.28
  -3  -1  -5   65.90    6.27
  -3   1   5   82.90    4.27
   3  -1   5   81.12    4.63
  -3   1   5   91.39    4.37
  -3  -1  -5   85.15    4.38
   3   1  -5   89.79    4.72
  -3  -1  -5   81.80    4.64
   3   1  -5   88.46    4.39
   3   1  -5   83.72    4.97
  -3  -1  -4  365.36   13.84
  -3   1   4  348.78   12.34
  -3   1   4  369.29   12.30
   3   1  -4  358.62   13.10
  -3  -1  -4  367.06   12.99
   3  -1   4  369.06   12.67
  -3   1   4  374.38   12.74
   3   1  -4  374.29   13.26
   3   1  -4  356.06   13.00
  -3  -1  -4  367.23   14.51
  -3  -1  -4  372.67   12.20
  -3  -1  -3  378.99   13.99
  -3   1   3  380.13   12.71
  -3   1   3  355.17   12.29
   3   1  -3  375.55   13.42
  -3  -1  -3  368.34   14.47
   3   1  -3  374.30   13.49
   3  -1   3  382.77   12.63
   3   1  -3  369.87   13.38
  -3   1   3  395.65   12.99
   3   1  -2  270.69   10.02
  -3   1   2  278.39    9.65
  -3   1   2  268.66    9.48
  -3  -1  -2  246.34   10.27
  -3  -1  -2  253.28   10.80
   3   1  -2  263.25   10.26
  -3  -1  -2  233.91    9.28
   3  -1   2  278.29    8.91
  -3  -1  -1   45.72    3.87
  -3   1   1   46.96    3.27
  -3   1   1   39.47    3.23
  -3  -1  -1   38.83    3.03
   3   1  -1   41.92    4.13
  -3  -1  -1   44.51    4.14
   3   1  -1   41.08    3.50
  -3   1   1   47.92    3.19
  -3  -1  -1   46.46    3.69
   3   1   0  112.06    5.29
  -3  -1   0  114.28    5.14
   3  -1   0  119.79    5.36
  -3   1   0  113.68    5.33
  -3   1   0  113.55    5.08
   3  -1   0  108.17    5.16
  -3  -1   0  111.35    5.39
  -3  -1   0  105.96    5.51
  -3  -1   0  111.80    5.91
  -3   1  -1   72.69    4.22
  -3  -1   1   62.76    3.99
   3   1   1   68.76    3.81
  -3   1  -1   70.20    4.16
   3  -1  -1   63.57    3.98
  -3   1  -1   64.47    3.66
   3  -1  -1   55.46    3.80
  -3  -1   1   59.10    4.02
  -3  -1   1   64.73    3.97
  -3  -1   1   56.50    4.27
  -3  -1   2  195.82    7.96
  -3  -1   2  194.80    6.86
  -3   1  -2  197.64    8.10
   3  -1  -2  196.27    7.65
  -3  -1   2  195.89    7.83
  -3   1  -2  202.84    6.92
  -3  -1   2  176.76    7.73
   3   1   2  192.32    7.31
  -3  -1   2  201.15    8.04
  -3   1  -2  205.06    7.98
  -3  -1   3  410.37   12.82
   3  -1  -3  405.57   13.75
   3   1   3  389.84   14.80
  -3   1  -3  409.54   14.21
   3  -1  -3  368.46   13.03
  -3   1  -3  408.61   13.41
  -3  -1   3  382.93   13.87
  -3  -1   3  375.29   14.20
   3   1   3  405.34   13.32
  -3   1  -3  396.37   14.39
   3  -1  -4  352.54   12.68
  -3   1  -4  367.79   12.66
   3  -1  -4  341.84   12.33
  -3   1  -4  378.79   13.25
   3  -1  -4  373.66   12.35
  -3   1  -4  362.73   13.53
   3   1   4  367.86   12.18
  -3  -1   4  366.09   13.45
  -3  -1   5   65.59    4.17
   3  -1  -5   54.15    3.74
  -3   1  -5   66.50    4.05
   3  -1  -5   65.28    3.15
   3  -1  -5   58.47    3.68
   3   1   5   64.46    3.11
  -3  -1   5   58.87    4.80
   3  -1  -6   94.16    5.06
  -3  -1   6   91.77    5.33
  -3   1  -6   98.13    5.38
  -3  -1   6  103.88    6.21
   3  -1  -6   92.74    4.68
   3  -1  -6  102.73    4.12
   3  -1  -7  121.38    4.88
   3  -1  -7  128.37    5.63
  -3  -1   7  112.71    6.92
  -3  -1   7  123.81    6.43
   3  -1  -7  123.07    6.17
  -3   1  -7  140.31    6.48
   3  -1  -8  457.73   15.19
   3   1   8  441.19   14.25
   3  -1  -8  423.17   14.44
  -3   1  -8  436.32   16.06
  -3  -1   8  409.34   15.88
   3  -1  -8  430.08   15.80
   3  -1  -9  260.73    9.71
   3   1   9  255.79    8.70
   3   1   9  256.29   10.56
  -3  -1   9  249.23   10.62
   3  -1  -9  241.67   10.53
  -3   1  -9  252.68   10.78
   3  -1 -10  261.44    9.70
   3  -1 -10  267.74   10.79
  -3   1 -10  270.88   11.15
  -3  -1  10  271.32   10.92
   3   1  10  238.05    8.64
   3   1  10  232.84   10.47
   3   1  11   39.36    4.53
   3  -1 -11   36.99    3.51
  -3  -1  11   33.14    4.78
   3  -1 -11   27.06    4.38
  -3   1 -11   27.22    4.76
  -3  -1  12   58.27    5.61
   3  -1 -12   63.01    5.65
  -3   1 -12   51.29    5.61
   3   1  12   48.52    5.17
   3  -1 -12   58.63    4.23
  -3  -1  12   59.72    6.00
   3   1  13   73.51    5.86
   3  -1 -13   61.60    4.68
   3  -1 -13   69.86    6.44
  -3   1 -13   72.14    6.43
  -3  -1  13   65.39    6.21
  -3  -1  13   69.99    6.21
   3   1  14   74.62    4.42
   3   1  14   85.85    6.64
  -3   1 -14   61.78    6.83
  -3  -1  14   80.97    7.08
   3  -1 -14   77.81    5.26
   3  -1 -14  103.52    7.12
  -3  -1  14   86.41    6.90
   3   1  15   23.02    3.04
  -3  -1  15   19.56    5.36
   3  -1 -15   17.74    5.38
  -3   1 -15   13.01    5.47
  -3  -1  15   15.83    5.69
   3  -1 -15   18.25    3.76
   3   1  15   19.39    5.00
   3   1  16   27.80    3.36
   3  -1 -16   30.77    6.05
  -3   1 -16   32.36    6.44
  -3  -1  16   34.76    5.98
  -3  -1  16   33.61    6.01
   3   1  16   40.24    5.90
   3  -1 -16   29.76    4.25
   3   1  17   -0.65    2.79
   3  -1 -17    4.17    5.76
  -3   1 -17   -9.27    5.89
  -3  -1  17    0.99    5.30
  -3  -1  17   -0.48    5.45
   3   1  17    7.73    5.11
   3  -1 -17    0.31    3.78
   3   1  18    2.41    2.79
  -3   1 -18   16.16    6.54
   3  -1 -18    8.89    6.23
  -3  -1  18   12.47    6.01
  -3  -1  18   12.49    6.29
   3   1  18    5.60    5.37
   3  -1 -18    7.95    3.97
   3  -1 -19   14.12    6.77
  -3   1 -19   17.08    6.61
  -3  -1  19    8.14    5.93
  -3  -1  19    6.75    5.96
   3   1  19    5.35    5.62
   3  -1 -19    8.35    4.20
   3   1  20    5.04    5.79
   3  -1 -20    5.46    4.43
  -3  -1  20    5.65    6.09
  -3   1 -20   -2.57    6.34
   3  -1 -20    3.73    6.39
  -3  -1  20   14.00    6.32
   3  -1 -21    4.56    4.62
  -3  -1  21   -1.77    6.08
  -3   1 -21   -2.03    6.55
  -3  -1  21    3.88    6.17
   3   1  21    8.16    3.84
   3  -1 -21    3.25    6.59
   3  -1 -22   -2.37    4.48
  -3  -1  22   -1.72    6.39
   3   1  22    3.72    3.81
  -3   1 -22    5.68    7.17
   3  -1 -22   13.60    7.25
  -3   1 -22    0.70    6.54
  -3   1 -23   -2.85    6.76
   3   1  23    0.76    3.78
  -3  -1  23   -1.77    6.26
  -3   1 -23   -8.90    7.48
   3  -1 -23   -1.42    7.03
   3  -1 -23    4.52    4.72
  -3   1 -24   -4.35    6.90
  -3  -1  24    3.65    6.96
   3   1  24    2.85    4.04
   3  -1 -24    4.44    7.52
  -3   1 -24    3.07    7.35
   3  -1 -24   -0.85    4.85
  -3   1 -25   11.76    7.26
   3  -1 -25   -5.38    7.61
  -3   1 -25   -7.18    7.84
   3  -1 -25   -4.83    4.99
   3   1  25   -1.04    4.08
  -3  -1  25    6.84    7.20
   3  -1 -26   11.16    7.91
  -3   1 -26   -6.60    8.50
   3  -1 -26    2.72    5.22
   3   1  26    0.52    4.07
  -3  -1  26   -1.27    7.24
   3  -1 -27   -1.65    8.24
  -3  -1  27    2.58    7.61
  -3  -1  28    2.62    7.61
  -3  -1  29   -1.99    7.54
   3  -2  27   -7.38    5.00
  -3  -2 -26    4.35    8.25
   3  -2  26   -3.71    4.94
  -3  -2 -25   -7.37    6.65
   3  -2  25   -3.71    4.75
  -3  -2 -25    7.56    8.01
   3  -2  24    0.92    4.73
   3   2 -24   -0.53    1.66
  -3  -2 -24    4.65    6.48
  -3  -2 -24   -4.05    7.69
  -3  -2 -23   -2.63    6.35
   3   2 -23   -0.52    2.36
  -3  -2 -23   -3.90    7.47
   3  -2  23   -2.28    4.83
  -3  -2 -23    6.21    5.89
  -3  -2 -22    6.49    6.37
   3   2 -22   -1.41    2.67
   3  -2  22    2.25    4.55
  -3  -2 -22   -3.00    7.33
  -3  -2 -22    5.44    6.08
  -3  -2 -21   -1.76    5.66
   3  -2  21    7.96    4.62
  -3   2  21    0.54    5.61
  -3  -2 -21   -2.55    5.93
   3   2 -21   -5.08    2.95
  -3  -2 -21    3.57    7.11
  -3  -2 -20    0.63    5.99
  -3  -2 -20    8.18    6.96
   3  -2  20    7.04    6.30
  -3   2  20   -9.33    5.95
  -3  -2 -20    5.70    5.63
  -3  -2 -19    1.84    6.00
  -3  -2 -19   -2.59    6.86
  -3   2  19    5.45    5.58
   3  -2  19    5.05    5.99
  -3  -2 -19   -1.66    5.55
  -3  -2 -18   14.43    6.09
  -3  -2 -18   14.04    6.48
  -3  -2 -18   17.62    5.71
  -3   2  18   10.80    5.49
   3  -2  18    7.48    5.91
  -3  -2 -17   10.30    5.57
  -3   2  17   -0.89    4.91
   3  -2  17   -3.55    5.60
  -3  -2 -17    5.18    5.78
  -3  -2 -17    4.68    5.88
   3  -2  16   73.85    4.04
  -3  -2 -16   86.77    7.31
   3  -2  16   94.17    7.63
  -3  -2 -16   94.19    8.22
  -3   2  16   81.86    6.73
  -3  -2 -16   70.12    7.76
   3  -2  15    9.32    2.14
  -3   2  15    5.90    4.79
  -3  -2 -15   11.16    5.51
   3  -2  15   14.05    5.38
  -3  -2 -15   12.72    5.36
  -3  -2 -15   11.92    5.25
   3  -2  14   10.83    2.11
  -3   2  14   16.84    4.42
   3  -2  14   15.38    5.20
  -3  -2 -14    9.00    5.27
  -3  -2 -14    9.66    5.57
  -3  -2 -14   15.53    4.82
   3  -2  13   26.85    2.33
  -3  -2 -13   24.47    4.88
  -3  -2 -13   33.18    6.01
  -3   2  13   31.19    4.60
   3  -2  13   32.43    5.05
  -3  -2 -13   29.16    5.43
  -3  -2 -12   70.49    6.36
   3  -2  12   84.76    6.09
   3  -2  12   64.34    3.18
  -3  -2 -12   67.27    6.10
  -3  -2 -12   79.43    7.00
  -3   2  12   75.40    5.51
   3  -2  11   94.14    6.34
   3  -2  11   77.06    3.44
  -3  -2 -11   86.00    7.10
  -3   2  11   87.57    5.50
  -3  -2 -11   82.37    6.30
  -3  -2 -11   82.43    6.39
  -3  -2 -10   96.89    6.51
   3  -2  10  105.18    6.43
  -3  -2 -10  119.93    7.75
  -3   2  10   95.09    4.02
   3   2 -10   84.38    3.93
  -3  -2 -10  100.18    6.48
  -3   2  10  103.83    5.73
  -3  -2  -9   30.49    2.65
  -3   2   9   23.48    2.18
  -3  -2  -9   37.44    4.72
  -3  -2  -9   32.25    5.27
  -3  -2  -9   32.48    4.51
   3  -2   9   25.08    4.20
  -3   2   9   30.36    3.63
   3   2  -9   24.28    1.81
   3  -2   8  834.60   27.45
  -3   2   8  811.13   26.83
  -3  -2  -8  845.79   27.78
  -3  -2  -8  755.78   27.85
   3  -2   8  783.51   27.57
  -3  -2  -8  790.61   26.34
  -3  -2  -7  619.56   21.31
   3  -2   7  661.37   22.58
  -3  -2  -7  600.77   22.74
   3  -2   7  650.88   22.22
   3   2  -7  644.90   22.25
  -3  -2  -7  618.69   22.37
  -3   2   7  698.87   21.69
  -3   2   7  633.30   21.96
  -3   2   6  564.10   19.47
   3  -2   6  575.36   19.58
   3   2  -6  548.14   19.33
  -3  -2  -6  557.48   19.88
   3   2  -6  564.89   19.77
  -3   2   6  575.45   18.96
   3   2  -5  177.70    7.82
  -3   2   5  195.81    7.71
  -3   2   5  173.03    7.44
   3   2  -5  178.27    7.78
   3   2  -5  177.52    8.06
   3  -2   5  187.81    7.63
  -3  -2  -4 1025.33   35.52
  -3   2   4 1079.48   33.18
   3  -2   4 1041.61   33.89
   3   2  -4 1052.80   34.40
  -3   2   4 1017.94   34.19
  -3  -2  -4 1069.73   33.75
   3   2  -4 1032.33   34.47
  -3   2   4 1031.63   34.14
   3   2  -4  943.94   34.38
  -3   2   3  938.81   31.52
  -3   2   3 1009.43   32.41
  -3   2   3 1007.05   32.37
   3   2  -3  988.08   32.49
   3   2  -3  962.46   32.71
  -3  -2  -3  998.46   33.56
   3  -2   3  976.15   31.76
  -3  -2  -3 1025.32   31.99
   3  -2   2  799.75   25.45
  -3   2   2  704.07   26.17
   3  -2   2  810.01   26.70
   3   2  -2  795.75   26.38
  -3  -2  -2  780.49   26.87
  -3   2   2  805.15   26.35
  -3  -2  -2  795.16   27.31
   3   2  -2  781.22   26.80
  -3  -2  -2  816.96   25.97
   3   2  -1  717.34   24.02
   3  -2   1  695.95   24.20
   3   2  -1  698.56   24.63
  -3  -2  -1  707.43   24.41
  -3   2   1  732.34   24.09
  -3  -2  -1  705.52   24.73
   3  -2   1  717.51   22.87
   3  -2   0  417.13   14.82
  -3  -2   0  413.16   15.00
  -3  -2   0  406.55   14.49
   3   2   0  428.95   14.51
  -3  -2   0  409.84   15.21
  -3   2   0  399.92   14.77
  -3   2   0  413.11   14.00
   3  -2   0  406.85   14.08
  -3  -2   1  707.87   23.90
   3   2   1  719.74   23.69
  -3   2  -1  716.23   23.31
   3  -2  -1  725.37   23.43
   3  -2  -1  712.83   24.07
   3   2   1  672.97   24.47
  -3  -2   1  711.94   24.19
  -3  -2   1  714.95   24.32
   3  -2  -1  693.39   23.94
  -3   2  -1  724.19   24.23
  -3   2  -2  765.69   25.98
   3  -2  -2  738.86   25.15
  -3   2  -2  772.42   25.01
   3  -2  -2  766.16   24.39
   3   2   2  799.09   26.37
  -3  -2   2  733.12   25.63
   3   2   2  778.99   25.26
   3  -2  -2  779.08   25.63
  -3  -2   3 1008.85   32.78
   3   2   3  979.20   32.06
   3  -2  -3 1018.68   32.20
   3  -2  -3 1000.86   31.56
  -3  -2   3  964.89   31.20
  -3   2  -3 1022.47   33.15
   3   2   3 1010.27   33.50
   3  -2  -3  976.91   32.50
   3   2   4 1194.58   37.78
   3   2   4 1097.64   38.24
   3  -2  -4 1107.85   35.93
  -3  -2   4 1097.94   36.96
   3  -2  -4 1114.90   36.64
  -3   2  -4 1136.25   37.27
   3   2   5  174.97    8.68
  -3   2  -5  168.72    8.19
   3  -2  -5  180.81    7.45
   3  -2  -5  177.85    7.02
  -3   2  -5  164.28    7.22
   3   2   5  183.17    9.56
  -3  -2   5  176.19    8.18
  -3   2  -5  173.33    6.34
  -3   2  -6  558.74   17.95
   3   2   6  534.32   18.40
  -3  -2   6  567.58   19.77
  -3   2  -6  568.51   20.06
  -3   2  -6  561.17   19.16
   3  -2  -6  529.89   18.82
   3  -2  -6  557.93   19.07
   3  -2  -7  597.08   21.50
  -3   2  -7  656.63   21.86
  -3  -2   7  623.25   21.98
  -3   2  -7  635.63   20.30
   3  -2  -7  625.21   21.53
   3   2   7  627.90   20.80
  -3  -2   8  846.31   28.36
  -3   2  -8  824.84   28.15
   3  -2  -8  814.37   27.97
   3   2   8  803.14   26.93
  -3   2  -8  836.61   26.44
   3  -2  -8  833.16   27.74
   3  -2  -9   30.23    4.22
   3  -2  -9   35.66    3.71
  -3   2  -9   38.78    4.43
  -3  -2   9   30.65    4.49
   3   2   9   35.97    2.78
  -3  -2  10  104.45    6.68
  -3   2 -10  105.49    6.71
   3  -2 -10  101.24    6.36
   3  -2 -10  109.50    5.83
   3   2  10  104.32    4.74
  -3   2 -11   72.43    6.13
  -3  -2  11   75.34    6.02
   3  -2 -11   74.23    5.82
   3  -2 -11   84.10    5.26
   3   2  11   79.46    4.04
   3  -2 -12   84.09    5.40
  -3  -2  12   76.38    6.54
  -3   2 -12   92.13    6.67
  -3  -2  12   80.34    6.32
   3  -2 -12   87.21    6.43
   3  -2 -13   32.96    4.05
  -3  -2  13   41.02    5.30
   3  -2 -13   26.91    5.41
  -3   2 -13   29.36    5.39
  -3  -2  13   33.33    5.40
   3  -2 -14   16.23    5.02
   3  -2 -14   10.61    3.80
  -3   2 -14    6.86    5.06
  -3  -2  14    3.79    5.01
   3  -2 -15    1.84    5.17
  -3  -2  15   15.11    5.59
   3  -2 -15   15.05    4.07
  -3   2 -15   12.72    5.65
  -3  -2  15   10.59    5.33
   3  -2 -16   78.89    5.90
  -3  -2  16   96.32    7.41
  -3  -2  16   77.57    7.48
   3  -2 -16   77.56    7.51
  -3   2 -16   89.33    7.69
   3  -2 -17    7.78    4.29
  -3  -2  17   -1.43    5.33
  -3  -2  17    0.52    5.76
   3  -2 -17   10.41    6.00
   3  -2 -18    2.96    4.31
  -3  -2  18    9.46    6.19
  -3  -2  18    6.57    5.99
   3  -2 -18    8.27    6.11
  -3   2 -18    6.97    6.05
   3  -2 -19    7.00    6.41
   3  -2 -19    1.93    4.43
  -3  -2  19    5.66    5.97
  -3  -2  19   -1.14    6.03
  -3   2 -19   -0.61    6.16
   3  -2 -20   -3.08    6.14
   3  -2 -20   -1.21    4.49
  -3  -2  20    3.73    5.94
  -3  -2  20    6.53    6.22
  -3   2 -20    1.29    6.42
   3  -2 -21   -2.09    4.62
   3  -2 -21    1.29    6.46
  -3   2 -21    6.05    6.63
  -3  -2  21    4.95    6.13
   3  -2 -22    8.22    5.06
   3  -2 -22   -7.48    6.75
  -3   2 -22    2.11    6.79
  -3  -2  22    2.83    6.57
   3  -2 -23    4.91    4.72
   3  -2 -23    4.99    7.08
  -3   2 -23    0.73    7.08
  -3  -2  23   -2.92    6.52
   3  -2 -24   -4.60    5.23
   3  -2 -24    1.49    7.17
  -3   2 -24    8.38    7.41
  -3  -2  24   -8.38    6.76
   3  -2 -25  -17.76    8.01
  -3   2 -25   -9.51    7.74
  -3  -2  25   -1.84    6.90
   3   2  25    0.92    4.55
   3  -2 -25    1.90    5.39
  -3  -2  26    2.49    6.82
   3   2  26   -2.76    4.65
   3  -2 -26    0.80    8.02
  -3   2 -26   -7.37    8.17
  -3  -2  27    1.28    7.10
   3  -2 -27   14.88    8.80
  -3  -2  28    3.25    7.35
  -3  -2  29   -4.63    7.82
   3  -3  28    6.95    5.72
   3  -3  27    6.97    5.67
   3  -3  26   -2.68    5.33
   3   3 -26    5.86    4.74
   3   3 -25    1.51    4.66
  -3  -3 -25    4.36    8.27
   3  -3  25   -1.07    5.32
  -3  -3 -24    6.62    6.49
   3  -3  24   -3.17    5.14
   3   3 -24   -5.81    4.46
   3  -3  24    2.68    3.09
  -3  -3 -24  -11.75    8.27
   3  -3  23   -3.47    3.07
  -3   3  23   -0.29    2.37
  -3  -3 -23   -2.62    6.36
  -3  -3 -23   -3.57    5.68
   3   3 -23   -0.35    4.36
  -3  -3 -23   -4.83    7.68
   3  -3  22    1.20    2.96
  -3   3  22    1.44    2.52
  -3  -3 -22   -3.24    6.21
  -3  -3 -22   -7.55    5.66
   3   3 -22    5.29    4.15
  -3  -3 -22   -6.18    7.43
  -3   3  21    4.86    5.76
   3  -3  21    0.39    2.97
  -3   3  21    0.85    2.59
  -3  -3 -21    2.56    5.88
  -3  -3 -21    4.52    5.51
   3   3 -21    2.50    3.97
  -3  -3 -21    3.68    7.47
  -3  -3 -20    5.03    6.26
   3  -3  20    9.11    3.00
  -3   3  20   10.73    2.73
  -3   3  20    5.15    5.50
  -3  -3 -20    4.90    6.69
   3  -3  20   21.51    6.80
   3   3 -20    4.42    3.83
  -3  -3 -20   15.39    5.83
  -3  -3 -19    5.55    6.03
   3  -3  19    3.48    2.77
  -3   3  19   -0.91    2.54
  -3   3  19   -0.98    5.23
  -3  -3 -19    2.66    6.58
   3  -3  19    1.71    6.02
   3   3 -19   -3.85    3.69
  -3  -3 -19    1.60    5.23
  -3  -3 -18   -0.60    5.92
   3  -3  18    4.22    2.78
  -3   3  18    5.01    2.63
  -3   3  18   10.22    5.37
  -3  -3 -18    8.20    6.48
   3  -3  18    4.92    6.00
   3   3 -18    4.34    3.44
  -3  -3 -18    9.82    5.31
  -3  -3 -17   18.87    6.44
   3  -3  17   14.26    2.85
  -3   3  17    7.88    2.73
  -3   3  17   25.89    5.27
   3  -3  17   14.13    6.09
  -3  -3 -17   16.70    6.65
   3   3 -17    9.18    3.54
  -3  -3 -17   13.50    5.51
  -3  -3 -16   17.85    6.23
   3  -3  16   10.66    2.68
  -3   3  16   10.39    2.84
  -3   3  16    7.43    4.69
   3  -3  16   14.92    6.05
  -3  -3 -16    3.94    5.73
   3   3 -16    7.92    3.25
  -3  -3 -16   12.08    5.21
  -3  -3 -15   26.90    6.17
   3  -3  15   25.60    2.85
  -3   3  15   30.10    3.26
  -3   3  15   31.35    5.10
  -3  -3 -15   34.48    6.74
   3  -3  15   27.91    5.86
   3   3 -15   25.89    3.33
  -3  -3 -15   43.79    5.79
  -3  -3 -14   19.05    5.71
  -3   3  14   28.52    4.66
   3  -3  14   24.50    2.75
  -3   3  14   24.75    2.98
  -3  -3 -14   16.14    4.96
   3   3 -14   21.37    2.93
   3  -3  14   17.86    5.33
  -3  -3 -14   28.59    6.13
  -3  -3 -13   70.71    6.87
   3   3 -13   54.04    3.63
   3  -3  13   62.54    3.60
  -3  -3 -13   67.57    6.05
  -3   3  13   67.99    4.17
  -3   3  13   66.48    4.06
  -3  -3 -13   66.51    6.80
  -3   3  13   80.82    5.76
   3  -3  13   64.77    6.24
  -3  -3 -12   47.02    5.47
  -3   3  12   33.52    3.33
  -3  -3 -12   51.09    6.56
  -3   3  12   39.05    4.46
   3   3 -12   30.54    2.75
   3  -3  12   33.50    2.78
  -3   3  12   40.62    3.31
   3  -3  12   43.46    5.50
  -3  -3 -12   36.36    5.55
  -3  -3 -11   34.57    5.45
  -3   3  11   36.40    3.20
  -3  -3 -11   29.23    4.88
  -3  -3 -11   32.10    5.24
  -3   3  11   34.36    3.13
   3   3 -11   32.93    2.48
   3  -3  11   35.73    4.95
  -3  -3 -10   72.28    6.78
  -3  -3 -10   76.17    5.93
   3  -3  10   75.69    5.82
  -3   3  10   74.93    4.21
  -3  -3 -10   73.10    3.72
   3   3 -10   68.48    3.27
  -3  -3 -10   78.07    6.02
  -3   3  10   79.89    4.39
  -3  -3  -9  315.60   12.91
   3  -3   9  336.22   12.73
   3   3  -9  290.92   10.16
  -3  -3  -9  340.92   13.91
  -3  -3  -9  298.39   10.84
  -3   3   9  333.49   11.48
  -3  -3  -9  351.39   13.06
   3  -3   8   24.18    3.99
  -3  -3  -8   25.54    4.37
  -3   3   8   23.15    2.90
   3   3  -8   21.29    3.57
  -3  -3  -8   16.61    4.09
   3   3  -8   17.41    1.39
  -3   3   7  634.08   21.07
   3  -3   7  610.15   21.55
  -3  -3  -7  621.25   22.25
   3   3  -7  611.96   21.57
   3   3  -7  583.22   21.93
  -3  -3  -7  670.93   22.22
  -3   3   7  602.42   21.67
  -3   3   6  173.85    7.26
   3  -3   6  171.71    7.64
  -3  -3  -6  173.10    8.37
   3   3  -6  161.57    7.61
  -3   3   6  159.63    7.75
   3   3  -6  175.02    8.35
   3  -3   5  992.07   31.64
   3  -3   5  964.17   32.52
  -3   3   5  934.77   31.61
   3   3  -5  925.83   31.82
  -3   3   5  960.83   32.00
  -3   3   4  946.28   31.49
  -3  -3  -4  971.83   31.00
   3  -3   4  949.11   30.87
   3  -3   4  904.59   31.82
  -3   3   4  953.63   31.19
   3  -3   4  902.02   31.77
   3   3  -4  947.78   31.28
  -3  -3  -4  905.90   32.48
   3   3  -4  928.51   31.83
   3   3  -3  120.57    6.68
  -3  -3  -3  131.48    5.89
   3  -3   3  114.53    5.46
   3   3  -3  114.54    6.03
   3  -3   3  103.65    6.38
   3  -3   3  117.39    6.46
  -3   3   3  119.29    5.95
  -3   3   3  112.25    6.14
  -3   3   2  482.74   17.41
  -3  -3  -2  502.54   17.08
   3   3  -2  483.08   17.16
   3  -3   2  488.92   17.64
   3   3  -2  470.08   17.81
  -3  -3  -2  490.50   18.20
  -3  -3  -1  209.35    8.41
  -3   3   1  195.61    8.79
  -3  -3  -1  195.35    8.47
   3  -3   1  213.43    8.89
   3   3  -1  207.31    9.40
  -3   3   0  259.60    9.96
   3   3   0  230.13    9.39
   3  -3   0  233.50    9.63
   3  -3   0  227.10    8.35
  -3  -3   0  229.05    9.28
  -3  -3   0  248.68    9.93
   3   3   0  203.71    9.83
  -3  -3   1  241.17    9.59
   3  -3  -1  239.68    8.76
  -3   3  -1  239.21    8.54
   3   3   1  240.71    9.63
  -3   3  -1  241.63   10.14
   3   3   1  237.26   10.30
   3  -3  -1  265.47    9.97
   3  -3  -2  494.94   17.53
  -3   3  -2  502.32   16.45
  -3  -3   2  488.52   17.34
   3  -3  -2  502.81   16.72
  -3  -3   2  488.89   16.41
  -3   3  -2  517.08   18.08
   3   3   2  493.40   17.32
   3   3   2  481.17   18.28
  -3  -3   3   99.93    5.94
  -3  -3   3   99.05    4.05
   3  -3  -3   78.38    5.37
  -3   3  -3  100.02    4.34
  -3  -3   3   96.61    5.39
   3   3   3  102.58    6.35
   3  -3  -3   94.98    5.21
  -3   3  -3  108.46    6.22
   3   3   4  929.89   31.29
   3  -3  -4  921.23   29.45
  -3  -3   4  897.24   28.85
   3  -3  -4  879.08   30.37
  -3   3  -4  888.33   30.79
  -3  -3   4  905.57   30.58
   3   3   4  940.92   32.03
  -3  -3   5  953.20   31.80
  -3   3  -5  965.95   30.52
   3   3   5  935.73   30.89
   3  -3  -5  929.08   30.72
   3  -3  -5  900.88   31.40
  -3  -3   5  927.97   29.76
   3   3   5  966.79   33.42
   3   3   5  981.06   32.48
   3  -3  -6  140.98    7.24
   3   3   6  153.14    8.39
  -3  -3   6  144.84    7.79
  -3   3  -6  155.62    6.21
   3   3   6  160.44    6.74
   3   3   6  166.18    9.42
   3  -3  -6  155.80    6.76
   3  -3  -7  630.12   21.78
   3   3   7  634.06   21.09
   3   3   7  597.02   22.71
   3   3   7  624.00   23.80
   3  -3  -7  617.11   21.37
  -3  -3   8    7.98    3.92
   3   3   8   10.68    5.50
   3  -3  -8   14.87    3.56
   3  -3  -8   19.11    3.51
   3   3   8   22.06    2.94
  -3   3  -8   11.29    2.31
   3  -3  -9  313.31   12.28
   3   3   9  306.50   14.63
   3  -3  -9  316.24   12.27
  -3  -3   9  298.82   12.78
  -3   3  -9  316.34   10.97
   3   3   9  301.18   11.35
  -3   3 -10   66.54    3.90
   3   3  10   72.41    4.22
   3  -3 -10   68.99    5.15
  -3  -3  10   64.04    5.84
  -3   3 -10   81.84    5.87
   3  -3 -10   65.68    5.37
   3  -3 -11   37.45    4.88
  -3   3 -11   35.92    4.95
  -3  -3  11   29.44    5.05
  -3   3 -11   36.71    3.09
  -3  -3  11   31.56    5.17
   3  -3 -11   42.04    4.49
   3   3  11   38.52    3.50
  -3   3 -11   28.78    5.10
  -3   3 -12   33.34    5.14
  -3  -3  12   40.57    5.71
  -3  -3  12   45.46    5.81
   3  -3 -12   48.45    5.34
   3  -3 -12   33.89    4.47
   3   3  12   35.67    3.46
  -3   3 -12   37.97    5.37
  -3  -3  13   78.61    6.74
  -3   3 -13   74.10    6.55
   3  -3 -13   52.28    5.19
  -3   3 -13   65.89    6.21
  -3  -3  13   55.90    6.35
   3  -3 -13   56.87    5.95
  -3  -3  14   22.35    5.52
   3  -3 -14   24.95    4.45
  -3   3 -14   22.90    5.70
  -3   3 -14   26.60    5.60
   3  -3 -14   24.01    5.46
  -3  -3  14   20.98    5.60
  -3  -3  15   28.70    6.03
   3  -3 -15   28.47    4.76
  -3   3 -15   26.58    5.70
   3  -3 -15   30.42    1.90
  -3  -3  15   34.13    6.14
   3  -3 -15   31.39    6.03
  -3   3 -15   35.22    5.83
  -3  -3  16   17.74    5.92
  -3   3 -16   16.12    5.94
   3  -3 -16   16.15    4.60
  -3  -3  16   12.01    5.69
   3  -3 -16    8.54    5.82
  -3   3 -16   10.35    5.77
   3  -3 -16    8.79    1.99
  -3  -3  17    9.71    5.76
  -3   3 -17   11.02    5.91
   3  -3 -17   15.67    4.78
   3  -3 -17   18.12    6.34
  -3  -3  17   17.63    6.64
  -3   3 -17   16.52    6.15
   3  -3 -17   11.11    2.30
  -3  -3  18    6.04    6.02
  -3   3 -18    5.82    5.79
   3  -3 -18   -3.66    4.46
  -3  -3  18    4.61    5.98
   3  -3 -18    8.46    6.07
  -3   3 -18    5.34    6.01
   3  -3 -18    3.62    2.37
  -3  -3  19   -3.13    5.78
  -3   3 -19   23.90    6.94
   3  -3 -19    2.54    4.67
   3  -3 -19    4.75    6.38
  -3  -3  19    4.81    6.24
  -3   3 -19    4.31    6.01
   3  -3 -19    2.58    2.54
  -3  -3  20   17.82    6.39
   3  -3 -20   15.01    6.87
   3  -3 -20    2.63    4.82
  -3   3 -20    3.86    6.31
   3  -3 -20    8.22    2.76
  -3   3 -20   17.25    6.71
  -3  -3  21    3.35    6.22
   3  -3 -21    4.53    4.83
   3  -3 -21   -5.24    6.55
  -3   3 -21    4.71    6.66
   3  -3 -21   -2.54    2.98
  -3   3 -21   -1.32    6.17
  -3  -3  22    1.72    6.26
   3  -3 -22   -5.47    6.89
   3  -3 -22    4.21    4.90
   3  -3 -22    3.09    2.94
  -3   3 -22   -4.10    6.28
  -3   3 -22    1.41    6.80
  -3   3 -23   -1.47    7.12
  -3  -3  23  -10.04    6.74
   3  -3 -23   -1.44    5.04
   3  -3 -23   -0.20    3.09
   3  -3 -23    2.86    6.96
  -3   3 -24  -14.48    7.61
  -3  -3  24   -4.25    6.85
  -3   3 -24   -0.72    6.90
   3  -3 -24   -5.95    7.47
  -3   3 -25  -13.47    7.93
  -3  -3  25   -4.97    6.90
  -3   3 -25   -8.90    7.59
   3  -3 -25   -5.43    7.64
  -3   3 -26   -3.28    8.00
   3  -3 -26    9.67    8.00
  -3   3 -26  -12.91    7.45
  -3  -3  26   -1.27    7.22
  -3   3 -27    6.22    7.58
  -3  -3  27   -7.75    7.37
  -3  -3  28   -2.62    7.40
   3  -4  28    1.82    5.93
   3  -4  27    4.24    5.98
   3   4 -25    1.38    4.39
  -3  -4 -24   11.28    8.83
   3   4 -24    4.00    4.34
   3  -4  24    1.34    3.30
  -3  -4 -23   10.87    5.74
   3   4 -23    5.44    4.25
  -3  -4 -23   -1.98    6.34
   3  -4  23    6.95    3.39
   3   4 -22   -4.58    4.06
  -3  -4 -22   -1.12    5.44
  -3  -4 -22    1.31    6.40
   3  -4  22   -0.22    3.20
   3   4 -21    0.58    3.79
  -3  -4 -21   -0.55    5.26
  -3  -4 -21    3.81    7.65
  -3  -4 -21   -4.52    6.30
   3  -4  21    0.44    3.15
   3   4 -20    1.37    3.73
  -3  -4 -20    3.20    5.42
  -3  -4 -20   -5.82    7.16
  -3  -4 -20    0.64    5.88
   3  -4  20    0.22    3.03
   3   4 -19   -2.82    3.34
  -3  -4 -19   -0.52    5.02
  -3  -4 -19   -0.69    6.72
   3  -4  19    4.75    6.29
  -3  -4 -19   -3.76    5.87
   3  -4  19    5.10    3.10
   3   4 -18    3.10    3.47
  -3  -4 -18   11.58    5.32
   3  -4  18    7.40    6.13
  -3  -4 -18    7.24    6.75
  -3  -4 -18   -0.61    5.92
   3  -4  18    6.44    3.04
  -3   4  17    7.75    2.55
  -3  -4 -17    8.81    5.25
   3   4 -17   14.99    3.39
  -3  -4 -17   13.14    6.82
   3  -4  17    9.83    6.18
  -3  -4 -17    5.44    5.77
   3  -4  17   10.75    3.04
  -3   4  16    6.19    2.61
   3  -4  16   11.87    3.07
   3  -4  16    4.70    5.89
   3   4 -16    6.70    3.05
  -3  -4 -16    7.09    5.89
  -3  -4 -16   10.14    5.96
  -3  -4 -16    6.16    4.84
   3  -4  15   -0.99    5.77
  -3  -4 -15   11.00    4.88
  -3   4  15    8.63    3.69
   3   4 -15    5.71    2.95
   3  -4  15   14.89    3.01
  -3  -4 -15    8.08    5.74
  -3  -4 -15   15.34    6.16
  -3   4  15   13.13    2.71
  -3  -4 -14   79.53    7.83
  -3  -4 -14   81.65    7.90
  -3   4  14   71.13    4.41
  -3  -4 -14   84.18    6.70
  -3   4  14   93.38    5.65
   3  -4  14   76.21    7.15
   3   4 -14   78.90    4.40
   3  -4  14   76.20    4.58
  -3  -4 -13   58.68    6.93
   3   4 -13   51.79    3.49
  -3  -4 -13   69.83    6.13
  -3   4  13   54.14    3.85
  -3  -4 -13   60.18    6.92
   3  -4  13   55.56    6.36
  -3   4  13   55.50    4.75
  -3   4  12   63.60    4.85
  -3  -4 -12   72.49    6.11
   3   4 -12   60.68    3.57
  -3   4  12   69.35    4.16
  -3  -4 -12   65.38    6.94
  -3  -4 -12   55.76    6.46
   3  -4  12   69.92    6.27
  -3  -4 -11   59.44    7.03
  -3  -4 -11   68.98    5.96
   3   4 -11   59.43    3.25
   3   4 -11   69.98    5.29
  -3   4  11   67.77    4.75
  -3  -4 -11   80.56    6.62
   3  -4  11   73.21    6.01
  -3   4  11   64.99    4.10
  -3  -4 -11   54.62    3.19
  -3  -4 -10    4.09    1.86
  -3  -4 -10   -2.50    4.77
   3   4 -10    4.39    1.78
  -3  -4 -10    0.42    4.34
   3  -4  10    4.69    4.27
   3   4 -10    3.80    4.58
  -3  -4 -10    9.25    4.14
   3   4 -10    6.20    3.46
   3  -4   9   17.30    4.31
  -3  -4  -9   13.53    5.12
   3   4  -9   24.76    4.85
   3   4  -9   18.02    3.62
  -3  -4  -9   20.66    4.75
   3   4  -9   16.48    1.93
  -3  -4  -9    9.34    3.98
  -3  -4  -8  468.78   18.84
   3   4  -8  463.88   17.95
   3   4  -8  475.25   15.62
   3  -4   8  473.13   17.53
   3   4  -8  477.74   17.31
  -3  -4  -8  480.59   17.94
   3   4  -7   26.65    4.77
  -3   4   7   32.93    4.23
   3   4  -7   28.19    2.25
   3  -4   7   28.51    4.10
  -3  -4  -7   26.80    4.34
   3   4  -7   29.60    3.71
   3   4  -6  888.29   31.03
   3  -4   6  914.18   30.51
   3   4  -6  909.27   30.47
  -3  -4  -6  941.36   31.28
   3  -4   6  876.48   31.26
  -3   4   6  898.21   31.00
   3   4  -5  305.72   11.76
  -3  -4  -5  292.01   12.37
   3  -4   5  304.74   12.66
   3  -4   5  315.49   11.75
   3   4  -5  294.34   12.36
  -3   4   5  303.93   12.20
  -3  -4  -4  826.53   28.04
   3  -4   4  790.26   27.04
   3  -4   4  846.57   28.25
  -3   4   4  818.16   27.91
   3   4  -4  784.32   27.27
   3  -4   3  227.20   10.18
   3   4  -3  233.98    9.48
  -3  -4  -3  235.96    9.56
  -3   4   3  228.64   10.05
  -3   4   2  151.97    7.81
  -3  -4  -2  162.69    7.51
   3   4  -2  148.28    8.03
   3   4  -2  166.60    8.65
   3  -4   2  163.87    8.05
   3  -4   2  163.57    7.96
  -3  -4  -1  606.31   20.66
  -3  -4  -1  618.25   21.21
   3   4  -1  601.64   22.28
   3  -4   1  628.64   21.58
  -3  -4  -1  598.03   20.90
  -3   4   1  595.66   21.53
   3   4  -1  580.82   21.65
  -3  -4   0  408.48   14.94
  -3  -4   0  406.83   15.30
   3   4   0  414.85   15.34
   3  -4   0  408.06   15.46
  -3  -4   0  431.55   14.62
  -3   4   0  421.04   15.69
   3   4   0  392.57   15.73
  -3  -4   1  624.95   21.36
   3  -4  -1  618.07   20.32
  -3  -4   1  589.69   20.73
  -3  -4   1  622.90   21.75
   3   4   1  642.55   21.69
   3  -4  -1  629.49   21.79
   3   4   1  607.10   22.41
  -3   4  -1  649.57   22.18
  -3  -4   2  116.92    6.94
  -3   4  -2  160.65    7.62
  -3  -4   2  141.10    5.92
   3  -4  -2  134.97    5.61
  -3  -4   2  139.37    6.52
   3   4   2  130.61    7.54
   3  -4  -2  161.50    7.06
  -3   4  -3  237.19   10.38
  -3  -4   3  231.09    8.59
   3  -4  -3  228.62    9.66
   3   4   3  204.63   10.40
  -3  -4   3  240.24    9.43
  -3   4  -3  239.60    8.09
  -3   4  -4  805.57   25.97
  -3   4  -4  799.66   26.85
   3   4   4  826.77   28.49
  -3  -4   4  814.85   26.25
   3  -4  -4  784.91   27.72
   3   4   4  772.46   29.11
   3  -4  -4  820.93   27.31
  -3   4  -5  297.11   11.02
   3   4   5  298.75   11.45
  -3  -4   5  297.95   10.39
   3  -4  -5  294.31   12.06
   3   4   5  305.16   13.65
   3   4   5  275.01   12.56
   3  -4  -5  307.68   11.13
  -3  -4   6  956.34   30.83
   3  -4  -6  918.50   32.46
  -3   4  -6  977.79   31.56
   3   4   6  951.56   31.94
   3   4   6  969.42   33.36
   3  -4  -6  987.51   31.81
   3   4   6  913.10   34.16
   3  -4  -7   20.88    3.82
   3   4   7   26.95    6.03
   3   4   7   25.21    3.43
   3  -4  -7   27.36    3.68
   3   4   7   32.63    4.96
   3   4   8  505.78   18.88
   3  -4  -8  471.78   17.72
   3   4   8  464.84   16.93
   3   4   8  447.11   19.45
   3  -4  -8  487.53   17.30
   3   4   9   10.92    5.52
  -3   4  -9    8.97    4.41
  -3  -4   9   11.87    4.50
   3  -4  -9    8.31    3.71
   3   4   9    7.37    3.06
   3  -4  -9    6.48    3.74
  -3   4  -9    8.80    2.84
  -3   4 -10   10.45    2.95
  -3   4 -10    9.82    4.49
  -3  -4  10   16.02    4.68
   3  -4 -10   13.10    4.20
   3   4  10    5.54    3.21
   3  -4 -10    9.65    4.05
   3   4  10    8.98    5.83
  -3   4 -11   60.49    4.24
   3  -4 -11   74.62    5.72
  -3  -4  11   55.80    6.13
   3  -4 -11   72.04    5.75
  -3  -4  11   54.68    6.06
   3   4  11   60.64    4.52
  -3   4 -11   59.47    6.23
   3   4  11   45.50    7.29
  -3  -4  12   71.03    6.52
   3  -4 -12   72.49    5.86
   3   4  12   64.65    4.75
  -3   4 -12   66.89    6.52
  -3  -4  12   57.75    6.58
   3  -4 -12   71.01    6.07
  -3   4 -12   66.80    4.56
  -3  -4  13   50.76    6.49
   3   4  13   51.05    4.37
   3  -4 -13   64.44    6.15
  -3   4 -13   56.30    6.41
  -3   4 -13   42.98    4.10
  -3  -4  13   45.03    6.19
   3  -4 -13   44.36    5.38
   3  -4 -14   90.49    6.68
  -3  -4  14   97.44    7.88
   3  -4 -14  103.79    7.60
   3   4  14   79.04    5.41
  -3  -4  14   88.70    7.46
  -3   4 -14  103.41    7.95
   3   4  15    8.69    3.50
  -3  -4  15   11.34    5.83
  -3   4 -15   13.93    5.88
   3  -4 -15   12.70    4.74
   3  -4 -15   10.04    5.52
  -3  -4  15   18.29    6.24
  -3  -4  16   16.66    6.14
  -3   4 -16    7.28    5.80
   3  -4 -16   19.02    4.92
   3  -4 -16   13.81    5.88
  -3  -4  16    9.87    6.29
  -3  -4  17   15.77    6.26
  -3   4 -17   16.29    5.99
   3  -4 -17   12.23    5.19
   3  -4 -17   10.90    6.13
  -3  -4  17   23.64    6.62
  -3  -4  18    3.16    6.07
  -3   4 -18   -1.82    5.65
   3  -4 -18    1.35    4.90
  -3  -4  18    2.41    6.11
   3  -4 -18   13.29    6.48
  -3  -4  19    8.67    6.05
  -3   4 -19    1.88    6.23
   3  -4 -19    9.74    5.20
   3  -4 -19   -1.22    6.20
  -3  -4  20    1.68    6.24
  -3   4 -20    5.19    6.09
   3  -4 -20    3.82    4.89
   3  -4 -20   -1.93    6.74
  -3  -4  21   -3.45    6.24
  -3   4 -21   -0.67    6.18
   3  -4 -21   -0.49    4.99
   3  -4 -21   10.06    7.13
   3  -4 -22    2.80    6.99
  -3   4 -22    2.76    6.61
  -3  -4  22    0.59    6.51
   3  -4 -23    2.92    7.30
  -3   4 -23   -3.55    6.72
  -3  -4  23   10.29    7.02
   3  -4 -24   -3.78    7.58
  -3   4 -24   -5.83    6.97
  -3  -4  24   12.96    7.18
   3  -4 -25   -6.26    8.39
  -3   4 -25   -5.22    7.22
  -3  -4  25   -1.26    7.03
   3  -4 -26    4.86    8.54
  -3  -4  26    2.56    7.37
  -3   4 -26    0.76    7.35
  -3  -4  27    0.65    7.54
  -3   4 -27   -6.20    7.46
   3  -5  28    6.72    6.71
  -3  -5 -24    5.36    8.74
   3   5 -24   -0.62    4.07
   3   5 -23    0.30    4.02
  -3  -5 -23    1.72    8.34
  -3  -5 -23    6.06    5.60
   3  -5  23    5.37    3.63
   3   5 -22   -4.87    3.90
  -3  -5 -22    9.90    8.38
  -3  -5 -22    0.54    5.28
   3  -5  22    4.11    3.53
   3   5 -21    1.10    3.74
  -3  -5 -21    6.32    7.77
  -3  -5 -21   -2.66    5.44
   3  -5  21    3.33    3.47
   3   5 -20    4.69    3.75
  -3  -5 -20    0.76    7.08
  -3  -5 -20    9.37    5.35
   3  -5  20    1.27    3.40
   3   5 -19   -0.25    3.37
   3  -5  19    6.30    3.57
  -3  -5 -19    7.25    6.90
  -3  -5 -19   -1.52    4.99
   3  -5  18    2.97    6.13
   3   5 -18    3.01    3.25
   3  -5  18    4.98    3.39
  -3  -5 -18   16.01    7.24
  -3  -5 -18   -1.99    5.09
  -3  -5 -17   12.67    6.91
   3   5 -17    2.17    3.21
  -3   5  17   13.04    4.46
   3  -5  17    1.97    3.37
   3  -5  17   11.99    6.62
  -3  -5 -17    4.36    4.80
   3  -5  16    6.02    6.17
   3   5 -16    0.81    3.01
  -3  -5 -16   -3.30    5.06
  -3  -5 -16    5.09    6.50
  -3   5  16   -1.43    4.17
   3  -5  15    3.65    5.81
   3   5 -15    5.28    2.94
  -3  -5 -15    0.46    4.60
  -3  -5 -15   -0.61    6.08
  -3   5  15    2.86    4.29
   3  -5  14   21.33    5.94
   3   5 -14   29.02    4.89
   3   5 -14   19.38    3.07
  -3  -5 -14   24.58    5.12
  -3  -5 -14   37.93    6.85
  -3   5  14   24.64    4.77
  -3  -5 -13    7.61    5.83
   3   5 -13   12.93    4.35
   3  -5  13   11.23    5.73
  -3  -5 -13    5.65    4.45
   3   5 -13    9.54    2.61
  -3   5  13    4.15    4.24
  -3   5  12   42.71    4.98
  -3  -5 -12   50.68    6.26
   3   5 -12   46.39    6.36
   3   5 -12   40.29    3.27
   3  -5  12   52.40    6.27
  -3  -5 -12   54.11    5.80
   3   5 -12   55.41    5.20
   3   5 -11   48.88    4.97
  -3  -5 -11   44.49    6.03
   3   5 -11   51.83    3.35
   3  -5  11   52.37    5.94
  -3  -5 -11   59.78    5.83
  -3  -5 -11   35.43    2.70
   3   5 -11   51.57    6.35
   3   5 -10  116.00    7.82
  -3  -5 -10  127.75    8.37
  -3  -5 -10  127.11    7.50
   3   5 -10  110.91    6.66
   3  -5  10  125.62    7.65
   3   5 -10  116.69    5.24
   3   5  -9  190.53    7.26
   3   5  -9  189.36    9.71
  -3  -5  -9  187.63    9.26
   3   5  -9  181.77    8.59
   3  -5   9  188.05    9.27
   3  -5   8   84.91    6.58
   3   5  -8  101.19    5.72
  -3   5   8   84.98    6.31
   3   5  -8   83.94    4.22
   3   5  -8   81.51    6.66
  -3  -5  -8   95.44    6.31
   3  -5   8   83.23    6.06
   3  -5   7   98.18    7.05
  -3   5   7  100.64    4.11
   3   5  -7  107.06    6.05
   3  -5   7  119.12    6.65
  -3  -5  -7  104.80    6.65
   3   5  -7  102.03    7.03
   3   5  -7  109.99    4.88
  -3   5   7  114.65    7.16
  -3   5   6  264.26   11.38
   3   5  -6  252.51   10.35
   3  -5   6  275.50   10.91
  -3  -5  -6  268.25   11.42
  -3   5   6  247.55    8.93
   3  -5   6  258.72   11.51
   3   5  -6  252.02   11.30
  -3   5   5   88.50    6.46
   3  -5   5  107.62    6.01
   3  -5   5  115.20    7.05
   3   5  -5  100.38    5.69
   3   5  -5  111.47    6.84
  -3  -5  -5  106.11    6.48
   3   5  -4  361.39   14.83
   3   5  -4  366.26   13.60
  -3   5   4  369.80   14.60
  -3  -5  -4  348.36   13.95
  -3  -5  -4  389.01   14.57
   3  -5   4  352.17   14.59
   3  -5   3  532.24   19.76
  -3   5   3  526.54   19.59
  -3  -5  -3  513.86   18.92
   3   5  -3  524.91   19.88
  -3  -5  -3  549.10   19.20
   3  -5   2  167.92    8.62
  -3  -5  -2  177.21    8.24
  -3   5   2  176.41    8.64
  -3  -5  -2  164.67    7.82
   3   5  -2  185.37    8.95
   3  -5   1  460.23   17.19
  -3  -5  -1  471.41   16.83
  -3  -5  -1  437.89   16.19
   3   5  -1  419.25   17.84
   3   5  -1  438.07   17.19
  -3  -5  -1  464.32   16.20
  -3   5   1  444.33   17.09
  -3  -5   0  157.12    7.15
  -3  -5   0  157.22    6.99
  -3   5   0  149.32    8.12
  -3  -5   0  162.15    7.84
   3  -5   0  166.77    7.91
   3   5   0  165.59    8.00
   3   5   0  141.67    8.06
   3  -5   0  134.66    7.95
  -3  -5   1  454.32   15.84
   3  -5  -1  453.36   14.77
  -3  -5   1  436.78   16.03
   3   5   1  445.70   17.26
  -3  -5   1  442.05   16.77
  -3   5  -1  427.56   16.92
   3  -5  -1  444.04   16.68
  -3  -5   2  204.09    9.33
  -3  -5   2  198.40    8.57
   3  -5  -2  203.91    7.47
   3   5   2  202.62    9.85
  -3  -5   2  212.21    8.29
   3  -5  -2  204.58    9.17
   3   5   3  526.34   19.53
  -3  -5   3  521.09   18.14
   3   5   3  469.92   20.27
  -3   5  -3  505.21   18.23
  -3  -5   3  518.03   19.05
   3  -5  -3  527.49   18.64
  -3  -5   3  512.93   17.67
   3   5   4  374.37   15.32
  -3   5  -4  394.45   14.09
  -3  -5   4  390.03   14.88
   3   5   4  379.20   14.40
   3   5   4  381.19   16.53
  -3  -5   4  366.93   13.35
   3  -5  -4  369.19   14.22
   3   5   5  111.51    6.13
  -3   5  -5  117.84    5.84
  -3   5  -5   99.40    3.99
   3  -5  -5  113.71    5.88
   3   5   5  103.23    8.20
   3   5   5   88.55    6.72
  -3  -5   5  100.05    5.00
   3  -5  -6  273.49   11.01
  -3  -5   6  271.78   10.16
  -3   5  -6  284.34   10.94
   3   5   6  289.87   11.38
   3  -5  -6  257.95   11.83
   3  -5  -6  277.52   11.01
   3   5   6  273.98   13.59
   3   5   6  296.22   12.66
   3   5   7  108.62    7.32
  -3  -5   7  100.39    4.80
   3   5   7   86.34    8.20
   3   5   7   88.59    5.81
  -3   5  -7  109.97    5.66
  -3   5  -7   93.37    6.95
   3  -5  -7  101.21    6.59
   3  -5  -7  103.80    5.97
  -3   5  -8  107.10    7.32
   3  -5  -8  116.49    7.14
   3   5   8  110.59    7.68
   3  -5  -8  115.38    6.39
   3   5   8   99.06    6.07
  -3  -5   8   98.49    4.94
   3   5   8  101.34    8.61
   3   5   9  198.61   10.52
   3  -5  -9  203.17    9.85
   3   5   9  194.94    8.95
  -3   5  -9  199.81   10.21
   3  -5  -9  185.45    9.20
   3   5   9  188.75   11.65
  -3   5  -9  216.73    8.70
  -3   5 -10  138.89    6.67
  -3   5 -10  131.72    8.34
  -3  -5  10  136.67    8.43
   3  -5 -10  125.58    7.82
   3   5  10  120.49    9.75
   3  -5 -10  128.05    7.49
   3   5  10  121.81    6.79
  -3   5 -11   67.24    4.93
  -3  -5  11   65.18    6.54
  -3  -5  11   57.97    6.46
  -3   5 -11   72.88    6.81
   3   5  11   63.12    7.78
   3  -5 -11   70.18    6.10
   3   5  11   61.53    5.08
   3  -5 -11   56.90    6.13
   3  -5 -12   43.15    5.60
  -3   5 -12   45.14    4.49
  -3  -5  12   50.41    6.35
   3   5  12   45.51    4.65
  -3  -5  12   45.39    6.33
   3   5  12   39.64    7.31
   3  -5 -12   53.83    5.89
  -3   5 -12   48.09    6.03
   3  -5 -13   11.68    4.88
  -3   5 -13   10.36    3.82
  -3  -5  13    6.66    5.67
   3   5  13    8.89    3.77
  -3  -5  13   10.69    5.83
   3   5  13   15.82    7.06
   3  -5 -13    6.48    5.22
  -3   5 -13   12.77    5.63
   3  -5 -14   19.19    5.31
  -3  -5  14   27.88    6.44
  -3   5 -14   30.54    4.38
  -3  -5  14   22.59    6.00
  -3   5 -14   38.68    6.25
   3  -5 -14   29.16    5.87
   3   5  14   27.27    4.36
   3   5  14   29.62    7.55
  -3  -5  15    0.99    5.51
   3   5  15    3.52    3.84
  -3   5 -15    7.14    5.53
  -3   5 -15    4.41    3.97
   3  -5 -15   10.09    4.94
  -3  -5  15    5.63    6.13
   3  -5 -15   -0.49    5.37
   3   5  16   -5.88    3.97
  -3   5 -16   -1.71    5.61
  -3  -5  16   -5.24    6.17
  -3  -5  16    2.05    5.74
   3  -5 -16   -2.36    5.04
   3  -5 -16    5.26    5.66
   3   5  17   10.32    4.20
  -3   5 -17    8.86    5.87
  -3  -5  17    7.27    6.42
  -3  -5  17   14.29    6.24
   3  -5 -17   -0.48    5.07
   3  -5 -17    6.15    5.91
   3  -5 -18    2.37    6.08
  -3  -5  18   -3.82    5.83
  -3   5 -18   -2.45    5.84
   3   5  18    1.02    4.03
   3  -5 -18    6.98    5.35
   3  -5 -19   -4.37    6.47
  -3  -5  19   -2.24    6.07
  -3   5 -19    1.26    6.19
   3   5  19    6.58    4.30
   3  -5 -19   -0.51    5.36
  -3   5 -20   11.74    6.48
   3  -5 -20   -5.26    6.76
  -3  -5  20    0.58    6.27
   3   5  20    2.47    4.20
  -3   5 -21   -2.01    6.32
   3  -5 -21    3.45    6.99
  -3  -5  21   -0.59    6.57
   3   5  21    3.58    4.04
  -3   5 -22    4.83    6.74
   3  -5 -22    1.44    7.37
  -3  -5  22    7.27    6.60
   3   5  22   -0.73    4.34
  -3   5 -23    4.24    6.82
   3  -5 -23   -3.74    7.67
  -3  -5  23   -0.62    6.87
   3   5  23    3.68    4.36
  -3   5 -24   -2.17    7.17
   3  -5 -24  -13.93    8.49
  -3  -5  24   -0.63    7.20
  -3   5 -25    6.65    7.51
   3  -5 -25    9.60    8.23
  -3  -5  25   -1.29    7.31
  -3  -5  26   -1.96    7.22
  -3   5 -26    1.50    7.36
  -3  -6 -23   -0.53    5.55
   3   6 -22    2.16    3.80
  -3  -6 -22   -3.16    5.33
  -3  -6 -22   -9.47    8.31
   3   6 -21    6.01    3.77
  -3  -6 -21    4.16    5.23
  -3  -6 -21    0.82    8.04
   3   6 -20    0.50    3.37
  -3  -6 -20    3.18    7.71
  -3  -6 -20    1.02    5.12
   3   6 -19    0.48    3.39
  -3  -6 -19    9.97    7.46
  -3  -6 -19    3.51    5.02
   3   6 -19    2.45    5.02
  -3  -6 -18    0.49    4.89
   3   6 -18    6.58    4.76
   3   6 -18   -0.23    3.23
  -3  -6 -18    5.91    7.14
  -3   6  18    0.44    4.91
  -3  -6 -17   -3.85    4.99
   3  -6  17   -2.39    6.23
   3   6 -17    3.97    3.14
   3   6 -17    2.25    4.53
  -3   6  17    6.62    5.10
  -3  -6 -17    0.71    7.32
   3   6 -16    4.75    4.47
   3  -6  16    6.31    6.28
   3   6 -16   -4.44    3.07
  -3  -6 -16   -7.06    5.01
  -3   6  16    0.88    4.71
  -3  -6 -16   -2.03    6.66
   3   6 -15   10.30    4.69
   3  -6  15   17.48    6.37
   3   6 -15   17.66    3.29
  -3  -6 -15   15.22    5.27
  -3  -6 -15   14.19    6.83
  -3   6  15   18.24    5.08
   3  -6  14   10.39    6.01
   3   6 -14   10.40    3.13
   3   6 -14    5.10    4.21
  -3  -6 -14    9.23    6.13
  -3   6  14    1.28    4.56
  -3  -6 -14    9.02    4.94
   3   6 -13    2.45    5.69
  -3  -6 -13   -0.58    5.93
   3  -6  13   14.27    5.66
   3   6 -13    3.81    2.86
  -3   6  13    2.95    4.47
  -3  -6 -13   -1.77    4.45
   3   6 -13    1.86    4.18
   3   6 -12   23.45    4.57
   3   6 -12   30.43    6.28
  -3  -6 -12   25.73    6.26
   3  -6  12   24.75    5.82
   3   6 -12   26.20    3.22
  -3   6  12   26.90    5.10
  -3  -6 -12   26.74    4.94
  -3  -6 -12   18.59    2.09
   3   6 -11   18.40    5.83
   3  -6  11   15.98    5.31
   3   6 -11   14.01    2.85
  -3  -6 -11   17.16    5.71
   3   6 -11    9.82    3.95
  -3  -6 -11   10.15    4.29
   3  -6  10    0.85    4.61
   3   6 -10    4.47    5.45
   3   6 -10    3.67    2.76
  -3  -6 -10    3.32    4.27
   3   6 -10   -0.32    3.81
   3  -6   9   26.83    5.36
   3   6  -9   29.47    3.27
   3   6  -9   33.89    4.30
  -3  -6  -9   38.81    5.09
   3  -6   9   32.54    5.11
   3   6  -9   39.63    5.84
   3   6  -8  142.78    8.54
  -3   6   8  129.67    5.28
   3   6  -8  131.27    6.97
  -3   6   8  112.75    7.95
  -3  -6  -8  135.29    8.09
   3   6  -8  139.48    6.20
  -3  -6  -8  133.17    7.83
   3  -6   8  133.36    8.45
   3  -6   8  145.98    7.98
   3   6  -7   10.13    5.00
   3   6  -7    6.55    3.37
  -3   6   7    5.22    4.55
  -3  -6  -7    5.89    4.34
   3   6  -7    4.37    2.80
   3  -6   7   13.86    4.98
   3  -6   7    3.86    4.10
  -3  -6  -7    7.98    4.09
  -3   6   7    7.31    2.12
   3  -6   6  393.54   15.02
   3   6  -6  378.40   14.40
  -3  -6  -6  378.61   15.28
  -3   6   6  387.42   15.82
   3  -6   6  401.50   16.11
   3   6  -6  374.56   15.53
  -3   6   6  378.59   13.32
  -3   6   5   35.87    5.31
  -3  -6  -5   49.32    5.02
   3   6  -5   47.52    5.72
   3  -6   5   44.50    5.64
  -3   6   4   40.21    5.14
   3  -6   4   47.49    5.47
   3   6  -4   45.52    5.49
  -3  -6  -4   40.17    4.69
  -3   6   3   64.73    5.84
   3  -6   3   75.58    6.29
  -3  -6  -3   75.74    5.38
   3   6  -3   67.37    6.11
  -3  -6  -2  179.58    8.43
  -3   6   2  173.23    9.31
  -3  -6  -2  173.21    8.82
  -3  -6  -2  183.89    8.16
   3   6  -2  180.49    9.36
   3  -6   2  191.16    9.28
  -3  -6  -1   17.89    3.37
  -3   6   1   14.50    4.25
  -3  -6  -1   17.48    3.77
   3   6  -1   16.30    4.41
   3  -6   1   16.59    4.36
  -3  -6  -1   18.92    4.14
   3   6   0   46.75    5.41
   3  -6   0   37.03    5.13
  -3  -6   0   48.69    5.01
  -3  -6   0   39.93    4.09
   3   6   0   50.32    5.32
  -3  -6   0   50.36    4.26
  -3   6   0   40.24    5.32
   3  -6  -1   22.91    4.53
   3   6   1   22.38    4.76
  -3  -6   1   21.69    3.50
  -3  -6   1   13.69    4.10
   3  -6  -1   22.02    3.95
  -3  -6   1   22.64    3.62
  -3   6  -2  198.31    8.80
  -3  -6   2  174.66    9.21
   3  -6  -2  200.51    9.06
   3  -6  -2  186.07    6.73
  -3  -6   2  174.93    8.06
   3   6   2  171.38    9.40
  -3  -6   2  196.33    8.28
   3   6   3   70.09    7.32
   3  -6  -3   78.10    5.54
  -3   6  -3   75.67    5.44
  -3  -6   3   86.17    6.09
   3   6   3   77.47    6.40
  -3  -6   3   65.47    4.76
  -3  -6   3   71.87    4.76
   3   6   4   31.79    6.28
  -3  -6   4   33.53    3.69
   3  -6  -4   31.78    4.09
  -3   6  -4   36.78    4.32
  -3  -6   4   38.64    4.97
   3   6   4   19.82    4.37
   3   6   4   37.19    5.32
   3   6   5   53.09    7.10
  -3  -6   5   44.47    3.94
  -3   6  -5   49.11    4.59
  -3  -6   5   49.99    5.61
   3  -6  -5   45.78    4.37
   3   6   5   38.49    5.41
   3   6   5   32.06    4.63
  -3   6  -6  422.28   16.26
  -3  -6   6  408.32   14.25
  -3   6  -6  395.62   14.89
   3   6   6  379.90   15.11
   3   6   6  366.99   17.23
   3   6   6  374.61   16.08
   3  -6  -6  367.82   14.72
   3   6   7    9.20    4.78
  -3  -6   7   11.39    3.07
   3   6   7    3.20    6.14
   3  -6  -7    8.57    3.77
   3   6   7    7.84    3.96
  -3   6  -7   17.11    3.80
  -3   6  -7    9.98    4.62
   3  -6  -7    5.01    4.65
   3  -6  -7   11.01    3.35
   3   6   8  144.92    9.15
   3   6   8  143.31    7.76
  -3   6  -8  165.63    9.05
   3  -6  -8  131.99    8.40
   3  -6  -8  144.84    7.84
   3   6   8  154.90   10.79
  -3  -6   8  141.79    6.64
   3  -6  -9   36.11    4.97
   3   6   9   34.76    4.75
   3  -6  -9   24.80    5.26
   3   6   9   35.12    5.86
  -3   6  -9   31.50    5.77
   3   6   9   36.21    7.65
  -3  -6   9   30.71    3.48
   3   6  10   -4.18    5.08
  -3   6 -10   -1.97    4.89
   3   6  10    1.04    3.77
   3   6  10    4.23    6.24
   3  -6 -10   -1.79    4.79
   3  -6 -10    0.77    4.47
  -3   6 -10   -0.57    3.89
  -3   6 -11   13.29    4.26
  -3   6 -11    5.58    5.23
   3   6  11   15.98    7.15
   3  -6 -11   21.27    4.95
  -3  -6  11   26.06    6.09
   3  -6 -11    6.86    4.90
   3   6  11   18.13    4.41
   3  -6 -12   21.59    5.64
  -3   6 -12   21.43    5.74
   3   6  12   26.24    7.52
   3  -6 -12   31.11    5.61
  -3  -6  12   25.83    6.20
  -3   6 -12   23.28    4.52
   3   6  12   20.41    4.50
   3  -6 -13   12.02    5.14
  -3   6 -13    4.31    5.27
   3   6  13    3.09    6.95
   3  -6 -13    3.25    5.17
  -3  -6  13    3.32    5.96
  -3   6 -13   -0.29    4.00
   3   6  13    7.13    4.18
   3  -6 -14   10.88    5.22
  -3   6 -14    2.79    5.44
   3   6  14    9.55    7.74
   3  -6 -14   14.72    5.79
  -3  -6  14   -1.73    5.95
  -3   6 -14    7.16    4.03
   3   6  14    2.54    4.16
   3  -6 -15   19.78    5.75
  -3   6 -15    9.18    5.85
   3   6  15   23.72    8.30
  -3   6 -15   14.62    4.67
  -3  -6  15   22.77    6.79
   3   6  15   22.82    4.60
   3  -6 -15    4.66    5.70
   3  -6 -16    4.38    5.70
  -3   6 -16   14.17    6.20
   3   6  16    8.23    4.31
   3  -6 -16   -0.52    5.07
  -3   6 -16    3.73    4.35
   3   6  17    4.18    4.31
   3  -6 -17   -0.58    6.09
  -3   6 -17   11.55    6.16
   3  -6 -17    9.08    5.62
   3  -6 -18    1.83    6.12
   3   6  18    4.25    4.54
  -3   6 -18    4.38    6.20
   3  -6 -19   -4.51    6.59
  -3   6 -19    0.64    5.85
   3   6  19    5.88    4.61
  -3   6 -20    0.66    6.46
   3   6  20    1.19    4.62
   3  -6 -20    4.06    6.97
  -3   6 -21   -4.07    6.58
   3   6  21    1.21    4.57
   3  -6 -21   12.71    7.56
  -3   6 -22   15.99    6.99
   3   6  22   -2.85    4.89
   3  -6 -22    7.37    7.71
  -3   6 -23   -1.42    6.80
   3  -6 -23    1.53    7.75
  -3   6 -24   -2.18    7.31
   3  -6 -24   -6.37    8.33
  -3   6 -25   11.08    7.70
   3   7 -25   -2.42    6.09
   3   7 -24   -5.28    6.27
   3   7 -23    5.13    5.82
   3   7 -22    3.30    5.65
  -3  -7 -21   -4.06    5.28
   3   7 -21   -5.30    3.69
   3   7 -21   -5.83    5.81
  -3  -7 -20    0.50    5.17
   3   7 -20   -0.75    3.51
   3   7 -20    8.65    5.22
  -3  -7 -19    5.94    5.13
   3   7 -19   -2.70    3.49
  -3   7  19    2.57    5.78
   3   7 -19   -2.93    5.02
  -3  -7 -18   -0.49    4.85
   3   7 -18    0.48    3.44
  -3   7  18   -2.08    5.52
   3   7 -18   -4.68    4.81
   3   7 -17    1.34    4.68
   3   7 -17    5.68    3.32
  -3  -7 -17   -0.97    4.76
  -3   7  17    1.04    5.40
  -3  -7 -17    5.99    7.62
   3   7 -16   -2.99    4.85
   3  -7  16    4.79    6.57
   3   7 -16    6.05    3.34
  -3  -7 -16    2.86    4.69
  -3   7  16    4.12    5.40
  -3  -7 -16   -3.59    7.25
   3   7 -15   14.28    4.62
   3  -7  15   12.62    6.43
   3   7 -15    9.89    3.47
  -3  -7 -15   15.03    5.14
  -3  -7 -15   12.36    7.14
  -3   7  15   11.22    5.76
   3   7 -14   49.73    7.50
  -3  -7 -14   66.04    8.21
   3   7 -14   59.19    4.53
   3  -7  14   61.21    7.56
   3   7 -14   50.68    5.69
  -3  -7 -14   54.18    6.27
  -3   7  14   51.44    6.59
  -3   7  13    3.97    5.06
   3   7 -13    5.79    6.08
  -3  -7 -13    1.56    1.08
  -3  -7 -13    5.93    4.68
   3   7 -13    1.58    3.11
   3  -7  13    8.90    6.04
  -3  -7 -13    5.68    6.15
  -3  -7 -13   -4.37    5.33
   3   7 -13   -0.75    4.11
   3   7 -12   25.52    6.43
  -3  -7 -12   40.17    7.30
  -3  -7 -12   24.26    5.84
  -3  -7 -12   34.74    5.61
   3   7 -12   41.82    4.01
  -3   7  12   37.91    5.74
   3   7 -12   31.49    4.87
   3  -7  12   43.14    6.56
   3   7 -11   89.46    6.14
   3   7 -11   72.91    4.88
  -3  -7 -11   69.60    7.02
  -3  -7 -11   87.21    8.30
  -3  -7 -11   73.24    6.50
   3   7 -11   83.00    7.90
   3  -7  11   64.73    7.21
   3   7 -10    3.26    3.74
   3   7 -10    7.73    5.75
   3   7 -10   12.63    3.33
  -3  -7 -10    1.96    5.14
  -3  -7 -10    3.11    4.51
   3  -7  10    0.91    5.25
   3   7  -9   70.48    5.43
   3  -7   9   82.60    6.87
   3   7  -9   74.55    7.34
  -3  -7  -9   58.12    6.68
   3   7  -9   71.85    4.86
   3  -7   9   81.35    7.35
  -3   7   9   65.62    3.80
   3   7  -8    5.34    3.35
  -3  -7  -8    8.54    4.82
   3   7  -8    4.21    3.48
  -3   7   8    4.51    2.51
   3  -7   8   14.47    5.80
   3   7  -8   -1.83    5.18
   3  -7   8    3.29    4.69
   3  -7   7    6.42    4.87
   3   7  -7    7.75    3.28
  -3  -7  -7    8.16    4.79
  -3   7   7    4.43    4.83
  -3   7   7    8.35    2.66
   3   7  -7   15.80    5.47
   3  -7   7    9.44    4.65
  -3   7   6   18.05    2.98
   3   7  -6   20.41    5.48
   3  -7   6   22.25    5.35
  -3  -7  -6   25.73    5.00
  -3   7   6   18.35    5.13
   3   7  -5  310.83   13.96
  -3  -7  -5  282.42   12.58
  -3   7   5  308.81   13.46
   3   7  -5  282.17   13.15
   3  -7   5  294.58   13.45
   3   7  -4  127.10    8.58
   3  -7   4  136.96    8.35
  -3   7   4  134.08    8.45
  -3  -7  -4  132.82    7.74
   3   7  -4  117.35    8.16
   3   7  -3  327.23   14.45
  -3   7   3  321.28   14.22
  -3  -7  -3  324.05   13.40
   3  -7   3  329.36   14.29
  -3  -7  -3  321.58   12.82
  -3  -7  -2   35.36    4.87
  -3   7   2   30.72    5.65
   3   7  -2   35.77    5.48
  -3  -7  -2   35.01    4.09
   3  -7   2   32.60    5.40
  -3  -7  -1    9.74    3.93
   3   7  -1    3.88    4.73
   3  -7   1    2.29    4.57
  -3  -7  -1   10.00    3.55
  -3   7   0   79.19    6.06
  -3  -7   0   84.14    6.53
  -3  -7   0   76.26    5.21
   3   7   0   80.18    6.73
   3  -7   0  103.08    7.23
  -3  -7   0   80.35    5.76
   3  -7  -1    9.80    4.08
  -3   7  -1   11.30    4.27
  -3  -7   1    9.81    4.32
   3  -7  -1    4.10    4.49
  -3  -7   1    9.93    3.80
  -3  -7   1    7.38    3.18
   3   7   1    3.86    4.41
   3  -7  -2   46.48    6.00
  -3  -7   2   40.43    4.52
  -3   7  -2   37.19    4.89
  -3  -7   2   50.75    5.68
   3  -7  -2   42.89    5.22
   3   7   2   37.81    5.50
  -3  -7   2   37.98    3.99
   3  -7  -2   30.60    2.14
  -3  -7   3  338.53   14.19
  -3   7  -3  320.52   13.48
   3  -7  -3  329.79   13.82
  -3  -7   3  335.47   12.72
   3  -7  -3  328.87   11.36
   3  -7  -3  344.54   14.68
  -3  -7   3  341.69   13.23
   3   7   3  345.65   16.04
   3   7   3  338.84   14.63
  -3  -7   4  136.80    7.13
  -3   7  -4  147.79    8.62
   3   7   4  136.34    8.79
   3  -7  -4  125.49    7.47
   3   7   4  127.58    9.63
  -3  -7   4  127.64    8.12
  -3   7  -4  149.69    7.78
  -3   7  -5  324.82   13.79
  -3  -7   5  302.64   12.12
   3   7   5  278.49   13.59
   3   7   5  307.09   15.37
  -3   7  -5  313.42   12.83
   3   7   5  292.93   13.01
   3  -7  -5  309.59   12.64
  -3   7  -6   35.44    5.62
  -3   7  -6   27.68    4.60
   3   7   6   32.77    5.76
   3  -7  -6   24.94    4.04
   3   7   6   24.75    4.75
  -3  -7   6   22.87    3.98
   3   7   6   29.63    7.30
   3   7   7   13.36    4.55
   3   7   7    2.61    5.05
   3  -7  -7   11.50    3.52
  -3  -7   7    4.49    3.48
   3   7   7   11.97    6.73
  -3   7  -7   15.39    5.11
   3  -7  -8    9.54    4.55
   3   7   8   -0.79    4.20
   3   7   8    7.50    5.32
   3  -7  -8    0.30    3.45
   3   7   8    2.90    6.88
  -3   7  -8    9.63    5.06
   3  -7  -8    2.88    4.93
  -3  -7   8    4.14    3.43
   3  -7  -9   60.03    5.91
  -3  -7   9   56.70    6.51
   3   7   9   65.07    5.99
   3   7   9   63.21    7.93
  -3  -7   9   59.27    4.77
  -3   7  -9   69.06    6.96
   3  -7  -9   49.84    6.62
   3   7   9   68.80    7.08
   3  -7 -10   -4.47    5.41
   3   7  10    7.65    7.52
  -3   7 -10    5.74    4.39
   3   7  10    6.13    5.78
  -3   7 -10    2.11    5.31
  -3  -7  10   -1.01    5.23
   3   7  10    5.60    4.36
   3  -7 -10    4.60    4.60
  -3  -7  11   62.67    6.79
   3   7  11   81.24    6.57
  -3   7 -11   69.48    6.23
   3   7  11   71.49    7.42
   3  -7 -11   93.57    7.31
   3   7  11   48.12    8.85
   3  -7 -11   68.60    7.18
  -3   7 -11   74.26    7.55
  -3   7 -12   30.84    5.34
  -3   7 -12   47.17    6.96
   3  -7 -12   23.39    6.18
   3  -7 -12   33.06    5.76
   3   7  12   41.28    8.16
  -3  -7  12   33.91    6.83
  -3  -7  12   28.16    5.89
   3   7  12   34.44    5.33
  -3   7 -13    0.34    4.56
  -3   7 -13    0.57    5.37
   3  -7 -13    4.78    5.38
   3  -7 -13   10.00    5.50
   3   7  13    0.83    7.21
  -3  -7  13   -0.55    5.56
  -3  -7  13   -3.56    5.92
   3   7  13    5.31    4.57
  -3   7 -14   56.41    5.95
  -3   7 -14   63.20    7.58
   3  -7 -14   56.51    6.98
   3   7  14   52.08    9.09
   3  -7 -14   66.62    7.31
  -3  -7  14   64.17    7.06
   3   7  14   56.05    6.14
  -3   7 -15    4.80    5.63
   3   7  15   16.63    7.84
   3  -7 -15   30.31    6.58
  -3  -7  15   13.15    5.99
  -3   7 -15   11.23    4.78
   3   7  15   14.16    4.91
   3  -7 -16   12.12    6.07
   3   7  16    8.07    7.61
  -3   7 -16    6.39    4.65
   3   7  16   12.24    4.90
  -3   7 -16   16.61    6.39
   3  -7 -17   -0.60    6.19
   3   7  17    6.41    8.41
   3   7  17    5.98    4.75
  -3   7 -17    9.47    6.26
  -3   7 -17    7.93    5.10
   3  -7 -18    1.27    6.52
   3   7  18    0.87    4.68
  -3   7 -18    1.29    6.07
   3  -7 -19    2.66    6.78
   3   7  19    0.44    4.77
  -3   7 -19    1.99    6.39
   3  -7 -20   -0.70    7.22
  -3   7 -20    6.78    7.04
   3   7  20    7.08    4.98
  -3   7 -21    2.77    6.93
   3  -7 -21    8.74    7.73
  -3   7 -22    9.18    7.32
   3  -7 -22   -9.07    8.06
  -3   7 -23    8.63    7.32
   3  -7 -23   -4.71    8.13
  -3   7 -24    3.65    7.31
   3   8 -23   -2.75    5.71
   3   8 -22    2.12    5.61
   3   8 -21   -4.10    5.54
  -3  -8 -20    4.52    5.26
   3   8 -20    1.97    5.27
   3   8 -19    2.84    5.12
   3   8 -19    6.19    3.83
  -3  -8 -19    2.50    5.01
  -3   8  19    4.16    6.04
   3   8 -18    4.10    4.88
   3   8 -18    5.94    3.65
  -3  -8 -18   -4.97    5.11
  -3   8  18    2.40    6.23
   3   8 -17    1.75    4.75
   3   8 -17   10.60    3.79
  -3  -8 -17    6.92    4.99
  -3   8  17    8.95    6.23
   3   8 -16    5.88    4.68
  -3   8  16    8.28    5.89
   3   8 -16    6.46    3.62
  -3  -8 -16    3.44    4.83
   3   8 -15    1.61    4.51
   3   8 -15    7.52    3.59
  -3   8  15    7.62    5.82
   3   8 -14   14.54    3.62
   3   8 -14    9.62    4.18
   3  -8  14    6.96    6.25
  -3   8  14   11.04    5.78
   3   8 -13   22.49    3.85
   3  -8  13   17.92    6.51
  -3   8  13   20.08    5.99
   3   8 -13   24.62    4.75
  -3   8  12    3.99    5.30
   3   8 -12    7.46    3.64
   3   8 -12    5.27    4.07
   3  -8  12    8.13    5.91
   3   8 -11   11.41    4.16
   3   8 -11   17.24    6.52
  -3  -8 -11    8.68    5.60
   3   8 -11   13.91    3.81
   3  -8  11   12.39    5.84
   3   8 -10   35.11    4.31
   3   8 -10   32.03    6.71
   3   8 -10   34.24    4.44
   3  -8  10   32.81    6.70
  -3  -8 -10   38.11    6.11
   3  -8  10   31.24    6.13
  -3   8  10   27.07    3.03
   3   8  -9   18.47    6.68
   3  -8   9   14.73    5.65
   3   8  -9   12.28    3.95
  -3  -8  -9   17.02    5.74
   3  -8   9    8.25    5.65
  -3   8   9   12.30    2.91
  -3   8   8  118.90    5.95
   3   8  -8  124.52    9.03
   3  -8   8  107.54    8.54
  -3  -8  -8   99.94    7.99
   3   8  -8  120.84    6.73
   3  -8   8  116.71    8.11
  -3  -8  -7   14.99    5.11
  -3   8   7    7.60    3.23
   3   8  -7   15.43    6.11
  -3   8   7    6.61    5.60
   3  -8   7    9.73    5.86
   3  -8   6  154.49    9.73
  -3  -8  -6  150.58    9.11
  -3   8   6  164.61    9.67
  -3   8   6  144.77    7.14
   3   8  -6  159.56    9.79
  -3   8   5   71.96    4.91
   3  -8   5   68.65    6.97
   3   8  -5   77.96    7.48
   3   8  -5   67.98    7.31
  -3   8   5   66.16    7.01
  -3  -8  -5   55.66    6.37
  -3  -8  -4   60.48    6.05
   3  -8   4   62.70    6.70
   3   8  -4   57.96    6.85
  -3   8   4   59.09    6.80
  -3  -8  -4   59.76    5.30
   3   8  -4   59.18    6.91
  -3  -8  -3   93.97    5.99
   3  -8   3   93.63    7.71
   3   8  -3   89.36    7.78
  -3  -8  -3   77.21    6.72
  -3  -8  -2   78.67    6.51
  -3   8   2   84.91    6.85
   3   8  -2   79.32    7.40
  -3  -8  -2   94.47    5.87
   3  -8   2   86.49    7.46
  -3   8   1    9.38    4.67
  -3  -8  -1   11.16    4.49
   3   8  -1    6.48    5.19
   3  -8   1    8.68    5.44
  -3  -8  -1    6.93    3.62
  -3   8   0  186.53    9.35
  -3  -8   0  167.28    7.99
  -3  -8   0  153.53    8.74
   3  -8   0  163.91    9.82
   3   8   0  184.87   10.22
  -3  -8   1    4.61    3.45
  -3   8  -1    3.72    4.63
  -3  -8   1    8.21    5.06
  -3  -8   1    3.63    4.27
   3  -8  -1    1.02    5.18
   3   8   1    3.22    5.15
  -3   8  -2   96.59    8.03
  -3  -8   2  100.79    7.77
  -3   8  -2  101.24    7.30
   3  -8  -2  104.78    8.26
  -3  -8   2  120.41    7.10
   3  -8  -2  107.90    7.37
   3   8   2  102.73    8.03
  -3  -8   2   94.47    5.90
  -3  -8   3   99.75    6.41
  -3   8  -3  102.06    7.77
   3   8   3   99.94    9.14
  -3  -8   3   90.41    7.50
  -3   8  -3   99.41    6.78
   3  -8  -3   80.19    7.58
   3  -8  -3   89.46    6.69
   3   8   3   75.35    7.34
   3  -8  -3   75.85    3.40
   3   8   4   67.10    8.58
  -3  -8   4   55.32    5.35
   3  -8  -4   59.41    6.80
  -3  -8   4   51.07    6.41
  -3   8  -4   55.02    5.89
  -3   8  -4   56.02    6.48
   3   8   4   55.64    6.64
   3  -8  -4   64.71    5.86
   3  -8  -4   53.10    3.13
   3   8   5   81.23    7.61
  -3   8  -5   74.99    6.38
   3   8   5   69.13    8.50
   3  -8  -5   80.97    6.31
  -3   8  -5   82.98    7.19
  -3  -8   5   69.36    5.86
   3   8   5   68.52    6.68
   3   8   6  147.29    9.66
  -3   8  -6  146.80    8.44
   3   8   6  150.68    8.87
  -3   8  -6  142.82    9.19
  -3  -8   6  147.12    7.92
   3  -8  -6  145.42    7.94
   3   8   6  150.47   11.10
  -3   8  -7   16.57    5.70
   3   8   7   12.93    5.06
   3   8   7   15.25    5.76
   3  -8  -7    9.47    3.97
   3   8   7   17.11    7.05
  -3  -8   7    4.12    4.10
  -3  -8   8   93.67    6.24
  -3   8  -8   88.02    7.63
   3   8   8   92.16    7.27
   3   8   8   91.32    8.29
   3   8   8   73.79    9.34
   3  -8  -8  109.51    6.44
   3  -8  -9    8.49    5.34
   3   8   9   10.56    5.68
  -3   8  -9    6.67    5.52
   3  -8  -9    5.98    5.68
  -3  -8   9    5.82    3.94
   3   8   9   11.36    7.60
  -3  -8   9    3.25    5.35
   3   8   9   13.03    5.08
  -3   8 -10   33.11    5.55
   3  -8 -10   29.23    6.20
  -3   8 -10   44.88    6.61
   3  -8 -10   37.12    5.90
   3   8  10   48.17    8.58
   3   8  10   32.04    6.39
  -3  -8  10   28.69    4.64
   3   8  10   31.22    5.61
  -3  -8  10   40.38    6.30
   3  -8 -11   15.98    5.65
  -3   8 -11   12.07    5.16
   3   8  11   22.37    6.29
  -3   8 -11    6.95    5.86
   3   8  11   16.38    5.09
  -3  -8  11    5.08    5.31
   3   8  11   14.47    7.26
   3  -8 -12    8.70    5.48
  -3   8 -12    3.53    4.99
   3   8  12   16.45    6.20
   3   8  12   -5.24    7.72
  -3   8 -12    7.08    5.75
  -3  -8  12    5.77    5.83
   3   8  12    7.35    5.00
  -3   8 -13   24.79    5.49
   3   8  13   22.36    7.77
  -3   8 -13   22.81    6.25
   3  -8 -13   23.59    6.21
  -3  -8  13   17.66    6.06
   3   8  13   18.97    5.28
  -3   8 -14   10.60    5.09
   3   8  14   13.69    8.32
  -3   8 -14    5.53    5.95
   3  -8 -14   12.39    6.39
   3   8  14    7.92    5.29
  -3  -8  14   13.21    6.20
  -3   8 -15    7.14    5.23
   3   8  15    1.87    7.87
  -3   8 -15    0.63    5.99
   3  -8 -15    4.11    5.93
  -3  -8  15    4.90    5.93
   3   8  15   11.26    5.12
  -3   8 -16    1.61    5.41
   3   8  16    1.91    8.41
  -3   8 -16   17.96    6.59
   3  -8 -16   -5.51    6.53
  -3  -8  16   -1.25    6.21
   3   8  16    7.09    5.13
  -3   8 -17    6.07    5.45
  -3  -8  17    5.11    6.23
  -3   8 -17   11.13    6.47
   3  -8 -17    1.27    6.73
   3   8  17   20.47    9.51
  -3  -8  18   -1.95    6.43
  -3   8 -18   -4.67    6.64
   3  -8 -18   -3.98    6.99
   3   8  18    1.98    8.47
  -3  -8  19    0.66    6.40
   3  -8 -19   -0.69    7.43
  -3   8 -19   -0.68    6.63
  -3  -8  20    0.67    6.66
   3  -8 -20    7.92    7.49
  -3   8 -20    2.08    6.82
  -3  -8  21   -9.59    6.85
   3  -8 -21   -4.50    7.69
  -3   8 -21   -0.70    6.76
  -3  -8  22    8.33    7.14
  -3   8 -22    1.44    7.24
   3  -8 -22    4.66    8.31
  -3   8 -23    4.37    7.32
  -3   9  18    0.67    7.00
   3   9 -18   -0.44    4.96
   3   9 -17    9.52    3.88
  -3   9  17    7.35    6.76
   3   9 -17   -0.42    4.80
   3   9 -16    4.28    3.83
   3   9 -16    8.85    4.85
  -3   9  16    5.31    6.65
   3   9 -15   -1.17    3.80
  -3   9  15   13.25    6.68
   3   9 -15    2.70    4.52
   3   9 -14   -1.79    3.94
  -3   9  14    3.94    6.27
   3   9 -14    1.47    4.19
   3   9 -13   -1.83    3.84
  -3   9  13    9.13    6.38
   3   9 -13    6.03    4.20
   3   9 -12   10.88    4.07
  -3   9  12    8.46    6.27
   3   9 -12    9.17    3.98
   3  -9  11   25.05    6.59
   3   9 -11   17.18    4.21
   3  -9  10   17.18    6.17
   3   9 -10    7.80    4.11
  -3   9  10    8.07    3.06
   3  -9   9   46.39    6.88
   3   9  -9   37.24    4.92
  -3   9   9   37.98    4.06
  -3  -9  -8    5.30    5.52
   3  -9   8   16.49    5.71
  -3   9   8   13.66    3.51
   3  -9   8   12.48    6.09
   3   9  -7   20.54    6.23
  -3   9   7   27.17    3.97
   3  -9   7    8.23    6.14
  -3  -9  -7    9.80    5.47
   3   9  -6   74.42    7.84
  -3   9   6   66.60    5.01
  -3   9   6   77.58    7.80
   3  -9   6   74.81    7.67
  -3  -9  -6   50.60    6.69
  -3  -9  -5   15.54    5.40
   3  -9   5   21.83    6.04
   3   9  -5   16.46    6.25
  -3  -9  -5   10.53    4.32
  -3   9   5   28.75    4.14
   3   9  -5   18.36    6.22
  -3   9   5   13.69    6.09
   3   9  -4    9.95    6.05
  -3   9   4   10.92    5.35
  -3  -9  -4   -0.98    3.82
  -3  -9  -4    0.47    4.92
  -3   9   4    8.35    3.77
   3   9  -4   11.81    5.54
   3  -9   4    6.84    5.58
  -3   9   3   71.89    6.84
  -3  -9  -3   46.30    6.28
   3  -9   3   66.90    7.16
   3   9  -3   54.00    6.94
  -3  -9  -3   60.49    5.24
  -3  -9  -2  104.02    7.68
  -3   9   2  107.93    7.76
   3   9  -2   99.69    8.24
  -3  -9  -2  104.31    6.39
   3  -9   2   94.40    8.48
   3  -9   1    4.54    5.61
  -3   9   1    9.96    5.12
   3   9  -1    1.80    5.39
  -3  -9  -1    5.58    3.84
  -3  -9  -1    3.48    4.66
  -3   9   0  160.66   10.23
  -3   9   0  161.55    9.63
   3   9   0  172.82   10.50
   3  -9   0  171.91   10.46
  -3  -9   0  176.71    9.42
  -3  -9   0  165.62    8.03
  -3   9  -1   -2.27    5.71
   3  -9  -1   -0.57    5.68
  -3  -9   1    3.78    4.65
   3   9   1   10.66    5.27
  -3  -9   1    3.01    3.58
  -3   9  -1    6.98    4.92
  -3   9  -2  116.22    7.97
  -3  -9   2  111.43    7.53
   3  -9  -2  117.65    8.83
   3   9   2   83.21    8.02
   3  -9  -2  101.54    7.71
  -3   9  -2  111.77    8.59
  -3  -9   3   65.17    7.20
  -3   9  -3   77.77    6.81
   3   9   3   66.06    7.32
   3  -9  -3   82.75    6.76
   3  -9  -3   75.14    7.66
  -3   9  -3   80.89    7.34
  -3  -9   3   78.78    6.64
   3   9   3   69.33    8.80
   3   9   4    1.64    6.94
   3  -9  -4    4.97    4.59
   3  -9  -4    2.39    1.38
  -3  -9   4    0.40    4.49
   3  -9  -4    5.74    5.58
  -3   9  -4   15.99    5.86
   3   9   4   16.74    5.97
  -3   9  -4    6.39    4.89
  -3  -9   4    2.21    5.57
  -3  -9   5   13.96    4.77
   3  -9  -5   12.70    6.11
   3   9   5   14.09    6.90
   3  -9  -5   16.02    2.34
   3   9   5   16.77    5.97
   3  -9  -5   20.68    4.84
  -3   9  -5   24.95    5.24
  -3   9  -5   30.99    5.97
  -3   9  -6   69.90    7.64
   3  -9  -6   54.94    5.72
   3   9   6   69.50    7.44
   3   9   6   55.20    6.57
  -3   9  -6   51.85    6.30
  -3  -9   6   66.24    6.05
   3   9   6   69.90    9.18
  -3   9  -7   30.82    6.11
   3  -9  -7   31.51    4.83
   3   9   7   28.05    6.42
   3   9   7   27.43    5.67
   3   9   7   21.36    7.86
  -3  -9   7   24.35    4.88
  -3  -9   8   18.06    4.71
   3   9   8   10.49    5.36
  -3  -9   8    9.84    6.12
  -3   9  -8   12.90    5.81
   3   9   8   13.02    7.56
   3   9   8   19.71    6.41
   3  -9  -8   19.78    4.52
   3  -9  -9   46.40    6.14
   3   9   9   37.60    6.07
  -3  -9   9   40.44    6.80
   3   9   9   43.36    7.07
   3  -9  -9   43.45    4.87
  -3  -9   9   30.61    5.22
   3   9   9   24.79    8.30
  -3   9  -9   41.59    6.90
  -3   9 -10   -7.82    5.94
   3  -9 -10    3.57    5.12
   3   9  10   12.01    6.06
  -3   9 -10    4.41    5.61
  -3  -9  10   11.82    4.45
  -3  -9  10   -4.18    5.58
   3   9  10   16.22    8.01
  -3   9 -11    0.88    5.37
   3  -9 -11    7.38    5.51
   3   9  11    3.69    7.93
   3   9  11   18.54    6.64
  -3  -9  11   27.38    6.32
  -3   9 -11   11.01    5.88
  -3   9 -12    8.09    5.80
   3   9  12   -0.64    5.95
   3   9  12    8.47    8.83
  -3   9 -12   -1.33    5.35
  -3  -9  12    9.92    6.08
   3  -9 -12    4.40    5.73
   3  -9 -13    4.61    6.05
  -3   9 -13    3.10    5.44
   3   9  13    3.84    8.23
  -3   9 -13   -1.90    5.90
  -3  -9  13    8.83    6.70
   3  -9 -14    6.00    6.48
  -3   9 -14    8.84    5.76
   3   9  14    0.98    8.16
  -3   9 -14   12.89    6.24
  -3  -9  14   12.87    6.35
   3  -9 -15    1.88    6.64
  -3   9 -15   -2.65    5.54
  -3  -9  15    9.85    6.55
  -3   9 -15    1.31    6.30
   3   9  15    8.99    9.34
   3   9  16    2.03    9.10
  -3   9 -16   -2.67    6.42
  -3  -9  16   10.01    6.88
   3  -9 -16    2.60    6.84
   3   9  17   -5.17    9.39
  -3   9 -17   15.62    6.83
  -3  -9  17   -5.43    6.51
   3  -9 -17    0.67    7.07
   3   9  18    4.20    9.49
  -3   9 -18    7.57    6.80
  -3  -9  18   -6.21    6.92
   3  -9 -18   -3.48    7.41
   3   9  19    3.19    9.37
  -3   9 -19   -3.49    7.14
   3  -9 -19    1.44    7.40
  -3  -9  19   -7.00    7.21
  -3   9 -20    1.41    6.87
   3  -9 -20   -2.24    7.78
  -3   9 -21   -1.43    6.99
   3  -9 -21  -11.59    8.33
  -3  10  17   -2.97    7.27
  -3  10  16   -1.48    7.09
   3  10 -15    3.92    4.36
  -3  10  15    1.48    7.15
   3  10 -14   -3.02    4.43
  -3  10  14    5.14    7.05
   3  10 -13   -0.34    4.27
  -3  10  13   -1.46    6.65
   3  10 -12    8.08    4.53
  -3  10  12   -0.73    6.52
  -3  10   9   13.49    3.72
  -3  10   8   34.60    4.51
   3 -10   8   42.13    7.03
   3  10  -8   47.05    7.65
   3  10  -7   32.36    7.46
  -3  10   7   33.57    4.77
  -3 -10  -6   68.27    6.02
  -3  10   6   80.82    5.91
   3  10  -6   81.04    8.30
  -3 -10  -5   38.29    6.31
  -3  10   5   44.00    4.97
   3  10  -5   34.57    7.12
  -3 -10  -5   40.77    5.14
  -3 -10  -4    7.27    5.40
  -3  10   4    5.66    4.30
   3  10  -4    2.73    5.83
  -3 -10  -4    0.99    3.96
  -3 -10  -3   82.53    7.66
  -3 -10  -3  105.47    6.53
   3  10  -3  101.50    8.79
  -3 -10  -2    7.31    4.09
  -3 -10  -2    8.45    5.28
  -3  10   2    8.86    6.54
   3  10  -2   -2.00    5.56
  -3 -10  -1   71.01    7.41
  -3  10   1   82.34    8.28
   3  10  -1   86.49    8.35
  -3 -10  -1   79.60    5.70
  -3  10   0    2.48    6.04
  -3 -10   0    3.37    5.13
   3  10   0   14.40    5.96
  -3 -10   0    1.68    3.60
  -3  10  -1   78.76    7.85
  -3 -10   1   71.29    7.10
   3  10   1   72.88    7.94
   3 -10  -1   80.86    7.62
  -3  10  -2   14.91    6.15
  -3 -10   2    5.13    5.03
   3  10   2    7.05    7.91
   3  10   2   20.77    6.17
   3 -10  -2   18.72    5.69
  -3 -10   3   98.82    7.90
   3 -10  -3  110.40    8.21
   3  10   3  125.34   11.35
   3  10   3   98.36    9.08
  -3  10  -3  121.47    9.13
   3  10   4   -1.95    5.93
   3 -10  -4    6.94    4.77
  -3  10  -4    0.63    5.91
   3  10   4    5.41    7.67
  -3 -10   4   -0.45    5.03
  -3 -10   5   59.41    6.37
   3  10   5   37.66    6.77
   3 -10  -5   51.07    6.02
   3  10   5   55.56    8.93
  -3  10  -5   51.36    7.36
  -3  10  -6   67.26    7.74
   3 -10  -6   60.74    6.47
  -3 -10   6   75.99    6.68
   3  10   6   61.38    7.69
   3 -10  -6   70.06    3.64
   3  10   6   71.13   10.19
   3  10   7   35.45    6.94
   3 -10  -7   34.54    5.50
   3  10   7   52.36    9.13
  -3  10  -7   53.00    7.31
  -3 -10   7   36.91    5.82
  -3 -10   8   30.42    7.03
   3  10   8   40.30    7.16
   3 -10  -8   49.06    5.46
  -3 -10   8   33.26    5.64
   3  10   8   49.25    9.79
  -3  10  -8   44.39    6.97
  -3 -10   9   18.20    5.25
  -3 -10   9    8.97    6.22
   3  10   9   18.72    6.69
   3 -10  -9   12.41    4.30
   3  10   9   21.19    8.68
   3 -10  -9   13.57    6.04
  -3  10  -9   24.30    6.78
   3 -10 -10    2.79    5.97
  -3  10 -10   -5.80    6.10
   3  10  10   -3.35    6.15
  -3 -10  10   -3.55    4.53
   3  10  10   14.64    8.10
  -3 -10  10   11.01    6.43
  -3 -10  11   11.16    6.85
   3  10  11    6.95    8.48
  -3  10 -11    5.84    6.25
   3  10  11   10.15    6.76
   3 -10 -11    6.30    6.20
   3  10  12   19.03    7.02
  -3 -10  12   13.97    6.57
  -3  10 -12   21.00    6.92
   3  10  12    6.07    8.53
   3 -10 -12   20.10    6.74
   3  10  13   -8.81    6.79
  -3 -10  13    5.39    6.36
   3 -10 -13    9.27    6.81
  -3  10 -13   -0.66    6.42
   3  10  13   10.29    9.15
  -3 -10  14    0.68    6.60
   3 -10 -14    3.19    6.63
  -3  10 -14   11.41    6.99
   3  10  14   10.46    8.78
  -3 -10  15   12.47    6.79
   3 -10 -15   -4.64    6.88
  -3  10 -15    0.68    6.70
   3  10  15    6.37    9.03
  -3 -10  16    6.32    7.01
  -3  10 -16  -10.33    7.19
   3  10  16    7.56    9.78
   3 -10 -16    8.23    7.30
  -3  10 -17    9.08    6.86
   3  10  17  -12.05    9.83
   3 -10 -17    3.54    7.38
  -3  10 -18    4.93    7.09
   3 -10 -18   -5.83    7.70
   3 -10 -19   13.47    8.20
  -3  11  15    2.44    7.69
  -3  11  14   -0.81    7.53
  -3  11  13    4.85    7.63
  -3  11  12   -0.81    7.57
  -3  11  11    8.92    7.43
   3  11 -10   27.17    7.75
   3  11  -9   11.29    7.42
   3  11  -8   15.02    7.08
  -3 -11  -8    7.36    4.76
  -3  11   7    0.36    4.29
   3  11  -7    6.98    6.97
  -3 -11  -7    1.48    4.53
  -3  11   6   30.67    5.08
   3  11  -6   37.44    7.85
  -3 -11  -6   23.07    4.86
   3  11  -5   16.55    6.96
  -3  11   5   13.30    4.62
  -3 -11  -5   18.69    4.51
   3  11  -4   45.94    7.85
  -3  11   4   45.98    5.65
  -3 -11  -4   42.41    4.98
  -3 -11  -3   55.06    5.13
  -3  11   3   56.77    8.32
   3  11  -3   60.58    8.24
  -3  11   3   54.39    6.14
  -3 -11  -2   17.94    4.29
  -3  11   2   36.80    7.50
  -3  11   2   32.23    5.40
   3  11  -2   13.78    6.59
   3  11  -2   18.84    8.61
  -3 -11  -1   31.57    4.33
  -3  11   1   33.69    7.23
   3  11  -1   21.50    6.96
  -3  11   0   12.22    7.03
   3  11   0   18.49    6.90
  -3 -11   0   13.39    6.05
   3 -11   0   22.92    6.33
  -3  11  -1   44.38    7.38
   3  11   1   24.09    6.87
   3 -11  -1   40.17    6.68
  -3 -11   1   34.31    6.44
  -3 -11   2   24.89    6.20
   3  11   2   24.11    6.99
   3 -11  -2   39.45    6.65
   3  11   2   26.05    8.97
  -3  11  -2   32.22    7.40
  -3 -11   3   55.70    7.17
  -3  11  -3   64.53    7.98
   3 -11  -3   63.17    7.19
   3  11   3   62.16    8.33
   3  11   3   79.12   10.58
  -3  11  -4   58.64    7.93
   3  11   4   46.33    7.81
   3  11   4   40.36    9.33
  -3 -11   4   64.60    7.07
   3 -11  -4   51.05    6.72
  -3  11  -5   27.66    6.90
   3  11   5   30.18    7.04
   3  11   5    7.98    8.64
  -3 -11   5    4.91    5.44
   3 -11  -5   12.28    5.38
  -3  11  -6   44.09    7.65
   3  11   6   33.05    7.22
   3  11   6   45.24    9.55
  -3 -11   6   49.25    6.62
   3 -11  -6   37.04    6.09
  -3  11  -7   -4.77    6.24
   3  11   7   -2.03    8.55
   3  11   7   -1.40    6.59
   3 -11  -7    3.23    4.90
  -3  11  -8    4.77    6.40
   3 -11  -8    3.48    4.70
   3  11   8   16.90    7.17
   3  11   8   21.55    9.06
   3 -11  -9   21.78    6.69
   3  11   9    2.07    8.55
  -3 -11   9   -2.08    6.65
  -3  11  -9    3.43    6.59
   3  11   9   -0.71    6.58
   3 -11  -9    1.21    4.53
  -3 -11  10   30.77    7.23
   3  11  10   13.69    9.36
  -3  11 -10   20.65    6.98
   3 -11 -10   28.97    7.09
   3  11  10   24.81    7.36
  -3 -11  11    3.54    6.71
   3 -11 -11    1.24    6.54
  -3  11 -11   11.75    6.90
   3  11  11    6.39    6.68
   3  11  11   -6.41    9.43
   3  11  12   -6.41    6.72
   3  11  12    2.17    9.55
   3 -11 -12   -0.63    6.86
  -3  11 -12    9.74    6.82
   3 -11 -13  -10.50    7.21
  -3  11 -13    8.40    6.76
   3  11  13   -0.71    6.87
   3 -11 -14    6.80    7.54
  -3  11 -14   -0.70    7.11
   3 -11 -15    3.50    7.41
  -3  11 -15   -2.84    7.13
   3 -11 -16    3.60    7.64
  -3  12  14   13.31    8.43
  -3  12  13    2.66    8.10
  -3  12  12   21.29    8.85
  -3  12  11    2.67    7.97
   3  12  -6    0.82    7.62
   3  12  -5   17.79    7.65
   3  12  -4   23.21    7.63
  -3  12   3   -1.94    5.07
   3  12  -3   -2.38    7.13
  -3  12   3    8.31    7.17
  -3  12   2   24.26    5.74
   3  12  -2    9.39    6.93
  -3  12   2   24.03    7.78
   3  12  -2   16.47    9.25
   3 -12   1   42.38    7.50
  -3  12   1   44.08    8.43
  -3  12   1   47.14    6.52
   3  12  -1   48.85    8.30
   3 -12   0   68.23    8.03
   3  12   0   48.59    8.24
  -3  12   0   46.61    8.10
  -3  12  -1   63.01    8.65
   3 -12  -1   56.51    7.63
   3  12   1   70.59    8.91
   3  12   2   45.18   10.62
  -3  12  -2   25.45    7.61
   3  12   2   22.92    7.34
   3 -12  -2   22.97    6.77
  -3  12  -3    0.72    6.85
   3 -12  -3    0.60    5.74
   3  12   3    0.76    6.95
   3  12   4   20.37    6.96
   3 -12  -4   21.20    6.05
  -3  12  -4   12.21    7.19
   3  12   5   15.04    7.15
   3 -12  -5   15.85    6.00
  -3  12  -5   12.26    7.14
   3  12   6    5.25    6.65
   3 -12  -6   10.90    5.51
  -3  12  -6   -0.72    7.26
   3  12   7   11.21    7.29
   3 -12  -7   10.34    5.28
  -3  12  -7    2.89    6.97
   3  12   8    3.74    6.84
  -3  12  -8   -0.73    7.04
   3  12   9    4.50    6.94
   3 -12  -9    1.91    6.62
   3  12  10    5.22    6.95
   3 -12 -10   -4.53    6.85
   3  12  11   -2.23    7.13
   3 -12 -11    1.32    6.97
   3  12  12    8.14    7.04
   3 -12 -12    3.36    6.98
   3 -12 -13   -1.39    7.23
   3 -13   1   -5.06    7.10
  -3  13   0   -1.18    5.90
   3 -13   0    7.01    6.75
  -3  13  -1   11.07    6.38
   3 -13  -1   -1.36    6.43
   3 -13  -2   22.30    6.71
   3 -13  -3    8.18    6.16
   3  13   4    8.82    7.11
   3 -13  -4   15.06    6.40
   3  13   5   14.34    7.76
   3  13   6    8.72    7.47
   3  13   7    7.09    7.46
   3  13   8   11.81    7.48
   3  13   9  -11.75    7.65
  -4   0   0   80.10    4.45
  -4   0   0   76.11    4.56
  -4   0   0   78.45    4.87
  -4   0  -1  689.79   23.21
  -4   0   1  685.38   23.15
  -4   0   1  702.15   22.79
  -4   0  -1  641.19   23.42
   4   0  -1  691.63   23.54
  -4   0   1  676.66   23.27
  -4   0  -1  707.34   23.11
  -4   0  -1  673.52   22.68
  -4   0   2   17.40    3.05
   4   0  -2   15.21    3.24
  -4   0  -2   21.32    3.61
  -4   0   2   15.71    3.01
  -4   0   2   16.35    3.69
  -4   0  -2   13.75    2.85
  -4   0  -2   17.40    2.52
  -4   0   2   15.82    2.48
  -4   0  -2   15.19    2.91
  -4   0  -2   17.69    2.10
  -4   0   3  440.83   15.01
  -4   0   3  462.31   15.24
   4   0  -3  440.12   15.24
  -4   0  -3  464.56   16.04
  -4   0   3  442.19   15.76
  -4   0  -3  454.12   15.23
  -4   0   3  441.84   16.04
   4   0  -3  460.46   16.07
  -4   0  -3  456.09   16.69
  -4   0  -3  446.25   15.05
  -4   0   4  161.94    6.60
  -4   0   4  166.55    6.35
  -4   0  -4  181.16    7.46
   4   0  -4  162.43    6.49
  -4   0  -4  161.01    8.26
   4   0  -4  166.91    7.23
  -4   0   4  161.20    6.93
  -4   0  -4  173.85    6.86
  -4   0  -4  161.92    6.12
  -4   0   4  161.18    7.12
  -4   0   5  208.00    7.52
  -4   0   5  193.01    8.05
  -4   0  -5  206.31    8.31
  -4   0  -5  195.81    9.58
   4   0  -5  222.76    8.43
  -4   0   5  195.28    7.99
   4   0  -5  208.42    7.63
  -4   0  -5  213.06    8.68
   4   0  -6    5.16    2.60
  -4   0  -6    5.87    3.14
  -4   0   6   10.16    2.03
   4   0  -6    7.10    2.17
  -4   0   6    5.72    3.02
  -4   0   6    8.86    2.25
  -4   0  -6   10.81    3.28
   4   0  -7  200.06    8.21
  -4   0  -7  210.00    8.85
  -4   0   7  192.38    8.45
   4   0  -7  200.58    7.56
   4   0   7  221.03    8.65
  -4   0  -7  213.50    8.77
  -4   0  -8    8.13    3.40
   4   0   8   14.33    3.36
  -4   0   8    8.69    3.30
   4   0  -8    7.43    2.08
   4   0  -8   10.59    2.67
   4   0  -9  294.99   10.29
   4   0  -9  283.99   10.81
   4   0   9  287.11   11.61
  -4   0  -9  309.42   12.05
  -4   0   9  279.53   11.52
   4   0 -10    2.04    3.61
  -4   0 -10    1.01    3.80
  -4   0  10    0.29    3.81
   4   0 -10    3.11    2.17
   4   0 -10   -1.20    2.47
   4   0  10    1.19    3.32
   4   0  10    0.80    2.84
   4   0 -11  237.15   10.84
  -4   0  11  259.84   10.90
  -4   0 -11  272.42   11.44
   4   0  11  254.29   10.97
   4   0 -11  268.22    9.91
   4   0 -11  238.64    9.28
   4   0  11  245.13   10.28
   4   0 -12   11.64    4.20
  -4   0 -12    9.61    4.52
   4   0 -12    8.70    2.64
   4   0  12    7.55    3.30
   4   0  12   13.72    4.23
  -4   0  12   10.91    4.27
   4   0 -13   32.27    5.20
  -4   0 -13   32.51    5.72
   4   0 -13   30.39    3.31
   4   0  13   28.32    3.99
   4   0  13   26.15    4.89
  -4   0  13   45.99    5.27
   4   0 -14   25.84    5.28
  -4   0 -14   29.83    5.94
   4   0 -14   21.65    3.15
   4   0  14   18.83    3.82
   4   0  14   26.77    5.08
  -4   0  14   21.62    5.12
   4   0 -15   14.80    5.40
  -4   0 -15   15.46    5.92
   4   0 -15   13.77    3.20
   4   0  15   12.04    3.66
  -4   0  15   11.73    4.94
   4   0  15   19.02    5.19
   4   0  16   25.70    5.82
   4   0 -16   13.44    5.59
  -4   0 -16   20.12    6.19
   4   0 -16   21.33    3.57
  -4   0 -16   18.01    6.84
   4   0  16   17.52    3.86
  -4   0  16   16.38    5.49
   4   0 -17   -2.05    5.44
  -4   0 -17   18.48    6.15
  -4   0  17   13.57    5.51
  -4   0 -17    2.66    6.51
   4   0  17   13.79    3.98
   4   0 -17    5.22    3.46
   4   0  17    5.34    5.25
   4   0  18   10.23    5.69
   4   0 -18   -0.27    3.38
   4   0  18    2.62    1.17
  -4   0 -18    7.69    6.35
  -4   0  18   -0.49    5.42
  -4   0 -18    1.37    6.50
   4   0  18    2.55    3.58
   4   0 -18   14.68    6.17
   4   0 -19    3.44    6.13
  -4   0 -19    9.96    6.56
  -4   0  19   14.03    5.97
  -4   0 -19   10.51    7.10
   4   0  19    9.69    3.91
   4   0  19    0.54    5.49
   4   0 -19   -1.40    3.51
   4   0 -20    5.45    6.23
  -4   0 -20   -1.30    6.73
  -4   0  20    2.18    6.04
  -4   0 -20    4.31    6.81
   4   0  20   -1.30    3.77
   4   0  20   -2.81    5.62
   4   0 -20   -7.09    3.84
   4   0 -21    7.46    4.01
  -4   0  21   -3.08    6.87
  -4   0 -21   -0.68    6.62
  -4   0  21   11.38    6.11
  -4   0 -21    9.55    7.03
   4   0 -21   -3.82    6.59
   4   0  21    6.56    3.97
   4   0 -22    3.56    3.94
  -4   0 -22    5.70    7.29
   4   0  22    2.97    3.64
  -4   0 -22   -6.75    7.06
  -4   0  22   -2.54    6.85
   4   0 -22    4.00    6.94
  -4   0 -23    2.97    7.25
   4   0  23   12.18    4.04
   4   0 -23    9.77    6.83
  -4   0  23    7.18    6.79
   4   0 -23    3.37    4.13
   4   0 -24   10.91    7.53
   4   0 -24    2.10    4.37
  -4   0  24    1.34    7.39
  -4   0 -24    3.87    7.65
   4   0 -25   11.36    7.55
   4   0 -25    9.73    4.60
  -4   0 -25   16.12    8.15
  -4   0  25   -8.90    7.57
   4   0 -26   -3.93    7.83
  -4   0  26   -6.97    7.77
  -4   0 -26   -3.35    8.32
  -4   0  27   -3.55    8.02
  -4   1  27  -10.24    8.42
   4  -1  26   -1.59    4.42
  -4   1  26   -1.43    7.84
   4  -1  25    1.20    4.35
  -4   1  25   -9.81    8.21
  -4  -1 -25   11.48    8.49
  -4  -1 -24   10.29    8.00
   4   1 -24    2.49    3.95
   4  -1  24   -0.40    4.44
  -4  -1 -23    0.76    7.46
   4  -1  23   -0.81    4.31
   4   1 -23    5.98    3.91
  -4  -1 -22    5.13    7.11
  -4  -1 -22   -9.54    7.00
   4  -1  22    8.02    4.50
   4   1 -22    4.57    3.72
  -4  -1 -21   10.53    7.08
  -4   1  21    6.62    5.95
  -4  -1 -21    6.48    6.72
   4  -1  21   -2.38    4.17
   4   1 -21    1.90    3.75
  -4  -1 -20   -2.69    6.58
  -4   1  20    6.87    5.79
   4  -1  20    8.58    6.28
  -4  -1 -20   -0.71    6.92
   4  -1  20    1.96    4.12
   4   1 -20    2.57    3.38
  -4  -1 -19   16.67    6.91
  -4   1  19    9.59    5.74
   4  -1  19    6.57    5.84
  -4  -1 -19   -0.69    6.75
   4  -1  19    5.80    4.18
   4   1 -19   -0.72    3.25
  -4  -1 -18   11.51    6.21
   4  -1  18    1.04    5.43
  -4   1  18   -0.96    5.26
  -4  -1 -18    2.69    6.53
   4  -1  18    2.28    4.12
   4   1 -18    3.37    3.21
  -4  -1 -17   17.79    6.50
   4  -1  17    9.91    5.72
  -4   1  17   20.05    5.54
  -4  -1 -17   11.16    6.47
   4  -1  17    9.33    4.21
   4   1 -17   15.57    3.42
  -4  -1 -16    3.78    5.97
   4  -1  16    3.29    5.19
  -4   1  16    6.86    4.99
  -4  -1 -16    0.64    5.95
   4  -1  16    2.19    3.81
   4   1 -16    5.33    2.98
  -4  -1 -15    6.57    5.59
  -4  -1 -15    1.24    6.02
   4  -1  15    8.55    3.86
   4   1 -15    4.49    2.65
   4  -1  15   11.07    4.90
  -4   1  15    7.25    4.82
  -4  -1 -14   18.06    5.93
  -4  -1 -14   36.30    5.89
  -4   1  14   46.23    5.37
   4  -1  14   37.80    5.54
   4   1 -14   27.57    2.91
   4  -1  14   29.18    4.38
  -4  -1 -13   21.51    5.78
   4  -1  13   28.39    4.99
  -4   1  13   22.96    4.62
  -4  -1 -13   23.22    5.07
   4   1 -13   19.43    2.56
   4  -1  13   24.60    4.10
   4  -1  12   32.46    4.15
  -4  -1 -12   35.94    6.20
  -4   1  12   45.48    4.84
   4  -1  12   30.31    4.93
  -4  -1 -12   34.08    5.03
  -4  -1 -12   32.21    5.50
   4   1 -12   24.50    2.52
   4  -1  11   20.69    3.82
  -4   1  11   21.36    4.04
   4  -1  11   28.27    4.49
  -4  -1 -11   16.07    4.51
  -4  -1 -11   17.00    4.81
   4   1 -11   15.10    2.04
  -4  -1 -11   20.54    5.36
  -4  -1 -10   73.99    5.85
  -4   1  10   76.64    5.07
   4   1 -10   61.09    3.05
   4  -1  10   67.42    5.09
   4  -1  10   76.03    5.50
   4   1  -9  134.82    6.43
   4   1  -9  114.55    4.65
   4  -1   9  153.78    6.99
  -4   1   9  123.01    6.35
  -4  -1  -9  141.19    7.35
  -4  -1  -9  129.52    6.16
   4  -1   9  134.89    6.89
   4  -1   8  426.87   14.66
  -4  -1  -8  409.29   13.95
   4   1  -8  415.45   14.64
  -4   1   8  391.61   13.80
   4   1  -8  390.02   14.00
  -4  -1  -8  403.27   14.52
   4  -1   8  415.42   14.23
   4   1  -7  131.59    6.82
  -4   1   7  134.89    5.90
  -4  -1  -7  122.72    6.18
   4  -1   7  121.48    6.63
  -4   1   7  124.13    6.00
   4   1  -7  127.64    6.32
  -4  -1  -7  131.39    6.72
   4  -1   7  147.42    6.54
   4   1  -6  951.69   31.84
  -4  -1  -6  995.39   31.88
   4  -1   6  983.52   31.48
  -4  -1  -6  919.63   32.77
  -4   1   6  913.02   31.08
   4   1  -6  941.27   32.15
  -4   1   6  984.73   31.26
  -4  -1  -6  938.59   30.51
  -4  -1  -6  954.78   31.66
   4  -1   6  980.70   32.21
  -4  -1  -6  956.54   33.57
  -4   1   5  393.19   13.52
   4   1  -5  382.61   14.44
  -4  -1  -5  389.99   14.22
   4  -1   5  403.07   13.78
  -4  -1  -5  381.23   15.26
  -4   1   5  398.13   13.46
   4   1  -5  387.43   14.63
  -4   1   5  420.34   13.92
  -4  -1  -5  387.38   13.19
  -4  -1  -5  385.12   16.07
  -4  -1  -5  398.18   14.28
   4  -1   5  376.75   14.58
   4   1  -4  234.34    9.90
  -4   1   4  235.40    8.42
  -4   1   4  253.93    9.20
   4   1  -4  234.52    9.82
  -4   1   4  251.45    9.01
   4  -1   4  234.90    8.77
  -4  -1  -4  243.33    9.37
  -4  -1  -4  242.90   10.63
  -4  -1  -4  235.42   11.35
  -4  -1  -3   44.06    5.40
  -4  -1  -3   34.22    4.40
   4   1  -3   38.42    3.95
  -4   1   3   42.03    3.37
  -4   1   3   41.41    2.24
  -4   1   3   35.73    3.14
  -4  -1  -3   43.10    3.14
   4   1  -3   41.07    4.19
  -4  -1  -2   53.81    4.91
   4   1  -2   47.29    4.46
  -4   1   2   54.84    3.85
  -4  -1  -2   63.43    4.48
   4   1  -2   67.50    4.56
  -4   1   2   60.15    3.91
  -4   1   2   62.25    3.99
  -4  -1  -2   60.36    3.77
  -4  -1  -2   59.14    5.38
  -4  -1  -1  100.49    5.76
  -4   1   1   95.97    5.15
   4   1  -1   86.56    5.64
  -4  -1  -1  102.62    5.54
   4   1  -1   90.40    5.47
  -4   1   1   92.22    4.98
  -4   1   1   96.34    5.02
  -4  -1  -1   93.92    4.92
  -4  -1  -1   98.21    6.29
  -4   1   0   66.68    4.23
  -4   1   0   58.93    4.31
  -4   1   0   54.90    4.29
  -4  -1   0   64.10    4.69
  -4  -1   0   60.75    4.34
  -4   1   0   59.25    4.02
  -4  -1   0   54.91    4.03
  -4  -1   0   70.64    5.25
   4  -1   0   58.90    4.33
  -4   1  -1  107.49    5.63
   4  -1  -1  108.73    5.47
  -4  -1   1  113.37    5.74
  -4   1  -1   99.01    5.59
  -4   1  -1  108.40    5.82
  -4   1  -1  113.76    5.42
  -4  -1   1   99.31    5.63
   4  -1  -1   93.25    5.33
  -4  -1   1   97.89    6.05
  -4  -1   1  104.54    5.72
  -4  -1   1  112.41    4.85
  -4  -1   2   79.50    5.28
  -4  -1   2   83.29    4.91
  -4   1  -2   87.04    5.11
  -4   1  -2   85.03    4.79
   4  -1  -2   73.87    4.78
  -4  -1   2   81.52    4.88
  -4   1  -2   84.27    3.60
  -4  -1   2   91.27    5.45
  -4   1  -2   94.22    5.43
  -4  -1   2   79.70    3.95
   4  -1  -2   78.09    4.65
  -4  -1   3   40.43    3.81
  -4  -1   3   39.90    4.05
  -4  -1   3   44.65    2.71
  -4  -1   3   40.66    4.48
  -4   1  -3   54.15    4.10
  -4   1  -3   51.10    3.14
  -4  -1   3   42.00    3.97
   4  -1  -3   46.22    4.02
  -4   1  -3   46.52    4.51
   4  -1  -3   40.14    3.56
  -4  -1   4  240.81    9.74
  -4  -1   4  259.90   10.58
   4   1   4  255.03    9.09
  -4   1  -4  265.34   10.77
  -4   1  -4  261.15   10.22
  -4   1  -4  247.69    9.32
  -4  -1   4  243.66    8.49
   4  -1  -4  255.45    9.53
   4  -1  -4  247.71   10.01
   4  -1  -4  258.17    9.59
   4  -1  -5  398.72   14.20
  -4  -1   5  401.85   14.47
  -4   1  -5  398.73   14.42
   4   1   5  412.16   13.78
  -4  -1   5  400.31   15.43
  -4   1  -5  413.36   15.08
  -4   1  -5  420.60   15.59
   4  -1  -5  395.08   14.90
   4  -1  -5  416.68   14.40
  -4  -1   5  413.75   13.22
  -4  -1   5  406.79   14.45
   4  -1  -6  928.15   30.79
   4  -1  -6  933.34   31.00
   4  -1  -6  949.69   30.86
  -4  -1   6  930.63   31.36
  -4   1  -6  954.83   31.38
   4   1   6  962.04   30.34
  -4  -1   6  948.03   32.23
   4  -1  -7  121.09    5.39
   4  -1  -7  123.83    5.74
  -4  -1   7  120.94    6.38
  -4   1  -7  126.97    6.50
   4  -1  -7  123.98    5.94
  -4  -1   7  137.64    7.53
   4   1   7  125.13    4.83
   4  -1  -8  383.65   13.43
   4  -1  -8  380.09   13.79
   4  -1  -8  389.38   14.21
  -4  -1   8  401.38   14.61
  -4   1  -8  397.50   14.73
   4   1   8  392.74   12.84
  -4  -1   8  383.22   15.33
   4  -1  -9  119.23    5.34
   4  -1  -9  129.69    5.84
   4   1   9  126.10    4.71
  -4  -1   9  125.89    7.61
   4  -1  -9  118.91    6.52
  -4  -1   9  129.96    6.85
  -4   1  -9  145.19    7.13
   4  -1 -10   70.59    3.72
  -4   1 -10   62.49    5.55
   4  -1 -10   72.26    4.32
   4  -1 -10   64.88    5.15
  -4  -1  10   77.86    5.64
   4   1  10   69.35    3.02
  -4  -1  11   22.74    4.61
  -4   1 -11   16.72    4.48
   4  -1 -11   21.04    3.14
   4  -1 -11   10.78    4.16
   4  -1 -11   13.35    2.38
  -4   1 -12   29.24    5.09
  -4  -1  12   44.53    5.28
   4  -1 -12   38.42    3.68
   4  -1 -12   31.45    4.92
   4  -1 -12   29.84    2.85
   4   1  13   24.19    4.73
  -4  -1  13   22.46    4.97
  -4   1 -13   21.27    5.15
   4  -1 -13   22.36    3.51
   4  -1 -13   21.39    5.00
   4  -1 -13   19.71    2.66
   4   1  14   38.63    5.50
   4  -1 -14   32.32    5.52
  -4   1 -14   29.71    5.80
  -4  -1  14   45.38    5.80
   4   1  14   23.28    2.10
  -4  -1  14   35.01    6.15
   4  -1 -14   33.88    3.87
   4   1  15    7.42    4.89
   4  -1 -15    7.60    5.21
  -4  -1  15    0.89    4.83
  -4   1 -15   12.18    5.53
   4   1  15    9.99    1.90
   4  -1 -15    7.12    3.43
  -4  -1  15   11.69    5.73
  -4  -1  16   12.20    5.98
   4   1  16    5.56    4.98
   4  -1 -16    8.15    5.41
  -4   1 -16    8.81    5.83
   4   1  16    2.81    1.90
  -4  -1  16    2.82    5.12
   4  -1 -16    8.03    3.65
  -4  -1  17   13.74    6.33
   4   1  17    6.85    5.25
   4  -1 -17   13.78    5.82
  -4   1 -17   18.16    6.62
   4   1  17    9.45    2.19
  -4  -1  17   11.36    5.50
   4  -1 -17   11.34    3.81
   4   1  18    2.36    2.59
  -4  -1  18   16.44    6.59
   4   1  18    5.66    5.52
   4  -1 -18    5.43    6.04
  -4   1 -18    8.72    6.12
   4   1  18    5.73    2.18
  -4  -1  18    0.52    5.58
   4  -1 -18    5.19    4.02
  -4  -1  19    6.24    6.39
   4   1  19    3.79    2.65
   4   1  19    5.95    5.99
   4  -1 -19    1.72    5.94
  -4   1 -19    0.61    6.43
   4   1  19    1.81    2.15
   4  -1 -19    7.68    4.04
  -4  -1  19    1.63    5.84
   4  -1 -20    1.81    6.10
   4  -1 -20   -1.67    3.89
   4   1  20   -3.95    5.90
  -4   1 -20   11.63    6.61
   4   1  20    5.21    2.77
  -4  -1  20    2.35    6.37
  -4  -1  20    8.45    6.03
  -4   1 -21    2.04    6.69
   4  -1 -21   11.44    6.50
   4   1  21    1.13    2.75
  -4  -1  21    1.81    6.37
   4  -1 -21    2.09    4.25
   4  -1 -22    1.81    4.41
   4  -1 -22   -2.66    6.55
  -4   1 -22   -1.42    7.28
  -4   1 -22  -10.76    7.34
   4   1  22   -0.72    2.77
  -4  -1  22    2.49    6.76
   4  -1 -23    2.25    4.46
  -4  -1  23   -3.19    6.92
   4   1  23   -0.72    2.80
  -4   1 -23   -2.98    7.50
   4  -1 -23   -3.47    6.99
   4  -1 -24   -1.94    4.47
  -4  -1  24    7.24    7.46
   4   1  24    2.43    2.87
  -4   1 -24   10.01    7.82
   4  -1 -24   -0.73    7.24
   4  -1 -25    1.60    4.68
  -4   1 -25   -3.99    8.06
   4  -1 -25    4.52    7.74
  -4  -1  25    7.40    7.51
   4  -1 -26    4.65    7.95
  -4   1 -26   10.73    8.68
  -4  -1  26   -2.06    7.55
   4  -1 -27    3.20    8.04
  -4  -1  27   12.54    8.06
   4  -2  27   -6.12    5.37
   4  -2  26    8.98    5.04
   4   2 -25   -0.33    4.32
   4  -2  25    1.90    4.94
  -4  -2 -25    2.55    8.21
   4   2 -24    1.36    3.80
   4  -2  24    3.80    5.06
  -4  -2 -24    9.00    8.23
   4   2 -23    2.35    3.48
   4  -2  23    7.08    5.06
  -4  -2 -23   -7.90    7.73
   4  -2  22    6.09    4.92
  -4  -2 -22   -6.82    7.56
   4   2 -22    2.47    3.36
  -4  -2 -22   -7.21    6.67
  -4  -2 -21    0.64    5.93
   4  -2  21    5.09    4.78
  -4  -2 -21   13.77    7.45
  -4  -2 -21   -0.71    6.37
  -4   2  21   -2.67    5.81
   4   2 -21    9.32    3.43
   4   2 -20   -2.62    3.11
   4  -2  20   -0.46    4.54
  -4  -2 -20    3.74    5.82
  -4  -2 -20    0.69    6.80
   4  -2  20    6.40    6.23
  -4   2  20   -1.02    5.38
  -4  -2 -20    1.39    6.37
   4   2 -19    1.82    2.96
   4  -2  19    7.64    4.88
  -4  -2 -19    3.65    6.11
  -4  -2 -19    0.68    6.57
  -4   2  19   10.72    5.57
   4  -2  19   -2.79    6.05
  -4  -2 -19    5.90    6.66
   4  -2  18   -1.76    4.23
  -4  -2 -18   15.56    6.73
  -4   2  18    4.15    5.42
   4  -2  18   11.72    5.97
  -4  -2 -18    4.13    5.73
   4   2 -18    7.06    2.95
  -4  -2 -18    6.70    6.40
  -4  -2 -17    1.97    6.46
   4   2 -17    3.91    1.34
   4  -2  17    3.88    4.30
  -4  -2 -17   -1.18    5.87
   4  -2  17    0.51    5.35
  -4   2  17    3.51    4.92
   4   2 -17   -0.34    2.74
  -4  -2 -17   -1.71    5.49
   4   2 -16   25.37    2.31
  -4  -2 -16   40.88    7.33
   4  -2  16   30.72    5.03
  -4  -2 -16   27.69    6.72
   4  -2  16   24.49    5.70
  -4   2  16   31.28    5.38
   4   2 -16   28.99    3.02
  -4  -2 -16   38.04    6.26
   4   2 -15   17.68    2.34
  -4  -2 -15   14.94    6.45
   4  -2  15   23.80    4.63
  -4   2  15   31.92    5.33
   4  -2  15   30.81    5.59
  -4  -2 -15   14.57    5.89
  -4  -2 -15   12.78    5.66
   4   2 -15   14.43    2.55
   4   2 -14    7.93    2.07
  -4  -2 -14    4.23    5.82
   4   2 -14   10.93    2.26
  -4   2  14    9.36    4.30
  -4  -2 -14    0.49    5.24
   4  -2  14   13.18    5.16
   4  -2  14   14.78    4.26
  -4  -2 -14   -2.05    5.04
   4   2 -13    4.61    1.76
   4   2 -13    1.00    2.21
  -4  -2 -13    8.20    5.57
   4  -2  13   -0.39    3.94
   4  -2  13    2.78    4.47
  -4  -2 -13    6.82    5.26
  -4   2  13    2.66    4.04
  -4  -2 -13    4.93    4.86
  -4  -2 -12   -3.31    4.63
  -4  -2 -12   11.35    5.49
   4  -2  12    2.64    3.92
   4   2 -12    3.43    2.29
   4  -2  12    9.98    4.28
  -4  -2 -12   -2.55    4.82
  -4   2  12    3.33    3.69
   4   2 -12    1.57    1.61
   4   2 -12    1.90    1.47
   4  -2  11  211.39    9.73
  -4   2  11  208.81    9.05
  -4  -2 -11  193.72    9.91
  -4  -2 -11  191.85   10.28
  -4  -2 -11  194.57   11.25
   4   2 -11  213.41    8.03
   4  -2  11  190.92    9.55
  -4  -2 -10   25.07    4.90
  -4  -2 -10   16.90    5.57
   4   2 -10   27.48    3.03
  -4   2  10   32.11    3.78
  -4  -2 -10   26.60    4.81
   4  -2  10   29.46    4.29
   4  -2  10   19.86    4.09
  -4  -2 -10   30.87    3.23
  -4  -2  -9  283.57   12.76
   4  -2   9  306.66   11.80
   4   2  -9  306.77   12.02
  -4   2   9  297.32   11.19
  -4  -2  -9  319.27   12.43
   4   2  -9  284.27   10.86
  -4  -2  -9  270.90   10.88
   4  -2   9  277.71   12.03
   4   2  -8   15.62    2.99
  -4   2   8   14.78    2.79
  -4   2   8   12.81    3.23
  -4  -2  -8   19.02    4.07
   4  -2   8   13.55    3.67
   4   2  -8   12.84    3.31
  -4  -2  -8   10.36    2.77
   4  -2   8   15.29    3.60
   4   2  -8   12.68    3.48
   4   2  -7    2.71    2.90
  -4  -2  -7    7.12    3.54
  -4   2   7    9.11    3.18
  -4   2   7    4.92    2.48
   4  -2   7    6.75    3.66
  -4  -2  -7    2.47    2.50
   4   2  -7    9.86    3.38
   4  -2   7    6.34    3.26
   4   2  -7   12.66    3.46
   4  -2   6  179.68    7.57
   4   2  -6  180.70    8.30
  -4  -2  -6  193.81    8.24
  -4   2   6  175.99    6.89
  -4   2   6  179.26    7.70
   4   2  -6  167.09    7.91
  -4  -2  -6  166.83    9.74
   4   2  -6  181.12    8.22
  -4   2   5  409.06   15.42
  -4   2   5  428.15   15.32
  -4   2   5  437.57   14.24
   4   2  -5  419.76   15.85
   4   2  -5  423.49   15.83
   4  -2   5  433.84   14.91
  -4  -2  -5  420.32   17.18
   4   2  -5  428.65   15.71
  -4  -2  -5  416.34   14.60
  -4   2   4  280.63   11.18
  -4  -2  -4  278.20   11.95
  -4   2   4  300.71   10.24
   4  -2   4  301.21   10.40
  -4   2   4  304.51   11.17
  -4  -2  -4  285.25   10.47
  -4  -2  -4  269.11   12.67
   4   2  -4  285.04   11.69
   4   2  -4  265.36   11.37
   4   2  -4  275.12   11.59
   4   2  -3 1167.05   40.13
  -4   2   3 1212.43   39.62
  -4  -2  -3 1218.14   40.44
  -4   2   3 1200.15   39.02
   4  -2   3 1221.41   38.63
  -4   2   3 1131.08   39.71
  -4  -2  -3 1259.52   39.18
   4   2  -3 1218.04   39.96
  -4  -2  -3 1201.32   41.04
   4   2  -3 1208.22   40.36
  -4  -2  -2   92.38    5.98
  -4   2   2   89.44    5.26
  -4   2   2   94.24    4.84
   4   2  -2   84.41    5.74
   4  -2   2   96.36    5.73
   4  -2   2   85.19    5.53
   4  -2   2   90.43    3.76
   4   2  -2   87.49    5.75
   4   2  -2   91.85    6.20
  -4  -2  -2   92.36    6.66
   4   2  -2   81.65    5.38
  -4   2   1  301.21   11.23
  -4  -2  -1  315.44   12.37
  -4   2   1  305.50   11.84
  -4  -2  -1  309.58   11.55
   4   2  -1  312.25   11.85
   4  -2   1  319.40   12.18
  -4  -2  -1  291.59   12.66
   4   2  -1  316.29   12.87
   4   2   0   74.87    6.17
  -4   2   0   69.04    4.76
  -4   2   0   66.33    4.04
   4  -2   0   62.54    4.20
  -4  -2   0   69.43    5.47
  -4  -2   0   70.01    5.07
   4  -2   0   61.44    4.85
  -4  -2   0   67.96    4.64
   4   2   0   66.54    4.65
  -4   2  -1  265.31   10.15
   4  -2  -1  268.90   10.37
  -4  -2   1  278.76   11.31
  -4  -2   1  294.01   11.27
   4   2   1  251.26   10.44
  -4  -2   1  277.39   10.79
   4  -2  -1  270.93   10.77
  -4   2  -1  296.79   11.15
   4   2   1  276.42   12.33
  -4   2  -2   70.44    4.29
   4  -2  -2   74.15    4.62
  -4  -2   2   77.04    5.22
   4   2   2   76.92    4.77
  -4  -2   2   75.13    5.41
  -4  -2   2   75.97    5.14
  -4   2  -2   73.78    5.32
   4  -2  -2   75.59    4.96
  -4   2  -2   82.75    5.19
  -4   2  -3 1195.83   39.15
   4  -2  -3 1187.56   39.33
   4  -2  -3 1213.26   38.02
   4   2   3 1152.03   40.66
  -4  -2   3 1195.46   39.77
   4   2   3 1192.21   39.00
  -4   2  -3 1226.87   40.12
   4  -2  -3 1218.87   39.56
   4  -2  -4  308.95   11.49
  -4   2  -4  296.18   10.72
   4  -2  -4  303.92   10.32
   4   2   4  290.09   12.85
   4  -2  -4  299.69   11.49
   4   2   4  291.65   10.94
  -4  -2   4  313.39   12.18
  -4   2  -4  311.35   12.36
   4  -2  -5  399.00   14.54
   4  -2  -5  404.55   14.51
  -4   2  -5  390.79   15.50
   4   2   5  410.64   16.17
   4   2   5  403.83   13.90
  -4  -2   5  406.96   15.23
  -4   2  -5  405.93   14.09
   4  -2  -5  383.38   13.64
   4  -2  -6  172.04    7.60
  -4   2  -6  170.92    6.32
  -4  -2   6  176.67    8.59
   4   2   6  174.36    7.01
  -4   2  -6  182.59    7.57
   4  -2  -6  174.03    7.24
  -4   2  -6  203.91    9.02
   4  -2  -7    4.53    2.86
   4  -2  -7    6.05    2.92
  -4   2  -7    8.84    4.03
  -4  -2   7    3.90    4.02
   4   2   7    8.15    2.31
  -4  -2   7    7.75    3.57
  -4   2  -7    8.64    3.14
   4  -2  -8   17.55    3.26
  -4   2  -8   11.68    4.45
  -4   2  -8    7.19    3.46
  -4  -2   8   11.93    3.76
  -4   2  -8    7.58    1.21
  -4  -2   8   11.41    4.38
   4  -2  -8    7.75    3.35
  -4   2  -9  318.97   13.65
   4  -2  -9  320.05   12.21
  -4  -2   9  327.24   12.95
  -4   2  -9  329.59   12.87
   4  -2  -9  311.32   12.43
   4  -2 -10   30.66    3.73
  -4  -2  10   17.09    4.33
   4  -2 -10   24.81    4.13
  -4   2 -10   22.31    4.41
   4  -2 -11  210.00    8.52
   4  -2 -11  175.62    6.44
  -4   2 -11  212.24    9.66
  -4  -2  11  200.80    9.49
   4  -2 -11  200.69    9.14
   4   2  11  194.78    7.22
   4   2  12    6.78    2.17
   4  -2 -12    9.02    3.45
   4  -2 -12    5.88    1.44
  -4   2 -12   13.91    4.80
   4  -2 -12    2.44    4.16
  -4  -2  12   10.91    4.53
  -4  -2  13    3.76    4.63
   4  -2 -13    2.28    4.52
   4  -2 -13    3.43    3.54
  -4   2 -13    3.86    4.83
   4  -2 -13    0.64    1.60
   4   2  13    2.28    2.15
   4   2  14    9.78    2.34
   4  -2 -14   13.19    5.00
  -4  -2  14   14.68    5.43
   4  -2 -14   10.77    3.77
  -4  -2  14   12.64    5.53
   4  -2 -14    6.03    1.82
  -4   2 -14   11.08    5.33
   4   2  15   14.73    2.62
   4  -2 -15   19.10    5.48
  -4  -2  15   15.14    5.59
   4  -2 -15   21.55    4.28
  -4  -2  15   24.84    6.25
   4  -2 -15   18.89    2.27
  -4   2 -15   22.57    5.98
   4   2  16   27.35    2.97
  -4  -2  16   39.32    6.18
   4  -2 -16   36.66    6.40
   4  -2 -16   30.24    4.61
  -4  -2  16   26.37    6.58
   4  -2 -16   26.61    2.55
  -4   2 -16   30.31    6.33
   4   2  17    4.44    2.55
   4  -2 -17   -3.05    4.08
   4  -2 -17    5.09    5.55
  -4  -2  17    7.84    5.86
  -4  -2  17    4.74    5.61
  -4   2 -17    6.08    6.02
   4   2  18    3.97    2.53
   4  -2 -18    8.47    4.31
  -4  -2  18    1.64    5.87
   4  -2 -18    2.17    5.84
  -4  -2  18   11.99    6.42
  -4   2 -18    2.92    6.21
   4   2  19    2.96    2.63
   4  -2 -19   13.90    4.53
   4  -2 -19    9.76    5.96
  -4  -2  19    6.83    6.17
  -4   2 -19    6.75    6.37
  -4  -2  19   -2.26    6.05
  -4  -2  20   -1.74    6.29
   4   2  20    0.85    2.69
   4  -2 -20   -3.79    4.35
   4  -2 -20   -3.04    6.19
  -4  -2  20   -0.59    6.32
  -4   2 -20   -3.87    6.49
   4  -2 -21   -4.48    6.58
  -4   2 -21   -5.40    6.89
   4   2  21    3.13    2.79
   4  -2 -21    2.74    4.42
  -4  -2  21   12.59    6.82
  -4   2 -22    0.70    7.03
   4  -2 -22    2.67    6.82
   4   2  22    8.15    2.89
   4  -2 -22   -2.02    4.48
  -4  -2  22    3.08    6.65
  -4   2 -23   -1.47    7.32
   4  -2 -23   -4.18    7.16
   4   2  23    0.18    2.88
  -4  -2  23   -9.49    7.24
   4   2  23    2.10    3.47
   4  -2 -23   -0.42    4.77
   4   2  24    2.08    3.60
  -4  -2  24    7.77    7.29
   4  -2 -24   10.14    7.57
  -4   2 -24    2.29    7.35
   4  -2 -24   -1.72    4.93
  -4  -2  25    1.32    7.17
   4  -2 -25   -9.78    7.93
  -4   2 -25   -3.16    7.67
   4  -2 -25    7.52    4.97
  -4   2 -26   -2.44    7.65
   4  -2 -26    7.79    8.14
  -4   2 -26   -4.08    8.21
  -4  -2  26    0.68    7.35
  -4  -2  27   18.56    7.97
   4  -3  28    4.31    5.42
   4  -3  27    1.09    5.57
   4  -3  26    4.36    5.60
  -4  -3 -25    2.64    8.82
   4  -3  25    1.63    5.51
  -4  -3 -24   -2.55    8.31
   4  -3  24   -2.72    5.44
   4   3 -24   -2.77    3.81
  -4  -3 -23    4.90    7.77
  -4   3  23   -4.41    3.07
   4  -3  23    5.39    5.31
   4   3 -23    3.95    3.70
   4   3 -22    3.97    3.46
   4  -3  22    3.73    5.12
  -4   3  22    3.66    3.12
  -4  -3 -22   -4.69    7.40
   4   3 -22    2.37    1.75
   4   3 -22    0.49    1.87
   4   3 -21   -4.17    3.38
   4  -3  21    2.10    5.06
  -4   3  21    3.56    3.11
  -4  -3 -21   13.42    7.66
  -4  -3 -21   -8.09    6.03
  -4   3  21    7.41    5.67
  -4  -3 -21    3.54    6.72
   4   3 -21   -1.19    2.35
   4   3 -20    4.27    3.26
  -4  -3 -20   21.23    6.54
  -4  -3 -20   19.20    7.52
   4  -3  20    9.81    5.29
  -4   3  20    2.43    3.12
  -4   3  20   -0.50    5.46
  -4  -3 -20   11.16    6.51
   4   3 -20    6.48    2.65
   4   3 -19   -0.19    2.99
  -4  -3 -19   -5.91    5.79
   4  -3  19    0.57    5.89
  -4  -3 -19    3.38    7.00
   4  -3  19   -1.52    4.65
  -4   3  19    0.25    3.24
  -4  -3 -19    4.79    6.15
  -4   3  19   12.47    5.58
  -4   3  18    0.45    4.92
   4  -3  18   -6.50    6.20
  -4  -3 -18   -4.49    6.55
  -4  -3 -18   10.73    6.72
   4  -3  18   -5.46    4.74
  -4   3  18   -3.00    3.08
  -4  -3 -18   11.47    6.04
   4   3 -18    5.57    2.84
  -4   3  17    0.86    4.86
   4  -3  17   14.43    5.94
  -4  -3 -17    4.86    6.33
  -4   3  17   -2.01    3.09
   4  -3  17    5.34    4.90
  -4  -3 -17   -1.67    5.36
   4   3 -17    2.13    2.58
  -4   3  16    4.02    4.52
   4  -3  16   -0.95    4.68
  -4   3  16   -2.77    3.10
  -4  -3 -16   -4.02    6.03
   4  -3  16    3.92    5.50
  -4  -3 -16    5.14    6.04
   4   3 -16    1.29    2.34
  -4  -3 -16   -1.08    5.37
  -4   3  15   14.28    4.68
  -4   3  15   15.10    3.35
   4  -3  15   25.39    5.15
  -4  -3 -15    7.64    5.97
   4  -3  15   18.07    5.42
  -4  -3 -15   33.16    6.79
   4   3 -15   11.38    2.21
  -4  -3 -15    5.74    5.19
  -4  -3 -14   34.71    5.79
  -4   3  14   50.85    5.21
  -4  -3 -14   60.38    7.04
   4  -3  14   55.55    6.14
  -4  -3 -14   41.41    6.69
   4  -3  14   59.32    5.91
  -4   3  14   42.18    3.94
  -4  -3 -13   40.27    6.67
   4  -3  13   55.53    6.06
  -4  -3 -13   70.70    6.89
  -4   3  13   62.77    5.25
  -4   3  13   55.92    4.31
  -4  -3 -13   62.32    6.41
  -4   3  13   44.86    3.09
   4  -3  13   59.00    5.74
  -4   3  12   89.01    5.86
  -4  -3 -12   91.50    7.11
   4  -3  12   81.77    6.65
  -4   3  12   78.11    5.05
   4  -3  12   81.58    6.76
  -4   3  12   87.59    4.23
  -4  -3 -12   88.13    7.00
  -4  -3 -12   80.46    7.59
   4   3 -12   91.40    5.38
  -4  -3 -11  105.28    7.26
   4   3 -11   96.73    6.48
   4  -3  11   98.30    6.70
   4  -3  11   99.06    7.02
  -4  -3 -11   92.54    4.94
  -4   3  11   98.42    5.40
  -4  -3 -11   94.66    8.04
  -4  -3 -11   91.72    7.05
   4   3 -11   89.12    5.55
  -4   3  11  101.37    4.71
  -4  -3 -10  109.82    7.33
   4   3 -10  106.57    6.68
   4  -3  10  110.14    6.64
  -4  -3 -10   97.68    5.13
   4  -3  10  111.38    7.14
  -4   3  10   99.45    5.62
  -4  -3 -10  113.17    8.01
   4   3 -10  108.94    5.97
  -4  -3 -10  105.25    7.26
   4   3  -9  140.59    7.40
   4  -3   9  130.98    7.09
   4   3  -9  130.57    6.78
  -4  -3  -9  126.17    7.66
  -4  -3  -9  136.34    7.91
   4  -3   9  154.17    7.86
  -4  -3  -9  118.77    5.88
  -4   3   9  136.31    6.59
  -4   3   8  464.17   17.29
   4   3  -8  465.05   17.39
   4  -3   8  474.52   17.10
   4   3  -8  455.27   17.10
  -4  -3  -8  465.76   17.72
  -4  -3  -8  473.87   18.14
  -4   3   8  473.97   16.84
   4  -3   8  470.05   17.87
  -4  -3  -7  112.65    6.66
  -4   3   7  105.91    6.22
   4   3  -7  114.26    6.37
   4  -3   7  115.45    6.08
  -4   3   7  110.60    5.84
   4   3  -7  104.70    6.13
  -4  -3  -7   94.05    6.83
   4   3  -7  104.31    6.42
  -4   3   6  572.05   20.23
   4   3  -6  588.85   20.42
  -4   3   6  557.21   19.94
   4   3  -6  564.07   20.48
  -4  -3  -6  522.24   21.58
   4  -3   6  597.40   19.82
   4   3  -6  559.10   20.67
   4   3  -5   93.53    6.10
  -4   3   5   90.28    5.37
  -4   3   5   94.55    5.73
   4   3  -5   88.67    5.73
   4  -3   5   97.42    5.14
   4   3  -5   99.47    6.12
  -4  -3  -5  101.76    7.29
  -4   3   5  100.91    4.01
  -4  -3  -5   93.24    4.99
   4   3  -4  419.79   16.74
   4   3  -4  449.00   16.98
  -4  -3  -4  454.52   17.75
   4  -3   4  413.56   16.87
  -4   3   4  448.75   16.31
   4   3  -4  473.07   16.54
   4  -3   4  461.44   15.55
  -4   3   4  433.53   15.06
  -4   3   4  445.35   16.40
  -4  -3  -4  471.05   15.88
  -4   3   3   24.94    3.87
   4  -3   3   26.13    2.76
   4   3  -3   24.47    4.57
  -4  -3  -3   27.60    5.20
   4   3  -3   15.40    4.15
  -4  -3  -3   23.66    3.25
   4   3  -3   24.41    3.79
  -4   3   3   26.83    3.40
   4  -3   3   22.05    4.11
   4   3  -2  303.78   12.08
   4  -3   2  313.22   12.41
  -4   3   2  295.61   11.99
   4  -3   2  301.79   10.61
  -4  -3  -2  291.74   12.39
  -4   3   2  317.41   12.12
   4   3  -2  310.59   12.92
  -4  -3  -2  302.52   13.13
  -4  -3  -2  310.34   11.59
   4   3  -1  333.94   13.39
   4  -3   1  372.37   13.99
  -4   3   1  347.31   13.62
  -4  -3  -1  327.44   13.42
   4   3  -1  349.75   14.53
  -4   3   1  375.73   13.82
  -4  -3  -1  343.22   14.41
  -4  -3  -1  339.57   13.94
   4  -3   1  375.38   12.02
   4   3   0 1478.01   50.60
   4  -3   0 1493.04   49.67
   4   3   0 1514.79   49.21
  -4  -3   0 1484.28   49.35
  -4   3   0 1530.52   49.67
  -4  -3   0 1550.28   50.22
  -4  -3   0 1555.55   49.90
   4  -3   0 1482.54   49.61
   4  -3  -1  373.40   14.04
   4   3   1  312.74   14.35
  -4   3  -1  376.25   14.23
   4  -3  -1  382.73   14.07
  -4  -3   1  385.40   14.34
   4   3   1  366.50   15.29
   4   3   1  364.32   13.56
  -4  -3   1  376.87   13.80
  -4   3  -1  354.83   12.74
   4  -3  -1  363.27   13.00
   4  -3  -2  293.39    9.90
   4   3   2  299.67   12.60
   4  -3  -2  288.93   10.90
  -4   3  -2  282.98   10.59
  -4  -3   2  319.80   11.71
  -4   3  -2  298.75   12.14
   4  -3  -2  298.88   11.83
  -4  -3   2  294.67   11.77
   4   3   2  293.11   11.29
  -4   3  -3   20.36    2.73
   4   3   3   20.54    4.45
   4  -3  -3   20.10    3.75
   4   3   3   20.08    3.50
  -4  -3   3   21.33    4.04
  -4  -3   3   21.13    3.52
   4  -3  -3   19.52    2.92
   4  -3  -3   20.87    2.15
  -4  -3   3   22.40    2.04
  -4   3  -3   21.13    4.21
   4   3   4  453.81   15.75
  -4  -3   4  463.21   16.71
   4   3   4  482.34   17.64
   4  -3  -4  464.96   14.96
  -4  -3   4  466.57   16.22
   4  -3  -4  456.77   15.78
  -4   3  -4  429.86   15.33
   4  -3  -4  459.24   16.38
  -4   3  -4  455.35   16.95
  -4  -3   4  414.95   14.34
   4   3   5  115.30    7.50
   4  -3  -5   99.90    5.95
   4   3   5  101.42    5.43
  -4  -3   5  116.73    6.84
   4  -3  -5  103.26    4.91
  -4   3  -5  117.89    6.93
   4   3   6  495.39   19.51
   4   3   6  451.87   20.15
   4  -3  -6  525.77   18.25
   4  -3  -6  521.47   17.28
  -4  -3   6  502.31   18.63
  -4   3  -6  488.62   16.80
  -4   3  -6  497.58   18.85
   4   3   7  102.14    8.61
   4  -3  -7  103.32    5.52
  -4   3  -7  108.44    6.92
   4  -3  -7  101.04    6.04
  -4   3  -7  109.14    4.65
  -4  -3   7  104.32    6.86
   4  -3  -8  483.64   17.68
  -4  -3   8  513.50   18.54
  -4  -3   8  508.37   18.89
   4  -3  -8  491.37   18.08
  -4  -3   9  146.24    7.60
   4  -3  -9  122.19    6.81
   4  -3  -9  126.42    6.95
  -4   3  -9  136.61    5.36
   4  -3 -10  115.62    6.39
   4   3  10  102.48    5.24
  -4   3 -10  111.71    4.56
  -4   3 -10  107.82    6.68
  -4  -3  10  107.15    7.03
   4  -3 -10  102.59    6.46
   4  -3 -11  105.62    6.43
   4   3  11  111.09    5.30
  -4   3 -11  102.14    4.45
  -4  -3  11  100.26    7.12
  -4   3 -11  110.28    7.04
   4  -3 -11  104.57    6.72
   4   3  12   80.47    4.59
   4  -3 -12   92.07    6.03
  -4   3 -12   86.28    6.79
  -4  -3  12   86.31    7.15
   4  -3 -12   73.25    6.28
  -4   3 -13   62.85    7.06
  -4  -3  13   50.37    6.53
   4  -3 -13   67.45    6.34
   4   3  13   58.54    4.05
  -4   3 -13   63.34    6.56
   4  -3 -13   63.26    5.35
  -4  -3  13   65.27    6.79
  -4   3 -14   48.02    6.75
   4  -3 -14   59.12    6.54
  -4  -3  14   41.40    6.32
   4   3  14   46.63    3.88
  -4   3 -14   58.14    6.58
   4  -3 -14   48.51    5.10
  -4  -3  14   58.54    6.84
  -4   3 -15   12.68    5.91
   4  -3 -15   15.41    5.58
  -4  -3  15   17.40    5.95
   4   3  15    9.00    2.96
  -4   3 -15   11.24    5.49
   4  -3 -15   15.23    4.61
  -4  -3  15   14.24    6.11
  -4   3 -16    2.40    5.74
   4  -3 -16    9.20    5.50
  -4  -3  16   -3.15    5.79
   4   3  16    0.80    2.79
  -4   3 -16    0.52    5.77
   4  -3 -16    1.87    4.29
  -4  -3  16    7.65    5.76
  -4   3 -17    4.37    5.75
  -4  -3  17    6.63    5.93
   4  -3 -17   -2.06    5.51
   4   3  17    1.64    2.83
  -4   3 -17   -2.76    5.58
   4  -3 -17    5.42    4.68
  -4  -3  17    6.35    5.75
  -4   3 -18   -1.30    6.11
   4  -3 -18   -1.63    5.78
  -4  -3  18   -2.32    6.08
   4   3  18    3.57    3.04
  -4   3 -18   -2.33    6.20
   4  -3 -18    0.80    4.38
  -4  -3  18    3.83    6.15
  -4   3 -19    4.03    6.39
  -4  -3  19   -1.80    6.14
   4  -3 -19    7.47    6.06
   4   3  19    4.29    3.16
  -4   3 -19   -6.13    6.33
   4  -3 -19   12.39    4.71
  -4  -3  19    5.67    6.22
  -4   3 -20    3.47    6.74
   4  -3 -20    6.66    6.34
   4   3  20    5.04    3.18
  -4   3 -20   11.55    6.61
   4  -3 -20    7.66    4.86
  -4  -3  20    3.51    6.26
  -4   3 -21    3.59    6.84
   4  -3 -21    4.45    6.46
   4   3  21   -1.11    3.17
  -4   3 -21    6.72    6.86
   4  -3 -21   -2.19    4.75
  -4  -3  21    7.25    6.37
  -4   3 -22    4.43    7.13
   4  -3 -22   10.68    7.21
   4   3  22    2.71    3.25
  -4   3 -22    7.71    7.11
   4  -3 -22    8.12    5.12
  -4  -3  22    4.97    6.36
  -4   3 -23    0.76    7.11
   4  -3 -23    5.59    7.47
   4   3  23    1.37    3.24
  -4   3 -23    0.73    7.20
   4  -3 -23    1.39    5.02
  -4  -3  23   -0.64    6.98
   4  -3 -24   -5.23    5.19
   4  -3 -24   -5.85    7.53
  -4   3 -24   12.15    7.81
  -4   3 -24   -1.56    7.46
  -4  -3  24   -3.93    7.39
   4  -3 -25    8.37    8.08
  -4   3 -25   -7.10    7.81
  -4   3 -25   -3.20    7.42
  -4  -3  25   11.39    7.54
   4  -3 -26    3.92    8.08
  -4  -3  26    2.05    7.61
  -4   3 -26   -4.09    7.83
  -4  -3  27   -0.70    7.98
   4  -4  28    0.61    6.01
   4  -4  27    0.61    5.98
   4  -4  26    6.15    6.07
   4  -4  25    1.22    5.82
   4  -4  24    7.29    5.90
  -4  -4 -24    4.39    8.72
   4  -4  23   -3.01    5.90
   4   4 -23    2.17    3.42
  -4  -4 -23   -5.06    8.26
  -4  -4 -22   -0.81    7.80
   4  -4  22    1.78    5.64
   4   4 -22    5.91    3.25
  -4  -4 -21   -2.41    5.74
   4   4 -21   -2.65    3.10
  -4  -4 -21    1.55    7.68
   4  -4  21    4.10    5.49
  -4   4  21    2.48    2.81
  -4   4  20   -0.20    2.86
  -4  -4 -20   -9.41    5.83
   4  -4  20    5.18    5.48
  -4  -4 -20   -2.96    7.19
  -4  -4 -20    0.71    6.58
   4   4 -20   -5.37    2.98
  -4   4  19   -2.16    3.03
  -4  -4 -19   -1.15    5.50
   4  -4  19  -10.74    5.75
   4  -4  19    0.58    6.23
  -4  -4 -19   14.79    7.34
   4   4 -19   -0.47    2.60
  -4  -4 -19    2.77    6.29
  -4  -4 -18    8.95    5.63
  -4  -4 -18   -1.37    6.88
   4  -4  18    5.01    6.07
  -4  -4 -18    2.68    6.42
   4   4 -18    6.28    2.54
  -4   4  18    8.51    3.03
  -4  -4 -17   13.09    5.63
  -4  -4 -17   24.09    6.80
  -4  -4 -17   14.11    6.85
   4  -4  17   17.57    5.85
   4   4 -17   10.37    2.42
  -4   4  17   10.83    3.21
  -4  -4 -16   12.72    5.47
  -4  -4 -16    5.24    6.32
  -4  -4 -16    8.58    6.12
   4  -4  16   11.72    5.91
   4   4 -16    5.34    2.05
  -4   4  16    9.45    3.10
  -4   4  15    7.96    3.16
   4   4 -15    6.33    1.72
  -4   4  15   15.07    3.18
  -4  -4 -15    8.97    6.27
   4  -4  15   14.04    5.66
  -4  -4 -15   11.66    6.05
  -4  -4 -15    8.23    5.19
  -4   4  14   23.32    3.35
   4   4 -14   12.33    4.50
  -4   4  14   14.72    3.30
  -4  -4 -14   20.01    6.18
   4  -4  14   26.21    5.66
  -4  -4 -14   24.94    6.28
  -4  -4 -14   31.03    5.79
  -4  -4 -13   19.53    6.47
  -4   4  13    9.74    3.20
  -4   4  13    9.93    3.33
   4   4 -13   10.21    4.32
  -4  -4 -13    9.69    4.97
  -4  -4 -13   20.39    5.94
   4  -4  13    5.22    5.24
  -4  -4 -12   74.32    7.63
  -4   4  12   67.66    4.67
  -4  -4 -12   58.19    3.85
  -4   4  12   60.33    4.55
  -4  -4 -12   75.05    6.66
   4  -4  12   70.48    6.28
   4   4 -12   58.90    5.53
  -4  -4 -12   77.04    7.08
   4   4 -11   52.86    5.12
  -4   4  11   50.29    4.28
  -4  -4 -11   53.22    3.61
  -4  -4 -11   53.63    6.37
  -4  -4 -11   43.38    7.09
  -4  -4 -11   39.58    5.67
   4  -4  11   55.49    5.82
  -4  -4 -10  136.16    8.19
  -4  -4 -10  128.44    8.13
   4  -4  10  131.76    7.65
   4   4 -10  137.25    7.66
  -4  -4 -10  119.41    5.83
  -4   4  10  142.18    6.69
   4  -4  10  128.03    8.07
  -4  -4 -10  155.81    9.68
   4  -4   9   29.54    5.09
  -4   4   9   38.63    4.75
  -4  -4  -9   31.13    5.13
   4   4  -9   32.98    4.52
   4  -4   9   40.61    4.87
  -4   4   9   34.55    3.84
  -4  -4  -9   35.24    5.03
   4   4  -8  192.30    9.10
   4   4  -8  178.93    9.55
  -4   4   8  168.92    8.94
  -4  -4  -8  195.39    9.55
   4  -4   8  186.36    8.64
   4   4  -8  180.40    8.76
  -4   4   8  185.85    8.23
   4   4  -7    3.28    3.93
  -4   4   7   -1.35    3.60
   4   4  -7    2.82    4.09
  -4  -4  -7    4.44    4.16
  -4   4   7    7.43    3.19
   4  -4   7    3.29    3.45
   4   4  -7   -1.92    3.38
  -4   4   6  169.43    8.44
   4  -4   6  177.11    9.24
  -4   4   6  174.08    7.99
   4   4  -6  164.40    8.80
  -4  -4  -6  191.39    9.14
   4  -4   6  168.94    7.87
   4   4  -6  177.23    8.90
   4   4  -6  178.88    8.29
   4   4  -5  192.52    8.58
   4  -4   5  186.74    9.26
  -4   4   5  188.63    8.76
   4  -4   5  192.83    9.34
   4  -4   5  191.29    8.02
  -4  -4  -5  168.56    9.08
  -4  -4  -5  164.99    9.69
   4   4  -5  200.11    9.38
  -4  -4  -5  169.03    8.04
  -4  -4  -4  351.35   13.07
   4   4  -4  332.00   13.26
   4  -4   4  344.37   12.59
   4   4  -4  315.33   14.05
  -4  -4  -4  350.29   14.70
  -4   4   4  348.31   13.65
   4  -4   4  370.50   14.25
  -4  -4  -3  375.68   14.01
   4   4  -3  359.46   15.16
   4  -4   3  365.27   13.26
   4  -4   3  390.97   14.92
  -4   4   3  383.24   14.60
  -4   4   2  566.43   20.29
  -4  -4  -2  560.37   19.81
  -4  -4  -2  540.48   19.82
   4   4  -2  543.55   19.99
   4   4  -2  549.66   21.01
   4  -4   2  571.25   18.83
   4  -4   2  554.40   20.36
   4   4  -1   54.08    5.57
  -4  -4  -1   44.84    4.46
   4   4  -1   48.62    4.80
  -4   4   1   51.68    4.92
  -4  -4  -1   44.16    4.27
   4  -4   1   57.84    4.84
   4   4   0    1.37    4.39
   4  -4   0   -0.65    3.24
   4   4   0    4.80    3.67
   4   4   0    4.31    3.89
  -4  -4   0   -0.56    3.02
  -4   4   0    1.35    3.60
  -4  -4   0    0.58    3.22
   4  -4  -1   61.46    4.98
  -4  -4   1   61.16    3.85
   4   4   1   58.19    5.72
   4  -4  -1   71.95    5.27
   4   4   1   64.42    4.98
   4  -4  -1   62.63    3.68
  -4  -4   1   57.54    4.60
  -4   4  -1   60.06    5.35
   4   4   2  500.55   20.11
   4  -4  -2  546.09   19.38
  -4   4  -2  569.92   19.98
  -4  -4   2  529.32   17.92
   4   4   2  535.23   19.04
  -4  -4   2  574.40   19.17
  -4   4  -2  518.75   17.77
   4  -4  -2  522.96   18.16
   4  -4  -2  539.85   19.58
   4   4   3  363.05   13.67
   4  -4  -3  389.02   14.33
  -4   4  -3  389.78   14.79
   4  -4  -3  361.38   14.04
  -4  -4   3  354.02   12.42
   4   4   3  373.94   15.03
  -4  -4   3  369.74   13.76
  -4   4  -3  344.59   12.45
   4  -4  -3  360.21   12.93
   4  -4  -4  332.04   11.25
   4   4   4  309.87   13.67
   4  -4  -4  304.40   11.53
  -4  -4   4  317.09   12.20
  -4   4  -4  298.35   11.00
  -4  -4   4  308.95   10.73
  -4   4  -4  340.31   13.33
   4  -4  -4  319.88   12.82
   4   4   4  306.70   12.12
  -4  -4   5  173.12    8.50
  -4   4  -5  149.76    6.37
  -4   4  -5  156.56    8.44
  -4   4  -5  157.04    6.82
   4   4   5  156.48    9.83
   4  -4  -5  161.50    8.10
  -4  -4   5  155.62    5.79
   4  -4  -5  166.74    6.70
   4   4   5  143.41    8.80
   4   4   6  173.68    9.32
  -4   4  -6  169.55    6.78
  -4   4  -6  144.78    8.49
  -4  -4   6  143.81    5.48
   4   4   6  162.38   10.10
   4  -4  -6  164.83    8.20
  -4  -4   6  170.73    8.60
   4  -4  -6  167.27    6.91
   4  -4  -7    1.78    3.00
  -4  -4   7   -4.11    4.29
   4  -4  -7    1.01    3.61
   4   4   7    1.21    5.76
  -4   4  -7    2.46    2.44
   4   4   7   -0.48    4.69
   4   4   8  231.08   11.15
   4  -4  -8  195.20    9.45
   4   4   8  219.76   12.00
  -4  -4   8  198.95   10.03
   4  -4  -8  193.96    8.74
   4   4   9   38.79    3.93
   4  -4  -9   31.32    4.35
   4   4   9   34.56    7.06
   4  -4  -9   37.31    4.69
   4  -4 -10  123.38    7.39
  -4  -4  10  151.18    8.44
   4   4  10  137.37    6.67
   4   4  10  147.69   10.47
   4  -4 -10  152.94    7.83
  -4   4 -10  133.91    6.10
   4   4  11   51.37    4.36
   4  -4 -11   50.71    5.30
   4  -4 -11   45.07    5.22
  -4   4 -11   53.65    3.82
  -4  -4  11   64.22    6.40
   4   4  12   61.14    4.56
   4  -4 -12   63.82    5.86
  -4  -4  12   71.67    6.86
  -4   4 -12   59.88    3.96
   4  -4 -12   51.04    5.75
  -4   4 -12   61.21    6.83
  -4  -4  13    5.81    5.38
   4  -4 -13    6.58    4.47
  -4   4 -13   15.74    5.78
   4  -4 -13   10.05    4.83
   4   4  13   12.70    3.42
  -4  -4  13   11.04    5.84
  -4   4 -13    9.55    2.91
   4  -4 -14   20.33    5.05
  -4   4 -14   29.42    6.51
  -4  -4  14   23.36    6.14
   4  -4 -14   22.15    5.54
   4   4  14   18.49    3.58
  -4  -4  14   15.43    6.20
   4  -4 -15   13.17    4.80
  -4   4 -15   21.18    6.20
   4  -4 -15   19.60    6.09
  -4  -4  15   16.92    5.92
   4   4  15   18.22    3.63
  -4  -4  15   17.56    6.11
   4  -4 -16    8.47    4.84
  -4   4 -16    2.45    5.81
  -4  -4  16   11.61    6.28
   4  -4 -16    7.97    5.65
   4   4  16   11.60    3.46
  -4  -4  16   11.77    6.23
   4  -4 -17   17.03    5.14
  -4   4 -17   34.48    6.87
   4  -4 -17   11.66    6.00
  -4  -4  17   27.31    6.64
   4   4  17   18.94    3.79
  -4  -4  17   26.53    6.64
   4  -4 -18   17.99    5.32
  -4   4 -18    0.66    6.23
  -4  -4  18   -5.46    6.44
   4  -4 -18    6.14    6.10
   4   4  18    8.06    3.64
  -4  -4  18    2.85    6.29
   4  -4 -19    1.85    5.05
  -4   4 -19    5.47    6.47
   4  -4 -19    3.53    6.49
   4   4  19   -2.64    3.43
  -4  -4  19   11.18    6.51
   4  -4 -20    3.79    5.04
  -4   4 -20    2.12    6.51
   4  -4 -20    1.85    6.50
   4   4  20    7.24    3.61
  -4  -4  20    8.49    6.96
   4  -4 -21    8.26    5.52
  -4   4 -21    8.75    6.92
   4  -4 -21    0.65    6.65
   4   4  21   -0.27    3.45
  -4  -4  21   -2.49    6.98
   4  -4 -22    3.49    5.30
   4   4  22   -4.11    3.70
   4  -4 -22   -1.35    6.81
  -4   4 -22   -4.50    6.76
  -4  -4  22    3.19    6.79
   4  -4 -23  -10.53    7.40
  -4   4 -23   -3.84    7.20
  -4  -4  23    4.57    7.23
   4  -4 -24    9.49    7.49
  -4   4 -24   -4.71    7.39
  -4  -4  24   -4.67    7.15
   4  -4 -25    8.35    8.06
  -4   4 -25   -0.80    7.87
  -4  -4  25  -10.21    7.95
  -4  -4  26    6.94    8.07
   4  -4 -26   -0.79    8.22
   4  -5  27    0.68    6.42
   4  -5  26    7.47    6.66
   4  -5  25   11.50    6.81
   4  -5  24   13.42    6.54
   4  -5  23    0.66    6.22
  -4  -5 -23    4.37    8.48
   4   5 -22   -0.16    2.81
   4  -5  22    3.28    6.28
  -4  -5 -22   -1.68    8.47
  -4  -5 -21   -0.81    8.05
   4   5 -21    1.64    2.71
  -4  -5 -20   -5.40    7.63
   4   5 -20    3.69    2.56
  -4  -5 -20   -0.58    5.57
  -4  -5 -19   -2.22    7.03
   4   5 -19    4.07    2.42
  -4  -5 -19   -7.35    5.72
   4   5 -19    5.85    5.24
   4   5 -18   -1.53    4.82
  -4  -5 -18    9.96    7.01
   4  -5  18   13.34    6.33
   4   5 -18    4.86    2.26
  -4  -5 -18    3.87    5.18
  -4  -5 -18    1.40    6.78
  -4  -5 -17   -1.38    6.17
   4   5 -17   15.69    5.04
   4   5 -17    3.81    2.11
  -4   5  17    2.68    3.68
  -4  -5 -17    9.74    5.32
   4  -5  17    2.79    6.01
  -4  -5 -17   12.29    6.82
   4  -5  16   16.57    6.33
   4   5 -16    8.68    2.01
   4   5 -16   21.69    5.23
  -4   5  16   10.66    4.10
  -4  -5 -16   14.89    6.43
  -4  -5 -16   17.66    6.86
  -4  -5 -16   16.40    5.60
   4  -5  15   22.41    6.08
   4   5 -15    9.88    1.86
   4   5 -15   33.21    5.42
  -4  -5 -15   29.22    6.81
  -4   5  15   23.02    4.21
  -4  -5 -15   27.94    6.71
  -4  -5 -15   19.13    5.65
  -4   5  14   25.19    4.30
  -4  -5 -14   25.94    6.86
  -4  -5 -14   15.64    5.38
   4   5 -14   18.70    4.85
  -4  -5 -14   22.51    6.55
   4  -5  14   20.38    5.78
   4  -5  13  162.43    9.32
  -4  -5 -13  154.53    9.17
  -4  -5 -13  155.47   10.53
  -4   5  13  154.57    7.63
   4   5 -13  178.04    8.77
  -4  -5 -13  159.45   10.13
  -4  -5 -12   42.93    3.38
  -4  -5 -12   53.39    7.55
   4   5 -12   53.81    5.56
  -4  -5 -12   56.16    6.72
  -4  -5 -12   54.95    6.08
   4  -5  12   38.75    6.00
  -4  -5 -11   95.98    5.10
  -4  -5 -11  116.49    7.67
   4  -5  11  117.65    7.63
  -4  -5 -11  117.62    9.07
   4   5 -11  115.05    7.12
  -4  -5 -11  126.29    8.48
   4  -5  10   12.16    4.68
   4   5 -10    8.08    3.99
  -4  -5 -10    5.89    4.58
  -4  -5 -10   15.02    5.69
   4   5 -10   -2.24    5.37
   4  -5   9   35.26    5.02
   4   5  -9   29.88    5.93
   4   5  -9   28.09    4.65
  -4  -5  -9   34.96    5.25
  -4   5   9   40.16    5.36
   4   5  -8   51.35    6.08
   4   5  -8   56.57    5.19
   4  -5   8   48.44    5.08
  -4  -5  -8   48.85    5.54
  -4   5   8   62.44    6.01
   4  -5   7  195.87    8.90
   4  -5   7  174.52    9.71
  -4  -5  -7  196.99    9.71
   4   5  -7  191.75    9.01
   4   5  -7  178.27    9.72
  -4   5   7  189.34    9.59
  -4   5   6   89.78    6.42
   4  -5   6   87.96    6.91
   4  -5   6   91.58    6.72
  -4  -5  -6   79.04    6.45
   4   5  -6  103.42    6.04
   4   5  -6   77.24    6.63
   4  -5   6   90.91    5.74
   4   5  -5  108.10    7.72
   4  -5   5  118.87    6.39
   4  -5   5  127.07    7.53
  -4   5   5  107.65    7.08
   4   5  -5  119.47    6.66
   4  -5   5  111.55    7.64
  -4  -5  -5  120.07    7.27
   4   5  -4   15.48    5.03
   4  -5   4    7.49    4.15
   4  -5   4   11.68    4.28
  -4  -5  -4   10.98    3.75
   4  -5   4    9.18    3.31
  -4  -5  -4   14.08    4.16
  -4   5   4   13.69    4.28
   4   5  -3   91.07    6.92
   4  -5   3   76.50    6.14
  -4  -5  -3   92.07    6.60
   4  -5   3   84.86    6.42
  -4   5   3   94.39    6.46
  -4  -5  -3   93.63    5.88
   4  -5   2   20.02    4.25
   4   5  -2   21.67    5.28
   4   5  -2   27.57    4.61
  -4  -5  -2   19.49    3.78
  -4   5   2   14.38    4.05
   4   5  -2   20.27    4.54
  -4  -5  -2   19.09    3.54
  -4  -5  -2   17.70    3.85
   4   5  -1  330.89   13.62
  -4   5   1  342.50   14.03
  -4  -5  -1  346.24   12.89
  -4  -5  -1  348.73   13.59
   4   5  -1  326.29   14.30
   4  -5   1  349.09   14.00
   4   5  -1  321.34   14.95
  -4  -5  -1  347.15   13.31
   4   5   0   64.01    6.76
   4   5   0   67.91    5.51
  -4  -5   0   65.58    4.41
  -4  -5   0   64.89    5.27
   4   5   0   59.53    5.67
  -4  -5   0   63.39    4.84
   4  -5   0   56.14    5.15
  -4   5   0   52.60    5.40
   4  -5  -1  342.85   13.62
   4   5   1  337.99   13.42
  -4  -5   1  347.37   12.35
   4   5   1  321.64   14.28
  -4   5  -1  355.48   14.07
  -4  -5   1  341.52   13.49
   4  -5  -1  318.73   11.69
  -4  -5   1  332.44   13.02
   4   5   2   20.24    4.21
  -4  -5   2   17.22    3.57
  -4  -5   2    9.58    4.03
  -4   5  -2   18.49    4.63
   4  -5  -2   11.36    3.65
  -4  -5   2   16.53    2.87
   4   5   2    9.44    4.61
   4  -5  -2   13.35    2.39
  -4  -5   3   98.96    4.89
  -4  -5   3   96.64    6.45
  -4   5  -3  117.22    7.17
   4  -5  -3   99.41    6.59
   4   5   3   94.44    6.34
   4  -5  -3   88.56    4.71
  -4  -5   3  100.62    5.77
   4   5   3  107.64    7.39
   4  -5  -3   95.16    6.10
   4   5   4   16.95    4.78
  -4   5  -4    3.98    3.06
  -4   5  -4    9.00    1.88
  -4  -5   4   12.76    3.29
   4  -5  -4    9.31    2.56
   4  -5  -4    9.63    3.25
  -4  -5   4   10.59    2.51
  -4   5  -4    7.99    4.43
   4  -5  -4   11.01    4.04
  -4   5  -5  101.84    4.40
   4  -5  -5  104.01    5.41
   4  -5  -5  117.96    6.98
  -4  -5   5   93.56    4.74
   4   5   5   95.70    7.37
   4   5   5  107.77    8.71
  -4   5  -5  105.95    5.68
   4  -5  -6   96.08    6.59
  -4   5  -6   84.57    5.05
  -4   5  -6   85.56    4.05
   4  -5  -6   78.38    5.08
   4   5   6   91.88    8.44
   4   5   6   93.72    7.31
  -4  -5   6   77.03    4.03
   4  -5  -7  181.87    8.17
   4   5   7  192.14   10.50
  -4  -5   7  178.99    6.78
   4   5   7  186.65   11.31
  -4   5  -7  179.61    7.84
   4  -5  -7  175.46    9.22
   4   5   8   53.60    6.60
   4   5   8   40.98    4.53
   4  -5  -8   53.20    4.75
   4  -5  -8   48.02    5.25
   4   5   8   51.41    7.72
   4   5   9   15.26    5.59
   4   5   9   22.53    3.94
   4   5   9   23.80    7.35
   4  -5  -9   25.83    4.38
   4  -5  -9   26.39    4.87
  -4   5 -10    5.57    3.31
   4   5  10    3.22    3.63
   4   5  10   14.47    7.07
  -4   5 -10    3.03    4.95
   4  -5 -10    8.56    4.61
   4  -5 -10   10.56    4.19
   4   5  11  123.69    6.72
  -4   5 -11  105.61    8.36
  -4  -5  11  114.23    8.35
   4  -5 -11  100.89    7.11
   4  -5 -11  102.02    7.54
   4   5  11  108.42    9.96
  -4   5 -11  125.92    6.14
  -4  -5  12   59.92    7.10
  -4   5 -12   47.94    4.34
   4   5  12   47.51    4.73
  -4  -5  12   42.90    6.50
   4  -5 -12   51.70    6.08
  -4   5 -12   38.97    6.27
   4  -5 -12   59.32    5.88
   4   5  12   56.97    8.80
   4  -5 -13  151.65    9.08
  -4   5 -13  155.66    7.21
  -4  -5  13  152.62   10.04
  -4  -5  13  162.82    9.90
   4  -5 -13  139.69    8.99
  -4   5 -13  173.92   10.29
   4   5  13  155.46    7.84
   4  -5 -14   18.37    5.47
  -4  -5  14   11.99    6.10
  -4   5 -14   19.81    6.14
   4  -5 -14   11.24    5.24
  -4   5 -14   16.58    3.83
   4   5  14   18.89    4.18
  -4  -5  14    8.19    6.20
  -4  -5  15   37.11    6.89
  -4  -5  15   25.72    6.73
   4  -5 -15   25.38    5.87
  -4   5 -15   39.84    6.93
   4  -5 -15   26.74    5.54
   4   5  15   30.56    4.41
  -4  -5  16   14.97    6.56
  -4  -5  16   27.19    6.70
   4  -5 -16   26.58    6.41
  -4   5 -16   22.48    6.39
   4  -5 -16   16.07    5.48
   4   5  16   17.69    4.08
  -4  -5  17    5.71    6.28
   4  -5 -17   -0.54    5.90
  -4   5 -17    9.71    6.25
   4  -5 -17   14.06    5.60
   4   5  17    8.01    3.91
  -4  -5  18    2.36    6.65
   4  -5 -18    8.04    6.18
  -4   5 -18    4.02    6.32
   4  -5 -18    3.48    5.31
   4   5  18    4.99    3.90
  -4  -5  19    1.82    6.82
   4  -5 -19   -1.21    6.34
  -4   5 -19    2.07    6.47
   4  -5 -19   -4.58    5.32
   4   5  19    5.34    3.89
  -4   5 -20   -5.68    6.57
  -4  -5  20    5.59    6.71
   4   5  20    2.86    3.99
   4  -5 -20    1.27    6.66
  -4   5 -21   -0.73    6.80
  -4  -5  21   -5.73    7.13
   4   5  21    3.84    4.01
   4  -5 -21    3.31    6.82
  -4   5 -22   -8.24    7.34
   4  -5 -22   -4.14    7.38
  -4  -5  22    1.30    7.22
   4   5  22   -2.90    4.17
  -4   5 -23    5.37    7.20
   4  -5 -23    4.30    7.56
  -4  -5  23  -11.99    7.76
  -4   5 -24   -9.41    7.94
   4  -5 -24    1.48    7.75
  -4  -5  24    4.07    7.82
  -4   5 -25   -6.39    7.49
  -4  -5  25    6.91    7.70
   4  -5 -25   -4.59    7.85
   4  -6  24   15.40    7.21
   4   6 -24   -1.91    5.99
   4   6 -23   -3.08    5.93
   4   6 -22   -5.36    5.97
  -4  -6 -22   10.48    8.35
   4   6 -21   11.55    6.16
  -4  -6 -21   -2.52    8.11
   4   6 -20    0.91    2.33
  -4  -6 -20   -9.75    8.09
  -4  -6 -19    4.48    5.38
   4   6 -19    1.22    2.23
  -4  -6 -19  -10.98    7.61
   4   6 -19   -1.61    5.34
   4   6 -18    3.09    5.03
   4   6 -18   -1.06    2.21
  -4  -6 -18    2.21    5.42
  -4  -6 -18    9.04    7.45
  -4   6  18    6.04    4.45
   4   6 -17    9.91    5.07
   4  -6  17   10.52    6.38
   4   6 -17    5.49    2.18
  -4  -6 -17   -1.08    5.26
  -4  -6 -17   10.15    7.07
  -4   6  17    3.36    4.44
  -4   6  16    9.92    4.76
   4   6 -16   10.92    5.10
  -4  -6 -16    7.40    5.24
   4   6 -16    5.58    2.18
   4  -6  16   10.67    6.26
  -4  -6 -16    6.94    6.68
  -4   6  15   10.37    4.62
   4  -6  15    2.69    5.83
   4   6 -15   15.50    5.09
  -4  -6 -15   15.92    6.76
  -4  -6 -15   11.90    5.40
   4   6 -15    8.07    2.12
  -4  -6 -14   -9.64    5.10
   4  -6  14    1.54    5.63
  -4   6  14   -5.02    4.27
  -4  -6 -14    2.53    6.24
   4   6 -14    1.27    1.95
   4   6 -14    2.19    4.57
  -4  -6 -13   16.83    6.57
  -4  -6 -13    0.50    5.09
   4   6 -13   11.78    4.61
  -4   6  13    8.10    4.42
  -4  -6 -13    4.48    2.30
   4  -6  13    4.37    5.51
  -4  -6 -12   19.07    6.16
   4   6 -12   23.08    4.91
  -4  -6 -12   10.75    4.83
  -4  -6 -12   11.03    2.52
   4  -6  12    7.35    5.26
   4   6 -12   10.74    6.29
   4   6 -11   22.32    4.67
   4  -6  11   13.86    5.34
  -4  -6 -11    8.12    5.10
   4   6 -11    9.45    5.88
  -4  -6 -11    7.76    5.63
   4  -6  10   36.69    5.73
   4   6 -10   34.76    6.64
  -4  -6 -10   38.44    5.48
   4   6 -10   40.29    5.06
   4   6  -9   25.42    4.69
   4   6  -9   24.25    6.07
   4  -6   9   35.81    5.46
  -4  -6  -9   38.30    5.40
  -4   6   9   39.08    5.64
   4   6  -8    1.82    5.17
   4  -6   8    0.49    4.92
  -4   6   8    1.85    4.68
   4   6  -8    1.76    3.73
  -4  -6  -8    2.27    4.41
   4  -6   8    2.19    4.28
   4   6  -7   36.49    5.84
   4  -6   7   34.68    4.91
   4  -6   7   34.90    5.82
   4   6  -7   32.07    4.49
  -4   6   7   32.49    2.29
  -4  -6  -7   39.07    5.25
  -4   6   7   33.55    5.67
   4   6  -6  110.16    6.64
  -4   6   6  107.16    7.53
   4  -6   6  116.40    6.70
  -4  -6  -6   94.35    7.14
   4  -6   6   99.43    7.57
   4   6  -5   38.06    6.39
  -4  -6  -5   31.45    4.75
   4  -6   5   30.82    4.29
   4  -6   5   34.34    5.38
  -4  -6  -5   30.18    5.06
  -4   6   5   27.87    5.15
   4  -6   5   30.93    5.37
   4  -6   4  328.48   14.32
  -4   6   4  330.76   14.07
  -4  -6  -4  326.88   13.37
   4  -6   4  331.37   14.22
   4   6  -4  337.87   15.17
   4   6  -4  319.96   14.52
  -4   6   3   42.69    5.48
   4   6  -3   39.90    6.40
  -4  -6  -3   34.46    4.64
  -4  -6  -3   51.48    5.44
  -4  -6  -3   41.97    4.72
   4   6  -3   47.02    5.76
   4  -6   3   48.16    5.61
   4  -6   3   44.55    5.41
   4   6  -2  250.09   11.95
   4   6  -2  243.27   12.53
   4   6  -2  257.06   11.54
  -4   6   2  260.89   11.61
  -4  -6  -2  238.78   10.42
  -4  -6  -2  240.50   11.04
   4  -6   2  244.32   11.45
  -4  -6  -2  249.51   10.59
   4  -6   2  233.48   11.45
   4   6  -1   53.28    6.72
  -4  -6  -1   61.68    5.56
   4   6  -1   54.56    6.10
  -4   6   1   44.70    5.49
  -4  -6  -1   45.09    4.37
   4   6  -1   50.93    5.59
   4  -6   1   54.76    5.60
  -4  -6  -1   54.92    4.85
   4   6   0    4.73    5.18
   4   6   0    2.62    4.44
  -4  -6   0   -0.77    3.90
   4   6   0   -0.49    4.55
  -4   6   0    3.49    4.43
  -4  -6   0   -2.67    3.30
   4  -6   0    1.23    4.07
  -4  -6   0    1.86    3.50
  -4   6  -1   63.70    6.25
  -4  -6   1   56.02    4.81
   4   6   1   58.24    5.74
  -4  -6   1   51.46    5.75
   4   6   1   69.68    6.33
   4  -6  -1   54.70    5.39
  -4  -6   1   65.13    4.46
   4   6   2  251.90   11.42
  -4  -6   2  256.18   10.23
  -4  -6   2  259.17   11.63
  -4   6  -2  269.97   12.11
   4   6   2  250.16   12.31
   4  -6  -2  266.44   11.54
   4  -6  -2  250.93    9.31
  -4  -6   2  271.13   10.91
  -4  -6   3   36.00    3.79
  -4  -6   3   39.22    5.16
  -4   6  -3   40.11    4.43
   4   6   3   40.14    5.81
  -4  -6   3   29.66    4.22
   4  -6  -3   34.40    2.93
   4  -6  -3   32.96    4.59
   4   6   3   37.88    5.27
  -4   6  -4  363.48   14.11
  -4  -6   4  374.92   15.17
   4  -6  -4  356.22   12.97
   4  -6  -4  357.00   15.25
  -4  -6   4  377.08   13.37
   4  -6  -4  373.58   14.60
   4   6   4  346.82   15.65
   4   6   5   28.26    5.76
   4  -6  -5   28.14    4.39
   4  -6  -5   28.33    5.06
  -4  -6   5   35.41    3.43
  -4   6  -5   41.15    4.24
  -4  -6   5   38.56    5.34
   4  -6  -5   30.25    3.25
   4   6   5   23.43    6.81
  -4   6  -6  107.81    4.24
  -4   6  -6  100.83    6.27
  -4  -6   6  121.30    7.74
  -4  -6   6  106.28    5.42
   4  -6  -6  109.92    7.58
   4   6   6   93.21    9.25
   4  -6  -6  121.50    6.30
   4   6   6  103.55    8.05
   4   6   7   34.76    6.48
  -4   6  -7   38.08    2.50
   4  -6  -7   50.82    5.73
   4  -6  -7   39.82    4.50
  -4   6  -7   39.36    4.29
  -4  -6   7   33.85    3.28
   4   6   7   44.85    7.67
   4  -6  -8    0.63    3.75
  -4   6  -8    2.88    2.07
   4   6   8   12.43    5.90
   4   6   8    6.21    3.90
  -4   6  -8    0.51    4.93
   4  -6  -8    4.06    4.49
  -4  -6   8    4.56    2.57
   4   6   8    8.06    6.70
   4   6   9   26.66    6.19
   4   6   9   12.83    6.73
   4  -6  -9   32.30    4.97
   4   6   9   25.21    4.49
  -4   6  -9   29.40    5.82
   4  -6  -9   22.80    5.30
   4  -6 -10   26.80    5.60
  -4   6 -10   31.85    6.22
   4   6  10   21.77    7.44
   4   6  10   38.51    6.67
   4  -6 -10   46.45    5.59
  -4   6 -10   32.60    4.51
   4   6  10   39.69    4.82
   4  -6 -11   10.81    4.99
  -4   6 -11    4.45    5.38
   4   6  11    8.31    4.06
  -4   6 -11    8.51    3.93
   4  -6 -11   10.47    4.73
  -4  -6  11    9.98    5.86
   4   6  11   11.21    7.56
   4   6  12    8.23    7.77
  -4   6 -12    7.44    5.62
   4  -6 -12   11.51    5.09
  -4   6 -12   11.72    3.93
   4  -6 -12   10.74    5.15
  -4  -6  12   12.42    6.05
[truncated: 443,414 more chars]
