# Supplementary material for: Synthesis of Homochiral N‐Heterocyclic Carbene‐Based Nanosheets for Enhanced Asymmetric Catalysis
Source: Adv Sci (Weinh). 2024 Nov 19;12(2):2412592. doi: 10.1002/advs.202412592 (PMC11727139; doi:10.1002/advs.202412592)
Supplement: Supplementary file 2 — Supporting Information [file ADVS-12-2412592-s002.zip › (R)-1-Mn.cif]

data_d-mn-_auto
_audit_creation_date               2024-07-03
_audit_creation_method
;
Olex2 1.5
(compiled 2024.02.16 svn.r378c4104 for OlexSys, GUI svn.r6928)
;
_shelxl_version_number             2013-2
_audit_contact_author_address      ?
_audit_contact_author_email        ?
_audit_contact_author_name         None
_audit_contact_author_phone        ?
_publ_contact_author_id_orcid      ?
_publ_section_references
;
Dolomanov, O.V., Bourhis, L.J., Gildea, R.J, Howard, J.A.K. & Puschmann, H.
 (2009), J. Appl. Cryst. 42, 339-341.

Sheldrick, G.M. (2015). Acta Cryst. A71, 3-8.

Sheldrick, G.M. (2015). Acta Cryst. C71, 3-8.
;
_chemical_name_common              ?
_chemical_name_systematic
;
 ?
;
_chemical_formula_moiety           'C18 H22 Mn N4 O8'
_chemical_formula_sum              'C18 H22 Mn N4 O8'
_chemical_formula_weight           477.33
_chemical_absolute_configuration   ad
_chemical_melting_point            ?
_chemical_oxdiff_formula           'C H O N MN'
loop_
  _atom_type_symbol
  _atom_type_description
  _atom_type_scat_dispersion_real
  _atom_type_scat_dispersion_imag
  _atom_type_scat_source
 'C' 'C' 0.0033 0.0016 'International Tables Vol C Tables 4.2.6.8 and 6.1.1.4'
 'H' 'H' 0.0000 0.0000 'International Tables Vol C Tables 4.2.6.8 and 6.1.1.4'
 'Mn' 'Mn' 0.3368 0.7283 'International Tables Vol C Tables 4.2.6.8 and 6.1.1.4'
 'N' 'N' 0.0061 0.0033 'International Tables Vol C Tables 4.2.6.8 and 6.1.1.4'
 'O' 'O' 0.0106 0.0060 'International Tables Vol C Tables 4.2.6.8 and 6.1.1.4'

_shelx_space_group_comment
;
The symmetry employed for this shelxl refinement is uniquely defined
by the following loop, which should always be used as a source of
symmetry information in preference to the above space-group names.
They are only intended as comments.
;
_space_group_crystal_system        'orthorhombic'
_space_group_IT_number             19
_space_group_name_H-M_alt          'P 21 21 21'
_space_group_name_Hall             'P 2ac 2ab'
loop_
  _space_group_symop_operation_xyz
 'x, y, z'
 '-x+1/2, -y, z+1/2'
 '-x, y+1/2, -z+1/2'
 'x+1/2, -y+1/2, -z'

_cell_length_a                     9.7788(2)
_cell_length_b                     9.9695(2)
_cell_length_c                     20.8572(5)
_cell_angle_alpha                  90
_cell_angle_beta                   90
_cell_angle_gamma                  90
_cell_volume                       2033.36(8)
_cell_formula_units_Z              4
_cell_measurement_reflns_used      18004
_cell_measurement_temperature      100.00(10)
_cell_measurement_theta_max        30.9200
_cell_measurement_theta_min        1.9490
_shelx_estimated_absorpt_T_max     0.986
_shelx_estimated_absorpt_T_min     0.952
_exptl_absorpt_coefficient_mu      0.704
_exptl_absorpt_correction_T_max    1.00000
_exptl_absorpt_correction_T_min    0.06217
_exptl_absorpt_correction_type     multi-scan
_exptl_absorpt_process_details
;
CrysAlisPro 1.171.43.101a (Rigaku Oxford Diffraction, 2023)
Empirical absorption correction using spherical harmonics,
implemented in SCALE3 ABSPACK scaling algorithm.
;
_exptl_crystal_colour              'clear light colourless'
_exptl_crystal_colour_lustre       clear
_exptl_crystal_colour_modifier     light
_exptl_crystal_colour_primary      colourless
_exptl_crystal_density_diffrn      1.559
_exptl_crystal_density_meas        ?
_exptl_crystal_density_method      ?
_exptl_crystal_description         block
_exptl_crystal_F_000               988
_exptl_crystal_size_max            0.07
_exptl_crystal_size_mid            0.05
_exptl_crystal_size_min            0.02
_exptl_special_details
;
 ?
;
_exptl_transmission_factor_max     ?
_exptl_transmission_factor_min     ?
_diffrn_reflns_av_R_equivalents    0.0394
_diffrn_reflns_av_unetI/netI       0.0338
_diffrn_reflns_Laue_measured_fraction_full  0.995
_diffrn_reflns_Laue_measured_fraction_max  0.908
_diffrn_reflns_limit_h_max         13
_diffrn_reflns_limit_h_min         -13
_diffrn_reflns_limit_k_max         14
_diffrn_reflns_limit_k_min         -12
_diffrn_reflns_limit_l_max         27
_diffrn_reflns_limit_l_min         -29
_diffrn_reflns_number              27014
_diffrn_reflns_point_group_measured_fraction_full  0.996
_diffrn_reflns_point_group_measured_fraction_max  0.867
_diffrn_reflns_theta_full          25.242
_diffrn_reflns_theta_max           30.603
_diffrn_reflns_theta_min           1.953
_diffrn_ambient_environment        N~2~
_diffrn_ambient_temperature        100.00(10)
_diffrn_detector                   'Hybrid Pixel Array Detector'
_diffrn_detector_area_resol_mean   10.0000
_diffrn_detector_type              HyPix
_diffrn_measured_fraction_theta_full  0.995
_diffrn_measured_fraction_theta_max  0.908
_diffrn_measurement_details
;
List of Runs (angles in degrees, time in seconds):

  # Type    Start    End  Width  t~exp~   \w     \q     \k     \f   Frames
--------------------------------------------------------------------------
  1  \w     -3.00  27.00   0.50    2.15    --    6.24 -99.00 -60.00   60
  2  \w    -17.00  22.00   0.50    2.15    --   -5.54 -99.00  30.00   78
  3  \w    -22.00  66.00   0.50    2.15    --   -5.54  57.00-150.00  176
  4  \w    -20.00  67.00   0.50    2.15    --   -5.54  19.00 -30.00  174
  5  \w     -9.00  73.00   0.50    2.15    --    6.24  19.00  90.00  164
  6  \w     -3.00  64.00   0.50    2.15    --    6.24  77.00 120.00  134
;
_diffrn_measurement_device         'four-circle diffractometer'
_diffrn_measurement_device_type    'XtaLAB Synergy R, HyPix'
_diffrn_measurement_method         '\w scans'
_diffrn_orient_matrix_type        
 'CrysAlisPro convention (1999,Acta A55,543-557)'
_diffrn_orient_matrix_UB_11        -0.0439973000
_diffrn_orient_matrix_UB_12        -0.0388493000
_diffrn_orient_matrix_UB_13        0.0196411000
_diffrn_orient_matrix_UB_21        0.0521266000
_diffrn_orient_matrix_UB_22        -0.0488862000
_diffrn_orient_matrix_UB_23        0.0035975000
_diffrn_orient_matrix_UB_31        0.0246183000
_diffrn_orient_matrix_UB_32        0.0341076000
_diffrn_orient_matrix_UB_33        0.0275349000
_diffrn_radiation_monochromator    mirror
_diffrn_radiation_probe            x-ray
_diffrn_radiation_type             'Mo K\a'
_diffrn_radiation_wavelength       0.71073
_diffrn_source                     'micro-focus sealed X-ray tube'
_diffrn_source_type                'Mova (Mo) X-ray Source'
_reflns_Friedel_coverage           0.696
_reflns_Friedel_fraction_full      0.998
_reflns_Friedel_fraction_max       0.814
_reflns_number_gt                  4853
_reflns_number_total               5409
_reflns_special_details
;
 Reflections were merged by SHELXL according to the crystal
 class for the calculation of statistics and refinement.
 
 _reflns_Friedel_fraction is defined as the number of unique
 Friedel pairs measured divided by the number that would be
 possible theoretically, ignoring centric projections and
 systematic absences.
;
_reflns_threshold_expression       'I > 2\s(I)'
_computing_cell_refinement         'CrysAlisPro 1.171.43.101a (Rigaku OD, 2023)'
_computing_data_collection        
 'CrysAlisPro system (CCD 43.101a 64-bit (release 13-12-2023))'
_computing_data_reduction          'CrysAlisPro 1.171.43.101a (Rigaku OD, 2023)'
_computing_molecular_graphics      'Olex2 1.5 (Dolomanov et al., 2009)'
_computing_publication_material    'Olex2 1.5 (Dolomanov et al., 2009)'
_computing_structure_refinement    'SHELXL 2013/2 (Sheldrick, 2015)'
_computing_structure_solution      'SHELXT 2018/2 (Sheldrick, 2018)'
_refine_diff_density_max           0.386
_refine_diff_density_min           -0.245
_refine_diff_density_rms           0.050
_refine_ls_abs_structure_details
;
 Flack x determined using 1871 quotients [(I+)-(I-)]/[(I+)+(I-)]
 (Parsons and Flack (2004), Acta Cryst. A60, s61).
;
_refine_ls_abs_structure_Flack     -0.013(6)
_refine_ls_extinction_coef         .
_refine_ls_extinction_method       none
_refine_ls_goodness_of_fit_ref     1.061
_refine_ls_hydrogen_treatment      constr
_refine_ls_matrix_type             full
_refine_ls_number_parameters       284
_refine_ls_number_reflns           5409
_refine_ls_number_restraints       0
_refine_ls_R_factor_all            0.0346
_refine_ls_R_factor_gt             0.0288
_refine_ls_restrained_S_all        1.061
_refine_ls_shift/su_max            0.001
_refine_ls_shift/su_mean           0.000
_refine_ls_structure_factor_coef   Fsqd
_refine_ls_weighting_details
;
 w=1/[\s^2^(Fo^2^)+(0.0361P)^2^+0.0075P]
 where P=(Fo^2^+2Fc^2^)/3
;
_refine_ls_weighting_scheme        calc
_refine_ls_wR_factor_gt            0.0624
_refine_ls_wR_factor_ref           0.0638
_refine_special_details
;
 ?
;
_olex2_refinement_description
;
1. Fixed Uiso
 At 1.2 times of:
  All C(H) groups
 At 1.5 times of:
  All C(H,H,H) groups
2.a Ternary CH refined with riding coordinates:
 C3(H3), C5(H5), C8(H8), C14(H14)
2.b Aromatic/amide H refined with riding coordinates:
 C2(H2), C4(H4), C7(H7), C10(H10), C16(H16), C19(H19)
2.c Idealised Me refined as rotating group:
 C1(H1A,H1B,H1C), C11(H11A,H11B,H11C), C13(H13A,H13B,H13C), C17(H17A,H17B,H17C)
;
_atom_sites_solution_hydrogens     geom
_atom_sites_solution_primary       dual
_atom_sites_solution_secondary     ?
loop_
  _atom_site_label
  _atom_site_type_symbol
  _atom_site_fract_x
  _atom_site_fract_y
  _atom_site_fract_z
  _atom_site_U_iso_or_equiv
  _atom_site_adp_type
  _atom_site_occupancy
  _atom_site_site_symmetry_order
  _atom_site_calc_flag
  _atom_site_refinement_flags_posn
  _atom_site_refinement_flags_adp
  _atom_site_refinement_flags_occupancy
  _atom_site_disorder_assembly
  _atom_site_disorder_group
 Mn Mn 0.16717(3) 0.77212(3) 0.66494(2) 0.01746(8) Uani 1 1 d . . . . .
 O1 O 0.4099(2) 0.61834(17) 0.55409(9) 0.0375(4) Uani 1 1 d . . . . .
 O2 O 0.29920(16) 0.55372(14) 0.70891(7) 0.0253(3) Uani 1 1 d . . . . .
 O3 O 1.10153(17) 0.99667(17) 0.65087(8) 0.0311(4) Uani 1 1 d . . . . .
 O4 O 0.11688(15) -0.19107(15) 0.77195(7) 0.0234(3) Uani 1 1 d . . . . .
 O5 O 0.29616(17) 0.79881(17) 0.58731(8) 0.0333(4) Uani 1 1 d . . . . .
 O6 O 0.95213(17) 0.83676(16) 0.62801(8) 0.0279(3) Uani 1 1 d . . . . .
 O8 O 0.09875(15) 0.56975(14) 0.65921(8) 0.0252(3) Uani 1 1 d . . . . .
 O9 O 0.31570(15) -0.12328(14) 0.73309(7) 0.0194(3) Uani 1 1 d . . . . .
 N1 N 0.57041(19) 0.91560(17) 0.56710(8) 0.0200(4) Uani 1 1 d . . . . .
 N3 N 0.24881(16) 0.27524(17) 0.72727(8) 0.0168(3) Uani 1 1 d . . . . .
 N4 N 0.26962(17) 0.11522(17) 0.79689(8) 0.0175(3) Uani 1 1 d . . . . .
 N5 N 0.74528(19) 1.02066(17) 0.60591(9) 0.0225(4) Uani 1 1 d . . . . .
 C1 C 0.9345(3) 1.1421(2) 0.55407(13) 0.0345(6) Uani 1 1 d . . . . .
 H1A H 0.9393 1.0781 0.5185 0.052 Uiso 1 1 calc R U . . .
 H1B H 1.0253 1.1803 0.5617 0.052 Uiso 1 1 calc R U . . .
 H1C H 0.8702 1.2140 0.5433 0.052 Uiso 1 1 calc R U . . .
 C2 C 0.5265(3) 0.9827(2) 0.62123(10) 0.0263(5) Uani 1 1 d . . . . .
 H2 H 0.4363 0.9830 0.6382 0.032 Uiso 1 1 calc R U . . .
 C3 C 0.8858(2) 1.0703(2) 0.61409(11) 0.0251(5) Uani 1 1 d . . . . .
 H3 H 0.8851 1.1371 0.6499 0.030 Uiso 1 1 calc R U . . .
 C4 C 0.6361(3) 1.0478(2) 0.64542(10) 0.0274(5) Uani 1 1 d . . . . .
 H4 H 0.6376 1.1022 0.6828 0.033 Uiso 1 1 calc R U . . .
 C5 C 0.2342(2) -0.01381(19) 0.82792(9) 0.0184(4) Uani 1 1 d . . . . .
 H5 H 0.1436 -0.0048 0.8497 0.022 Uiso 1 1 calc R U . . .
 C6 C 0.3917(2) 0.7397(2) 0.55843(9) 0.0199(4) Uani 1 1 d . . . . .
 C7 C 0.7028(2) 0.9409(2) 0.55858(11) 0.0236(4) Uani 1 1 d . . . . .
 H7 H 0.7578 0.9078 0.5245 0.028 Uiso 1 1 calc R U . . .
 C8 C 0.1881(2) 0.35137(18) 0.67366(9) 0.0182(4) Uani 1 1 d . . . . .
 H8 H 0.0893 0.3263 0.6703 0.022 Uiso 1 1 calc R U . . .
 C10 C 0.3840(2) 0.2749(2) 0.74744(10) 0.0215(4) Uani 1 1 d . . . . .
 H10 H 0.4540 0.3343 0.7337 0.026 Uiso 1 1 calc R U . . .
 C11 C 0.2586(2) 0.3123(2) 0.61090(10) 0.0241(5) Uani 1 1 d . . . . .
 H11A H 0.3554 0.3377 0.6129 0.036 Uiso 1 1 calc R U . . .
 H11B H 0.2147 0.3591 0.5751 0.036 Uiso 1 1 calc R U . . .
 H11C H 0.2511 0.2152 0.6045 0.036 Uiso 1 1 calc R U . . .
 C12 C 0.1972(2) 0.5035(2) 0.68291(9) 0.0189(4) Uani 1 1 d . . . . .
 C13 C 0.4102(3) 0.9247(3) 0.47654(11) 0.0308(5) Uani 1 1 d . . . . .
 H13A H 0.3455 0.9791 0.5012 0.046 Uiso 1 1 calc R U . . .
 H13B H 0.3601 0.8700 0.4454 0.046 Uiso 1 1 calc R U . . .
 H13C H 0.4741 0.9838 0.4539 0.046 Uiso 1 1 calc R U . . .
 C14 C 0.4890(2) 0.8341(2) 0.52153(10) 0.0222(4) Uani 1 1 d . . . . .
 H14 H 0.5532 0.7780 0.4955 0.027 Uiso 1 1 calc R U . . .
 C15 C 0.2228(2) -0.11829(19) 0.77406(10) 0.0173(4) Uani 1 1 d . . . . .
 C16 C 0.3973(2) 0.1739(2) 0.79039(10) 0.0209(4) Uani 1 1 d . . . . .
 H16 H 0.4788 0.1482 0.8120 0.025 Uiso 1 1 calc R U . . .
 C17 C 0.3411(2) -0.0551(2) 0.87702(10) 0.0261(4) Uani 1 1 d . . . . .
 H17A H 0.4293 -0.0679 0.8556 0.039 Uiso 1 1 calc R U . . .
 H17B H 0.3131 -0.1391 0.8975 0.039 Uiso 1 1 calc R U . . .
 H17C H 0.3498 0.0152 0.9096 0.039 Uiso 1 1 calc R U . . .
 C18 C 0.9862(2) 0.9576(2) 0.63251(10) 0.0236(4) Uani 1 1 d . . . . .
 C19 C 0.1828(2) 0.17869(18) 0.75814(9) 0.0155(4) Uani 1 1 d . . . . .
 H19 H 0.0885 0.1580 0.7534 0.019 Uiso 1 1 calc R U . . .

loop_
  _atom_site_aniso_label
  _atom_site_aniso_U_11
  _atom_site_aniso_U_22
  _atom_site_aniso_U_33
  _atom_site_aniso_U_23
  _atom_site_aniso_U_13
  _atom_site_aniso_U_12
 Mn 0.01370(14) 0.01787(13) 0.02082(14) -0.00025(12) 0.00018(12) -0.00196(11)
 O1 0.0471(11) 0.0247(9) 0.0408(10) 0.0026(7) 0.0043(9) 0.0008(8)
 O2 0.0255(9) 0.0198(7) 0.0306(8) -0.0015(6) -0.0056(6) -0.0050(6)
 O3 0.0236(9) 0.0310(8) 0.0387(9) -0.0037(7) -0.0126(7) 0.0039(7)
 O4 0.0175(7) 0.0235(8) 0.0292(8) -0.0026(6) 0.0034(6) -0.0039(6)
 O5 0.0268(9) 0.0383(10) 0.0348(9) 0.0044(7) 0.0116(7) 0.0009(7)
 O6 0.0285(9) 0.0220(8) 0.0333(9) 0.0006(6) -0.0027(7) 0.0045(7)
 O8 0.0187(7) 0.0195(7) 0.0373(8) 0.0039(7) -0.0015(7) 0.0005(6)
 O9 0.0132(7) 0.0208(7) 0.0243(7) -0.0013(5) 0.0008(6) 0.0001(6)
 N1 0.0200(9) 0.0214(8) 0.0187(8) -0.0012(7) -0.0003(7) -0.0005(7)
 N3 0.0106(7) 0.0168(7) 0.0230(8) -0.0035(7) -0.0004(6) 0.0000(7)
 N4 0.0129(8) 0.0184(8) 0.0211(8) -0.0034(7) -0.0003(7) 0.0018(7)
 N5 0.0210(9) 0.0195(8) 0.0271(9) -0.0022(7) -0.0074(7) 0.0014(7)
 C1 0.0254(12) 0.0278(12) 0.0503(15) 0.0096(10) -0.0142(11) -0.0068(10)
 C2 0.0314(13) 0.0254(11) 0.0222(10) -0.0027(9) 0.0078(9) -0.0042(9)
 C3 0.0230(11) 0.0205(10) 0.0319(11) -0.0071(9) -0.0118(9) 0.0021(9)
 C4 0.0388(14) 0.0237(10) 0.0198(10) -0.0014(8) 0.0015(9) -0.0035(10)
 C5 0.0147(9) 0.0206(9) 0.0199(10) 0.0010(8) 0.0013(8) 0.0014(7)
 C6 0.0189(9) 0.0241(11) 0.0168(8) 0.0005(8) -0.0060(7) -0.0014(8)
 C7 0.0194(11) 0.0229(10) 0.0285(11) -0.0060(8) -0.0013(9) 0.0017(8)
 C8 0.0136(9) 0.0174(9) 0.0235(10) 0.0003(7) -0.0008(8) -0.0013(7)
 C10 0.0112(9) 0.0217(9) 0.0315(10) -0.0019(9) -0.0019(8) -0.0032(8)
 C11 0.0203(11) 0.0264(10) 0.0255(11) -0.0026(8) 0.0000(8) -0.0028(8)
 C12 0.0158(10) 0.0196(9) 0.0213(10) 0.0006(7) 0.0040(7) -0.0012(7)
 C13 0.0355(14) 0.0337(12) 0.0231(11) 0.0054(9) -0.0038(10) -0.0066(11)
 C14 0.0209(11) 0.0243(10) 0.0212(10) -0.0043(8) 0.0007(8) -0.0046(8)
 C15 0.0139(9) 0.0155(9) 0.0224(10) 0.0025(7) -0.0016(8) 0.0034(7)
 C16 0.0114(10) 0.0225(10) 0.0289(11) -0.0037(9) -0.0033(8) 0.0003(8)
 C17 0.0229(11) 0.0315(11) 0.0238(10) 0.0016(8) -0.0048(9) 0.0033(10)
 C18 0.0251(11) 0.0237(11) 0.0219(10) -0.0024(8) -0.0055(9) 0.0037(9)
 C19 0.0101(9) 0.0159(8) 0.0205(9) -0.0042(7) 0.0006(7) 0.0009(7)

_geom_special_details
;
 All esds (except the esd in the dihedral angle between two l.s. planes)
 are estimated using the full covariance matrix.  The cell esds are taken
 into account individually in the estimation of esds in distances, angles
 and torsion angles; correlations between esds in cell parameters are only
 used when they are defined by crystal symmetry.  An approximate (isotropic)
 treatment of cell esds is used for estimating esds involving l.s. planes.
;
loop_
  _geom_bond_atom_site_label_1
  _geom_bond_atom_site_label_2
  _geom_bond_distance
  _geom_bond_site_symmetry_2
  _geom_bond_publ_flag
 Mn O3 2.3473(17) 1_455 ?
 Mn O4 2.3147(15) 1_565 ?
 Mn O5 2.0696(16) . ?
 Mn O6 2.3303(17) 1_455 ?
 Mn O8 2.1290(15) . ?
 Mn O9 2.2842(15) 1_565 ?
 Mn C15 2.583(2) 1_565 ?
 O1 C6 1.227(3) . ?
 O2 C12 1.241(3) . ?
 O3 Mn 2.3473(17) 1_655 ?
 O3 C18 1.253(3) . ?
 O4 Mn 2.3147(15) 1_545 ?
 O4 C15 1.265(3) . ?
 O5 C6 1.258(3) . ?
 O6 Mn 2.3303(17) 1_655 ?
 O6 C18 1.253(3) . ?
 O8 C12 1.268(3) . ?
 O9 Mn 2.2842(14) 1_545 ?
 O9 C15 1.248(2) . ?
 N1 C2 1.381(3) . ?
 N1 C7 1.331(3) . ?
 N1 C14 1.483(3) . ?
 N3 C8 1.476(2) . ?
 N3 C10 1.387(2) . ?
 N3 C19 1.326(3) . ?
 N4 C5 1.481(3) . ?
 N4 C16 1.386(3) . ?
 N4 C19 1.332(3) . ?
 N5 C3 1.471(3) . ?
 N5 C4 1.375(3) . ?
 N5 C7 1.334(3) . ?
 C1 H1A 0.9800 . ?
 C1 H1B 0.9800 . ?
 C1 H1C 0.9800 . ?
 C1 C3 1.518(3) . ?
 C2 H2 0.9500 . ?
 C2 C4 1.351(3) . ?
 C3 H3 1.0000 . ?
 C3 C18 1.541(3) . ?
 C4 H4 0.9500 . ?
 C5 H5 1.0000 . ?
 C5 C15 1.536(3) . ?
 C5 C17 1.520(3) . ?
 C6 C14 1.543(3) . ?
 C7 H7 0.9500 . ?
 C8 H8 1.0000 . ?
 C8 C11 1.530(3) . ?
 C8 C12 1.531(3) . ?
 C10 H10 0.9500 . ?
 C10 C16 1.353(3) . ?
 C11 H11A 0.9800 . ?
 C11 H11B 0.9800 . ?
 C11 H11C 0.9800 . ?
 C13 H13A 0.9800 . ?
 C13 H13B 0.9800 . ?
 C13 H13C 0.9800 . ?
 C13 C14 1.513(3) . ?
 C14 H14 1.0000 . ?
 C15 Mn 2.583(2) 1_545 ?
 C16 H16 0.9500 . ?
 C17 H17A 0.9800 . ?
 C17 H17B 0.9800 . ?
 C17 H17C 0.9800 . ?
 C19 H19 0.9500 . ?

loop_
  _geom_angle_atom_site_label_1
  _geom_angle_atom_site_label_2
  _geom_angle_atom_site_label_3
  _geom_angle
  _geom_angle_site_symmetry_1
  _geom_angle_site_symmetry_3
  _geom_angle_publ_flag
 O3 Mn C15 76.37(6) 1_455 1_565 ?
 O4 Mn O3 84.91(6) 1_565 1_455 ?
 O4 Mn O6 94.77(6) 1_565 1_455 ?
 O4 Mn C15 29.30(6) 1_565 1_565 ?
 O5 Mn O3 86.92(6) . 1_455 ?
 O5 Mn O4 149.71(6) . 1_565 ?
 O5 Mn O6 104.82(6) . 1_455 ?
 O5 Mn O8 105.63(7) . . ?
 O5 Mn O9 92.33(6) . 1_565 ?
 O5 Mn C15 120.45(7) . 1_565 ?
 O6 Mn O3 56.51(6) 1_455 1_455 ?
 O6 Mn C15 111.37(6) 1_455 1_565 ?
 O8 Mn O3 144.18(6) . 1_455 ?
 O8 Mn O4 97.90(6) . 1_565 ?
 O8 Mn O6 87.70(6) . 1_455 ?
 O8 Mn O9 131.86(6) . 1_565 ?
 O8 Mn C15 121.10(6) . 1_565 ?
 O9 Mn O3 79.42(5) 1_565 1_455 ?
 O9 Mn O4 57.50(5) 1_565 1_565 ?
 O9 Mn O6 130.79(5) 1_565 1_455 ?
 O9 Mn C15 28.90(6) 1_565 1_565 ?
 C18 O3 Mn 89.28(13) . 1_655 ?
 C15 O4 Mn 87.18(12) . 1_545 ?
 C6 O5 Mn 140.09(15) . . ?
 C18 O6 Mn 90.04(14) . 1_655 ?
 C12 O8 Mn 103.49(12) . . ?
 C15 O9 Mn 88.93(12) . 1_545 ?
 C2 N1 C14 128.51(19) . . ?
 C7 N1 C2 108.68(19) . . ?
 C7 N1 C14 122.73(19) . . ?
 C10 N3 C8 127.91(17) . . ?
 C19 N3 C8 123.06(16) . . ?
 C19 N3 C10 108.33(17) . . ?
 C16 N4 C5 128.33(16) . . ?
 C19 N4 C5 121.93(17) . . ?
 C19 N4 C16 108.31(16) . . ?
 C4 N5 C3 126.12(18) . . ?
 C7 N5 C3 125.28(19) . . ?
 C7 N5 C4 108.60(19) . . ?
 H1A C1 H1B 109.5 . . ?
 H1A C1 H1C 109.5 . . ?
 H1B C1 H1C 109.5 . . ?
 C3 C1 H1A 109.5 . . ?
 C3 C1 H1B 109.5 . . ?
 C3 C1 H1C 109.5 . . ?
 N1 C2 H2 126.5 . . ?
 C4 C2 N1 106.9(2) . . ?
 C4 C2 H2 126.5 . . ?
 N5 C3 C1 110.83(18) . . ?
 N5 C3 H3 107.7 . . ?
 N5 C3 C18 112.25(18) . . ?
 C1 C3 H3 107.7 . . ?
 C1 C3 C18 110.5(2) . . ?
 C18 C3 H3 107.7 . . ?
 N5 C4 H4 126.3 . . ?
 C2 C4 N5 107.32(19) . . ?
 C2 C4 H4 126.3 . . ?
 N4 C5 H5 109.1 . . ?
 N4 C5 C15 106.65(15) . . ?
 N4 C5 C17 111.64(17) . . ?
 C15 C5 H5 109.1 . . ?
 C17 C5 H5 109.1 . . ?
 C17 C5 C15 111.06(16) . . ?
 O1 C6 O5 127.2(2) . . ?
 O1 C6 C14 118.35(19) . . ?
 O5 C6 C14 114.30(18) . . ?
 N1 C7 N5 108.5(2) . . ?
 N1 C7 H7 125.8 . . ?
 N5 C7 H7 125.8 . . ?
 N3 C8 H8 108.2 . . ?
 N3 C8 C11 109.62(15) . . ?
 N3 C8 C12 112.98(16) . . ?
 C11 C8 H8 108.2 . . ?
 C11 C8 C12 109.49(16) . . ?
 C12 C8 H8 108.2 . . ?
 N3 C10 H10 126.4 . . ?
 C16 C10 N3 107.14(18) . . ?
 C16 C10 H10 126.4 . . ?
 C8 C11 H11A 109.5 . . ?
 C8 C11 H11B 109.5 . . ?
 C8 C11 H11C 109.5 . . ?
 H11A C11 H11B 109.5 . . ?
 H11A C11 H11C 109.5 . . ?
 H11B C11 H11C 109.5 . . ?
 O2 C12 O8 124.78(19) . . ?
 O2 C12 C8 120.09(18) . . ?
 O8 C12 C8 115.02(18) . . ?
 H13A C13 H13B 109.5 . . ?
 H13A C13 H13C 109.5 . . ?
 H13B C13 H13C 109.5 . . ?
 C14 C13 H13A 109.5 . . ?
 C14 C13 H13B 109.5 . . ?
 C14 C13 H13C 109.5 . . ?
 N1 C14 C6 110.20(17) . . ?
 N1 C14 C13 110.07(18) . . ?
 N1 C14 H14 108.5 . . ?
 C6 C14 H14 108.5 . . ?
 C13 C14 C6 111.06(18) . . ?
 C13 C14 H14 108.5 . . ?
 O4 C15 Mn 63.53(11) . 1_545 ?
 O4 C15 C5 118.30(17) . . ?
 O9 C15 Mn 62.17(10) . 1_545 ?
 O9 C15 O4 123.29(18) . . ?
 O9 C15 C5 118.34(17) . . ?
 C5 C15 Mn 161.21(13) . 1_545 ?
 N4 C16 H16 126.5 . . ?
 C10 C16 N4 106.97(17) . . ?
 C10 C16 H16 126.5 . . ?
 C5 C17 H17A 109.5 . . ?
 C5 C17 H17B 109.5 . . ?
 C5 C17 H17C 109.5 . . ?
 H17A C17 H17B 109.5 . . ?
 H17A C17 H17C 109.5 . . ?
 H17B C17 H17C 109.5 . . ?
 O3 C18 O6 124.2(2) . . ?
 O3 C18 C3 114.98(19) . . ?
 O6 C18 C3 120.8(2) . . ?
 N3 C19 N4 109.24(17) . . ?
 N3 C19 H19 125.4 . . ?
 N4 C19 H19 125.4 . . ?

loop_
  _geom_torsion_atom_site_label_1
  _geom_torsion_atom_site_label_2
  _geom_torsion_atom_site_label_3
  _geom_torsion_atom_site_label_4
  _geom_torsion
  _geom_torsion_site_symmetry_1
  _geom_torsion_site_symmetry_2
  _geom_torsion_site_symmetry_3
  _geom_torsion_site_symmetry_4
  _geom_torsion_publ_flag
 Mn O3 C18 O6 -0.7(2) 1_655 . . . ?
 Mn O3 C18 C3 -179.77(17) 1_655 . . . ?
 Mn O4 C15 O9 -18.00(19) 1_545 . . . ?
 Mn O4 C15 C5 158.92(16) 1_545 . . . ?
 Mn O5 C6 O1 29.5(4) . . . . ?
 Mn O5 C6 C14 -154.69(17) . . . . ?
 Mn O6 C18 O3 0.7(2) 1_655 . . . ?
 Mn O6 C18 C3 179.73(19) 1_655 . . . ?
 Mn O8 C12 O2 7.0(2) . . . . ?
 Mn O8 C12 C8 -169.06(14) . . . . ?
 Mn O9 C15 O4 18.23(19) 1_545 . . . ?
 Mn O9 C15 C5 -158.69(15) 1_545 . . . ?
 O1 C6 C14 N1 -114.8(2) . . . . ?
 O1 C6 C14 C13 122.9(2) . . . . ?
 O5 C6 C14 N1 69.0(2) . . . . ?
 O5 C6 C14 C13 -53.3(2) . . . . ?
 N1 C2 C4 N5 0.3(2) . . . . ?
 N3 C8 C12 O2 36.2(2) . . . . ?
 N3 C8 C12 O8 -147.49(17) . . . . ?
 N3 C10 C16 N4 -1.0(2) . . . . ?
 N4 C5 C15 Mn -39.0(5) . . . 1_545 ?
 N4 C5 C15 O4 -129.65(18) . . . . ?
 N4 C5 C15 O9 47.4(2) . . . . ?
 N5 C3 C18 O3 -168.19(19) . . . . ?
 N5 C3 C18 O6 12.7(3) . . . . ?
 C1 C3 C18 O3 67.6(2) . . . . ?
 C1 C3 C18 O6 -111.5(2) . . . . ?
 C2 N1 C7 N5 0.7(2) . . . . ?
 C2 N1 C14 C6 -45.0(3) . . . . ?
 C2 N1 C14 C13 77.9(3) . . . . ?
 C3 N5 C4 C2 -179.7(2) . . . . ?
 C3 N5 C7 N1 179.3(2) . . . . ?
 C4 N5 C3 C1 -125.2(2) . . . . ?
 C4 N5 C3 C18 110.8(2) . . . . ?
 C4 N5 C7 N1 -0.5(2) . . . . ?
 C5 N4 C16 C10 167.11(18) . . . . ?
 C5 N4 C19 N3 -167.53(16) . . . . ?
 C7 N1 C2 C4 -0.6(3) . . . . ?
 C7 N1 C14 C6 138.9(2) . . . . ?
 C7 N1 C14 C13 -98.3(2) . . . . ?
 C7 N5 C3 C1 55.0(3) . . . . ?
 C7 N5 C3 C18 -69.0(3) . . . . ?
 C7 N5 C4 C2 0.1(2) . . . . ?
 C8 N3 C10 C16 -169.51(18) . . . . ?
 C8 N3 C19 N4 170.52(16) . . . . ?
 C10 N3 C8 C11 59.5(3) . . . . ?
 C10 N3 C8 C12 -62.9(3) . . . . ?
 C10 N3 C19 N4 -0.6(2) . . . . ?
 C11 C8 C12 O2 -86.3(2) . . . . ?
 C11 C8 C12 O8 90.0(2) . . . . ?
 C14 N1 C2 C4 -177.2(2) . . . . ?
 C14 N1 C7 N5 177.52(18) . . . . ?
 C16 N4 C5 C15 -97.9(2) . . . . ?
 C16 N4 C5 C17 23.6(3) . . . . ?
 C16 N4 C19 N3 -0.1(2) . . . . ?
 C17 C5 C15 Mn -160.9(4) . . . 1_545 ?
 C17 C5 C15 O4 108.5(2) . . . . ?
 C17 C5 C15 O9 -74.4(2) . . . . ?
 C19 N3 C8 C11 -109.8(2) . . . . ?
 C19 N3 C8 C12 127.82(19) . . . . ?
 C19 N3 C10 C16 1.0(2) . . . . ?
 C19 N4 C5 C15 66.9(2) . . . . ?
 C19 N4 C5 C17 -171.66(18) . . . . ?
 C19 N4 C16 C10 0.7(2) . . . . ?

_shelx_res_file
;
TITL d-mn-_auto_a.res in P2(1)2(1)2(1)
REM Old TITL D-Mn-_auto in P2(1)2(1)2(1)
REM SHELXT solution in P2(1)2(1)2(1): R1 0.067, Rweak 0.027, Alpha 0.002
REM <I/s> 0.777 for 24 systematic absences, Orientation as input
REM Flack x = 0.005 ( 0.006 ) from 1621 Parsons' quotients
REM Formula found by SHELXT: C8 N4 O2 Mn
CELL 0.71073 9.7788 9.9695 20.8572 90 90 90
ZERR 4 0.0002 0.0002 0.0005 0 0 0
LATT -1
SYMM 0.5-X,-Y,0.5+Z
SYMM -X,0.5+Y,0.5-Z
SYMM 0.5+X,0.5-Y,-Z
SFAC C H Mn N O
UNIT 72 88 4 16 32

L.S. 20
PLAN  20
SIZE 0.02 0.05 0.07
TEMP -173
CONF
list 4
MORE -1
BOND $H
fmap 2
acta
OMIT -8 11 3
OMIT -2 2 5
OMIT 0 1 2
OMIT 0 1 3
OMIT 1 0 8
OMIT 1 2 0
OMIT 2 0 11
OMIT 2 2 5
OMIT 4 0 8
OMIT 5 2 0
OMIT 6 0 0
OMIT 6 4 22
OMIT 7 5 20
OMIT 7 7 15
OMIT 8 0 2
OMIT 8 7 3
OMIT 10 4 10
OMIT 10 9 4
OMIT 10 9 6
OMIT 12 4 9
OMIT 13 0 5
REM <olex2.extras>
REM <HklSrc "%.\\D-Mn-_auto.hkl">
REM </olex2.extras>

WGHT    0.036100    0.007500
FVAR       0.56053
MN    3    0.167173    0.772123    0.664938    11.00000    0.01370    0.01787 =
         0.02082   -0.00025    0.00018   -0.00196
O1    5    0.409866    0.618338    0.554090    11.00000    0.04707    0.02467 =
         0.04076    0.00256    0.00430    0.00083
O2    5    0.299197    0.553722    0.708908    11.00000    0.02545    0.01983 =
         0.03064   -0.00150   -0.00556   -0.00504
O3    5    1.101528    0.996672    0.650866    11.00000    0.02359    0.03104 =
         0.03871   -0.00373   -0.01261    0.00389
O4    5    0.116881   -0.191074    0.771945    11.00000    0.01754    0.02348 =
         0.02920   -0.00261    0.00345   -0.00388
O5    5    0.296160    0.798808    0.587311    11.00000    0.02683    0.03834 =
         0.03481    0.00440    0.01161    0.00095
O6    5    0.952126    0.836759    0.628015    11.00000    0.02851    0.02200 =
         0.03330    0.00058   -0.00270    0.00446
O8    5    0.098748    0.569746    0.659213    11.00000    0.01869    0.01947 =
         0.03733    0.00385   -0.00153    0.00045
O9    5    0.315704   -0.123284    0.733091    11.00000    0.01323    0.02076 =
         0.02427   -0.00128    0.00079    0.00014
N1    4    0.570410    0.915605    0.567104    11.00000    0.01999    0.02140 =
         0.01874   -0.00119   -0.00030   -0.00048
N3    4    0.248813    0.275238    0.727274    11.00000    0.01064    0.01676 =
         0.02299   -0.00348   -0.00035    0.00004
N4    4    0.269624    0.115219    0.796886    11.00000    0.01293    0.01840 =
         0.02113   -0.00343   -0.00027    0.00176
N5    4    0.745277    1.020659    0.605909    11.00000    0.02100    0.01950 =
         0.02707   -0.00219   -0.00740    0.00142
C1    1    0.934479    1.142052    0.554071    11.00000    0.02544    0.02783 =
         0.05027    0.00964   -0.01418   -0.00677
AFIX 137
H1A   2    0.939266    1.078086    0.518465    11.00000   -1.50000
H1B   2    1.025336    1.180328    0.561714    11.00000   -1.50000
H1C   2    0.870233    1.214045    0.543292    11.00000   -1.50000
AFIX   0
C2    1    0.526455    0.982670    0.621229    11.00000    0.03136    0.02537 =
         0.02219   -0.00274    0.00776   -0.00417
AFIX  43
H2    2    0.436321    0.982982    0.638221    11.00000   -1.20000
AFIX   0
C3    1    0.885843    1.070323    0.614090    11.00000    0.02301    0.02050 =
         0.03188   -0.00713   -0.01175    0.00208
AFIX  13
H3    2    0.885120    1.137090    0.649868    11.00000   -1.20000
AFIX   0
C4    1    0.636131    1.047786    0.645420    11.00000    0.03884    0.02371 =
         0.01977   -0.00137    0.00152   -0.00345
AFIX  43
H4    2    0.637571    1.102221    0.682798    11.00000   -1.20000
AFIX   0
C5    1    0.234229   -0.013808    0.827917    11.00000    0.01473    0.02057 =
         0.01988    0.00097    0.00130    0.00137
AFIX  13
H5    2    0.143570   -0.004845    0.849681    11.00000   -1.20000
AFIX   0
C6    1    0.391681    0.739745    0.558431    11.00000    0.01887    0.02406 =
         0.01677    0.00046   -0.00604   -0.00145
C7    1    0.702792    0.940907    0.558585    11.00000    0.01938    0.02291 =
         0.02850   -0.00598   -0.00129    0.00172
AFIX  43
H7    2    0.757765    0.907755    0.524538    11.00000   -1.20000
AFIX   0
C8    1    0.188085    0.351369    0.673661    11.00000    0.01362    0.01741 =
         0.02350    0.00034   -0.00078   -0.00126
AFIX  13
H8    2    0.089328    0.326280    0.670334    11.00000   -1.20000
AFIX   0
C10   1    0.383975    0.274851    0.747441    11.00000    0.01124    0.02166 =
         0.03151   -0.00188   -0.00186   -0.00320
AFIX  43
H10   2    0.454028    0.334273    0.733688    11.00000   -1.20000
AFIX   0
C11   1    0.258645    0.312316    0.610899    11.00000    0.02030    0.02642 =
         0.02550   -0.00258    0.00002   -0.00283
AFIX 137
H11A  2    0.355380    0.337656    0.612895    11.00000   -1.50000
H11B  2    0.214670    0.359071    0.575077    11.00000   -1.50000
H11C  2    0.251075    0.215207    0.604526    11.00000   -1.50000
AFIX   0
C12   1    0.197170    0.503488    0.682907    11.00000    0.01577    0.01957 =
         0.02126    0.00060    0.00402   -0.00123
C13   1    0.410238    0.924732    0.476540    11.00000    0.03550    0.03374 =
         0.02313    0.00541   -0.00379   -0.00660
AFIX 137
H13A  2    0.345487    0.979123    0.501242    11.00000   -1.50000
H13B  2    0.360093    0.870019    0.445379    11.00000   -1.50000
H13C  2    0.474139    0.983766    0.453871    11.00000   -1.50000
AFIX   0
C14   1    0.488995    0.834060    0.521526    11.00000    0.02093    0.02430 =
         0.02124   -0.00432    0.00071   -0.00463
AFIX  13
H14   2    0.553174    0.778017    0.495532    11.00000   -1.20000
AFIX   0
C15   1    0.222785   -0.118287    0.774065    11.00000    0.01393    0.01553 =
         0.02243    0.00246   -0.00158    0.00343
C16   1    0.397327    0.173940    0.790387    11.00000    0.01140    0.02253 =
         0.02892   -0.00366   -0.00328    0.00028
AFIX  43
H16   2    0.478760    0.148241    0.811974    11.00000   -1.20000
AFIX   0
C17   1    0.341116   -0.055062    0.877018    11.00000    0.02290    0.03146 =
         0.02380    0.00160   -0.00483    0.00325
AFIX 137
H17A  2    0.429338   -0.067886    0.855588    11.00000   -1.50000
H17B  2    0.313121   -0.139140    0.897520    11.00000   -1.50000
H17C  2    0.349801    0.015243    0.909604    11.00000   -1.50000
AFIX   0
C18   1    0.986247    0.957553    0.632510    11.00000    0.02513    0.02366 =
         0.02187   -0.00240   -0.00553    0.00372
C19   1    0.182836    0.178690    0.758143    11.00000    0.01013    0.01594 =
         0.02052   -0.00417    0.00063    0.00086
AFIX  43
H19   2    0.088541    0.158039    0.753381    11.00000   -1.20000
AFIX   0
HKLF 4

REM  d-mn-_auto_a.res in P2(1)2(1)2(1)
REM R1 =  0.0288 for    4853 Fo > 4sig(Fo)  and  0.0346 for all    5409 data
REM    284 parameters refined using      0 restraints

END

WGHT      0.0361      0.0075

REM Highest difference peak  0.386,  deepest hole -0.245,  1-sigma level  0.050
Q1    1   0.1670  0.7735  0.7064  11.00000  0.05    0.39
Q2    1   0.2257  0.7245  0.6908  11.00000  0.05    0.34
Q3    1   0.1628  0.7755  0.6214  11.00000  0.05    0.28
Q4    1   0.2365 -0.1018  0.8111  11.00000  0.05    0.26
Q5    1   0.1199 -0.2030  0.8144  11.00000  0.05    0.26
Q6    1   0.1935  0.4251  0.6796  11.00000  0.05    0.26
Q7    1   0.2415  0.2879  0.6966  11.00000  0.05    0.25
Q8    1   0.3736  0.7646  0.5922  11.00000  0.05    0.25
Q9    1   0.2181 -0.0586  0.7955  11.00000  0.05    0.25
Q10   1   0.5306  0.9688  0.5835  11.00000  0.05    0.24
Q11   1   1.0648  0.9176  0.6606  11.00000  0.05    0.23
Q12   1   0.0964  0.5470  0.6206  11.00000  0.05    0.22
Q13   1   0.9452  1.0089  0.6148  11.00000  0.05    0.22
Q14   1   0.7360  0.9985  0.5730  11.00000  0.05    0.22
Q15   1   0.4557  0.7800  0.5444  11.00000  0.05    0.22
Q16   1   0.5223  0.8730  0.5504  11.00000  0.05    0.22
Q17   1   0.2762  0.7282  0.5733  11.00000  0.05    0.21
Q18   1   0.2955  0.5455  0.7464  11.00000  0.05    0.21
Q19   1   0.1675  0.8508  0.6979  11.00000  0.05    0.20
Q20   1   0.3223  0.7649  0.6218  11.00000  0.05    0.19
;
_shelx_res_checksum                78601
_shelx_hkl_file
;
   0   0   2 8335.96  179.10
   0   0  -2 8390.06  178.69
   0   0  -3    2.39    1.47
   0   0  -3    0.91    1.34
   0   0   3    4.40    1.76
   0   0  -4 2297.45   50.69
   0   0   4 2179.29   50.43
   0   0  -4 2225.62   49.71
   0   0  -5    5.59    2.80
   0   0   5    9.94    2.88
   0   0  -5   -0.17    2.24
   0   0   6   48.44    4.36
   0   0  -6   54.24    3.90
   0   0  -7    1.99    2.86
   0   0  -7    0.48    2.28
   0   0  -8   16.29    4.27
   0   0  -8    6.54    2.80
   0   0  -9    4.28    5.03
   0   0  -9    5.80    2.96
   0   0 -10 2511.94   66.22
   0   0 -10 2409.22   57.40
   0   0 -11   -2.36    7.79
   0   0 -11    0.19    2.71
   0   0 -12  163.99   19.20
   0   0 -12  182.11    8.83
   0   0 -13   -5.67   13.43
   0   0 -13    0.22    3.18
   0   0 -14   25.70    4.46
   0   0  15   -0.73    2.92
   0   0 -15    1.25    3.32
   0   0  16   62.13    5.44
   0   0 -16   61.24    6.23
   0   0  17    7.15    3.76
   0   0 -17   15.06    5.15
   0   0  18 1475.22   37.67
   0   0 -18 1449.86   40.23
   0   0  19    4.23    3.65
   0   0 -19    6.98    4.44
   0   0 -20  184.58   11.22
   0   0 -20  198.25   12.17
   0   0  20  199.47    9.61
   0   0 -21    3.46    5.37
   0   0  21    4.02    3.66
   0   0 -21    4.60    4.86
   0   0 -21   -1.42    4.68
   0   0  22  287.27   11.77
   0   0 -22  307.91   15.02
   0   0  23    2.24    3.54
   0   0 -23   -1.52    4.04
   0   0 -23    0.39    5.00
   0   0  24   25.78    4.28
   0   0 -24   16.90    4.36
   0   0 -24   20.49    6.25
   0   0 -25    4.73    6.00
   0   0  25    0.72    3.48
   0   0 -26   66.14    8.98
   0   0 -27    2.90    6.63
   0   0 -28  212.35   15.03
   0  -1   0   -0.11    0.88
   0  -1   0    0.81    0.87
   0  -1   1 5135.60   93.29
   0  -1  -1 5446.34   91.05
   0  -1  -1 5218.91   91.01
   0   1  -2  713.17   17.39
   0  -1   2  703.55   17.28
   0  -1  -2  722.72   17.93
   0  -1  -2  733.07   16.48
   0  -1  -2  707.87   16.48
   0   1   3  637.36   17.25
   0  -1  -3  701.15   16.90
   0   1  -3  694.76   17.11
   0  -1  -3  675.72   15.87
   0  -1  -3  664.76   17.49
   0  -1  -3  687.58   15.98
   0  -1  -4 4825.49  107.94
   0  -1   4 5085.28  110.04
   0  -1  -4 4933.89  107.44
   0  -1  -4 4818.95  106.02
   0  -1  -4 4940.85  105.97
   0   1   4 4928.72  105.94
   0   1  -4 4906.28  107.45
   0   1  -5  664.80   17.71
   0  -1  -5  665.88   16.23
   0   1   5  664.50   16.21
   0  -1  -5  651.76   18.34
   0  -1  -5  631.55   17.70
   0  -1  -5  641.77   16.17
   0   1  -6 5532.64  121.29
   0   1   6 5500.12  119.37
   0  -1  -6 5447.54  121.53
   0  -1  -6 5342.96  122.04
   0  -1   6 5697.83  121.89
   0   1  -7  128.79    6.45
   0  -1  -7  124.05    5.51
   0  -1   7  133.23    6.89
   0  -1  -7  136.16    6.69
   0   1   7  128.59    5.24
   0  -1  -8  182.62    7.12
   0  -1   8  166.92    7.73
   0   1  -8  180.06    8.21
   0  -1   8  195.24    8.68
   0  -1  -8  182.93    8.38
   0   1   8  178.11    6.66
   0  -1   9 3033.06   69.34
   0  -1   9 2908.36   67.93
   0  -1  -9 2957.00   66.66
   0   1  -9 2882.39   68.21
   0  -1  -9 2824.51   69.04
   0   1   9 2962.29   65.86
   0   1 -10  124.25    7.36
   0   1  10  124.24    5.77
   0  -1 -10  121.66    6.24
   0  -1  10  120.17    6.94
   0  -1 -10  126.71   10.95
   0   1 -11  168.73    8.99
   0  -1  11  186.50   10.09
   0   1  11  174.65    7.23
   0  -1  11  177.43    8.75
   0  -1 -11  185.45    8.07
   0   1 -12  273.23   12.10
   0  -1  12  280.67   12.99
   0   1  12  280.01    9.88
   0  -1 -12  278.74   10.81
   0   1 -13  265.53   12.02
   0  -1  13  279.41   13.27
   0  -1 -13  278.83   11.06
   0  -1 -13  310.32   16.38
   0   1  13  278.63   10.00
   0  -1 -14   13.64    3.47
   0   1 -14   17.16    4.36
   0  -1 -14   12.28    7.76
   0   1  14    9.02    4.99
   0  -1  14   13.64    5.48
   0   1  14   15.81    3.24
   0   1 -15    9.12    4.19
   0  -1 -15    8.87    3.51
   0  -1  15   10.04    5.11
   0  -1 -15    2.65    9.18
   0   1  15   11.38    3.12
   0  -1  16   16.50    6.37
   0  -1 -16    3.68   14.30
   0  -1 -16   19.32    5.72
   0   1 -16   19.06    4.93
   0  -1 -16   15.58    4.10
   0   1  16   17.73    3.47
   0  -1 -17   42.02    7.14
   0  -1  17   37.86    7.57
   0   1 -17   34.21    5.76
   0  -1 -17   32.45    5.08
   0   1  17   31.10    4.12
   0   1  18   14.09    3.53
   0  -1  18    5.66    7.29
   0   1 -18    9.55    6.66
   0   1 -18   18.21    5.37
   0  -1 -18   15.51    4.35
   0  -1 -18   16.66    6.17
   0   1  19  128.12    6.97
   0  -1 -19  154.49   12.09
   0  -1 -19  137.37    9.03
   0   1 -19  125.90    9.70
   0   1 -19  129.25   10.79
   0  -1  19  122.40   11.51
   0   1  20    0.67    3.01
   0  -1  20   -6.32    9.34
   0  -1 -20    2.73    4.09
   0   1 -20    8.93    5.55
   0  -1 -20    2.05    5.31
   0   1 -20   -2.07    5.40
   0  -1 -21  279.08   13.73
   0   1 -21  287.42   15.09
   0  -1  21  308.01   13.25
   0  -1 -21  283.69   11.71
   0  -1 -21  276.48   13.31
   0   1 -21  297.42   15.18
   0   1  21  288.59   10.84
   0   1 -22   61.99    8.15
   0  -1 -22   57.60    7.16
   0  -1  22   68.28    6.98
   0  -1 -22   52.43    5.34
   0   1  22   64.83    5.09
   0  -1 -22   54.78    6.32
   0   1 -22   64.86    7.64
   0  -1 -23    2.18    4.69
   0   1  23    1.36    2.90
   0   1 -23    0.35    4.40
   0  -1 -23   -2.17    3.66
   0   1 -23   -1.69    5.43
   0  -1  23    0.54    4.33
   0   1 -24   11.71    4.65
   0  -1  24   15.02    4.82
   0   1  24   12.18    3.17
   0  -1 -24   14.25    5.96
   0   1 -24   14.99    6.30
   0  -1 -25  125.39   10.74
   0   1 -25  115.01   10.72
   0   1  25  108.02    5.70
   0  -1  25  116.62    8.26
   0  -1 -26   23.08    7.17
   0   1 -26   27.09    7.71
   0   1 -27  597.76   25.66
   0  -1 -27  622.09   25.19
   0   1 -28    3.22    6.95
   0   1 -29   13.64    8.10
   0  -2   0    4.70    2.48
   0  -2   0    5.79    2.30
   0  -2   0    2.88    1.98
   0  -2  -1 1148.38   26.85
   0  -2  -1 1123.83   26.25
   0  -2   1 1107.92   26.83
   0  -2   1 1106.96   28.79
   0  -2  -1 1128.34   26.40
   0  -2  -2 1187.48   27.77
   0  -2  -2 1148.15   27.90
   0   2  -2 1186.40   30.34
   0  -2   2 1201.75   28.76
   0  -2  -2 1273.08   28.00
   0   2  -3   17.55    3.96
   0  -2  -3   19.38    2.00
   0  -2   3   15.42    2.95
   0   2   3   16.34    2.18
   0  -2  -3   16.30    2.32
   0  -2  -3   13.13    3.38
   0   2   3   20.66    2.44
   0  -2  -4 3287.46   71.05
   0   2   4 3281.25   71.61
   0   2  -4 3168.56   75.83
   0  -2  -4 3191.78   74.32
   0   2  -4 3172.59   73.16
   0  -2   4 3306.79   72.79
   0   2   4 3157.61   71.15
   0  -2  -4 3227.33   71.23
   0   2   5  138.32    5.43
   0  -2  -5  125.10    5.12
   0  -2  -5  127.39    4.85
   0  -2  -5  121.54    6.92
   0   2  -5  123.53    8.28
   0   2  -5  119.26    6.55
   0  -2  -5  122.12    5.94
   0   2   5  133.56    5.32
   0  -2  -6  675.74   17.45
   0  -2  -6  664.78   16.97
   0   2   6  670.82   17.44
   0  -2  -6  685.67   18.97
   0   2  -6  682.26   19.68
   0  -2  -6  678.15   20.41
   0   2   6  705.03   17.26
   0  -2   6  684.92   23.10
   0  -2  -7 1499.58   35.79
   0  -2  -7 1491.33   39.68
   0   2   7 1561.65   35.89
   0   2  -7 1581.17   39.08
   0  -2  -7 1524.08   38.23
   0  -2  -7 1535.19   36.32
   0  -2   8  114.33    7.06
   0  -2  -8  105.64    4.69
   0  -2  -8  111.17    7.38
   0   2   8  102.95    4.81
   0   2  -8   96.51    6.73
   0  -2  -8   88.52    4.95
   0  -2  -8  111.71    6.60
   0   2   9  283.45    8.96
   0  -2   9  283.36   12.56
   0  -2  -9  265.84   12.26
   0  -2  -9  272.29    9.27
   0   2  -9  287.13   11.74
   0  -2  -9  259.67    8.83
   0  -2  -9  264.87   11.15
   0  -2  10  347.06   13.80
   0  -2 -10  335.18   13.36
   0  -2 -10  345.93   14.48
   0   2 -10  341.67   13.63
   0   2  10  358.13   10.80
   0  -2 -10  357.86   10.78
   0  -2 -10  342.69   11.21
   0  -2  10  340.93   13.10
   0  -2 -11  231.90   12.13
   0  -2 -11  243.02    9.12
   0  -2  11  227.53   10.64
   0   2  11  234.75    8.40
   0   2 -11  244.50   11.34
   0  -2 -11  253.15    8.68
   0  -2 -11  246.48   12.22
   0  -2  11  255.77   13.78
   0  -2 -12 1646.43   43.80
   0  -2 -12 1627.94   40.15
   0  -2  12 1643.96   42.84
   0   2  12 1680.77   39.11
   0   2 -12 1696.06   43.70
   0  -2 -12 1606.57   39.36
   0  -2  12 1679.27   43.90
   0  -2 -13  288.53   13.23
   0  -2  13  266.97   11.94
   0  -2 -13  247.22   10.04
   0   2  13  258.79    9.14
   0   2 -13  250.02   12.30
   0  -2 -13  253.97    9.29
   0  -2  13  269.63   12.94
   0  -2  14  169.23    9.71
   0   2  14  178.05    7.33
   0   2 -14  171.13   10.28
   0  -2 -14  171.26    7.46
   0  -2 -14  171.56    8.27
   0  -2  14  177.46   11.35
   0  -2 -14  206.89   12.14
   0  -2  15    3.22    5.14
   0  -2 -15    4.76    5.26
   0   2 -15   -0.46    5.76
   0  -2 -15    0.40    2.94
   0   2 -15    1.30    4.33
   0  -2 -15    2.61    2.42
   0   2  15    2.30    2.43
   0  -2 -16  228.66    9.34
   0   2  16  260.70    9.30
   0  -2 -16  274.91   18.23
   0   2 -16  265.83   15.64
   0  -2 -16  240.25   10.75
   0  -2  16  253.85   14.66
   0   2 -16  252.29   13.04
   0  -2 -17   -1.80    9.49
   0  -2  17    0.82    6.06
   0   2 -17    1.40    5.51
   0   2  17    2.67    2.65
   0  -2 -17    0.16    2.54
   0   2 -17   -0.36    4.68
   0  -2 -17    3.19    3.36
   0  -2 -18  281.65   12.29
   0  -2 -18  279.75   10.61
   0   2 -18  303.63   15.18
   0   2 -18  300.14   16.35
   0   2  18  289.33   10.18
   0  -2  18  325.35   16.59
   0  -2 -19  534.04   16.44
   0   2  19  562.62   15.94
   0   2 -19  561.42   21.89
   0  -2 -19  544.85   18.79
   0   2 -19  530.98   23.00
   0  -2  19  522.12   23.42
   0  -2 -19  578.46   24.70
   0  -2 -20   32.03    3.96
   0   2  20   32.59    3.71
   0  -2 -20   31.37    7.87
   0   2 -20   39.00    7.08
   0  -2 -20   39.06    5.64
   0  -2  20   20.45    8.52
   0   2 -20   27.03    7.38
   0  -2 -21  365.59   13.04
   0   2  21  424.16   12.66
   0  -2 -21  410.56   16.38
   0   2 -21  433.83   19.24
   0   2 -21  404.41   18.60
   0  -2 -22   12.56    3.66
   0   2 -22   19.91    5.73
   0  -2 -22   13.63    3.29
   0  -2 -22   13.60    4.99
   0   2  22   17.54    3.07
   0   2 -22   16.44    6.31
   0  -2 -23   20.38    5.71
   0  -2 -23   10.92    3.15
   0   2 -23   12.17    5.18
   0   2  23   15.36    2.90
   0   2 -23   23.52    6.90
   0   2 -24  122.19    9.64
   0  -2 -24  138.52   10.56
   0   2 -24  135.22   11.75
   0   2  24  138.32    5.80
   0  -2  25    7.62    5.83
   0   2 -25    7.26    4.72
   0   2 -25   11.54    6.90
   0  -2 -25    6.71    5.54
   0  -2 -26    8.95    6.13
   0   2 -26   13.56    7.06
   0   2 -27   12.55    7.28
   0   2 -28  106.95   12.38
   0  -3   0    0.39    3.21
   0   3   0    0.93    2.75
   0  -3   0    0.36    2.14
   0  -3   0   -0.11    2.40
   0  -3  -1    3.07    2.41
   0  -3   1   -0.23    3.29
   0   3   1    1.62    2.48
   0  -3  -1    1.60    2.17
   0  -3   1    1.25    2.20
   0  -3   1    1.60    2.54
   0  -3  -1    3.08    2.35
   0  -3   2  140.59    6.58
   0  -3  -2  145.45    6.38
   0   3   2  136.87    6.12
   0  -3  -2  138.53    5.84
   0  -3  -2  140.25    6.02
   0  -3   2  145.44    8.75
   0   3   3 1212.31   29.91
   0  -3   3 1243.68   30.95
   0  -3  -3 1275.30   30.06
   0   3  -3 1206.00   32.64
   0  -3  -3 1225.15   30.08
   0   3   3 1246.52   30.10
   0  -3  -3 1216.94   29.46
   0   3   4    8.33    2.37
   0  -3  -4    8.25    1.99
   0  -3  -4    6.67    2.44
   0   3  -4    8.40    3.78
   0  -3   4   11.40    3.14
   0   3   4    8.72    2.22
   0  -3  -4    9.29    2.49
   0  -3  -5  574.51   15.48
   0   3   5  587.43   15.73
   0   3  -5  544.45   19.77
   0  -3  -5  555.67   19.22
   0  -3  -5  586.85   15.88
   0  -3   5  585.00   17.42
   0   3   5  579.42   16.23
   0   3  -6   12.48    3.87
   0   3   6   12.97    2.39
   0  -3  -6   10.21    3.91
   0  -3   6   14.82    3.72
   0  -3  -6   11.51    2.72
   0  -3  -6   13.31    2.12
   0  -3  -6   11.72    3.28
   0   3  -6   11.16    4.86
   0   3   6   10.75    2.71
   0  -3  -7 2289.55   50.96
   0   3   7 2294.72   51.22
   0  -3  -7 2248.40   51.63
   0  -3  -7 2187.85   56.11
   0   3  -7 2198.63   57.75
   0  -3  -7 2185.96   53.10
   0   3  -7 2305.56   54.86
   0   3   7 2245.58   51.92
   0  -3  -8 1066.09   32.65
   0  -3  -8 1084.62   30.02
   0   3   8 1099.96   28.38
   0  -3  -8 1108.57   28.36
   0   3   8 1098.71   27.93
   0  -3  -8 1152.00   27.57
   0   3  -8 1148.49   31.59
   0  -3  -9  946.29   24.97
   0   3   9  964.01   24.60
   0  -3  -9  955.00   29.56
   0  -3  -9  956.05   24.03
   0  -3  -9  965.92   27.11
   0   3  -9  953.47   31.13
   0   3  -9  954.05   28.16
   0  -3 -10  934.97   24.77
   0  -3  10  985.05   28.73
   0   3 -10  967.16   32.30
   0  -3 -10  918.50   29.52
   0   3  10 1003.06   24.76
   0  -3 -10  929.75   27.09
   0   3 -10  969.82   28.49
   0  -3 -10  912.08   23.64
   0   3 -11 1094.90   31.69
   0  -3 -11 1065.31   30.33
   0  -3 -11 1095.82   33.42
   0  -3 -11 1085.32   27.68
   0  -3  11 1069.04   30.78
   0   3  11 1137.98   27.53
   0   3 -11 1089.59   34.82
   0  -3 -11 1080.50   26.61
   0  -3 -12  294.37    9.89
   0   3 -12  316.44   16.53
   0   3  12  310.35   10.48
   0  -3 -12  315.22   13.32
   0  -3  12  316.04   13.62
   0  -3 -12  302.22   15.11
   0   3 -12  313.73   14.17
   0  -3  12  310.00   13.28
   0  -3 -13   26.42    3.48
   0  -3  13   27.67    5.06
   0  -3  13   32.03    5.82
   0  -3 -13   28.45    5.04
   0   3  13   22.17    3.12
   0   3 -13   18.00    5.98
   0  -3 -13   16.09    5.21
   0  -3 -13   21.50    2.83
   0   3 -13   22.95    5.50
   0  -3  14  131.26    9.13
   0  -3 -14  126.34    6.75
   0  -3 -14  135.21    9.25
   0   3  14  141.37    6.45
   0  -3 -14  144.07   10.99
   0  -3 -14  131.31    6.04
   0  -3  14  145.72    9.73
   0   3 -14  121.65    9.36
   0   3 -14  113.21   10.58
   0  -3  15  591.00   21.09
   0  -3 -15  580.92   17.87
   0  -3 -15  593.00   16.55
   0  -3 -15  610.52   22.50
   0   3  15  584.60   16.65
   0  -3 -15  593.83   24.13
   0   3 -15  563.27   21.77
   0  -3  15  611.16   22.23
   0   3 -15  537.67   23.74
   0  -3  16   12.67    6.40
   0  -3 -16   14.27    5.95
   0  -3 -16   11.12    2.64
   0   3 -16   11.10    5.32
   0   3 -16   12.16    6.18
   0  -3  16   13.67    4.83
   0  -3 -16   18.22    3.84
   0   3  16   14.35    3.08
   0  -3 -17   44.91    3.89
   0   3 -17   39.60    8.45
   0  -3 -17   38.29    4.73
   0   3 -17   44.78    7.28
   0  -3 -17   48.38    9.14
   0  -3  17   50.79    8.85
   0   3  17   41.77    3.98
   0  -3 -18   17.19    2.94
   0   3 -18   20.09    5.83
   0   3  18   21.30    3.27
   0  -3 -18   16.68    3.98
   0  -3 -18   19.14   10.06
   0  -3  18   19.59    7.77
   0   3 -18   20.25    6.78
   0   3 -19  109.31   10.64
   0   3 -19  125.07   10.82
   0  -3 -19  113.41    5.69
   0  -3 -19  115.54    7.70
   0   3  19  133.78    6.55
   0  -3  19  128.17   12.28
   0   3 -20   -3.25    5.60
   0   3 -20   -0.45    5.71
   0   3  20   -0.13    2.38
   0  -3 -20    1.28    3.79
   0  -3 -20    0.82    2.27
   0  -3 -21   78.13    4.59
   0   3  21   95.01    4.93
   0   3 -21  102.06    9.74
   0  -3 -21   96.53    7.65
   0   3 -21   99.96   10.22
   0   3 -22  166.42   11.91
   0  -3 -22  121.91    6.01
   0  -3 -22  186.44   10.49
   0   3 -22  151.83   12.36
   0   3  22  148.19    5.92
   0   3 -23   93.77   10.35
   0  -3 -23  108.72    8.84
   0   3  23   81.58    4.11
   0   3 -23   84.53    8.92
   0   3 -24   16.98    5.48
   0  -3 -24   13.88    5.57
   0   3 -24    8.46    6.71
   0  -3 -25   53.36    7.94
   0   3 -25   30.12    8.26
   0   3 -25   45.06    6.76
   0   3 -26   42.60    9.07
   0   3 -27   17.03    8.11
   0  -4   0  946.37   25.23
   0  -4   0  958.91   28.67
   0  -4   0  943.55   24.98
   0   4   0  984.39   26.16
   0   4   1 3751.33   87.26
   0  -4  -1 3797.51   87.04
   0  -4   1 3890.07   87.43
   0  -4   1 3966.19   92.47
   0  -4  -1 3925.19   90.41
   0  -4   1 3801.42   87.11
   0   4   1 3960.43   87.88
   0  -4  -1 3793.81   86.58
   0   4  -1 3985.84   88.37
   0   4   2  479.00   14.92
   0  -4   2  462.77   14.77
   0   4   2  469.62   14.76
   0  -4  -2  464.92   15.99
   0  -4   2  469.17   15.00
   0  -4  -2  469.80   14.46
   0   4  -2  478.69   15.76
   0  -4  -2  466.09   13.99
   0   4   3    3.69    3.84
   0   4   3    2.72    2.44
   0  -4   3    2.87    2.92
   0  -4  -3    5.02    2.64
   0  -4   3    3.97    3.10
   0   4   3    5.84    2.72
   0  -4  -3    3.96    2.87
   0   4  -3    5.35    3.39
   0  -4  -3    6.58    2.73
   0   4   4 3037.24   70.76
   0   4   4 3067.21   74.07
   0   4   4 3054.29   70.51
   0  -4  -4 3159.35   71.06
   0   4  -4 2985.29   73.57
   0  -4  -4 2892.92   69.52
   0  -4   4 3070.51   71.69
   0   4  -5  984.32   29.21
   0  -4  -5 1013.72   25.38
   0   4   5  896.02   28.14
   0  -4  -5  939.47   24.63
   0  -4   5  980.14   26.79
   0   4   5  948.48   25.25
   0   4   5  964.58   25.80
   0  -4  -5  990.27   25.49
   0  -4  -6 1860.63   42.73
   0  -4  -6 1743.36   42.42
   0  -4   6 1793.96   44.92
   0   4   6 1796.72   43.66
   0  -4  -6 1784.88   43.06
   0   4  -6 1724.08   48.07
   0   4   6 1793.48   42.90
   0   4   7   44.20    4.34
   0  -4  -7   44.37    4.27
   0  -4  -7   46.05    3.64
   0   4  -7   39.67    6.56
   0  -4  -7   40.69    4.54
   0  -4   7   37.10    5.09
   0   4   7   40.56    3.79
   0   4  -8   13.00    4.36
   0   4   8   17.65    2.93
   0  -4  -8    9.36    4.81
   0  -4   8   12.41    4.05
   0  -4  -8   15.99    3.37
   0   4  -8    9.04    7.81
   0  -4  -8    9.95    3.63
   0  -4  -8   14.67    2.47
   0   4   8   13.33    3.22
   0   4  -9   59.72    7.56
   0   4   9   58.26    4.31
   0  -4  -9   51.68    6.85
   0  -4  -9   53.37    4.57
   0  -4   9   59.02    7.71
   0  -4  -9   57.71    3.87
   0  -4  -9   47.98    5.24
   0   4  -9   48.47    6.18
   0   4   9   52.43    4.59
   0  -4 -10  162.25    7.70
   0   4 -10  155.28   11.20
   0   4  10  153.41    6.96
   0  -4 -10  139.23   10.41
   0   4  10  149.41    7.39
   0  -4 -10  151.65    8.71
   0   4 -10  143.48    9.67
   0  -4 -10  157.10    6.53
   0  -4  10  180.88   10.26
   0  -4  11   54.94    6.17
   0   4  11   41.23    3.73
   0  -4 -11   44.53    6.77
   0  -4 -11   45.97    5.50
   0   4 -11   46.40    6.36
   0  -4 -11   47.09    3.60
   0   4 -11   42.42    7.15
   0  -4 -11   43.08    4.49
   0  -4 -12 1049.34   27.76
   0  -4  12 1039.33   30.78
   0   4 -12 1032.01   34.53
   0  -4 -12 1033.79   34.21
   0   4  12 1020.40   26.62
   0   4 -12 1054.11   32.19
   0  -4 -12 1040.18   26.03
   0  -4 -12 1008.67   29.99
   0  -4 -13  898.92   24.71
   0   4 -13  910.83   31.60
   0  -4 -13  904.60   31.48
   0   4  13  899.18   23.61
   0  -4  13  856.83   27.69
   0   4 -13  890.74   29.21
   0  -4 -13  912.56   23.00
   0  -4  13  900.05   27.91
   0  -4 -13  829.61   27.04
   0   4 -14  143.81   11.86
   0  -4 -14  156.97   12.55
   0   4  14  161.54    7.08
   0  -4 -14  148.07    7.23
   0  -4  14  142.04    9.87
   0   4 -14  150.16   10.78
   0  -4 -14  152.43    6.47
   0  -4  14  168.78   10.85
   0  -4 -14  153.14    9.91
   0  -4  15  318.52   15.45
   0  -4 -15  329.09   18.18
   0  -4 -15  316.96   14.93
   0   4  15  317.03   10.84
   0  -4 -15  322.68   11.61
   0  -4  15  312.80   14.92
   0   4 -15  325.51   16.16
   0   4 -15  307.31   17.11
   0  -4 -15  306.49   10.14
   0  -4  16   88.50   10.07
   0  -4 -16   98.38   10.63
   0  -4 -16  111.71    9.84
   0   4  16  110.27    5.93
   0  -4 -16  112.33    6.72
   0  -4  16  125.53    9.53
   0   4 -16  118.57   10.18
   0   4 -16  105.39   10.95
   0  -4 -16  106.04    5.28
   0  -4  17  466.52   19.75
   0  -4 -17  441.98   22.38
   0  -4 -17  497.18   21.12
   0   4  17  406.76   13.21
   0   4 -17  437.38   20.73
   0  -4  17  417.68   18.44
   0  -4 -17  431.06   14.74
   0  -4 -17  434.19   12.56
   0   4 -17  423.09   19.65
   0   4 -18  203.78   13.60
   0  -4 -18  207.03   15.58
   0   4  18  187.13    7.68
   0  -4 -18  199.16   15.65
   0  -4 -18  190.14    9.40
   0  -4  18  203.04   12.56
   0   4 -18  203.79   14.54
   0  -4 -18  186.72    6.90
   0  -4  18  204.74   13.83
   0   4  19   31.63    3.40
   0   4 -19   31.55    7.14
   0  -4 -19   30.08    4.77
   0   4 -19   29.46    7.61
   0  -4 -19   22.32    2.55
   0  -4 -19   17.96    9.04
   0  -4  19   30.40    8.18
   0   4  20    0.98    2.21
   0   4 -20    0.50    5.82
   0  -4 -20    1.93    3.84
   0   4 -20    6.62    5.71
   0  -4 -20    2.55    1.55
   0  -4 -20   -8.84   14.42
   0   4  21    2.47    2.09
   0   4 -21    4.19    6.50
   0  -4 -21    2.90    4.20
   0   4 -21   -1.84    5.51
   0  -4 -21    0.82    0.91
   0  -4 -21  -12.52   19.19
   0   4 -22   52.00    9.22
   0  -4 -22   50.04    6.32
   0   4 -22   39.41    7.55
   0   4  22   36.30    3.19
   0   4 -23   43.91    9.01
   0  -4 -23   45.38    6.48
   0   4 -23   27.46    6.49
   0   4 -24   85.88    9.14
   0   4 -24  103.21   11.85
   0  -4  24   84.60    7.75
   0   4 -25    0.80    5.04
   0   4 -25    1.80    7.03
   0   4 -26    1.85    7.58
   0   5   0   -0.46    3.63
   0  -5   0    1.36    2.79
   0  -5   0    1.08    3.10
   0  -5  -1  522.64   16.42
   0  -5   1  537.45   16.87
   0   5   1  538.02   17.48
   0   5   1  532.57   17.70
   0   5  -1  544.55   18.23
   0  -5  -1  589.18   22.85
   0  -5   1  613.48   26.99
   0  -5  -1  513.30   16.77
   0  -5   1  507.95   16.95
   0  -5   2 1378.54   35.65
   0  -5  -2 1476.01   39.72
   0   5   2 1370.51   35.79
   0   5   2 1344.50   35.56
   0  -5   2 1328.62   35.21
   0  -5  -2 1329.49   34.25
   0   5  -2 1364.15   36.80
   0  -5  -2 1403.70   35.22
   0   5   3  436.97   15.12
   0  -5   3  437.48   15.24
   0  -5  -3  440.97   17.01
   0   5   3  430.78   17.72
   0  -5   3  429.54   15.08
   0   5  -3  441.35   16.30
   0  -5  -3  431.76   13.82
   0  -5  -3  424.12   14.43
   0   5   4   20.17    3.80
   0  -5  -4   20.55    3.82
   0  -5  -4   21.66    2.11
   0   5  -4   20.53    4.58
   0  -5  -4   21.79    3.39
   0  -5   4   22.17    4.21
   0   5  -4   19.18    4.94
   0  -5  -4   19.33    4.30
   0   5   4   22.89    5.36
   0   5   5  315.75   15.07
   0  -5   5  320.04   12.84
   0  -5  -5  318.67   13.15
   0  -5  -5  331.20   12.28
   0   5   5  290.91   11.93
   0  -5  -5  307.05   10.93
   0   5   6  580.32   18.30
   0   5   6  586.12   21.37
   0  -5   6  588.91   19.52
   0  -5  -6  605.40   18.47
   0   5   6  606.45   18.87
   0  -5  -6  602.82   19.22
   0   5  -6  634.07   22.12
   0  -5  -6  587.55   17.30
   0  -5  -7   12.92    3.50
   0  -5  -7   12.67    3.13
   0   5   7   10.61    3.53
   0  -5   7   12.74    4.39
   0   5  -7   10.99    4.84
   0  -5  -7    9.84    3.02
   0   5   7   10.15    4.75
   0   5   7   12.61    3.22
   0   5  -8 1162.77   35.87
   0  -5  -8 1206.69   31.12
   0  -5  -8 1210.05   31.69
   0   5   8 1203.64   35.31
   0  -5  -8 1139.57   31.52
   0   5   8 1183.95   31.14
   0  -5   8 1229.53   33.76
   0  -5  -8 1174.88   30.45
   0   5   8 1200.89   32.08
   0  -5   9 2546.59   62.43
   0  -5  -9 2547.85   60.01
   0   5   9 2539.85   64.25
   0  -5   9 2246.30   67.99
   0  -5  -9 2504.24   60.59
   0   5   9 2494.24   59.33
   0   5  -9 2485.87   65.31
   0  -5  -9 2567.38   59.05
   0   5   9 2489.45   60.37
   0  -5  10  154.46    9.51
   0  -5 -10  155.56    7.15
   0   5 -10  132.79   10.80
   0  -5 -10  155.20    8.78
   0  -5 -10  144.81    8.00
   0  -5  10  165.84   11.55
   0   5  10  144.29   10.06
   0   5 -10  146.49   10.35
   0   5  10  138.40    7.86
   0   5  10  147.06    7.51
   0  -5 -11  175.28    8.90
   0  -5 -11  165.51   12.45
   0   5  11  173.89    8.21
   0   5 -11  179.80   12.32
   0  -5 -11  190.26    7.92
   0   5 -11  188.89   11.86
   0  -5 -11  193.01   10.06
   0   5  11  189.32    9.05
   0  -5  12   61.70    6.80
   0  -5 -12   47.41    8.09
   0   5  12   48.27    4.53
   0  -5 -12   48.74    5.18
   0   5 -12   46.27    7.28
   0  -5 -12   57.57    4.17
   0   5 -12   58.69    7.87
   0  -5 -12   56.97    6.24
   0  -5  13  268.73   14.06
   0  -5 -13  251.57   15.80
   0   5  13  250.49   10.02
   0  -5 -13  267.72   11.14
   0   5 -13  261.22   14.66
   0  -5 -13  222.77   12.14
   0   5 -13  248.89   15.37
   0  -5 -13  251.77    9.23
   0  -5 -14   73.20    9.67
   0   5  14   70.84    5.14
   0  -5 -14   67.10    5.93
   0   5 -14   64.14    8.66
   0  -5 -14   62.41    4.33
   0   5 -14   67.70    8.90
   0  -5  14   74.36    7.71
   0  -5 -14   78.75    7.42
   0  -5  15  108.51    9.40
   0  -5 -15  106.21    6.31
   0  -5 -15  124.68    9.20
   0  -5 -15   99.99   11.00
   0   5  15  101.07    6.11
   0  -5 -15  102.66    7.09
   0   5 -15  109.18   10.61
   0   5 -15  109.40   10.82
   0  -5 -15  105.42    5.41
   0  -5  15  118.41    9.84
   0  -5 -16   72.06    7.91
   0  -5 -16   67.93    9.78
   0   5  16   68.15    5.07
   0   5 -16   54.36    9.27
   0  -5 -16   59.50    4.19
   0   5 -16   70.73    9.14
   0  -5  16   85.40    9.42
   0  -5  16   66.81    8.19
   0  -5 -16   76.32    5.42
   0  -5 -17   44.50    4.66
   0  -5  17   54.16    8.71
   0  -5 -17   59.99    8.00
   0  -5 -17   54.28    9.88
   0   5 -17   54.10    9.03
   0  -5 -17   44.34    3.54
   0   5 -17   44.93    8.31
   0  -5  17   43.77    7.26
   0   5  17   37.10    4.16
   0   5  18  313.47   11.14
   0  -5  18  297.30   16.72
   0  -5 -18  348.24   12.60
   0  -5  18  315.85   16.34
   0   5 -18  315.14   17.31
   0  -5 -18  295.37    9.76
   0  -5 -18  340.27   18.34
   0   5 -18  319.40   17.84
   0   5 -19  257.13   16.24
   0   5  19  242.87    9.23
   0   5 -19  225.92   14.47
   0  -5 -19  213.77    7.70
   0  -5 -19  262.58   18.06
   0  -5 -19  261.89   11.01
   0   5 -20  106.91   11.65
   0   5  20  114.63    5.88
   0  -5 -20   86.37    4.26
   0   5 -20  118.90   10.80
   0  -5 -20  102.19   15.30
   0  -5 -20  140.74    8.08
   0   5 -21  213.62   15.80
   0  -5  21  212.30   12.15
   0   5 -21  198.46   13.82
   0  -5 -21  247.02   11.33
   0  -5 -22   75.35    7.39
   0   5 -22   86.11   11.44
   0  -5  22   69.52    7.60
   0   5 -22   59.37    8.36
   0   5 -23   22.21    8.60
   0  -5  23   30.77    5.96
   0   5 -23   38.46    7.35
   0   5 -24    2.54    7.77
   0   5 -24    5.27    5.59
   0  -5  24    2.01    4.36
   0   5 -25   -1.29    5.12
   0   6   0   11.18    4.28
   0  -6   0   11.76    5.78
   0  -6   0   14.22    3.60
   0   6   0    9.79    3.75
   0  -6   0   15.92    3.72
   0   6  -1  588.62   20.71
   0   6  -1  584.15   20.07
   0   6   1  599.29   20.10
   0  -6   1  590.41   18.91
   0  -6  -1  586.18   18.40
   0  -6  -1  609.16   19.27
   0  -6   1  602.63   19.53
   0  -6  -1  627.04   24.66
   0   6   1  596.54   20.40
   0  -6   2   26.00    4.45
   0  -6  -2   21.29    3.94
   0  -6   2   17.90    4.08
   0   6  -2   19.77    4.94
   0  -6  -2   14.63    5.52
   0  -6  -2   15.64    3.46
   0   6  -2   13.68    3.12
   0   6   2   22.36    4.34
   0  -6  -3  347.59   13.43
   0  -6  -3  359.52   17.14
   0  -6   3  368.00   14.12
   0  -6   3  343.88   13.66
   0  -6  -3  331.41   12.36
   0   6   3  333.96   16.21
   0   6  -3  353.94   15.21
   0   6   3  340.49   13.84
   0   6   4   27.91    4.30
   0  -6  -4   32.38    4.73
   0  -6   4   34.08    4.80
   0   6  -4   27.73    5.38
   0  -6  -4   31.19    5.94
   0  -6   4   25.41    4.60
   0  -6  -4   27.93    3.94
   0   6   4   32.22    6.22
   0   6   5   92.89    8.46
   0   6   5   85.53    6.68
   0  -6  -5   95.75    6.94
   0  -6  -5   83.87    3.96
   0   6  -5   87.81    7.89
   0  -6  -5   88.89    5.78
   0   6  -5   92.98    7.75
   0  -6   5   88.02    7.05
   0  -6  -5  102.15    8.48
   0   6   6   84.42    6.73
   0  -6  -6   70.35    7.22
   0  -6  -6   84.93    4.55
   0   6   6   88.92    8.44
   0  -6   6   77.61    6.76
   0   6  -6   76.30    7.51
   0  -6  -6   87.33    6.78
   0   6  -6   90.24    8.21
   0  -6  -6   86.61    5.82
   0  -6   7  292.75   13.01
   0  -6  -7  320.59   13.86
   0   6  -7  293.72   14.44
   0   6   7  297.95   14.77
   0   6  -7  244.11   13.60
   0  -6  -7  260.10   10.37
   0  -6  -7  284.86   12.11
   0   6   7  269.52   12.25
   0  -6  -8  509.87   17.13
   0  -6   8  445.71   17.63
   0  -6  -8  468.51   16.16
   0  -6  -8  463.91   15.08
   0   6   8  490.34   19.88
   0   6  -8  465.66   19.44
   0  -6  -8  493.48   17.99
   0  -6   8  482.67   18.05
   0   6   8  480.38   17.32
   0  -6  -9    2.23    3.79
   0   6   9    2.09    3.71
   0  -6   9   -2.79    9.03
   0  -6  -9    1.17    3.57
   0   6  -9    2.80    4.55
   0  -6  -9    0.27    3.32
   0   6   9    2.73    4.31
   0  -6  -9   -0.86    2.82
   0  -6   9    2.23    4.18
   0  -6   9    0.31    3.82
   0  -6 -10  296.38   12.64
   0   6 -10  286.08   15.35
   0   6  10  290.50   12.17
   0  -6 -10  279.83   12.57
   0  -6 -10  308.46   12.89
   0   6  10  297.00   15.30
   0  -6  10  311.03   16.65
   0  -6  10  292.00   14.20
   0   6  10  307.87   12.88
   0  -6 -10  289.17   11.08
   0  -6  11  309.78   14.63
   0  -6 -11  282.90   11.08
   0  -6 -11  287.34   12.91
   0  -6 -11  312.53   12.96
   0  -6  11  309.71   16.47
   0   6  11  266.85   14.88
   0   6  11  276.35   11.83
   0   6  11  280.55   12.30
   0  -6 -11  297.13   12.67
   0   6 -11  297.85   16.24
   0  -6 -12  156.93    8.54
   0   6 -12  173.88   12.33
   0  -6  12  159.18   10.33
   0  -6 -12  153.94    9.00
   0   6  12  144.54    8.17
   0   6  12  159.28    8.88
   0  -6 -12  159.90    9.63
   0   6 -12  143.75   11.70
   0  -6  12  146.35   10.47
   0  -6 -12  150.77    7.98
   0   6  13   11.90    3.56
   0  -6 -13    7.54    3.46
   0   6 -13   20.96    7.05
   0   6 -13    7.10    5.91
   0  -6 -13   12.40    5.18
   0  -6  13   23.46    7.08
   0  -6 -13    7.93    4.06
   0   6  14   45.00    4.90
   0   6 -14   38.68    7.42
   0  -6 -14   55.94    5.20
   0   6 -14   53.67    8.61
   0  -6 -14   48.19    5.92
   0  -6 -14   61.00    6.71
   0  -6  14   57.92    7.37
   0  -6 -15   63.50    7.63
   0   6  15   55.78    5.35
   0  -6  15   73.91   11.10
   0   6 -15   60.98    9.27
   0  -6 -15   53.09    6.08
   0  -6 -15   60.46    5.63
   0  -6 -16   43.34    5.58
   0  -6 -16   52.14    7.34
   0  -6 -16   49.55    4.85
   0  -6 -16   44.19    4.66
   0   6  16   42.25    4.69
   0   6 -16   41.55    8.51
   0  -6 -17   41.07    5.49
   0  -6  17   44.97    6.85
   0  -6 -17   49.08    4.70
   0   6 -17   55.30    8.25
   0  -6  17   55.15    7.84
   0  -6 -17   55.86    7.68
   0  -6 -17   56.55    5.22
   0   6 -17   49.67    8.95
   0  -6  18  142.84   10.44
   0  -6 -18  123.97    7.07
   0  -6  18  134.75   11.44
   0  -6 -18  167.64    8.36
   0   6 -18  134.81   11.57
   0  -6 -18  170.49   12.57
   0   6 -18  148.08   13.22
   0   6 -19   59.95    9.83
   0  -6  19   63.55    7.41
   0   6 -19   66.30    9.09
   0  -6 -19   91.59   11.48
   0  -6 -19   75.79    6.13
   0   6 -20    1.84    6.94
   0  -6  20    2.98    4.69
   0   6 -20   15.67    6.60
   0  -6 -20   -8.38    9.62
   0  -6 -20    1.65    3.60
   0   6 -21   -0.97    5.28
   0  -6 -21  -12.97   15.20
   0   6 -21   -0.63    7.47
   0  -6  21   -1.87    4.65
   0   6 -22  130.30   11.41
   0   6 -22  140.89   14.05
   0   6 -23  106.08   10.80
   0   6 -23  101.87   12.90
   0   6 -24   17.43    6.24
   0   6 -25  116.35   10.98
   0   6 -26    2.83    5.97
   0  -7   0    3.56    3.57
   0  -7   0    1.19    3.43
   0   7   0   -0.63    3.48
   0   7   0   -1.32    4.15
   0  -7   1  186.73   10.13
   0   7   1  183.01   10.84
   0   7  -1  192.61   11.25
   0   7  -1  186.58   10.82
   0   7   1  179.72   10.62
   0  -7  -1  185.04    9.23
   0  -7   1  188.31    9.81
   0  -7  -1  179.96    9.86
   0  -7  -2  240.56   10.73
   0  -7   2  242.94   11.46
   0   7  -2  261.08   13.01
   0  -7  -2  278.01   17.15
   0  -7   2  252.77   11.86
   0   7   2  238.12   12.39
   0  -7  -2  247.80   11.68
   0   7  -2  267.36   13.45
   0   7   3  159.65   10.01
   0  -7  -3  177.86    9.78
   0  -7  -3  187.09   13.95
   0  -7   3  158.76    9.46
   0   7   3  174.22   12.26
   0   7  -3  179.10   11.24
   0   7  -3  153.55    8.55
   0  -7  -3  173.69    8.69
   0  -7   3  169.22    9.52
   0  -7  -4   90.80    7.59
   0  -7   4   92.05    7.31
   0  -7  -4   94.13    9.85
   0   7  -4   87.35    8.59
   0  -7   4   89.14    7.30
   0  -7  -4   74.26    5.86
   0   7   4   97.08    9.69
   0   7   4   87.57    7.43
   0  -7  -5    4.03    3.84
   0  -7   5    0.88    3.88
   0   7  -5    4.27    4.73
   0  -7  -5   -2.84    5.91
   0   7   5    6.93    5.54
   0  -7  -5    0.40    3.07
   0   7   5    3.09    3.67
   0  -7  -6   14.44    4.17
   0  -7  -6   16.79    1.92
   0   7   6   13.54    4.34
   0   7  -6   15.73    5.71
   0  -7  -6   18.53    3.66
   0   7   6   22.70    6.11
   0   7  -6   29.05    5.61
   0  -7  -6   20.80    6.11
   0  -7   6   20.53    5.12
   0  -7   7    2.55    4.27
   0  -7  -7   -1.95    3.62
   0   7   7    1.72    5.45
   0  -7  -7   -0.49    2.21
   0  -7  -7    2.26    2.86
   0   7  -7    2.51    4.97
   0  -7  -7    1.73    6.01
   0   7  -7    7.96    5.05
   0   7   7    0.31    3.62
   0  -7   8  263.05   13.28
   0   7   8  269.45   12.94
   0   7   8  253.66   15.04
   0  -7  -8  239.55   10.27
   0   7  -8  263.28   15.02
   0  -7   8  283.85   13.50
   0  -7  -8  249.02    9.69
   0  -7  -8  249.50   12.19
   0  -7   9  554.96   20.94
   0  -7  -9  603.64   20.26
   0   7   9  559.02   22.56
   0  -7   9  563.40   20.96
   0  -7  -9  570.37   22.31
   0  -7  -9  574.13   18.87
   0   7  -9  534.87   21.84
   0  -7  -9  547.87   17.25
   0   7  -9  572.66   23.50
   0   7   9  571.03   20.39
   0  -7  10 1897.17   50.58
   0  -7 -10 1953.75   48.94
   0  -7  10 1887.71   53.79
   0   7  10 1868.22   52.68
   0  -7  10 1917.81   50.47
   0  -7 -10 1873.69   51.12
   0  -7 -10 1860.16   47.41
   0   7 -10 1816.09   51.73
   0  -7 -10 1744.86   44.93
   0   7  10 1824.23   48.86
   0  -7  11   54.58    7.46
   0  -7 -11   59.33    6.75
   0   7  11   62.71    8.16
   0  -7  11   88.17    9.58
   0  -7 -11   54.84    7.07
   0  -7  11   56.20    7.06
   0  -7 -11   66.76    6.81
   0   7 -11   61.79    8.48
   0  -7 -11   60.16    5.30
   0   7  11   56.98    6.41
   0  -7 -12   35.70    4.49
   0  -7  12   47.72    7.22
   0  -7 -12   33.33    5.85
   0   7  12   41.31    5.74
   0  -7 -12   33.24    5.78
   0  -7  12   37.84    6.65
   0  -7 -12   39.53    6.30
   0   7 -12   40.17    7.22
   0  -7  12   38.39    6.49
   0  -7 -13   22.87    4.04
   0  -7 -13   28.13    5.63
   0  -7  13   23.53    5.60
   0   7  13   21.82    4.82
   0  -7 -13   27.07    6.80
   0  -7  13   27.40    6.42
   0  -7 -13   29.49    5.79
   0  -7 -14   50.81    6.37
   0  -7  14   57.63    7.85
   0   7 -14   53.20    8.88
   0  -7 -14   43.72    6.44
   0   7 -14   46.97    7.94
   0  -7  14   54.41    7.96
   0  -7 -14   55.43    6.71
   0  -7 -14   45.78    4.82
   0  -7  14   50.88    7.27
   0  -7 -15  139.51    9.69
   0  -7  15  157.38   11.02
   0  -7 -15  182.40   10.49
   0   7 -15  165.98   12.66
   0  -7 -15  149.24    7.99
   0   7 -15  179.23   14.04
   0  -7  15  161.09   11.30
   0  -7 -15  140.48    9.82
   0  -7 -16  105.60    8.89
   0  -7 -16   94.12    7.78
   0  -7  16   88.05    8.91
   0  -7  16  117.66   10.07
   0  -7 -16  110.90    8.29
   0   7 -16   79.08    9.28
   0   7 -16   94.65   11.06
   0  -7 -16   96.38    6.53
   0  -7 -17  123.35    7.42
   0  -7 -17  132.07    8.93
   0  -7 -17  137.74   10.45
   0  -7 -17  112.08    8.11
   0  -7  17  119.99    9.98
   0   7 -17  120.57   11.12
   0   7 -17  129.41   12.75
   0  -7  17  129.13   10.85
   0  -7 -17  113.54    7.22
   0   7 -18    4.52    6.51
   0  -7 -18    1.48    3.10
   0  -7 -18   -0.54    4.25
   0   7 -18    4.37    7.10
   0  -7 -18    1.86    5.51
   0   7 -19  186.26   15.34
   0  -7 -19  178.23   14.70
   0   7 -19  191.85   13.74
   0   7 -20   52.61   10.55
   0  -7 -20   40.83   11.23
   0   7 -20   54.56    8.38
   0   7 -21   26.81    9.25
   0   7 -21   25.85    7.80
   0  -7 -21    1.26   14.52
   0   7 -22   89.81   10.16
   0  -7 -22   19.42   20.78
   0   7 -23   26.51    7.40
   0   7 -24   22.07    6.94
   0   8   0   18.34    5.85
   0  -8   0   21.63    4.77
   0  -8   0   19.11    4.89
   0   8   0   15.37    5.58
   0  -8   1  475.21   17.57
   0  -8  -1  467.04   16.98
   0   8  -1  489.64   19.85
   0  -8   1  463.01   18.23
   0   8  -1  530.11   20.75
   0   8   1  502.55   19.79
   0  -8  -1  470.37   18.15
   0   8   1  477.78   19.69
   0  -8   2   81.65    7.45
   0   8  -2   80.66    8.78
   0   8  -2   72.60    8.01
   0   8   2   69.24    7.65
   0  -8  -2   78.38    7.27
   0  -8  -2   71.48    6.34
   0  -8   2   81.19    7.17
   0   8   3  175.22   11.03
   0   8   3  189.36   13.58
   0  -8   3  163.77   10.40
   0   8  -3  186.91   12.34
   0   8  -3  184.07   11.88
   0  -8   3  179.17   10.31
   0  -8  -3  164.95    9.07
   0  -8  -3  177.36   10.53
   0  -8  -4    4.10    3.54
   0   8  -4    5.62    5.44
   0  -8   4    3.42    4.24
   0   8   4    6.16    4.25
   0   8   4    8.81    6.34
   0  -8  -4    5.38    4.84
   0   8  -4    3.36    2.07
   0  -8   4    4.06    4.00
   0   8  -4    2.58    3.61
   0   8   5   12.35    5.02
   0  -8  -5   15.93    5.12
   0  -8   5   10.77    4.69
   0  -8  -5   14.81    4.02
   0  -8  -5   18.25    7.56
   0  -8   5   15.45    4.85
   0   8   5   19.37    6.54
   0   8  -5   10.68    5.92
   0   8   6  162.73   10.59
   0  -8  -6  141.29    9.67
   0  -8  -6  161.03   14.26
   0  -8  -6  139.36    7.96
   0   8   6  164.92   12.72
   0   8  -6  151.54   11.86
   0  -8   6  144.59    9.91
   0  -8   7    9.01    5.16
   0   8  -7   11.67    6.25
   0  -8  -7   12.73    4.72
   0   8  -7    8.97    6.40
   0  -8  -7   18.06    8.59
   0  -8  -7   10.20    3.69
   0   8   7    4.78    6.32
   0   8   7    9.41    4.71
   0  -8  -8  291.10   11.64
   0   8  -8  315.65   16.01
   0  -8  -8  268.25    9.12
   0  -8   8  311.63   14.98
   0   8   8  335.66   15.34
   0  -8   8  279.93   14.68
   0  -8  -8  304.24   17.96
   0   8  -8  350.63   17.83
   0  -8  -8  317.57   14.49
   0   8   8  336.38   17.30
   0  -8   9   43.63    6.90
   0  -8  -9   58.80    6.07
   0  -8  -9   46.92    5.01
   0   8  -9   52.00    7.49
   0  -8  -9   55.54    9.18
   0   8  -9   57.14    8.67
   0  -8   9   64.08    7.74
   0   8   9   63.38    7.23
   0  -8  -9   56.40    7.08
   0   8   9   49.23    8.06
   0  -8   9   42.01   12.47
   0  -8  -9   51.62    4.49
   0  -8  10  137.99   10.48
   0  -8 -10  138.51   13.32
   0  -8  10  131.59   10.19
   0  -8 -10  115.13    8.18
   0  -8 -10  142.18    9.85
   0  -8  10  174.59   15.80
   0   8  10  103.73   10.81
   0   8 -10  132.79   11.62
   0  -8 -10   99.66    6.65
   0   8  10  111.09    9.05
   0   8 -10  133.41   11.95
   0  -8 -10  113.26    7.00
   0  -8  11  557.96   22.05
   0  -8  11  569.84   22.06
   0  -8 -11  550.42   23.66
   0  -8 -11  520.98   18.78
   0  -8 -11  588.81   21.17
   0   8  11  582.33   23.93
   0  -8  11  620.90   22.22
   0   8 -11  569.95   23.24
   0  -8 -11  467.53   17.24
   0   8  11  534.16   20.53
   0   8 -11  541.71   24.31
   0  -8 -11  506.68   16.70
   0  -8 -12  172.35   12.73
   0  -8  12  164.29   11.50
   0  -8 -12  176.29   11.07
   0  -8  12  188.29   11.63
   0   8  12  156.85   12.47
   0  -8 -12  164.36    9.85
   0  -8  12  161.65   11.84
   0  -8 -12  145.54    7.92
   0   8 -12  168.16   12.31
   0   8  12  157.62   10.47
   0  -8 -13  106.69    9.16
   0  -8  13  109.30    9.20
   0  -8 -13  113.99    8.32
   0  -8  13  115.27    9.88
   0  -8 -13  108.28   10.26
   0  -8 -13  102.55    6.53
   0   8 -13   88.45    9.48
   0   8  13  102.59    8.37
   0  -8 -14   56.20    7.92
   0   8 -14   51.83    7.93
   0  -8 -14   59.07    5.19
   0  -8 -14   72.84    7.10
   0   8  14   55.22    6.52
   0  -8  14   63.78    7.58
   0  -8 -14   65.50    7.69
   0  -8 -15   67.44    5.57
   0  -8  15   76.08    8.46
   0  -8 -15   63.81    7.22
   0  -8 -15   75.61    7.95
   0   8 -15   64.03    8.95
   0   8 -16    3.20    7.51
   0  -8  16   13.51    7.25
   0  -8 -16    3.60    4.80
   0  -8 -16    3.72    5.03
   0   8 -16    7.17    6.59
   0   8 -17  287.14   19.17
   0  -8 -17  258.32   14.39
   0   8 -17  244.93   15.78
   0  -8 -17  275.41   13.86
   0   8 -18  132.40   13.89
   0  -8 -18  145.84   11.88
   0   8 -18  125.40   11.91
   0   8 -19    4.22    8.25
   0  -8 -19   21.24    8.55
   0   8 -19    9.08    6.64
   0   8 -20    3.63    8.64
   0   8 -20    3.77    6.78
   0  -8 -20   -3.47   10.66
   0   8 -21   37.81    8.02
   0  -8 -21   14.03   14.89
   0   8 -22   33.64    8.09
   0  -9   0    0.88    4.32
   0  -9   0    2.48    4.22
   0   9   0   -4.34    5.60
   0   9   0   -0.43    5.69
   0  -9  -1    4.80    4.15
   0  -9   1    9.06    4.63
   0   9  -1    1.34    5.61
   0  -9   1    2.15    4.50
   0  -9  -1   -1.06    4.83
   0   9  -1   -0.44    5.35
   0   9   1   -2.14    5.39
   0   9   2  170.50   11.76
   0   9   2  175.92   13.86
   0   9  -2  196.92   13.27
   0   9  -2  179.92   12.50
   0  -9  -2  176.72    9.92
   0  -9   2  151.49    9.95
   0  -9   2  177.75   11.26
   0  -9  -2  186.19   11.45
   0   9   3   64.58    8.04
   0  -9  -3   72.25    8.25
   0   9  -3   68.37    9.07
   0   9  -3   63.23    8.29
   0   9   3   69.48   10.26
   0  -9   3   61.15    7.54
   0  -9  -3   58.97    6.28
   0  -9   3   59.57    6.91
   0   9   4  530.03   21.96
   0   9   4  600.83   25.61
   0  -9  -4  563.70   21.50
   0   9  -4  537.97   23.35
   0   9  -4  547.44   23.01
   0  -9   4  522.79   20.10
   0  -9  -4  512.21   18.20
   0  -9   4  556.42   21.46
   0  -9   5    0.69    4.60
   0   9   5    8.82    5.14
   0   9   5    4.81    8.24
   0  -9  -5    7.15    4.76
   0   9  -5    4.02    6.06
   0   9  -5    8.94    6.27
   0  -9  -5    2.91    3.81
   0  -9   5    5.06    4.83
   0   9  -5    1.46    2.04
   0  -9  -6   64.22    7.52
   0   9   6   75.31    8.46
   0   9  -6   68.17    9.60
   0  -9  -6   65.10    6.10
   0  -9   6   54.60    7.24
   0   9   6   62.18    9.65
   0  -9  -7   20.98    4.43
   0   9  -7   25.04    7.49
   0   9   7   13.05    6.97
   0   9   7   17.95    5.81
   0  -9   7   19.80    5.60
   0  -9  -7   18.56    5.81
   0  -9   8  101.04    9.16
   0   9   8  108.22    9.50
   0  -9  -8  108.66    9.13
   0   9   8   95.75   10.97
   0  -9  -8   97.71    7.30
   0  -9  -8   93.78    6.82
   0   9  -8   85.94   10.06
   0   9  -8  107.84   11.34
   0  -9   8   65.75   14.94
   0   9  -9   56.46    9.27
   0  -9  -9   51.74    5.88
   0  -9  -9   53.22    5.45
   0  -9   9   62.25    7.83
   0   9  -9   46.53    8.06
   0  -9  -9   57.36    7.71
   0   9   9   59.99    8.94
   0  -9   9   74.84   10.95
   0   9   9   47.92    7.10
   0   9  10  170.10   11.66
   0  -9 -10  185.97   11.84
   0  -9 -10  140.67    6.25
   0  -9 -10  168.52    9.55
   0  -9  10  200.48   12.67
   0   9  10  177.81   13.45
   0   9 -10  166.27   12.48
   0  -9 -10  163.14    8.47
   0   9 -10  176.36   14.17
   0  -9 -11   57.37    5.38
   0   9 -11   58.12    8.89
   0  -9  11   78.88    8.21
   0  -9 -11   55.80    7.67
   0   9  11   61.48    7.56
   0  -9 -11   52.46    6.32
   0   9  11   62.45    9.57
   0   9 -11   47.89    9.22
   0  -9 -11   46.38    4.83
   0  -9  12    7.73    4.95
   0  -9 -12    9.86    4.50
   0  -9 -12    4.68    5.31
   0   9  12    4.29    4.77
   0   9  12   -0.54    5.56
   0   9 -12    3.09    6.88
   0  -9 -12    3.64    3.39
   0  -9 -12    0.67    3.77
   0   9 -12    3.59    5.61
   0   9 -13   11.53    6.71
   0  -9 -13   18.55    6.17
   0   9  13   11.32    5.44
   0  -9 -13   21.23    4.96
   0  -9  13   19.78    6.07
   0  -9 -13   11.93    3.90
   0   9 -13    8.30    7.34
   0  -9 -13    8.75    4.20
   0  -9  14  423.57   18.94
   0  -9 -14  432.61   17.26
   0   9  14  446.69   18.57
   0   9 -14  437.20   23.63
   0  -9 -14  495.61   20.07
   0   9 -14  454.56   22.07
   0  -9 -14  396.55   16.44
   0  -9  15   19.06    6.31
   0  -9 -15   12.80    5.16
   0   9  15    3.78    4.63
   0   9 -15   -0.54    6.41
   0  -9 -15    1.19    5.78
   0  -9 -15    7.01    4.61
   0   9 -16   64.03    9.57
   0  -9 -16   66.93    7.54
   0  -9 -16   82.25    8.26
   0  -9 -17   57.33    7.80
   0   9 -17   43.40    9.36
   0  -9 -18   90.43   10.52
   0   9 -18   82.69   11.25
   0   9 -18   90.81   13.09
   0   9 -19    5.21    6.51
   0  -9 -19   -6.44    9.42
   0  -9 -20   89.48   16.55
   0  10   0   29.57    6.94
   0 -10   0   18.44    5.92
   0 -10   0   23.31    5.54
   0 -10  -1  786.50   27.08
   0  10  -1  769.59   29.15
   0  10   1  709.60   30.26
   0 -10  -1  728.34   24.21
   0 -10   1  715.12   24.60
   0  10  -1  742.90   28.52
   0  10   1  766.01   28.60
   0 -10  -2   14.34    5.95
   0  10  -2   11.36    6.91
   0  10   2   11.84    7.80
   0 -10  -2   13.55    4.83
   0 -10   2    7.73    4.98
   0  10  -2    7.54    5.78
   0  10   2   14.55    6.13
   0  10  -3  440.87   21.25
   0  10   3  445.15   20.56
   0 -10  -3  470.32   20.19
   0  10   3  460.29   22.82
   0  10  -3  451.17   21.83
   0 -10   3  415.52   17.82
   0 -10  -3  429.03   16.79
   0 -10  -4   34.89    6.82
   0  10  -4   32.25    8.05
   0  10   4   37.25    8.70
   0 -10   4   29.43    6.25
   0 -10  -4   29.22    5.27
   0  10  -4   36.64    7.48
   0  10   4   31.70    7.12
   0  10   5  267.91   15.58
   0 -10  -5  246.68   13.93
   0  10  -5  253.07   16.57
   0  10  -5  256.94   15.76
   0 -10  -5  241.20   11.73
   0 -10   5  242.87   13.65
   0  10   5  255.89   16.85
   0 -10  -6   73.69    8.50
   0  10  -6   64.47    9.87
   0  10   6   65.38    9.96
   0 -10  -6   76.62    6.75
   0 -10   6   65.48    8.09
   0  10   6   69.00    8.74
   0 -10  -7   26.58    4.75
   0  10   7   24.29    7.27
   0  10   7   19.00    6.30
   0 -10  -7   16.20    5.74
   0 -10   7    5.89   12.08
   0  10  -7   23.18    5.41
   0  10  -7   21.90    7.87
   0  10  -7   17.83    3.40
   0 -10  -8   -2.04    3.89
   0 -10   8   -1.12    7.51
   0  10   8    3.93    6.41
   0 -10  -8    2.42    5.03
   0  10   8   -3.78    5.14
   0  10  -8   -0.20    3.22
   0  10  -8    4.87    7.39
   0 -10  -8    2.64    3.68
   0 -10  -9  129.27    8.15
   0 -10  -9  119.75   10.40
   0 -10  -9  115.48    7.79
   0  10  -9  116.43   11.91
   0  10  -9  125.66   12.97
   0  10   9  125.54   12.23
   0 -10   9  140.65   11.22
   0  10   9  131.75   11.20
   0 -10  10   68.39    8.73
   0  10 -10   59.89    9.68
   0 -10 -10   56.49    8.21
   0 -10 -10   52.73    6.21
   0  10 -10   67.99   10.83
   0 -10 -10   56.83    5.82
   0  10  10   52.80    7.91
   0  10  10   53.13    9.48
   0 -10 -11  315.20   16.51
   0 -10  11  294.81   14.72
   0  10  11  295.44   18.16
   0  10 -11  267.26   17.19
   0  10  11  281.10   15.91
   0  10 -11  325.66   20.09
   0 -10 -11  290.17   12.73
   0  10 -12   28.69    7.86
   0 -10 -12   39.35    7.56
   0 -10  12   31.90    6.36
   0  10 -12   37.21    9.66
   0  10  12   34.23    8.29
   0 -10 -12   38.70    5.87
   0  10  12   33.31    6.89
   0  10 -13  348.23   19.42
   0  10 -13  344.10   21.26
   0  10  13  323.12   16.81
   0 -10  13  312.77   15.64
   0 -10 -13  327.77   14.18
   0 -10 -13  360.09   17.84
   0  10 -14   12.95    7.15
   0 -10 -14   22.16    7.08
   0 -10 -14   31.86    5.60
   0 -10  14   18.37    6.70
   0  10  14   20.87    6.06
   0  10 -14   16.46    8.69
   0 -10 -15   38.17    6.32
   0  10  15   39.43    6.98
   0  10 -15   41.11   10.44
   0  10 -15   26.31    8.83
   0  10 -16    1.23    8.23
   0  11   0   -1.11    5.90
   0 -11   0    1.68    4.36
   0  11   0    9.59    8.35
   0  11  -1   12.85    6.72
   0  11   1   25.26    7.18
   0  11   1   13.91    8.69
   0 -11   1   14.24    5.19
   0 -11  -1    9.79    4.78
   0  11  -2  166.36   14.08
   0 -11  -2  150.27   10.09
   0  11   2  196.61   15.96
   0 -11   2  167.02   10.96
   0  11   2  161.83   13.25
   0  11  -2  157.39   13.57
   0 -11  -3    1.23    4.39
   0 -11   3   -1.11    4.72
   0  11   3    1.09    6.00
   0  11  -3   -0.57    7.11
   0  11   3    1.24    7.93
   0  11  -3    2.35    6.82
   0 -11  -4  241.12   12.42
   0  11   4  254.90   17.94
   0  11  -4  254.22   17.24
   0  11  -4  249.94   17.01
   0  11   4  277.96   16.92
   0  11  -5   27.31    8.86
   0  11  -5   18.64    7.58
   0 -11  -5   27.67    5.44
   0  11   5   31.51    7.63
   0  11  -6   -0.64    7.50
   0  11  -6   -0.59    6.46
   0 -11  -6    1.96    4.18
   0  11   6    0.60    6.86
   0  11   6    0.53    6.00
   0  11   7   -5.85    6.72
   0  11   7   -4.22    6.95
   0 -11  -7    0.41    3.91
   0  11  -7   -5.22    7.72
   0  11   8  223.74   14.93
   0  11  -8  242.35   17.45
   0  11   8  221.04   15.84
   0  11   9    3.01    6.38
   0  11  -9   -2.05    7.72
   0  11   9    2.08    5.85
   0  11  -9   -0.74    3.47
   0  11  10   81.74   10.89
   0  11 -10   83.49   11.35
   0  11 -10   93.87   12.74
   0  11  10   82.45   10.08
   0  11 -10   76.81    6.57
   0  11  11    4.27    7.67
   0  11 -11    1.87    9.50
   0  11 -11    4.32    8.39
   0  11  11    8.03    5.97
   0  11 -11    5.34    4.35
   0  11 -12   -2.94    8.41
   0  11  12    3.90    6.05
   0  11 -12   -8.82    9.02
   0  11  12   -3.70    6.93
   0  11  13   25.18    6.92
   0  11 -13   28.64   10.10
   0  11  14  119.97   10.73
   0  12   0   -3.07    6.48
   0  12   0   -0.66    8.14
   0  12  -1   99.31   11.54
   0  12   1  111.39   12.07
   0  12  -1   93.71   12.60
   0  12   1  110.92   13.24
   0 -12  -1  102.49    9.05
   0  12  -2   32.55    8.50
   0  12   2   26.13    7.97
   0  12   2   29.45    9.83
   0 -12  -2   33.19    6.20
   0  12   3   22.88    8.01
   0  12  -3   17.68    7.41
   0  12   3   22.18    9.36
   0  12   4   16.66    7.65
   0  12   4   29.52   10.09
   0  12  -4    2.55    9.22
   0  12  -4   25.73    8.87
   0  12   5   38.58    8.79
   0  12   5   43.43   10.98
   0  12  -5   10.94    9.58
   0  12  -5   40.03    9.94
   0  12   6   40.83    8.92
   0  12   6   47.39   10.33
   0  12  -6   31.87   10.18
   0  12  -6   63.11   11.45
   0  12   7   61.17   10.00
   0  12   7   73.60   11.30
   0  12  -7   55.38   11.26
   0  12  -7   80.23   12.35
   0  12   8   11.03    7.08
   0  12   8    3.15    7.82
   0  12  -8    5.09    8.66
   0  12   9    1.15    7.21
   0  12   9    0.63    7.46
   0  12  -9   -2.23    8.54
   0  12  10   -0.56    6.16
   0  12  10    4.45    7.60
   0  12 -10    0.76    8.30
   0  12  11  141.04   12.85
   0  12  11  122.10   13.15
   0  12  12    9.62    6.75
   0  13   0   -0.68    8.62
   0  13   0   -4.06    7.44
   0  13   1    8.14    8.72
   0  13  -1   12.37    9.02
   0  13   1   -0.67    7.17
   0  13  -2  118.13   14.67
   0  13   2  118.72   13.58
   0  13   2  100.88   12.59
   0  13  -3   16.19   10.36
   0  13   3    6.67    8.39
   0  13   3   -0.66    8.08
   0  13   4    5.30    8.04
   0  13   4   18.95    8.26
   0  13   5   -4.58    8.00
   0  13   5   -1.95    7.79
   0  13  -6   -0.75    8.81
   0  13   6   -1.95    7.54
   0  13   6   -4.52    7.22
   0  13   7    0.65    7.45
   0  13   7   -1.28    7.42
   0  13   8   -3.77    7.07
   0  13   9   11.75    7.54
   0  13  10    1.21    6.87
   0  14   0   21.43    9.33
   0  14  -1   99.05   13.65
   0  14   1   90.26   12.82
   0  14  -2   -2.81    8.57
   0  14   2   -1.35    8.16
   0  14  -3    0.71    8.88
   0  14  -4   44.39   10.88
   0  14  -5  130.60   15.27
  -1   0   0    0.32    1.32
  -1   0   0    0.26    0.86
   1   0  -1 1179.53   26.11
   1   0  -1 1113.47   29.72
  -1   0  -1 1173.66   25.81
  -1   0   2 1018.42   23.07
  -1   0  -2  980.02   22.79
   1   0  -2  985.82   22.50
   1   0  -3   43.09    2.17
  -1   0  -3   46.60    2.79
  -1   0   3   45.94    2.96
  -1   0  -4 2541.27   54.98
   1   0  -4 2498.92   53.91
  -1   0   4 2407.08   54.10
   1   0  -5 6005.91  126.26
   1   0   5 5926.63  127.24
  -1   0  -5 6096.76  127.68
  -1   0  -6   70.32    5.34
  -1   0  -6   68.25    4.14
   1   0  -6   67.00    3.14
   1   0   6   74.48    3.83
  -1   0  -7  577.63   17.73
  -1   0  -7  580.39   16.18
   1   0  -7  600.51   15.19
   1   0   7  587.04   15.74
   1   0  -8  906.52   22.63
  -1   0  -8  865.97   24.83
   1   0   8  885.60   22.79
  -1   0  -8  886.20   23.26
   1   0  -8  917.14   24.26
  -1   0  -9  786.63   23.51
   1   0   9  802.45   21.27
   1   0  -9  834.21   22.87
   1   0  -9  797.46   21.25
  -1   0  -9  795.51   21.72
  -1   0 -10 2239.02   56.47
   1   0  10 2335.45   53.77
   1   0 -10 2380.35   55.57
   1   0 -10 2247.22   54.07
  -1   0 -10 2268.38   54.33
  -1   0 -11  368.43   14.81
   1   0 -11  391.65   13.99
   1   0  11  377.04   12.70
  -1   0 -11  366.84   13.04
   1   0 -11  362.53   12.71
   1   0 -12   50.34    4.75
   1   0 -12   51.12    5.50
  -1   0 -12   49.62    4.99
  -1   0 -12   53.79    6.38
   1   0  12   53.14    4.82
  -1   0 -13  548.20   20.23
   1   0 -13  548.72   17.12
  -1   0 -13  510.18   17.40
   1   0 -13  527.78   18.41
   1   0 -14 1547.71   41.76
  -1   0 -14 1611.55   43.71
   1   0 -14 1455.25   39.41
   1   0 -14 1511.15   37.79
   1   0 -15   35.53    4.48
   1   0 -15   34.04    5.88
  -1   0 -15   38.40    5.45
  -1   0  15   43.25    5.21
   1   0 -15   42.23    5.70
   1   0 -16  401.41   14.17
   1   0 -16  432.85   18.41
  -1   0 -16  435.27   23.20
   1   0 -16  391.14   16.05
  -1   0 -16  395.78   15.47
  -1   0  16  399.22   15.16
   1   0  16  395.93   12.48
  -1   0 -17  264.17   22.00
   1   0 -17  293.39   15.20
   1   0 -17  282.74   13.48
   1   0 -17  288.28   11.34
  -1   0 -17  275.96   12.78
  -1   0  17  295.86   12.70
   1   0  17  280.91    9.91
  -1   0 -18   48.85   18.52
  -1   0  18   33.83    8.34
   1   0 -18   45.15    7.69
   1   0 -18   57.87    6.80
   1   0 -18   48.98    4.89
  -1   0 -18   40.86    5.99
  -1   0  18   49.06    5.98
   1   0  18   49.39    4.33
  -1   0  19   42.91    8.95
   1   0 -19   45.50    7.81
   1   0 -19   40.22    6.57
  -1   0 -19   43.48    6.27
  -1   0  19   49.06    6.15
   1   0  19   43.03    4.03
   1   0 -19   43.68    4.48
   1   0 -20   81.56    5.52
  -1   0  20   84.63    7.48
   1   0  20   89.50    5.30
   1   0 -20   84.95    8.28
  -1   0 -20   90.22    8.08
   1   0 -20   94.27    9.77
  -1   0  20   76.88   10.35
   1   0 -21   59.24    4.82
   1   0  21   61.61    4.57
  -1   0  21   63.86    6.75
  -1   0 -21   62.50    7.31
   1   0 -21   73.24    8.02
   1   0  21   65.11    4.04
   1   0 -21   66.86    9.03
   1   0 -22   82.02    5.42
  -1   0  22   87.57    7.56
   1   0  22   81.15    4.86
   1   0 -22   88.63    8.74
  -1   0 -22   87.28    8.60
   1   0  22   74.57    4.14
   1   0  23   20.92    2.50
   1   0  23   21.97    3.13
  -1   0  23   20.86    5.30
   1   0 -23   18.17    3.30
   1   0 -23   32.75    6.89
  -1   0 -23   31.82    6.43
  -1   0 -24   -1.65    5.51
  -1   0 -24   -1.43    5.96
   1   0  24   -1.59    2.20
  -1   0  24   -2.22    4.41
   1   0 -24    3.00    5.51
   1   0  24    0.35    1.73
  -1   0 -25    6.55    6.21
   1   0 -25    1.80    5.86
  -1   0  25    7.56    4.71
  -1   0  26  101.37    7.96
  -1   0 -26   84.35   10.00
   1   0 -26  102.11   10.81
   1   0 -27   19.34    7.92
  -1   0 -27   22.23    7.64
   1   0 -28   -1.57    6.80
   1   1 -28   67.56   10.03
   1   1 -27   86.94   10.81
  -1  -1 -26   66.16    9.12
   1   1 -26   56.17    9.15
  -1   1  25   41.00    5.35
   1  -1  25   45.82    4.73
  -1  -1 -25   55.53    8.15
   1   1 -25   47.08    8.47
   1  -1  24   55.77    5.25
   1   1 -24   48.61    5.13
  -1  -1 -24   53.42    7.70
  -1   1  24   61.64    5.96
   1  -1  24   55.93    4.19
   1   1 -24   52.90    8.27
   1  -1  23   55.68    5.44
   1   1 -23   43.85    4.98
  -1  -1 -23   41.36    5.96
  -1  -1 -23   56.69    7.44
  -1   1  23   58.61    6.00
   1  -1  23   55.27    4.32
   1   1 -23   55.29    8.38
  -1   1  22   96.74    7.34
   1   1 -22   81.14    6.14
  -1  -1 -22   86.23    7.69
   1   1 -22   94.40    9.55
  -1  -1 -22   94.92    8.33
   1  -1  22   94.47    6.51
   1  -1  22   89.26    5.40
   1   1 -21   16.20    5.74
   1  -1  21   14.66    3.94
  -1  -1 -21   -2.05   24.32
   1   1 -21   23.12    6.75
   1  -1  21   12.83    3.14
  -1  -1 -21   15.35    4.99
  -1   1  21   15.75    4.61
   1   1 -21   17.00    3.90
  -1  -1 -20   71.18    7.04
   1   1 -20   69.78    8.07
  -1   1  20   70.54    6.51
  -1  -1 -20   76.36    9.16
  -1   1  20   41.49    9.41
   1   1 -20   78.68    8.89
  -1  -1 -20   45.83   15.87
   1   1 -20   67.31    5.87
  -1  -1 -19  235.06   11.59
   1   1 -19  252.00   13.73
  -1   1  19  235.99   15.12
  -1   1  19  234.50   11.11
   1   1 -19  239.59   11.00
  -1  -1 -19  244.96   21.58
  -1  -1 -18   37.41   10.05
  -1   1  18   29.05    8.02
  -1  -1 -18   36.10    5.29
   1   1 -18   34.56    6.33
   1   1 -18   36.95    5.14
  -1   1  18   35.75    5.06
  -1  -1 -17  598.91   20.28
  -1   1  17  655.22   24.36
   1   1 -17  643.92   20.66
   1   1 -17  641.07   22.74
  -1   1  17  614.40   20.04
  -1  -1 -16  102.03    7.26
  -1   1  16  105.18    9.67
   1   1 -16  134.38    8.24
   1   1 -16  122.02    9.20
  -1   1  16  124.57    7.68
  -1  -1 -16  131.62   10.49
  -1  -1 -15  287.72   11.73
   1  -1  15  279.78   14.67
  -1   1  15  294.94   14.64
   1   1 -15  292.70   12.50
   1   1 -15  277.63   13.34
  -1   1  15  301.96   12.15
   1  -1  15  311.51   12.92
  -1  -1 -15  288.44   14.48
  -1  -1 -14  151.42    7.94
   1  -1  14  160.15   10.55
  -1   1  14  173.56   10.84
   1   1 -14  168.67    9.06
   1   1 -14  165.22    9.67
   1  -1  14  164.79    8.92
  -1   1  14  167.09    8.58
  -1  -1 -14  149.85    9.98
   1   1 -13  352.95   13.29
   1  -1  13  312.09   12.61
   1   1 -13  307.65   13.45
   1  -1  13  300.16   14.38
  -1  -1 -13  321.92   14.19
  -1   1  13  334.68   14.41
  -1   1  13  329.65   12.46
  -1  -1 -13  301.25   11.56
   1   1 -12  202.97    9.91
   1   1 -12  219.76   10.49
   1  -1  12  206.87    9.56
   1  -1  12  208.43   11.20
  -1  -1 -12  201.81   10.61
  -1   1  12  208.93   10.85
  -1   1  12  198.88    9.19
  -1  -1 -12  194.27    8.50
   1   1 -11 1288.67   34.55
   1  -1  11 1295.40   33.72
   1   1 -11 1338.36   35.20
   1  -1  11 1328.47   36.05
  -1  -1 -11 1263.23   35.52
  -1   1  11 1319.99   35.44
  -1   1  11 1296.73   33.50
  -1  -1 -11 1271.28   32.16
   1   1 -10  102.42   12.18
  -1  -1 -10   83.56    7.43
  -1   1  10   92.78    8.01
   1  -1  10   67.04    6.93
   1  -1  10   70.61    5.47
   1   1 -10   82.23    6.35
  -1   1  10   79.89    5.73
  -1  -1 -10   78.03    4.79
  -1  -1  -9   31.98    3.19
  -1   1   9   37.97    4.59
   1   1  -9   30.47    4.13
   1  -1   9   28.25    3.88
   1   1  -9   25.61    4.23
  -1   1   9   28.44    4.03
   1  -1   9   30.43    4.83
  -1  -1  -9   27.86    4.73
   1   1  -8 1383.30   33.66
  -1  -1  -8 1329.75   34.96
  -1   1   8 1277.98   33.99
   1  -1   8 1349.50   35.00
   1   1  -8 1375.77   34.63
   1  -1   8 1317.38   33.24
  -1   1   8 1368.84   33.55
  -1  -1  -8 1339.91   31.69
   1   1  -7 1022.97   25.89
  -1  -1  -7 1031.92   27.47
  -1   1   7  977.75   26.37
   1  -1   7 1042.48   27.40
   1  -1   7 1003.12   25.93
   1   1  -7 1027.34   26.94
  -1   1   7 1003.92   26.09
  -1  -1  -7 1034.12   24.27
   1   1  -6 3567.34   77.66
   1  -1   6 3430.14   78.96
   1   1  -6 3640.63   79.00
  -1   1   6 3551.73   78.32
  -1  -1  -6 3519.30   76.01
  -1   1   5 1267.67   31.13
   1   1  -5 1172.53   30.46
  -1  -1  -5 1236.10   27.83
   1   1  -5 1268.27   29.31
   1  -1   5 1233.76   28.52
  -1   1   5 1208.73   30.10
   1  -1   5 1260.07   30.54
   1  -1   4 3107.23   72.23
  -1  -1  -4 3339.20   72.61
   1  -1   4 3198.85   70.69
   1   1  -4 3251.49   71.40
  -1   1   4 3321.06   73.29
   1   1  -4 3221.04   72.38
  -1   1   3 1109.60   26.74
   1   1  -3 1062.20   25.01
  -1  -1  -3 1086.05   25.88
  -1  -1  -2 1139.40   27.03
  -1  -1  -2 1144.02   27.08
   1   1  -2 1107.40   26.45
  -1  -1  -1  889.00   21.30
  -1   1   1  826.80   20.84
   1  -1   1  833.76   21.15
   1  -1   1  872.71   21.00
   1   1  -1  886.51   21.06
  -1  -1  -1  911.95   21.37
  -1   1   0  340.65    9.48
  -1  -1   0  361.76   10.25
   1  -1   0  360.60    9.84
   1  -1   0  324.17    9.43
   1   1   0  356.10   10.05
  -1  -1   0  351.62    9.88
   1  -1  -1  886.91   21.53
  -1   1  -1  876.30   21.86
  -1   1  -1  918.04   21.20
   1  -1  -1  890.21   22.57
  -1   1  -2 1037.28   25.03
   1  -1  -2 1043.07   24.80
  -1   1  -2 1015.16   23.76
  -1   1  -3 1086.32   26.39
  -1   1  -3 1064.23   24.89
   1  -1  -3 1099.16   26.16
  -1   1  -4 3262.09   71.64
   1  -1  -4 3125.10   71.25
   1   1   5 1107.38   25.25
  -1  -1   5 1097.90   28.39
   1  -1  -5 1115.51   27.65
  -1   1  -6 3691.05   83.11
  -1   1  -7 1058.20   27.41
  -1  -1   8 1254.33   43.14
  -1   1  -8 1457.26   35.50
   1  -1  -9   27.05    2.51
  -1   1  -9   29.54    4.05
   1  -1 -10   94.02    5.20
  -1   1 -10   83.87    6.30
   1  -1 -11 1307.35   35.50
  -1  -1  11 1289.59   35.23
   1  -1 -11 1298.04   30.40
   1   1  11 1198.94   28.38
   1  -1 -11 1285.06   33.02
  -1   1 -11 1226.34   33.33
   1   1  12  193.18    6.26
   1  -1 -12  203.91    7.85
   1  -1 -12  208.13   11.32
  -1  -1  12  209.82   10.80
   1  -1 -12  194.89    9.44
  -1   1 -12  185.72    9.72
   1  -1 -13  370.37   16.28
   1   1  13  370.08   10.11
   1  -1 -13  385.61   12.11
   1  -1 -13  362.98   14.12
  -1   1 -13  354.43   14.36
   1  -1 -14  184.31   11.41
   1   1  14  166.85    5.91
   1  -1 -14  175.88    7.52
   1  -1 -14  189.15    9.60
  -1   1 -14  166.49    9.60
   1   1  15  278.61    8.56
   1  -1 -15  276.75   10.07
   1  -1 -15  293.97   12.76
  -1   1 -15  289.78   13.17
   1  -1 -16  139.90   10.81
   1  -1 -16  149.16    6.92
  -1   1 -16  143.54    9.51
   1  -1 -16  144.46    8.99
   1   1  16  129.52    5.31
   1   1  17  601.44   15.60
   1  -1 -17  659.19   25.10
  -1   1 -17  587.95   21.35
   1  -1 -17  604.24   17.06
   1  -1 -17  642.66   21.32
   1   1  18   32.64    2.91
   1  -1 -18   35.95    7.40
  -1   1 -18   32.59    6.44
   1  -1 -18   29.86    3.60
   1  -1 -18   34.67    5.71
   1   1  19  224.12    7.17
  -1   1 -19  219.09   12.55
   1  -1 -19  238.31   15.21
   1  -1 -19  224.73    8.06
   1  -1 -19  229.65   12.13
   1   1  20   49.17    3.07
   1  -1 -20   56.38    8.86
   1  -1 -20   53.98    3.69
   1  -1 -20   41.54    3.88
   1  -1 -20   54.72    6.86
  -1   1 -20   51.93    7.40
  -1  -1  21    7.59    5.06
   1  -1 -21   16.82    7.21
  -1   1 -21   18.67    6.09
   1   1  21   10.86    1.69
   1  -1 -21   12.60    2.78
   1   1  21   10.75    1.52
   1  -1 -21   14.84    5.48
   1  -1 -21   14.72    2.41
   1  -1 -22   62.86    4.57
  -1  -1  22  105.53    8.67
   1  -1 -22   75.77    4.13
   1  -1 -22  102.86    9.02
  -1   1 -22   82.24    8.92
  -1  -1  23   83.12    8.31
   1  -1 -23   54.47    3.61
  -1   1 -23   62.76    9.35
  -1   1 -23   71.20    8.81
   1  -1 -23   76.77    8.23
  -1   1 -24   51.45    8.81
   1  -1 -24   64.50    8.21
  -1  -1  24   62.65    7.67
  -1   1 -24   55.93    8.64
  -1   1 -25   33.22    7.48
  -1  -1  25   36.10    6.59
   1  -1 -25   35.86    7.28
  -1   1 -25   47.42    8.35
  -1  -1  26   71.69    8.18
   1  -1 -26   63.60    9.06
  -1   1 -26   70.73    9.79
   1  -1 -27   97.61   10.55
  -1   1 -27   74.68   10.28
  -1   1 -28   85.19   10.91
   1   2 -28   38.38    9.36
   1   2 -27   38.50    8.90
   1   2 -26   54.84    9.21
  -1  -2 -25   37.31    7.30
   1   2 -25   39.59    8.54
   1  -2  25   38.74    5.91
  -1   2  25   40.80    4.67
   1   2 -24   40.64    5.38
  -1   2  24   41.81    5.00
   1  -2  24   36.84    4.33
  -1  -2 -24   47.38    7.28
   1   2 -24   32.81    7.90
   1   2 -23   57.68    8.77
   1  -2  23   53.72    5.01
  -1  -2 -23   53.53    7.08
   1   2 -23   52.71    5.82
  -1   2  23   52.41    5.34
  -1   2  22  128.25    7.74
   1   2 -22  133.27   11.28
  -1  -2 -22  139.77    9.51
  -1  -2 -22  119.92    7.92
   1  -2  22  126.79    7.23
   1   2 -22  125.31    8.21
   1   2 -21   14.61    6.20
  -1  -2 -21    4.55   11.13
   1  -2  21   14.67    3.64
  -1  -2 -21   16.04    4.11
  -1   2  21   12.19    3.97
  -1  -2 -21   17.25    4.82
   1   2 -21   22.04    4.61
  -1   2  20  357.22   13.54
   1  -2  20  367.36   13.10
  -1  -2 -20  324.44   13.49
  -1  -2 -20  368.47   14.58
   1   2 -20  358.72   17.44
  -1  -2 -20  318.30   22.18
   1   2 -20  358.02   14.57
  -1   2  19  145.83    8.31
  -1  -2 -19  178.07   15.01
  -1  -2 -19  146.17    8.51
  -1  -2 -19  147.33    8.80
   1   2 -19  138.16   10.86
   1   2 -19  155.29    9.61
   1   2 -18   21.80    4.86
  -1  -2 -18   18.62    4.04
   1   2 -18   27.10    6.29
  -1  -2 -18   26.01    4.46
   1  -2  18   25.59    7.18
  -1  -2 -18   30.96    7.04
  -1   2  18   23.40    4.53
  -1   2  17   76.81    6.25
  -1  -2 -17   85.95    8.78
   1  -2  17   80.91    9.20
   1  -2  17   77.54    7.41
  -1  -2 -17   64.54    5.88
   1   2 -17   76.46    7.83
  -1  -2 -17   71.87    5.90
   1   2 -17   72.44    7.07
  -1   2  16  620.76   19.38
  -1  -2 -16  614.49   23.05
  -1  -2 -16  628.39   24.36
   1  -2  16  633.71   23.97
  -1   2  16  601.13   23.25
   1  -2  16  632.08   21.48
  -1  -2 -16  588.54   19.27
   1   2 -16  654.70   22.86
  -1  -2 -16  609.07   18.93
   1   2 -16  618.73   21.13
  -1   2  15  300.98   11.90
  -1  -2 -15  306.47   15.45
  -1   2  15  296.60   14.61
   1  -2  15  300.89   14.93
  -1  -2 -15  298.44   14.34
   1  -2  15  321.14   13.60
  -1  -2 -15  274.12   11.60
  -1  -2 -15  277.92   11.00
   1   2 -15  299.10   14.13
   1   2 -15  318.64   13.67
  -1   2  14  540.53   17.17
   1  -2  14  549.09   20.63
  -1  -2 -14  518.34   19.75
  -1   2  14  526.16   20.03
   1  -2  14  540.10   18.66
   1   2 -14  549.01   19.83
  -1  -2 -14  492.18   16.89
   1   2 -14  542.21   19.06
  -1  -2 -14  504.05   15.94
   1  -2  13    6.33    3.69
  -1   2  13    5.58    3.26
   1   2 -13    3.05    3.30
  -1  -2 -13    0.20    2.87
   1   2 -13    4.71    3.80
  -1  -2 -13    3.05    2.45
   1  -2  13    8.32    4.84
  -1  -2 -13   10.53    4.29
  -1   2  13    7.81    4.74
  -1  -2 -13    3.21    4.29
  -1   2  12  177.91    8.47
  -1  -2 -12  181.47   10.74
  -1   2  12  180.12   10.01
  -1  -2 -12  171.67    9.96
   1  -2  12  175.66   10.27
  -1  -2 -12  160.31    6.95
  -1  -2 -12  175.74    8.40
   1   2 -12  180.31    9.98
   1  -2  12  175.46    9.30
   1   2 -12  166.23    9.38
  -1   2  11  352.82   12.46
  -1  -2 -11  330.16   14.20
  -1   2  11  364.34   14.37
   1  -2  11  327.38   14.52
  -1  -2 -11  390.81   15.55
  -1  -2 -11  343.55   12.43
   1   2 -11  355.46   14.10
  -1  -2 -11  347.00   10.78
   1  -2  11  338.49   13.24
   1   2 -11  347.59   15.03
  -1   2  10  547.18   16.65
  -1  -2 -10  519.41   18.27
   1  -2  10  549.86   18.58
  -1   2  10  565.61   18.19
  -1  -2 -10  585.83   19.47
  -1  -2 -10  546.89   16.74
   1  -2  10  546.54   17.49
  -1  -2 -10  507.17   14.41
   1   2 -10  557.24   18.43
   1   2 -10  535.02   18.02
  -1   2   9   90.21    6.00
  -1  -2  -9   90.09    7.23
  -1   2   9   86.22    6.85
  -1  -2  -9   89.73    7.04
   1  -2   9  111.51    8.44
  -1  -2  -9  101.77    6.12
   1  -2   9   99.49    6.56
   1   2  -9   85.03    6.44
  -1  -2  -9   95.80    4.29
   1   2  -8  319.81   12.24
  -1  -2  -8  315.53    8.80
  -1  -2  -8  307.15    8.64
  -1   2   8  316.18   11.31
   1  -2   8  294.45   11.43
  -1  -2  -8  314.24   11.36
   1   2  -8  311.93   12.02
  -1  -2  -8  321.55   12.48
  -1   2   8  329.96   11.96
   1  -2   8  326.19   12.30
  -1  -2  -8  328.76   12.90
  -1   2   8  329.19   12.93
   1   2  -7    9.28    3.34
  -1  -2  -7   10.84    1.48
   1  -2   7    8.23    3.54
  -1   2   7   13.23    3.43
  -1  -2  -7    8.04    1.58
  -1  -2  -7   10.57    2.76
  -1   2   7    8.62    2.85
   1   2  -7    7.37    2.88
  -1  -2  -7   10.00    3.29
  -1   2   7   10.56    3.85
   1  -2   7   10.18    2.56
  -1  -2  -6  760.62   21.68
  -1  -2  -6  758.21   17.90
  -1   2   6  755.83   20.37
  -1   2   6  788.45   22.60
   1  -2   6  750.52   20.91
  -1   2   6  738.75   20.35
  -1  -2  -6  754.10   20.65
   1   2  -6  738.24   20.82
   1  -2   6  781.04   19.97
   1   2  -6  733.82   21.29
  -1  -2  -6  769.01   17.32
   1  -2   5  287.71    9.39
   1   2  -5  278.22   10.39
  -1   2   5  296.56    7.57
  -1   2   5  283.07    9.81
  -1  -2  -5  292.72    9.93
  -1  -2  -5  277.27   10.39
   1   2  -5  280.27    9.92
  -1   2   5  285.50   11.51
  -1   2   5  279.65    9.47
   1  -2   5  301.77   10.01
  -1  -2  -5  283.48    7.93
   1  -2   4  502.24   14.01
  -1   2   4  534.73   13.59
  -1  -2  -4  500.04   12.51
  -1  -2  -4  488.45   14.55
  -1   2   4  512.67   12.19
   1   2  -4  511.10   14.56
  -1  -2  -4  492.31   14.83
  -1   2   4  523.61   16.61
  -1  -2  -3  759.53   20.06
  -1  -2  -3  761.67   19.79
   1  -2   3  779.37   18.93
  -1   2   3  775.77   18.33
   1   2  -3  769.38   20.08
  -1   2   3  757.19   18.69
   1  -2   3  750.39   20.37
  -1  -2  -3  751.56   19.98
  -1  -2  -2 8387.45  177.24
  -1  -2  -2 8314.60  177.00
  -1   2   2 8247.22  177.53
   1   2  -2 8314.46  177.28
  -1  -2  -2 8088.02  174.35
   1  -2   2 8082.76  175.22
  -1  -2  -2 8073.37  176.59
   1  -2   2 8066.87  177.46
  -1  -2  -1  397.40   11.61
   1   2  -1  385.36   11.68
  -1  -2  -1  370.17    9.79
   1   2  -1  345.64   13.89
  -1  -2  -1  404.70   11.00
   1  -2   1  373.90   11.84
  -1  -2   0  198.36    7.41
  -1   2   0  202.39    6.48
  -1  -2   0  198.48    7.95
   1   2   0  210.71    6.96
   1  -2   0  204.34    6.53
  -1  -2   0  198.59    6.43
   1  -2   0  188.67    7.75
   1  -2   0  203.71    7.35
  -1   2   0  196.12    7.16
   1   2   1  432.16   10.76
  -1  -2   1  410.98   11.77
   1   2   1  422.28   11.59
  -1   2  -1  430.21   11.75
   1  -2  -1  423.47   12.19
   1  -2  -1  419.09   11.37
  -1   2  -1  425.56   11.99
   1   2   1  421.03   11.78
  -1  -2   1  441.49   12.36
  -1   2  -2 8158.11  180.26
   1   2   2 8578.06  178.33
  -1   2  -2 8302.24  181.80
   1  -2  -2 8311.53  180.64
  -1  -2   2 7968.13  180.45
  -1   2  -3  740.70   19.56
  -1  -2   3  753.23   19.99
   1  -2  -3  772.25   20.04
  -1   2  -3  788.94   21.20
  -1   2  -4  386.67   15.78
   1  -2  -4  430.49   13.07
  -1  -2   4  429.59   13.26
   1   2   4  430.57   13.54
  -1   2  -4  418.60   14.10
   1  -2  -5  282.41    9.73
   1  -2  -5  224.79   11.15
  -1   2  -5  231.45   12.21
   1  -2  -5  322.86   10.11
  -1  -2   5  266.29    9.98
   1   2   5  280.82    9.99
  -1   2  -5  292.47   10.85
  -1   2  -6  773.28   21.94
  -1  -2   6  718.14   21.04
   1  -2  -6  740.37   20.55
   1  -2  -7   12.74    3.27
  -1   2  -7   17.57    4.14
  -1   2  -7   17.45    6.15
   1  -2  -7   21.36    4.35
  -1   2  -8  356.29   13.44
   1  -2  -8  369.22   12.28
   1  -2  -8  375.93   15.51
   1   2   8  349.39    9.00
  -1   2  -9   89.67    6.75
   1  -2  -9  135.02   14.73
  -1  -2   9  133.19   40.50
  -1   2  -9  173.29   26.03
   1  -2  -9   88.99    5.86
  -1   2 -10  583.26   18.96
  -1  -2  10  566.93   23.80
   1   2  10  555.65   13.23
  -1   2 -11  308.68   13.17
  -1   2 -11  239.30   32.17
   1  -2 -11  245.00   22.17
   1   2  11  302.80    8.06
  -1   2 -12  165.36    9.56
   1   2  12  165.03    5.05
  -1  -2  12  176.28   10.13
  -1   2 -13    8.91    4.23
   1   2  13    9.72    1.44
   1  -2 -13    6.61    1.26
   1  -2 -14  513.15   17.33
   1  -2 -14  516.85   13.06
   1   2  14  500.80   12.27
  -1  -2  14  520.74   19.74
   1  -2 -14  468.45   12.12
  -1   2 -14  497.68   18.79
   1  -2 -15  261.76    7.62
   1  -2 -15  310.53   15.92
   1  -2 -15  276.54    7.99
   1   2  15  288.43    7.66
  -1  -2  15  281.66   14.01
  -1   2 -15  290.63   13.91
   1  -2 -15  286.77   12.24
   1   2  16  607.84   14.58
   1  -2 -16  653.53   20.59
   1  -2 -16  683.14   15.25
  -1   2 -16  615.52   22.41
   1  -2 -16  636.43   25.11
  -1  -2  16  665.90   23.87
   1  -2 -17   65.77    2.84
   1   2  17   73.28    2.90
   1  -2 -17   72.87    9.12
  -1  -2  17   97.76    9.62
   1  -2 -17   64.94    3.11
  -1   2 -17   86.67    8.48
   1  -2 -17   77.94    6.91
   1  -2 -18   24.51    5.18
  -1  -2  18   27.09    7.18
   1  -2 -18   28.71    7.58
   1  -2 -18   20.61    1.54
  -1   2 -18   25.62    6.45
   1  -2 -18   19.29    1.73
   1   2  18   21.86    1.54
  -1   2 -19  139.34   11.01
  -1  -2  19  145.04   13.17
   1  -2 -19  134.74   12.40
   1  -2 -19  143.70    9.42
  -1   2 -20  333.77   17.00
  -1  -2  20  368.18   19.50
   1  -2 -20  366.37   20.18
   1  -2 -20  389.55   15.96
  -1   2 -21   16.07    6.36
   1  -2 -21   13.76    5.29
  -1   2 -22  148.79   11.85
   1  -2 -22  150.29   10.20
  -1   2 -22  135.98   13.16
  -1   2 -23   47.54    9.07
  -1   2 -23   67.46    8.89
   1  -2 -23   70.35    8.02
  -1   2 -24   28.60    7.61
   1  -2 -24   65.91    8.15
  -1   2 -24   42.59    8.12
  -1  -2  24   52.85    8.04
  -1   2 -25   31.10    7.92
  -1   2 -25   33.47    8.17
  -1  -2  25   41.42    7.71
   1  -2 -25   43.86    7.73
  -1   2 -26   60.49    9.70
  -1  -2  26   70.20    8.72
   1  -2 -26   61.62    9.02
  -1   2 -27   44.29    9.04
  -1   2 -28   52.36    9.98
   1   3 -26   24.07    8.50
   1   3 -25  107.97    8.69
   1   3 -25  114.75   12.00
   1  -3  24    9.20    3.67
  -1   3  24   10.00    3.44
   1   3 -24    8.84    4.42
  -1  -3 -24    8.20    5.59
   1   3 -24   15.05    7.31
   1  -3  23  125.41    7.70
   1   3 -23  115.57    8.79
  -1   3  23  115.53    6.92
   1   3 -23  130.96   12.14
  -1  -3 -23  130.04    9.33
  -1  -3 -22   -1.16   12.73
   1  -3  22   16.94    4.01
  -1  -3 -22   10.73    3.72
  -1   3  22    9.53    3.47
   1   3 -22    6.51    6.47
  -1  -3 -22   16.21    4.79
   1   3 -22   10.36    4.37
  -1  -3 -21   36.28   10.50
   1  -3  21   38.75    5.01
  -1  -3 -21   39.60    4.89
  -1   3  21   41.64    4.73
  -1  -3 -21   45.42    5.86
   1   3 -21   42.65    8.02
   1   3 -21   42.35    5.80
  -1  -3 -20  132.90   13.03
  -1  -3 -20  107.59    7.24
   1  -3  20  107.59    7.29
  -1   3  20  108.35    6.99
   1   3 -20  114.53    8.60
   1   3 -20  118.40   10.82
  -1  -3 -20  117.98    7.72
  -1  -3 -19  151.68   13.10
   1  -3  19  162.37   10.88
  -1  -3 -19  186.20   13.15
  -1  -3 -19  146.10    8.33
   1  -3  19  145.41    8.61
   1  -3  19  150.91   12.68
  -1   3  19  147.11    8.08
  -1  -3 -19  157.90    8.63
   1   3 -19  151.71   11.75
   1   3 -19  157.50   10.20
  -1  -3 -18    5.34    3.27
   1   3 -18    7.24    5.50
   1  -3  18    3.93    4.57
  -1  -3 -18    8.82    5.45
   1  -3  18   -4.86    9.03
  -1  -3 -18    1.77    3.23
   1  -3  18   -0.24    3.40
  -1  -3 -18    6.36    6.12
   1   3 -18   12.96    5.34
  -1   3  18    8.53    3.43
  -1  -3 -17   66.82    9.10
  -1   3  17   53.35    5.26
  -1  -3 -17   53.11    7.29
   1  -3  17   38.01    7.98
  -1  -3 -17   50.64    4.80
  -1  -3 -17   52.28    5.24
   1  -3  17   53.64    7.12
   1   3 -17   51.72    7.56
   1   3 -17   43.42    6.37
  -1   3  16  320.45   12.20
   1  -3  16  326.91   14.80
  -1  -3 -16  341.21   15.66
   1  -3  16  311.86   15.98
   1   3 -16  334.03   15.99
  -1  -3 -16  301.05   11.19
  -1  -3 -16  310.73   12.41
   1   3 -16  309.90   14.25
  -1  -3 -16  345.46   17.48
  -1   3  15  131.17    7.30
   1  -3  15  103.84    8.34
   1  -3  15   96.71    9.47
  -1  -3 -15  107.23    8.68
  -1  -3 -15  116.49    7.18
  -1  -3 -15  123.72   10.58
  -1  -3 -15  112.39    5.99
   1   3 -15  119.28    9.50
   1   3 -15  114.03    8.63
  -1  -3 -14    5.48    4.68
  -1  -3 -14   17.41    4.90
   1  -3  14    4.81    5.16
  -1  -3 -14    4.80    2.90
  -1   3  14    4.86    2.92
   1   3 -14    2.82    3.84
   1  -3  14    5.09    4.19
  -1  -3 -14    6.35    2.42
   1   3 -14    6.95    4.90
  -1   3  13  376.92   13.31
   1   3 -13  370.57   15.67
  -1  -3 -13  394.15   13.71
  -1  -3 -13  377.81   15.98
   1  -3  13  386.70   16.33
   1   3 -13  395.56   16.43
   1  -3  13  386.10   15.38
  -1  -3 -13  349.25   11.32
  -1  -3 -13  396.37   17.56
  -1  -3 -12   44.62    6.27
  -1   3  12   44.49    4.44
   1   3 -12   42.12    5.99
  -1  -3 -12   35.19    4.19
  -1  -3 -12   40.54    3.21
   1  -3  12   45.30    5.45
   1   3 -12   38.33    5.39
   1  -3  12   39.74    5.93
  -1  -3 -12   37.27    5.84
   1  -3  11  725.39   22.68
  -1  -3 -11  688.31   18.12
  -1  -3 -11  757.40   25.04
  -1  -3 -11  736.85   21.09
   1  -3  11  732.11   23.30
  -1  -3 -11  705.16   23.14
  -1  -3 -11  732.68   18.58
  -1   3  11  757.82   21.09
   1   3 -11  728.17   23.63
   1   3 -11  702.08   23.20
  -1  -3 -10  451.65   12.27
   1  -3  10  454.31   16.36
  -1  -3 -10  472.75   13.06
  -1  -3 -10  454.97   17.87
  -1  -3 -10  475.87   15.11
  -1  -3 -10  462.81   17.04
   1  -3  10  496.26   17.35
   1   3 -10  466.97   17.18
  -1   3  10  478.86   15.14
   1   3 -10  472.28   17.30
   1   3  -9  669.32   21.35
  -1  -3  -9  639.73   15.92
  -1  -3  -9  676.62   19.28
  -1  -3  -9  652.43   16.99
  -1  -3  -9  648.79   21.90
   1  -3   9  677.71   20.68
  -1  -3  -9  635.44   20.82
   1  -3   9  665.14   19.49
   1   3  -9  646.67   20.96
  -1   3   9  659.29   19.13
  -1   3   9  686.31   22.46
  -1   3   8   30.72    3.79
   1  -3   8   23.70    3.60
   1   3  -8   28.42    4.78
  -1  -3  -8   29.16    3.62
  -1  -3  -8   29.10    2.81
   1  -3   8   29.26    9.18
  -1  -3  -8   23.04    4.86
  -1   3   8   19.00    4.95
  -1   3   8   26.52    2.48
   1   3  -7 2494.58   63.45
   1   3  -7 2683.90   63.33
  -1   3   7 2660.76   59.54
  -1  -3  -7 2728.92   61.90
  -1   3   7 2696.55   61.89
  -1  -3  -7 2635.96   59.62
  -1   3   7 2718.14   65.57
  -1  -3  -7 2633.16   64.44
   1  -3   7 2758.45   62.16
   1  -3   7 2621.60   62.28
  -1   3   6  686.95   17.66
  -1  -3  -6  731.97   19.72
  -1  -3  -6  691.17   21.41
  -1   3   6  694.16   22.44
  -1  -3  -6  765.15   18.47
  -1   3   6  712.95   19.79
   1  -3   6  696.23   19.62
   1   3  -6  725.54   20.77
  -1  -3  -6  672.27   16.38
   1  -3   6  703.11   19.76
  -1  -3  -5  486.85   14.36
  -1   3   5  466.11   12.50
  -1  -3  -5  430.00   15.34
   1  -3   5  461.90   13.74
  -1   3   5  465.49   14.47
  -1  -3  -5  467.74   12.72
   1  -3   5  471.56   14.37
   1   3  -5  474.58   14.98
  -1  -3  -5  451.50   11.17
   1  -3   5  443.06   15.00
  -1  -3  -4  510.53   12.57
   1  -3   4  504.00   16.12
  -1  -3  -4  509.49   16.71
  -1   3   4  563.27   16.19
  -1  -3  -4  523.05   15.42
   1  -3   4  518.12   14.54
  -1  -3  -4  514.82   14.02
  -1   3   4  540.58   13.87
   1   3  -4  509.71   15.96
  -1  -3  -3 1174.42   29.64
  -1  -3  -3 1120.17   30.79
  -1  -3  -3 1180.26   28.28
  -1  -3  -3 1184.43   26.92
   1  -3   3 1182.95   30.35
  -1   3   3 1146.14   28.37
   1   3  -3 1142.34   30.10
  -1  -3  -3 1134.45   28.57
   1  -3   2 1840.78   41.48
   1  -3   2 1761.74   42.69
   1   3  -2 1746.77   42.71
  -1   3   2 1770.13   42.24
  -1  -3  -2 1713.35   40.88
  -1  -3  -2 1820.80   42.28
  -1  -3  -2 1808.83   39.84
   1  -3   1  713.11   19.73
   1   3  -1  730.60   19.27
  -1  -3  -1  743.30   18.30
  -1  -3  -1  748.69   20.07
  -1   3   1  693.20   21.13
   1  -3   1  718.35   20.31
   1   3  -1  759.10   20.89
  -1  -3  -1  739.55   18.65
  -1  -3   0 1900.91   43.46
   1   3   0 1932.53   43.19
  -1   3   0 1926.75   42.45
   1  -3   0 2009.20   45.05
   1   3   0 1954.05   43.71
   1  -3   0 1851.29   45.10
  -1  -3   0 1970.42   44.95
   1   3   1  665.11   16.64
  -1   3  -1  627.67   18.08
   1   3   1  649.94   18.34
  -1   3  -1  666.57   16.63
   1  -3  -1  663.25   16.05
  -1  -3   1  624.29   17.55
   1  -3  -1  638.30   18.51
   1   3   1  673.16   16.97
  -1  -3   1  673.93   18.45
   1  -3  -1  682.82   18.45
  -1  -3   2 1711.70   40.40
   1   3   2 1720.67   38.96
   1  -3  -2 1730.48   39.60
  -1   3  -2 1665.01   40.75
   1  -3  -2 1701.02   40.63
  -1  -3   2 1648.41   41.38
   1  -3  -2 1723.04   41.30
   1   3   2 1700.64   41.03
  -1  -3   3 1117.84   28.27
   1   3   3 1072.98   25.94
   1  -3  -3 1077.29   27.93
   1   3   3 1141.31   29.09
   1   3   3 1135.14   28.54
   1  -3  -3 1126.07   25.61
   1  -3  -4  472.39   12.64
   1  -3  -4  459.40   14.29
   1   3   4  484.61   15.11
   1   3   4  470.80   14.86
  -1  -3   4  465.53   14.74
  -1   3  -4  453.87   15.81
  -1   3  -5  397.02   14.66
   1  -3  -5  390.47   12.93
   1   3   5  401.60   13.69
  -1  -3   5  388.34   13.35
   1  -3  -5  402.32   11.67
  -1   3  -6  684.91   21.32
   1   3   6  681.60   19.94
   1  -3  -6  670.74   19.23
  -1  -3   6  636.38   22.81
  -1  -3   6  696.92   20.13
   1  -3  -6  657.01   18.17
   1  -3  -7 2691.13   63.85
   1  -3  -7 2692.47   63.31
   1  -3  -7 2870.32   62.76
  -1  -3   7 2721.27   64.95
  -1   3  -7 2736.29   66.42
   1   3   7 2737.11   64.56
   1  -3  -8   22.48    3.86
   1  -3  -8   30.61    6.33
  -1  -3   8   19.09    4.10
  -1   3  -8   17.43    4.65
   1  -3  -8   18.48    4.76
   1  -3  -9  657.76   24.07
   1  -3  -9  661.44   20.33
   1  -3  -9  705.48   17.82
  -1   3  -9  712.07   22.97
   1  -3 -10  398.65   14.29
   1   3  10  428.48   11.63
   1  -3 -10  414.54   11.33
   1  -3 -10  528.16   17.80
  -1  -3  10  295.38   31.78
  -1   3 -10  428.20   16.82
   1  -3 -11  694.10   20.41
   1   3  11  675.63   16.89
   1  -3 -11  644.80   16.18
  -1   3 -11  701.85   23.21
  -1  -3  11  691.01   28.71
   1   3  12   40.14    2.71
  -1   3 -12   43.08    6.24
  -1  -3  12   52.47    7.73
   1  -3 -12   46.45    8.14
   1   3  13  410.94   11.20
  -1   3 -13  431.73   17.82
   1   3  14   10.04    1.82
  -1  -3  14   17.20    5.04
  -1   3 -14   10.88    5.20
   1  -3 -15  111.18    7.39
  -1   3 -15   98.11    9.02
  -1  -3  15  120.93   10.33
   1   3  15   98.11    4.00
  -1   3 -16  346.48   16.46
  -1  -3  16  351.57   16.24
   1  -3 -16  316.23   13.33
  -1   3 -17   67.47    8.40
  -1  -3  17   87.26    9.62
   1  -3 -17   76.16    6.69
  -1  -3  18    8.25    8.87
  -1   3 -18    1.30    5.61
   1  -3 -18    3.53    3.94
   1  -3 -18    5.31    6.88
  -1   3 -19  135.72   11.27
  -1  -3  19  141.09   12.39
   1  -3 -19  129.64    8.94
  -1   3 -19  129.40   14.35
   1  -3 -19  150.84   13.81
  -1   3 -20  122.92   12.97
   1  -3 -20  125.04    8.91
  -1   3 -20  113.67   10.72
   1  -3 -21   44.04    6.32
  -1   3 -21   35.51    8.76
  -1   3 -21   34.88    7.70
   1  -3 -22   15.74    5.61
  -1   3 -22    8.50    7.23
  -1   3 -22    9.53    6.79
  -1   3 -23  123.46   12.37
  -1   3 -23  117.54   11.80
   1  -3 -23  143.57   10.38
  -1   3 -24   22.47    7.78
   1  -3 -24   12.27    6.00
  -1   3 -24   11.19    6.76
  -1   3 -25   84.15   10.46
   1  -3 -25  114.36   10.19
  -1   3 -25  116.15   11.88
  -1   3 -26   27.30    7.15
  -1   3 -26   27.83    8.54
  -1   3 -27   13.48    7.54
   1   4 -25   27.44    5.92
   1   4 -25   49.59    9.67
   1  -4  24   29.86    5.06
  -1   4  24   23.88    3.61
   1   4 -24   22.17    5.80
   1   4 -24   27.50    8.57
  -1   4  23   20.81    3.59
   1  -4  23   21.43    4.63
   1   4 -23   22.21    5.34
   1   4 -23   33.81    8.33
   1  -4  22   68.08    6.69
  -1  -4 -22   71.36   12.64
  -1   4  22   69.16    5.66
   1   4 -22   70.21    9.89
  -1  -4 -22   94.42    7.34
   1   4 -22   66.65    7.56
   1   4 -21  126.53    9.61
  -1   4  21  146.12    7.93
   1  -4  21  117.57    8.40
  -1  -4 -21  129.01   13.26
  -1  -4 -21  123.78    7.18
   1   4 -21  148.67   12.54
  -1  -4 -21  140.70    8.44
  -1  -4 -20  173.43    8.63
   1   4 -20  170.72   11.02
  -1   4  20  204.70    9.90
   1  -4  20  172.50   10.01
  -1  -4 -20  196.96   13.81
   1   4 -20  173.60   13.34
  -1  -4 -20  181.27    9.12
   1  -4  20  186.88   12.53
  -1  -4 -19   66.85    5.66
  -1  -4 -19   76.60    8.91
   1  -4  19   72.72   10.11
   1   4 -19   70.11    7.71
  -1   4  19   80.31    6.23
   1  -4  19   77.35    6.94
   1  -4  19   64.38    8.08
   1   4 -19   68.09    8.92
  -1  -4 -19   77.46    5.86
   1  -4  18  241.99   13.86
  -1  -4 -18  263.92   10.97
  -1  -4 -18  245.80   14.23
  -1  -4 -18  299.19   17.85
   1  -4  18  259.98   12.26
   1  -4  18  265.29   15.51
  -1   4  18  265.17   11.14
   1   4 -18  275.94   15.59
  -1  -4 -18  256.79   10.23
   1   4 -18  263.03   13.73
  -1  -4 -17  131.34    7.59
   1   4 -17  138.14   11.27
  -1  -4 -17  131.12    6.66
  -1  -4 -17  142.23   12.31
   1  -4  17  143.30    8.84
   1  -4  17  126.71    9.96
   1  -4  17  114.18   10.76
  -1  -4 -17  139.35   10.61
   1   4 -17  145.52   10.20
  -1   4  17  133.43    7.80
  -1   4  16    7.33    3.64
  -1  -4 -16    7.06    2.66
   1   4 -16    5.57    5.67
   1  -4  16   11.42    5.08
   1  -4  16    1.58    6.32
  -1  -4 -16   12.22    5.17
   1  -4  16    5.95    3.76
   1   4 -16    5.27    4.90
  -1  -4 -16    4.78    3.17
  -1  -4 -16    5.82    5.54
  -1  -4 -15  192.43    9.02
   1  -4  15  193.09   10.13
  -1  -4 -15  194.06   13.44
   1  -4  15  180.16   11.82
  -1  -4 -15  183.76   11.30
   1   4 -15  162.87   10.63
  -1   4  15  186.24    9.10
   1   4 -15  175.63   12.07
   1  -4  15  186.56   11.37
  -1  -4 -15  175.47    7.14
  -1  -4 -14  136.26    7.56
   1  -4  14  129.75    8.18
  -1  -4 -14  134.40   11.33
  -1  -4 -14  129.84    9.61
   1  -4  14  126.46   10.25
   1   4 -14  143.97    9.79
  -1   4  14  138.31    7.72
   1   4 -14  129.34   10.20
   1  -4  14  130.53    9.34
  -1  -4 -14  124.44    5.60
  -1  -4 -13  180.41    6.67
   1  -4  13  186.13   10.85
  -1  -4 -13  196.44    7.73
   1  -4  13  181.35    9.66
  -1  -4 -13  185.95   12.44
  -1  -4 -13  199.56   11.49
   1  -4  13  180.18   11.04
   1   4 -13  191.49   10.99
  -1   4  13  202.73    9.25
   1   4 -13  189.00   11.60
  -1  -4 -13  185.68    8.77
   1  -4  12   93.52    7.72
  -1  -4 -12   83.96    4.10
  -1  -4 -12   81.13    5.05
  -1  -4 -12   90.83    7.74
   1  -4  12   86.05    7.88
  -1  -4 -12   99.44    9.19
   1   4 -12   81.38    7.35
   1  -4  12   88.60    6.61
   1   4 -12   92.74    8.28
  -1   4  12   93.11    6.31
  -1  -4 -12   87.74    5.94
  -1  -4 -11  242.51    7.50
  -1  -4 -11  248.55   10.12
  -1  -4 -11  242.15    9.00
  -1   4  11  271.53   11.00
   1   4 -11  255.14   12.87
   1  -4  11  257.46   11.82
  -1  -4 -11  246.73   12.17
  -1  -4 -11  233.74   13.13
   1   4 -11  238.14   12.11
   1  -4  11  252.56   11.21
  -1  -4 -10  156.75    7.70
  -1  -4 -10  141.41    6.61
  -1   4  10  162.95    8.46
   1   4 -10  154.00    9.74
   1  -4  10  161.39    8.88
  -1  -4 -10  157.34    9.40
  -1   4  10  154.46    6.37
  -1  -4 -10  142.11    9.98
   1   4 -10  152.83    9.36
   1  -4  10  150.08    8.32
   1   4  -9  365.75   14.69
   1  -4   9  359.11   13.65
  -1  -4  -9  337.81   15.47
  -1  -4  -9  362.97   12.69
  -1  -4  -9  362.53   11.70
   1  -4   9  388.74   13.94
   1   4  -9  350.16   15.09
  -1   4   9  352.83   11.31
  -1  -4  -8  115.85    5.73
  -1   4   8  118.65    6.87
  -1  -4  -8  112.09    6.28
  -1   4   8  118.88    5.67
  -1  -4  -8  102.29    4.36
   1  -4   8  109.83    6.96
   1  -4   8  112.10    8.86
  -1  -4  -8  127.49    9.51
  -1   4   7  876.45   22.60
  -1  -4  -7  924.34   24.12
  -1  -4  -7  836.67   26.95
   1  -4   7  878.01   24.16
  -1  -4  -7  896.19   22.90
  -1   4   7  890.20   24.38
   1  -4   7  894.95   24.78
   1   4  -7  875.83   25.68
  -1  -4  -7  838.63   20.60
   1  -4   7  839.59   25.43
   1  -4   6  489.95   16.76
   1   4  -6  515.76   17.21
  -1   4   6  499.48   14.41
  -1  -4  -6  502.17   15.61
  -1  -4  -6  500.52   18.93
   1  -4   6  479.80   15.91
  -1  -4  -6  467.52   12.54
  -1   4   6  483.40   15.58
  -1  -4  -6  513.02   14.71
   1  -4   6  535.42   15.97
   1  -4   5  285.19   11.80
  -1  -4  -5  278.85    8.31
  -1  -4  -5  284.30   10.11
  -1  -4  -5  287.73   10.78
  -1   4   5  271.36    9.76
   1   4  -5  297.77   11.87
   1  -4   5  323.86   11.14
  -1  -4  -5  282.92    9.85
  -1   4   5  283.19   10.79
   1   4  -4 1572.41   40.33
  -1  -4  -4 1689.70   39.46
  -1   4   4 1581.15   37.91
  -1  -4  -4 1518.01   37.71
   1  -4   4 1679.48   39.91
   1   4  -4 1487.92   39.86
   1  -4   4 1598.86   40.33
  -1  -4  -4 1584.89   36.29
  -1  -4  -4 1575.53   37.97
  -1   4   4 1578.48   39.23
  -1  -4  -3 1273.95   30.48
  -1   4   3 1274.48   32.30
  -1  -4  -3 1268.60   31.28
  -1  -4  -3 1300.71   29.87
   1  -4   3 1233.64   32.99
   1   4  -3 1279.42   32.80
  -1   4   3 1300.50   31.36
  -1  -4  -3 1336.44   32.44
   1   4  -3 1233.26   33.29
   1  -4   2 1013.11   27.15
   1   4  -2  838.91   26.54
  -1   4   2 1002.52   26.28
  -1  -4  -2 1052.74   26.55
   1  -4   2  876.63   26.01
  -1  -4  -2 1008.10   25.66
  -1  -4  -2 1000.87   24.15
  -1  -4  -2 1031.56   24.49
   1   4  -2 1029.62   26.63
   1  -4   1 1253.20   32.27
   1  -4   1 1231.14   32.77
  -1   4   1 1236.34   33.34
  -1  -4  -1 1285.53   32.53
   1   4  -1 1285.94   32.21
  -1  -4  -1 1252.63   30.81
   1   4  -1 1320.84   31.18
  -1   4   0 1497.42   38.46
  -1   4   0 1425.92   38.97
   1  -4   0 1477.64   36.97
   1  -4   0 1415.64   37.03
   1   4   0 1499.68   36.25
  -1  -4   0 1507.07   37.41
  -1  -4   0 1509.95   35.71
   1   4   0 1465.71   34.22
   1   4   1 1314.83   30.30
  -1   4  -1 1233.94   33.35
  -1   4  -1 1347.72   30.51
  -1   4  -1 1167.87   34.67
   1  -4  -1 1278.45   33.46
   1   4   1 1278.44   32.35
  -1  -4   1 1314.96   34.46
  -1  -4   1 1350.93   32.64
   1  -4  -1 1473.46   34.63
  -1  -4   2 1063.92   27.29
   1   4   2 1012.66   28.24
   1  -4  -2 1046.55   27.84
   1  -4  -2 1048.09   24.11
  -1   4  -2 1057.05   25.53
   1   4   2 1012.69   28.36
  -1  -4   2 1030.61   29.54
   1   4   2 1074.94   26.39
   1  -4  -2 1012.44   27.72
   1   4   3 1269.22   33.42
   1  -4  -3 1258.38   32.91
   1   4   3 1289.42   30.93
   1  -4  -3 1259.95   32.51
   1  -4  -3 1295.54   31.92
  -1  -4   3 1235.69   35.47
   1   4   3 1277.33   33.59
  -1  -4   3 1265.84   32.54
  -1  -4   4 1568.01   38.87
   1  -4  -4 1583.35   39.11
   1   4   4 1552.37   39.60
   1   4   4 1578.21   39.62
   1  -4  -4 1552.65   35.79
   1  -4  -4 1549.35   38.56
  -1  -4   5  269.68   11.18
   1   4   5  267.37   11.68
   1   4   5  282.66   11.57
   1  -4  -5  266.50    9.03
   1  -4  -5  281.79   10.94
   1  -4  -6  503.42   16.34
   1   4   6  501.40   17.49
  -1  -4   6  514.99   17.15
   1   4   6  515.00   17.25
   1  -4  -6  523.20   15.11
  -1   4  -6  500.98   18.50
  -1   4  -7  806.68   25.98
   1   4   7  826.41   24.38
  -1  -4   7  825.27   24.44
   1  -4  -7  877.79   24.69
   1  -4  -7  811.95   22.20
   1  -4  -7  807.10   23.42
  -1   4  -8  117.59    8.70
   1   4   8  119.75    7.54
   1  -4  -8  142.06    9.08
  -1  -4   8  128.43    8.07
   1  -4  -8  118.58    7.16
   1  -4  -8  127.85    6.96
   1  -4  -9  343.16   12.40
   1  -4  -9  351.06   12.75
  -1   4  -9  354.00   15.61
  -1  -4   9  350.46   14.12
   1   4   9  325.18   13.17
   1  -4  -9  355.80   13.16
   1  -4 -10  153.27    7.19
  -1   4 -10  154.25   10.30
   1  -4 -10  143.31   11.05
   1  -4 -10  156.83    8.39
  -1  -4  10  143.74    9.09
   1  -4 -10  148.14    8.35
  -1   4 -11  270.67   13.64
   1  -4 -11  253.91    9.35
   1  -4 -11  289.27   12.43
   1  -4 -11  224.30   14.01
   1  -4 -11  254.30   11.06
   1  -4 -12   73.32    8.92
   1  -4 -12   80.91    4.88
  -1   4 -12   77.89    8.34
   1  -4 -12  102.68    8.80
  -1  -4  12   78.30   12.08
   1  -4 -12   75.16    6.43
   1  -4 -13  231.42   14.06
  -1  -4  13  236.80   13.95
  -1   4 -13  205.96   12.57
   1  -4 -13  189.14   13.41
   1  -4 -13  187.07    9.74
   1  -4 -14  130.15   14.30
  -1  -4  14  150.02   11.90
  -1   4 -14  129.22   10.65
   1  -4 -14  114.84   12.07
  -1   4 -15  209.56   13.26
  -1  -4  15  209.66   12.63
   1  -4 -15  169.87   18.05
  -1   4 -15  196.39   15.84
  -1   4 -16    2.64    8.54
  -1  -4  16   17.20    7.92
   1  -4 -16   -9.21   17.25
  -1   4 -16   -0.90    5.90
  -1   4 -17  122.08   13.91
  -1  -4  17  127.96   11.35
   1  -4 -17  128.53    8.34
  -1   4 -17  131.20   11.36
  -1   4 -18  257.16   18.86
  -1   4 -18  271.29   16.13
  -1  -4  18  296.93   16.24
   1  -4 -18  311.25   13.36
  -1   4 -19   78.65   12.10
  -1  -4  19   72.55    9.93
   1  -4 -19   77.98    7.30
  -1   4 -19   78.31    9.89
  -1   4 -20  214.16   15.01
   1  -4 -20  226.94   11.86
  -1   4 -20  200.43   15.95
  -1   4 -21  128.74   12.10
   1  -4 -21  147.17    9.88
  -1   4 -21  110.25   12.45
  -1   4 -22   62.62   10.73
  -1   4 -22   67.90    9.69
   1  -4 -22   73.76    7.85
  -1   4 -23   19.96    7.56
  -1   4 -23   17.62    7.50
   1  -4 -23   25.74    5.97
  -1   4 -24   32.75    8.72
  -1   4 -24   24.51    7.95
   1  -4 -24   28.36    6.43
  -1   4 -25   43.82    9.47
  -1   4 -25   38.11    8.18
  -1   4 -26   54.82    9.98
  -1   4 -26   25.98    7.32
  -1  -5 -25    2.48   26.67
   1   5 -25   77.14    8.92
   1   5 -24  148.36   14.19
   1   5 -24  154.99   11.49
  -1  -5 -23  276.95   24.46
   1   5 -23  285.19   15.47
   1   5 -23  319.91   19.40
   1  -5  23  291.38   13.87
  -1   5  23  282.39   10.98
   1   5 -22   48.26    9.50
  -1   5  22   36.82    4.49
   1  -5  22   30.82    5.76
   1   5 -22   34.65    6.72
  -1  -5 -22   46.44   10.84
  -1  -5 -21  127.14   12.38
   1   5 -21  126.33   10.24
   1  -5  21  117.53    8.85
  -1   5  21  118.68    7.21
   1   5 -21  121.42   12.09
  -1  -5 -21  133.42    7.62
   1   5 -20   10.48    6.63
  -1  -5 -20   10.86    3.57
  -1  -5 -20   17.25    6.10
   1   5 -20   10.38    5.13
  -1  -5 -20    8.01    2.87
   1  -5  20    2.86    4.12
  -1   5  20    7.35    3.32
   1  -5  19   61.72    6.88
   1  -5  19   55.48    9.01
  -1  -5 -19   57.08    7.98
  -1  -5 -19   60.66    4.85
   1   5 -19   45.61    8.51
  -1   5  19   56.08    5.30
   1   5 -19   57.30    7.37
  -1  -5 -19   55.49    4.84
  -1  -5 -18   75.33    5.52
   1  -5  18   68.23    7.18
   1  -5  18   49.37    8.67
  -1  -5 -18   73.61    8.35
   1   5 -18   62.67    9.45
  -1  -5 -18   72.75    4.77
  -1   5  18   69.19    5.86
   1   5 -18   64.88    8.01
   1  -5  18   70.12    8.45
  -1  -5 -17  175.22    8.47
  -1  -5 -17  165.68   14.08
   1  -5  17  164.89   10.12
  -1  -5 -17  172.90   11.62
   1  -5  17  150.98   11.99
   1   5 -17  167.69   12.88
  -1  -5 -17  163.85    6.93
  -1   5  17  167.28    8.73
   1   5 -17  175.18   11.72
   1  -5  17  167.99   11.88
  -1  -5 -16  110.10    6.83
  -1  -5 -16  121.54   12.29
   1  -5  16  113.27    8.46
   1  -5  16  115.10   11.47
  -1  -5 -16  110.23    9.65
  -1   5  16  114.55    7.27
   1   5 -16  110.95   10.60
  -1  -5 -16  109.67    5.29
   1   5 -16  121.21   10.23
   1  -5  16  108.84    9.66
  -1  -5 -15    5.12    2.16
   1  -5  15    6.01    5.01
  -1  -5 -15    6.73    3.28
  -1  -5 -15    5.01    5.91
  -1   5  15    9.31    3.67
   1  -5  15    4.55    4.20
   1   5 -15    8.50    5.73
  -1  -5 -15   15.17    5.52
   1  -5  15   10.05    5.67
   1   5 -15   10.09    5.00
  -1  -5 -15    7.85    3.25
   1   5 -14  374.84   17.81
  -1   5  14  342.57   13.32
  -1  -5 -14  355.50   12.45
   1  -5  14  363.74   15.17
  -1  -5 -14  355.32   16.28
   1  -5  14  358.12   16.29
   1   5 -14  352.19   16.28
   1  -5  14  353.83   16.27
  -1  -5 -14  353.21   10.37
  -1  -5 -14  364.48   19.14
  -1  -5 -14  382.42   13.43
   1   5 -13  350.74   16.61
  -1   5  13  333.12   12.76
  -1  -5 -13  308.16    9.34
  -1  -5 -13  315.89   11.69
   1   5 -13  334.73   15.59
  -1  -5 -13  329.78   17.80
   1  -5  13  348.13   14.44
   1  -5  13  321.72   15.12
  -1  -5 -13  354.35   15.55
  -1  -5 -13  335.26   12.52
   1   5 -12  755.28   25.34
   1  -5  12  789.17   24.08
   1  -5  12  707.79   23.93
  -1  -5 -12  776.25   25.00
   1   5 -12  754.18   26.31
  -1  -5 -12  725.44   18.14
  -1  -5 -12  763.15   21.92
  -1  -5 -12  756.87   21.19
  -1   5  12  734.12   22.08
  -1  -5 -12  710.76   18.81
  -1  -5 -12  765.30   28.28
  -1  -5 -11   20.86    5.17
   1  -5  11   23.07    4.93
  -1  -5 -11   13.75    3.27
  -1  -5 -11   15.47    3.64
   1   5 -11   10.29    4.95
  -1   5  11   14.09    3.07
  -1  -5 -11   15.28    5.61
  -1  -5 -11   15.70    2.48
   1   5 -11   22.88    4.97
   1  -5  11   12.98    4.14
  -1   5  11   18.49    3.91
   1   5 -10  522.41   19.35
  -1  -5 -10  476.78   13.50
  -1  -5 -10  523.66   21.51
  -1  -5 -10  537.94   16.92
  -1  -5 -10  524.27   16.17
  -1   5  10  515.55   15.83
   1  -5  10  521.10   18.30
   1  -5  10  528.26   18.13
  -1   5  10  553.38   17.39
  -1   5   9  375.12   13.64
  -1  -5  -9  383.67   12.91
  -1   5   9  365.76   12.57
  -1  -5  -9  339.82   16.78
   1  -5   9  362.45   13.82
   1  -5   9  393.84   14.84
  -1  -5  -9  373.47   13.26
   1   5  -9  372.88   15.41
  -1  -5  -9  345.77   10.23
   1  -5   9  376.71   15.32
   1  -5   8 1115.39   31.49
  -1  -5  -8 1135.45   29.42
   1   5  -8 1085.49   31.73
  -1  -5  -8 1082.18   34.08
   1  -5   8 1081.01   30.55
  -1   5   8 1106.74   29.66
  -1   5   8 1059.14   28.34
  -1  -5  -8 1117.18   28.57
  -1  -5  -8 1029.24   25.55
   1  -5   8 1084.60   29.53
   1  -5   7  617.14   18.63
  -1  -5  -7  658.98   18.54
  -1   5   7  599.13   18.82
   1  -5   7  607.91   19.52
  -1   5   7  584.57   17.73
  -1  -5  -7  608.41   18.57
   1   5  -7  579.40   20.29
  -1  -5  -7  555.53   15.23
   1  -5   7  576.76   19.96
  -1   5   6  661.48   19.01
  -1  -5  -6  669.49   19.14
  -1   5   6  617.84   19.72
   1  -5   6  643.09   20.37
  -1  -5  -6  625.25   18.48
   1   5  -6  634.03   21.17
  -1  -5  -6  645.77   19.55
  -1  -5  -6  618.67   16.53
   1  -5   6  625.31   20.76
   1   5  -6  590.14   21.10
  -1  -5  -5 3029.34   69.78
  -1  -5  -5 2943.13   68.79
  -1   5   5 2987.29   71.05
   1  -5   5 3017.89   72.18
  -1  -5  -5 2982.64   67.46
   1   5  -5 3065.58   72.74
   1  -5   5 3278.90   72.93
  -1  -5  -5 3046.99   70.80
   1   5  -5 3044.89   72.96
  -1   5   5 2939.32   70.00
  -1  -5  -4  877.25   24.05
  -1   5   4  877.39   25.13
  -1  -5  -4  915.22   22.81
   1   5  -4  902.87   26.65
  -1  -5  -4  905.02   25.00
  -1   5   4  906.75   24.39
   1   5  -4  911.44   26.37
   1  -5   4  850.81   25.60
  -1  -5  -4  880.14   22.34
  -1  -5  -3  477.96   15.90
   1   5  -3  414.07   16.45
  -1   5   3  480.83   15.35
  -1  -5  -3  468.54   15.03
  -1   5   3  462.31   15.93
   1  -5   3  480.54   16.42
  -1  -5  -3  480.90   13.86
   1   5  -3  490.73   16.66
  -1  -5  -3  466.49   13.07
   1   5  -2  484.08   16.26
  -1   5   2  458.06   15.48
  -1  -5  -2  479.49   16.15
  -1  -5  -2  459.97   15.09
   1  -5   2  470.60   16.01
  -1  -5  -2  454.80   14.01
   1  -5   2  459.04   16.16
   1   5  -2  487.09   16.34
   1   5  -1 1946.38   45.49
  -1  -5  -1 1968.87   48.18
   1  -5   1 1945.24   48.99
   1   5  -1 2071.26   48.99
  -1   5   1 2031.29   49.49
  -1  -5  -1 2034.55   49.98
  -1  -5  -1 1968.47   46.97
   1  -5   1 1934.69   48.80
   1  -5   0  424.31   14.73
  -1   5   0  409.75   15.94
  -1  -5   0  417.40   14.29
  -1   5   0  451.95   16.41
  -1  -5   0  434.18   16.29
  -1  -5   0  410.22   13.48
   1   5   0  425.57   14.39
   1  -5   0  395.11   14.49
   1   5   0  381.16   10.97
   1   5   1 1974.44   50.36
  -1   5  -1 1998.94   44.75
   1  -5  -1 2083.83   50.07
   1   5   1 2039.49   48.79
   1  -5  -1 2006.59   49.48
  -1  -5   1 2014.08   52.19
  -1   5  -1 1949.15   51.91
  -1  -5   1 2018.82   48.39
  -1   5  -1 1972.82   51.78
   1   5   2  524.05   17.91
   1   5   2  500.51   18.10
  -1  -5   2  513.82   19.87
  -1  -5   2  506.07   16.46
  -1   5  -2  530.73   14.17
   1   5   2  528.40   16.37
   1  -5  -2  503.37   16.88
  -1   5  -2  502.18   18.70
   1  -5  -2  554.37   17.84
   1  -5  -3  464.28   15.74
  -1   5  -3  432.42   17.49
   1  -5  -3  449.38   15.51
  -1  -5   3  437.27   18.93
   1   5   3  452.34   14.47
   1   5   3  432.20   16.05
   1   5   3  453.26   16.66
  -1  -5   3  484.03   15.68
  -1  -5   4  916.28   25.79
   1   5   4  896.31   26.57
   1  -5  -4  942.08   24.56
  -1  -5   4  830.56   30.08
   1  -5  -4  898.34   25.61
   1  -5  -4  890.04   25.64
   1   5   4  901.54   27.01
  -1  -5   5 3109.02   71.38
   1  -5  -5 2957.29   67.35
   1  -5  -5 3058.41   70.95
   1   5   5 2979.09   72.20
   1  -5  -5 3031.27   70.77
   1   5   5 3023.79   72.02
   1  -5  -6  609.11   19.57
   1   5   6  623.46   20.93
   1  -5  -6  610.76   17.23
  -1   5  -6  611.89   24.93
  -1  -5   6  624.28   20.19
   1   5   6  620.92   20.42
   1  -5  -6  620.39   19.70
   1   5   7  597.66   20.65
   1   5   7  605.42   20.14
   1  -5  -7  577.60   17.16
   1  -5  -7  581.76   19.12
  -1  -5   7  618.07   20.33
  -1   5  -7  614.22   25.00
  -1   5  -8 1106.41   37.14
   1   5   8 1059.99   30.83
  -1   5  -8  986.91   32.77
   1  -5  -8 1106.88   30.20
  -1  -5   8 1112.52   31.38
   1  -5  -8 1071.14   28.22
  -1   5  -9  399.67   20.59
   1   5   9  380.77   15.24
  -1   5  -9  394.26   17.47
   1  -5  -9  382.47   14.60
  -1  -5   9  404.63   15.96
   1  -5  -9  379.65   13.52
  -1   5 -10  540.89   25.03
  -1   5 -10  566.08   21.90
  -1  -5  10  591.90   20.41
   1  -5 -10  546.66   18.63
   1  -5 -10  546.53   17.92
   1   5  10  529.12   19.00
  -1  -5  11   22.45    5.54
   1  -5 -11   20.00    4.66
   1   5  11   25.15    4.75
  -1   5 -11   21.96    7.65
   1  -5 -11   30.87    5.17
  -1   5 -11   25.22    6.25
  -1   5 -12  726.12   31.06
   1  -5 -12  778.40   23.94
  -1   5 -12  764.17   27.52
   1  -5 -12  843.75   25.14
  -1  -5  12  767.97   25.75
  -1  -5  13  329.52   19.43
   1  -5 -13  361.38   16.65
  -1   5 -13  309.45   16.55
   1  -5 -13  306.39   13.29
  -1   5 -13  276.90   19.25
   1  -5 -14  430.32   20.17
  -1  -5  14  444.99   19.52
  -1   5 -14  368.94   21.47
  -1   5 -14  396.60   19.26
   1  -5 -14  373.27   15.25
   1  -5 -15    5.50    6.99
  -1   5 -15    5.77    5.64
  -1   5 -15    5.22    7.25
   1  -5 -15    4.25    4.16
  -1  -5  15   12.04    6.17
   1  -5 -15    3.76    7.86
  -1   5 -16  124.62   15.73
   1  -5 -16   98.40   12.02
  -1  -5  16  117.75   10.13
  -1   5 -16  122.42   11.21
  -1  -5  16  141.68   12.45
   1  -5 -16   91.10   15.97
   1  -5 -17  144.52   14.22
  -1  -5  17  166.22   12.17
  -1   5 -17  146.34   15.33
  -1   5 -17  154.39   12.71
  -1  -5  18   88.73   10.29
   1  -5 -18   85.17    7.22
  -1   5 -18   65.93   11.36
  -1   5 -18   83.60   10.33
   1  -5 -19   50.84    6.31
  -1   5 -19   39.68    8.90
  -1   5 -19   47.57    8.85
   1  -5 -20   12.22    4.67
  -1   5 -20   12.57    7.32
  -1   5 -20    0.64    7.27
  -1   5 -21  101.26   11.80
  -1   5 -21   90.66   12.47
  -1   5 -22   29.65    8.22
  -1   5 -22   26.06    8.57
   1  -5 -22   45.52    6.95
  -1   5 -23  309.32   19.53
  -1   5 -23  276.22   18.13
   1  -5 -23  319.87   15.93
  -1   5 -24  155.15   14.36
  -1   5 -24  133.18   13.00
  -1   5 -25   99.44   12.78
  -1   5 -25   91.30   10.76
  -1   5 -26   40.18    8.06
   1   6 -25    5.19    5.67
  -1  -6 -24  -12.78   16.13
   1   6 -24   -1.41    5.98
   1   6 -23   90.18   12.46
  -1  -6 -23   81.92   14.70
   1   6 -23   62.94    9.18
  -1  -6 -22   38.68    9.92
   1   6 -22   23.42    8.68
   1   6 -22   18.36    6.43
   1  -6  22   22.61    5.63
  -1   6  22   12.88    3.53
  -1  -6 -21   26.78    7.57
   1   6 -21   16.95    8.01
   1   6 -21   12.72    5.85
   1  -6  21   13.48    5.16
  -1   6  21   13.95    3.75
  -1  -6 -20   63.09    8.89
   1   6 -20   73.06    8.82
   1   6 -20   73.23   10.50
  -1   6  20   65.58    5.88
   1  -6  20   65.69    7.69
   1   6 -19   38.73    7.17
  -1   6  19   41.56    5.09
   1  -6  19   48.58    6.60
  -1  -6 -19   46.06    7.67
  -1  -6 -19   43.99    4.39
   1   6 -19   39.06    8.57
  -1  -6 -19   41.46    3.88
   1   6 -18   36.83    7.11
   1  -6  18   29.93    7.55
  -1  -6 -18   43.42    7.18
  -1   6  18   27.80    4.46
   1  -6  18   35.33    6.32
  -1  -6 -18   40.81    4.22
  -1  -6 -18   42.05    3.46
   1   6 -18   35.32    8.46
  -1  -6 -18   27.10    3.39
   1  -6  17   70.91    7.69
  -1   6  17   75.10    6.32
  -1  -6 -17   82.47    8.52
   1  -6  17   75.56    9.42
  -1  -6 -17   70.07    4.33
  -1  -6 -17   80.28    4.25
   1   6 -17   66.18    9.60
   1   6 -17   83.45    8.79
  -1  -6 -17   70.84    5.54
   1  -6  16  246.39   14.68
  -1  -6 -16  259.76   10.94
  -1  -6 -16  280.66   11.12
   1   6 -16  273.68   15.12
  -1  -6 -16  259.43   18.11
   1  -6  16  265.14   13.55
  -1   6  16  277.22   11.83
   1  -6  16  305.59   15.75
  -1  -6 -16  258.65   14.16
  -1  -6 -16  274.93    8.29
   1   6 -16  263.36   16.15
  -1  -6 -16  236.16    8.29
  -1  -6 -15  458.40   15.59
   1   6 -15  486.44   21.79
  -1  -6 -15  487.32   15.83
   1   6 -15  495.70   20.60
   1  -6  15  444.25   19.65
  -1  -6 -15  474.34   19.34
  -1  -6 -15  458.58   23.41
  -1   6  15  466.21   16.33
   1  -6  15  491.11   18.82
   1  -6  15  457.04   19.75
  -1  -6 -15  431.18   12.03
  -1  -6 -15  425.45   12.37
  -1  -6 -14  292.22   11.92
  -1  -6 -14  302.07    8.71
  -1  -6 -14  307.20   14.98
   1  -6  14  301.59   14.92
  -1   6  14  299.52   12.45
   1  -6  14  328.43   14.78
  -1  -6 -14  272.37    8.85
  -1  -6 -14  286.32   11.60
   1   6 -14  297.57   15.13
   1   6 -14  278.74   16.26
  -1  -6 -14  287.30   17.77
  -1  -6 -13  472.75   22.65
  -1  -6 -13  457.59   16.02
  -1  -6 -13  501.57   19.20
   1  -6  13  464.64   18.73
  -1   6  13  475.12   16.61
   1  -6  13  497.71   18.68
  -1  -6 -13  440.57   12.42
  -1  -6 -13  490.85   16.10
   1   6 -13  475.15   19.50
  -1  -6 -13  461.44   12.30
   1   6 -13  406.58   20.01
  -1  -6 -12  204.24    9.69
  -1  -6 -12  163.32   13.02
  -1   6  12  167.52    9.32
   1  -6  12  192.49   11.00
  -1  -6 -12  200.88    9.41
   1   6 -12  196.57   12.02
  -1  -6 -12  171.12    6.43
  -1   6  12  194.74    8.84
  -1  -6 -12  184.38   11.26
   1  -6  12  199.02   11.13
  -1   6  11  251.06   10.61
  -1  -6 -11  268.56   13.05
   1  -6  11  244.27   12.69
   1  -6  11  249.26   12.54
  -1   6  11  261.43   11.65
  -1  -6 -11  282.68   11.41
  -1  -6 -11  241.20    7.94
   1  -6  11  236.61   12.99
   1   6 -11  249.03   13.71
  -1  -6 -11  258.59   11.02
  -1   6  10   65.13    5.62
  -1  -6 -10   64.63    5.69
   1  -6  10   64.10    6.77
  -1   6  10   61.43    5.80
  -1  -6 -10   60.81    3.64
   1  -6  10   52.87    6.88
  -1  -6 -10   58.25    5.31
   1   6 -10   73.42    7.63
   1  -6  10   64.30    6.64
   1  -6   9   78.60    6.38
  -1   6   9   69.77    5.75
  -1   6   9   68.63    8.42
  -1  -6  -9   79.64    6.11
   1  -6   9   67.39    6.90
  -1  -6  -9   80.37    6.00
   1   6  -9   67.87    7.17
   1  -6   9   70.07    6.69
  -1   6   9   67.60    6.03
  -1  -6  -9   70.56    3.98
   1   6  -8   42.87    6.02
  -1  -6  -8   35.75    4.48
  -1  -6  -8   30.83    4.26
  -1   6   8   36.25    4.45
  -1   6   8   37.16    6.74
  -1  -6  -8   37.72    4.64
   1   6  -8   32.74    6.20
  -1  -6  -8   30.92    3.04
   1  -6   8   30.87    5.51
   1  -6   8   31.39    4.97
  -1   6   8   37.58    4.89
   1  -6   8   45.78    5.33
   1  -6   7  327.02   14.46
   1   6  -7  332.16   15.47
  -1  -6  -7  332.48   10.61
  -1  -6  -7  342.30   12.41
  -1   6   7  382.65   17.85
  -1  -6  -7  385.41   14.05
  -1   6   7  334.80   13.69
   1  -6   7  354.15   14.51
  -1   6   7  346.29   13.25
  -1  -6  -7  356.80   13.55
   1   6  -7  330.76   15.06
   1  -6   7  376.77   13.96
   1  -6   6  161.85    9.00
  -1   6   6  143.14   11.10
  -1  -6  -6  137.11    7.78
  -1   6   6  144.18    8.54
  -1   6   6  149.19    8.09
   1   6  -6  145.39    9.83
   1  -6   6  141.92    9.17
  -1  -6  -6  138.81    6.11
  -1  -6  -6  133.56    6.84
   1   6  -6  135.08    9.22
  -1  -6  -6  147.66    8.24
   1  -6   5  369.80   16.84
  -1   6   5  381.09   14.32
  -1   6   5  389.63   18.33
  -1   6   5  382.86   14.82
  -1  -6  -5  407.75   15.05
   1   6  -5  390.49   16.42
  -1  -6  -5  389.37   12.22
  -1  -6  -5  410.09   14.32
   1   6  -5  414.04   16.65
  -1  -6  -5  392.91   12.20
   1  -6   5  394.99   15.58
   1   6  -4  450.94   17.16
  -1  -6  -4  445.27   16.24
  -1   6   4  428.88   15.41
   1   6  -4  391.75   16.56
  -1   6   4  429.26   15.97
  -1  -6  -4  432.39   15.02
  -1  -6  -4  427.78   12.17
  -1  -6  -4  431.70   13.33
   1  -6   4  426.37   16.17
   1   6  -3   98.66    7.73
  -1  -6  -3  107.12    7.71
  -1   6   3   94.35    6.63
  -1  -6  -3  102.14    6.68
  -1   6   3  101.44    7.18
   1  -6   3   94.23    7.14
   1   6  -3   85.84    7.65
   1  -6   3   91.84    7.15
  -1  -6  -3  102.59    5.76
   1  -6   2  338.77   13.66
   1   6  -2  360.39   14.47
  -1  -6  -2  355.92   15.00
  -1   6   2  366.55   13.66
  -1  -6  -2  324.67   11.76
   1  -6   2  332.76   13.70
   1   6  -2  345.88   11.11
  -1  -6  -2  331.47   12.86
  -1   6   2  324.36   13.70
  -1  -6  -1  190.59    9.33
   1   6  -1  184.02    6.53
  -1   6   1  204.12    9.91
  -1  -6  -1  177.64   10.96
   1  -6   1  192.51    9.74
   1  -6   1  194.26    9.94
  -1  -6  -1  193.32    8.61
   1   6  -1  198.65   10.18
   1   6   0   34.61    5.29
  -1  -6   0   51.71    5.15
  -1  -6   0   42.29    4.53
  -1  -6   0   46.81    6.41
  -1   6   0   41.75    5.20
  -1   6   0   48.79    6.31
   1  -6   0   50.32    5.56
   1  -6   0   43.36    5.21
   1   6   0   45.97    5.35
   1   6   1  226.44   11.46
  -1   6  -1  249.29   12.64
  -1  -6   1  240.60   10.91
  -1  -6   1  236.52   13.62
  -1  -6   1  233.31   10.06
   1  -6  -1  254.33   11.59
   1  -6  -1  223.01   10.53
   1   6   1  213.34   10.44
  -1   6  -1  204.37   11.13
  -1   6  -2  378.19   16.16
  -1  -6   2  379.47   14.01
   1   6   2  380.85   16.04
  -1   6  -2  393.92   16.59
   1  -6  -2  385.67   14.34
   1   6   2  388.51   14.21
  -1   6  -2  356.96   10.53
   1  -6  -2  407.10   15.63
   1   6   2  377.27   15.42
  -1  -6   2  360.67   14.45
  -1  -6   2  372.43   18.14
   1   6   3   89.90    7.38
   1   6   3   84.26    7.48
  -1  -6   3   96.10    9.75
  -1   6  -3   82.42    4.66
   1   6   3   81.57    6.24
  -1  -6   3   89.96    6.56
   1  -6  -3   87.26    6.86
   1  -6  -3   86.92    6.57
  -1   6  -3   78.95    7.60
   1  -6  -4  458.63   16.53
  -1  -6   4  469.68   16.64
   1  -6  -4  459.71   16.15
  -1   6  -4  456.94   18.79
  -1  -6   4  440.51   21.47
   1   6   4  439.78   17.32
   1   6   4  465.56   18.02
   1   6   5  443.34   17.20
   1  -6  -5  469.71   16.62
   1  -6  -5  427.72   13.06
   1   6   5  449.53   17.68
  -1   6  -5  427.63   18.47
   1  -6  -5  437.85   15.82
  -1  -6   5  463.80   16.62
   1  -6  -5  439.36   13.08
   1  -6  -6  148.02    6.83
   1   6   6  158.32    9.79
   1  -6  -6  157.74    8.75
  -1  -6   6  162.45    9.44
   1  -6  -6  157.49    9.11
  -1   6  -6  137.33   11.41
   1   6   6  147.02    9.65
   1   6   7  363.19   15.31
   1  -6  -7  352.66   14.40
  -1   6  -7  389.86   19.22
  -1  -6   7  354.10   14.82
   1  -6  -7  343.74   11.99
   1  -6  -7  353.32   13.93
   1   6   7  344.13   15.42
   1  -6  -8   42.70    4.49
   1  -6  -8   43.58    5.52
   1   6   8   42.16    6.08
   1  -6  -8   36.14    5.15
  -1   6  -8   42.57    8.27
  -1  -6   8   40.42    5.95
   1   6   8   37.20    5.61
   1  -6  -9   72.98    6.86
  -1   6  -9   80.01    9.94
   1  -6  -9   77.51    6.73
   1   6   9   71.13    6.91
  -1  -6   9   69.58    7.32
   1  -6  -9   84.66    5.88
  -1   6 -10   47.49    8.70
   1  -6 -10   49.68    6.20
   1   6  10   48.72    5.94
  -1  -6  10   50.83    6.88
  -1   6 -10   50.03    8.01
   1  -6 -10   51.78    5.33
   1  -6 -11  235.15   11.86
   1  -6 -11  253.72   11.81
  -1   6 -11  230.62   14.54
  -1  -6  11  224.65   12.67
   1   6  11  229.46   11.87
  -1   6 -11  217.19   16.70
  -1   6 -12  149.36   13.22
   1  -6 -12  171.40    9.61
   1  -6 -12  162.48    9.85
  -1   6 -12  163.94   12.72
  -1  -6  12  163.98   10.92
   1   6  12  152.01    9.74
   1  -6 -13  479.86   18.15
  -1   6 -13  472.48   21.77
   1  -6 -13  501.16   18.92
  -1  -6  13  499.60   25.58
  -1  -6  13  465.56   19.55
  -1   6 -13  424.87   23.39
   1  -6 -14  282.76   13.41
  -1   6 -14  258.11   16.25
   1  -6 -14  319.49   15.69
  -1  -6  14  304.06   16.90
  -1  -6  14  271.00   14.93
  -1   6 -14  277.65   18.31
  -1   6 -15  499.83   23.15
   1  -6 -15  491.68   18.85
   1  -6 -15  549.73   24.76
  -1  -6  15  539.19   23.34
  -1   6 -15  522.66   27.28
  -1   6 -16  264.51   16.68
  -1   6 -16  277.10   19.64
   1  -6 -16  254.82   12.65
  -1  -6  16  297.45   16.25
   1  -6 -16  254.68   20.06
  -1  -6  17   89.63    9.50
  -1   6 -17   74.92   10.74
  -1   6 -17   70.33    9.98
   1  -6 -17   73.95    7.37
  -1   6 -18   33.05    8.24
  -1   6 -18   25.77    8.09
  -1   6 -19   39.98    8.98
  -1   6 -19   42.18    9.26
   1  -6 -19   40.83    6.04
   1  -6 -20   75.11    7.90
  -1   6 -20   61.53   10.48
  -1   6 -20   59.72   10.31
   1  -6 -21   20.75    5.77
  -1   6 -21   25.27    8.85
  -1   6 -21   18.97    7.61
  -1   6 -22   16.61    7.95
  -1   6 -22   16.07    7.94
  -1   6 -23   84.58   12.30
  -1   6 -23   75.34   11.20
  -1   6 -24    0.56    6.35
  -1   6 -25    4.30    6.24
  -1   6 -26   82.61   10.36
   1   7 -25   23.13    7.85
  -1  -7 -24   59.58   17.80
   1   7 -24   75.07    9.79
   1   7 -23    7.74    6.29
  -1  -7 -23   18.34   10.79
   1   7 -22   31.82    7.86
  -1  -7 -22   61.51   10.90
   1   7 -21   34.12    9.86
  -1  -7 -21   53.16    9.14
   1   7 -21   46.11    8.26
  -1  -7 -20   93.94    9.89
   1   7 -20   79.24   11.70
   1   7 -20   89.48   10.20
  -1   7  20   74.81    6.53
  -1  -7 -19   86.50    9.04
   1   7 -19   82.23   11.17
   1   7 -19   78.69    9.50
  -1   7  19   77.81    6.71
  -1   7  18   25.61    4.83
   1  -7  18   32.01    6.54
   1   7 -18   19.72    8.07
  -1  -7 -18   31.91    6.50
   1   7 -18   26.07    7.22
  -1  -7 -18   23.59    4.16
   1  -7  17  113.55    9.58
  -1   7  17  112.38    7.88
  -1  -7 -17  108.30    7.49
   1  -7  17  117.18   10.72
  -1  -7 -17  121.45   10.13
  -1  -7 -17   96.62    7.09
   1   7 -17  111.25   10.51
   1   7 -17  107.28   12.03
   1   7 -16   15.80    6.13
  -1  -7 -16   21.99    4.75
   1  -7  16   17.29    5.45
  -1   7  16   14.87    4.47
   1  -7  16   23.93    6.80
  -1  -7 -16   30.50    6.38
   1   7 -16   18.87    7.66
  -1  -7 -16   17.38    3.79
  -1   7  15  115.86    8.21
   1  -7  15  129.06    9.80
  -1  -7 -15  113.87    8.07
   1  -7  15  127.69   10.29
  -1  -7 -15  132.22   10.21
  -1  -7 -15  107.96    4.12
  -1  -7 -15  109.87    4.12
  -1  -7 -15  130.15    7.89
   1   7 -15  120.88   10.63
  -1  -7 -14  378.99   15.04
   1  -7  14  380.58   17.12
  -1  -7 -14  388.80   17.12
  -1  -7 -14  347.77    9.92
  -1  -7 -14  380.85   10.17
  -1   7  14  373.88   14.99
   1  -7  14  380.84   16.99
   1   7 -14  334.86   17.63
  -1  -7 -14  382.64   14.60
  -1  -7 -13   56.79    5.88
   1  -7  13   49.41    7.63
   1   7 -13   52.85    8.59
  -1  -7 -13   48.30    5.87
  -1   7  13   47.91    5.30
  -1   7  13   61.26    8.97
  -1  -7 -13   54.82    7.23
   1  -7  13   50.04    8.33
  -1  -7 -13   46.62    3.26
  -1   7  13   46.85    5.80
   1  -7  13   46.42    6.61
   1  -7  12  382.03   17.34
  -1   7  12  388.03   19.33
  -1  -7 -12  398.14   15.30
  -1   7  12  387.31   14.62
  -1   7  12  387.01   15.30
   1  -7  12  389.20   16.90
  -1  -7 -12  370.74   16.40
   1  -7  12  346.34   15.78
   1   7 -12  360.56   17.56
  -1  -7 -12  391.22   14.95
  -1  -7 -12  356.50   10.57
   1  -7  11  371.40   16.60
  -1   7  11  383.73   18.65
  -1  -7 -11  374.95   14.66
  -1   7  11  357.87   14.79
   1  -7  11  360.88   16.06
  -1  -7 -11  335.10   14.33
   1   7 -11  336.59   17.02
  -1  -7 -11  347.74   14.29
  -1  -7 -11  360.77   15.77
   1  -7  11  369.74   15.21
  -1  -7 -11  322.50   10.18
  -1   7  11  349.26   13.85
  -1  -7 -10   11.68    3.87
   1  -7  10   19.93    5.49
   1   7 -10   17.85    5.88
  -1   7  10   16.56    4.01
  -1   7  10   10.61    6.54
  -1  -7 -10   17.25    4.59
   1  -7  10   25.94    6.30
   1  -7  10   12.82    4.89
  -1   7  10   20.07    4.64
  -1  -7 -10   13.60    4.38
   1   7 -10    8.55    5.76
  -1  -7 -10   12.63    2.61
   1  -7   9  114.39    9.21
   1   7  -9  106.83    9.99
  -1  -7  -9  105.88    5.26
   1   7  -9   99.16    9.19
  -1  -7  -9  109.33    7.96
   1  -7   9  101.69    7.63
  -1   7   9  108.31    7.76
  -1   7   9  104.34   10.37
  -1  -7  -9  119.44    8.02
  -1  -7  -9  101.73    7.00
   1  -7   9  107.85    8.64
  -1   7   9  116.20    8.15
  -1   7   8  108.03    7.74
  -1   7   8  123.91   12.04
  -1  -7  -8  113.77    7.88
  -1   7   8  111.47    8.14
   1  -7   8  113.49    8.83
   1   7  -8  124.33   10.13
   1   7  -8  105.34   10.22
  -1  -7  -8  136.20    9.18
   1  -7   8  120.46    9.19
  -1  -7  -8  117.01    5.74
  -1  -7  -8  118.38    7.12
  -1   7   7   90.78    7.26
  -1   7   7  124.92   12.05
  -1  -7  -7   98.77    7.58
  -1   7   7  101.71    7.75
   1  -7   7   97.59    7.90
   1   7  -7  104.93    9.27
  -1  -7  -7  109.38    8.69
   1   7  -7   95.90    9.25
  -1  -7  -7  102.20    5.52
   1  -7   7   94.57    8.07
  -1  -7  -7   97.01    6.08
   1  -7   6  555.58   18.74
  -1   7   6  495.82   17.98
  -1   7   6  488.86   22.21
  -1  -7  -6  546.68   18.23
  -1   7   6  494.32   18.36
   1   7  -6  507.26   20.14
  -1  -7  -6  504.29   19.13
   1   7  -6  506.58   20.20
  -1  -7  -6  482.26   14.29
  -1  -7  -6  474.09   14.82
   1  -7   6  495.99   18.89
   1  -7   5   20.81    5.13
  -1  -7  -5   17.14    3.46
  -1   7   5   20.69    4.36
   1   7  -5   17.26    5.33
  -1   7   5   17.36    6.75
  -1  -7  -5   17.50    2.46
  -1   7   5   21.13    4.61
  -1  -7  -5   19.86    4.27
   1   7  -5   18.44    5.28
  -1  -7  -5   20.04    5.07
   1  -7   5   19.87    6.74
  -1   7   4  601.98   25.22
  -1  -7  -4  611.87   19.98
   1   7  -4  628.36   22.41
  -1  -7  -4  579.93   22.13
   1   7  -4  588.22   22.03
   1  -7   4  628.26   21.29
  -1  -7  -4  592.23   17.96
  -1   7   4  642.42   21.12
   1  -7   3   92.82    7.54
   1   7  -3  103.18    8.49
  -1   7   3  101.69    7.74
  -1  -7  -3  104.60    9.20
   1   7  -3  104.48    5.97
   1  -7   3  106.10    7.92
  -1  -7  -3  102.65    6.30
  -1  -7  -3  101.32    7.24
  -1  -7  -2   77.79    8.50
  -1  -7  -2   86.23    6.75
  -1  -7  -2   81.00    5.80
   1  -7   2   79.60    7.08
  -1   7   2   80.33    6.95
   1  -7   2   76.02    6.81
   1   7  -2   82.21    7.49
   1   7  -2   72.32    4.04
   1   7  -1   69.66    6.99
  -1   7   1   62.22    6.39
   1  -7   1   61.25    6.38
  -1  -7  -1   63.01    5.56
   1  -7   1   67.48    6.54
  -1  -7  -1   70.05    6.19
  -1  -7  -1   73.07    8.74
   1   7  -1   69.06    7.27
   1   7   0    8.02    4.27
  -1   7   0    5.88    4.82
  -1  -7   0    6.85    6.02
  -1   7   0    7.87    4.22
   1  -7   0    3.26    3.82
  -1  -7   0    5.34    3.23
   1   7   0    3.11    4.11
   1  -7   0    9.48    4.04
  -1  -7   0    7.87    3.67
   1   7   1   79.51    7.32
  -1   7  -1   91.98    7.67
   1   7   1   90.38    7.69
  -1  -7   1   88.14    6.97
  -1  -7   1   99.70   10.86
   1   7   1   90.44    9.10
   1  -7  -1   80.20    6.81
   1  -7  -1   92.85    7.88
  -1  -7   1   77.32    6.29
  -1   7  -1   92.70    8.72
   1  -7  -2   77.47    6.70
   1   7   2   73.39    7.17
  -1  -7   2   83.44    6.99
   1   7   2   87.26    8.56
  -1  -7   2   86.15    6.88
  -1  -7   2   69.45    9.50
  -1   7  -2   81.36    7.73
   1   7   2   79.12    6.89
  -1   7  -2   77.67    8.26
   1  -7  -2   83.41    7.44
  -1   7  -3  109.29    9.46
   1  -7  -3   93.20    7.11
   1   7   3  106.75    8.49
  -1   7  -3   96.48    4.73
   1  -7  -3   99.28    7.86
  -1  -7   3  109.68    7.67
  -1  -7   3  103.58   11.38
  -1  -7   3  106.02    7.94
   1   7   3  100.22    8.60
  -1   7  -3  105.25    8.85
  -1  -7   4  632.24   20.86
   1   7   4  580.17   21.80
  -1   7  -4  603.23   17.22
   1  -7  -4  621.45   21.17
   1  -7  -4  599.47   20.12
  -1   7  -4  610.38   23.60
   1   7   4  643.18   22.89
  -1  -7   4  621.83   21.57
  -1  -7   5   28.67    5.43
  -1  -7   5   28.40    5.20
   1   7   5   33.69    5.79
   1  -7  -5   28.83    3.47
   1   7   5   27.27    5.40
  -1   7  -5   30.36    3.79
   1  -7  -5   26.52    4.63
  -1   7  -5   40.72    7.04
   1  -7  -5   27.06    5.13
   1   7   6  471.87   18.78
   1  -7  -6  421.86   11.72
   1  -7  -6  479.73   17.92
   1  -7  -6  462.35   16.57
  -1   7  -6  478.78   20.56
   1  -7  -6  477.91   14.12
  -1  -7   6  455.80   17.68
   1   7   6  473.14   18.95
   1  -7  -7   97.06    8.46
   1  -7  -7   99.92    8.22
   1   7   7   90.99    8.73
  -1  -7   7  110.08    8.65
   1  -7  -7   94.54    7.34
  -1   7  -7  107.37   10.32
   1   7   7   90.26    8.03
   1  -7  -7   94.59    5.85
   1  -7  -8  109.08    8.53
   1   7   8   94.90    8.88
  -1  -7   8  105.57    8.67
   1  -7  -8  105.30    7.59
   1   7   8   95.19    8.53
   1  -7  -8  100.39    6.44
   1  -7  -9   99.95    8.19
   1   7   9   85.78    8.51
  -1  -7   9   91.16    8.54
   1  -7  -9   82.20    6.99
  -1   7  -9   89.42   10.22
   1   7   9   77.84    8.10
   1  -7  -9   90.56    6.07
   1  -7 -10    6.50    4.83
   1   7  10   10.32    4.65
   1  -7 -10   12.42    3.94
   1  -7 -10    8.36    4.32
  -1  -7  10    8.17    5.45
  -1   7 -10    9.74    7.55
   1  -7 -11  370.45   16.07
   1  -7 -11  351.37   13.77
   1  -7 -11  360.75   14.68
  -1  -7  11  361.09   16.70
  -1   7 -11  342.11   19.27
   1   7  11  362.19   16.16
  -1  -7  12  350.71   16.59
   1  -7 -12  330.75   14.09
   1  -7 -12  363.81   15.76
   1  -7 -12  359.05   14.23
  -1   7 -12  303.05   18.23
   1   7  12  325.13   15.30
  -1   7 -12  355.81   20.06
  -1   7 -13   71.16   12.85
   1  -7 -13   66.76    7.51
   1   7  13   67.01    7.37
  -1   7 -13   66.19    9.93
  -1  -7  13   64.14    8.18
   1  -7 -13   87.44    8.09
   1  -7 -13   63.35    6.65
   1  -7 -14  351.62   15.06
  -1   7 -14  354.12   20.00
   1  -7 -14  381.86   16.65
  -1   7 -14  346.93   20.63
   1  -7 -14  440.78   18.38
  -1  -7  14  422.71   20.57
  -1  -7  14  381.60   18.20
  -1   7 -15  121.69   12.67
   1  -7 -15  138.62   10.08
   1  -7 -15  151.10   12.64
  -1  -7  15  151.24   11.77
  -1   7 -15  138.49   13.02
  -1   7 -16    9.15    7.20
   1  -7 -16   15.17    9.76
  -1  -7  16   28.46    6.96
  -1   7 -16   22.77    7.82
   1  -7 -16   14.77    5.33
  -1   7 -17  121.55   12.61
   1  -7 -17  119.62    9.30
  -1   7 -17  112.83   12.61
  -1   7 -18   34.46    9.28
  -1   7 -18   36.96    9.41
   1  -7 -18   38.17    6.55
   1  -7 -19   77.97    8.57
  -1   7 -19   94.98   12.31
  -1   7 -19   86.50   11.11
  -1   7 -20   71.30   10.57
  -1   7 -20   73.46   11.60
  -1   7 -21   31.04    9.20
  -1   7 -21   37.40   10.04
  -1   7 -22   29.25    8.46
  -1   7 -23   29.74    8.33
  -1   7 -24   86.42   10.65
  -1  -8 -23   28.88   12.49
   1   8 -22   20.48    7.44
  -1  -8 -22   21.34    9.15
   1   8 -21   94.50   11.24
  -1  -8 -21  101.38   11.33
  -1  -8 -20    5.84    5.99
   1   8 -20   -5.52    7.01
  -1  -8 -19   14.35    6.14
   1   8 -19    8.25    8.07
   1   8 -19    5.99    6.55
  -1  -8 -18  207.53   13.26
   1   8 -18  187.66   14.47
   1   8 -18  234.51   17.18
   1  -8  17    2.18    6.57
  -1  -8 -17   19.14    6.11
   1   8 -17    7.90    5.86
   1   8 -16   88.72   10.55
  -1  -8 -16  107.52    8.69
  -1  -8 -16  103.37    9.25
   1  -8  16  102.39   10.52
  -1  -8 -16  117.26    8.82
  -1  -8 -16   93.50    9.11
  -1  -8 -15  170.87   10.45
  -1  -8 -15  148.60   10.20
   1   8 -15  143.35   12.22
   1  -8  15  135.20   11.05
  -1  -8 -15  150.40   10.80
  -1  -8 -15  139.07   10.35
   1   8 -14   51.07    8.08
  -1  -8 -14   48.32    6.52
  -1  -8 -14   47.48    6.40
   1  -8  14   56.67    7.57
  -1   8  14   42.82    5.53
  -1  -8 -14   53.88    7.44
   1  -8  14   56.89    7.72
  -1  -8 -14   41.19    2.65
  -1  -8 -14   54.89    6.92
  -1  -8 -13   42.35    3.25
   1   8 -13   44.10    8.85
  -1  -8 -13   46.66    6.59
  -1  -8 -13   51.32    7.00
   1  -8  13   44.12    6.78
   1   8 -13   41.17    7.82
  -1  -8 -13   44.21    6.46
  -1   8  13   36.77    7.87
  -1   8  13   39.30    5.49
  -1  -8 -13   36.26    5.96
   1  -8  13   43.22    7.02
   1   8 -12  236.36   15.58
  -1   8  12  252.56   15.89
  -1  -8 -12  218.95   12.04
   1  -8  12  244.14   13.78
  -1  -8 -12  216.79   11.50
   1   8 -12  221.01   14.38
  -1  -8 -12  245.16   13.23
  -1  -8 -12  212.22   12.26
   1  -8  12  230.00   12.39
  -1  -8 -12  226.16    7.81
  -1   8  12  199.35   11.33
   1  -8  11   21.75    5.84
   1  -8  11   25.03    6.26
   1   8 -11   27.32    6.84
  -1   8  11   25.65    5.14
  -1   8  11   18.76    7.41
  -1  -8 -11   14.45    4.91
  -1  -8 -11   24.97    4.83
  -1  -8 -11   24.19    3.09
   1   8 -11   30.62    7.75
  -1  -8 -11   37.77    6.13
   1  -8  11   24.92    5.51
  -1  -8 -11   28.01    6.03
   1  -8  10   18.63    5.59
  -1  -8 -10   14.28    4.09
  -1  -8 -10   19.60    6.94
  -1  -8 -10   15.77    3.00
   1   8 -10   17.99    7.00
   1  -8  10   20.68    5.84
   1   8 -10   12.39    6.50
  -1   8  10   18.58    5.03
  -1  -8 -10   17.55    5.08
   1  -8  10   24.68    7.45
  -1   8  10    5.84    7.87
  -1  -8  -9  128.87    6.40
   1   8  -9  126.85   10.82
  -1  -8  -9  124.08   10.22
   1  -8   9  122.38    9.66
   1  -8   9  138.18    9.15
   1  -8   9  126.42   10.05
  -1   8   9  127.33    9.13
  -1   8   9  148.05   12.44
  -1  -8  -9  135.23    9.12
   1   8  -9  131.73   11.36
  -1  -8  -9  126.80    7.47
   1  -8   8  277.99   12.05
  -1   8   8  268.63   13.14
  -1   8   8  270.15   16.61
  -1  -8  -8  247.96   12.47
  -1  -8  -8  250.65    9.60
  -1  -8  -8  263.18   14.50
   1   8  -8  273.59   15.20
  -1  -8  -8  254.74    9.65
   1  -8   8  231.88   13.40
   1   8  -8  262.01   15.18
   1  -8   8  259.91   13.62
   1  -8   7  222.27   10.47
  -1   8   7  186.49   10.83
  -1   8   7  180.32   13.99
  -1  -8  -7  187.04   10.73
   1   8  -7  187.79   12.78
  -1  -8  -7  173.59   12.27
   1   8  -7  165.11   11.98
  -1  -8  -7  174.75    7.91
   1  -8   7  166.61   10.93
   1  -8   7  177.52   11.31
  -1  -8  -7  158.67    6.34
  -1   8   6   63.93   10.05
  -1  -8  -6   68.94    7.15
   1   8  -6   66.28    8.40
  -1   8   6   63.54    6.89
   1   8  -6   56.77    8.28
   1  -8   6   64.79    7.36
  -1  -8  -6   60.89    5.02
  -1  -8  -6   69.81    9.11
   1  -8   6   98.49    8.30
   1  -8   5  249.46   13.34
  -1   8   5  235.58   12.44
  -1   8   5  252.22   16.16
  -1  -8  -5  239.70   11.93
   1   8  -5  229.41   12.70
   1   8  -5  254.76   14.41
  -1  -8  -5  232.14   14.64
  -1  -8  -5  234.14    9.87
   1  -8   5  223.98   12.39
  -1  -8  -4   11.49    5.98
   1   8  -4   14.91    5.88
   1  -8   4   15.15    5.15
  -1  -8  -4   13.55    3.50
  -1   8   4   11.77    4.74
  -1   8   4    7.81    6.87
  -1  -8  -4    5.23    3.87
   1  -8   4   12.70    4.94
   1  -8   4   -4.72   10.56
   1   8  -4   12.10    3.36
   1   8  -3  379.06   11.04
   1   8  -3  426.71   18.07
  -1   8   3  368.96   16.29
  -1  -8  -3  369.27   15.30
   1  -8   3  374.83   16.32
   1  -8   3  380.51   16.01
  -1  -8  -3  371.13   13.71
  -1  -8  -3  372.25   19.69
  -1  -8  -2  111.73    8.12
  -1  -8  -2   99.08   11.30
   1   8  -2  119.17    9.94
  -1   8   2  110.07    9.00
   1  -8   2  105.61    8.49
   1  -8   2   98.24    8.18
  -1  -8  -2  115.33    7.29
   1   8  -2  101.05    9.18
  -1  -8  -1   36.14    5.49
   1  -8   1   42.50    6.24
   1   8  -1   33.27    6.38
  -1  -8  -1   23.87    9.13
   1  -8   1   37.34    5.60
  -1  -8  -1   36.81    5.04
   1   8  -1   31.13    6.31
  -1   8   1   35.03    5.98
   1  -8   0    1.38    4.21
  -1  -8   0   -1.23    3.85
   1   8   0    1.74    4.42
  -1  -8   0   -7.34    9.48
  -1  -8   0    0.50    3.72
   1  -8   0    1.18    3.99
  -1   8   0   -2.45    4.60
   1   8   0    3.59    4.33
   1   8   1   45.77    6.67
   1   8   1   59.66    8.75
  -1  -8   1   49.98    6.26
  -1   8  -1   45.31    7.72
   1   8   1   46.70    6.60
  -1  -8   1   31.61    9.55
  -1   8  -1   54.14    7.14
   1  -8  -1   54.61    7.37
  -1  -8   1   56.34    6.00
   1  -8  -1   51.60    6.29
   1  -8  -2   99.80    7.87
  -1  -8   2   84.21   11.97
  -1   8  -2   95.74    8.73
   1   8   2  112.31   10.16
  -1  -8   2   94.20    8.16
  -1  -8   2   95.68    7.54
   1   8   2  100.61    8.93
   1  -8  -2   93.70    8.41
   1   8   2   98.83    8.26
  -1   8  -2   96.86    9.84
   1  -8  -3  386.37   15.52
  -1   8  -3  415.41   17.76
  -1  -8   3  379.95   15.59
   1   8   3  364.90   17.37
   1   8   3  387.54   18.10
  -1  -8   3  406.27   16.91
  -1   8  -3  413.33   19.09
   1  -8  -3  394.41   16.76
  -1   8  -4   24.27    6.73
  -1   8  -4   25.74    6.17
   1  -8  -4   18.45    4.81
  -1  -8   4   16.14    4.68
  -1   8  -4   16.29    2.82
   1   8   4   22.98    5.79
   1   8   4   22.30    6.01
   1  -8  -4   22.78    5.48
  -1  -8   4   18.49    5.26
   1   8   5  212.76   12.99
  -1   8  -5  249.45   14.98
   1  -8  -5  227.21   11.26
   1  -8  -5  250.35   12.82
  -1  -8   5  227.24   12.61
   1  -8  -5  222.33    8.58
   1   8   5  249.05   13.94
  -1  -8   5  237.70   12.30
  -1   8  -5  227.12    9.10
   1   8   6   73.46    8.33
   1   8   6   70.74    8.51
   1  -8  -6   79.08    7.90
  -1  -8   6   72.58    7.81
   1  -8  -6   70.93    5.12
  -1   8  -6   70.74    5.55
   1  -8  -6   75.69    6.83
  -1   8  -6   85.48    9.81
  -1  -8   6   81.00    7.86
   1   8   7  166.88   11.57
   1  -8  -7  150.81   10.46
   1  -8  -7  157.55    7.60
   1   8   7  169.36   11.82
  -1  -8   7  171.87   10.95
  -1   8  -7  164.82   12.89
   1  -8  -7  155.10    9.29
  -1   8  -8  243.53   15.05
   1  -8  -8  230.61    8.15
  -1  -8   8  266.09   13.81
   1   8   8  285.92   14.88
   1  -8  -8  273.12   13.85
   1  -8  -8  218.73    7.70
   1  -8  -8  271.82   10.22
   1  -8  -8  248.37   11.80
  -1   8  -8  270.84   16.41
   1   8   8  260.32   14.09
  -1  -8   9  103.82    9.42
   1  -8  -9  102.44    7.74
  -1   8  -9  121.37   11.71
   1  -8  -9   81.84    8.54
   1  -8  -9  121.24    9.77
   1   8   9  109.95    9.61
   1  -8  -9  117.20    6.87
   1   8   9   90.95    9.31
  -1  -8   9  105.71    9.46
  -1   8  -9  101.72   10.65
  -1  -8  10   14.33    5.77
   1  -8 -10   15.69    4.05
   1   8  10   20.87    5.88
  -1   8 -10   10.49    7.04
   1  -8 -10   15.76    4.84
  -1  -8  10   13.66    5.59
   1  -8 -10   14.37    6.03
   1  -8 -11   30.28    6.44
   1  -8 -11   29.49    4.84
   1  -8 -11   29.45    5.21
   1   8  11   23.96    6.15
  -1   8 -11   29.28    7.53
  -1  -8  11   27.97    6.42
  -1  -8  11   26.55    6.44
  -1  -8  12  209.87   13.07
   1  -8 -12  199.80   10.38
  -1   8 -12  204.09   14.70
   1  -8 -12  192.56   10.39
  -1  -8  12  213.17   13.44
   1  -8 -12  214.24   12.66
   1   8  12  193.01   12.32
   1   8  13   34.41    6.50
   1  -8 -13   51.73    6.44
  -1  -8  13   45.26    9.90
  -1   8 -13   47.27    8.49
   1  -8 -13   50.28    7.34
   1  -8 -13   43.85    5.83
   1   8  14   49.37    7.01
  -1   8 -14   50.18    8.65
   1  -8 -14   66.74    8.08
  -1  -8  14   78.53    9.70
   1  -8 -14   49.00    6.18
   1  -8 -14   51.40    7.63
   1  -8 -15  169.53   14.02
  -1  -8  15  160.73   12.17
   1  -8 -15  160.86   11.48
  -1   8 -15  157.87   13.70
  -1   8 -15  170.13   14.69
   1  -8 -15  158.85    9.58
   1  -8 -16   78.35   14.16
   1  -8 -16  117.05   10.19
  -1   8 -16  105.45   11.87
   1  -8 -16  105.77    8.26
  -1   8 -16  103.45   12.48
   1  -8 -17    7.53    5.75
  -1   8 -17    6.87    7.55
  -1   8 -17   18.56    7.50
  -1   8 -18  231.93   17.81
  -1   8 -18  228.34   16.40
  -1   8 -19   14.53    8.86
  -1   8 -19   22.78    8.51
  -1   8 -20    0.75    8.21
  -1   8 -20   22.72    8.88
  -1   8 -21  108.55   12.02
  -1  -9 -21   51.52    9.55
  -1  -9 -20    9.74    6.52
  -1  -9 -19   73.95    8.97
   1   9 -19   61.72    9.97
   1   9 -18  120.06   13.13
  -1  -9 -18  144.32   10.91
   1   9 -17    4.66    7.18
  -1  -9 -17   24.90    6.19
  -1  -9 -16  160.34   11.33
   1   9 -16  177.02   14.22
  -1  -9 -16  191.36   12.00
   1  -9  16  162.35   12.46
  -1   9  15  138.19    9.23
   1  -9  15  155.39   11.84
  -1  -9 -15  169.91   11.27
   1   9 -15  150.82   14.41
  -1  -9 -15  186.52   11.78
  -1  -9 -15  163.90   10.93
   1   9 -15  156.80   13.14
   1  -9  14   15.84    6.96
  -1  -9 -14   17.70    6.00
   1   9 -14    3.31    6.32
  -1  -9 -14    6.94    5.63
   1   9 -14   15.21    7.91
  -1   9  14   15.78    4.78
  -1  -9 -14   14.36    5.84
  -1  -9 -14   10.61    5.19
  -1   9  13  144.51   13.10
   1   9 -13  134.15   13.19
  -1   9  13  139.69    9.75
  -1  -9 -13  162.39   11.06
  -1  -9 -13  140.04    9.49
   1  -9  13  130.22   10.48
  -1  -9 -13  162.68   10.89
  -1  -9 -13  150.38   12.34
   1   9 -13  142.52   12.74
  -1   9  12  116.14   12.08
   1   9 -12  108.09   12.03
  -1  -9 -12  135.52   10.26
  -1  -9 -12  116.53   11.22
   1   9 -12  104.54   10.96
  -1  -9 -12  103.14    7.91
  -1  -9 -12  119.32    5.95
  -1  -9 -12  113.28    9.33
   1  -9  12  114.28    9.16
  -1   9  12  120.59    9.21
   1   9 -11   24.15    6.73
  -1   9  11   27.15    5.74
  -1   9  11   36.02    8.27
  -1  -9 -11   39.29    7.91
  -1  -9 -11   32.69    4.81
   1  -9  11   37.32    5.92
  -1  -9 -11   32.92    5.99
  -1  -9 -11   32.33    6.30
  -1  -9 -11   35.53    3.92
   1   9 -11   32.91    8.11
   1   9 -10   46.32    8.73
  -1  -9 -10   55.72    4.62
  -1  -9 -10   43.31    8.05
  -1  -9 -10   43.49    4.44
   1   9 -10   39.34    7.80
  -1   9  10   40.81    6.60
  -1  -9 -10   39.08    6.57
   1  -9  10   53.52    6.36
  -1   9  10   47.35    8.82
  -1  -9  -9  490.29   14.58
   1   9  -9  500.94   22.09
   1   9  -9  526.64   23.09
   1  -9   9  477.38   19.77
  -1   9   9  473.53   19.26
  -1   9   9  528.98   24.00
  -1  -9  -9  491.83   18.87
  -1  -9  -9  492.28   22.91
   1  -9   9  477.68   17.05
  -1   9   8  144.32   10.41
  -1   9   8  145.11   13.51
  -1  -9  -8  143.63   10.00
   1  -9   8  140.76   10.90
  -1  -9  -8  157.26   13.39
   1   9  -8  119.98   11.40
  -1  -9  -8  147.47    7.58
   1  -9   8  145.97   11.03
   1   9  -8  173.19   13.28
   1  -9   8  145.95    9.00
   1  -9   7   47.08    7.29
   1   9  -7   44.21    8.23
  -1   9   7   50.47    6.91
  -1   9   7   59.69   10.67
  -1  -9  -7   59.69    7.22
   1   9  -7   56.73    8.89
  -1  -9  -7   53.96    9.32
   1  -9   7   59.69    6.27
   1   9  -7   86.61   14.88
  -1  -9  -7   50.51    5.02
  -1  -9  -6  499.17   16.56
   1  -9   6  474.34   19.89
  -1   9   6  506.90   20.55
  -1   9   6  551.17   25.35
  -1  -9  -6  533.69   20.61
   1   9  -6  502.68   22.54
   1  -9   6  588.52   18.48
   1   9  -6  485.01   18.74
  -1  -9  -6  494.78   24.54
   1  -9   5  129.79    9.88
  -1   9   5  112.47    9.43
  -1   9   5  141.63   14.49
  -1  -9  -5  102.65    8.88
   1   9  -5   98.27   10.43
  -1  -9  -5   97.39   13.22
   1   9  -5  123.32    7.04
   1  -9   5  102.92    9.12
  -1  -9  -5  101.57    6.92
   1  -9   4  290.04   16.23
  -1   9   4  235.91   13.92
  -1   9   4  325.70   20.33
  -1  -9  -4  261.21   13.09
   1  -9   4  263.90   13.80
  -1  -9  -4  254.35   18.67
  -1  -9  -4  244.94   10.74
   1  -9   4  255.39   13.28
   1   9  -4  288.66   15.66
  -1   9   3   16.28    6.01
   1   9  -3   14.59    6.46
  -1  -9  -3   27.08    9.85
   1  -9   3    6.57   13.36
  -1  -9  -3   22.47    5.12
   1  -9   3   21.52    5.65
   1  -9   3   19.03    5.44
  -1  -9  -3   17.02    4.24
   1   9  -3   21.41    6.56
  -1  -9  -2  150.01    8.92
  -1  -9  -2  157.29   10.21
   1  -9   2  172.22   11.38
   1   9  -2  162.62   11.79
   1  -9   2  163.96   10.60
   1   9  -2  150.31   11.92
  -1   9   2  150.58   11.15
  -1  -9  -2  174.47   15.84
  -1  -9  -1  140.52    8.85
   1  -9   1  163.17   11.13
   1   9  -1  156.84   11.52
   1  -9   1  143.68    9.92
   1   9  -1  146.98   11.52
  -1  -9  -1  140.42    9.84
  -1  -9  -1  147.55   15.29
  -1   9   1  135.22   10.67
  -1  -9   0  724.50   23.50
   1   9   0  767.38   28.62
   1  -9   0  819.14   27.79
  -1   9   0  769.40   27.16
   1   9   0  742.98   27.74
   1  -9   0  708.05   24.42
  -1  -9   0  714.63   25.06
  -1  -9   0  798.99   34.50
   1   9   0  770.28   26.93
  -1  -9   1  137.41    9.20
   1   9   1  141.20   12.00
   1  -9  -1  162.65   11.28
  -1   9  -1  174.01   11.94
   1   9   1  155.77   11.72
   1  -9  -1  145.51    9.71
  -1  -9   1  151.00   10.25
   1   9   1  161.20   11.29
  -1  -9   2  150.55    9.81
   1   9   2  161.27   11.78
   1   9   2  171.60   12.90
   1  -9  -2  159.63   11.09
  -1   9  -2  163.18   11.76
   1  -9  -2  160.35    9.91
  -1   9  -2  166.51   12.83
  -1  -9   2  163.84   10.70
  -1  -9   3   15.16    5.01
  -1   9  -3   14.93    6.91
   1   9   3   16.74    7.62
   1   9   3    9.55    5.44
   1  -9  -3   16.84    5.67
   1  -9  -3   14.42    4.83
  -1   9  -3   16.86    6.97
  -1  -9   3    5.61    4.44
  -1   9  -4  301.22   16.72
   1  -9  -4  257.22   12.54
  -1  -9   4  240.89   12.94
   1   9   4  239.59   14.51
   1   9   4  277.24   16.40
   1  -9  -4  265.98   14.10
  -1   9  -4  271.27   16.60
  -1  -9   4  284.12   14.62
  -1   9  -5  118.50   11.60
   1  -9  -5  114.73    8.37
   1   9   5  101.21    9.77
   1   9   5  121.78   11.35
   1  -9  -5   97.86    9.13
  -1   9  -5   84.88    5.06
  -1  -9   5  109.78    9.16
   1  -9  -5  106.86    5.69
  -1  -9   5  113.00    9.67
   1  -9  -6  511.53   18.53
   1  -9  -6  517.48   15.16
  -1   9  -6  477.25   15.54
  -1  -9   6  534.93   20.42
   1   9   6  519.75   22.09
   1  -9  -6  557.87   21.23
  -1  -9   6  505.56   21.01
  -1   9  -6  539.74   24.16
   1   9   6  480.66   21.53
   1  -9  -7   51.16    7.51
  -1   9  -7   42.18    8.85
  -1   9  -7   45.59    5.07
   1   9   7   51.51    8.10
  -1  -9   7   51.63    7.30
   1  -9  -7   41.95    5.79
   1  -9  -7   50.13    4.65
   1   9   7   37.74    7.95
   1   9   8  128.80   11.12
   1  -9  -8  142.57   10.94
  -1   9  -8  120.01    8.06
   1   9   8  137.91   11.57
  -1  -9   8  135.15   10.30
   1  -9  -8  134.13    8.81
  -1   9  -8  130.00   12.53
   1  -9  -8  145.87    7.21
  -1  -9   9  498.61   20.65
   1   9   9  473.54   21.07
   1  -9  -9  521.26   20.91
  -1   9  -9  474.76   23.43
   1  -9  -9  471.93   17.47
  -1   9  -9  454.90   21.52
   1   9   9  490.49   21.56
   1  -9  -9  472.82   15.41
   1  -9 -10   38.14    5.51
  -1   9 -10   57.69    8.77
   1  -9 -10   37.23    3.27
  -1   9 -10   55.13    9.45
   1  -9 -10   52.32    5.19
   1  -9 -10   62.54    8.26
   1   9  10   50.69    7.87
   1  -9 -10   35.45    3.14
   1   9  10   55.87    8.28
   1   9  11   29.50    6.65
   1  -9 -11   34.17    7.14
   1  -9 -11   28.13    5.13
  -1   9 -11   39.01    9.10
  -1   9 -11   26.71    6.78
   1  -9 -11   26.67    5.29
   1  -9 -11   26.60    3.83
  -1  -9  11   14.79   15.99
   1  -9 -11   40.56    5.15
   1  -9 -12  138.45    8.69
  -1  -9  12  112.86   14.42
  -1   9 -12  122.08   13.14
   1  -9 -12  115.47    8.19
   1   9  12  112.96   10.21
  -1   9 -12  131.16   12.02
   1  -9 -12  106.95    6.79
   1  -9 -12  133.63   10.87
  -1   9 -13  165.92   13.42
   1  -9 -13  148.05    9.24
   1   9  13  134.64   11.05
   1  -9 -13  170.36   12.40
   1  -9 -13  163.78   10.70
  -1  -9  13  153.56   14.07
  -1  -9  14   33.36    8.95
   1  -9 -14   19.89    7.23
   1  -9 -14   22.82    6.93
   1   9  14   17.38    5.95
  -1   9 -14   27.89    8.63
  -1   9 -15  199.19   14.74
   1  -9 -15  193.41   13.28
  -1   9 -16  178.13   14.30
   1  -9 -16  191.72   13.11
  -1   9 -17   13.38    9.08
  -1   9 -17   33.23    9.29
  -1   9 -18  164.38   14.83
  -1   9 -19   63.60   10.16
  -1 -10 -16   42.50    6.89
   1  10 -16   10.11    8.28
  -1  10  15  113.11    8.98
  -1 -10 -15  120.85    9.75
   1  10 -15   92.26   12.28
   1  10 -15  121.03   13.96
  -1 -10 -14   29.05    6.69
   1  10 -14   35.23    9.51
   1  10 -14   15.36    8.18
  -1  10  14   36.85    6.33
   1 -10  13  126.26   10.44
  -1 -10 -13  140.30   10.22
  -1  10  13  124.89   10.01
  -1 -10 -13  148.62   11.42
   1  10 -13  152.44   14.56
  -1 -10 -13  134.18   13.57
  -1  10  13  140.66   13.32
   1  10 -13  142.57   13.31
  -1 -10 -12   88.40    8.49
   1 -10  12   84.08    8.61
  -1 -10 -12   83.27    8.99
   1  10 -12   78.98   11.64
  -1 -10 -12  101.37   12.43
   1  10 -12  100.33   11.73
  -1  10  12   85.18    8.77
  -1  10  12   97.48   11.79
   1 -10  11    8.61    5.44
  -1 -10 -11    4.50    4.91
   1  10 -11   -7.04    7.38
  -1  10  11    0.62    7.34
   1  10 -11    2.54    7.28
  -1  10  11   -1.23    5.49
  -1 -10 -11   -2.77    5.48
  -1 -10 -11    2.01    7.28
   1  10 -10   53.84    9.61
  -1  10  10   79.86    8.92
  -1 -10 -10   70.75    8.37
   1  10 -10   86.76   11.53
  -1 -10 -10   67.28    7.44
   1 -10  10   62.06    7.63
  -1 -10 -10   64.23   10.69
  -1  10  10   75.00   11.48
  -1 -10  -9  109.79    6.92
  -1  10   9   93.09    9.39
   1  10  -9   87.86   10.78
  -1  10   9  106.17   12.28
  -1 -10  -9  106.77    9.44
  -1 -10  -9  105.36   12.71
   1 -10   9  103.62    8.16
   1  10  -9  109.03   12.21
   1  10  -9   77.86   14.16
   1  10  -8   71.49    9.70
  -1  10   8   87.35    9.24
  -1  10   8   82.36   11.13
  -1 -10  -8   73.38    8.26
   1  10  -8   75.61   10.72
   1 -10   8   75.73    6.79
   1  10  -8   66.17    8.45
  -1 -10  -8   70.46   11.46
  -1 -10  -8   81.12    6.17
  -1 -10  -7   16.24    4.32
   1 -10   7   23.97    4.75
  -1  10   7   15.27    5.52
  -1 -10  -7    8.61    5.20
   1  10  -7   14.11    7.23
  -1 -10  -7   21.11    8.92
   1  10  -7   16.23    4.20
  -1  10   7   14.56    7.58
  -1 -10  -6  223.24   18.07
  -1 -10  -6  227.65   10.42
  -1  10   6  231.29   16.93
  -1 -10  -6  218.43   13.08
   1  10  -6  223.53   15.31
  -1  10   6  218.21   13.65
   1 -10   6  232.56   10.45
   1  10  -6  202.81    8.34
  -1  10   5   61.29    8.16
  -1  10   5   78.64   11.11
  -1 -10  -5   64.91    8.46
  -1 -10  -5   56.51   10.95
   1 -10   5   71.99    6.26
  -1 -10  -5   62.12    6.07
   1 -10   5   50.62    7.22
   1  10  -5   55.60    9.07
   1  10  -4  151.28   12.69
  -1  10   4  166.56   14.58
  -1 -10  -4  169.23   11.32
  -1 -10  -4  148.12    8.94
   1 -10   4  160.51   11.11
  -1  10   4  157.34   11.79
   1  10  -4  139.24   12.45
   1 -10   4  185.49    9.38
  -1 -10  -4  174.15   16.78
  -1  10   3  374.01   21.74
  -1 -10  -3  362.86   16.75
  -1  10   3  378.48   18.34
   1  10  -3  361.81   19.30
   1 -10   3  353.61   16.62
   1 -10   3  412.38   15.79
   1  10  -3  403.43   19.89
  -1 -10  -3  357.34   14.61
  -1 -10  -2   41.41    6.65
   1  10  -2   47.31    8.62
  -1  10   2   32.63    7.04
   1  10  -2   35.26    7.73
   1 -10   2   26.21    8.25
  -1 -10  -2   36.14    5.70
   1 -10   2   36.44    6.46
   1  10  -1   72.91    9.40
  -1  10   1   74.89    8.85
   1  10  -1   63.80    9.06
  -1 -10  -1   80.78    8.22
   1 -10   1   57.35    7.38
  -1 -10  -1   80.61    7.22
  -1 -10   0  214.29   11.38
   1  10   0  193.29   14.44
   1  10   0  203.45   14.22
  -1  10   0  216.80   14.17
  -1 -10   0  206.25   12.65
   1  10   0  214.62   13.94
   1 -10   0  204.00   12.02
  -1 -10   1   69.19    7.31
   1 -10  -1   62.65    7.39
   1  10   1   67.40    8.97
  -1  10  -1   64.36    8.71
   1  10   1   78.73    9.97
   1  10   2   35.59    7.89
   1  10   2   29.97    7.06
  -1  10  -2   26.41    7.06
   1 -10  -2   36.15    7.11
   1 -10  -2   34.61    6.23
  -1 -10   2   37.24    6.09
  -1 -10   3  385.77   16.71
   1 -10  -3  391.78   18.19
   1  10   3  423.99   20.40
   1  10   3  420.34   20.35
  -1  10  -3  391.21   19.34
   1 -10  -3  360.55   15.99
  -1  10  -3  423.24   21.39
  -1 -10   4  152.26   10.64
   1  10   4  163.15   12.68
   1 -10  -4  153.19   11.39
   1 -10  -4  147.95    6.48
   1  10   4  173.79   13.06
  -1  10  -4  166.62   12.68
   1 -10  -4  171.93   10.32
  -1  10  -4  166.20   14.16
  -1 -10   5   62.83    7.78
   1  10   5   69.14    9.41
  -1  10  -5   55.65    8.26
   1 -10  -5   69.36    8.38
   1 -10  -5   63.27    4.52
  -1  10  -5   48.60    9.62
   1 -10  -5   62.82    7.04
   1  10   5   72.12    8.96
  -1 -10   6  238.20   13.68
   1  10   6  228.22   15.12
   1 -10  -6  232.96   14.11
  -1  10  -6  263.10   17.50
   1  10   6  252.82   15.40
   1 -10  -6  235.10   12.07
  -1  10  -6  251.62   15.62
   1 -10  -6  237.89    8.77
  -1 -10   7   15.62    5.95
  -1  10  -7   17.23    3.63
   1  10   7   26.81    7.38
   1 -10  -7   18.75    5.03
   1  10   7   18.79    6.53
   1 -10  -7   23.47    3.47
   1 -10  -7   24.07    6.44
  -1  10  -7   23.68    8.38
   1 -10  -8   71.47    7.19
   1 -10  -8   91.54    9.49
   1  10   8   79.45    9.32
   1 -10  -8   91.72    5.54
   1  10   8   89.28   10.10
  -1  10  -8   75.76   11.16
  -1  10  -8   71.52    6.09
   1  10   9   97.39   10.25
   1 -10  -9  111.36   10.53
   1 -10  -9  108.77    6.39
  -1  10  -9   95.21   12.06
  -1  10  -9   77.53    6.79
   1 -10  -9   96.55    8.02
   1  10   9  105.95   10.77
   1 -10 -10   72.63    9.28
   1  10  10   78.18    9.72
   1 -10 -10   73.42    5.80
  -1  10 -10   79.69   11.64
  -1  10 -10   77.63   10.26
  -1  10 -10   63.91    6.75
   1 -10 -10   69.34    6.93
   1  10  10   62.47    8.71
   1 -10 -11   11.45    6.89
  -1 -10  11    9.69   13.24
   1 -10 -11    6.86    4.09
  -1  10 -11    4.12    8.01
  -1  10 -11   10.55    7.20
  -1  10 -11    3.34    4.23
   1 -10 -11    3.58    4.35
   1  10  11    0.50    5.66
  -1  10 -12  104.24   11.20
  -1  10 -12   97.28   12.55
   1  10  12   96.61   10.09
   1 -10 -12   94.53   10.47
   1 -10 -12   96.77    8.81
  -1 -10  12   99.99   12.91
  -1  10 -13  131.59   12.36
  -1  10 -13  149.46   15.18
   1  10  13  117.29   11.17
   1 -10 -13  165.57   13.02
  -1 -10  13  154.42   13.12
  -1  10 -14   28.09    8.55
  -1  10 -14   35.70   10.46
   1 -10 -14   30.99    7.93
   1  10  14   29.36    7.05
   1  10  15  100.32    9.86
  -1  10 -15  124.90   13.04
  -1  11  13   48.62    7.79
   1  11 -13   43.77   10.67
  -1  11  13   34.78    9.27
  -1  11  12   66.56   11.14
   1  11 -12   49.08   10.49
   1  11 -12   69.52   11.51
  -1  11  12   70.40    8.97
  -1  11  11   15.90    9.00
   1  11 -11    0.65    9.28
   1  11 -11   19.36    9.11
  -1  11  11   21.09    6.71
   1  11 -10   17.56    8.58
   1  11 -10    2.56    8.23
  -1  11  10   22.43    9.00
  -1 -11 -10   12.36    5.31
  -1  11  10   13.22    6.18
   1  11  -9   70.30   11.11
   1  11  -9   42.30    9.35
  -1  11   9   44.21    9.29
  -1 -11  -9   47.58    6.63
  -1  11   9   49.71    8.07
   1  11  -8   15.43    8.16
   1  11  -8   11.85    3.05
  -1  11   8   20.67    8.24
  -1  11   8   16.11    6.72
  -1  11   7   -1.96    5.85
   1  11  -7   -1.88    7.80
  -1  11   7   -0.67    7.37
   1  11  -6  180.65   14.88
  -1  11   6  202.11   16.56
  -1  11   6  187.08   13.61
   1  11  -5   40.23    9.06
  -1  11   5   47.80   10.81
  -1 -11  -5   53.81    6.39
   1  11  -5   36.27    8.72
  -1  11   5   55.76    8.47
   1  11  -4  205.14   15.40
  -1  11   4  223.03   17.66
  -1 -11  -4  205.32   11.04
   1  11  -4  196.06   14.82
  -1  11   4  230.62   14.85
   1  11  -3   16.27    7.71
  -1  11   3   18.72    9.06
  -1 -11  -3   13.90    4.74
  -1  11   3   14.32    6.44
   1  11  -3    5.35    6.07
   1  11  -2    8.14    6.61
   1  11  -2    7.07    6.48
  -1  11   2    1.55    5.78
   1  11  -2   22.71    8.80
  -1  11   2   12.63    9.21
  -1 -11  -2   12.93    4.74
   1 -11   1  129.32   10.18
  -1  11   1  123.18   11.78
   1  11  -1  134.14   12.54
   1  11  -1  134.89   13.18
   1  11  -1  147.29   12.72
  -1 -11  -1  122.24    9.04
   1  11   0    9.43    7.79
  -1  11   0   -0.53    6.94
   1  11   0   -0.58    6.23
  -1 -11   0    4.55    4.66
   1 -11   0    5.47    4.95
   1  11   1  115.75   12.04
  -1  11  -1  134.24   12.32
   1  11   1  127.63   12.54
  -1 -11   1  125.62    9.35
   1 -11  -1  117.28    9.56
  -1  11  -2   12.48    6.90
   1  11   2   21.72    7.95
   1  11   2   17.31    7.04
   1 -11  -2   18.15    5.47
  -1 -11   2   21.15    5.81
   1 -11  -3   15.64    5.23
   1  11   3   10.32    6.23
  -1  11  -3    7.14    6.79
   1  11   3   19.27    7.65
  -1 -11   3   15.39    5.55
   1 -11  -4  201.72   11.68
  -1  11  -4  195.00   14.92
  -1 -11   4  190.84   12.27
   1  11   4  210.68   15.36
  -1  11  -4  226.15   16.49
   1  11   4  199.01   14.59
  -1  11  -5   40.36    9.64
   1  11   5   39.77    8.41
   1  11   5   29.73    7.93
   1 -11  -5   44.25    6.38
  -1  11  -5   33.62    8.39
  -1  11  -6  187.72   14.79
  -1  11  -6  201.34   16.48
   1  11   6  215.30   15.58
   1  11   6  217.71   14.89
   1 -11  -6  201.25   11.46
   1  11   7   -1.60    6.11
   1  11   7   -1.72    6.74
  -1  11  -7    1.73    6.22
  -1  11  -7    4.77    7.90
   1 -11  -7    6.46    4.78
  -1  11  -8    8.27    2.15
   1  11   8   19.33    7.37
  -1  11  -8   15.78    7.32
  -1  11  -8    6.97    2.98
  -1  11  -8    9.04    8.28
   1  11   8   23.06    7.26
   1  11   9   66.05    9.23
   1  11   9   49.96    9.31
  -1  11  -9   52.19   10.96
  -1  11  -9   43.40    5.04
  -1  11 -10   19.69    9.38
  -1  11 -10   19.27    4.70
   1  11  10   16.66    7.03
  -1  11 -11   42.46   10.65
  -1  11 -11   23.18    5.18
  -1  11 -11   18.12    8.61
   1  11  11   22.38    7.29
  -1  11 -12   93.10   13.41
  -1  11 -12   68.32   11.13
  -1  11 -12   72.34    7.64
   1  11  12   94.31   10.87
   1  11  13   26.50    7.21
   1  11  14   53.34    8.91
   1  11  15   15.43    6.33
  -1  12  12   16.16    6.43
  -1  12  11    6.05    6.37
  -1  12  10    4.82    8.23
  -1  12  10    3.65    6.29
   1  12 -10   -4.39    9.00
  -1  12   9  202.36   16.54
  -1  12   9  164.49   13.65
   1  12  -9  188.87   16.96
  -1  12   8   27.77    9.66
  -1  12   8   15.70    7.26
   1  12  -8   35.00   10.31
   1  12  -7   62.42   10.70
  -1  12   7   62.86   11.72
  -1  12   7   43.17    8.50
   1  12  -7   55.43   10.54
   1  12  -6   48.41    9.63
   1  12  -6   62.25   11.23
  -1  12   6   45.46   11.04
  -1  12   6   46.16    9.08
   1  12  -5  122.33   13.02
  -1  12   5  109.29   11.70
  -1  12   5  142.23   15.72
   1  12  -5  132.42   13.93
  -1  12   4   55.05   12.72
   1  12  -4   45.65   10.33
  -1  12   4   56.39    9.35
   1  12  -4   60.93   10.21
  -1  12   3  140.23   12.75
   1  12  -3  129.54   13.43
  -1  12   3  163.23   16.59
   1  12  -3  129.59   13.95
   1  12  -3  138.12   13.79
   1  12  -2    0.60    7.30
   1  12  -2   20.07    9.41
  -1  12   2   11.62    9.72
  -1  12   2    5.75    6.64
   1  12  -2    0.66    6.60
  -1 -12  -1   18.45    5.68
  -1  12   1   34.66   11.04
   1  12  -1   33.98    9.73
  -1  12   1   28.44    7.84
   1  12  -1   24.12    8.57
  -1 -12   0    2.47    5.13
   1  12   0   -0.65    7.24
  -1  12   0   -7.65    8.47
   1  12   0   12.18    7.70
  -1  12  -1    2.39    8.29
   1  12   1   24.10    8.66
   1  12   1   11.55    7.29
  -1  12  -2   -4.22    9.18
   1  12   2   -3.41    7.86
   1  12   2    0.64    6.75
   1  12   3  130.04   13.15
  -1  12  -3   98.31   12.70
   1 -12  -3  126.11    9.92
   1  12   3  125.89   12.96
  -1  12  -4   32.06    9.90
   1  12   4   55.51    9.81
   1  12   4   42.53    9.30
   1  12   5  145.86   13.77
  -1  12  -5  109.77   13.31
   1  12   5  136.34   13.07
  -1  12  -6   51.88   11.04
  -1  12  -6   30.17    9.56
   1  12   6   48.82    9.35
   1  12   6   46.79    9.33
  -1  12  -7   64.28   11.88
  -1  12  -7   29.27    9.57
   1  12   7   49.59    9.54
   1  12   7   53.96    9.72
   1  12   8   25.48    8.00
  -1  12  -8   27.17   10.00
   1  12   8   21.74    8.29
   1  12   9  208.96   16.08
  -1  12  -9  197.10   17.72
   1  12   9  204.84   15.31
   1  12  10    6.67    7.03
   1  12  11    3.57    6.68
   1  12  12   29.77    8.10
   1  12  13   84.42   10.82
  -1  13   9    9.83    7.24
  -1  13   8    5.90    7.06
  -1  13   7    8.97    6.83
   1  13  -7   11.12    8.91
  -1  13   6  224.81   18.16
  -1  13   6  197.47   15.35
   1  13  -6  213.65   18.37
   1  13  -5    3.75    8.20
  -1  13   5    3.64    8.19
  -1  13   5    7.29    7.23
   1  13  -5    3.54    8.75
   1  13  -4  144.07   14.53
  -1  13   4  140.78   15.60
  -1  13   4  129.70   12.98
   1  13  -4  119.83   14.36
  -1  13   3   51.96    9.79
  -1  13   3   67.59   12.48
   1  13  -3   75.13   12.07
  -1  13   2   54.40   10.00
   1  13  -2   45.47   10.48
  -1  13   2   50.13   11.87
  -1  13   1   14.02    7.82
  -1  13   1   36.92   11.38
   1  13  -1   37.71    9.42
  -1  13   0   15.49    7.80
   1  13   0   10.10    7.73
  -1  13   0   19.81   10.55
   1  13   1   28.06    8.96
  -1  13  -1   26.69    8.10
  -1  13  -1   34.80   11.50
   1  13   1   22.34    8.89
   1  13   2   32.30    9.28
   1  13   2   38.02    9.33
   1  13   3   51.12   10.40
   1  13   3   53.46   10.33
   1  13   4  127.60   14.24
   1  13   4  132.93   13.32
   1  13   5    0.69    7.49
   1  13   5    1.16    7.14
   1  13   6  210.10   17.05
   1  13   6  197.61   15.30
   1  13   7    8.16    7.73
   1  13   7    5.27    6.72
   1  13   8   15.45    8.31
   1  13   8   10.59    7.50
   1  13   9    5.27    7.61
   1  13  10   26.05    8.53
   1  13  11    5.13    7.20
   1  14  -1   34.33    9.33
   1  14   0   -4.17    7.40
   1  14   1   45.62    9.36
   1  14   2   35.90    9.04
   1  14   3   75.25   10.94
   1  14   4  194.30   15.34
   2   0   0 6745.83  145.05
  -2   0   0 6949.04  145.34
   2   0  -1    7.32    3.41
  -2   0  -1   10.11    3.67
  -2   0  -1    9.77    2.78
  -2   0   1   11.21    3.19
   2   0   1   12.90    3.70
  -2   0   1    7.20    3.79
  -2   0  -2 8885.48  188.78
   2   0   2 8852.65  188.54
  -2   0   2 8504.71  187.22
  -2   0  -2 8583.56  185.68
   2   0  -2 8401.89  186.40
   2   0  -2 8775.96  193.35
   2   0   3 9532.10  209.41
  -2   0  -3 9858.00  212.15
  -2   0   3 9954.19  209.21
   2   0  -3 9383.63  209.28
  -2   0   3 9952.07  209.84
   2   0   3 9999.00  208.74
  -2   0  -3 9450.51  208.42
  -2   0  -4   90.98    3.70
  -2   0  -4   94.86    6.40
   2   0   4   97.60    4.04
  -2   0   4   98.23    4.23
   2   0  -4   94.64    4.47
  -2   0   4   96.11    4.97
   2   0   4   92.44    4.74
  -2   0  -5  295.02    7.55
  -2   0   5  286.16    8.11
   2   0   5  275.25    7.78
   2   0   5  269.40    8.79
  -2   0  -5  263.95    9.07
  -2   0   5  263.00    9.25
   2   0  -5  273.76    9.95
   2   0  -5  276.12    8.47
   2   0   6  191.11    5.65
   2   0  -6  173.19    7.86
  -2   0  -6  195.80    5.24
   2   0  -6  173.81    6.28
  -2   0   6  181.21    5.77
   2   0   6  185.47    6.93
  -2   0  -6  184.33    7.31
  -2   0   7 4164.15   90.58
   2   0  -7 4155.49   93.47
   2   0   7 4044.94   91.35
  -2   0  -7 4295.97   92.23
   2   0  -7 4079.54   90.28
   2   0   7 4093.70   89.08
   2   0  -8  594.66   18.42
  -2   0  -8  590.94   17.18
   2   0   8  601.15   16.41
   2   0   8  600.80   14.02
   2   0  -8  568.31   15.23
  -2   0  -9 4725.25  106.40
   2   0  -9 4601.59  103.72
   2   0   9 4729.65  105.13
   2   0   9 4805.16  102.13
   2   0  -9 4846.86  108.29
  -2   0 -10  693.21   20.04
   2   0 -10  683.61   21.53
   2   0 -10  701.75   17.57
   2   0  10  665.19   18.93
   2   0  10  682.03   15.92
   2   0  11 1371.85   30.68
  -2   0 -11 1393.22   35.54
   2   0 -11 1370.09   37.49
   2   0 -11 1435.58   37.58
   2   0  11 1362.75   34.34
   2   0 -11 1370.39   32.48
   2   0 -12  886.46   27.40
  -2   0  12  904.05   27.77
  -2   0 -12  862.05   25.37
   2   0  12  885.35   24.46
   2   0 -12  951.25   27.70
   2   0  12  909.55   20.71
   2   0 -12  884.34   22.41
   2   0  13  303.70    8.02
   2   0 -13  281.33   13.64
  -2   0  13  280.79   13.38
  -2   0  13  306.10   12.98
  -2   0 -13  267.83   11.85
   2   0 -13  281.68    9.39
   2   0  13  292.28   11.39
   2   0 -14  257.40   13.32
   2   0  14  257.65    7.23
  -2   0  14  284.11   13.89
  -2   0  14  262.74   12.36
  -2   0 -14  247.50   11.39
   2   0 -14  258.73    8.91
   2   0 -14  283.48   13.32
   2   0  14  270.59   10.92
   2   0 -15   70.65    7.62
   2   0  15   69.36    3.04
  -2   0  15   68.85    7.60
   2   0  15   65.82    3.31
  -2   0  15   59.82    6.58
  -2   0 -15   66.75    6.41
   2   0 -15   69.62    4.31
   2   0 -15   76.70    7.54
   2   0  15   68.78    5.77
   2   0 -16  429.92   17.33
   2   0 -16  390.41   17.73
  -2   0 -16  338.69   17.26
  -2   0  16  424.21   18.62
  -2   0  16  391.32   15.79
   2   0  16  330.99    9.99
  -2   0 -16  388.19   15.41
   2   0 -16  369.38   11.69
   2   0  16  400.16    9.88
   2   0 -17   82.61    8.23
   2   0 -17   79.31    8.70
  -2   0 -17   75.17    9.09
  -2   0  17   73.18    8.38
  -2   0  17   70.83    7.35
   2   0  17   62.60    3.09
  -2   0 -17   63.40    6.93
   2   0 -17   68.10    4.48
   2   0  17   68.68    3.00
   2   0 -18  489.58   18.93
   2   0  18  384.97   10.13
  -2   0  18  446.71   17.50
   2   0 -18  470.65   20.36
  -2   0 -18  514.37   22.47
  -2   0  18  458.67   19.75
  -2   0 -18  425.09   17.01
   2   0 -18  438.93   12.83
   2   0  18  384.06    9.88
  -2   0  19  363.87   15.78
  -2   0 -19  368.54   22.17
   2   0 -19  353.01   16.52
  -2   0 -19  326.21   14.98
   2   0 -19  371.90   18.49
  -2   0  19  333.52   18.25
   2   0 -19  305.52   10.76
  -2   0  20  -10.44    9.16
  -2   0 -20   -0.90   10.48
   2   0 -20    2.38    5.44
  -2   0  20    1.03    4.72
  -2   0 -20    5.88    4.92
   2   0 -20    2.02    2.28
   2   0 -20    3.04    6.34
   2   0 -21  419.17   20.49
  -2   0 -21  393.66   17.32
   2   0 -21  408.00   18.51
   2   0 -21  369.34   11.93
  -2   0  21  392.44   17.03
  -2   0  22    1.06    5.02
  -2   0 -22    1.91    4.96
   2   0 -22    0.85    5.24
   2   0 -22    0.13    2.35
   2   0 -23   16.78    6.47
  -2   0  23   21.25    5.90
  -2   0 -23   15.29    6.03
   2   0 -24   16.52    6.60
  -2   0  24   12.02    5.82
  -2   0 -24   13.61    5.96
  -2   0  25   74.29    8.16
   2   0 -25   77.24    9.96
  -2   0 -25   69.09    9.35
  -2   0 -26    7.69    6.68
   2   0 -26    2.50    6.29
  -2   0  26    5.15    5.02
   2   0 -27   -1.57    6.49
   2   0 -28   -6.57    7.61
   2   1 -28    9.12    7.42
   2   1 -27   86.22   11.02
  -2   1  26    5.86    4.86
   2   1 -26    5.28    6.85
  -2   1  25  137.46    9.57
  -2  -1 -25  138.43   11.61
   2   1 -25  128.37   11.94
  -2  -1 -24  112.07   10.16
   2   1 -24  137.72   11.68
  -2   1  24  128.93    9.03
  -2  -1 -24   30.74   24.35
   2   1 -23    7.90    3.33
  -2   1  23   12.13    5.11
   2  -1  23    8.37    2.57
  -2  -1 -23    8.07    5.40
  -2  -1 -23    7.71    5.30
   2  -1  23    7.97    2.29
   2   1 -23    7.08    6.02
   2   1 -22  220.40   10.05
   2  -1  22  229.15    8.43
  -2   1  22  246.66   12.62
   2   1 -22  263.61   15.88
  -2  -1 -22  250.93   22.95
  -2  -1 -22  245.93   13.20
  -2  -1 -22  235.17   13.74
   2   1 -22  287.19   15.65
   2  -1  22  254.65    8.21
   2   1 -21   77.87    8.97
   2   1 -21   90.36    9.72
  -2  -1 -21   70.60   12.26
   2  -1  21   70.09    4.22
   2   1 -21   67.17    5.60
  -2  -1 -21   65.85    7.21
  -2   1  21   85.54    7.89
   2  -1  21   69.52    4.80
   2   1 -20   13.39    3.54
  -2   1  20   11.77    5.09
  -2   1  20    1.42    8.44
  -2  -1 -20   16.94    7.24
  -2  -1 -20    8.22    4.80
   2  -1  20    8.24    2.40
   2   1 -20    9.68    5.81
   2   1 -20   13.47    6.50
   2   1 -19   73.65    5.71
   2   1 -19   74.78    8.80
  -2  -1 -19   95.34   10.50
  -2   1  19   54.80    9.72
  -2  -1 -19   65.25    6.79
   2   1 -19   62.92    8.23
   2  -1  19   69.70    4.13
  -2   1  19   81.24    7.60
   2   1 -18  512.69   16.43
  -2   1  18  508.69   21.40
  -2  -1 -18  518.21   21.71
   2   1 -18  529.70   21.40
  -2  -1 -18  506.77   18.29
  -2   1  18  518.32   19.03
   2  -1  18  520.92   18.76
   2  -1  18  485.83   14.03
   2   1 -18  525.33   21.05
   2   1 -17   40.70    4.50
   2  -1  17   40.72    3.40
  -2   1  17   41.57    6.00
  -2  -1 -17   38.15    5.45
   2  -1  17   44.44    5.96
   2   1 -17   35.59    6.56
   2   1 -17   36.57    6.63
  -2   1  17   32.74    7.32
  -2  -1 -17   34.64    6.62
   2   1 -16  427.42   17.73
   2  -1  16  413.32   15.52
   2  -1  16  397.71   11.69
  -2   1  16  404.53   16.16
  -2  -1 -16  355.28   14.38
   2   1 -16  397.08   17.32
   2   1 -16  389.10   13.46
  -2   1  16  423.75   18.68
  -2  -1 -16  374.05   17.43
   2   1 -15  221.82   12.12
   2  -1  15  202.65   10.20
   2  -1  15  198.97    7.28
  -2   1  15  205.45   10.82
  -2  -1 -15  191.88    9.37
   2   1 -15  225.32   12.04
   2   1 -15  206.08    8.86
  -2  -1 -15  191.21   11.61
  -2   1  15  205.85   12.17
   2   1 -14  235.24   12.26
   2  -1  14  225.63   10.35
   2  -1  14  217.96    7.59
  -2   1  14  225.27   11.09
  -2  -1 -14  195.71    9.36
   2   1 -14  228.90   11.90
   2   1 -14  215.89    9.05
  -2  -1 -14  219.78   12.43
  -2   1  14  216.76   12.31
   2  -1  13  273.09   11.67
   2   1 -13  322.00   14.22
   2   1 -13  299.07   13.28
   2  -1  13  288.53    9.10
   2   1 -13  284.87   10.55
  -2   1  13  297.24   12.84
  -2  -1 -13  259.39   10.65
  -2  -1 -13  295.41   13.88
  -2   1  13  310.96   13.60
  -2   1  12  596.32   20.09
   2   1 -12  656.92   20.93
   2  -1  12  605.26   16.12
  -2  -1 -12  607.43   18.02
   2  -1  12  615.06   19.05
   2   1 -12  657.84   21.60
   2   1 -12  635.93   17.98
  -2   1  12  610.28   20.49
  -2  -1 -12  584.01   21.20
  -2   1  11  595.55   19.32
   2  -1  11  571.35   15.26
   2   1 -11  582.92   17.06
   2   1 -11  579.89   19.22
   2   1 -11  613.35   20.37
   2  -1  11  562.91   17.84
  -2  -1 -11  573.97   16.89
  -2  -1 -11  585.52   20.48
  -2   1  11  620.56   20.17
  -2   1  10  269.24   11.76
  -2   1  10  286.05   12.08
   2  -1  10  281.54    8.67
   2   1 -10  285.62   10.00
  -2  -1 -10  275.51    9.69
  -2  -1 -10  252.75   12.42
   2   1 -10  302.24   12.78
   2  -1  10  286.86   10.88
   2   1  -9  885.82   25.55
  -2   1   9  842.24   24.78
   2  -1   9  864.03   21.07
  -2  -1  -9  859.91   22.01
  -2  -1  -9  808.39   25.40
   2   1  -9  833.74   23.98
   2  -1   9  826.04   23.34
   2   1  -9  854.98   22.67
   2  -1   8  105.47    6.34
  -2  -1  -8  116.41    5.26
   2   1  -8  119.20    5.82
   2  -1   8  118.60    4.94
   2   1  -8  118.22    7.42
  -2   1   8  116.22    7.20
   2   1  -8  111.76    6.35
   2  -1   7  419.40   13.62
  -2  -1  -7  413.86   11.85
  -2   1   7  439.12   14.90
   2   1  -7  433.03   12.92
   2   1  -7  434.32   13.35
  -2   1   7  450.75   14.94
   2  -1   7  474.58   12.20
  -2   1   6 1066.61   28.66
   2   1  -6 1110.40   26.95
   2  -1   6 1080.80   25.69
   2   1  -6 1083.43   26.73
   2  -1   6 1064.35   27.50
  -2  -1  -6 1045.64   25.38
  -2   1   6 1140.22   29.05
   2   1  -5  764.28   19.65
   2  -1   5  777.45   21.06
  -2   1   5  799.11   18.35
  -2   1   5  828.16   22.45
   2  -1   5  786.62   19.47
   2   1  -5  768.78   20.44
  -2  -1  -4 1562.35   40.27
  -2   1   4 1644.26   40.13
   2   1  -4 1576.85   36.76
  -2  -1  -4 1625.86   40.16
  -2   1   4 1685.37   36.63
   2   1  -4 1591.76   38.26
   2  -1   4 1598.83   37.27
  -2  -1  -3  122.24    6.89
   2   1  -3  126.35    4.51
  -2  -1  -3  125.95    6.96
   2  -1   3  130.73    5.47
   2   1  -3  121.09    5.91
  -2  -1  -2 4516.62  101.07
   2  -1   2 4527.23  100.55
  -2  -1  -2 4642.36  100.69
   2   1  -2 4469.56   99.60
  -2   1   2 4335.47   99.76
  -2  -1  -1  235.19    9.10
   2   1  -1  225.67    8.61
  -2  -1  -1  243.58    9.48
   2  -1   1  235.76    9.30
  -2   1   1  213.71    8.62
   2  -1   0 1332.11   32.38
  -2  -1   0 1317.52   33.01
   2   1   0 1232.01   31.79
  -2   1   0 1267.46   31.03
   2  -1  -1  236.67    8.97
   2  -1  -1  244.31    9.51
  -2  -1   1  238.81   12.00
  -2   1  -1  243.30    8.33
   2   1   1  236.79    9.31
   2  -1  -2 4328.91   96.27
   2  -1  -2 4485.28   99.71
  -2   1  -2 4233.09   94.64
  -2   1  -3  117.60    4.90
   2  -1  -3  113.15    6.38
  -2   1  -3  104.03    6.01
   2  -1  -4 1771.26   41.96
  -2   1  -4 1676.20   39.32
   2   1   4 1750.19   38.63
  -2   1  -4 1686.57   41.53
  -2  -1   4 1759.35   40.30
  -2   1  -5  815.54   20.21
  -2   1  -5  824.37   22.63
  -2  -1   5  816.77   20.94
   2  -1  -5  826.71   22.87
   2   1   5  864.55   19.65
  -2   1  -6 1085.24   25.70
  -2  -1   6 1123.83   26.57
  -2   1  -6 1102.82   28.57
   2   1   6 1075.96   25.12
   2  -1  -6 1040.27   29.66
  -2  -1   7  430.73   13.84
   2  -1  -7  453.99   16.14
   2   1   7  461.86   11.99
  -2   1  -7  483.52   15.20
  -2  -1   8  107.92    6.85
   2  -1  -8  109.93    7.76
   2   1   8  113.16    4.80
  -2   1  -8  122.03    7.16
   2  -1  -9  804.74   25.26
   2   1   9  815.60   20.54
  -2   1  -9  831.09   23.91
   2  -1 -10  237.07   11.91
   2   1  10  245.27    8.51
  -2   1 -10  255.94   11.12
   2  -1 -11  576.65   20.61
   2   1  11  582.63   16.17
  -2   1 -11  554.12   18.95
  -2   1 -12  647.25   21.01
   2  -1 -12  632.96   22.71
  -2   1 -13  259.84   12.38
   2  -1 -13  294.87   14.41
  -2   1 -14  236.05   11.93
   2  -1 -14  255.58   13.90
   2  -1 -14  249.95   12.27
   2  -1 -15  175.06   11.92
  -2   1 -15  166.96   10.33
   2  -1 -15  191.68   10.95
  -2   1 -16  360.50   15.39
   2  -1 -16  403.08   16.16
   2  -1 -16  388.39   17.96
  -2   1 -17   30.71    6.22
   2  -1 -17   38.72    6.50
   2  -1 -17   30.96    7.37
   2  -1 -18  583.50   21.75
   2  -1 -18  631.30   25.32
   2  -1 -19   63.74    7.76
  -2   1 -19   64.87    7.75
   2  -1 -19   55.50    8.99
  -2   1 -20    8.56    5.43
  -2  -1  20   13.57    6.01
   2  -1 -20    9.51    6.60
   2  -1 -20   11.03    5.71
  -2   1 -21   57.54    8.21
  -2  -1  21   52.04    7.74
   2  -1 -21   64.67    9.70
   2  -1 -21   61.31    7.99
  -2  -1  22  292.17   15.33
   2  -1 -22  305.83   15.57
  -2   1 -22  271.02   15.35
  -2  -1  23    9.29    5.91
   2  -1 -23    7.16    5.81
  -2   1 -23   13.68    6.52
  -2  -1  24  140.12   11.47
   2  -1 -24  150.78   11.74
  -2   1 -24  133.95   11.38
  -2   1 -25  135.16   11.95
   2  -1 -25  141.92   11.71
  -2  -1  25  118.70   10.70
   2  -1 -26    7.21    6.46
  -2   1 -26    7.64    6.73
  -2  -1  26    6.08    6.27
  -2   1 -27   91.58   11.10
   2  -1 -27   84.12   10.72
   2  -1 -28    7.55    7.07
   2   2 -27   84.41   11.68
   2   2 -26   40.01    9.00
   2   2 -25   65.73   10.02
  -2   2  25   55.15    6.44
   2   2 -24   53.10    8.98
  -2   2  24   56.60    6.49
   2  -2  24   47.95    5.22
  -2  -2 -24   63.26    7.93
   2   2 -23  105.24    7.61
  -2   2  23  101.63    8.15
  -2  -2 -23   89.50   15.63
   2   2 -23   98.85   10.68
   2  -2  23  101.09    5.80
  -2  -2 -23  104.20    8.98
  -2  -2 -22   11.33    4.94
   2   2 -22   20.05    6.90
   2   2 -22   16.57    6.17
  -2   2  22   11.04    4.68
   2  -2  22   15.72    3.33
  -2  -2 -22   21.92    9.22
   2   2 -22   14.81    4.05
  -2  -2 -22   17.04    4.83
  -2  -2 -21  411.45   16.21
   2   2 -21  395.17   15.46
  -2   2  21  402.77   16.09
  -2  -2 -21  391.23   16.41
   2  -2  21  393.01   13.07
   2   2 -21  421.26   19.46
   2   2 -21  436.52   20.17
   2   2 -20  194.17   13.15
  -2   2  20  177.57   13.40
   2  -2  20  178.63    7.98
   2  -2  20  186.40   11.43
  -2   2  20  195.36   10.66
  -2  -2 -20  217.12   14.42
   2   2 -20  190.12   12.75
  -2  -2 -20  169.01    9.87
   2   2 -20  178.31    9.66
  -2  -2 -20  166.96   10.30
   2   2 -19  265.50   14.77
   2  -2  19  257.52   13.28
  -2  -2 -19  229.33   11.16
  -2   2  19  258.96   12.39
  -2  -2 -19  240.76   14.65
   2   2 -19  260.78   14.30
  -2  -2 -19  252.09   15.22
  -2  -2 -19  215.26   11.67
   2  -2  19  254.98    9.70
  -2   2  19  229.33   14.71
   2   2 -19  232.50   11.17
   2   2 -18   48.76    7.36
   2  -2  18   40.33    6.43
  -2   2  18   49.83    6.16
   2   2 -18   52.46    5.62
  -2  -2 -18   37.94    5.95
   2  -2  18   49.05    4.41
  -2  -2 -18   45.95    7.42
  -2  -2 -18   45.43    7.18
  -2   2  18   35.87    7.48
  -2  -2 -18   38.17    5.12
   2   2 -17  328.13   13.05
  -2  -2 -17  293.28   15.59
  -2   2  17  307.58   16.25
   2  -2  17  308.59   11.08
  -2  -2 -17  286.12   13.36
  -2   2  17  336.71   14.03
   2   2 -17  347.44   16.35
   2  -2  17  321.71   14.36
  -2  -2 -17  308.17   12.14
   2   2 -16  163.55    8.81
  -2   2  16  170.38   11.48
  -2  -2 -16  175.38   11.39
   2  -2  16  159.52    7.40
  -2  -2 -16  153.26    9.28
  -2  -2 -16  151.81    7.96
   2  -2  16  162.60    9.75
   2   2 -16  181.06   11.65
  -2   2  16  158.77    9.61
  -2   2  15  402.35   15.52
   2  -2  15  367.58   12.56
  -2  -2 -15  387.28   13.21
  -2  -2 -15  362.19   15.04
  -2   2  15  437.22   17.56
  -2  -2 -15  385.22   17.21
   2  -2  15  383.44   15.43
   2   2 -15  399.47   17.20
   2   2 -15  415.98   14.67
  -2   2  14  185.24    9.82
   2  -2  14  162.04    7.37
  -2  -2 -14  157.53    7.43
  -2  -2 -14  158.33    9.26
  -2  -2 -14  172.34   10.89
  -2   2  14  177.18   10.63
   2   2 -14  177.96   10.98
   2  -2  14  184.23    9.81
   2   2 -14  179.33    8.86
  -2   2  13  176.24    9.62
  -2  -2 -13  169.88    7.28
   2  -2  13  162.49    7.33
  -2   2  13  185.87   10.51
  -2  -2 -13  168.90    9.41
  -2  -2 -13  168.57   10.75
   2  -2  13  172.56    9.48
   2   2 -13  184.87   10.99
   2   2 -13  177.89    8.80
  -2  -2 -12  355.19   11.24
  -2   2  12  364.09   14.68
  -2  -2 -12  375.70   15.73
   2  -2  12  354.75   11.70
  -2  -2 -12  333.61   13.78
  -2   2  12  367.55   14.29
   2   2 -12  377.22   15.59
   2  -2  12  350.22   13.78
   2   2 -12  372.95   13.35
  -2  -2 -11 1154.15   27.83
  -2  -2 -11 1099.45   33.09
  -2   2  11 1142.34   31.83
   2  -2  11 1162.38   28.85
  -2   2  11 1155.63   31.75
  -2  -2 -11 1093.95   31.62
   2   2 -11 1178.93   30.76
   2   2 -11 1199.71   33.27
   2  -2  11 1120.83   31.11
  -2  -2 -10  871.46   21.57
   2   2 -10  909.71   24.95
  -2  -2 -10  836.55   26.61
  -2   2  10  863.56   25.53
   2  -2  10  893.25   23.02
  -2   2  10  901.05   25.77
  -2  -2 -10  862.53   25.69
   2   2 -10  954.09   27.07
   2  -2  10  864.55   25.16
   2   2  -9  175.15    9.49
  -2   2   9  171.05    9.74
  -2   2   9  167.82    8.84
  -2  -2  -9  182.12    9.05
  -2   2   9  180.54    8.71
  -2  -2  -9  172.00    5.84
   2   2  -9  176.67    8.39
   2  -2   9  181.46    7.23
   2  -2   9  173.51    8.77
   2   2  -8  857.13   25.09
  -2   2   8  875.45   26.08
  -2   2   8  880.97   24.64
  -2  -2  -8  868.73   24.94
  -2   2   8  837.88   23.55
   2  -2   8  853.57   24.11
   2   2  -8  852.97   23.69
   2  -2   8  844.30   22.09
  -2  -2  -8  830.57   19.80
   2   2  -7  260.93   10.30
  -2   2   7  256.15   10.86
  -2  -2  -7  247.68   10.92
  -2   2   7  256.26    9.72
  -2  -2  -7  269.55    6.77
   2  -2   7  276.03    9.24
   2   2  -7  250.75   11.00
  -2   2   7  252.79   11.70
   2  -2   7  269.10   10.74
  -2   2   6  118.76    5.95
  -2   2   6  104.54    6.94
  -2   2   6  117.10    7.89
  -2  -2  -6  113.47    3.75
   2   2  -6  109.74    6.21
   2  -2   6  118.00    5.63
  -2  -2  -6  109.18    6.80
  -2  -2  -5 1628.85   42.14
  -2   2   5 1629.97   43.57
  -2  -2  -5 1592.16   42.21
   2   2  -5 1608.48   41.12
   2   2  -4 2306.55   53.14
  -2  -2  -4 2191.29   53.95
   2  -2   4 2338.20   51.99
  -2  -2  -4 2287.93   53.92
   2   2  -3   79.76    5.36
  -2  -2  -3   83.25    5.69
  -2  -2  -3   83.02    5.60
  -2  -2  -2  388.87   10.86
  -2  -2  -2  388.75   13.15
   2  -2   2  370.35   12.40
  -2  -2  -2  385.18   12.96
   2   2  -2  355.76   16.56
   2   2  -2  393.07   12.82
   2   2  -1  600.33   17.83
  -2  -2  -1  619.41   17.64
  -2  -2  -1  574.41   14.77
  -2   2   1  598.70   17.13
   2  -2   1  575.83   17.91
   2  -2   1  617.70   17.36
   2   2  -1  566.61   15.92
  -2   2   1  617.99   19.26
  -2  -2  -1  635.42   18.01
   2   2  -1  641.04   18.58
   2   2   0  453.59   14.68
  -2   2   0  472.77   13.79
  -2  -2   0  464.90   15.38
  -2   2   0  472.19   14.22
  -2  -2   0  442.31   11.21
   2   2   0  466.28   14.49
   2  -2   0  470.12   14.06
  -2  -2   0  442.16   14.03
  -2   2  -1  540.39   16.41
   2   2   1  549.23   16.50
   2  -2  -1  555.77   16.05
  -2   2  -1  555.23   15.54
   2  -2  -1  549.12   16.10
   2  -2  -2  358.92   12.33
  -2   2  -2  351.08   12.52
   2  -2  -2  387.65   13.12
  -2   2  -2  387.09   11.85
   2   2   2  380.61   12.68
   2  -2  -3  132.08    6.95
  -2   2  -3  128.65    5.83
  -2   2  -3  126.94    7.36
   2   2   3  125.33    6.76
  -2   2  -3  125.90    7.04
  -2   2  -3  136.29    5.64
   2  -2  -3  111.81    9.47
  -2   2  -4 2190.31   52.98
  -2   2  -4 2275.32   50.46
  -2   2  -4 2139.86   50.17
  -2   2  -4 2255.90   53.10
   2  -2  -4 2258.51   52.23
  -2   2  -5 1543.45   37.16
  -2   2  -5 1477.84   36.35
  -2   2  -5 1513.34   39.23
  -2  -2   5 1605.54   37.30
   2  -2  -5 1546.27   38.54
  -2   2  -6  157.72    7.29
   2  -2  -6  140.79    7.70
  -2   2  -6  151.16    8.34
  -2  -2   6  138.02    6.86
  -2  -2   7  246.20   10.59
  -2   2  -7  263.74   11.49
  -2   2  -7  259.84   10.38
   2  -2  -7  264.36   10.95
  -2   2  -8  818.71   24.79
   2  -2  -8  793.86   23.68
  -2   2  -8  792.19   23.74
  -2   2  -9  164.36    9.44
  -2   2  -9  175.46    9.42
  -2   2 -10  917.70   27.59
  -2   2 -10  934.92   27.67
   2  -2 -10  874.67   28.96
  -2   2 -11 1213.90   34.92
   2  -2 -11 1142.63   36.34
  -2   2 -12  391.47   16.13
   2  -2 -12  376.30   17.31
  -2   2 -13  136.80    9.54
  -2   2 -13  147.84   11.33
  -2  -2  13  160.71   14.07
   2  -2 -13  140.48   10.79
  -2   2 -14  172.94   10.74
  -2  -2  14  195.58   12.92
  -2   2 -14  175.80   14.33
   2  -2 -14  178.26   12.15
  -2   2 -15  352.89   16.42
  -2   2 -15  370.44   23.69
   2  -2 -15  397.63   19.09
  -2   2 -16  134.15   20.13
  -2  -2  16  180.98   12.01
   2  -2 -16  154.47   12.67
  -2   2 -16  168.82   11.19
   2  -2 -16  176.97   10.48
  -2  -2  17  357.32   17.96
  -2   2 -17  333.32   16.29
   2  -2 -17  377.29   15.88
   2  -2 -17  335.93   18.49
  -2  -2  18   87.52    9.72
  -2   2 -18   62.97    8.20
   2  -2 -18   60.07    7.19
   2  -2 -18   56.85    9.13
  -2  -2  19  216.27   15.03
   2  -2 -19  215.07   15.84
  -2   2 -19  234.02   13.85
   2  -2 -19  243.95   12.97
   2  -2 -20  167.32   14.89
  -2   2 -20  191.51   12.88
   2  -2 -20  207.95   12.28
  -2   2 -21  359.74   18.19
   2  -2 -21  425.87   18.19
  -2   2 -22   14.06    6.21
   2  -2 -22   15.39    6.26
  -2   2 -23   94.13   10.35
   2  -2 -23   97.46    9.73
   2  -2 -24   62.91    8.54
  -2   2 -24   56.03    9.12
  -2  -2  24   56.67    9.14
  -2   2 -25   51.81   11.04
   2  -2 -25   69.02    9.03
  -2   2 -25   69.56    9.87
  -2  -2  25   76.77    9.82
  -2   2 -26   12.48    8.33
  -2  -2  26   36.42    7.79
   2  -2 -26   38.61    8.26
  -2   2 -26   33.67    8.51
  -2   2 -27  114.63   12.37
   2  -2 -27  117.10   11.93
  -2   2 -28   72.52   11.11
   2   3 -26   38.35    9.24
  -2  -3 -25   -1.53   15.12
  -2   3  25    5.32    4.02
   2   3 -25   10.54    7.62
  -2  -3 -24  118.80   16.94
   2   3 -24  112.80   12.01
   2   3 -24  105.80    8.60
  -2   3  24  112.25    8.00
   2   3 -23   22.17    5.25
   2   3 -23   29.57    8.02
  -2  -3 -23   36.52    9.91
   2  -3  23   29.70    4.40
  -2  -3 -23   24.98    5.75
  -2   3  23   16.64    4.78
  -2   3  22  101.99    7.67
  -2  -3 -22   87.52    7.46
  -2  -3 -22  103.34    7.80
   2   3 -22   91.46    7.90
   2  -3  22   96.85    6.62
   2   3 -22  109.99   10.04
  -2  -3 -22   96.99   11.45
   2   3 -22  116.11   11.47
   2  -3  21   94.91    9.24
   2  -3  21   93.15    6.46
  -2   3  21   94.28    7.78
  -2  -3 -21  104.39   10.83
   2   3 -21  104.86   10.80
   2   3 -21   93.34    7.94
  -2  -3 -21   86.08    7.43
  -2  -3 -21   95.83    7.28
  -2  -3 -20   41.40    5.16
   2  -3  20   52.70    5.06
   2   3 -20   55.53    8.35
   2  -3  20   43.86    7.06
  -2   3  20   41.50    5.81
  -2  -3 -20   55.74    8.24
  -2  -3 -20   41.21    5.70
   2   3 -20   44.17    5.92
   2  -3  19   67.22    7.74
  -2  -3 -19   68.76    5.76
  -2   3  19   63.28    6.64
  -2  -3 -19   57.07    8.16
   2  -3  19   59.92    5.50
   2   3 -19   68.29    8.81
  -2  -3 -19   53.54    6.30
   2   3 -19   64.05    6.74
  -2  -3 -19   68.88    9.40
  -2  -3 -18   27.41    4.20
   2   3 -18   37.85    7.24
   2  -3  18   38.18    6.40
  -2  -3 -18   25.18    6.78
  -2  -3 -18   22.95    4.91
  -2   3  18   36.42    5.46
   2  -3  18   30.91    4.51
  -2  -3 -18   39.99    7.48
   2   3 -18   32.52    6.14
  -2  -3 -17   37.87    5.39
   2  -3  17   41.08    4.74
  -2  -3 -17   41.32    4.43
   2   3 -17   36.87    6.83
   2  -3  17   48.74    6.71
  -2   3  17   52.78    5.96
  -2  -3 -17   49.68    7.51
  -2  -3 -17   42.74    7.02
   2   3 -17   40.48    5.59
   2   3 -16  162.09   11.47
   2  -3  16  161.27   10.38
  -2   3  16  179.10    9.83
  -2  -3 -16  175.19   12.41
  -2  -3 -16  157.67    9.43
  -2   3  16  158.74   11.14
  -2  -3 -16  167.75   11.57
   2  -3  16  164.18    8.44
   2   3 -16  185.65   10.27
  -2  -3 -16  171.60    7.44
   2   3 -15  299.39   14.94
   2  -3  15  263.43   12.98
  -2   3  15  268.00   12.31
  -2  -3 -15  295.44   15.52
  -2  -3 -15  265.34   12.38
  -2   3  15  261.33   14.20
  -2  -3 -15  284.58   14.75
   2  -3  15  275.18   11.14
   2   3 -15  283.01   12.73
  -2  -3 -15  269.12    9.51
   2  -3  14  127.13    8.80
   2   3 -14  133.21    9.83
  -2   3  14  128.50    8.38
  -2  -3 -14  122.00    9.87
  -2  -3 -14  125.73    8.38
  -2   3  14  152.71    9.87
  -2  -3 -14  140.48   10.11
   2  -3  14  111.95    6.87
   2   3 -14  133.36    8.44
  -2  -3 -14  115.97    5.51
   2   3 -13  316.90   14.87
   2  -3  13  305.37   13.45
  -2   3  13  316.59   13.19
  -2  -3 -13  330.84   15.53
  -2  -3 -13  318.75   13.28
  -2   3  13  310.89   13.91
   2  -3  13  292.13   14.51
  -2  -3 -13  309.94   14.76
   2  -3  13  309.64   11.78
   2   3 -13  303.08   13.12
  -2  -3 -13  299.19    9.34
   2  -3  12  193.81   10.41
   2   3 -12  207.31   11.57
   2  -3  12  175.30   10.84
  -2  -3 -12  210.61   11.69
  -2   3  12  203.25   10.60
  -2  -3 -12  209.39   10.39
  -2   3  12  209.46   10.27
  -2  -3 -12  196.35    6.51
   2  -3  12  200.10    9.00
   2   3 -12  212.65   10.39
  -2  -3 -12  194.31   11.47
   2  -3  11  349.29   14.13
   2   3 -11  384.50   14.17
   2  -3  11  342.88   12.28
  -2  -3 -11  359.40   13.90
   2   3 -11  351.02   14.99
  -2  -3 -11  327.96    8.68
  -2   3  11  345.34   13.55
  -2  -3 -11  327.28    9.03
  -2  -3 -11  342.16   14.99
   2  -3  11  338.82   14.63
  -2   3  11  358.77   13.74
  -2  -3 -11  359.70   15.34
  -2   3  11  378.93   15.93
   2   3 -10  703.33   22.91
  -2  -3 -10  664.64   16.50
  -2   3  10  700.96   21.49
  -2  -3 -10  686.70   21.62
   2  -3  10  706.72   20.15
   2   3 -10  685.73   21.55
  -2   3  10  704.23   21.21
   2  -3  10  667.36   22.00
   2  -3  10  684.25   21.86
  -2   3  10  739.82   24.24
  -2  -3 -10  748.63   23.69
   2   3  -9  821.56   25.53
  -2  -3  -9  859.76   24.86
  -2  -3  -9  830.79   19.86
  -2   3   9  826.96   24.41
   2  -3   9  843.73   23.12
   2   3  -9  882.99   25.11
   2  -3   9  771.27   24.74
  -2   3   9  837.90   23.76
   2  -3   9  825.47   24.94
  -2   3   9  828.07   26.84
  -2  -3  -9  871.13   26.11
  -2  -3  -8  170.04    9.20
  -2   3   8  148.85    4.72
  -2   3   8  158.26    8.56
  -2  -3  -8  162.20    8.61
   2  -3   8  156.58    8.70
  -2   3   8  164.38    7.90
  -2  -3  -8  175.27    5.69
   2   3  -8  175.34    9.03
  -2   3   8  176.75   10.52
   2  -3   8  166.20    7.76
  -2   3   7  989.92   27.37
  -2  -3  -7  995.24   27.72
   2  -3   7  897.17   26.86
  -2   3   7  987.46   25.70
  -2  -3  -7 1004.75   23.44
   2  -3   7 1007.37   26.10
   2   3  -7  948.90   27.63
  -2   3   7  983.20   22.77
  -2   3   7 1034.88   30.57
  -2  -3  -7  959.11   27.81
  -2  -3  -6  960.18   27.60
  -2  -3  -6  963.99   27.18
   2   3  -6  978.86   27.58
  -2   3   6 1000.62   27.37
  -2  -3  -6 1008.66   27.59
  -2   3   6  989.27   23.30
   2  -3   6  972.51   26.29
  -2   3   6 1007.83   25.07
  -2  -3  -6  958.65   23.68
   2  -3   6 1033.95   26.24
  -2   3   6 1025.40   30.37
   2   3  -5  617.19   19.15
  -2  -3  -5  626.88   19.12
  -2   3   5  608.70   16.99
  -2   3   5  610.88   21.52
  -2  -3  -5  608.84   18.52
  -2   3   5  613.10   16.29
  -2  -3  -5  595.28   18.88
   2  -3   5  650.67   18.22
  -2   3   5  625.80   19.03
  -2  -3  -4  792.15   22.59
  -2  -3  -4  807.55   23.38
  -2   3   4  807.79   19.99
  -2   3   4  851.32   23.42
   2   3  -4  825.26   23.63
  -2  -3  -4  841.69   23.56
   2  -3   4  893.18   23.20
   2   3  -3  707.53   21.09
  -2  -3  -3  767.67   21.18
  -2  -3  -3  721.52   20.87
   2   3  -3  649.81   19.76
  -2  -3  -3  695.87   19.78
   2  -3   3  699.56   21.05
  -2   3   3  721.42   16.79
  -2  -3  -2 1450.21   35.67
  -2  -3  -2 1496.57   36.79
  -2  -3  -2 1495.76   37.26
   2   3  -2 1469.52   37.55
   2  -3   2 1425.47   37.41
   2   3  -2 1481.49   40.80
   2   3  -2 1470.29   35.61
   2   3  -1  568.33   15.77
   2   3  -1  544.18   14.36
  -2   3   1  558.29   17.45
  -2  -3  -1  566.49   17.36
   2   3  -1  560.58   17.93
   2  -3   1  565.09   17.91
   2   3  -1  574.27   17.48
  -2  -3  -1  586.93   17.48
  -2   3   1  594.95   19.22
   2  -3   1  571.75   16.25
  -2  -3   0 1785.52   43.51
   2   3   0 1762.63   40.22
  -2   3   0 1831.87   43.13
   2  -3   0 1715.78   42.88
   2  -3   0 1778.94   44.19
   2   3   0 1795.29   41.02
  -2  -3   0 1707.52   46.32
  -2   3   0 1776.48   42.39
   2   3   0 1777.88   42.96
   2  -3   0 1763.28   42.17
   2   3   1  522.87   14.16
   2  -3  -1  525.71   16.41
  -2   3  -1  550.21   16.05
   2  -3  -1  523.63   15.57
   2   3   1  554.03   16.29
  -2  -3   1  545.70   16.73
   2   3   1  545.47   14.10
  -2   3  -1  515.43   15.97
   2  -3  -2 1435.33   35.54
  -2   3  -2 1283.60   33.20
  -2   3  -2 1333.22   34.52
   2  -3  -2 1370.98   34.48
   2   3   2 1446.65   32.05
   2   3   2 1476.78   35.01
  -2   3  -2 1472.44   35.25
   2  -3  -3  785.20   22.41
  -2   3  -3  838.13   21.15
  -2   3  -3  733.76   21.26
   2  -3  -3  801.00   23.61
  -2   3  -3  757.70   23.67
  -2   3  -3  803.02   22.31
   2   3   3  792.95   18.45
  -2   3  -4  797.04   22.30
   2  -3  -4  749.87   21.89
   2   3   4  744.83   22.83
  -2   3  -4  714.45   20.78
  -2   3  -4  740.53   23.33
  -2   3  -4  808.29   21.27
   2  -3  -5  613.36   18.87
  -2   3  -5  635.07   18.77
   2   3   5  611.77   19.54
  -2   3  -5  596.73   17.74
  -2   3  -5  632.34   20.49
   2   3   6 1042.36   29.40
  -2   3  -6 1105.09   30.00
  -2  -3   6  989.42   28.85
  -2   3  -6 1045.39   30.12
   2  -3  -6 1020.02   28.44
   2  -3  -7  874.70   26.01
  -2  -3   7  905.25   28.01
   2   3   7  897.51   26.79
  -2   3  -7  940.82   27.93
  -2   3  -8  193.51   10.74
  -2  -3   8  177.78   10.69
  -2   3  -8  177.84   12.08
   2  -3  -8  177.50    9.25
  -2   3  -9  835.04   26.60
  -2  -3   9  855.74   28.50
   2  -3  -9  799.10   24.35
  -2   3  -9  815.38   33.29
   2  -3 -10  649.24   20.61
  -2   3 -10  641.87   22.66
  -2   3 -10  593.96   28.33
   2  -3 -11  369.27   14.44
  -2   3 -11  395.47   16.59
  -2   3 -12  140.69   19.78
  -2   3 -12  223.04   12.34
  -2   3 -13  333.88   15.61
   2  -3 -13  307.49   16.88
  -2  -3  14  142.05   14.05
  -2   3 -14  123.65    9.89
   2  -3 -14  119.21   11.23
  -2   3 -15  294.94   15.68
   2  -3 -15  308.88   18.18
  -2  -3  16  216.49   13.81
   2  -3 -16  187.52   14.38
  -2   3 -16  193.08   12.81
   2  -3 -17   50.14    9.13
  -2  -3  17   58.05    8.49
  -2   3 -17   46.99    7.75
  -2   3 -18   24.14    6.56
   2  -3 -18   26.35    8.35
   2  -3 -18   29.06    5.84
   2  -3 -19   92.33   11.65
  -2   3 -19   92.32   10.10
   2  -3 -19   75.91    7.84
  -2  -3  19   82.46   11.45
  -2   3 -20   49.71    8.45
   2  -3 -20   41.96    6.80
  -2   3 -21   96.75   10.34
   2  -3 -21  101.32    9.49
  -2   3 -22   74.87    9.89
   2  -3 -22   95.21    9.17
   2  -3 -23   38.91    7.45
  -2   3 -23   27.88    7.77
  -2   3 -24   96.83   13.41
   2  -3 -24  128.10   10.88
  -2   3 -24  110.83   11.76
   2  -3 -25    2.28    5.62
  -2   3 -25   -4.91    8.87
  -2   3 -25    5.68    6.89
   2  -3 -26   46.32    8.39
  -2  -3  26   44.60    9.04
  -2   3 -26   35.62    9.14
  -2   3 -26   27.57    9.24
  -2  -3  27   25.05    8.15
  -2   3 -27   21.10    8.30
  -2  -4 -25   46.89   14.78
   2   4 -25   36.84    9.54
   2   4 -24    0.37    4.78
   2   4 -24    4.24    6.92
  -2   4  24    1.52    4.14
  -2  -4 -24   -6.25    8.74
   2  -4  23    9.15    3.93
   2   4 -23    6.73    4.77
   2   4 -23   12.97    7.64
  -2   4  23    6.83    4.15
  -2  -4 -23   15.69    7.63
  -2   4  22   15.60    4.63
   2   4 -22   11.97    6.95
   2   4 -22   10.75    5.31
   2  -4  22   16.85    4.21
  -2  -4 -22   27.31    7.09
  -2  -4 -21   15.23    5.97
  -2  -4 -21   10.95    4.03
   2   4 -21   19.77    7.80
   2   4 -21   11.00    4.99
  -2  -4 -21   18.40    4.14
  -2   4  21   13.98    4.37
   2  -4  21   13.30    4.12
   2  -4  20    6.44    3.85
  -2  -4 -20   17.72    6.22
  -2  -4 -20    9.17    4.12
   2   4 -20    9.48    6.86
  -2  -4 -20   11.08    3.49
   2  -4  20    9.81    5.30
   2   4 -20    5.10    4.68
  -2   4  20    9.13    4.44
   2  -4  19   28.22    4.78
  -2  -4 -19   24.00    3.65
   2   4 -19   27.18    7.31
   2  -4  19   26.09    6.51
  -2  -4 -19   33.78    6.93
  -2  -4 -19   24.52    4.87
  -2   4  19   28.03    5.05
   2   4 -19   31.42    6.02
   2  -4  18  195.89   12.20
  -2  -4 -18  178.99   10.20
  -2  -4 -18  178.65   13.86
  -2  -4 -18  174.59   12.33
  -2   4  18  172.47    9.81
   2  -4  18  178.52    9.73
   2   4 -18  171.65   11.19
  -2  -4 -18  170.18    7.18
   2   4 -18  190.85   13.24
   2  -4  17  112.38    9.50
  -2  -4 -17  136.81    8.81
  -2  -4 -17  143.26   12.31
  -2  -4 -17  146.83   11.28
  -2   4  17  139.18    8.78
   2  -4  17  130.74    8.34
   2   4 -17  115.38    9.58
  -2  -4 -17  127.52    5.67
   2   4 -17  132.65   11.33
   2  -4  16  120.53    9.47
  -2  -4 -16  141.04    8.80
  -2  -4 -16  126.81   11.26
   2  -4  16  113.43   10.63
  -2  -4 -16  123.41   10.51
  -2   4  16  111.31    7.92
   2  -4  16  117.57    7.89
   2   4 -16  122.31    8.98
  -2  -4 -16  114.67    5.07
   2   4 -16  133.65   11.16
   2  -4  15  426.31   17.40
  -2  -4 -15  405.50   15.75
  -2  -4 -15  402.24   19.39
   2  -4  15  385.92   17.76
  -2  -4 -15  434.59   18.70
  -2   4  15  403.64   15.41
   2  -4  15  399.98   15.09
   2   4 -15  426.59   17.19
  -2  -4 -15  369.89   10.65
   2   4 -15  434.02   18.86
   2  -4  14  391.48   16.53
  -2  -4 -14  436.58   15.97
  -2  -4 -14  425.49   19.27
   2  -4  14  382.01   17.44
  -2  -4 -14  431.83   18.10
  -2   4  14  415.62   15.40
   2  -4  14  396.82   14.81
   2   4 -14  414.10   16.70
  -2  -4 -14  358.48    9.90
   2   4 -14  413.66   18.15
   2  -4  13  178.97   10.56
  -2  -4 -13  175.50    6.08
  -2   4  13  167.02    9.40
   2   4 -13  181.66   11.67
  -2  -4 -13  172.44   11.39
   2  -4  13  152.35   10.50
   2   4 -13  159.68   10.06
   2  -4  13  174.56    9.14
  -2  -4 -13  172.62    9.66
  -2  -4 -13  169.41   11.91
  -2  -4 -12  276.40   12.30
  -2  -4 -12  274.54    8.61
   2  -4  12  257.94   11.53
  -2  -4 -12  280.32   14.70
   2   4 -12  280.65   13.03
  -2  -4 -12  271.81   13.80
   2  -4  12  259.65   13.22
   2   4 -12  285.80   14.16
   2  -4  12  280.01   13.22
  -2   4  12  288.68   14.73
  -2   4  12  269.14   12.00
  -2   4  11   62.33    7.34
  -2  -4 -11   59.82    5.79
  -2  -4 -11   62.28    3.86
  -2   4  11   67.19    6.10
   2   4 -11   57.14    6.00
   2  -4  11   57.32    6.61
   2   4 -11   74.18    7.50
   2  -4  11   59.53    6.42
  -2  -4 -11   61.89    7.06
   2  -4  11   71.68    5.93
  -2   4  10 1121.75   33.87
  -2  -4 -10 1088.05   32.86
  -2  -4 -10 1146.37   30.83
  -2  -4 -10 1124.11   26.50
   2  -4  10 1102.38   29.86
   2  -4  10 1023.28   31.13
   2  -4  10 1085.91   31.02
   2   4 -10 1135.86   31.85
  -2   4  10 1121.33   30.40
  -2   4  10 1013.02   25.01
  -2  -4  -9  894.07   22.34
  -2   4   9  902.58   25.86
  -2  -4  -9  895.94   26.04
  -2   4   9  857.55   21.45
   2  -4   9  910.96   25.49
  -2  -4  -9  843.50   27.46
  -2   4   9  913.93   29.29
   2   4  -9  885.89   26.81
   2  -4   9  883.69   26.01
   2  -4   8 1895.07   48.92
  -2   4   8 2002.85   49.45
  -2  -4  -8 2150.20   46.32
  -2  -4  -8 1991.40   49.52
  -2   4   8 1965.34   45.20
   2  -4   8 1981.56   48.92
  -2  -4  -8 1952.51   51.27
  -2   4   8 2004.62   53.42
   2   4  -8 1973.55   50.87
  -2  -4  -8 1796.83   49.69
   2  -4   7  553.06   17.93
  -2   4   7  574.84   18.58
   2  -4   7  586.54   18.05
  -2  -4  -7  560.74   18.42
  -2  -4  -7  584.91   15.71
  -2  -4  -7  542.33   19.52
  -2   4   7  605.45   22.28
  -2   4   7  550.72   15.16
   2   4  -7  564.74   19.76
  -2  -4  -7  536.06   18.49
   2  -4   6  421.30   13.89
   2   4  -6  432.76   15.87
  -2  -4  -6  440.15   15.20
  -2  -4  -6  402.43   15.61
  -2   4   6  437.19   18.13
   2  -4   6  420.29   14.49
  -2   4   6  418.18   15.13
  -2  -4  -6  409.56   12.41
  -2  -4  -6  406.32   14.83
  -2   4   6  413.90   12.16
  -2  -4  -5  200.02    9.28
   2  -4   5  189.63    8.15
  -2  -4  -5  184.76    9.13
   2   4  -5  188.27   10.01
  -2   4   5  194.44   12.66
  -2  -4  -5  194.70    9.97
   2  -4   5  189.17    8.91
  -2   4   5  191.02    9.69
  -2   4   5  223.71    8.70
   2  -4   5  188.12    9.79
   2   4  -5  184.27    9.30
  -2  -4  -5  180.72    7.37
   2   4  -4 1080.33   31.59
  -2  -4  -4 1134.94   30.89
  -2  -4  -4 1113.18   31.37
   2  -4   4 1108.35   31.37
   2  -4   4 1122.91   28.10
  -2  -4  -4 1104.42   30.26
   2   4  -4 1173.61   30.62
  -2   4   4 1183.36   32.15
   2   4  -3 1096.61   28.54
   2  -4   3 1076.05   25.71
  -2  -4  -3 1042.89   25.11
  -2  -4  -3 1088.61   28.43
   2   4  -3 1040.80   38.39
   2  -4   3 1059.91   29.80
  -2   4   3 1046.75   30.37
  -2  -4  -3 1096.08   29.34
   2   4  -3 1039.18   29.94
  -2  -4  -2  194.31    9.28
   2   4  -2  191.67    9.76
   2   4  -2  204.08    8.64
   2   4  -2  197.15   10.51
  -2  -4  -2  187.00    8.53
   2  -4   2  189.46    9.64
  -2  -4  -2  197.96    6.96
  -2   4   2  205.33   11.46
   2   4  -1 1547.37   36.30
  -2  -4  -1 1528.62   38.99
  -2   4   1 1313.15   40.35
   2   4  -1 1546.90   37.29
   2  -4   1 1510.00   38.68
  -2  -4  -1 1451.03   35.00
   2   4  -1 1285.11   38.08
  -2  -4  -1 1530.04   38.25
   2   4   0  948.79   24.47
  -2  -4   0  984.57   26.80
   2   4   0  975.80   25.53
  -2   4   0  889.96   25.94
  -2  -4   0  938.72   24.30
   2   4   0  939.00   24.43
  -2   4   0  970.22   25.08
   2  -4   0  923.19   26.15
   2  -4   0  952.11   27.24
   2  -4   0  967.80   24.02
   2   4   1 1496.26   36.41
  -2  -4   1 1549.45   38.69
   2  -4  -1 1522.75   39.52
  -2   4  -1 1487.91   37.98
   2  -4  -1 1545.04   36.19
  -2   4  -1 1458.36   36.60
   2   4   1 1516.11   37.12
  -2  -4   1 1472.54   36.74
   2   4   1 1501.11   35.83
   2  -4  -1 1493.32   38.26
  -2  -4   2  167.81    7.83
   2   4   2  165.81    7.33
   2  -4  -2  161.92    8.48
   2   4   2  165.23    7.41
   2  -4  -2  176.92    9.42
  -2   4  -2  169.52    8.30
  -2  -4   2  152.20    8.16
   2   4   2  173.23    6.61
   2  -4  -2  158.46    7.08
  -2   4  -2  165.63    7.67
  -2  -4   3 1076.48   29.04
   2  -4  -3 1081.72   29.76
   2   4   3 1108.03   31.22
  -2   4  -3 1113.12   29.08
   2   4   3 1080.27   26.27
   2  -4  -3 1131.45   28.50
   2   4   3 1090.43   28.39
  -2   4  -3 1093.69   29.36
   2  -4  -4 1138.51   31.15
   2   4   4 1153.35   32.60
   2   4   4 1137.48   26.86
  -2   4  -4 1172.24   30.88
  -2   4  -4 1101.84   30.39
  -2  -4   4 1164.24   30.66
  -2   4  -5  209.57   11.50
  -2  -4   5  205.48    9.71
   2  -4  -5  194.92    9.78
   2   4   5  211.41   10.85
  -2   4  -6  396.77   16.27
  -2  -4   6  383.26   16.06
  -2  -4   6  381.08   14.40
   2  -4  -6  371.28   14.33
   2   4   6  394.46   15.68
  -2   4  -7  661.31   22.49
  -2  -4   7  620.42   20.04
   2   4   7  598.37   20.82
  -2  -4   7  571.17   22.80
   2  -4  -7  617.50   19.96
   2   4   8 1959.74   50.64
  -2  -4   8 1970.74   49.77
  -2  -4   8 1881.39   53.61
   2  -4  -8 1897.31   49.29
   2   4   9  757.79   24.71
   2  -4  -9  781.38   24.08
  -2   4  -9  813.69   26.85
   2  -4 -10 1128.04   32.19
  -2   4 -10 1160.26   35.28
   2  -4 -11   80.19    7.03
  -2   4 -11   75.34    8.24
   2  -4 -12  268.68   12.64
  -2   4 -12  294.36   15.25
   2  -4 -13  198.08   10.92
  -2   4 -13  201.26   13.03
  -2  -4  14  397.43   29.40
  -2   4 -14  431.04   19.56
  -2  -4  15  531.90   25.56
  -2   4 -15  419.58   20.07
  -2  -4  16  169.22   13.44
  -2   4 -16  126.82   11.38
  -2   4 -17  145.78   12.15
   2  -4 -17  136.22   13.74
  -2  -4  18  204.36   14.52
   2  -4 -18  161.13   14.71
  -2   4 -18  161.48   12.97
  -2   4 -19   27.40    7.65
   2  -4 -19   22.89    5.76
  -2   4 -20    9.79    6.78
   2  -4 -20   13.96    5.37
  -2   4 -21    7.81    6.55
   2  -4 -21   15.74    5.75
  -2   4 -21    8.84    9.08
  -2   4 -22   17.78    7.85
  -2   4 -22    2.35    8.53
   2  -4 -22   13.96    6.31
  -2   4 -23    7.64    7.03
  -2   4 -23    2.28    8.46
   2  -4 -23   13.93    6.15
  -2   4 -24    7.22    7.51
  -2   4 -24   -5.17    8.92
   2  -4 -24    1.81    5.56
  -2   4 -25   46.23    9.81
  -2   4 -25   24.82    9.19
   2  -4 -25   51.02    8.48
  -2   4 -26   41.73    9.33
  -2   4 -26   20.19    8.78
   2   5 -24   83.79   11.82
   2   5 -24   83.98    9.26
  -2  -5 -24   93.52   12.80
   2   5 -23   56.40    8.31
   2   5 -23   59.16   10.34
  -2  -5 -23   76.51   10.66
   2  -5  23   66.72    6.79
  -2   5  23   63.46    6.26
   2   5 -22   50.58    7.67
  -2   5  22   47.62    5.83
   2  -5  22   49.73    6.25
  -2  -5 -22   53.39    8.89
   2   5 -22   57.12   10.05
  -2  -5 -21  114.45   11.09
  -2   5  21  127.21    8.53
   2  -5  21  118.15    8.84
   2   5 -21  136.99   12.95
   2   5 -21  111.00   10.16
  -2  -5 -20   66.46    8.75
   2  -5  20   57.51    6.69
  -2   5  20   63.68    6.55
   2   5 -20   51.68    7.40
  -2  -5 -20   51.88    5.86
   2   5 -20   64.99   10.09
   2   5 -19   70.84    8.25
  -2  -5 -19   79.38    9.07
   2  -5  19   74.66    7.11
  -2   5  19   87.77    7.90
  -2  -5 -19   71.16    6.63
   2   5 -19   77.82   10.23
  -2  -5 -18  344.91   14.53
  -2   5  18  388.52   15.67
   2   5 -18  339.99   16.66
  -2  -5 -18  351.50   17.77
   2  -5  18  349.98   15.09
   2  -5  18  350.60   17.27
   2   5 -18  365.12   19.31
  -2  -5 -17  248.17   11.87
  -2   5  17  258.61   12.48
   2   5 -17  243.08   14.05
   2  -5  17  226.76   11.88
   2  -5  17  235.61   13.80
  -2  -5 -17  246.17   16.76
  -2  -5 -17  230.35   14.42
   2  -5  17  216.96   14.48
   2   5 -17  247.09   15.42
  -2  -5 -16   38.42    7.30
   2  -5  16    9.03    8.92
   2  -5  16   38.36    5.78
  -2   5  16   39.64    5.76
   2   5 -16   20.93    6.68
  -2  -5 -16   32.42    5.15
   2  -5  16   35.94    6.85
   2   5 -16   33.48    7.29
  -2  -5 -16   27.52    7.46
   2   5 -15   22.67    6.79
   2  -5  15   15.73    5.52
  -2  -5 -15   14.00    2.71
  -2   5  15   21.06    5.03
  -2  -5 -15    9.04    6.02
   2  -5  15   14.52    4.46
   2   5 -15   19.75    5.65
  -2  -5 -15   17.55    4.49
  -2  -5 -15   22.82    6.66
   2  -5  15   16.26    6.35
   2  -5  14  333.98   16.00
  -2  -5 -14  354.34   11.36
   2  -5  14  360.11   14.98
  -2  -5 -14  380.83   19.28
  -2   5  14  400.25   15.59
   2   5 -14  352.76   16.46
  -2  -5 -14  381.76   17.45
   2  -5  14  352.35   16.74
   2   5 -14  372.16   17.77
  -2  -5 -14  366.11   14.77
   2   5 -13  233.42   13.75
  -2  -5 -13  232.63   13.22
   2  -5  13  210.87   12.34
   2   5 -13  222.43   12.61
   2  -5  13  222.37   12.56
  -2   5  13  216.20   14.04
  -2  -5 -13  238.62   11.29
  -2  -5 -13  221.66    8.45
  -2  -5 -13  216.78   14.14
  -2   5  13  219.65   11.39
   2  -5  13  221.57   11.33
  -2   5  12 1018.91   33.74
  -2  -5 -12 1002.62   29.15
  -2  -5 -12  982.41   25.69
  -2  -5 -12  977.49   33.28
   2   5 -12  960.03   30.91
   2  -5  12  981.10   30.57
   2  -5  12  960.51   30.64
   2  -5  12 1006.17   29.49
  -2   5  11  576.19   23.52
  -2  -5 -11  632.01   20.35
  -2  -5 -11  610.99   17.42
   2  -5  11  616.25   20.53
   2   5 -11  598.69   21.85
  -2  -5 -11  603.99   23.58
   2  -5  11  588.26   20.89
  -2   5  11  565.25   16.05
   2  -5  10  651.72   21.77
  -2   5  10  640.99   17.92
  -2  -5 -10  668.98   18.85
   2   5 -10  661.14   23.23
  -2   5  10  673.31   25.42
  -2  -5 -10  653.14   24.52
  -2  -5 -10  682.88   21.59
   2  -5  10  685.53   21.86
  -2  -5 -10  627.49   22.23
   2  -5   9  692.76   22.13
  -2  -5  -9  686.25   21.80
  -2   5   9  659.89   18.61
  -2   5   9  769.19   23.14
  -2  -5  -9  742.22   19.78
   2   5  -9  686.79   23.76
  -2   5   9  620.47   25.23
  -2  -5  -9  655.92   24.35
   2  -5   9  677.90   21.67
  -2  -5  -9  661.95   22.31
  -2  -5  -8  138.60    8.14
  -2   5   8  124.87    6.22
  -2   5   8  154.00    8.89
  -2  -5  -8  139.61    6.77
   2  -5   8  134.77    8.30
   2   5  -8  139.13    9.33
   2  -5   8  132.21    7.92
  -2  -5  -8  121.76    9.30
   2   5  -8  116.84    8.77
  -2  -5  -8  130.56    8.21
  -2  -5  -7   49.10    5.05
  -2  -5  -7   34.05    5.84
  -2  -5  -7   49.03    5.31
   2  -5   7   43.15    5.03
   2   5  -7   43.10    5.75
  -2   5   7   50.75    4.09
   2   5  -7   50.79    6.06
   2  -5   7   42.54    5.82
  -2  -5  -7   45.92    4.06
  -2   5   7   50.05    5.42
   2  -5   7   43.44    5.06
   2   5  -6  300.46   13.96
  -2  -5  -6  324.58   12.97
  -2   5   6  331.71   13.14
   2  -5   6  319.79   12.93
  -2  -5  -6  321.99   11.13
   2  -5   6  319.47   11.53
  -2  -5  -6  292.13    8.20
  -2   5   6  339.26   11.18
   2  -5   6  305.29   13.53
   2   5  -6  325.91   13.58
  -2  -5  -6  312.27   12.60
  -2  -5  -5  817.92   24.42
   2   5  -5  811.14   25.87
   2  -5   5  839.87   24.62
  -2   5   5  828.76   24.56
  -2  -5  -5  806.53   22.32
   2  -5   5  824.62   21.98
  -2  -5  -5  795.39   19.55
  -2   5   5  808.42   22.32
   2  -5   5  795.90   25.11
   2   5  -5  851.14   25.07
  -2  -5  -5  806.73   23.53
   2  -5   4  224.86   11.15
   2   5  -4  253.29   11.11
  -2   5   4  244.09   11.30
  -2  -5  -4  218.95    7.49
   2   5  -4  219.28   11.56
  -2  -5  -4  236.74   10.81
   2   5  -4  212.00   17.48
  -2  -5  -4  237.84    9.43
   2  -5   4  239.84    8.73
  -2  -5  -4  229.10    9.84
  -2   5   4  227.01   10.60
  -2  -5  -3  531.79   16.58
   2   5  -3  553.80   21.34
   2   5  -3  531.80   17.59
  -2   5   3  503.91   18.88
  -2  -5  -3  567.97   18.29
   2  -5   3  508.68   18.29
  -2  -5  -3  510.12   14.56
   2  -5   3  537.42   14.43
   2   5  -3  537.46   19.12
   2   5  -2  217.40   11.36
   2   5  -2  254.05   10.84
  -2  -5  -2  238.20   10.92
   2  -5   2  240.40   11.41
  -2  -5  -2  238.08   10.81
   2   5  -2  241.43   10.28
   2  -5   2  232.03    7.21
  -2  -5  -2  234.08    8.55
  -2   5   2  229.72   12.46
  -2   5   1 1425.27   41.23
   2   5  -1 1472.43   36.80
  -2  -5  -1 1455.14   38.09
   2  -5   1 1495.76   38.61
  -2  -5  -1 1453.99   35.36
   2  -5   1 1379.64   38.42
   2   5  -1 1413.39   36.30
   2   5   0  995.33   26.82
  -2  -5   0  980.14   26.30
   2  -5   0  998.54   29.06
   2   5   0  995.08   27.17
   2   5   0 1030.46   26.60
   2  -5   0  969.14   28.43
  -2  -5   0 1038.67   28.70
  -2   5   0  979.19   32.37
  -2   5   0 1037.64   27.51
  -2  -5   1 1515.98   37.35
   2   5   1 1487.41   36.85
   2  -5  -1 1473.89   39.73
   2   5   1 1462.74   37.58
  -2   5  -1 1468.99   38.77
  -2   5  -1 1505.07   44.56
  -2   5  -1 1457.21   35.97
   2  -5  -1 1481.59   38.96
  -2  -5   1 1511.66   39.45
   2  -5  -1 1487.00   34.79
   2   5   1 1508.55   36.44
  -2  -5   2  210.84    9.42
   2   5   2  208.51   11.08
   2   5   2  214.47    8.35
  -2   5  -2  214.24   16.13
  -2   5  -2  210.69   10.06
   2  -5  -2  220.12    7.86
  -2   5  -2  201.35    8.52
   2  -5  -2  205.39   10.13
   2   5   2  207.05    9.36
   2   5   2  211.71    8.50
   2  -5  -2  222.74   11.03
  -2  -5   2  224.75   11.33
  -2  -5   3  578.63   18.41
   2   5   3  583.12   20.55
   2   5   3  588.86   16.56
   2  -5  -3  592.91   16.52
  -2   5  -3  579.83   17.76
   2   5   3  562.26   18.18
  -2  -5   3  565.29   20.76
   2  -5  -3  572.41   19.25
   2  -5  -3  621.07   20.42
  -2   5  -3  579.61   19.06
   2  -5  -4  281.28   12.77
  -2   5  -4  271.55   11.00
   2   5   4  261.22    9.05
   2  -5  -4  272.31   12.06
   2  -5  -4  279.62   10.32
   2   5   4  248.52   12.62
   2   5   4  246.29   10.86
  -2  -5   4  274.22   11.45
  -2   5  -5  815.91   24.54
   2   5   5  875.45   27.05
  -2  -5   5  857.01   25.12
   2  -5  -5  872.17   26.13
   2  -5  -5  809.61   25.26
   2   5   5  845.51   24.75
   2  -5  -6  298.21   12.90
  -2  -5   6  303.89   12.90
   2   5   6  310.03   14.05
   2  -5  -7   30.31    4.94
   2   5   7   25.25    5.13
  -2  -5   7   28.48    5.08
  -2   5  -7   26.23    6.15
  -2  -5   7   22.28    6.14
   2   5   8  107.72    8.39
  -2  -5   8  110.02    8.11
  -2   5  -8  113.11    9.66
   2  -5  -8  111.04    8.15
  -2  -5   8  110.77   10.66
  -2   5  -9  680.96   24.90
   2  -5  -9  634.75   21.64
  -2  -5   9  645.95   22.32
   2   5   9  647.93   22.76
  -2   5 -10  684.31   25.19
  -2  -5  10  635.84   22.41
   2  -5 -10  650.90   21.83
   2   5  10  610.99   22.33
  -2  -5  11  630.00   22.24
   2  -5 -11  617.88   21.39
  -2   5 -11  630.54   24.79
   2  -5 -12  983.96   30.32
  -2   5 -12 1057.93   34.55
   2  -5 -13  229.77   12.25
  -2   5 -13  235.81   14.64
   2  -5 -14  333.13   14.87
  -2   5 -14  353.87   18.38
   2  -5 -15   17.95    5.44
  -2   5 -15   15.37    7.43
  -2  -5  15   15.26   10.21
  -2   5 -16   41.32    8.24
  -2  -5  16  110.87   17.68
  -2  -5  17  287.59   17.56
  -2   5 -17  212.99   15.39
  -2   5 -18  408.01   25.22
  -2   5 -18  366.63   20.19
  -2   5 -19   74.44   10.18
  -2   5 -19   47.65   11.07
  -2   5 -20   42.93   11.26
   2  -5 -20   55.28    7.54
  -2   5 -20   48.97    9.21
  -2   5 -21  130.73   13.20
  -2   5 -21  117.45   14.61
   2  -5 -21  141.73   10.89
  -2   5 -22   40.72   10.72
  -2   5 -22   47.87    9.81
   2  -5 -22   46.79    7.86
  -2   5 -23   64.26   10.85
   2  -5 -23   84.89    9.64
  -2   5 -23   72.86   12.99
  -2   5 -24   61.90   11.65
  -2   5 -24   85.03   12.10
  -2   5 -25    6.98    8.47
  -2   5 -25   -0.67    7.92
  -2   5 -26    9.28    7.20
  -2  -6 -24   65.61   11.46
   2   6 -24   38.21    8.08
   2   6 -23   43.44    8.14
  -2   6  23   48.73    5.81
   2   6 -22   47.03    8.25
   2  -6  22   55.44    7.09
  -2   6  22   60.88    6.28
   2   6 -22   74.67   11.36
  -2  -6 -22   76.30   10.25
   2  -6  21   47.28    6.88
  -2   6  21   41.02    5.59
  -2  -6 -21   52.78    8.82
   2   6 -21   43.92    9.04
   2   6 -21   40.38    7.63
  -2  -6 -20  138.50   11.81
  -2   6  20  138.48    8.90
   2  -6  20  141.68   10.09
   2   6 -20  121.61   11.18
   2   6 -20  130.10   13.03
  -2   6  19   11.11    4.22
   2  -6  19   15.35    5.16
   2   6 -19    4.66    7.17
  -2  -6 -19   11.35    3.99
   2   6 -19    8.83    5.95
  -2  -6 -19   21.46    6.40
   2  -6  18   11.16    5.11
  -2   6  18   14.90    4.39
  -2  -6 -18   29.71    6.99
   2  -6  18   13.31    6.78
   2   6 -18   15.12    7.11
  -2  -6 -18   12.24    3.99
   2   6 -18   14.64    6.34
  -2  -6 -17   85.88    6.98
  -2   6  17   79.67    7.04
   2  -6  17   82.17    8.04
   2   6 -17   80.26    9.04
  -2  -6 -17   84.27    9.57
   2   6 -17   91.27   10.42
   2  -6  17   68.14    9.37
   2   6 -16   86.05   10.28
  -2  -6 -16  100.48   10.08
   2   6 -16   96.39    9.75
   2  -6  16   81.63    8.96
  -2  -6 -16   85.97    5.39
  -2   6  16   94.74    7.68
  -2  -6 -16  100.93   11.56
   2  -6  16   85.06    8.05
  -2  -6 -16  110.05    7.79
   2  -6  16   70.93    9.28
   2  -6  15  125.58   10.36
  -2  -6 -15  116.78    6.56
   2  -6  15  132.44    9.62
  -2  -6 -15  107.00   11.85
  -2   6  15  130.57    8.66
   2   6 -15  141.28   11.82
   2   6 -15  118.45   10.35
  -2  -6 -15  131.52   11.04
   2  -6  15  122.85   10.79
  -2  -6 -15  121.06    8.28
  -2  -6 -14  180.60   12.13
   2  -6  14  138.64   11.50
  -2   6  14  183.08   10.19
   2  -6  14  179.70   12.02
  -2  -6 -14  172.69    9.84
  -2  -6 -14  173.31    8.21
  -2  -6 -14  169.48   13.62
   2   6 -14  151.87   11.87
  -2   6  14  158.26   12.89
   2  -6  14  168.85   10.67
  -2  -6 -13  355.20   14.57
  -2  -6 -13  357.57   12.70
  -2  -6 -13  327.00   18.33
  -2   6  13  348.23   14.53
  -2  -6 -13  337.45   16.55
   2  -6  13  338.75   16.01
   2   6 -13  358.75   17.08
   2  -6  13  364.64   15.75
  -2  -6 -13  316.98   15.73
   2  -6  12  112.88    8.68
  -2   6  12  120.18    8.26
  -2  -6 -12  116.05    8.06
  -2  -6 -12  121.46    7.04
  -2  -6 -12  105.28   10.58
   2  -6  12   98.00    9.09
   2   6 -12  112.36    9.87
  -2   6  12  102.07    5.84
  -2  -6 -12   95.41    8.58
  -2  -6 -11   45.82    6.25
  -2   6  11   53.01    5.90
  -2  -6 -11   51.69    5.61
   2   6 -11   44.00    6.91
  -2  -6 -11   49.39    5.01
  -2  -6 -11   45.03    7.66
   2  -6  11   56.71    6.54
   2  -6  11   49.12    6.71
  -2   6  11   49.31    4.36
  -2  -6 -10   41.28    5.46
   2   6 -10   43.73    7.38
  -2   6  10   40.70    4.13
  -2  -6 -10   44.30    7.28
  -2  -6 -10   42.34    4.70
  -2   6  10   43.14    5.73
   2  -6  10   50.44    6.26
   2   6 -10   46.13    6.85
   2  -6  10   42.37    6.77
  -2  -6 -10   37.88    5.68
   2  -6   9  316.90   13.89
  -2  -6  -9  323.75   12.27
  -2   6   9  299.07   13.19
  -2  -6  -9  275.64   13.07
   2  -6   9  299.46   12.89
  -2  -6  -9  311.12   13.24
   2   6  -9  307.14   15.24
   2   6  -9  302.08   14.87
   2  -6   9  309.86   14.54
  -2   6   9  302.08   11.43
  -2   6   8   78.21    5.63
  -2  -6  -8   88.49    6.06
   2  -6   8   86.18    7.26
  -2   6   8   76.62    6.67
   2  -6   8   84.97    6.61
  -2  -6  -8   68.70    2.78
  -2  -6  -8   85.08    6.77
   2   6  -8   84.78    8.14
   2   6  -8   74.56    7.72
   2  -6   8   73.06    7.42
  -2  -6  -8   77.66    6.70
   2   6  -7  248.56   13.46
  -2   6   7  262.09   10.62
   2  -6   7  258.62   12.32
  -2  -6  -7  252.79   10.43
  -2   6   7  265.36   12.08
   2  -6   7  252.60   10.76
  -2  -6  -7  249.46    7.43
  -2  -6  -7  269.89   12.05
   2   6  -7  259.16   13.02
   2  -6   7  270.64   13.08
  -2  -6  -7  243.65   11.36
   2   6  -6   83.73    7.83
   2  -6   6   81.95    6.92
  -2   6   6   88.23    6.91
  -2  -6  -6   74.83    5.58
   2  -6   6   78.92    5.84
  -2  -6  -6   78.80    3.98
  -2  -6  -6   85.58    6.74
  -2   6   6   80.48    5.88
   2  -6   6   76.81    7.39
   2   6  -6   90.17    7.64
  -2  -6  -6   79.91    6.16
   2   6  -5  119.42    9.21
   2  -6   5  101.62    7.83
  -2   6   5  138.71    8.51
  -2  -6  -5  122.83    7.02
   2  -6   5  122.10    6.41
  -2  -6  -5  119.70    6.95
  -2  -6  -5  116.72    5.37
  -2  -6  -5  124.53    8.04
  -2   6   5  126.57    7.24
   2  -6   5  125.40    8.60
   2   6  -5  121.30    8.55
   2   6  -4  352.18   15.95
  -2   6   4  390.31   15.04
  -2  -6  -4  351.80   13.18
  -2  -6  -4  360.49   14.46
  -2   6   4  379.53   13.83
  -2  -6  -4  384.91   13.11
   2   6  -4  375.62   17.68
  -2  -6  -4  361.67   11.42
   2  -6   4  377.80   11.71
   2  -6   4  339.52   14.94
   2   6  -4  373.79   14.92
   2   6  -3  260.88   13.34
   2   6  -3  307.43   12.64
  -2  -6  -3  278.99   11.95
  -2  -6  -3  274.18   12.52
  -2   6   3  292.89   12.36
   2   6  -3  298.47   12.83
   2  -6   3  304.28   13.48
   2  -6   3  288.67    9.17
  -2  -6  -3  278.10   11.52
  -2   6   3  292.31   12.78
  -2  -6  -3  287.44   10.05
  -2  -6  -2  125.11    6.53
   2  -6   2  132.35    5.01
   2   6  -2  137.08    7.32
  -2  -6  -2  123.53    7.44
   2   6  -2  126.04    8.16
   2  -6   2  131.51    8.78
   2  -6   2  141.08    9.29
  -2  -6  -2  128.28    8.32
  -2   6   2  140.38    8.84
   2  -6   1   59.78    6.07
   2   6  -1   54.44    4.64
  -2  -6  -1   60.89    5.83
  -2   6   1   53.05    6.31
   2  -6   1   50.40    2.45
  -2  -6  -1   53.38    4.63
   2  -6   1   54.69    6.11
   2   6  -1   57.54    5.58
   2  -6   0  148.94    9.29
   2   6   0  159.47    8.50
   2   6   0  155.10    8.73
   2   6   0  163.04    7.22
  -2   6   0  140.45   10.34
  -2  -6   0  157.43    7.91
  -2  -6   0  154.71    9.27
   2  -6   0  164.07    9.45
  -2  -6   1   61.17    6.41
  -2   6  -1   55.21    7.39
   2   6   1   61.88    5.77
  -2   6  -1   61.95    6.26
  -2  -6   1   69.64    5.71
   2   6   1   54.32    6.38
  -2   6  -1   63.94    4.49
   2  -6  -1   67.10    6.25
   2  -6  -1   63.82    6.68
   2   6   1   64.23    5.54
   2   6   1   62.12    4.24
  -2  -6   2  147.33    8.21
   2   6   2  146.39    9.62
  -2   6  -2  144.54   10.44
  -2   6  -2  160.32   11.95
  -2   6  -2  138.64    6.58
   2  -6  -2  154.08    9.03
   2   6   2  146.80    8.44
   2   6   2  144.36    7.61
   2  -6  -2  136.32    9.06
  -2  -6   2  133.57    9.58
  -2  -6   3  322.25   12.96
   2   6   3  307.77   14.59
   2  -6  -3  316.72   14.02
   2   6   3  319.95   11.66
   2   6   3  307.62   12.85
  -2   6  -3  330.92   15.93
  -2   6  -3  295.52   16.96
   2  -6  -3  314.84   13.55
  -2  -6   3  309.03   15.30
   2  -6  -3  310.41    9.39
  -2   6  -3  309.82   11.31
   2   6   4  418.26   17.16
   2  -6  -4  434.20   16.37
   2  -6  -4  404.69   16.24
  -2  -6   4  389.74   18.49
   2   6   4  394.47   15.05
  -2  -6   4  403.77   15.33
   2   6   4  401.46   13.23
  -2   6  -4  393.97   13.93
   2  -6  -4  384.64   11.99
   2   6   5  140.34    9.91
  -2   6  -5  150.76    8.16
   2  -6  -5  136.32    9.41
   2  -6  -5  133.22    6.67
  -2  -6   5  148.18    8.94
   2  -6  -5  153.38    9.34
   2   6   5  145.86    8.81
   2   6   6   79.24    7.74
   2  -6  -6   80.91    7.40
  -2   6  -6   77.24    6.33
   2  -6  -6   81.58    6.49
  -2  -6   6   78.45    7.02
   2   6   6   82.85    6.94
   2  -6  -6   75.96    7.07
   2  -6  -7  248.10   12.34
   2   6   7  276.62   13.70
   2  -6  -7  275.79   13.08
   2  -6  -7  223.14   14.37
  -2   6  -7  237.76   17.54
  -2  -6   7  248.00   12.33
  -2  -6   8   52.80    9.20
  -2   6  -8   51.19   10.12
   2   6   8   63.60    7.31
  -2  -6   8   69.21    7.19
   2  -6  -8   63.79    6.97
   2  -6  -9  276.74   13.44
  -2   6  -9  288.76   19.41
  -2  -6   9  278.81   13.77
  -2   6  -9  265.43   15.62
   2   6   9  285.54   14.38
  -2   6 -10   25.78    7.02
   2  -6 -10   28.28    5.68
   2   6  10   31.28    6.08
  -2  -6  10   28.22    5.81
   2  -6 -11   59.78    6.87
  -2   6 -11   58.99   11.36
   2   6  11   50.16    6.99
  -2  -6  11   66.78    7.91
  -2   6 -11   55.69    8.52
  -2   6 -12  125.81   11.62
  -2  -6  12  120.94    9.80
   2  -6 -12  114.46    9.24
  -2   6 -12  100.06   14.59
  -2   6 -13  356.32   22.91
   2  -6 -13  343.81   15.79
  -2  -6  13  377.89   17.21
  -2   6 -13  370.62   19.33
  -2  -6  14  108.21   36.50
  -2   6 -14  131.88   12.33
   2  -6 -14  148.84   10.35
  -2   6 -14  132.29   18.30
  -2   6 -15  125.55   15.61
   2  -6 -15  136.30   10.09
  -2  -6  15  116.18   18.45
  -2   6 -15  127.52   12.38
  -2   6 -16   90.24   11.16
  -2   6 -16   96.91   14.72
   2  -6 -16   85.21    8.24
  -2   6 -17   81.67   10.93
  -2   6 -17   57.64   11.88
   2  -6 -17   64.53    7.59
  -2   6 -18    6.50    8.35
  -2   6 -18   28.00    8.30
  -2   6 -19    0.81    9.76
  -2   6 -19    8.32    7.35
  -2   6 -20  114.20   14.61
  -2   6 -20  138.01   13.92
  -2   6 -21   60.51   10.48
  -2   6 -21   37.50   10.23
   2  -6 -21   60.63    8.35
  -2   6 -22   61.17   11.21
  -2   6 -22   56.48   12.30
   2  -6 -22   63.86    9.12
  -2   6 -23   56.24   11.62
  -2   6 -23   52.50   11.06
  -2   6 -24   52.67   10.89
  -2   6 -25   56.78   10.51
   2   7 -24   68.13    9.96
  -2  -7 -23   26.24    8.23
   2   7 -23    5.36    6.09
  -2   7  22   78.49    7.05
   2   7 -22   70.42   10.01
  -2  -7 -22   82.55   10.12
  -2   7  21   61.82    6.61
   2   7 -21   62.80    9.63
   2   7 -21   65.92   11.09
  -2  -7 -21   75.28    9.52
   2   7 -20   28.18    9.31
  -2   7  20   23.68    5.01
   2   7 -20   20.41    7.02
  -2  -7 -20   31.11    7.26
   2   7 -19   74.99    9.49
   2  -7  19   91.44    8.97
  -2  -7 -19   86.16    9.58
   2   7 -19   71.87   11.00
  -2   7  19   75.79    7.20
  -2  -7 -18   14.86    3.96
   2   7 -18   12.75    6.56
   2  -7  18   15.25    5.44
  -2   7  18   15.07    4.61
  -2  -7 -18   20.00    6.50
   2   7 -18   19.41    8.09
  -2  -7 -18    8.99    6.27
  -2  -7 -17   13.70    5.99
  -2   7  17   12.22    4.56
   2  -7  17   12.85    5.29
   2   7 -17    4.03    5.54
  -2  -7 -17   10.60    3.81
  -2  -7 -17    8.32    3.38
  -2  -7 -17    3.22    6.26
   2  -7  17   -2.65    6.88
   2   7 -17   15.71    7.61
   2   7 -16   28.31    6.93
  -2  -7 -16   31.00    6.77
  -2  -7 -16   30.20    4.46
  -2  -7 -16   42.45    5.45
  -2   7  16   37.27    5.71
   2  -7  16   31.74    6.46
  -2  -7 -16   39.37    7.67
   2  -7  16   27.25    7.28
   2   7 -15   10.18    5.77
  -2  -7 -15    7.49    3.81
  -2   7  15    8.06    4.47
   2  -7  15    9.59    5.07
  -2  -7 -15    9.83    6.32
   2  -7  15    7.14    6.11
  -2  -7 -15   -0.43    5.91
  -2  -7 -15    6.50    3.75
  -2  -7 -15    7.25    5.20
   2  -7  14   81.44    8.31
  -2   7  14   80.63    7.38
  -2  -7 -14   71.23    6.29
   2   7 -14   62.77    8.70
  -2  -7 -14   75.19    6.69
   2  -7  14   76.58    8.84
  -2  -7 -14   74.27    8.90
  -2  -7 -14   75.92    8.23
  -2  -7 -13  143.42   10.42
  -2   7  13  171.02   10.19
  -2  -7 -13  163.04    9.09
  -2   7  13  144.26    7.51
   2   7 -13  156.57   12.07
  -2  -7 -13  160.67    9.55
  -2  -7 -13  167.20   11.79
   2  -7  13  158.38   11.17
   2  -7  13  150.04   10.60
  -2  -7 -12  184.21   11.44
  -2   7  12  206.72   11.25
  -2  -7 -12  213.28   10.31
   2  -7  12  200.17   11.93
  -2   7  12  179.11    8.80
   2  -7  12  174.39   12.06
  -2  -7 -12  206.62   10.99
   2   7 -12  182.15   13.50
   2   7 -12  213.41   13.84
   2  -7  11  228.69   13.26
   2   7 -11  214.34   13.94
   2  -7  11  229.20   12.18
   2  -7  11  229.39   12.73
  -2  -7 -11  232.74   10.95
  -2   7  11  222.13   10.10
   2   7 -11  240.81   14.42
  -2  -7 -11  229.44   11.55
  -2   7  11  216.54   11.65
  -2  -7 -11  209.19   12.07
  -2   7  10  311.48   12.48
  -2   7  10  324.87   14.34
  -2  -7 -10  286.39   13.89
   2  -7  10  316.32   15.41
   2   7 -10  279.69   15.58
   2  -7  10  318.13   14.02
   2  -7  10  329.11   15.19
  -2  -7 -10  322.75   13.00
  -2  -7 -10  308.06   13.63
   2   7 -10  298.99   16.22
  -2   7   9   10.98    4.42
   2  -7   9    6.22    4.53
   2   7  -9    9.93    5.75
   2  -7   9    3.67    4.74
  -2  -7  -9    7.33    1.46
   2  -7   9    8.48    4.90
  -2  -7  -9    5.48    3.91
  -2  -7  -9    9.55    4.34
  -2   7   9    9.67    3.69
   2   7  -9   12.47    5.85
  -2  -7  -9    9.96    4.09
  -2  -7  -8  562.31   14.51
   2   7  -8  544.50   22.44
  -2   7   8  554.69   18.73
  -2   7   8  505.80   24.21
   2  -7   8  589.16   21.26
  -2  -7  -8  612.24   19.40
   2  -7   8  567.21   18.71
   2   7  -8  559.68   22.06
   2  -7   8  585.44   21.75
  -2  -7  -8  584.35   20.09
  -2   7   8  591.33   20.70
  -2  -7  -8  562.72   19.35
  -2  -7  -7  820.72   21.04
   2   7  -7  840.21   29.40
  -2   7   7  852.79   25.38
  -2   7   7  851.51   32.52
  -2  -7  -7  876.74   25.14
   2  -7   7  864.19   27.40
   2  -7   7  830.01   24.37
   2   7  -7  852.21   28.35
   2  -7   7  836.74   27.52
  -2  -7  -7  845.42   26.45
  -2   7   7  872.09   27.05
  -2  -7  -7  838.05   24.86
  -2   7   6  266.27   12.87
   2   7  -6  267.34   14.64
  -2   7   6  291.61   18.66
  -2  -7  -6  254.57   11.32
   2  -7   6  258.86   12.91
  -2  -7  -6  290.33   12.94
  -2   7   6  254.65   11.81
   2  -7   6  259.26   10.86
  -2  -7  -6  256.86    8.97
  -2  -7  -6  297.41   11.56
   2   7  -6  285.24   23.37
   2  -7   6  230.86   12.87
   2   7  -6  246.12   13.35
   2  -7   5   52.36    6.65
   2   7  -5   39.61    6.30
  -2   7   5   34.54    8.25
  -2  -7  -5   44.18    3.94
  -2  -7  -5   41.97    4.97
  -2   7   5   46.73    5.91
   2   7  -5   40.79    7.96
  -2  -7  -5   41.53    4.63
   2   7  -5   34.03    6.39
   2  -7   5   43.83    4.40
  -2  -7  -5   41.71    5.67
  -2   7   5   46.17    5.47
  -2  -7  -4  331.46   11.40
  -2  -7  -4  315.07   14.09
   2   7  -4  348.44   14.19
  -2   7   4  355.51   15.13
  -2  -7  -4  333.64   13.29
   2   7  -4  333.79   15.08
   2  -7   4  315.18   14.66
   2   7  -4  325.39   15.92
   2  -7   4  329.05   10.99
  -2  -7  -4  340.40   14.56
  -2   7   4  339.30   13.82
   2  -7   3  537.42   15.19
   2   7  -3  564.29   17.91
   2   7  -3  591.09   20.65
  -2   7   3  599.30   19.76
  -2  -7  -3  551.80   20.19
   2  -7   3  558.91   20.39
  -2  -7  -3  550.99   16.84
  -2   7   3  567.30   20.30
  -2  -7  -3  541.16   18.64
  -2  -7  -2  529.16   16.90
  -2  -7  -2  533.16   18.57
  -2   7   2  557.16   20.14
   2  -7   2  528.09   14.11
   2  -7   2  609.08   21.56
   2   7  -2  550.31   16.99
  -2   7   2  577.15   19.81
  -2  -7  -2  557.19   20.54
   2  -7   2  549.59   20.11
   2   7  -2  553.83   19.68
  -2  -7  -1  733.09   21.18
  -2  -7  -1  737.31   22.86
   2  -7   1  769.75   24.64
   2   7  -1  718.21   19.68
   2  -7   1  667.19   16.60
  -2  -7  -1  707.74   24.80
  -2   7   1  734.10   24.36
   2  -7   1  761.66   24.22
   2   7  -1  736.40   23.26
   2   7   0  130.25   10.03
  -2  -7   0  128.85    8.50
   2   7   0  126.94    5.80
  -2  -7   0  126.78    7.56
   2   7   0  128.12    8.55
   2  -7   0  149.64    9.55
   2   7   0  127.00    8.69
  -2  -7   0  129.27    9.78
  -2   7   0  120.80    9.56
   2  -7   0  135.59    9.08
  -2  -7   1  691.66   25.98
  -2   7  -1  670.98   25.33
   2   7   1  705.17   23.19
  -2  -7   1  701.90   21.85
   2   7   1  714.07   25.26
   2  -7  -1  736.87   24.07
   2   7   1  732.41   22.64
   2  -7  -1  715.48   23.85
  -2   7  -2  544.84   22.75
  -2  -7   2  553.98   22.99
   2   7   2  527.91   21.27
  -2   7  -2  571.01   22.84
   2  -7  -2  564.61   20.39
  -2  -7   2  593.83   19.20
  -2   7  -2  555.14   15.89
   2   7   2  535.10   19.54
   2   7   2  569.87   18.80
   2  -7  -2  568.88   20.48
  -2  -7   3  589.23   19.85
  -2   7  -3  576.32   16.92
  -2   7  -3  568.31   24.10
  -2  -7   3  561.36   24.33
  -2   7  -3  594.34   23.72
   2   7   3  594.91   18.93
   2   7   3  564.83   22.08
   2  -7  -3  553.79   20.54
   2   7   3  577.44   20.20
   2  -7  -3  613.48   21.27
  -2  -7   4  380.26   15.10
   2  -7  -4  358.23   15.54
   2  -7  -4  372.63   15.90
  -2   7  -4  336.83   12.54
  -2   7  -4  357.07   19.07
  -2  -7   4  350.80   19.23
   2   7   4  368.66   16.89
  -2   7  -4  342.73   17.56
   2   7   4  342.73   13.08
   2   7   4  363.34   15.03
  -2  -7   5   38.15    5.58
  -2   7  -5   35.30    4.69
   2  -7  -5   28.11    2.77
  -2   7  -5   41.75    7.55
   2  -7  -5   33.04    5.96
   2   7   5   29.66    5.27
  -2  -7   5   32.65    8.55
   2  -7  -5   37.54    6.00
   2   7   5   33.30    6.20
  -2   7  -6  249.81   11.26
   2   7   6  269.91   14.50
  -2  -7   6  270.40   12.95
   2  -7  -6  248.92    8.90
   2   7   6  249.58   12.58
  -2   7  -6  229.24   14.82
   2  -7  -6  273.45   13.35
   2  -7  -6  269.67   13.39
  -2   7  -7  794.44   24.42
   2  -7  -7  802.60   25.99
   2   7   7  792.01   27.17
  -2  -7   7  807.81   25.79
   2  -7  -7  788.71   22.20
   2  -7  -7  821.43   26.08
  -2   7  -8  538.67   26.51
   2  -7  -8  606.61   21.57
   2  -7  -8  592.70   21.66
  -2  -7   8  599.64   21.68
   2  -7  -8  620.97   21.76
  -2   7  -8  591.43   20.60
   2   7   8  610.29   22.99
  -2  -7   9   13.83    5.59
   2  -7  -9    9.93    5.22
   2  -7  -9   13.57    5.61
   2  -7  -9    3.49    8.95
   2   7   9    3.29    4.88
  -2   7  -9    8.76    8.62
   2  -7 -10  304.50   14.99
   2  -7 -10  316.69   14.88
  -2   7 -10  314.20   20.87
   2   7  10  260.10   14.50
  -2  -7  10  283.72   14.73
   2  -7 -11  221.18   12.86
  -2   7 -11  235.62   18.05
   2  -7 -11  229.04   12.84
   2   7  11  222.88   13.37
  -2  -7  11  233.28   13.43
  -2   7 -11  210.77   15.13
  -2   7 -12  189.37   21.74
   2   7  12  184.50   12.07
  -2  -7  12  198.82   12.82
  -2   7 -12  189.51   14.65
   2  -7 -12  194.48   12.14
  -2   7 -13  171.83   16.80
  -2   7 -13  182.24   14.41
   2  -7 -13  197.45   12.19
  -2  -7  13  189.17   12.65
  -2   7 -14   81.23   13.61
  -2   7 -14   70.59   10.23
   2  -7 -14   84.26    8.68
  -2   7 -15    5.45    7.84
  -2  -7  15   -1.90   11.93
   2  -7 -15    4.57    5.24
  -2   7 -15    8.70    6.99
  -2   7 -16   21.96    9.16
   2  -7 -16   23.26    6.58
  -2   7 -16   28.27    8.84
  -2   7 -17    2.35    8.45
   2  -7 -17    9.02    5.46
  -2   7 -17    3.30    7.13
  -2   7 -18    5.48    9.89
   2  -7 -18   13.44    5.97
  -2   7 -18    3.39    7.67
  -2   7 -19   94.05   12.64
  -2   7 -19   67.53   12.04
  -2   7 -20   12.85    8.58
  -2   7 -20   17.59    9.67
  -2   7 -21   72.94   11.99
  -2   7 -21   60.87   11.93
  -2   7 -22   68.55   11.43
  -2   7 -23    2.83    8.16
   2   8 -22   11.13    7.31
  -2  -8 -22   28.57    7.78
   2   8 -21   26.23    8.06
  -2   8  21   25.60    5.54
  -2  -8 -21   34.85    9.32
  -2  -8 -21   45.16    8.59
  -2  -8 -20  146.85   13.50
   2   8 -20  184.82   14.66
  -2  -8 -20  178.88   13.41
  -2   8  20  172.93   10.77
   2   8 -19   54.01   10.86
   2   8 -19   38.80    8.75
  -2   8  19   52.89    6.60
  -2  -8 -19   45.36    8.86
  -2  -8 -19   64.99    8.81
   2   8 -18    7.35    6.67
  -2   8  18   12.92    4.58
  -2  -8 -18    8.55    5.93
  -2  -8 -18   27.82    7.08
   2   8 -17   24.48    7.37
  -2   8  17   32.63    5.74
  -2  -8 -17   23.09    6.70
  -2  -8 -17   17.97    6.80
   2  -8  17   20.48    7.51
  -2  -8 -16   51.29    6.08
  -2  -8 -16   47.05    7.51
   2   8 -16   49.94    8.89
  -2   8  16   46.51    6.57
  -2  -8 -16   50.24    8.33
   2  -8  16   25.43    8.23
   2   8 -15  129.71   12.07
  -2  -8 -15  155.43    9.46
  -2  -8 -15  120.61   10.42
   2   8 -15  123.52   12.72
  -2  -8 -15  138.91   11.38
   2  -8  15  144.60   11.43
  -2  -8 -15  157.67    9.78
  -2   8  15  144.26    9.98
  -2  -8 -14   49.05    7.97
   2  -8  14   42.56    7.65
   2   8 -14   36.63    7.89
  -2  -8 -14   43.45    6.09
  -2  -8 -14   50.59    7.26
  -2   8  14   53.37    9.13
  -2  -8 -14   44.65    5.95
  -2   8  14   36.25    4.75
   2   8 -14   33.57    8.09
   2  -8  14   44.03    7.16
  -2   8  14   39.71    6.13
   2   8 -13   15.32    7.25
  -2   8  13   28.15    4.58
  -2  -8 -13   28.18    6.99
   2  -8  13   26.88    6.61
   2   8 -13   19.79    6.96
  -2  -8 -13   21.10    5.66
  -2   8  13   23.58    7.40
  -2  -8 -13   20.75    5.34
  -2  -8 -13   20.49    4.96
   2  -8  13   22.35    6.23
  -2   8  13   30.95    5.76
   2   8 -12   57.35    9.00
  -2   8  12   57.06    5.88
   2  -8  12   50.07    7.08
   2   8 -12   54.07    8.18
  -2  -8 -12   58.09    6.71
  -2  -8 -12   68.04    7.75
  -2  -8 -12   59.62    6.66
  -2   8  12   45.40    8.57
   2  -8  12   55.14    7.54
  -2   8  12   66.20    7.33
   2  -8  11  130.85   10.35
  -2  -8 -11  133.22    9.04
   2   8 -11  116.45   11.13
  -2   8  11  129.88    8.50
  -2   8  11  150.65   10.08
   2  -8  11  125.20    9.48
   2  -8  11  123.33   10.46
   2   8 -11  139.48   12.10
  -2  -8 -11  132.22    9.31
  -2  -8 -11  138.87    9.73
  -2   8  11  134.90   12.90
  -2   8  10   79.74    7.08
   2   8 -10   82.42    9.65
  -2   8  10   83.50   10.92
   2  -8  10   92.13    8.87
  -2  -8 -10   86.10    7.28
   2  -8  10   70.54    7.53
   2  -8  10   85.55    8.86
   2   8 -10   91.19    9.98
  -2  -8 -10   91.81    7.95
  -2   8  10   88.53    8.04
  -2  -8 -10   85.10    7.62
  -2  -8  -9  158.02    6.07
   2   8  -9  158.87   12.91
  -2   8   9  176.02   10.00
  -2   8   9  198.07   15.98
   2  -8   9  171.62   11.35
  -2  -8  -9  188.05   10.35
   2  -8   9  165.47   10.50
   2  -8   9  188.31   11.99
   2   8  -9  171.02   12.75
  -2  -8  -9  185.28   11.13
  -2   8   9  183.27   11.17
  -2  -8  -9  148.88    9.29
  -2   8   8  309.31   14.71
  -2  -8  -8  281.09    9.46
   2   8  -8  288.79   16.35
  -2   8   8  294.37   13.34
  -2   8   8  303.05   18.56
  -2  -8  -8  322.54   14.17
   2  -8   8  299.55   15.05
  -2  -8  -8  281.72   14.07
   2   8  -8  302.27   16.24
   2  -8   8  278.36   14.74
  -2  -8  -8  303.71   12.27
   2  -8   8  294.47   12.55
  -2   8   7   98.24    8.55
  -2  -8  -7   87.27    5.29
   2   8  -7   82.27    9.27
  -2   8   7   94.17    7.59
  -2   8   7   90.61   10.94
  -2  -8  -7   99.69    7.57
   2  -8   7   86.82    8.48
   2   8  -7   90.92    9.27
  -2  -8  -7   94.44    8.33
   2  -8   7   92.64    8.83
  -2  -8  -7   88.51    6.17
   2   8  -7   72.41   13.48
   2  -8   7   95.15    6.94
  -2   8   6  174.78   11.11
  -2  -8  -6  173.47    7.79
  -2   8   6  175.97   10.43
   2   8  -6  166.41   12.35
  -2   8   6  207.03   15.34
   2  -8   6  183.47   11.71
  -2  -8  -6  173.63    9.79
  -2  -8  -6  166.64    8.96
   2   8  -6  165.96   12.90
   2   8  -6  193.85   12.44
  -2  -8  -6  192.80   11.60
   2  -8   6  179.33   11.52
   2  -8   6  185.23    8.80
   2  -8   5  114.53    9.40
  -2   8   5  118.52    8.75
  -2  -8  -5  117.87    9.73
   2   8  -5   99.33    9.91
  -2  -8  -5  113.58    6.50
  -2   8   5  147.49   14.12
   2   8  -5  112.36    9.58
   2   8  -5  114.62    9.33
   2  -8   5  123.15    6.84
  -2   8   5  112.59    9.16
  -2  -8  -5  110.45    7.98
   2  -8   4   65.35    4.88
   2   8  -4   61.96    5.84
   2   8  -4   72.88    8.01
  -2  -8  -4   55.93    7.41
  -2   8   4   65.26    6.93
   2  -8   4   65.58    7.69
  -2  -8  -4   70.87    5.46
  -2  -8  -4   57.95    6.15
  -2   8   4   65.44    7.18
  -2  -8  -3  208.44    9.36
  -2  -8  -3  183.40   10.34
   2  -8   3  184.67    7.38
   2  -8   3  215.53   13.38
   2   8  -3  208.55    9.14
  -2  -8  -3  209.30   12.98
  -2   8   3  213.64   11.50
   2  -8   3  198.74   11.88
   2   8  -3  217.77   12.53
  -2  -8  -2  547.60   17.26
   2   8  -2  505.63   15.21
   2  -8   2  468.36   13.27
   2  -8   2  583.74   21.60
   2   8  -2  542.88   20.42
  -2  -8  -2  525.05   22.11
  -2   8   2  535.80   19.77
   2  -8   2  517.89   19.82
  -2  -8  -2  529.64   18.96
   2  -8   1  389.62   16.47
  -2  -8  -1  391.33   14.15
   2   8  -1  405.75   18.58
   2  -8   1  395.98   17.09
  -2  -8  -1  386.10   15.59
   2   8  -1  417.39   17.14
  -2   8   1  414.15   16.61
  -2  -8  -1  394.01   19.00
   2   8  -1  378.30   10.66
   2   8  -1  408.19   16.63
   2   8   0  143.75   11.00
  -2  -8   0  136.39    9.29
  -2  -8   0  129.36   11.60
  -2  -8   0  153.75    8.79
   2  -8   0  151.78   10.35
   2   8   0  148.86   10.18
   2  -8   0  145.79   10.07
   2   8   0  151.79   10.03
  -2   8   0  153.41   10.46
   2   8   1  381.42   18.24
  -2  -8   1  383.55   20.10
  -2  -8   1  373.90   16.15
  -2  -8   1  392.75   15.14
   2  -8  -1  363.14   16.54
   2   8   1  383.55   16.53
   2  -8  -1  364.63   16.15
   2   8   1  378.79   15.77
  -2   8  -1  401.17   17.59
   2   8   2  522.93   22.46
   2  -8  -2  603.67   22.01
  -2  -8   2  614.39   21.82
  -2  -8   2  554.33   25.75
  -2  -8   2  565.88   19.91
   2   8   2  590.77   21.36
  -2   8  -2  564.52   22.74
   2   8   2  566.05   20.11
   2  -8  -2  596.94   21.41
  -2   8  -3  220.67   14.11
   2   8   3  210.42   11.94
  -2  -8   3  190.50   15.46
  -2  -8   3  215.35   12.21
   2   8   3  217.05   13.51
  -2   8  -3  226.77    8.31
   2  -8  -3  209.72   12.44
   2  -8  -3  236.69   12.53
  -2  -8   3  238.48   11.89
   2   8   3  209.52   11.05
  -2   8  -3  231.48   14.96
  -2  -8   4   82.38    7.70
   2   8   4   75.80    8.50
   2  -8  -4   78.85    7.67
   2   8   4   77.64    7.67
  -2   8  -4   72.58    9.46
   2  -8  -4   84.63    8.38
  -2   8  -4   83.39    9.95
  -2  -8   4   73.53   11.77
  -2   8  -4   70.90    5.23
  -2  -8   5  106.01    8.58
   2   8   5  108.13   10.01
   2  -8  -5  111.20    9.47
   2  -8  -5  104.62    8.70
  -2   8  -5  106.17    6.84
  -2  -8   5  122.46   14.40
  -2   8  -5  108.19   11.08
  -2   8  -5  112.07   12.52
   2   8   5  114.40    9.18
   2  -8  -6  176.75   11.72
   2   8   6  180.17   11.25
  -2   8  -6  177.10    9.40
   2   8   6  171.32   12.17
  -2  -8   6  179.69   11.12
   2  -8  -6  199.18   11.54
  -2   8  -6  196.50   14.26
   2  -8  -7  122.10    9.88
   2   8   7  117.96    9.37
   2  -8  -7   92.22    4.41
   2   8   7  113.18   10.20
  -2   8  -7  116.83   11.72
   2  -8  -7  122.72    9.42
  -2  -8   7  110.77    9.20
  -2   8  -7  105.28    7.78
   2  -8  -8  265.60    9.83
  -2  -8   8  279.44   14.46
  -2   8  -8  281.34   13.21
   2  -8  -8  311.14   15.54
   2   8   8  288.53   15.86
   2  -8  -8  286.32   14.11
  -2   8  -8  283.09   17.51
   2  -8  -9  198.51    9.86
  -2  -8   9  205.00   12.53
  -2   8  -9  195.68   11.35
   2   8   9  192.35   12.91
  -2   8  -9  214.57   20.28
   2  -8  -9  199.48   12.80
   2  -8  -9  199.81   11.86
   2  -8 -10   90.94    9.15
   2  -8 -10   88.71    8.35
   2   8  10   76.53    8.99
   2  -8 -10   71.69    8.17
  -2   8 -10  101.98   13.11
  -2  -8  10  100.83    9.48
   2  -8 -11  123.29   10.30
   2   8  11  116.87   10.39
  -2   8 -11   99.42   12.93
  -2  -8  11  109.65   10.08
   2  -8 -11  127.97    9.81
   2   8  12   62.75    8.02
  -2   8 -12   67.78   11.06
   2  -8 -12   64.81    8.48
   2  -8 -12   51.82    7.28
   2   8  13   13.52    5.94
   2  -8 -13   19.37    5.90
  -2   8 -13    8.98    7.34
   2  -8 -13   15.90    6.21
  -2   8 -14   41.88    9.78
   2  -8 -14   48.40    7.80
  -2   8 -14   40.95    9.42
   2  -8 -14   51.02    7.11
   2  -8 -15  154.79   10.73
   2  -8 -15  138.87   11.28
  -2   8 -15  137.95   15.06
  -2   8 -15  165.21   14.89
   2  -8 -16   43.10    7.73
  -2   8 -16   36.87   11.08
  -2   8 -16   28.70    9.07
   2  -8 -16   34.28    6.71
   2  -8 -17   32.37    6.96
  -2   8 -17   17.72    9.14
  -2   8 -17   36.62    9.89
  -2   8 -18    4.41    8.36
  -2   8 -18    8.12    8.86
  -2   8 -19   27.77   10.57
  -2   8 -19   47.64   11.12
  -2   8 -20  208.41   17.57
  -2   8 -21   24.80   10.07
  -2  -9 -21   20.69    7.32
  -2  -9 -20   24.63    7.19
   2   9 -19  106.38   12.72
  -2  -9 -19  147.11   11.86
  -2  -9 -18   49.61    8.23
   2   9 -18    6.81    7.91
  -2   9  17  123.39   10.01
   2   9 -17  121.43   13.65
   2   9 -17  104.75   12.84
  -2  -9 -17  130.00   11.48
   2   9 -16   11.26    7.96
  -2   9  16    7.53    5.12
  -2  -9 -16    8.67    5.62
  -2  -9 -16   12.89    6.77
   2  -9  16    7.24    6.86
   2   9 -16    4.22    6.36
   2   9 -15    1.78    6.26
   2   9 -15   -2.56    7.12
  -2   9  15    5.62    3.56
  -2   9  15    2.67    4.75
  -2  -9 -15    4.94    4.53
  -2  -9 -15   -0.41    5.21
  -2  -9 -15    4.75    5.98
   2  -9  15    3.23    6.38
  -2   9  15    5.13    6.41
   2  -9  14   53.49    8.25
  -2  -9 -14   60.16    8.19
   2   9 -14   48.56    8.82
  -2  -9 -14   61.18    7.50
  -2  -9 -14   49.50    7.31
   2   9 -14   56.35    9.91
  -2  -9 -14   58.05    7.78
  -2   9  14   60.42   10.09
  -2   9  14   51.20    7.16
  -2   9  14   49.69    5.86
  -2  -9 -13   33.94    6.22
  -2  -9 -13   30.30    6.64
   2   9 -13   24.24    8.29
  -2   9  13   24.22    4.95
  -2  -9 -13   33.81    7.21
   2  -9  13   15.84    6.84
   2   9 -13   25.73    8.30
  -2   9  13   29.82    9.29
  -2  -9 -13   37.25    6.64
  -2   9  13   29.16    6.22
  -2  -9 -12   16.60    5.91
  -2  -9 -12   26.50    5.66
   2   9 -12   27.71    8.09
  -2   9  12   22.01    7.93
   2   9 -12   19.84    7.39
  -2   9  12   22.26    5.02
   2  -9  12   21.98    6.20
  -2  -9 -12   29.06    5.92
  -2   9  12   23.14    5.96
  -2  -9 -11  189.57   13.04
  -2  -9 -11  200.26   10.89
   2  -9  11  194.14   11.40
  -2   9  11  204.89   15.52
   2   9 -11  217.96   15.23
  -2   9  11  206.39   11.57
  -2  -9 -11  222.42   12.12
   2   9 -11  207.43   15.05
  -2   9  11  211.53   12.68
  -2  -9 -10    1.32    4.73
  -2  -9 -10    2.59    3.50
   2   9 -10   -2.15    6.77
  -2   9  10    8.88    6.97
   2   9 -10   -1.10    5.83
  -2   9  10    1.00    4.39
  -2  -9 -10   -2.25    4.90
  -2   9  10    1.60    4.68
   2  -9  10    2.31    4.74
   2   9  -9   92.43   10.27
  -2   9   9   69.51    7.34
   2   9  -9   65.44    9.06
   2   9  -9   74.37   14.32
  -2  -9  -9   58.07    5.25
  -2   9   9   81.35    8.52
  -2  -9  -9   74.36    8.81
  -2   9   9   69.53   10.51
  -2  -9  -9   67.86    4.59
   2  -9   9   64.65    6.99
  -2  -9  -9   72.83    7.45
   2   9  -8   73.80    9.32
  -2   9   8   73.37    7.68
   2   9  -8   82.56   10.31
  -2  -9  -8   59.83    5.40
   2   9  -8   76.38   12.36
   2  -9   8   66.03    6.62
  -2  -9  -8   70.67    8.34
  -2  -9  -8   77.57    5.07
   2  -9   8   59.67    8.02
  -2   9   8   79.31   11.06
  -2  -9  -8   74.44    7.81
   2   9  -7  152.04   12.10
  -2  -9  -7  151.03   11.72
   2   9  -7  135.54   12.01
  -2   9   7  143.30   10.10
   2   9  -7  142.97   12.24
   2  -9   7  139.67    8.32
   2  -9   7  145.55   10.83
  -2  -9  -7  143.71    7.25
  -2   9   7  156.78   14.84
   2  -9   7  142.80   11.08
  -2  -9  -7  152.95   10.06
   2   9  -6  148.35   11.83
  -2  -9  -6  134.14   11.55
   2   9  -6  146.17   11.94
  -2   9   6  107.29    9.53
   2   9  -6  148.25    9.57
   2  -9   6  120.59    7.36
   2  -9   6  133.83   10.54
  -2  -9  -6  130.35    7.23
  -2   9   6  168.61   15.90
  -2  -9  -6  125.95    9.07
   2   9  -5  470.86   20.61
   2  -9   5  437.22   18.83
  -2  -9  -5  443.06   20.90
  -2  -9  -5  447.40   15.01
  -2   9   5  423.51   18.30
   2   9  -5  426.80   15.55
   2  -9   5  410.37   13.92
  -2   9   5  497.68   25.13
  -2  -9  -5  436.02   17.37
  -2  -9  -4    1.27    3.57
  -2   9   4   -5.93    6.52
   2  -9   4    0.94    3.48
   2   9  -4    3.07    5.49
   2  -9   4    7.24    5.29
  -2  -9  -4    6.34    6.96
   2   9  -4    4.06    3.85
  -2  -9  -4    2.55    4.18
   2   9  -3  110.35    5.62
   2  -9   3   93.77    5.34
   2  -9   3  131.37   10.56
  -2  -9  -3  143.06   14.11
  -2  -9  -3  115.80    8.73
   2  -9   3  115.34    9.64
  -2   9   3  100.23    9.67
   2   9  -3  117.12   10.11
  -2  -9  -3  118.95    7.63
  -2  -9  -2  102.26    7.36
   2   9  -2  100.14   10.14
   2  -9   2  100.45    9.62
  -2  -9  -2  111.61    8.65
  -2  -9  -2  128.68   14.58
   2  -9   2  116.01    9.39
  -2   9   2  122.97   10.25
   2   9  -2  102.19    9.43
   2   9  -1  418.37   20.39
  -2  -9  -1  445.63   23.74
  -2  -9  -1  418.20   17.51
   2  -9   1  409.71   18.67
   2   9  -1  488.81   20.71
  -2  -9  -1  411.70   15.83
  -2   9   1  441.54   19.22
   2  -9   1  435.48   18.37
   2   9  -1  439.39   18.89
   2   9   0   53.35    7.32
  -2   9   0   63.47    8.53
  -2  -9   0   68.53   14.59
  -2  -9   0   54.27    6.79
   2  -9   0   38.81    7.04
   2   9   0   76.92   10.04
  -2  -9   0   43.21    5.91
   2   9   0   55.23    8.23
   2  -9   0   45.21    7.18
  -2  -9   1  445.21   17.33
   2   9   1  449.22   21.18
  -2  -9   1  535.85   27.68
  -2  -9   1  454.24   18.86
   2  -9  -1  450.64   19.47
   2   9   1  491.79   20.35
  -2   9  -1  483.80   20.47
   2   9   1  452.45   18.79
   2  -9  -1  460.26   18.97
  -2  -9   2  106.42    8.49
   2   9   2  107.43   10.72
  -2  -9   2  118.95    9.62
  -2  -9   2  169.28   19.77
   2   9   2  122.51   10.62
   2   9   2  110.98    8.98
   2  -9  -2  106.27    9.31
  -2   9  -2  191.16   13.09
   2  -9  -2  117.66    9.84
   2   9   3  112.40   10.59
   2   9   3  106.96    9.90
   2  -9  -3  116.18    9.86
  -2  -9   3  126.52   18.10
  -2  -9   3  120.24    9.70
  -2  -9   3  104.54    8.64
   2  -9  -3  111.87    9.27
  -2   9  -4    0.56    6.80
  -2  -9   4   -3.17   12.75
  -2  -9   4    6.44    4.79
  -2  -9   4    9.75    5.00
   2  -9  -4    7.72    5.70
   2   9   4    0.38    5.78
   2  -9  -4    5.25    4.81
   2   9   4    6.98    5.87
   2  -9  -5  466.92   19.13
  -2   9  -5  480.72   23.38
  -2  -9   5  454.50   18.79
   2   9   5  450.78   19.30
   2  -9  -5  484.36   20.37
   2   9   5  489.94   22.02
  -2   9  -5  501.32   22.28
  -2  -9   5  521.26   20.93
  -2   9  -5  467.81   14.78
  -2   9  -6  144.93   12.39
  -2   9  -6  146.63   13.25
  -2  -9   6  161.36   11.64
   2  -9  -6  148.52   11.28
   2   9   6  130.52   11.75
   2   9   6  125.51   10.21
  -2  -9   6  143.25   10.37
  -2   9  -6  134.10    7.80
   2  -9  -6  147.87   10.36
  -2   9  -7  181.38   14.50
  -2  -9   7  170.90   12.07
  -2   9  -7  153.26    8.97
   2   9   7  162.15   11.38
   2  -9  -7  167.98   10.85
  -2  -9   7  156.30   11.14
   2   9   7  163.29   12.70
   2  -9  -7  161.46   11.84
   2  -9  -8   89.57    9.61
   2  -9  -8   67.55    7.65
  -2   9  -8   74.47   10.41
  -2   9  -8   76.74    7.15
  -2  -9   8   79.18    8.57
   2   9   8   83.10    9.96
   2  -9  -9   78.20    9.13
  -2  -9   9   68.12    8.43
   2   9   9   62.94    9.20
   2  -9  -9   72.58    7.67
  -2   9  -9   93.33   11.82
  -2   9  -9   61.86    6.92
  -2   9 -10   -0.35    4.55
   2   9  10   -0.50    5.59
   2  -9 -10    2.65    2.55
   2  -9 -10    1.78    5.89
   2  -9 -10    4.10    4.96
  -2   9 -10    0.65    7.30
  -2   9 -10    1.24    6.76
   2  -9 -11  215.37   13.92
   2   9  11  205.61   14.09
  -2   9 -11  165.10   14.45
  -2   9 -11  186.75   11.88
   2  -9 -11  164.77    8.64
   2  -9 -11  196.29   11.72
   2   9  12   22.03    6.81
   2  -9 -12   15.68    4.79
   2  -9 -12   24.65    7.03
   2  -9 -12   26.89    6.24
  -2   9 -12   27.33    8.75
  -2   9 -12   19.51    5.78
  -2   9 -13   49.20   11.24
   2  -9 -13   29.16    7.29
   2  -9 -13   32.91    6.47
   2   9  13   34.49    7.46
  -2   9 -14   48.77   10.37
   2  -9 -14   54.15    8.90
   2  -9 -14   50.96    7.24
   2   9  14   45.04    7.89
   2  -9 -15    7.95    6.62
  -2   9 -15    8.95    7.82
  -2   9 -15    5.89    7.76
   2  -9 -16   15.46    7.41
  -2   9 -16    9.11    8.49
  -2   9 -16   30.47    9.66
  -2   9 -17  120.49   14.67
  -2   9 -17  133.93   15.53
  -2   9 -18   42.95   11.38
  -2 -10 -18   97.61   10.02
  -2 -10 -17   37.63    7.28
   2  10 -16   36.82    9.50
  -2 -10 -16   44.35    8.10
   2  10 -15   53.26   10.83
  -2  10  15   91.41   12.05
  -2 -10 -15   72.55    9.02
   2  10 -15   89.85   12.48
  -2  10  14   37.13    6.22
   2  10 -14   26.90    9.47
   2  10 -14   47.77   10.34
  -2 -10 -14   59.31    8.31
  -2  10  14   38.65   10.11
  -2 -10 -13   45.11    8.92
   2  10 -13   39.79    9.15
   2  10 -13   44.29    9.77
  -2  10  13   37.84    6.17
  -2 -10 -13   43.03    7.60
  -2  10  13   38.65    9.53
  -2  10  12   18.13    8.67
   2  10 -12   13.73    7.47
  -2  10  12   15.96    5.27
  -2 -10 -12   16.01    6.55
  -2 -10 -12   21.26    7.39
  -2 -10 -12   24.91    6.53
   2  10 -12   12.66    7.43
  -2 -10 -11  205.16   15.47
  -2  10  11  224.20   12.80
  -2 -10 -11  243.20   13.46
   2  10 -11  221.40   16.48
   2  10 -11  193.97   15.44
   2  10 -11  187.76   20.78
  -2  10  11  239.27   17.29
  -2  10  10  198.81   16.44
  -2  10  10  179.78   11.80
   2  10 -10  175.27   14.75
   2  10 -10  201.16   15.33
   2 -10  10  178.42   10.92
  -2 -10 -10  192.46   14.79
   2  10 -10  174.93   17.65
  -2 -10 -10  188.41   11.90
  -2 -10  -9   25.20    7.58
   2  10  -9   30.59    8.49
  -2  10   9   37.40    9.77
   2  10  -9   33.47    8.03
  -2  10   9   33.93    6.55
  -2 -10  -9   41.54    6.68
   2  10  -9   30.46    9.94
   2 -10   9   26.19    5.80
   2  10  -8  333.04   18.67
   2  10  -8  270.34   17.66
  -2  10   8  292.13   15.37
   2  10  -8  281.92   14.22
  -2 -10  -8  288.25   18.39
  -2 -10  -8  338.18   11.80
  -2  10   8  290.73   19.43
   2 -10   8  255.69   12.22
  -2 -10  -8  297.05   14.94
  -2 -10  -7   55.71    9.46
   2  10  -7   70.68    9.98
  -2 -10  -7   69.84    5.83
  -2  10   7   61.32    7.88
   2  10  -7   72.81   10.02
   2  10  -7   63.57    6.59
   2 -10   7   57.12    5.90
  -2 -10  -7   79.20    8.56
  -2  10   7   82.73   11.70
  -2 -10  -6    4.49    6.54
  -2 -10  -6    6.62    4.75
  -2  10   6   -2.82    7.74
   2  10  -6    0.65    3.45
  -2 -10  -6    0.43    3.80
  -2  10   6    2.48    4.46
   2 -10   6    1.80    3.62
   2  10  -6    2.64    6.15
  -2 -10  -5   22.39    8.58
  -2 -10  -5   23.38    4.73
  -2  10   5   24.72    6.26
  -2  10   5   24.79    8.73
   2  10  -5   22.86    3.73
   2 -10   5   16.31    3.80
  -2 -10  -5   26.73    5.61
   2  10  -5   23.53    7.30
  -2 -10  -4  169.98    9.44
  -2  10   4  183.48   12.21
  -2 -10  -4  161.84   10.60
   2  10  -4  167.75   12.97
  -2 -10  -4  178.43   15.36
   2 -10   4  167.27   11.82
   2 -10   4  141.85    6.65
  -2  10   4  172.02   15.67
   2  10  -3  100.75   10.81
  -2 -10  -3  111.54   13.23
   2  10  -3  115.64   10.65
  -2 -10  -3  116.30    9.42
  -2  10   3  105.54    9.86
   2 -10   3  109.63    9.78
   2  10  -3  130.48   11.48
  -2 -10  -3  107.18    7.81
   2  10  -2  246.08   14.45
  -2 -10  -2  212.59   17.52
  -2 -10  -2  211.82   12.58
   2  10  -2  208.45   14.09
  -2  10   2  204.03   13.45
   2  10  -2  239.44   15.80
   2 -10   2  211.75   13.01
  -2 -10  -2  234.35   11.37
   2  10  -1  146.64   11.24
  -2 -10  -1  128.67   14.31
  -2 -10  -1  143.96   10.41
   2  10  -1  129.12   11.18
  -2  10   1  144.18   11.24
   2  10  -1  141.31   12.29
   2 -10   1  132.30   10.40
  -2 -10  -1  125.95    8.81
  -2 -10   0   30.64    5.68
  -2  10   0   23.93    6.34
   2  10   0   32.80    7.16
   2  10   0   25.38    7.27
   2  10   0   31.64    6.99
   2 -10   0   28.68    6.21
  -2 -10   0   28.58    6.14
  -2  10  -1  138.20   11.34
   2  10   1  135.01   10.77
   2  10   1  131.23   10.65
   2 -10  -1  122.76    9.96
   2  10   1  135.70   12.48
  -2 -10   1  136.65    9.61
  -2  10  -2  217.23   13.99
   2  10   2  199.86   12.44
   2 -10  -2  207.90   12.57
   2  10   2  234.57   13.57
  -2 -10   2  201.10   11.74
   2  10   2  199.04   14.69
   2 -10  -3  107.08    9.42
  -2  10  -3  107.54   10.45
   2  10   3  105.50    9.59
  -2 -10   3   95.79    8.59
   2  10   3   91.60   10.48
   2 -10  -4  187.38   11.76
  -2  10  -4  179.13   13.06
   2  10   4  178.69   12.01
  -2 -10   4  164.53   10.99
   2  10   4  166.30   13.57
  -2  10  -5   13.15    8.19
  -2  10  -5   18.64    6.70
   2 -10  -5   22.05    5.81
   2  10   5   22.23    5.90
  -2 -10   5   16.00    5.44
   2  10   5   23.44    7.15
  -2  10  -6    1.35    2.60
   2  10   6    2.23    6.10
   2  10   6    2.13    5.11
  -2  10  -6   -0.52    5.25
  -2 -10   6    4.65    5.31
   2 -10  -6    1.43    5.10
  -2  10  -6   10.30    7.85
   2  10   7   58.55    9.56
   2 -10  -7   63.52    7.75
  -2  10  -7   44.71    9.85
   2  10   7   66.28    8.33
  -2  10  -7   57.12    5.51
  -2  10  -7   61.04    8.96
  -2 -10   7   69.56    8.14
   2  10   8  290.99   17.54
   2 -10  -8  303.81   14.70
  -2  10  -8  293.40   19.54
  -2  10  -8  297.73   12.76
   2  10   9   48.36    8.82
   2 -10  -9   35.58    6.56
  -2  10  -9   34.57    5.57
  -2  10  -9   29.57    8.87
  -2  10 -10  186.25   11.21
   2  10  10  203.63   14.88
  -2  10 -10  174.91   16.16
   2 -10 -10  192.22   11.66
   2  10  11  214.40   15.16
  -2  10 -11  213.43   15.82
  -2  10 -11  207.02   17.43
   2 -10 -11  230.22   12.74
  -2  10 -11  202.72   12.21
  -2  10 -12   11.07    8.44
   2  10  12   12.87    6.85
  -2  10 -12   19.44    5.85
  -2  10 -13   46.88   10.89
  -2  10 -13   60.43   10.57
   2  10  13   44.69    8.47
  -2  10 -13   50.74    7.69
   2  10  14   45.54    8.32
  -2  10 -14   38.95    7.35
  -2  10 -15  102.59   13.27
  -2  10 -15   64.75    9.10
  -2  10 -16   40.37    8.35
  -2  10 -17   20.91    7.75
  -2  11  13   26.31    5.98
   2  11 -13   41.74   10.26
  -2  11  12   11.69    5.56
   2  11 -12   11.02    8.20
  -2 -11 -12   11.46    6.27
  -2  11  12    9.24    8.42
   2  11 -11   46.97    9.32
   2  11 -11   61.78   10.82
  -2  11  11   54.34    7.76
  -2  11  11   50.21   11.05
   2  11 -10   98.27   11.92
  -2  11  10  101.60   10.00
   2  11 -10  131.80   13.56
  -2  11  10  125.24   14.50
   2  11  -9   15.12    7.63
   2  11  -9    4.46    7.46
  -2  11   9    6.67    5.54
  -2  11   9   18.71    8.73
  -2  11   8  112.48   13.47
   2  11  -8  119.55   13.00
   2  11  -8  110.15   12.50
  -2  11   8  118.09   10.53
  -2  11   7  133.53   11.19
   2  11  -7  138.54   13.50
   2  11  -7  116.11    7.00
   2  11  -6   15.86    7.87
  -2  11   6   16.28    5.99
  -2  11   6   19.22    8.80
   2  11  -5  180.12   14.48
  -2  11   5  156.68   15.95
  -2  11   5  153.16   12.12
  -2 -11  -4   14.88    4.82
   2  11  -4    5.54    6.66
   2  11  -4   12.57    7.00
  -2  11   4   16.59    9.61
   2  11  -4    6.31    6.13
  -2  11   4    5.28    6.04
  -2 -11  -3    7.19    4.48
  -2  11   3   -5.35    8.86
   2  11  -3    2.84    6.50
   2  11  -3    3.21    6.53
   2  11  -3    3.76    6.13
  -2  11   3    4.87    5.74
   2  11  -2   86.83   10.63
  -2  11   2   57.83    8.54
   2  11  -2   72.84   10.63
   2  11  -2   88.70   10.26
  -2 -11  -2   83.50    7.67
  -2  11   1  100.48   10.66
   2  11  -1   99.40   11.77
   2  11  -1  103.42   10.61
   2  11  -1  102.04   10.75
  -2 -11  -1  103.46    8.58
  -2 -11   0    0.97    4.48
   2  11   0   -1.36    6.17
   2  11   0    4.30    6.40
  -2  11   0   -2.55    6.41
   2  11   0   -2.39    6.15
   2 -11  -1  109.66    9.84
  -2  11  -1   79.73   10.13
   2  11   1   97.65   10.23
   2  11   1   99.95   11.44
   2  11   1  104.13   10.29
  -2 -11   1   89.33    8.42
  -2 -11   2   84.79    8.37
  -2  11  -2   74.44    9.94
   2 -11  -2   82.77    8.59
   2  11   2   78.05    9.28
   2  11   2   82.67   10.75
   2  11   3   -3.70    6.50
   2 -11  -3    5.36    5.41
  -2 -11   3    6.92    5.06
   2  11   3   -0.89    5.75
  -2  11  -3   -3.17    6.91
   2  11   4   16.69    7.07
  -2 -11   4   15.53    5.67
  -2  11  -4   11.24    6.56
   2  11   4   13.86    5.94
   2 -11  -4   13.18    5.50
   2 -11  -5  154.87   10.95
  -2  11  -5  138.06   12.57
   2  11   5  147.51   13.70
   2  11   5  139.58   11.38
  -2  11  -6   11.08    6.63
   2  11   6   12.95    7.35
   2 -11  -6   15.02    5.54
   2  11   6   17.88    6.44
   2 -11  -7  144.63   10.65
   2  11   7  160.50   12.26
  -2  11  -7  151.24   15.20
  -2  11  -7  140.30   12.71
   2  11   7  147.50   13.76
  -2  11  -8   90.39    5.65
  -2  11  -8  111.30   11.65
   2  11   8  101.58   11.76
   2 -11  -8  103.57    9.36
  -2  11  -8   99.94   12.94
  -2  11  -9   -0.74    7.99
   2  11   9   18.26    7.72
  -2  11  -9    4.32    4.03
  -2  11  -9   16.36    7.61
  -2  11 -10   96.66   13.45
   2  11  10  101.69   11.62
  -2  11 -10   89.28    7.73
  -2  11 -11   46.60   11.17
  -2  11 -11   43.29    6.47
   2  11  11   54.39    9.58
  -2  11 -12   12.73    9.28
   2  11  12   10.48    7.06
   2  11  13   30.82    7.98
   2  11  14   19.37    7.33
   2  11  15   13.95    6.84
  -2  12  11   34.08    7.49
  -2  12  10   24.62    7.31
   2  12 -10   34.74   10.32
  -2  12   9    5.44    6.08
   2  12  -9    6.24    8.17
  -2  12   9   -0.74    8.46
  -2  12   8   10.51    6.55
  -2  12   8   15.84    9.03
   2  12  -8   15.60    8.39
   2  12  -7   86.71   12.06
  -2  12   7   76.71   12.84
  -2  12   7   86.14   10.34
   2  12  -6   44.47    9.95
  -2  12   6   25.36   10.92
   2  12  -6   30.98    9.15
  -2  12   6   30.66    7.77
   2  12  -5   30.17    9.10
   2  12  -5   42.14    9.84
  -2  12   5   37.33   11.36
   2  12  -5   39.18    9.54
  -2  12   5   37.76    8.12
   2  12  -4   98.67   12.13
  -2  12   4   93.84   10.59
   2  12  -4  112.60   13.08
  -2  12   4  118.82   15.73
   2  12  -4  108.55   11.87
   2  12  -3   18.63    8.41
  -2  12   3   11.34    6.86
   2  12  -3    8.85    7.67
  -2  12   3   22.18   11.95
   2  12  -3   10.70    7.84
  -2  12   2  202.12   19.50
   2  12  -2  205.65   14.85
   2  12  -2  229.99   16.34
   2  12  -2  201.96   16.40
  -2  12   2  180.10   14.93
   2  12  -1   91.53   10.93
   2  12  -1  105.39   12.50
  -2  12   1   68.54   10.83
   2  12  -1   93.38   11.47
  -2  12   0   76.89   11.30
   2  12   0   84.36   11.80
   2  12   0   83.55   10.15
   2  12   1  104.75   11.01
   2  12   1   89.87   11.86
  -2  12  -1   74.98   11.32
   2  12   2  206.34   16.60
  -2  12  -2  186.43   15.56
   2  12   2  205.34   14.13
   2  12   3    7.53    6.88
  -2  12  -3   -8.23   10.14
   2  12   3   10.22    7.53
   2  12   4   60.92    9.16
  -2  12  -4   79.04   11.41
   2  12   4   76.14   11.65
   2  12   5   26.00    7.44
  -2  12  -5   21.02    8.94
   2  12   5   33.16    8.83
   2  12   6   32.48    7.74
   2  12   6   49.20   10.04
  -2  12  -6   23.26    9.09
   2  12   7   72.11   10.82
  -2  12  -7   60.38   10.76
   2  12   8   28.60    9.29
   2  12   9    7.93    7.47
   2  12  10   34.62    8.84
   2  12  11   22.63    8.36
   2  12  12   19.44    8.20
   2  12  13   31.94    8.47
  -2  13   8    7.72    6.23
   2  13  -7   40.12   10.93
  -2  13   7   27.78    8.10
   2  13  -6    8.44    8.93
  -2  13   6    0.57    6.15
  -2  13   5   10.39    7.07
   2  13  -5   17.81    8.99
  -2  13   4   22.86    7.45
   2  13  -4   20.76    9.21
   2  13  -4   23.69    7.71
  -2  13   3   -1.18    7.15
   2  13  -3    0.65    8.19
  -2  13   3   -0.81    9.35
   2  13  -3    2.00    6.41
  -2  13   2    7.82    6.98
   2  13  -2    7.48    8.04
  -2  13   2    5.75    9.68
   2  13  -2    5.94    6.97
   2  13  -1   63.45    9.49
  -2  13   1   51.86    9.87
   2  13   0   -2.45    6.39
  -2  13   0   21.05   11.90
   2  13   1   90.29   10.56
   2  13   2   -3.42    7.09
   2  13   3    4.92    6.38
   2  13   4   35.27    8.02
   2  13   5   29.31    9.03
   2  13   5   23.54    7.20
   2  13   6    2.18    7.41
   2  13   6    1.01    6.04
   2  13   7   40.33    9.93
   2  13   8    6.44    8.00
   2  13   9    0.71    7.66
   2  13  10   29.37    9.30
   2  13  11   88.78   12.20
   3   0   0   -0.23    3.60
  -3   0   0    0.25    3.82
  -3   0   0    1.11    3.12
   3   0  -1  531.31   18.00
  -3   0   1  544.53   20.18
   3   0   1  568.01   18.36
  -3   0  -1  573.17   18.42
  -3   0   1  515.98   16.39
  -3   0  -1  502.92   15.73
  -3   0   2  412.23   13.41
  -3   0  -2  400.78   12.55
  -3   0   2  380.98   13.57
   3   0  -2  410.86   15.84
   3   0   2  425.92   15.44
  -3   0  -2  420.09   15.47
  -3   0   3  497.56   14.49
   3   0  -3  503.35   20.19
   3   0   3  453.03   13.79
  -3   0   3  458.18   15.44
  -3   0  -3  434.79   13.42
  -3   0  -3  457.68   16.77
   3   0   3  475.49   16.53
  -3   0   4   42.67    4.19
   3   0   4   50.02    3.92
  -3   0  -4   50.14    3.60
  -3   0   4   48.51    3.97
  -3   0  -4   42.52    5.49
   3   0  -4   51.81    4.25
   3   0  -4   31.62    8.61
   3   0   4   45.60    5.42
   3   0   4   41.94    4.30
  -3   0   5 2434.49   56.82
   3   0   5 2459.85   56.12
  -3   0  -5 2458.76   55.54
   3   0   5 2494.58   57.40
  -3   0  -5 2522.76   61.59
  -3   0   5 2559.56   57.79
   3   0  -5 2432.53   57.08
   3   0   6    1.05    2.09
  -3   0  -6    1.45    3.85
  -3   0   6    1.26    2.55
  -3   0  -6   -0.15    1.67
   3   0   6    1.55    2.61
  -3   0   6    1.11    2.03
   3   0  -6    0.13    2.38
   3   0   7 3120.64   70.58
  -3   0   7 3094.39   69.33
   3   0   7 3086.53   68.89
  -3   0   7 3170.85   71.48
   3   0  -7 3047.96   70.20
  -3   0  -7 2962.86   71.15
  -3   0  -7 3112.21   76.21
  -3   0  -7 3172.36   68.18
   3   0  -7 3089.75   73.02
   3   0   8 1300.68   31.51
  -3   0   8 1292.56   36.75
   3   0  -8 1483.06   37.49
  -3   0  -8 1310.08   34.39
  -3   0  -8 1397.74   30.85
  -3   0   8 1443.54   32.20
   3   0   8 1347.79   33.57
   3   0  -8 1314.13   33.01
   3   0  -9   59.18    6.09
  -3   0  -9   63.69    5.17
  -3   0   9   64.43    4.05
   3   0   9   61.85    3.24
  -3   0   9   61.62    6.31
   3   0  -9   55.41    4.02
   3   0   9   65.58    4.65
   3   0  10  965.97   25.43
  -3   0  10  964.44   26.83
  -3   0 -10  950.07   26.62
   3   0 -10  969.17   28.86
   3   0 -10  944.91   24.49
   3   0  10  968.07   22.45
  -3   0  10 1022.25   29.10
  -3   0 -11 1250.41   33.16
   3   0 -11 1271.97   35.54
   3   0  11 1240.73   31.58
  -3   0  11 1279.24   35.47
   3   0  11 1227.15   27.89
   3   0 -11 1244.93   30.37
   3   0 -12    8.31    4.32
  -3   0 -12    4.79    3.38
  -3   0  12    8.94    9.03
  -3   0  12    3.97    4.09
   3   0 -12    1.96    2.17
   3   0  12    4.16    2.72
   3   0 -13 2412.50   61.05
  -3   0 -13 2301.13   57.82
  -3   0  13 2229.54   59.70
   3   0 -13 2337.45   54.06
   3   0  13 2335.64   56.06
   3   0 -14    1.11    4.19
  -3   0 -14    0.52    3.60
  -3   0  14    9.66    5.61
  -3   0  14    4.97    4.75
   3   0 -14   -0.36    4.57
   3   0 -14    3.14    2.10
   3   0  14    3.01    3.00
  -3   0 -15    3.58    3.77
  -3   0  15    9.57    6.65
   3   0  15    9.18    3.64
   3   0 -15    4.90    4.91
  -3   0  15    3.77    4.54
   3   0 -15    2.77    2.15
   3   0 -15    7.16    5.24
   3   0 -16   47.37    7.31
  -3   0  16   57.71    7.83
  -3   0 -16   42.64    5.85
   3   0 -16   46.55    7.27
  -3   0  16   54.63    7.08
   3   0 -16   47.62    3.82
   3   0  16   51.14    5.54
   3   0  17  534.87   18.02
  -3   0 -17  499.79   18.91
  -3   0  17  523.67   20.72
  -3   0  17  500.58   21.35
   3   0 -17  498.90   14.74
   3   0 -17  541.54   22.33
   3   0 -18  214.18   13.41
  -3   0 -18  172.46   10.90
  -3   0  18  211.97   12.61
   3   0  18  207.36   10.49
  -3   0  18  194.21   13.28
   3   0 -18  195.06    7.60
   3   0 -18  207.29   13.94
   3   0 -19  593.44   23.22
  -3   0  19  576.92   22.13
  -3   0  19  568.89   23.35
   3   0 -19  527.03   14.97
   3   0 -19  558.26   24.03
  -3   0  20   29.93    7.84
  -3   0 -20   29.62    6.58
   3   0 -20   30.07    7.95
  -3   0  20   36.11    7.27
   3   0 -20   28.68    3.08
   3   0 -20   40.69    7.82
  -3   0 -21   -0.76    4.93
   3   0 -21    5.09    6.14
  -3   0  21   -0.82    5.40
   3   0 -21    0.62    2.03
   3   0 -21   -0.93    5.78
  -3   0  22  106.40   10.14
  -3   0 -22   97.64    9.51
   3   0 -22  115.74   11.00
  -3   0  23  165.98   12.07
  -3   0 -23  138.24   11.41
   3   0 -23  172.01   13.04
  -3   0 -24    1.33    5.72
  -3   0  24    1.70    5.84
   3   0 -24    2.52    6.32
  -3   0 -25    5.67    6.57
   3   0 -25   -0.52    6.83
  -3   0  25   -0.43    5.69
   3   0 -26   22.01    7.88
  -3   0  26   10.56    6.36
   3   0 -27    8.92    7.25
   3   1 -27   15.10    7.57
  -3   1  26   88.84    9.20
   3   1 -26  105.07   11.68
  -3  -1 -25   50.35   18.99
  -3   1  25   70.57    8.48
   3   1 -25   72.55   10.43
  -3  -1 -24  111.97   10.28
   3   1 -24  108.97   11.55
  -3  -1 -24   87.77   16.01
  -3   1  24  108.45    9.98
  -3  -1 -23   64.65    7.99
   3   1 -23   72.46    9.84
  -3  -1 -23   52.67    8.78
  -3  -1 -23   58.05   11.57
  -3   1  23   51.63    7.54
  -3   1  22   35.06    6.88
  -3  -1 -22   55.45    9.69
  -3  -1 -22   42.39    7.02
   3   1 -22   49.52    8.50
  -3  -1 -22   51.35    8.60
   3   1 -22   35.08    4.44
   3   1 -22   47.02    8.59
  -3  -1 -21  204.66   14.70
   3   1 -21  187.70   13.87
  -3  -1 -21  200.75   11.79
  -3   1  21  218.73   12.97
  -3  -1 -21  233.39   14.81
   3   1 -21  187.68    9.11
   3   1 -21  245.37   15.27
   3   1 -20  351.06   17.44
   3   1 -20  314.07   16.75
  -3  -1 -20  297.74   13.48
  -3   1  20  318.62   15.30
   3  -1  20  326.79   14.14
  -3   1  20  326.35   17.02
   3   1 -20  258.33   10.64
  -3  -1 -20  314.43   16.90
   3  -1  19  138.42    5.17
   3   1 -19  162.88   12.34
  -3  -1 -19  148.90    9.51
  -3   1  19  165.25   11.05
  -3  -1 -19  165.63   12.18
  -3   1  19  171.05   12.90
   3   1 -19  135.38    7.55
   3  -1  19  146.73    9.71
   3   1 -19  175.25   12.64
   3   1 -18   46.76    7.84
   3  -1  18   35.27    2.89
  -3   1  18   33.75    6.52
   3   1 -18   34.57    7.19
  -3  -1 -18   36.92    5.51
   3  -1  18   42.03    5.79
   3   1 -18   40.13    4.52
  -3   1  18   39.50    8.28
  -3  -1 -18   46.10    7.65
   3  -1  17  203.12    7.01
   3   1 -17  201.07   12.61
  -3  -1 -17  193.57   10.44
  -3   1  17  216.99   12.40
  -3  -1 -17  209.31   13.09
  -3   1  17  222.04   13.52
   3   1 -17  207.89    9.36
   3   1 -17  240.07   13.98
   3  -1  17  224.29   11.13
   3  -1  16  301.35    9.43
   3   1 -16  314.95   15.48
  -3  -1 -16  274.39   12.44
  -3   1  16  324.94   15.06
  -3   1  16  347.27   15.70
  -3  -1 -16  320.98   15.97
   3   1 -16  315.77   11.90
   3  -1  16  318.24   13.31
   3   1 -16  354.22   16.69
   3  -1  15   92.42    4.59
   3   1 -15  104.63    8.70
  -3  -1 -15   91.73    6.70
  -3   1  15   95.55    8.53
  -3  -1 -15  100.15    9.47
  -3   1  15  124.23   10.60
   3   1 -15  100.59    6.34
   3   1 -15  114.58    9.69
   3  -1  15  109.85    7.48
   3   1 -14  579.38   21.36
   3  -1  14  499.03   17.31
   3  -1  14  497.05   13.91
   3   1 -14  529.60   19.61
  -3  -1 -14  490.83   16.69
  -3   1  14  528.85   19.63
  -3  -1 -14  517.98   20.58
   3   1 -14  504.02   16.32
  -3   1  14  538.73   19.58
   3   1 -13  306.72   14.61
   3  -1  13  277.67   11.40
  -3   1  13  264.25   12.98
   3  -1  13  261.65    8.69
   3   1 -13  270.61   12.89
  -3  -1 -13  258.10   10.70
  -3  -1 -13  250.98   13.59
  -3   1  13  316.36   14.24
   3   1 -13  261.72   10.45
   3   1 -12   55.59    7.01
  -3   1  12   54.29    6.58
   3  -1  12   51.84    3.58
   3   1 -12   61.23    6.23
  -3  -1 -12   53.16    4.81
  -3  -1 -12   53.54    6.91
   3   1 -12   58.23    4.77
   3  -1  12   55.63    5.34
  -3   1  12   66.47    7.17
  -3  -1 -11   32.52    3.69
   3  -1  11   27.18    2.92
   3   1 -11   28.81    4.65
   3  -1  11   26.68    4.15
   3   1 -11   32.39    3.78
  -3  -1 -11   30.92    5.53
  -3   1  11   32.65    6.85
  -3   1  11   33.95    5.56
   3   1 -11   37.80    5.75
   3  -1  10  944.26   24.16
   3   1 -10 1020.38   27.99
  -3  -1 -10  973.80   25.42
  -3   1  10  967.56   29.16
   3   1 -10 1015.49   26.36
  -3   1  10  966.62   40.59
   3  -1  10  971.21   26.80
   3  -1   9  160.40    8.07
  -3   1   9  166.77    9.85
   3  -1   9  145.65    6.28
   3   1  -9  166.90    8.38
  -3  -1  -9  154.75    6.89
   3   1  -9  167.39    7.64
  -3   1   9  160.13    5.35
  -3   1   9  161.99    8.89
   3   1  -8 3127.20   71.22
  -3   1   8 3008.87   74.09
   3  -1   8 2987.05   69.38
   3   1  -8 3110.47   71.74
  -3   1   8 3113.09   67.49
   3  -1   8 3077.13   71.68
  -3   1   8 3190.36   73.54
  -3  -1  -8 3113.26   76.30
  -3   1   7  218.35    6.90
  -3   1   7  211.56   10.73
  -3  -1  -7  225.94   11.79
  -3   1   7  232.63   10.57
   3   1  -7  227.86    9.12
  -3  -1  -7  210.24    6.24
   3  -1   7  214.31    8.05
   3   1  -7  227.13    9.41
   3  -1   7  235.12    9.56
  -3  -1  -6  203.91    6.58
   3   1  -6  205.17    8.30
  -3   1   6  189.97    9.56
  -3  -1  -6  196.73   10.76
   3  -1   6  207.39    7.87
   3   1  -6  202.67    8.74
  -3   1   6  196.33    7.02
   3  -1   6  203.90    8.98
  -3  -1  -5  193.50    7.05
   3  -1   5  198.63    8.02
  -3   1   5  194.64    9.57
  -3  -1  -5  200.99   10.66
  -3   1   5  215.58    7.59
   3   1  -5  196.71    8.66
  -3  -1  -5  219.65   10.64
   3  -1   5  198.00    8.91
   3  -1   4  608.59   17.43
  -3  -1  -4  620.53   20.03
  -3   1   4  641.21   17.24
   3   1  -4  601.55   18.18
  -3  -1  -4  593.45   20.43
   3  -1   4  603.68   18.37
  -3  -1  -4  624.75   16.53
  -3  -1  -3  154.12    8.55
  -3  -1  -3  133.29    8.42
   3  -1   3  136.88    8.27
   3  -1   3  136.31    7.40
   3   1  -3  147.88    7.55
  -3   1   3  139.94    7.89
   3  -1   3  128.76    6.65
   3   1  -2  227.26    9.73
  -3  -1  -2  246.19   10.74
   3  -1   2  230.09   10.67
  -3  -1  -2  231.58   11.01
   3  -1   2  226.73    9.20
  -3   1   2  214.69    9.84
   3  -1   1  164.86    9.05
  -3  -1  -1  163.29    9.02
  -3   1   1  162.05    8.08
   3   1  -1  154.04    8.03
   3   1   0  395.28   14.17
  -3  -1   0  403.88   15.69
  -3   1   0  401.78   13.56
   3  -1   0  436.66   15.25
  -3  -1   1  159.59   10.74
   3  -1  -1  158.23    8.75
  -3   1  -1  160.23    7.38
   3  -1  -2  214.26   10.54
  -3   1  -2  226.70    8.68
   3  -1  -2  227.23    9.93
   3  -1  -3  157.82    8.06
  -3  -1   3  149.73    7.35
  -3   1  -3  143.39    6.56
  -3  -1   3  139.57    5.33
   3  -1  -3  152.57   10.13
  -3   1  -4  649.50   17.65
  -3  -1   4  661.43   16.57
  -3  -1   4  674.40   18.82
   3  -1  -4  671.64   20.36
   3  -1  -4  624.99   27.01
  -3  -1   5  192.92    7.96
  -3   1  -5  189.42    7.15
   3   1   5  192.50    7.15
  -3   1  -6  215.38    7.37
  -3   1  -6  190.19    9.30
   3   1   6  201.35    7.31
  -3  -1   6  212.23    8.26
  -3   1  -7  198.75    9.61
   3   1   7  202.66    7.20
  -3   1  -7  202.51    7.15
   3   1   8 3023.10   68.68
  -3  -1   8 3195.15   69.96
  -3   1  -8 3084.87   68.66
  -3   1  -8 2994.16   72.76
  -3   1  -8 3108.93   73.19
   3   1   9  163.46    6.44
  -3  -1   9  171.35    7.69
   3  -1  -9  146.62    9.86
  -3   1  -9  163.89    9.43
  -3   1  -9  161.34    8.88
  -3  -1  10 1064.80   29.68
  -3   1 -10 1062.72   30.86
   3  -1 -10 1080.17   32.45
   3   1  10 1060.98   26.26
  -3   1 -10 1052.62   30.26
  -3   1 -11   32.15    5.62
  -3   1 -11   34.20    5.14
   3  -1 -11   30.75    5.81
   3   1  11   33.97    3.30
  -3   1 -12   60.80    6.21
  -3   1 -12   64.88    7.03
   3  -1 -12   55.39    7.22
   3   1  12   53.34    4.27
  -3   1 -13  258.73   12.73
  -3   1 -13  262.41   13.39
   3  -1 -13  262.88   14.20
   3   1  13  269.47    9.87
  -3   1 -14  519.08   19.75
  -3   1 -14  537.56   20.52
   3  -1 -14  535.09   21.91
   3   1  14  563.30   16.61
   3   1  15   95.68    6.14
  -3   1 -15  101.23    8.52
   3  -1 -15   87.14    9.52
  -3   1 -15  116.79   10.26
   3  -1 -16  292.90   14.83
   3  -1 -16  300.23   16.63
  -3   1 -16  287.39   14.18
  -3  -1  16  293.08   15.82
  -3   1 -16  293.88   15.27
  -3   1 -17  205.51   12.48
  -3  -1  17  244.98   14.75
  -3   1 -17  219.99   14.07
   3  -1 -17  231.28   14.91
   3  -1 -17  244.61   13.85
  -3   1 -18   45.97    8.71
  -3  -1  18   54.34   10.84
   3  -1 -18   41.68    7.51
  -3   1 -18   34.40    6.90
   3  -1 -18   26.14    7.40
   3  -1 -19  147.43   13.06
  -3   1 -19  188.00   14.99
  -3  -1  19  151.15   11.57
  -3   1 -19  127.10   10.55
  -3  -1  19  170.37   14.02
   3  -1 -19  175.47   12.22
  -3   1 -20  305.35   21.41
  -3  -1  20  323.71   16.72
  -3   1 -20  293.08   15.79
   3  -1 -20  336.20   17.01
   3  -1 -20  301.36   18.54
  -3   1 -21  180.76   20.64
  -3  -1  21  224.62   14.07
  -3   1 -21  186.17   12.89
   3  -1 -21  224.83   14.03
   3  -1 -21  226.50   16.62
   3  -1 -22   50.21    8.34
  -3   1 -22   34.74    7.50
  -3  -1  22   37.74    7.84
  -3   1 -22   25.97   17.00
  -3  -1  23   61.98    9.38
  -3   1 -23   56.11    8.74
   3  -1 -23   75.95    9.70
  -3  -1  24  121.54   11.27
  -3   1 -24   91.58   10.47
   3  -1 -24  107.25   11.16
  -3  -1  25   98.49   11.10
  -3   1 -25   70.67    9.99
   3  -1 -25   86.97   10.46
  -3  -1  26   88.18   10.37
   3  -1 -26  105.47   11.34
  -3   1 -26  101.86   11.50
   3  -1 -27   19.47    7.89
  -3  -1  27   14.69    7.22
   3  -1 -28   51.52    9.95
  -3   2  26   11.35    5.46
   3   2 -26   19.10    8.42
   3   2 -25   86.53   11.41
  -3   2  25   78.52    8.18
  -3  -2 -25   66.88   14.51
  -3   2  24    0.35    5.00
  -3  -2 -24    5.60    8.37
   3   2 -24    3.38    6.66
  -3   2  23  116.38    9.67
   3  -2  23  105.77    5.24
  -3  -2 -23  134.85   13.34
  -3  -2 -23  103.88    9.66
  -3  -2 -23  111.09    9.35
   3   2 -23  129.59   12.30
   3   2 -23  121.30    8.05
   3   2 -22   23.09    4.72
  -3   2  22   23.92    6.18
  -3  -2 -22   33.83    8.31
   3  -2  22   18.21    3.13
  -3  -2 -22   20.01    5.72
  -3  -2 -22   16.62    5.31
   3   2 -22   23.49    7.10
   3   2 -22   23.17    7.53
   3   2 -21   24.94    7.42
   3  -2  21   12.99    5.29
  -3   2  21   17.95    5.62
  -3  -2 -21   24.94    7.02
   3  -2  21   13.67    3.13
  -3  -2 -21    6.92    5.15
  -3  -2 -21   17.21    4.96
   3   2 -21   21.34    6.43
   3   2 -21    8.88    3.85
   3   2 -20    5.43    5.93
   3  -2  20    5.54    4.81
  -3   2  20    6.28    4.92
  -3  -2 -20   15.10    6.19
  -3   2  20    4.60    6.55
   3  -2  20    8.44    2.78
   3   2 -20    6.61    5.40
   3   2 -20    2.88    3.67
  -3  -2 -20    7.56    5.16
  -3  -2 -20    7.19    4.34
  -3  -2 -19  133.43    8.33
  -3   2  19  144.12   10.18
  -3  -2 -19  120.78    9.73
  -3   2  19  133.66   11.80
  -3  -2 -19  160.42   12.00
   3   2 -19  133.18    8.61
   3   2 -19  149.88   11.97
   3  -2  19  144.95    9.91
   3  -2  19  129.25    6.46
   3   2 -19  130.20   10.70
  -3  -2 -18  100.09    7.00
  -3   2  18  109.00    9.02
  -3  -2 -18   99.55    8.66
  -3  -2 -18  116.52   10.70
  -3   2  18   95.29   11.03
   3   2 -18  106.82    7.67
   3  -2  18  101.80    8.38
   3   2 -18  123.38   10.84
   3  -2  18   98.44    5.70
   3   2 -18   98.88    9.58
  -3  -2 -17  368.08   13.79
  -3   2  17  417.79   17.31
  -3  -2 -17  363.86   16.58
  -3  -2 -17  398.62   18.82
  -3   2  17  399.46   17.89
   3  -2  17  425.30   16.67
   3   2 -17  446.60   19.77
   3   2 -17  415.89   15.49
   3  -2  17  385.10   12.77
   3   2 -17  417.65   17.73
   3   2 -16  333.93   16.59
   3  -2  16  285.33   13.35
   3   2 -16  317.72   14.68
  -3   2  16  313.43   15.29
  -3  -2 -16  294.10   15.68
  -3  -2 -16  276.41   13.77
  -3   2  16  302.53   14.35
   3   2 -16  292.59   12.53
   3  -2  16  285.04   10.51
  -3  -2 -16  274.87   11.05
   3  -2  15   85.86    7.21
   3   2 -15   99.34    9.60
   3   2 -15   98.39    7.90
  -3  -2 -15   85.97    7.77
  -3   2  15  112.48   10.45
  -3  -2 -15   90.77    9.15
  -3   2  15   93.26    8.39
   3   2 -15   99.95    7.13
   3  -2  15   84.93    5.44
  -3  -2 -15   76.60    5.53
   3  -2  14  312.57   13.35
   3   2 -14  349.00   16.23
  -3   2  14  333.90   14.77
   3   2 -14  328.98   13.95
  -3  -2 -14  271.36   13.58
  -3  -2 -14  303.23   15.34
  -3   2  14  321.75   14.33
   3   2 -14  305.01   12.74
   3  -2  14  287.65   10.67
  -3  -2 -14  292.14   10.62
   3   2 -13  154.21   10.72
   3   2 -13  129.70    7.98
  -3   2  13  129.58    9.24
   3   2 -13  133.30    8.41
   3  -2  13  130.56    8.25
  -3  -2 -13  115.81    8.57
  -3   2  13  137.28    8.91
  -3  -2 -13  139.25   10.26
  -3  -2 -13  127.05    6.11
   3  -2  13  125.82    6.45
   3   2 -12   38.10    4.56
  -3   2  12   49.06    6.29
   3   2 -12   51.61    5.29
  -3  -2 -12   59.38    7.10
  -3  -2 -12   43.68    5.76
  -3   2  12   52.05    5.90
  -3  -2 -12   46.97    3.67
   3  -2  12   53.98    4.32
   3   2 -12   69.82    7.41
   3  -2  12   55.22    5.77
   3  -2  11  427.81   15.70
  -3  -2 -11  392.82   12.13
   3   2 -11  440.74   15.40
  -3   2  11  438.63   16.99
  -3  -2 -11  408.60   16.60
   3   2 -11  471.96   17.95
   3  -2  11  429.58   13.33
  -3   2  11  444.70   15.82
   3   2 -11  428.37   15.09
  -3   2  11  434.42   17.36
   3   2 -10   25.74    4.17
   3   2 -10   22.72    5.17
  -3   2  10   27.25    5.09
   3   2 -10   26.95    3.85
  -3   2  10   34.59    4.92
  -3  -2 -10   19.74    4.71
  -3   2  10   25.97    4.84
   3  -2  10   30.04    4.53
   3  -2  10   29.76    3.42
   3   2  -9  214.39   11.09
   3   2  -9  202.00    9.63
  -3   2   9  209.69   10.93
  -3  -2  -9  195.50   10.64
   3  -2   9  193.69    8.03
  -3   2   9  163.73   11.13
   3  -2   9  186.34    9.44
   3   2  -9  188.46    8.53
  -3  -2  -9  185.09   11.27
  -3  -2  -8  972.70   30.90
   3  -2   8 1003.25   26.62
   3  -2   8 1023.36   28.87
   3   2  -8 1042.23   30.11
  -3  -2  -8 1058.60   23.68
  -3   2   8 1057.01   30.10
  -3  -2  -8 1046.39   30.44
  -3   2   8 1051.58   32.91
   3   2  -8 1012.42   26.52
  -3   2   8 1082.23   30.93
   3   2  -8 1014.37   28.48
   3   2  -7 1009.32   25.78
  -3   2   7 1029.72   24.38
  -3  -2  -7 1052.85   30.37
   3  -2   7 1068.82   28.81
  -3   2   7 1035.46   29.72
  -3  -2  -7 1019.45   30.77
   3  -2   7  988.86   26.61
   3   2  -7 1037.37   28.47
   3  -2   6 1181.34   30.00
   3   2  -6 1196.25   31.74
   3  -2   6 1156.08   31.72
  -3  -2  -6 1161.56   33.66
  -3   2   6 1194.08   33.91
   3   2  -6 1171.97   28.32
  -3  -2  -6 1236.55   33.80
   3   2  -5  743.09   22.06
   3  -2   5  718.05   22.05
   3   2  -5  749.41   18.29
   3  -2   5  741.58   20.61
  -3  -2  -5  762.19   23.53
  -3  -2  -5  711.98   23.43
  -3  -2  -4  539.45   18.70
   3  -2   4  522.89   16.23
   3   2  -4  551.98   17.61
  -3  -2  -4  577.06   18.76
   3   2  -3  668.97   25.20
   3  -2   3  664.40   20.63
  -3  -2  -3  685.71   21.74
   3  -2   3  640.47   19.02
  -3  -2  -3  669.78   20.88
   3   2  -3  635.18   20.12
   3   2  -2 1176.91   32.74
  -3   2   2 1094.28   37.80
   3  -2   2 1155.18   30.65
  -3  -2  -2 1153.19   31.39
  -3   2   2 1100.50   29.81
  -3  -2  -2 1107.77   30.41
   3   2  -2 1141.06   30.50
   3  -2   1 1694.99   42.89
   3   2  -1 1665.54   42.66
  -3  -2  -1 1676.82   42.52
  -3   2   1 1639.09   41.63
  -3   2   1 1758.32   45.44
   3   2  -1 1595.39   43.10
  -3  -2  -1 1747.16   43.95
  -3   2   0   33.17    4.67
   3   2   0   31.66    4.77
   3  -2   0   31.71    4.73
   3   2   0   32.38    4.80
  -3   2   0   29.76    4.30
  -3  -2   0   32.94    5.21
   3   2   1 1744.60   44.97
  -3   2  -1 1768.08   42.92
  -3  -2   1 1741.43   50.82
   3   2   1 1820.19   45.38
   3  -2  -1 1723.20   44.53
  -3   2  -1 1774.19   44.77
   3  -2  -2 1086.05   29.58
  -3   2  -2 1094.82   28.15
   3   2   2 1102.93   30.71
  -3   2  -2 1085.25   30.81
   3  -2  -2 1079.58   30.11
  -3  -2   3  609.83   19.05
   3  -2  -3  668.98   21.83
   3  -2  -3  657.12   20.17
   3   2   3  664.32   20.77
  -3   2  -3  627.27   21.00
  -3   2  -3  650.51   18.41
   3  -2  -4  581.23   23.46
  -3  -2   4  582.87   17.69
   3   2   4  576.30   19.22
  -3   2  -4  563.44   19.83
   3  -2  -4  582.02   18.85
  -3   2  -4  592.17   17.13
  -3  -2   5  894.25   23.38
  -3   2  -5  796.20   21.87
   3  -2  -5  826.87   24.83
  -3   2  -5  806.47   24.86
   3   2   5  847.34   20.01
  -3   2  -5  857.63   25.96
  -3   2  -6 1176.99   33.88
  -3   2  -6 1146.02   32.49
  -3   2  -6 1188.94   30.65
   3   2   6 1156.20   26.53
   3  -2  -6 1157.02   32.16
  -3   2  -6 1146.54   28.98
  -3  -2   6 1183.90   30.14
  -3   2  -7  979.56   30.68
  -3   2  -7 1033.42   29.55
   3   2   7  986.28   22.85
  -3   2  -7 1042.67   28.21
  -3   2  -7  988.03   25.55
   3  -2  -7  979.32   28.75
  -3  -2   7 1052.13   26.70
  -3  -2   8 1046.35   27.59
  -3   2  -8 1030.41   26.36
   3   2   8 1015.10   23.53
  -3   2  -8 1041.03   30.28
   3  -2  -8 1067.72   29.93
  -3   2  -8 1033.24   28.76
   3   2   9  195.90    6.11
  -3   2  -9  212.52   11.06
  -3  -2   9  207.80   10.39
  -3   2  -9  205.30   10.62
   3   2  10   23.60    2.27
  -3   2 -10   33.38    5.09
  -3  -2  10   23.82    4.83
  -3   2 -10   23.35    5.13
  -3   2 -11  461.59   18.13
  -3   2 -11  473.93   17.49
  -3  -2  11  456.14   18.24
  -3   2 -12   44.28    6.39
   3  -2 -12   41.64    6.61
  -3   2 -12   53.56    6.30
  -3   2 -13  167.72   10.54
   3  -2 -13  141.93   11.28
  -3   2 -13  161.16   10.60
  -3   2 -14  312.71   14.91
   3  -2 -14  297.79   16.68
  -3   2 -14  302.61   15.02
  -3   2 -15  118.63   10.89
   3  -2 -15   96.52   10.45
  -3   2 -15   96.97    9.05
   3  -2 -16  288.46   17.52
  -3   2 -16  303.03   15.62
   3  -2 -17  337.04   19.28
  -3   2 -17  358.04   17.40
  -3   2 -18  117.70   15.55
  -3   2 -18   86.67    9.50
   3  -2 -18  113.92    9.61
   3  -2 -18   81.22   10.67
  -3   2 -19  136.29   11.33
   3  -2 -19  166.16   11.64
  -3   2 -19  121.35   18.85
   3  -2 -19  129.58   12.89
  -3   2 -20   -8.12   19.60
  -3   2 -20    8.32    6.28
   3  -2 -20    3.24    6.79
   3  -2 -20    8.35    5.82
  -3   2 -21   17.69    6.72
   3  -2 -21   17.62    6.53
  -3   2 -22   27.66    7.39
   3  -2 -22   29.62    7.04
   3  -2 -23  121.77   11.36
  -3   2 -23  109.99   11.22
  -3  -2  23  137.98   12.17
   3  -2 -24   -0.48    6.13
  -3   2 -24    3.70    6.44
  -3  -2  24   -0.52    6.82
   3  -2 -25   97.99   10.76
  -3   2 -25   84.85   11.10
  -3  -2  25   78.61   10.64
   3  -2 -26   21.24    7.53
  -3   2 -26   11.38    7.74
  -3  -2  26   16.49    7.73
   3  -2 -27    4.34    7.20
  -3   2 -27   -1.18    8.06
  -3  -2  27    1.61    7.44
   3  -2 -28    7.48    7.65
   3   3 -25   61.24   10.66
  -3   3  25   59.51    7.20
   3   3 -24   12.58    7.20
  -3   3  24   10.02    5.12
  -3  -3 -24   15.26    8.14
   3   3 -23   43.05    8.81
   3   3 -23   33.23    5.80
  -3  -3 -23   43.92    9.01
  -3   3  23   40.73    6.48
   3  -3  23   35.08    4.43
   3   3 -22   67.41   10.22
   3   3 -22   61.95    6.94
  -3   3  22   71.12    7.50
  -3  -3 -22   61.21    7.22
  -3  -3 -22   71.41    6.56
   3  -3  22   61.69    5.40
  -3  -3 -22   94.88   10.62
   3   3 -22   68.42    8.81
   3  -3  21  108.28    9.71
   3   3 -21  104.55    8.40
  -3   3  21  106.67    8.96
  -3  -3 -21   90.84    8.40
  -3  -3 -21  106.60    7.30
  -3  -3 -21  102.53   10.76
   3   3 -21  127.65   12.03
   3  -3  21  104.28    6.74
   3   3 -21  103.05    9.85
   3   3 -20  247.32   12.83
  -3   3  20  266.47   13.40
  -3  -3 -20  228.66   12.86
  -3   3  20  244.98   15.18
  -3  -3 -20  270.26   16.07
  -3  -3 -20  254.04   10.56
   3   3 -20  260.09   16.25
   3  -3  20  257.57   14.08
   3  -3  20  249.69   10.63
   3   3 -20  269.53   14.58
   3   3 -19  221.16   12.15
  -3   3  19  257.32   13.38
  -3  -3 -19  225.08   12.53
  -3  -3 -19  263.69   15.43
  -3   3  19  250.24   14.82
   3  -3  19  265.80   13.85
   3   3 -19  261.90   15.71
   3   3 -19  259.72   13.83
  -3  -3 -19  223.96    9.54
   3  -3  19  249.26   10.64
   3   3 -18   26.01    5.33
   3   3 -18   25.84    5.81
  -3  -3 -18   31.27    6.63
  -3  -3 -18   20.47    5.47
  -3  -3 -18   27.67    3.75
  -3   3  18   17.03    7.11
  -3  -3 -18   33.02    7.50
  -3   3  18   31.46    6.05
   3  -3  18   28.33    4.50
   3   3 -18   26.78    7.26
   3  -3  18   34.01    6.25
   3   3 -17   47.23    7.72
   3  -3  17   52.47    6.80
   3   3 -17   40.18    5.94
  -3   3  17   58.05    6.95
  -3  -3 -17   48.46    7.58
   3   3 -17   37.97    6.04
  -3  -3 -17   41.68    6.25
  -3  -3 -17   44.55    4.05
  -3  -3 -17   46.89    7.85
  -3   3  17   41.20    8.05
   3  -3  17   46.88    5.32
   3   3 -16  378.59   17.93
   3  -3  16  351.60   15.52
   3   3 -16  344.09   14.95
  -3   3  16  352.91   15.52
  -3  -3 -16  333.83   15.31
  -3  -3 -16  321.55   10.71
  -3  -3 -16  358.85   17.79
  -3   3  16  359.92   16.45
   3  -3  16  393.54   14.18
   3   3 -16  360.54   15.28
  -3  -3 -16  374.07   17.87
   3   3 -15   21.35    4.81
  -3   3  15   23.68    5.51
  -3  -3 -15   29.58    6.35
  -3  -3 -15   21.23    2.66
  -3   3  15   34.86    6.24
  -3  -3 -15   26.91    6.62
   3  -3  15   22.15    5.23
   3   3 -15   25.05    6.60
  -3  -3 -15   16.66    4.67
   3  -3  15   22.00    4.45
   3  -3  14  311.20   14.35
   3   3 -14  384.32   17.19
  -3  -3 -14  317.79   14.74
  -3  -3 -14  352.21   16.84
  -3   3  14  321.77   15.45
  -3   3  14  339.86   15.07
   3   3 -14  338.61   14.63
  -3  -3 -14  335.81   15.93
   3  -3  14  371.14   13.73
   3  -3  13   14.19    3.93
  -3  -3 -13   18.76    4.68
   3   3 -13   12.89    4.20
  -3   3  13   14.12    4.91
  -3  -3 -13   14.46    5.59
   3   3 -13   19.29    5.71
   3  -3  13   16.14    4.79
  -3   3  13   12.96    4.81
   3   3 -12   52.94    7.04
   3  -3  12   43.10    5.58
  -3   3  12   35.31    5.73
  -3  -3 -12   38.76    5.77
   3   3 -12   33.81    5.11
  -3   3  12   48.09    6.64
  -3   3  12   34.88    5.55
   3  -3  12   47.08    5.00
   3   3 -11  400.79   16.62
   3   3 -11  377.99   15.18
  -3   3  11  377.83   15.65
  -3  -3 -11  372.73   15.65
  -3   3  11  340.13   13.83
   3  -3  11  364.45   15.05
   3  -3  11  394.87   13.81
  -3   3  11  359.98   16.50
  -3  -3 -10  208.97   12.10
   3   3 -10  235.53   11.47
  -3  -3 -10  218.12    5.95
  -3   3  10  232.90   11.74
  -3  -3 -10  232.08   11.88
   3  -3  10  208.88   10.85
  -3   3  10  243.97   10.22
   3   3 -10  219.33   11.87
   3  -3  10  245.29   10.02
  -3   3  10  218.39   12.22
  -3  -3  -9  806.05   27.12
   3  -3   9  856.65   23.95
  -3  -3  -9  861.35   19.96
   3   3  -9  850.72   25.87
  -3   3   9  864.10   26.39
  -3   3   9  871.63   28.12
   3  -3   9  825.59   25.56
  -3   3   9  831.29   23.55
  -3  -3  -9  842.56   26.73
  -3   3   8  323.44    8.39
   3  -3   8  289.25   12.63
  -3  -3  -8  293.35   13.61
   3  -3   8  289.96   11.24
   3   3  -8  295.12   12.80
  -3   3   8  276.81   12.77
  -3  -3  -8  260.49    8.15
  -3  -3  -8  284.13   13.20
  -3   3   8  304.52   11.62
  -3   3   8  304.51   14.90
  -3   3   7  691.84   19.28
   3   3  -7  701.72   22.13
  -3   3   7  700.12   22.28
  -3  -3  -7  725.77   22.94
  -3  -3  -7  645.66   22.71
  -3   3   7  707.94   24.68
   3  -3   7  687.24   20.36
   3  -3   7  682.43   21.91
  -3   3   6  281.43   12.39
  -3  -3  -6  263.48   12.56
   3  -3   6  266.06   10.74
  -3   3   6  272.02   14.10
   3   3  -6  274.16   12.10
  -3   3   6  308.19   10.23
  -3  -3  -6  280.57   11.24
  -3  -3  -6  271.97   12.44
   3  -3   5  861.97   23.93
   3   3  -5  772.93   24.43
  -3  -3  -5  837.85   26.20
   3   3  -5  828.51   25.44
  -3  -3  -5  842.91   23.58
  -3  -3  -5  846.51   25.93
  -3  -3  -4 1967.00   47.95
   3  -3   4 1931.56   45.92
  -3  -3  -4 1972.88   48.32
   3   3  -4 1926.22   47.83
  -3  -3  -4 1929.48   44.74
   3   3  -4 1972.10   59.41
   3   3  -4 1910.19   46.23
   3   3  -3  222.56    9.41
  -3  -3  -3  227.82   10.81
   3   3  -3  222.02   10.96
   3  -3   3  222.34    9.70
  -3  -3  -3  210.99    8.26
   3   3  -3  224.05   13.47
  -3  -3  -3  233.54   11.00
   3   3  -2 1010.20   26.35
  -3  -3  -2  987.81   24.84
   3  -3   2 1020.93   27.86
   3  -3   2  995.98   28.74
   3   3  -2  996.72   29.00
  -3   3   2  940.35   27.53
  -3  -3  -2 1021.86   29.09
   3   3  -2 1073.18   30.35
  -3  -3  -2 1041.20   28.60
   3   3  -1    5.87    2.83
   3   3  -1    8.53    4.21
  -3  -3  -1    5.49    3.47
  -3   3   1    7.38    3.54
   3   3  -1    6.28    3.97
  -3  -3  -1    5.96    3.74
   3  -3   1    3.09    4.21
  -3  -3  -1    6.91    2.14
  -3   3   1    4.80    3.96
   3  -3   1    1.93    3.30
   3   3   0  904.62   27.37
  -3   3   0  928.92   26.70
  -3  -3   0  936.53   29.95
   3   3   0  923.10   23.71
  -3  -3   0  916.39   26.60
   3  -3   0  940.67   26.38
   3   3   0  958.87   27.24
  -3   3   0  936.70   25.92
  -3   3  -1    1.39    3.34
  -3  -3   1    0.59    7.27
   3   3   1    2.25    2.28
  -3   3  -1    4.31    3.53
   3  -3  -1    2.62    3.19
   3  -3  -1    6.49    3.91
   3   3   1    3.14    3.70
  -3   3  -2 1182.83   29.83
   3  -3  -2 1054.85   29.75
  -3   3  -2 1081.08   30.45
   3   3   2 1134.53   30.65
   3  -3  -2 1114.71   30.20
  -3   3  -2 1046.28   26.08
   3   3   2 1082.52   26.05
   3   3   3  183.01    6.16
   3  -3  -3  187.60    9.76
   3  -3  -3  189.59    9.72
   3   3   3  195.90    9.66
  -3   3  -3  192.59   10.16
  -3   3  -3  194.06    7.24
  -3   3  -3  179.09    8.43
   3   3   4 2039.19   49.52
  -3   3  -4 1937.22   47.34
   3  -3  -4 1962.86   49.36
  -3   3  -4 1991.77   46.07
  -3   3  -4 2021.85   50.51
   3   3   4 1918.00   43.44
  -3  -3   4 1973.93   48.53
   3  -3  -4 2058.70   52.68
  -3   3  -5  839.60   25.91
  -3   3  -5  808.26   26.08
  -3   3  -5  893.21   23.12
   3   3   5  797.39   26.07
   3  -3  -5  864.40   40.07
  -3  -3   5  845.37   24.08
   3  -3  -5  810.60   24.95
  -3   3  -5  790.38   22.70
   3   3   6  278.31   13.10
  -3   3  -6  282.68   10.84
   3  -3  -6  264.24   12.09
  -3  -3   6  275.87   11.22
  -3   3  -6  281.02   13.44
  -3   3  -6  280.33   13.09
  -3   3  -6  268.55   10.41
  -3   3  -7  711.26   20.46
  -3   3  -7  705.13   20.89
  -3  -3   7  715.09   21.42
  -3   3  -7  701.48   23.91
  -3   3  -7  713.79   24.16
   3  -3  -7  715.55   22.82
  -3   3  -8  283.81   13.75
  -3   3  -8  303.06   12.47
   3  -3  -8  277.72   12.76
  -3  -3   8  266.64   12.15
  -3  -3   9  851.26   26.70
  -3   3  -9  912.94   28.35
   3  -3  -9  816.84   26.08
  -3   3  -9  847.12   25.27
  -3   3 -10  274.67   13.88
   3  -3 -10  255.58   12.52
  -3   3 -10  286.71   12.56
  -3  -3  11  385.45   17.79
   3  -3 -11  364.08   15.50
  -3   3 -11  389.81   17.37
  -3   3 -11  406.94   16.31
  -3   3 -12   39.77    6.58
  -3   3 -12   59.06    7.25
  -3   3 -13   20.14    5.98
  -3   3 -13   27.05    6.87
  -3   3 -14  349.19   17.33
  -3   3 -14  394.16   21.42
  -3   3 -15   29.71    6.79
  -3   3 -15   24.60   10.51
  -3  -3  15    3.93   17.89
  -3   3 -16  364.01   17.91
  -3  -3  16  361.14   24.77
  -3   3 -16  322.39   26.75
   3  -3 -16  337.86   19.78
  -3   3 -17   37.97    7.73
   3  -3 -17   46.26    9.49
  -3   3 -18   32.00    7.48
   3  -3 -18   22.01    8.59
   3  -3 -19  231.80   17.48
  -3   3 -19  216.71   14.72
   3  -3 -19  263.55   14.51
   3  -3 -20  323.04   16.28
  -3   3 -20  276.00   16.95
   3  -3 -21  115.98   10.31
  -3   3 -21   92.56   10.70
   3  -3 -22   74.05    9.18
  -3   3 -22   69.77    9.86
  -3   3 -23   43.70    8.95
   3  -3 -23   42.04    8.01
   3  -3 -24   19.32    7.12
  -3   3 -24   16.70    7.53
   3  -3 -25  100.51   11.06
  -3   3 -25   76.87   10.98
   3  -3 -26  132.86   12.50
  -3   3 -26  100.17   12.21
  -3  -3  26  106.52   12.43
  -3   3 -27   16.32    8.94
  -3  -3  27   21.98    8.71
   3   4 -24    3.20    7.35
  -3  -4 -24   11.17    7.18
  -3   4  24    3.67    4.58
  -3   4  23   91.82    8.18
   3   4 -23  102.71   12.22
   3   4 -23   85.60    8.87
  -3  -4 -23   96.55   11.30
   3   4 -22   24.56    6.29
   3   4 -22   21.33    5.86
   3   4 -22   33.45    8.63
   3  -4  22   21.14    4.64
  -3   4  22   23.22    5.62
  -3  -4 -22   32.18    7.77
  -3  -4 -21    6.59    6.17
  -3  -4 -21   -1.68    4.61
   3   4 -21    2.80    4.85
   3   4 -21   -3.80    4.86
   3  -4  21   -0.51    3.82
  -3   4  21    2.58    4.73
   3   4 -21    3.45    6.75
   3   4 -20  149.05   10.58
  -3  -4 -20  135.93    9.78
   3   4 -20  153.82   10.82
   3   4 -20  160.05   13.40
   3  -4  20  142.26   11.08
  -3   4  20  142.86    9.88
   3  -4  20  162.98    9.57
  -3  -4 -20  156.21   12.59
   3  -4  19  143.58   10.95
  -3   4  19  149.28   10.08
  -3  -4 -19  133.70    9.72
   3   4 -19  150.52   10.60
   3   4 -19  182.77   13.53
   3  -4  19  156.43    9.69
  -3  -4 -19  169.23   12.82
   3  -4  18  293.49   15.03
  -3   4  18  298.33   14.14
  -3  -4 -18  263.32   13.57
  -3  -4 -18  283.14   16.99
   3   4 -18  282.67   14.66
   3   4 -18  304.78   17.15
   3  -4  18  297.65   13.07
  -3  -4 -18  308.47   17.06
   3  -4  17  262.44   14.08
   3   4 -17  258.39   14.01
  -3   4  17  265.39   13.31
  -3  -4 -17  257.58   13.24
  -3  -4 -17  251.06   15.63
   3   4 -17  301.00   16.45
  -3  -4 -17  271.72   15.99
   3  -4  17  280.93   12.45
  -3  -4 -16   38.00    7.62
  -3  -4 -16   30.84    5.61
  -3  -4 -16   27.12    6.41
   3   4 -16   27.53    5.89
   3  -4  16   40.52    5.52
  -3   4  16   32.26    5.76
   3   4 -16   36.73    7.11
   3  -4  16   40.15    6.72
   3  -4  15   49.10    6.78
   3   4 -15   48.00    7.63
  -3   4  15   63.25    7.03
  -3  -4 -15   44.81    6.13
  -3  -4 -15   45.74    7.15
  -3  -4 -15   49.58    7.96
   3   4 -15   50.22    6.82
   3  -4  15   43.48    5.58
   3   4 -14   28.78    5.81
  -3   4  14   14.24    5.43
  -3  -4 -14   24.44    6.33
  -3  -4 -14   20.38    4.93
  -3  -4 -14   28.34    6.28
   3   4 -14   24.47    6.70
   3  -4  14   23.61    5.63
   3  -4  14   31.54    5.03
  -3   4  14   29.98    5.54
   3  -4  13  147.68   10.06
  -3   4  13  147.82   10.17
   3   4 -13  184.93   11.92
   3   4 -13  164.18   10.62
  -3   4  13  174.91   10.29
  -3  -4 -13  151.68    9.91
  -3   4  13  147.30   11.57
  -3  -4 -13  171.53   11.28
   3  -4  13  159.20    9.20
   3  -4  12   57.19    5.87
   3  -4  12   56.73    6.58
  -3   4  12   48.09    7.27
  -3   4  12   56.45    6.06
   3   4 -12   49.22    7.19
  -3  -4 -12   51.62    2.71
  -3   4  12   58.18    6.69
  -3  -4 -12   48.06    6.66
  -3  -4 -12   55.51    6.96
   3   4 -12   55.06    6.54
  -3  -4 -12   58.81    6.48
  -3   4  11  291.20   12.14
  -3   4  11  274.77   13.13
  -3  -4 -11  282.82    8.47
  -3  -4 -11  299.66   13.66
  -3  -4 -11  296.75   14.30
  -3   4  11  293.07   15.29
   3  -4  11  295.12   13.69
   3   4 -11  288.71   13.84
  -3  -4 -11  260.69   14.11
   3  -4  11  318.28   13.19
  -3   4  10  230.00   10.43
  -3   4  10  249.12   12.16
  -3  -4 -10  251.93   12.70
  -3   4  10  232.93   13.70
  -3  -4 -10  207.33   12.31
  -3  -4 -10  249.73   12.27
   3  -4  10  276.62   12.28
  -3  -4 -10  248.74    8.05
   3   4 -10  244.29   12.47
   3  -4  10  240.16   12.19
  -3   4   9  448.91   11.85
   3   4  -9  462.97   18.03
  -3  -4  -9  477.05   17.81
   3  -4   9  486.64   16.95
  -3   4   9  447.27   17.16
  -3  -4  -9  466.66   12.84
  -3   4   9  463.30   15.02
   3  -4   9  439.97   17.13
  -3  -4  -9  440.26   17.48
  -3   4   9  448.92   19.59
  -3  -4  -9  437.88   17.98
  -3  -4  -8  253.67   12.24
   3   4  -8  265.65   12.98
  -3  -4  -8  276.78   12.56
  -3   4   8  266.89   14.59
   3  -4   8  285.53   12.01
  -3   4   8  270.50   12.51
  -3   4   8  266.40    8.17
  -3  -4  -8  260.51    8.66
  -3   4   8  249.38    9.88
  -3  -4  -8  272.13   13.13
  -3  -4  -7  439.26   16.49
   3   4  -7  426.61   16.82
  -3  -4  -7  399.02   15.47
  -3   4   7  450.08   19.31
   3  -4   7  433.06   15.44
  -3   4   7  438.46   16.41
  -3  -4  -7  424.06   16.86
   3   4  -7  431.50   16.21
  -3   4   7  427.29   13.08
  -3   4   7  402.34   12.82
  -3  -4  -7  412.83   12.45
  -3   4   6 1143.40   35.97
  -3  -4  -6 1077.85   30.70
  -3  -4  -6 1104.58   32.32
  -3   4   6 1117.74   30.19
  -3   4   6 1107.52   31.72
   3  -4   6 1117.96   30.66
   3   4  -6 1111.22   31.22
  -3   4   6 1103.25   27.29
   3   4  -6 1164.91   33.02
  -3  -4  -6 1130.78   32.14
  -3  -4  -5  972.28   28.31
   3   4  -5  971.83   29.00
  -3  -4  -5  918.88   26.63
  -3   4   5  944.48   27.90
   3  -4   5 1002.05   27.24
   3   4  -5  870.24   40.07
   3   4  -5  982.86   27.54
  -3  -4  -5  959.60   28.58
  -3   4   5  930.69   23.10
  -3  -4  -4  181.79    8.82
   3  -4   4  181.97    9.22
   3   4  -4  186.80   14.36
   3  -4   4  177.45   10.01
  -3  -4  -4  174.59    9.62
   3   4  -4  190.35   10.42
   3   4  -4  179.35    9.03
  -3  -4  -4  175.33    9.60
   3  -4   3   41.32    4.89
   3   4  -3   48.97    6.84
  -3  -4  -3   40.97    4.94
   3  -4   3   36.63    5.25
   3   4  -3   49.01    5.75
  -3  -4  -3   34.82    4.76
   3   4  -3   43.05    4.68
  -3  -4  -3   43.05    4.40
   3   4  -3   40.71    2.46
   3  -4   2  165.54    9.80
   3   4  -2  169.37   10.06
  -3  -4  -2  172.23    9.73
   3   4  -2  184.76    8.28
   3   4  -2  172.08    5.32
  -3  -4  -2  159.50    9.02
   3   4  -2  174.31   10.23
   3   4  -1 1215.19   34.00
  -3  -4  -1 1277.80   36.66
  -3   4   1 1265.23   37.87
   3   4  -1 1195.46   31.17
   3  -4   1 1240.84   32.38
   3   4  -1 1184.31   35.02
  -3  -4  -1 1202.97   33.91
   3  -4   1 1230.32   34.87
  -3   4   0  362.20   13.88
   3   4   0  358.65   14.16
  -3  -4   0  358.09   14.17
   3   4   0  364.17   11.79
   3  -4   0  367.27   15.27
   3  -4   0  369.76   13.26
  -3   4   0  359.84   14.39
  -3  -4   0  343.15   21.66
  -3  -4   1 1231.93   34.35
   3  -4  -1 1211.47   34.08
  -3   4  -1 1274.73   33.61
   3  -4  -1 1315.11   36.14
  -3   4  -1 1228.93   33.47
   3   4   1 1238.00   30.65
   3   4   1 1276.06   34.21
   3  -4  -1 1308.00   33.41
   3  -4  -2  192.04   10.05
   3   4   2  197.36    9.64
  -3   4  -2  168.90    8.22
   3   4   2  195.85    7.06
   3  -4  -2  188.87    9.26
  -3   4  -2  183.97    9.54
  -3   4  -2  196.36    9.27
   3  -4  -3   39.26    5.28
   3  -4  -3   39.91    4.83
  -3   4  -3   40.72    4.65
  -3   4  -3   34.72    4.76
   3   4   3   44.69    3.03
   3   4   3   41.83    4.90
  -3   4  -3   46.23    4.51
  -3   4  -4  216.90    9.37
  -3   4  -4  203.08   10.50
   3  -4  -4  189.75   10.17
  -3   4  -4  212.63    9.46
   3  -4  -4  209.83   10.38
   3   4   4  197.55   11.23
   3   4   4  189.60    6.20
  -3   4  -4  192.44   11.40
  -3   4  -5  983.32   27.37
   3  -4  -5  961.95   28.38
   3   4   5 1001.51   30.36
  -3   4  -5  974.67   28.90
  -3   4  -5  953.12   30.44
   3   4   5  952.10   21.77
  -3  -4   5  978.25   27.79
   3  -4  -5  983.51   31.67
  -3   4  -5  939.15   26.77
  -3   4  -6 1192.23   33.47
   3  -4  -6 1195.73   40.69
   3  -4  -6 1157.29   33.32
  -3   4  -6 1146.11   31.50
  -3   4  -6 1169.14   35.54
  -3   4  -6 1174.61   34.01
  -3  -4   6 1187.41   32.75
   3   4   6 1187.94   35.13
  -3   4  -7  410.34   17.57
   3  -4  -7  417.22   16.35
  -3   4  -7  427.27   18.10
   3   4   7  419.87   17.55
  -3   4  -7  408.01   17.05
  -3  -4   7  429.26   16.44
  -3   4  -8  270.24   15.34
   3   4   8  257.88   13.49
   3  -4  -8  289.21   13.26
  -3  -4   8  291.18   13.90
  -3   4  -8  288.09   14.04
  -3   4  -8  296.93   14.93
   3  -4  -9  479.32   18.01
  -3   4  -9  480.96   19.91
  -3  -4   9  452.62   19.17
   3  -4 -10  210.82   11.57
  -3   4 -10  221.32   13.08
  -3  -4  10  222.00   14.26
   3  -4 -11  316.02   14.24
  -3   4 -11  323.42   16.37
  -3  -4  11  320.92   17.28
   3  -4 -12   53.63    6.70
  -3   4 -12   49.48    7.56
   3  -4 -13  160.32   10.41
  -3   4 -13  162.68   12.30
  -3   4 -14   32.25    7.38
  -3   4 -15   54.52    8.70
  -3  -4  16   34.84   22.40
  -3   4 -16   22.37    7.28
  -3  -4  17  292.69   22.08
  -3   4 -17  263.53   16.40
  -3   4 -18  280.70   17.16
  -3   4 -19  116.87   12.13
  -3   4 -20  135.27   12.72
  -3   4 -21    0.59    6.98
   3  -4 -21    4.31    5.68
  -3   4 -22   28.18    8.49
   3  -4 -22   18.46    6.93
  -3   4 -23   84.05   11.48
   3  -4 -23  100.18   10.54
  -3   4 -24    1.25    7.35
   3  -4 -24    4.04    6.13
  -3   4 -25   15.36    8.34
   3  -4 -25   27.96    7.94
  -3   4 -25    1.75   10.43
  -3   4 -26    0.84    9.47
  -3   4 -26   10.47    8.24
  -3   4 -27   47.34   11.77
  -3   5  24  111.89    9.51
  -3   5  23   12.93    5.50
   3   5 -23    9.25    8.24
  -3  -5 -23   20.59    7.59
   3   5 -23   14.49    6.32
  -3  -5 -22  122.78   12.16
  -3   5  22  117.47    9.24
   3  -5  22  114.04    8.91
   3   5 -22  138.44   13.67
   3   5 -22  108.91    9.61
   3   5 -22  103.15   10.16
   3  -5  21  155.02   10.23
  -3   5  21  133.88    9.62
  -3  -5 -21  138.44   12.44
   3   5 -21  161.42   14.13
   3   5 -21  133.75   11.16
   3  -5  20   61.36    7.30
  -3   5  20   64.66    7.32
   3   5 -20   62.90   10.14
   3   5 -20   54.26    8.02
  -3  -5 -20   51.28    6.58
  -3  -5 -20   70.80    9.14
  -3  -5 -19   93.66   10.60
   3  -5  19   97.56    8.44
  -3   5  19   89.19    8.12
   3   5 -19   97.32   11.06
  -3  -5 -19   77.74    7.73
   3   5 -19   90.29    9.39
  -3  -5 -18  172.37   13.28
  -3   5  18  180.39   10.91
   3  -5  18  170.16   10.54
  -3  -5 -18  166.24   10.61
   3   5 -18  159.72   11.92
   3   5 -18  198.32   14.24
   3   5 -17   17.96    5.85
  -3  -5 -17   25.86    7.24
  -3  -5 -17   28.21    5.57
   3  -5  17   23.88    5.26
   3   5 -17   29.83    7.70
   3  -5  17   17.35    6.05
  -3  -5 -17   24.02    7.38
  -3   5  17   25.69    5.74
  -3  -5 -16  283.95   16.92
  -3  -5 -16  293.29   16.43
   3  -5  16  269.61   13.19
  -3   5  16  281.09   13.69
   3   5 -16  291.86   16.55
  -3  -5 -16  273.55   13.72
   3   5 -16  271.14   15.38
   3  -5  16  279.69   14.75
  -3  -5 -15  193.55   13.84
  -3  -5 -15  222.51   14.28
   3  -5  15  205.34   11.27
  -3   5  15  225.43   11.97
  -3  -5 -15  205.80   13.76
   3   5 -15  241.06   14.53
   3  -5  15  192.76   12.15
  -3  -5 -15  206.82   11.66
   3   5 -15  194.25   13.02
  -3  -5 -14  407.42   11.31
   3  -5  14  430.85   17.02
  -3   5  14  461.51   17.72
  -3  -5 -14  468.13   20.70
  -3  -5 -14  408.95   19.34
  -3  -5 -14  465.92   17.95
   3   5 -14  446.00   19.38
  -3  -5 -14  458.33   20.18
   3  -5  14  432.34   18.41
  -3   5  14  447.98   20.81
  -3  -5 -13  145.31    5.94
  -3  -5 -13  153.22   11.69
   3  -5  13  157.74    9.69
  -3   5  13  162.61   10.11
  -3  -5 -13  129.30   10.43
   3  -5  13  147.77   10.45
  -3  -5 -13  149.07    9.76
   3   5 -13  146.95   10.79
  -3   5  13  156.29   12.30
  -3  -5 -12  112.91    9.55
   3  -5  12  119.05    9.32
  -3   5  12  117.51   10.56
  -3  -5 -12  120.91   10.22
  -3  -5 -12  126.35    8.82
   3   5 -12  124.78    9.95
  -3   5  12  130.66    9.07
   3  -5  12  128.22    8.81
  -3  -5 -12  116.16    5.56
  -3  -5 -11   28.75    3.31
  -3   5  11   31.70    5.39
  -3  -5 -11   35.39    6.12
   3  -5  11   28.35    5.90
   3   5 -11   26.46    5.85
  -3   5  11   24.22    2.28
  -3  -5 -11   23.78    4.95
  -3   5  11   21.41    7.85
  -3  -5 -11   24.61    5.45
   3  -5  11   27.02    5.18
  -3   5  10  173.73   12.48
  -3  -5 -10  162.54   10.87
   3   5 -10  200.91   11.81
  -3  -5 -10  171.82   10.27
  -3   5  10  163.32    6.36
  -3  -5 -10  166.85   10.95
  -3  -5 -10  197.91    8.21
   3  -5  10  172.51   10.34
  -3   5  10  164.90   10.13
   3  -5   9  368.94   15.43
  -3  -5  -9  334.46   11.09
  -3   5   9  333.92   14.58
  -3  -5  -9  335.46   15.35
  -3   5   9  319.27   10.36
  -3  -5  -9  323.24   14.42
   3   5  -9  336.04   15.56
  -3   5   9  315.35   17.00
  -3  -5  -9  304.96   15.05
   3   5  -9  351.99   15.28
  -3  -5  -8  390.69   16.94
  -3   5   8  422.96   20.13
  -3  -5  -8  425.30   13.25
  -3  -5  -8  413.53   17.11
  -3   5   8  462.01   17.24
   3  -5   8  462.99   17.14
  -3  -5  -8  424.46   16.76
   3   5  -8  404.01   17.47
  -3   5   8  413.05   12.80
   3   5  -8  419.44   16.94
  -3   5   7  276.26   15.95
  -3  -5  -7  273.96   13.15
  -3  -5  -7  271.80   10.04
  -3  -5  -7  266.92   13.15
  -3   5   7  314.48   13.64
   3  -5   7  294.47   13.06
  -3  -5  -7  284.37   13.06
   3   5  -7  285.41   13.98
  -3   5   7  275.69    9.95
   3   5  -7  268.09   12.77
  -3  -5  -6  259.84   12.58
  -3   5   6  253.08   15.41
   3  -5   6  281.32   12.49
  -3   5   6  312.02   13.68
  -3  -5  -6  277.15   10.21
  -3  -5  -6  275.48   12.80
  -3  -5  -6  259.47   12.50
   3   5  -6  265.53   13.47
   3   5  -6  290.09   12.82
   3  -5   6  263.58   13.04
  -3   5   6  255.98   10.73
   3   5  -5  290.53   12.48
  -3  -5  -5  270.52   12.56
  -3   5   5  325.78   14.66
   3  -5   5  279.05   12.45
   3   5  -5  275.54   13.59
  -3  -5  -5  284.48   12.80
  -3  -5  -5  271.36   12.61
   3  -5   5  265.85   13.12
   3   5  -5  269.53   18.42
  -3   5   5  277.39   12.31
   3  -5   4 1274.18   35.18
  -3  -5  -4 1210.18   35.00
   3   5  -4 1396.71   40.68
   3  -5   4 1259.34   36.31
  -3   5   4 1281.50   36.89
   3   5  -4 1295.62   34.69
   3   5  -4 1262.61   37.17
  -3  -5  -4 1320.13   35.99
   3   5  -3  196.47   10.95
  -3  -5  -3  184.46    9.79
   3  -5   3  172.34   10.36
  -3   5   3  194.07   12.21
   3   5  -3  190.78    9.31
  -3  -5  -3  184.12   10.04
   3   5  -3  179.17   10.81
   3  -5   2 1080.06   32.41
   3   5  -2 1064.23   26.85
   3   5  -2 1137.36   31.63
  -3  -5  -2 1157.83   33.22
   3   5  -2 1143.03   29.92
  -3  -5  -2 1089.59   31.64
   3   5  -2 1096.24   33.25
  -3  -5  -1   85.03    6.83
   3   5  -1   61.15    6.97
   3   5  -1   86.28    4.58
   3  -5   1   91.37    7.77
   3   5  -1   88.09    5.88
  -3   5   1   69.16    9.47
  -3  -5  -1   82.46    9.43
   3   5  -1   88.17    6.80
  -3   5   0 1781.83   45.35
   3   5   0 1697.48   44.03
  -3   5   0 1662.33   44.18
   3  -5   0 1659.40   44.44
   3  -5   0 1743.40   46.28
  -3  -5   0 1713.49   44.97
   3   5   0 1719.53   41.91
   3   5   0 1686.40   40.24
   3  -5   0 1741.88   42.15
   3   5   1   76.47    6.14
  -3   5  -1   76.26    6.36
   3  -5  -1   83.49    6.80
   3  -5  -1   77.35    5.69
  -3   5  -1   91.37    6.41
  -3  -5   1   66.88    6.39
   3  -5  -1   85.30    7.89
   3   5   1   82.83    5.33
   3   5   2 1166.60   31.78
   3  -5  -2 1240.27   35.34
  -3   5  -2 1162.99   32.57
   3  -5  -2 1156.52   33.26
  -3  -5   2 1183.99   33.33
   3  -5  -2 1186.80   31.21
  -3   5  -2 1148.71   31.90
   3   5   2 1195.66   29.49
   3   5   3  174.65    8.74
   3  -5  -3  177.24   10.79
  -3   5  -3  159.08    8.98
   3  -5  -3  170.62    8.53
   3  -5  -3  175.84   10.11
   3   5   3  164.36   10.67
   3   5   3  170.63    6.90
  -3   5  -3  171.04    9.28
  -3   5  -4 1270.38   34.97
   3   5   4 1284.58   37.63
   3  -5  -4 1272.53   35.55
  -3   5  -4 1300.37   34.64
   3  -5  -4 1249.51   33.52
   3   5   4 1231.50   29.94
  -3   5  -5  309.82   13.52
   3   5   5  302.81    8.84
  -3   5  -5  302.62   12.81
   3  -5  -5  316.09   13.94
  -3   5  -5  295.76   15.58
   3  -5  -5  303.45   12.81
   3   5   5  303.68   14.98
   3  -5  -6  282.13   14.12
   3  -5  -6  262.44   12.86
  -3   5  -6  282.79   15.16
  -3   5  -6  288.91   13.21
   3   5   6  258.32   13.95
  -3  -5   6  265.41   13.24
   3  -5  -7  267.87   16.83
  -3  -5   7  290.99   14.63
   3   5   7  300.47   14.95
   3  -5  -7  280.32   13.37
  -3   5  -7  307.13   14.23
  -3   5  -7  296.88   15.66
   3  -5  -8  416.91   17.03
   3   5   8  437.24   18.46
  -3  -5   8  442.79   20.31
  -3   5  -8  429.69   17.92
  -3   5  -8  451.19   19.89
   3  -5  -9  355.93   15.71
  -3  -5   9  362.02   18.52
   3   5   9  355.50   16.75
  -3   5  -9  363.36   17.96
   3  -5 -10  159.35   10.56
  -3  -5  10  166.33   13.40
  -3   5 -10  174.77   12.55
  -3   5 -11   34.99    7.52
   3  -5 -11   26.66    5.82
  -3   5 -12  115.99   11.28
   3  -5 -12  116.71    9.43
  -3   5 -13  172.68   13.48
   3  -5 -13  160.01   10.79
  -3   5 -14  449.37   21.67
   3  -5 -14  413.09   17.98
  -3   5 -15  219.65   15.29
   3  -5 -15  216.90   12.62
  -3  -5  16  190.66   32.27
  -3   5 -16  272.67   17.22
  -3   5 -17   34.94    8.90
  -3   5 -18  176.35   14.68
  -3   5 -19   86.54   11.14
  -3   5 -20   38.38    9.38
  -3   5 -21  123.10   13.29
   3  -5 -21  170.56   12.45
  -3   5 -22  112.10   16.39
   3  -5 -22  127.63   11.54
  -3   5 -22   94.59   12.49
   3  -5 -23   14.84    6.88
  -3   5 -23    1.85   11.72
  -3   5 -23   10.74    8.07
  -3   5 -24   76.05   14.14
   3  -5 -24  115.69   11.99
  -3   5 -24   97.51   13.00
  -3   5 -25   17.33   10.46
  -3   5 -26   84.88   14.22
  -3  -6 -24   32.90   11.08
   3   6 -24   34.57    7.90
  -3  -6 -23   81.20   10.76
  -3   6  23   70.58    7.42
   3   6 -23   74.55    9.50
  -3  -6 -23   81.53   13.46
   3   6 -22   23.34    6.86
  -3   6  22   33.05    5.94
  -3  -6 -22   42.05    8.29
   3  -6  22   38.66    6.76
   3   6 -22   36.94    9.72
  -3  -6 -22   55.79   10.82
   3   6 -21   -0.99    6.34
  -3   6  21    9.22    4.77
  -3  -6 -21   23.83    7.45
   3  -6  21    2.69    5.47
   3   6 -21    7.77    8.03
  -3  -6 -21   10.06    7.66
  -3  -6 -20    5.95    6.88
   3  -6  20   -1.15    5.55
  -3   6  20    4.74    4.57
   3   6 -20    9.36    7.53
   3   6 -20   -0.49    5.70
  -3  -6 -19   23.32    7.43
  -3   6  19   29.39    5.89
   3  -6  19   23.79    5.93
   3   6 -19   27.63    8.15
  -3  -6 -19   23.68    5.26
   3   6 -19   20.63    6.72
  -3  -6 -19   38.90    8.61
   3   6 -18  165.61   13.68
  -3  -6 -18  151.37   12.84
  -3  -6 -18  152.93   13.07
  -3   6  18  178.78   11.12
   3  -6  18  177.91   11.47
   3   6 -18  147.27   12.17
  -3  -6 -18  142.22    9.89
   3   6 -17  250.61   16.31
   3   6 -17  247.78   15.21
  -3  -6 -17  244.61   12.82
  -3  -6 -17  257.62   15.94
  -3   6  17  259.41   13.66
   3  -6  17  264.24   13.72
  -3  -6 -16  203.43   14.45
   3   6 -16  215.09   14.16
  -3  -6 -16  220.82   12.23
  -3  -6 -16  255.22   15.54
  -3  -6 -16  231.85   16.36
   3  -6  16  235.48   13.06
  -3   6  16  262.01   13.81
   3  -6  15  126.00   10.53
  -3  -6 -15  124.50    5.84
  -3  -6 -15  126.80   10.99
   3  -6  15  139.43   10.12
  -3   6  15  155.65   10.69
  -3  -6 -15  158.25   12.30
  -3   6  15  143.56   12.52
  -3  -6 -15  127.86   12.10
   3   6 -15  115.86   10.82
  -3  -6 -15  142.80    9.64
  -3  -6 -14  122.55    6.24
   3  -6  14  125.87    9.79
  -3   6  14  141.12   10.33
  -3  -6 -14  126.92   10.75
   3  -6  14  122.19   10.42
  -3   6  14  127.62   11.84
   3   6 -14  106.72   10.67
  -3  -6 -14  136.11    9.44
  -3  -6 -14  129.03   11.92
  -3  -6 -13   49.87    7.43
  -3   6  13   49.78    8.92
  -3  -6 -13   56.84    8.59
   3  -6  13   58.19    7.29
  -3   6  13   61.22    7.51
   3   6 -13   58.04    8.60
  -3  -6 -13   56.58    6.66
   3  -6  13   58.51    7.87
  -3  -6 -13   63.72    4.93
  -3  -6 -12  191.63    8.31
  -3   6  12  187.87   13.66
  -3  -6 -12  183.10   13.16
   3   6 -12  167.55   12.14
  -3  -6 -12  179.90   10.71
   3  -6  12  159.09   11.23
   3   6 -12  151.33   11.86
  -3   6  12  155.10    6.36
  -3  -6 -12  149.19   11.19
   3  -6  12  173.25   10.96
  -3   6  12  207.47   11.88
  -3  -6 -11   73.99    9.12
  -3   6  11   79.69   10.05
  -3  -6 -11   80.72    8.27
  -3   6  11   81.41    4.89
   3   6 -11   92.52    9.23
  -3  -6 -11   96.87    8.07
  -3  -6 -11   87.63    5.85
  -3   6  11   99.46    8.38
   3  -6  11   96.82    8.52
   3   6 -11   97.81    9.40
  -3  -6 -10   76.13    8.54
  -3   6  10   83.23   10.26
  -3  -6 -10  105.37    6.64
   3  -6  10   97.34    8.59
  -3   6  10   97.31    8.30
  -3  -6 -10   67.36    7.65
  -3   6  10   84.56    5.22
   3   6 -10   86.82    8.82
  -3  -6 -10   82.52    7.38
   3   6 -10   77.25    8.14
  -3  -6  -9  140.29   11.04
  -3   6   9  158.33   13.99
  -3  -6  -9  155.99   10.61
  -3   6   9  134.99    7.18
  -3  -6  -9  154.83    9.85
   3   6  -9  159.88   11.22
  -3   6   9  169.46   10.48
  -3  -6  -9  161.69    7.76
   3  -6   9  185.49   11.26
   3   6  -9  157.21   10.71
   3   6  -8   44.20    6.82
  -3  -6  -8   52.26    6.28
  -3   6   8   54.00    9.67
  -3  -6  -8   47.41    7.07
  -3   6   8   55.07    4.60
   3  -6   8   56.61    7.07
  -3   6   8   53.04    6.51
   3  -6   8   62.57    7.40
   3   6  -8   45.34    6.55
  -3  -6  -8   42.66    6.10
  -3  -6  -8   44.54    4.34
  -3   6   7   49.60    4.53
   3  -6   7   41.60    6.29
  -3   6   7   53.01    6.39
  -3  -6  -7   54.29    6.43
   3  -6   7   48.71    6.47
   3   6  -7   57.95    6.73
  -3  -6  -7   47.18    4.54
   3   6  -7   49.32    6.88
  -3  -6  -7   43.22    5.71
  -3  -6  -6  461.56   17.77
   3   6  -6  457.40   19.40
  -3  -6  -6  443.35   17.28
   3  -6   6  508.22   18.61
  -3   6   6  464.87   17.88
   3  -6   6  469.42   18.65
   3   6  -6  459.40   17.96
   3   6  -6  475.29   25.94
  -3   6   6  451.71   15.42
  -3  -6  -6  448.10   15.16
   3   6  -5  562.14   21.81
  -3  -6  -5  565.11   20.23
   3   6  -5  594.44   24.54
  -3  -6  -5  553.49   19.44
   3  -6   5  544.61   20.58
  -3  -6  -5  539.11   17.62
   3   6  -5  560.70   19.82
   3  -6   5  586.01   20.55
  -3   6   5  570.24   20.35
  -3   6   5  548.77   18.82
   3   6  -4   25.37    4.87
  -3   6   4   23.12    5.96
   3   6  -4   20.43    5.78
  -3   6   4   26.32    4.95
  -3  -6  -4   21.04    4.48
   3   6  -4   20.80    5.45
  -3  -6  -4   18.34    4.70
   3  -6   4   23.55    5.57
   3  -6   4   18.05    4.69
   3   6  -3   95.11    5.93
  -3   6   3  100.80    8.98
   3   6  -3   83.01    8.18
   3   6  -3   98.23    7.57
  -3  -6  -3   99.88    8.09
  -3  -6  -3   99.60    7.57
   3  -6   3  104.10    8.41
   3   6  -3  109.08    7.50
   3   6  -2  430.51   13.82
   3   6  -2  425.69   16.05
  -3  -6  -2  400.88   20.13
  -3   6   2  423.78   19.12
  -3  -6  -2  440.69   16.99
   3  -6   2  454.34   17.96
   3   6  -2  385.93   17.72
   3   6  -2  450.99   15.92
   3   6  -1   -0.32    2.42
   3  -6   1    1.52    3.92
   3   6  -1   -1.01    3.19
  -3  -6  -1    0.60    3.17
  -3   6   1   -1.40    5.68
   3   6  -1    1.35    3.08
   3  -6   1   -1.36    4.25
   3  -6   0  257.56   13.18
  -3  -6   0  236.36   11.70
   3   6   0  226.54    9.27
  -3   6   0  220.15   13.17
   3  -6   0  241.40   12.16
  -3   6   0  269.53   16.10
  -3   6   0  233.10   11.75
   3   6   0  235.47   10.29
   3   6   0  232.89   10.67
  -3  -6   1    4.19    3.36
   3   6   1    6.17    2.53
   3   6   1    2.65    3.12
   3  -6  -1    2.49    3.96
   3  -6  -1    3.87    4.57
  -3   6  -1    1.47    3.43
   3   6   1    3.91    3.21
  -3   6  -1    2.65    3.20
   3   6   2  439.70   14.64
  -3   6  -2  438.31   16.91
   3  -6  -2  430.47   17.34
   3   6   2  445.46   18.82
  -3   6  -2  429.22   15.35
   3   6   2  445.03   15.16
   3  -6  -2  434.82   14.24
   3  -6  -2  478.09   18.86
   3   6   2  446.64   14.54
  -3  -6   2  460.98   17.63
  -3  -6   3   93.32    7.97
   3  -6  -3   95.76    6.09
  -3   6  -3   91.19    6.71
   3   6   3   95.65    8.73
  -3   6  -3   92.02    7.41
   3  -6  -3  101.80    8.38
   3  -6  -3  102.43    8.94
   3   6   3   98.14    5.84
   3   6   4   11.19    5.08
  -3   6  -4   15.90    4.29
   3  -6  -4   10.92    3.34
   3  -6  -4   14.91    4.96
  -3   6  -4   18.02    4.34
   3  -6  -4   17.48    5.46
   3   6   4   13.44    2.98
   3   6   5  607.99   23.22
   3  -6  -5  601.63   21.57
   3   6   5  586.09   16.31
   3  -6  -5  644.45   23.32
   3  -6  -5  583.79   18.79
  -3   6  -5  609.63   20.67
   3  -6  -6  431.22   15.97
   3  -6  -6  442.43   17.93
   3   6   6  430.50   19.20
   3  -6  -6  480.70   19.58
  -3   6  -6  438.10   17.25
   3   6   7   60.78    7.81
  -3  -6   7   52.84    8.32
   3  -6  -7   52.98    6.49
  -3   6  -7   58.32    6.67
   3  -6  -7   50.34    6.79
  -3   6  -7   55.20    8.41
   3  -6  -8   50.88    6.75
  -3   6  -8   45.09    8.18
   3  -6  -8   45.48    7.95
   3   6   8   54.98    7.65
  -3   6  -8   49.73    6.56
  -3  -6   8   67.59   10.29
   3  -6  -9  149.16   10.59
   3   6   9  167.43   11.89
  -3   6  -9  147.42   12.59
  -3   6  -9  140.46   10.40
   3  -6  -9  144.34   15.72
  -3   6 -10   79.02    9.73
  -3   6 -10   78.92    8.43
   3  -6 -10   81.05    8.27
  -3  -6  10   90.45   12.16
   3   6  10   75.35    8.63
  -3   6 -11   99.72   11.23
   3   6  11   86.84    9.13
   3  -6 -11  102.56    8.92
   3  -6 -12  197.84   12.27
  -3   6 -12  196.03   14.93
   3  -6 -13   82.58    8.84
  -3   6 -13   90.42   10.79
   3  -6 -14  115.23    9.78
  -3   6 -14  117.69   12.32
   3  -6 -15  124.71   10.37
  -3   6 -15  135.23   13.40
   3  -6 -16  209.75   13.01
  -3   6 -16  245.69   17.03
  -3   6 -17  209.26   16.29
  -3   6 -18  161.92   14.79
  -3   6 -19   11.71   11.34
  -3   6 -19   24.29    8.76
  -3   6 -20    1.93   10.17
  -3   6 -20    2.07    8.01
  -3   6 -21   -4.74   11.44
  -3   6 -21    6.34    8.05
   3  -6 -22   40.34    8.56
  -3   6 -22   20.48   12.81
  -3   6 -22   34.42    9.88
  -3   6 -23   54.57   13.14
  -3   6 -23   64.26   11.74
  -3   6 -24   28.23   11.40
  -3  -7 -24   30.71   11.13
  -3  -7 -23   26.10    9.87
   3   7 -23   30.41    8.21
  -3  -7 -22  141.46   12.86
  -3  -7 -22  113.85   13.85
   3   7 -22  120.21   12.28
  -3   7  22  129.37    9.55
  -3  -7 -21  121.10   11.82
  -3   7  21  128.25    9.51
  -3  -7 -21  102.00   12.71
   3   7 -21  102.51   11.34
  -3   7  20  105.88    8.92
  -3  -7 -20  117.10   11.70
   3   7 -20  108.72   13.13
   3   7 -20   92.22   10.89
  -3  -7 -20   92.78   11.64
  -3  -7 -19   27.13    8.20
   3   7 -19   27.29    8.80
   3   7 -19   18.01    7.26
  -3  -7 -19   23.11    7.50
   3  -7  19   27.36    7.24
  -3   7  19   24.08    5.57
  -3  -7 -18   70.62    9.95
   3  -7  18   52.98    8.03
  -3   7  18   44.76    6.46
  -3  -7 -18   39.02    8.14
  -3  -7 -18   51.34    6.48
   3   7 -18   46.56    8.74
  -3  -7 -17  210.14   14.71
   3  -7  17  214.27   13.37
  -3   7  17  204.27   11.83
  -3  -7 -17  196.42   11.60
   3   7 -17  179.00   13.85
  -3  -7 -17  199.04   14.04
  -3  -7 -16   12.51    6.30
  -3  -7 -16   12.60    6.80
   3  -7  16   12.21    5.85
  -3   7  16    7.71    4.84
  -3  -7 -16   13.59    3.30
  -3  -7 -16    3.49    3.82
   3   7 -16   13.77    6.61
  -3  -7 -15  264.09   13.39
   3   7 -15  242.94   15.58
  -3   7  15  262.38   16.91
  -3  -7 -15  272.95   15.94
  -3  -7 -15  195.98   13.77
  -3   7  15  246.34   13.16
   3  -7  15  233.59   13.80
  -3  -7 -15  251.12   10.15
  -3  -7 -15  225.71   16.68
  -3  -7 -14   20.56    6.08
  -3  -7 -14   18.60    5.08
   3   7 -14   19.01    6.94
   3  -7  14   18.33    5.77
  -3   7  14   28.14    5.68
   3   7 -14   13.42    6.73
  -3  -7 -14    9.71    7.16
  -3   7  14   19.73    7.44
  -3  -7 -14   24.25    4.24
  -3  -7 -13   73.70    6.12
  -3   7  13   76.02    7.76
   3  -7  13   75.59    8.54
   3   7 -13   68.03    9.09
  -3   7  13   62.28    4.40
  -3  -7 -13   56.44    7.93
  -3  -7 -13   59.11    9.17
  -3   7  13   70.98   10.22
  -3  -7 -13   70.50    7.48
   3   7 -13   65.12    8.78
  -3   7  12  212.01   11.94
  -3  -7 -12  205.16    9.79
   3  -7  12  216.77   13.08
  -3  -7 -12  181.10   12.41
  -3  -7 -12  198.94   11.60
   3   7 -12  198.17   13.73
  -3   7  12  182.67    8.28
   3   7 -12  193.60   13.46
  -3   7  11  142.05   10.03
   3  -7  11  157.54   11.34
  -3  -7 -11  148.02    8.32
   3   7 -11  131.39   11.10
  -3  -7 -11  127.65   10.30
  -3  -7 -11  144.78   10.08
  -3   7  11  135.09    7.37
   3   7 -11  141.56   11.62
  -3  -7 -10  228.18   12.44
  -3   7  10  228.99   12.56
   3  -7  10  267.61   14.59
  -3  -7 -10  284.61   12.11
   3   7 -10  221.61   13.70
   3  -7  10  207.41   13.05
  -3   7  10  222.58    9.92
   3   7 -10  228.52   14.61
  -3  -7 -10  214.83   12.63
  -3  -7  -9  375.33   16.57
  -3   7   9  384.65   16.48
   3   7  -9  369.68   17.47
   3  -7   9  341.93   16.47
  -3  -7  -9  364.76   13.70
  -3  -7  -9  339.73   15.62
  -3   7   9  355.21   13.42
   3   7  -9  360.83   18.34
   3   7  -8   88.46    9.41
   3  -7   8  101.73    9.44
  -3  -7  -8   94.06    6.61
  -3   7   8  100.70    8.45
   3   7  -8   86.85    8.72
   3  -7   8   87.75    8.67
   3   7  -8  124.34   24.54
  -3  -7  -8   81.39    7.77
  -3   7   8   88.50    6.63
  -3  -7  -8   81.90    7.76
   3   7  -7   91.34    9.38
   3  -7   7  118.41    9.51
  -3   7   7  125.22    9.09
  -3  -7  -7  101.66    6.94
   3   7  -7  100.63    8.84
   3  -7   7  100.16    9.17
   3   7  -7   90.99   14.01
  -3   7   7  103.04    6.93
  -3  -7  -7   98.61    8.30
  -3  -7  -7   95.02    7.74
  -3  -7  -6   32.73    5.49
   3   7  -6   34.73    6.68
   3  -7   6   38.79    6.45
  -3   7   6   35.54    5.77
  -3  -7  -6   30.32    4.55
   3  -7   6   32.60    6.32
   3   7  -6   34.28    6.08
   3   7  -6   29.52    8.72
  -3   7   6   35.97    4.97
  -3  -7  -6   41.02    5.57
   3   7  -5  230.81   14.53
  -3  -7  -5  267.79   13.54
   3  -7   5  263.57   13.74
   3   7  -5  234.18   12.53
   3   7  -5  233.88   13.97
  -3  -7  -5  229.33   10.82
  -3   7   5  278.61   13.57
  -3   7   5  250.97   11.82
  -3  -7  -5  247.92   12.93
   3  -7   5  261.88   13.36
  -3  -7  -4  508.01   19.32
  -3   7   4  526.98   18.82
   3  -7   4  499.58   19.91
   3   7  -4  468.88   18.44
  -3  -7  -4  493.90   21.09
   3   7  -4  488.82   18.58
   3   7  -4  484.05   20.94
  -3  -7  -4  454.76   16.79
  -3   7   4  521.63   19.43
  -3   7   3  878.88   28.12
  -3  -7  -3  854.21   26.03
   3  -7   3  879.81   28.76
  -3   7   3  878.35   28.24
  -3  -7  -3  892.65   27.98
   3   7  -3  919.44   27.58
   3   7  -3  940.89   27.09
   3   7  -3  843.28   25.03
   3   7  -3  794.31   29.62
   3   7  -2  186.47    9.89
   3   7  -2  181.32   10.21
  -3   7   2  166.05   11.43
  -3  -7  -2  191.66   10.98
   3   7  -2  167.45    8.71
   3  -7   2  191.00   11.67
   3  -7   1  135.64   10.04
  -3  -7  -1  131.46    9.22
   3   7  -1  145.78    7.88
   3  -7   1  150.27   10.08
   3   7  -1  147.69    8.42
  -3   7   1  140.79   11.45
   3   7  -1  156.54    9.25
  -3  -7  -1  140.45    7.62
  -3  -7   0    1.52    3.24
   3  -7   0    2.07    4.51
   3   7   0   -1.53    3.13
   3   7   0    0.42    2.94
   3  -7   0    1.85    4.72
   3   7   0    3.07    3.73
  -3  -7   0    2.73    3.64
  -3   7   0   -0.50    5.56
  -3  -7   1  126.49    7.89
   3   7   1  127.71   10.47
   3   7   1  134.67    7.41
   3  -7  -1  131.34    9.51
  -3  -7   1  131.02    9.76
  -3   7  -1  108.30    9.34
  -3   7  -1  135.38    9.56
  -3   7  -1  130.11   12.13
   3  -7  -1  133.71   10.02
   3   7   1  138.39    8.20
   3   7   1  131.24    7.53
  -3   7  -2  210.25    9.84
   3  -7  -2  174.15   11.10
   3   7   2  193.41    9.42
   3   7   2  201.01    9.61
   3  -7  -2  186.17   11.90
  -3   7  -2  202.62   15.04
  -3   7  -2  182.99   11.21
  -3  -7   2  175.99    9.68
  -3  -7   2  193.95   11.95
   3   7   2  209.93   12.93
  -3  -7   3  900.35   30.70
  -3   7  -3  898.80   35.06
   3  -7  -3  950.85   30.53
   3   7   3  903.77   25.65
  -3  -7   3  913.15   27.34
   3  -7  -3  909.02   29.45
   3   7   3  917.18   31.35
   3  -7  -3  935.70   23.69
   3   7   3  885.23   26.39
  -3   7  -3  927.59   26.42
  -3  -7   4  502.92   18.90
   3   7   4  559.48   22.64
   3  -7  -4  559.89   16.25
  -3   7  -4  512.27   18.26
   3  -7  -4  562.06   21.11
  -3   7  -4  590.40   28.86
   3   7   4  532.19   16.73
   3  -7  -4  567.13   21.86
  -3  -7   4  507.28   22.52
  -3  -7   5  249.20   12.48
   3   7   5  261.06   15.12
   3  -7  -5  251.95   13.64
  -3   7  -5  248.78   12.05
   3  -7  -5  250.64   10.15
   3  -7  -5  263.80   14.33
   3  -7  -6   31.26    6.22
   3   7   6   27.69    6.34
   3  -7  -6   30.80    4.20
  -3  -7   6   33.97    5.87
   3  -7  -6   27.01    6.63
  -3   7  -6   29.23    5.49
  -3   7  -7   77.10    7.55
  -3  -7   7   78.43   10.73
   3  -7  -7   89.49    8.67
   3  -7  -7   81.63    6.30
   3  -7  -7   78.55    8.61
   3   7   7   93.07    9.43
  -3  -7   8   83.05   12.78
   3   7   8   84.55    9.63
   3  -7  -8   83.69    7.53
   3  -7  -8   91.82    9.07
   3  -7  -8   87.36    9.14
  -3   7  -8   87.14    8.02
   3  -7  -9  310.36   15.74
  -3  -7   9  332.12   21.09
  -3   7  -9  312.89   22.71
   3   7   9  348.40   17.73
   3  -7  -9  336.03   16.35
  -3   7  -9  327.04   18.78
  -3   7  -9  324.11   15.76
   3  -7  -9  367.41   17.32
   3  -7 -10  221.75   13.46
   3   7  10  224.96   14.20
   3  -7 -10  196.28   15.09
  -3   7 -10  216.72   19.12
  -3   7 -10  231.81   16.10
  -3   7 -10  230.96   13.46
  -3   7 -11  137.03   10.95
   3   7  11  141.85   11.38
  -3   7 -11  162.28   23.08
   3  -7 -11  138.79   10.93
  -3   7 -11  128.00   12.93
  -3   7 -12  209.09   19.94
  -3   7 -12  177.59   12.99
   3   7  12  190.77   13.11
   3  -7 -12  213.09   13.32
  -3   7 -12  201.75   15.62
   3  -7 -13   82.40    9.27
  -3   7 -13   82.60   15.42
  -3   7 -13  101.66   12.06
  -3   7 -14   23.14    8.64
   3  -7 -14   16.01    6.27
  -3   7 -14   -0.92    9.44
  -3   7 -15  238.75   17.35
  -3   7 -15  223.59   20.38
   3  -7 -15  243.98   14.39
  -3   7 -16   12.24    8.17
  -3   7 -16   -3.77    9.81
   3  -7 -16    8.90    5.97
  -3   7 -17  185.42   16.47
  -3   7 -17  203.79   20.85
   3  -7 -17  211.45   13.56
  -3   7 -18   40.19    9.90
  -3   7 -18   47.43   12.82
  -3   7 -19   19.11    8.71
  -3   7 -19    9.45   10.39
  -3   7 -20   90.91   13.81
  -3   7 -20  110.43   17.03
  -3   7 -21  117.16   14.67
  -3   7 -21   97.61   16.47
  -3   7 -22  112.38   16.17
   3   8 -22    1.82    6.61
  -3   8  21    6.68    4.85
   3   8 -21   -2.43    7.58
  -3  -8 -21   -0.65    7.31
  -3   8  20   34.02    6.21
   3   8 -20   27.23    8.20
  -3  -8 -20   34.80    8.76
  -3  -8 -19   41.18    8.94
  -3   8  19   31.21    6.17
   3   8 -19   30.00    8.39
  -3  -8 -19   21.94    7.60
  -3  -8 -18  117.93   12.07
  -3  -8 -18   99.12   11.21
  -3   8  18  128.08    9.78
   3   8 -18  120.45   12.60
  -3   8  17   11.50    5.14
  -3  -8 -17   13.95    7.26
  -3  -8 -17    7.83    6.09
  -3  -8 -17   14.91    4.68
   3   8 -17    6.48    6.66
  -3   8  16    9.75    5.33
  -3  -8 -16   10.65    6.87
   3   8 -16   20.54    7.83
  -3  -8 -16    2.50    5.84
  -3  -8 -16   13.13    4.92
   3   8 -16   11.65    6.44
  -3   8  15   17.35    5.44
  -3  -8 -15   21.66    7.14
  -3  -8 -15   15.74    4.84
   3   8 -15   20.12    7.58
   3   8 -15   18.61    7.70
  -3  -8 -15   17.27    6.43
   3   8 -14   11.70    6.95
  -3   8  14   12.95    3.13
  -3  -8 -14   16.03    6.13
  -3  -8 -14   10.87    4.66
   3   8 -14    9.06    6.37
  -3   8  14   14.78    5.18
  -3  -8 -14   13.15    4.45
   3  -8  13   75.11    9.53
   3   8 -13   71.81    9.34
  -3  -8 -13   66.49    6.69
  -3  -8 -13   73.33    7.50
  -3   8  13   68.09    7.59
   3   8 -13   73.86    9.73
  -3  -8 -13   62.79    8.17
  -3   8  13   60.39    5.32
  -3   8  12   94.40    6.61
  -3  -8 -12  100.48    7.68
   3  -8  12  108.86   10.75
  -3  -8 -12   95.75    9.19
  -3  -8 -12   95.00    8.47
   3   8 -12   90.49   10.60
  -3   8  12   93.53    8.73
   3   8 -12   92.88   10.36
  -3   8  11   10.95    3.75
   3   8 -11   10.79    6.17
  -3  -8 -11    8.99    4.28
  -3  -8 -11   10.34    4.41
   3   8 -11   12.86    6.80
   3  -8  11   14.16    6.74
  -3   8  11   12.59    5.05
  -3  -8 -11    6.29    4.87
  -3  -8 -10  218.80   12.91
  -3   8  10  232.59   11.07
   3   8 -10  238.60   15.76
   3   8 -10  246.01   14.94
   3  -8  10  219.98   13.88
   3  -8  10  278.20   15.65
  -3  -8 -10  258.64   12.20
  -3  -8 -10  232.14   12.77
  -3   8  10  263.76   13.87
  -3   8   9  149.47   10.49
  -3  -8  -9  141.56    8.77
   3  -8   9  148.73   11.63
  -3   8   9  130.22    8.39
   3   8  -9  121.67   11.41
   3  -8   9  141.73   11.10
   3   8  -9  120.48   10.81
   3   8  -9  171.79   23.92
  -3  -8  -9  135.34    9.85
  -3  -8  -9  131.16    9.42
  -3  -8  -8  143.85    8.69
   3  -8   8  155.70   11.72
  -3   8   8  136.08    9.24
   3   8  -8  144.60   11.84
   3  -8   8  138.98   10.80
   3   8  -8  138.74   11.13
  -3  -8  -8  149.82    9.89
  -3  -8  -8  154.69   10.44
  -3   8   8  141.70   10.36
  -3  -8  -7  342.29   14.19
  -3   8   7  346.89   16.39
   3  -8   7  376.74   17.69
   3   8  -7  357.54   18.61
   3   8  -7  349.43   17.28
   3  -8   7  346.75   16.84
   3   8  -7  426.11   23.93
  -3  -8  -7  377.15   15.47
  -3   8   7  340.01   14.70
  -3  -8  -7  374.50   16.54
  -3   8   7  393.94   23.22
  -3  -8  -6  239.07   11.51
  -3   8   6  291.54   14.50
   3  -8   6  271.42   14.54
   3   8  -6  248.43   15.34
   3   8  -6  239.56   13.95
   3  -8   6  247.27   14.01
   3   8  -6  243.99   14.18
  -3  -8  -6  260.30   13.05
  -3   8   6  242.12   12.12
  -3  -8  -6  264.21   13.46
  -3   8   6  291.93   19.30
   3   8  -5  668.83   26.45
  -3  -8  -5  640.59   25.77
   3   8  -5  644.69   22.68
   3   8  -5  693.77   24.69
   3  -8   5  646.49   24.45
  -3  -8  -5  652.51   21.72
  -3   8   5  678.16   24.35
  -3  -8  -5  688.68   23.87
  -3   8   5  667.26   22.26
   3  -8   5  659.37   24.42
   3   8  -4  147.84    9.35
  -3   8   4  152.83   10.81
  -3  -8  -4  150.82    9.16
  -3  -8  -4  150.68   10.39
  -3   8   4  157.31    9.97
   3   8  -4  146.48   11.77
   3   8  -4  149.13   10.61
   3  -8   4  130.94   10.51
  -3   8   3  125.29    9.92
  -3  -8  -3  108.11    8.19
   3   8  -3  131.25    8.62
   3   8  -3  117.17    9.34
  -3  -8  -3  122.33    9.50
  -3   8   3  127.89    9.51
   3  -8   3  132.63   10.42
   3   8  -3  116.33    8.16
  -3   8   2  397.35   17.69
  -3  -8  -2  384.16   17.63
   3   8  -2  401.81   15.32
   3   8  -2  407.46   14.96
   3  -8   2  395.17   17.71
  -3   8   2  345.19   16.80
  -3  -8  -2  400.53   16.15
  -3  -8  -2  391.29   13.99
   3   8  -2  406.99   16.93
   3  -8   2  407.81   18.11
  -3   8   1  167.77   12.21
  -3  -8  -1  171.57   11.86
   3   8  -1  160.41    9.39
   3  -8   1  160.78   11.29
  -3  -8  -1  168.65   10.31
   3   8  -1  167.89    8.66
   3   8  -1  192.44   10.94
   3  -8   1  189.93   11.94
  -3  -8  -1  168.45    8.97
   3   8   0  189.39   13.39
   3  -8   0  182.98   12.05
   3   8   0  196.01    8.77
   3  -8   0  190.28   12.23
   3   8   0  197.88   11.05
   3   8   0  193.04   10.18
  -3  -8   0  182.11    9.72
  -3   8   0  231.17   14.69
  -3  -8   0  202.01   13.06
  -3   8  -1  167.30   14.12
  -3  -8   1  164.91   12.59
   3   8   1  167.47    9.53
   3   8   1  178.87   10.21
   3  -8  -1  178.37   11.97
   3  -8  -1  174.99   11.57
  -3  -8   1  185.45    9.89
   3   8   1  176.80   12.91
   3   8   2  408.59   20.12
   3  -8  -2  432.23   18.93
   3   8   2  419.34   16.18
   3  -8  -2  458.69   19.43
   3   8   2  449.77   16.71
  -3   8  -2  470.06   23.18
  -3  -8   2  443.34   16.84
  -3  -8   2  453.47   21.18
  -3   8  -2  443.08   18.82
  -3   8  -3  142.02    8.51
   3  -8  -3  131.27   10.31
   3   8   3  122.00    8.20
   3  -8  -3  134.40   10.65
   3   8   3  115.87    7.84
  -3   8  -3  126.38   14.22
  -3  -8   3  118.00    8.94
  -3  -8   3  119.64   12.09
   3   8   3  112.09   10.81
  -3  -8   4  150.89    9.87
  -3   8  -4  146.75    8.49
   3  -8  -4  154.42   11.27
   3   8   4  146.01    9.03
   3   8   4  127.70    8.04
  -3   8  -4  180.59   15.68
  -3  -8   4  145.12   13.64
   3   8   4  137.63   11.49
   3  -8  -4  164.61   11.57
   3  -8  -5  667.28   24.85
   3  -8  -5  675.20   17.08
  -3   8  -5  639.45   29.24
  -3  -8   5  593.23   28.34
  -3  -8   5  670.21   23.16
  -3   8  -5  624.31   21.13
   3  -8  -5  696.28   25.36
   3   8   5  654.80   26.34
   3  -8  -6  247.15   14.11
   3   8   6  231.99   14.91
  -3   8  -6  241.41   18.57
   3  -8  -6  235.84    8.80
  -3   8  -6  231.30   11.77
   3  -8  -6  231.16   14.05
  -3   8  -6  247.03   16.63
  -3  -8   6  236.70   12.96
  -3  -8   7  327.64   15.52
   3  -8  -7  344.68   16.90
   3   8   7  304.70   17.38
   3  -8  -7  309.74   11.54
  -3   8  -7  311.92   14.56
   3  -8  -7  332.06   16.52
  -3   8  -8  121.65    9.42
   3  -8  -8  126.04   10.71
   3  -8  -8  122.54   10.64
   3   8   8  145.87   12.05
   3  -8  -8  113.48    7.22
   3  -8  -9  136.37   11.10
   3  -8  -9  139.43   11.37
   3  -8  -9  123.77    8.21
  -3   8  -9  124.05    9.77
   3   8   9  135.67   11.77
  -3   8 -10  239.41   13.94
   3  -8 -10  276.09   15.23
   3  -8 -10  290.91   15.85
   3   8  10  240.43   15.42
   3  -8 -10  246.48   12.67
  -3   8 -10  269.49   20.75
   3  -8 -11   17.33    5.67
  -3   8 -11   17.47   10.15
   3  -8 -11   15.64    6.17
  -3   8 -11   17.44    8.28
   3  -8 -11   18.70    6.58
   3   8  11   12.63    6.37
  -3   8 -11   21.61    6.04
   3  -8 -12   82.44   10.42
  -3   8 -12  109.22   14.60
  -3   8 -12   99.57   12.23
   3  -8 -12   99.24   10.21
  -3   8 -12   92.26    9.81
   3  -8 -12  100.49    9.99
   3   8  12   90.27   10.09
   3  -8 -13   48.14   10.55
  -3   8 -13   70.59   12.71
  -3   8 -13   98.65   12.38
   3  -8 -13   74.80    9.22
   3  -8 -13   88.37    9.44
  -3   8 -13   70.44    9.07
   3   8  13   63.22    8.98
   3  -8 -14   -6.41   11.76
  -3   8 -14    5.31   10.06
   3  -8 -14    9.19    6.15
  -3   8 -14    2.79    8.11
   3  -8 -14   10.61    6.19
  -3   8 -14   11.62    6.50
  -3   8 -15   29.61   12.24
  -3   8 -15   15.77    8.54
   3  -8 -15   16.04    6.38
   3  -8 -15   17.16    6.85
  -3   8 -15   11.24    6.86
   3  -8 -16   18.23    6.93
  -3   8 -16    5.43   10.06
  -3   8 -16   26.48    9.81
   3  -8 -17   11.09    6.44
  -3   8 -17    6.35   10.14
  -3   8 -17   12.05    8.65
   3  -8 -18  121.51   11.45
  -3   8 -18  104.58   16.68
  -3   8 -18  129.76   14.84
  -3   8 -19   34.96   14.20
  -3   8 -19   45.71   11.18
  -3   8 -20   37.23   11.42
  -3   9  20   14.58    5.61
  -3  -9 -20   26.98    7.37
  -3   9  19   82.88    8.65
   3   9 -19   77.37   11.31
  -3  -9 -19   90.54   11.28
  -3  -9 -18   22.91    7.84
   3   9 -18    5.20    7.83
  -3   9  18   26.23    6.31
   3   9 -17   72.20   11.52
  -3  -9 -17   62.86    9.61
   3   9 -17   39.96    8.94
  -3   9  17   58.04    7.85
   3   9 -16   -0.66    7.84
   3   9 -16    3.82    6.45
  -3  -9 -16    4.52    6.83
  -3   9  16    4.47    5.22
  -3   9  15   81.57    8.65
  -3  -9 -15   90.61   10.18
  -3   9  15   54.19    4.92
  -3  -9 -15   82.42    8.26
  -3  -9 -15   74.53    9.19
   3   9 -15   64.56   10.70
   3   9 -15   68.55   10.13
  -3   9  14    2.89    4.89
  -3   9  14    9.38    3.49
  -3  -9 -14   10.42    5.21
   3   9 -14    2.44    6.82
  -3  -9 -14   11.09    5.92
   3   9 -14    8.07    6.58
   3   9 -13  177.67   14.80
  -3  -9 -13  202.50   11.36
   3   9 -13  169.50   14.21
  -3  -9 -13  191.61   11.78
  -3   9  13  155.95   14.99
  -3  -9 -13  173.66   12.05
  -3   9  13  167.15   11.82
  -3   9  13  151.31    8.96
   3   9 -12   24.73    7.57
  -3   9  12   17.06    4.51
  -3  -9 -12   20.13    5.50
  -3   9  12   12.11    8.28
  -3  -9 -12   25.78    5.96
  -3  -9 -12   16.43    5.23
   3   9 -12   26.20    8.12
  -3   9  12   18.41    5.97
   3   9 -11   29.02    7.89
  -3  -9 -11   26.79    5.64
   3   9 -11   23.18    7.40
  -3   9  11   25.70    5.00
  -3  -9 -11   27.57    5.43
  -3   9  11   23.75    8.52
  -3  -9 -11   28.97    5.96
   3   9 -11   38.80   16.07
  -3   9  11   28.66    6.25
   3   9 -10   25.37    7.62
  -3  -9 -10   24.57    5.79
   3   9 -10   32.76    8.00
  -3   9  10   29.94    5.38
  -3  -9 -10   26.94    5.78
  -3  -9 -10   31.59    5.65
   3   9 -10   18.53   10.96
  -3   9  10   30.93    6.57
  -3   9  10   33.50    9.20
  -3   9   9  594.31   23.56
  -3  -9  -9  666.30   22.53
   3   9  -9  626.45   25.69
  -3  -9  -9  589.73   20.85
   3   9  -9  552.21   26.49
  -3   9   9  569.08   20.87
   3   9  -9  593.34   26.27
  -3  -9  -9  593.03   23.08
  -3   9   9  605.05   28.56
  -3   9   8  117.47   10.06
   3   9  -8   97.87   10.66
  -3  -9  -8  125.68    8.99
  -3   9   8  125.88   13.42
   3   9  -8  126.68   11.50
  -3   9   8  115.63    8.80
   3   9  -8  106.38   11.30
  -3  -9  -8  132.63    9.03
  -3  -9  -8  124.09    9.97
  -3   9   7  419.95   18.82
   3   9  -7  399.90   17.62
  -3  -9  -7  333.51   17.45
  -3   9   7  405.30   23.39
  -3  -9  -7  389.17   18.00
   3   9  -7  416.98   21.07
  -3   9   7  394.45   16.68
   3   9  -7  428.07   19.79
  -3  -9  -7  390.34   15.99
   3   9  -6   85.01   10.11
  -3   9   6   96.89   12.79
   3   9  -6   86.33    9.73
  -3   9   6   73.24    7.74
  -3  -9  -6   70.27    8.36
   3   9  -6   80.08    7.93
   3  -9   6   83.19    8.97
  -3  -9  -6   75.45    7.25
  -3   9   6   72.14    8.45
   3   9  -5  103.96   11.20
   3   9  -5  136.88    9.26
  -3   9   5  153.29   16.33
  -3  -9  -5  127.75    8.82
  -3   9   5  116.65   10.09
  -3   9   5  118.71    9.75
  -3  -9  -5  136.20   10.83
   3   9  -5  115.89   10.39
   3  -9   5  123.80   10.50
   3   9  -4  254.35   12.20
   3   9  -4  246.71   13.14
  -3   9   4  274.09   14.96
  -3  -9  -4  235.52   12.39
  -3   9   4  246.85   13.53
  -3  -9  -4  248.71   14.64
   3   9  -4  273.16   14.82
   3  -9   4  247.99   14.51
   3   9  -3  425.25   18.59
  -3   9   3  418.61   18.96
  -3  -9  -3  397.19   16.45
   3   9  -3  418.39   15.09
   3   9  -3  404.19   16.50
   3  -9   3  386.87   18.29
  -3  -9  -3  378.30   18.93
  -3   9   3  416.02   17.83
  -3  -9  -3  361.19   13.99
  -3  -9  -2   30.77    5.05
  -3  -9  -2   21.28    5.14
   3   9  -2   27.55    5.67
   3   9  -2   19.49    3.93
   3  -9   2   20.65    6.34
   3   9  -2   21.47    5.97
   3  -9   2   34.27    7.12
  -3   9   2   28.24    6.66
  -3  -9  -2   26.27    7.26
  -3  -9  -1  176.47    9.64
   3   9  -1  160.90   12.94
  -3  -9  -1  176.14   10.92
   3   9  -1  165.31   10.04
   3  -9   1  180.10   12.16
   3   9  -1  170.48    7.66
  -3   9   1  178.79   12.21
  -3  -9  -1  172.40   13.50
   3  -9   1  180.21   12.48
   3   9  -1  191.22   11.88
   3   9   0   51.48    7.07
  -3  -9   0   53.00    9.29
  -3   9   0   70.77    9.44
  -3  -9   0   48.67    6.63
   3  -9   0   47.39    7.60
   3   9   0   49.96    6.23
   3  -9   0   43.14    7.38
   3   9   0   47.67    8.32
  -3  -9   0   47.62    6.07
   3   9   1  193.69   14.25
   3   9   1  194.11   10.73
   3  -9  -1  189.92   12.56
  -3  -9   1  201.07   15.87
  -3  -9   1  190.64   11.91
  -3  -9   1  188.39   10.68
  -3   9  -1  222.96   14.48
   3   9   1  211.63   11.95
   3  -9  -1  198.35   12.82
   3   9   2   25.00    5.58
  -3  -9   2   27.27    9.81
  -3   9  -2   37.01    8.54
  -3  -9   2   22.92    5.57
  -3  -9   2   23.97    5.37
   3  -9  -2   21.98    6.74
   3  -9  -2   19.52    6.25
   3   9   2   18.33    6.95
   3   9   2   20.56    4.95
   3   9   3  428.08   21.19
   3  -9  -3  415.39   19.26
  -3   9  -3  471.81   22.19
   3   9   3  420.57   16.71
   3  -9  -3  444.96   19.43
  -3  -9   3  434.29   17.56
  -3  -9   3  437.19   25.07
   3   9   3  419.98   16.89
  -3   9  -4  250.42   11.50
   3  -9  -4  234.46   14.40
   3   9   4  232.49   12.13
  -3   9  -4  235.64   16.78
  -3  -9   4  246.31   21.00
  -3  -9   4  228.61   12.63
   3  -9  -4  235.35   14.15
   3   9   4  210.03   15.00
   3   9   5  105.86   11.23
  -3  -9   5   92.79    8.77
  -3   9  -5  116.19   13.22
  -3  -9   5  114.39   16.50
   3  -9  -5  110.34   10.38
   3  -9  -5  113.33   10.16
  -3   9  -5  105.63    7.55
   3   9   6   70.31    9.73
   3  -9  -6   80.34    9.15
  -3   9  -6   78.31    6.93
  -3  -9   6   68.68    7.98
   3  -9  -6   71.51    9.39
  -3   9  -6   83.07   11.70
  -3   9  -7  398.11   21.92
   3   9   7  368.50   19.85
  -3   9  -7  363.06   21.65
  -3  -9   7  372.47   17.29
   3  -9  -7  374.69   17.94
  -3   9  -7  353.21   15.42
   3  -9  -7  387.44   18.76
  -3   9  -8  115.39   13.07
   3  -9  -8  114.70   10.92
  -3  -9   8  106.30    9.88
   3  -9  -8   90.45    4.49
  -3   9  -8  100.72    8.72
   3   9   8  110.21   11.57
   3  -9  -8  122.22   10.64
   3  -9  -9  582.14   22.75
   3   9   9  578.23   25.24
  -3   9  -9  536.67   21.02
   3  -9  -9  493.31   15.56
  -3   9  -9  555.93   26.87
   3  -9  -9  569.55   23.67
   3  -9 -10   22.01    7.25
   3  -9 -10   25.62    6.83
   3  -9 -10   14.29    3.78
  -3   9 -10   25.86    6.12
   3   9  10   17.71    6.82
   3  -9 -11   34.99    7.88
   3  -9 -11   38.95    7.38
   3   9  11   32.35    8.02
   3  -9 -11   28.26    4.64
  -3   9 -11   34.33   10.42
  -3   9 -11   27.32    6.61
  -3   9 -12   21.39    6.44
   3   9  12    9.21    6.13
   3  -9 -12   24.22    7.44
   3  -9 -12   16.66    6.39
  -3   9 -12    7.99   10.90
   3   9  13  183.71   14.06
  -3   9 -13  179.48   17.66
  -3   9 -13  172.13   13.05
  -3   9 -13  176.44   16.50
   3  -9 -13  202.36   13.04
  -3   9 -14    9.08    9.57
  -3   9 -14    0.52    5.83
  -3   9 -14    3.78    8.50
   3  -9 -14    6.24    5.70
  -3   9 -15   74.47   12.74
  -3   9 -15   77.92   10.10
  -3   9 -15   89.07   13.36
  -3   9 -16    5.04   12.74
  -3   9 -16    4.66    6.76
  -3   9 -16    3.96    8.71
  -3   9 -17   53.62    9.66
  -3   9 -17   78.91   16.86
  -3   9 -18   21.44    8.36
  -3   9 -19   88.69   12.31
  -3   9 -20   14.30    8.26
  -3   9 -21   27.66    9.26
  -3 -10 -19   24.50    7.69
  -3  10  18  210.78   13.69
  -3 -10 -18  230.73   15.56
  -3  10  17   13.11    6.23
  -3 -10 -17   24.98    7.99
  -3  10  16   11.51    6.09
  -3 -10 -16   17.20    7.60
  -3 -10 -15   24.13    7.83
   3  10 -15   21.79    8.54
  -3  10  15   15.66    6.36
   3  10 -15   15.70    7.72
  -3  10  14   36.16    7.54
   3  10 -14   36.27    9.51
  -3  10  14   27.27   10.03
  -3 -10 -14   38.21    8.16
   3  10 -14   23.61    8.66
  -3  10  13  188.86   10.94
  -3  10  13  213.69   17.61
   3  10 -13  204.62   16.39
  -3  10  13  231.33   14.17
   3  10 -13  211.03   16.38
  -3  10  12  104.07    8.45
   3  10 -12  117.86   18.90
  -3  10  12  102.88   13.27
   3  10 -12   91.49   11.66
  -3  10  12  105.35   10.26
   3  10 -12  103.18   12.37
  -3  10  11    7.11    4.80
  -3 -10 -11    8.34    5.23
   3  10 -11    7.14    6.80
   3  10 -11   15.55    9.66
  -3  10  11    0.72    7.47
   3  10 -11   11.36    7.18
  -3  10  11    8.35    5.76
   3  10 -10   71.65   10.54
  -3  10  10   84.39    8.20
   3  10 -10   81.49   11.23
  -3  10  10  111.69   13.36
  -3  10  10   98.21    9.88
  -3 -10 -10  105.62    9.15
   3  10 -10  107.61   11.85
   3  10  -9   79.96   10.03
  -3  10   9   81.55    9.14
   3  10  -9   81.37   10.94
  -3  10   9   69.03    7.83
  -3  10   9   96.29   13.12
   3  10  -9   93.53   11.00
  -3 -10  -9   85.98    8.62
  -3  10   8   57.41    8.28
  -3 -10  -8   58.47    7.19
  -3  10   8   62.93   12.19
   3  10  -8   64.64    9.75
   3  10  -8   51.90    7.66
  -3  10   8   50.66    6.98
   3  10  -8   46.52    8.96
  -3  10   7   58.05    7.61
   3  10  -7   77.68   10.58
   3  10  -7   67.49    7.49
   3  10  -7   71.70    9.87
  -3 -10  -7   72.91    7.48
  -3  10   7   65.74   11.96
  -3  10   6  230.77   18.29
  -3 -10  -6  229.34   12.39
   3  10  -6  211.48   15.83
  -3  10   6  236.10   13.42
   3  10  -6  213.21   11.54
   3  10  -6  236.02   15.37
   3  10  -5    8.40    6.54
  -3  10   5    3.18    4.94
  -3 -10  -5    1.74    4.07
  -3  10   5   10.82    8.24
   3  10  -5    1.72    4.82
   3  10  -5    2.59    4.06
   3  10  -4  348.95   17.96
   3  10  -4  308.66   12.29
   3  10  -4  325.90   15.06
  -3 -10  -4  321.88   15.25
  -3  10   4  326.57   16.17
  -3 -10  -3   15.15    5.36
   3  10  -3   15.02    3.17
   3  10  -3   21.63    6.72
  -3  10   3   21.00    5.97
   3  10  -3   20.74    5.30
   3  10  -2   65.52    7.21
  -3 -10  -2   61.00    6.43
  -3 -10  -2   52.88    7.13
   3  10  -2   77.91    9.15
  -3  10   2   60.17    7.76
   3  10  -2   72.31    9.79
   3  10  -1   64.21    9.62
  -3 -10  -1   61.32    6.78
  -3 -10  -1   58.77    7.64
  -3  10   1   74.26    8.37
   3  10  -1   61.20    8.45
   3  10  -1   63.37    7.14
   3 -10   1   58.80    8.25
   3  10   0  365.10   20.62
   3  10   0  395.43   18.18
  -3  10   0  393.93   18.66
   3 -10   0  404.96   18.90
   3  10   0  386.79   16.35
  -3 -10   0  399.82   16.17
   3  10   1   58.41    9.12
   3  10   1   69.51    8.09
  -3  10  -1   72.42    8.53
   3 -10  -1   57.40    8.37
   3  10   1   67.62    7.15
  -3 -10   1   60.35    6.88
   3  10   2   47.80    8.79
   3  10   2   58.16    7.40
  -3  10  -2   60.77    8.60
   3 -10  -2   59.24    8.36
  -3 -10   2   54.89    6.97
   3  10   2   54.66    6.59
   3  10   3   18.55    7.27
   3  10   3   20.89    5.62
  -3  10  -3   16.42    6.38
   3 -10  -3   21.01    6.40
  -3 -10   3   15.62    5.36
   3  10   3   25.73    5.46
   3  10   4  376.74   20.42
   3 -10  -4  340.46   17.08
   3  10   4  322.23   15.22
  -3 -10   4  324.11   15.69
  -3  10  -4  367.18   19.21
   3  10   5    6.61    6.61
   3 -10  -5    2.55    5.63
  -3  10  -5    6.80    5.08
  -3 -10   5    6.43    5.16
  -3  10  -5    6.28    6.27
   3  10   6  241.52   16.68
  -3  10  -6  232.00   16.46
  -3 -10   6  206.63   13.03
  -3  10  -6  253.79   11.08
   3 -10  -6  234.89   14.23
  -3  10  -7   74.75   10.85
  -3  10  -7   59.40    6.49
   3  10   7   55.69    9.53
   3 -10  -7   70.02    8.48
   3 -10  -8   48.33    8.01
  -3  10  -8   63.54   11.47
  -3  10  -8   41.67    6.16
  -3  10  -8   48.77   10.45
   3  10   8   43.01    8.68
  -3  10  -9   76.47    8.16
   3  10   9   98.97   11.56
   3 -10  -9   96.18    9.58
  -3  10  -9   68.76   11.67
  -3  10 -10   75.29    8.41
   3  10  10  107.38   11.72
   3 -10 -10  101.45    9.91
  -3  10 -10  109.71   13.51
  -3  10 -11   10.64    5.63
   3  10  11    7.12    6.85
   3 -10 -11    9.47    6.00
  -3  10 -11    5.31    8.19
  -3  10 -12  103.92   13.57
  -3  10 -12   93.18    9.48
   3  10  12  100.66   11.69
  -3  10 -13  227.65   19.22
  -3  10 -13  190.37   13.56
   3  10  13  180.62   14.53
  -3  10 -14   28.13    7.36
   3  10  14   36.80    8.12
  -3  10 -15   12.76    6.58
  -3  10 -16   13.50    7.11
  -3  10 -17   22.00    7.49
  -3  10 -18  182.19   15.21
  -3  10 -19   17.14    7.89
  -3 -11 -14   71.90    9.65
  -3 -11 -13   81.25    9.73
  -3  11  12    8.77    5.03
   3  11 -12   24.87    9.07
  -3  11  11   84.42    8.68
  -3  11  11   85.00   14.08
   3  11 -11   89.46   12.15
  -3  11  10   12.37    5.88
   3  11 -10   22.25    8.38
  -3  11  10    9.22    8.92
   3  11 -10    7.71    7.76
  -3  11   9  108.17   15.16
  -3  11   9   98.93    9.52
   3  11  -9   93.83   12.22
   3  11  -9  105.46   12.30
   3  11  -8    9.60    7.58
  -3  11   8    8.66    9.09
  -3  11   8   10.59    5.31
   3  11  -8    2.75    6.93
  -3  11   7    8.70    9.08
   3  11  -7   19.10    6.08
   3  11  -7    4.77    7.54
  -3  11   7    5.18    5.62
   3  11  -7   12.26    7.75
   3  11  -6   16.33    5.88
  -3  11   6   22.40   10.02
  -3  11   6   13.21    5.81
   3  11  -6   14.15    7.61
  -3  11   5   87.17    9.36
   3  11  -5   98.21   11.37
  -3  11   5  104.54   14.06
   3  11  -5   83.45    8.53
   3  11  -5   63.81    4.48
   3  11  -4    7.95    7.76
   3  11  -4    6.95    7.07
   3  11  -4    5.01    5.01
  -3  11   4   -6.59    9.40
  -3  11   4    0.91    5.59
  -3  11   3  240.30   14.84
   3  11  -3  238.68   13.19
   3  11  -3  251.25   17.57
   3  11  -3  268.67   16.64
   3  11  -2    3.96    6.64
   3  11  -2   -1.00    6.36
   3  11  -2    7.67    5.01
  -3  11   2    6.58    5.51
   3  11  -1   29.64    8.35
  -3 -11  -1   29.15    5.77
   3  11  -1   39.31    8.21
   3  11  -1   32.34    6.01
  -3  11   1   24.00    6.82
   3  11   0   31.60    8.49
  -3 -11   0   37.97    6.21
   3  11   0   36.67    7.84
   3  11   0   36.87    6.11
  -3  11   0   33.68    7.31
   3  11   1   21.11    8.16
  -3 -11   1   18.62    5.76
   3  11   1   25.97    7.08
   3  11   1   22.64    5.56
  -3  11  -1   21.75    6.58
   3  11   2   -0.66    6.60
   3  11   2    2.41    5.35
  -3 -11   2    4.24    5.01
  -3  11  -2   10.16    6.33
   3  11   2    0.36    4.54
   3  11   3  268.90   14.04
  -3 -11   3  251.66   13.91
   3  11   3  283.20   18.79
  -3  11  -3  264.95   16.38
   3  11   4    1.32    6.60
  -3  11  -4    5.91    6.07
   3  11   4    3.01    4.61
  -3 -11   4    5.74    5.41
   3  11   5  101.29   12.24
  -3  11  -5   98.20   10.97
   3  11   6   19.80    8.01
  -3  11  -6   10.94    7.28
   3  11   7   18.48    8.02
   3 -11  -7   24.96    6.74
  -3  11  -7   27.96    8.37
   3  11   8    3.29    6.85
   3 -11  -8    8.81    6.10
  -3  11  -8    9.82    7.79
  -3  11  -9  153.05   15.50
   3  11   9  103.69   12.50
   3  11  10   20.95    8.19
  -3  11 -10   43.21   11.01
  -3  11 -10   30.88   10.45
   3  11  11  100.13   12.22
  -3  11 -11   87.58   13.86
   3  11  12   14.58    7.77
   3  11  13   60.78   10.31
   3  11  14   73.88   10.58
  -3  12  10   31.77    7.13
   3  12 -10   40.01   10.50
  -3  12   9   55.22    8.23
   3  12  -9   48.46   10.58
   3  12  -8   80.77   11.95
  -3  12   8   79.08    9.30
   3  12  -7   10.26    7.85
  -3  12   7    6.74    6.03
   3  12  -6  183.38   12.42
  -3  12   6  189.62   18.38
   3  12  -6  178.16   15.54
  -3  12   6  188.43   13.71
  -3  12   5   50.56   12.48
   3  12  -5   51.02    8.13
   3  12  -5   44.65    9.93
  -3  12   5   45.89    7.93
  -3  12   4   30.68   12.58
   3  12  -4    8.12    6.43
   3  12  -4   21.30    8.54
  -3  12   4    8.13    8.76
   3  12  -4   23.25    8.86
   3  12  -3    5.50    6.11
   3  12  -3   10.32    7.79
  -3  12   3   -7.25    9.28
   3  12  -3    6.53    7.55
   3  12  -2   42.52    7.22
   3  12  -2   59.50   10.01
   3  12  -2   68.15   11.08
  -3  12   2   30.61    8.61
   3  12  -1  103.71   11.51
   3  12  -1   98.66    9.53
   3  12  -1  117.97   13.54
  -3  12   1   83.88   10.91
   3  12   0   95.17    9.18
   3  12   0  102.29   11.22
   3  12   0  107.83   13.25
  -3  12   0   72.99   10.54
  -3  12  -1   90.86   11.79
   3  12   1  101.62    9.60
   3  12   1  126.32   13.65
  -3  12  -2   42.49    9.36
   3  12   2   46.07   10.00
   3  12   2   41.04    7.06
  -3  12  -3    2.83    7.93
   3  12   3    5.04    7.86
   3  12   3    5.86    5.49
  -3  12  -4   17.77    8.28
   3  12   4    9.34    7.90
  -3  12  -5   46.32   10.29
   3  12   5   41.51    9.98
  -3  12  -6  206.15   15.61
   3  12   6  181.95   16.41
   3  12   7   15.73    8.35
   3  12   8   70.30   11.48
   3  12   9   62.45   11.20
   3  12  10   51.33   10.34
   3  12  11    2.75    7.43
   3  12  12  209.13   16.89
   3  12  13   47.54   10.40
   3  12  14   57.88   10.27
  -3  13   7   15.82    6.79
   3  13  -7   30.53   10.05
  -3  13   6   22.08    7.33
   3  13  -6   19.69    9.06
  -3  13   5   15.30    6.88
   3  13  -5   16.59    9.26
  -3  13   4   28.95    7.73
   3  13  -4   23.97    9.46
  -3  13   3  117.31   12.29
   3  13  -3  119.17   13.52
   3  13  -2   10.30    8.11
  -3  13   2    1.73    7.18
   3  13  -1   64.29   10.39
  -3  13   1   47.11    9.66
  -3  13   0   -2.39    6.97
   3  13   2    6.79    5.31
  -4   0   0  579.93   18.57
  -4   0   0  590.38   21.99
   4   0   0  591.27   20.95
  -4   0   1 1458.94   37.10
  -4   0  -1 1311.86   35.54
  -4   0   1 1359.00   36.19
   4   0  -1 1375.23   38.54
   4   0   1 1402.87   38.80
  -4   0  -1 1425.85   39.35
  -4   0   1 1303.89   41.66
  -4   0  -2  159.30   10.15
   4   0   2  162.24   10.16
   4   0  -2  157.51    9.91
  -4   0   2  130.30   13.35
  -4   0  -2  157.38    8.01
  -4   0   2  157.23    8.92
  -4   0   2  166.03    8.85
   4   0   3  333.68   14.41
  -4   0  -3  292.50   14.18
   4   0  -3  297.31   14.66
  -4   0  -3  279.59   10.93
  -4   0   3  275.90   12.38
  -4   0   3  317.89   12.14
  -4   0  -4   26.24    5.74
   4   0   4   27.90    5.49
  -4   0  -4   25.75    3.77
   4   0  -4   31.12    6.82
  -4   0   4   30.09    4.18
  -4   0   4   28.64    5.24
  -4   0  -5   41.15    3.96
  -4   0   5   45.30    4.49
  -4   0  -5   43.10    6.37
   4   0   5   53.73    5.16
   4   0  -5   37.70   10.01
  -4   0   5   42.93    4.78
  -4   0  -6  560.62   15.92
   4   0  -6  550.54   32.50
  -4   0   6  568.67   17.86
  -4   0   6  577.52   17.14
   4   0   6  587.68   17.82
  -4   0  -6  575.88   21.87
  -4   0   7 1264.12   32.97
  -4   0  -7 1264.70   30.46
  -4   0  -7 1233.69   38.03
  -4   0   7 1292.40   31.84
   4   0  -7 1254.35   32.81
   4   0   7 1281.50   32.83
  -4   0   8   45.19    4.88
   4   0   8   53.13    4.79
  -4   0  -8   49.18    3.36
   4   0  -8   46.07    4.44
  -4   0  -8   44.09    6.76
  -4   0   8   48.09    3.81
   4   0  -9 2219.37   52.57
  -4   0   9 2248.50   51.13
  -4   0  -9 2222.72   49.71
   4   0   9 2205.67   52.85
  -4   0   9 2139.97   56.93
  -4   0  -9 2119.31   59.80
  -4   0 -10 2178.96   60.75
  -4   0  10 2158.21   57.60
   4   0 -10 2195.45   52.86
  -4   0 -10 2305.04   49.98
   4   0  10 2163.63   53.21
  -4   0  10 2252.05   51.28
  -4   0 -11   39.66    5.20
  -4   0 -11   53.64    7.75
  -4   0  11   52.17    6.75
   4   0 -11   57.15    4.56
   4   0 -11   54.17    6.72
   4   0  11   52.37    4.81
  -4   0  11   48.74    4.01
  -4   0  12  602.38   22.08
   4   0 -12  588.99   22.02
   4   0 -12  585.94   17.33
  -4   0 -12  565.54   19.34
   4   0  12  565.47   17.86
  -4   0  12  618.21   18.45
   4   0 -13  226.26   12.97
  -4   0 -13  204.98   10.63
  -4   0  13  234.91   13.04
   4   0  13  233.50    9.78
   4   0 -13  206.53    8.60
   4   0 -14   24.49    6.23
  -4   0  14   21.12   16.53
   4   0  14   19.08    3.88
  -4   0 -14   20.57    4.99
   4   0 -14   18.97    3.09
  -4   0  14   26.04    5.83
  -4   0  15   68.96    8.07
  -4   0  15   65.00   10.61
   4   0  15   62.44    5.56
   4   0 -15   56.44    7.91
   4   0 -15   58.21    4.41
  -4   0 -15   59.23    6.52
  -4   0  16   46.93   10.48
   4   0  16   37.01    4.98
  -4   0  16   32.76    6.88
   4   0 -16   40.11    7.58
  -4   0 -16   34.96    5.75
   4   0 -16   34.62    7.39
   4   0 -16   30.98    3.55
  -4   0  17  233.75   14.20
   4   0  17  225.44   10.66
  -4   0  17  228.57   13.84
  -4   0 -17  203.81   12.05
   4   0 -17  223.83   14.54
   4   0 -17  204.07    7.94
  -4   0  18   76.24   10.43
   4   0 -18   71.03    9.21
   4   0  18   58.24    6.20
  -4   0  18   62.12    8.40
  -4   0 -18   56.45    7.10
   4   0 -18   63.72    9.47
   4   0 -18   59.12    4.00
   4   0  19   60.80    6.45
   4   0 -19   71.82    9.33
  -4   0 -19   57.50    7.25
  -4   0  19   64.60    8.85
  -4   0  19   69.00    9.55
   4   0 -19   57.11    9.05
   4   0 -20  104.41   10.72
  -4   0  20   86.69   10.05
   4   0 -20  101.20   11.23
  -4   0 -20   78.53    8.65
   4   0 -21  173.11   13.38
  -4   0  21  164.69   12.73
   4   0 -21  155.76   13.75
  -4   0 -21  135.93   10.95
  -4   0 -22   83.93    9.23
  -4   0  22   92.61   10.30
   4   0 -22   98.06   11.18
  -4   0  23   35.41    8.02
  -4   0 -23   30.47    7.83
   4   0 -23   43.53    9.10
  -4   0  24   24.56    7.71
  -4   0 -24   11.53    7.40
   4   0 -24   22.76    7.80
   4   0 -25    3.96    7.09
  -4   0  25    6.93    7.31
   4   0 -26   -2.32    7.16
  -4   0  26   -3.47    6.91
  -4   0  27  117.69   11.90
   4   1 -26   31.39    8.92
  -4   1  26   17.37    7.13
   4   1 -25   34.77    9.08
  -4   1  25   37.75    8.07
   4   1 -24   60.02   10.17
  -4   1  24   60.81    9.10
  -4  -1 -24   60.98   11.00
  -4  -1 -23   13.05    7.40
   4   1 -23    5.08    7.07
  -4  -1 -23    4.97    5.50
  -4  -1 -23    4.55    7.31
  -4   1  23    4.49    6.38
  -4  -1 -22   75.64    8.29
  -4  -1 -22   87.99   10.78
  -4   1  22   95.77   10.24
   4   1 -22   84.53   10.72
  -4  -1 -22  106.86   11.88
   4   1 -22   84.58   10.96
  -4  -1 -21   68.49    7.75
   4   1 -21   55.42    9.29
   4   1 -21   81.96   10.16
   4  -1  21   83.08    8.07
  -4   1  21   73.54    9.18
  -4  -1 -21   76.41    9.96
  -4  -1 -21   92.50   10.88
   4   1 -21   59.81    5.56
   4  -1  20   16.33    5.17
  -4   1  20   22.96    6.63
   4   1 -20   16.38    4.06
  -4  -1 -20   21.66    7.06
  -4  -1 -20   11.84    5.15
   4   1 -20   29.84    7.91
   4   1 -20   16.77    6.94
   4   1 -19  213.60    9.93
  -4   1  19  243.74   14.81
   4   1 -19  225.79   14.88
   4  -1  19  211.72   11.46
   4   1 -19  240.47   15.33
  -4  -1 -19  205.45   11.39
  -4   1  19  236.78   14.18
   4   1 -18  281.79   11.74
  -4   1  18  305.00   16.31
   4   1 -18  317.63   17.06
   4  -1  18  293.77   13.47
   4   1 -18  344.47   17.90
  -4  -1 -18  282.12   13.11
  -4   1  18  308.47   16.11
   4   1 -17  162.57    8.55
  -4   1  17  172.32   12.26
   4  -1  17  169.46    9.61
   4   1 -17  191.17   13.17
  -4   1  17  160.03   11.60
   4  -1  17  143.39    5.25
  -4  -1 -17  144.19    9.01
   4   1 -17  185.22   12.63
  -4   1  16   82.58    9.31
  -4  -1 -16   62.56    6.18
  -4   1  16   68.83    8.29
   4  -1  16   65.79    3.83
   4  -1  16   78.93    6.80
   4   1 -16   79.72    9.29
   4   1 -16   66.26    5.86
   4   1 -16   91.00    9.19
  -4   1  15  245.49   13.25
  -4  -1 -15  203.91   10.19
  -4   1  15  220.44   13.21
   4  -1  15  218.77    7.72
   4  -1  15  218.64   10.75
   4   1 -15  264.67   14.88
   4   1 -15  230.44   10.31
   4   1 -15  237.67   13.42
   4   1 -14   37.92    6.41
  -4  -1 -14   42.81    4.92
   4  -1  14   43.62    3.63
   4   1 -14   52.35    7.61
   4  -1  14   43.17    5.32
   4   1 -14   46.31    4.99
  -4   1  14   38.26    6.72
   4   1 -13  157.04   10.08
  -4   1  13  154.74   13.34
   4  -1  13  142.62    6.38
   4   1 -13  169.45   11.43
  -4   1  13  138.82   10.32
   4  -1  13  143.59    8.42
   4   1 -13  143.38    8.02
  -4   1  12   59.66   17.08
  -4   1  12   63.91    7.50
   4  -1  12   71.79    4.54
  -4  -1 -12   69.65    8.64
   4   1 -12   73.80    6.97
   4  -1  12   68.23    5.94
   4   1 -12   68.50    5.62
  -4   1  11    8.31    4.79
   4  -1  11    5.09    2.51
   4   1 -11    6.21    3.10
   4  -1  11    7.34    3.51
  -4  -1 -11   11.01    5.30
  -4   1  11    4.71    1.93
   4   1 -11    4.56    3.94
  -4   1  10  404.92   16.94
   4  -1  10  375.15   12.65
   4   1 -10  382.69   15.28
   4   1 -10  392.38   14.36
  -4   1  10  405.24   10.85
  -4   1  10  407.61   15.77
  -4  -1 -10  380.37   18.37
   4  -1  10  405.98   14.61
  -4  -1 -10  406.16    9.58
  -4   1   9  493.52   19.01
   4  -1   9  484.21   15.08
  -4  -1  -9  460.43   20.31
   4   1  -9  488.85   16.63
  -4  -1  -9  517.66   12.49
  -4   1   9  484.70   13.39
   4  -1   9  485.28   16.65
  -4   1   9  495.09   17.79
  -4   1   8  126.12    5.50
  -4   1   8  105.71    8.58
   4  -1   8  112.93    6.31
  -4  -1  -8  108.89    4.66
  -4  -1  -8   97.73    8.95
   4  -1   8  123.12    7.46
   4   1  -8  119.87    7.21
  -4   1   8  118.62    8.06
  -4  -1  -7   14.72    2.49
   4  -1   7   13.51    3.34
   4  -1   7   12.62    3.78
  -4   1   7   16.76    2.86
  -4  -1  -7   13.98    4.85
   4   1  -7   13.42    3.71
  -4   1   7   16.91    4.38
  -4   1   6 2414.25   59.03
   4  -1   6 2351.59   57.75
  -4  -1  -6 2358.24   61.89
  -4   1   6 2483.65   55.86
   4   1  -6 2315.02   57.82
  -4  -1  -6 2329.21   60.50
  -4  -1  -6 2350.58   54.69
   4  -1   6 2408.84   56.25
   4  -1   5  175.72    9.13
  -4  -1  -5  170.54   10.27
  -4   1   5  168.08    7.89
   4   1  -5  151.79    8.56
   4  -1   5  163.59    8.10
  -4  -1  -5  166.11    7.38
  -4  -1  -5  162.46   10.81
   4   1  -4 1790.29   46.23
  -4   1   4 1874.40   45.38
  -4  -1  -4 1877.39   48.56
   4  -1   4 1884.38   48.67
   4  -1   4 1871.08   46.50
  -4  -1  -4 1766.78   44.16
  -4   1   4 1770.80   47.12
   4  -1   4 1886.55   45.23
  -4  -1  -4 1810.50   49.38
   4   1  -3  318.16   13.18
  -4  -1  -3  352.16   14.75
   4  -1   3  341.30   14.77
  -4  -1  -3  311.00   14.84
   4  -1   3  325.60   12.42
  -4   1   3  348.69   14.00
  -4  -1  -3  334.68   11.99
   4   1  -2   37.05    5.30
  -4   1   2   42.14    5.52
   4  -1   2   41.77    5.04
  -4  -1  -2   48.60    4.94
   4  -1   2   46.96    6.42
  -4  -1  -2   45.07    6.28
   4  -1   1  122.11    8.89
  -4  -1  -1  125.63    9.33
   4   1  -1  122.93    8.13
  -4   1   1  136.40    8.08
   4  -1   1  128.32    7.79
  -4   1   0   42.40    5.21
  -4  -1   0   46.86    6.85
   4  -1   0   42.49    5.88
  -4   1  -1  119.77    7.36
  -4  -1   1  115.63   10.72
   4  -1  -1  136.40    9.05
  -4  -1   2   51.22    5.46
   4  -1  -2   52.12    6.43
  -4  -1   2   56.35   10.43
  -4   1  -2   61.77    5.40
   4  -1  -3  308.02   14.43
  -4   1  -3  290.46   11.09
  -4  -1   3  302.02   12.04
   4  -1  -3  274.64   12.48
  -4  -1   4 1935.15   47.42
  -4  -1   4 1934.57   44.48
  -4   1  -4 1845.47   45.95
   4  -1  -4 1980.13   53.66
  -4  -1   5  176.82    6.91
  -4  -1   5  168.73    8.33
  -4   1  -5  177.52    7.80
   4   1   6 2461.96   56.10
  -4   1  -6 2303.78   55.38
  -4  -1   6 2462.52   57.17
  -4  -1   6 2416.01   54.92
   4  -1  -6 2272.34   72.85
  -4   1  -7    7.60    2.70
  -4  -1   7   10.17    2.90
   4   1   7   12.39    3.10
  -4   1  -8  114.12    5.50
   4   1   8  127.23    6.06
  -4  -1   8  115.17    6.39
  -4  -1   9  494.20   15.18
  -4   1  -9  512.30   14.33
   4   1   9  504.55   14.77
  -4   1 -10  408.11   16.33
  -4  -1  10  428.45   13.63
  -4   1 -10  404.45   16.65
   4   1  10  413.58   12.96
  -4   1 -10  458.67   12.76
  -4   1 -11    2.61    4.26
  -4  -1  11    4.02    2.84
   4   1  11    2.07    2.39
  -4   1 -11    4.37    4.25
  -4   1 -12   39.54    6.13
  -4  -1  12   47.04    5.78
   4   1  12   36.18    3.79
  -4   1 -12   43.96    6.60
  -4   1 -13  143.96   10.51
   4   1  13  162.10    7.35
  -4   1 -13  152.26   10.08
   4  -1 -14   43.87    7.53
   4   1  14   39.58    4.26
  -4   1 -14   38.33    7.17
  -4   1 -14   44.88    6.76
  -4   1 -15  252.85   13.85
   4  -1 -15  222.65   14.47
   4   1  15  247.25    9.93
  -4   1 -15  232.85   12.84
  -4   1 -16   64.02    8.48
   4  -1 -16   65.40    9.43
   4   1  16   59.55    5.31
  -4   1 -16   61.19    7.65
  -4  -1  16   66.60   14.36
  -4   1 -17  164.94   12.03
   4  -1 -17  161.62   13.76
   4   1  17  177.23    8.78
  -4  -1  17  170.17   12.23
  -4   1 -17  152.10   11.05
  -4   1 -18  271.78   15.69
  -4   1 -18  251.62   14.41
   4  -1 -18  313.19   16.69
  -4  -1  18  316.08   16.80
  -4  -1  18  335.28   18.00
   4  -1 -18  275.17   17.78
   4  -1 -19  237.44   16.56
  -4  -1  19  233.63   15.26
  -4   1 -19  232.86   14.95
   4  -1 -19  247.28   15.04
  -4  -1  19  235.72   15.00
  -4   1 -19  201.64   13.22
  -4   1 -20   14.58    6.44
   4  -1 -20   36.10    7.85
  -4  -1  20   21.25    7.34
  -4   1 -20   27.96    7.60
   4  -1 -20    9.39    7.32
  -4   1 -21   89.58   11.41
  -4   1 -21   62.04    8.78
  -4  -1  21   90.09   10.37
   4  -1 -21   91.27   10.33
  -4   1 -22   87.00   13.77
  -4   1 -22   70.59    9.56
  -4  -1  22   85.97   10.39
   4  -1 -22   88.50   10.30
  -4   1 -23   -6.40   12.06
  -4   1 -23    2.91    6.13
  -4  -1  23    0.53    6.94
   4  -1 -23    3.15    6.80
  -4   1 -24   27.26   16.95
  -4   1 -24   36.03    8.44
   4  -1 -24   51.04    9.22
  -4  -1  24   46.49    9.25
  -4   1 -25   29.30    8.31
   4  -1 -25   33.07    8.86
  -4  -1  25   36.33    9.50
   4  -1 -26   25.40    8.58
  -4  -1  26   20.73    8.01
   4  -1 -27    8.72    7.72
  -4  -1  27   11.46    7.69
  -4   2  26  142.30   11.32
   4   2 -25   83.13   11.40
  -4   2  25   62.71    8.65
   4   2 -24  103.32   12.25
  -4   2  24  102.09   10.15
  -4  -2 -24   97.43   11.90
  -4  -2 -23   33.02    8.33
   4  -2  23   18.29    6.23
  -4  -2 -23   24.60    7.12
   4   2 -23   32.43    8.55
  -4   2  23   21.74    6.44
  -4   2  22   85.97    9.19
  -4  -2 -22   85.91    9.48
   4   2 -22   78.57    7.04
   4   2 -22   92.62   10.36
   4  -2  22   63.96    3.43
  -4  -2 -22   95.40   11.13
   4  -2  22   88.89    8.59
   4   2 -22   94.79   11.32
  -4  -2 -22   83.98    7.81
   4   2 -21  288.70   13.10
  -4   2  21  309.37   16.13
   4  -2  21  272.00    9.12
  -4  -2 -21  277.71   16.03
   4   2 -21  316.79   17.35
  -4  -2 -21  329.54   18.23
  -4  -2 -21  275.23   12.90
   4  -2  21  309.56   14.90
   4   2 -21  330.45   18.63
   4   2 -20   25.52    7.80
   4  -2  20   19.51    5.74
   4  -2  20   18.67    3.18
  -4   2  20   25.08    6.68
  -4   2  20   26.69    7.46
  -4  -2 -20   26.14    7.21
  -4  -2 -20   26.76    6.75
   4   2 -20   25.49    6.76
   4   2 -20   23.56    4.88
  -4  -2 -20   20.43    4.64
  -4   2  19  304.85   15.51
   4  -2  19  250.63    9.39
  -4  -2 -19  261.46   14.92
   4   2 -19  270.94   15.35
   4  -2  19  295.24   14.02
   4   2 -19  338.30   18.14
  -4   2  19  258.71   15.26
  -4  -2 -19  269.10   16.30
  -4  -2 -19  250.72   11.35
   4   2 -19  257.07   12.35
   4  -2  18  164.88    7.33
  -4   2  18  164.14   11.72
  -4  -2 -18  157.03   11.41
   4   2 -18  150.40   11.63
   4   2 -18  186.68   13.64
   4  -2  18  161.20   10.24
  -4  -2 -18  162.16   12.71
  -4   2  18  166.31   12.38
  -4  -2 -18  150.49    8.34
   4   2 -18  147.62    9.35
  -4  -2 -17   28.52    7.46
  -4   2  17    3.80   10.27
  -4  -2 -17   25.81    5.72
   4  -2  17   20.95    3.49
  -4   2  17   26.15    6.32
   4   2 -17   39.14    7.75
   4  -2  17   18.04    4.90
   4   2 -17   18.89    6.64
   4   2 -17   24.85    4.98
   4   2 -16   28.58    7.04
  -4   2  16   33.97    6.71
   4  -2  16   35.30    4.19
  -4   2  16   41.12    6.85
  -4  -2 -16   43.37    8.09
  -4  -2 -16   26.73    5.95
   4  -2  16   38.30    5.85
   4   2 -16   36.74    6.45
   4   2 -16   40.07    5.43
   4  -2  15  225.28    9.42
  -4   2  15  258.10   14.03
   4   2 -15  286.65   15.62
  -4  -2 -15  220.46   13.06
  -4   2  15  260.32   13.41
  -4  -2 -15  272.24   15.37
   4   2 -15  254.62   13.08
   4  -2  15  232.65   11.78
   4   2 -15  242.99   11.77
   4   2 -14  144.27    8.91
   4  -2  14  139.46    7.17
  -4   2  14  151.49   10.65
  -4   2  14  181.57   11.55
   4   2 -14  141.48    9.60
  -4  -2 -14  151.31   11.30
  -4  -2 -14  138.96   10.24
  -4  -2 -14  154.08   12.50
   4   2 -14  178.46   12.10
   4  -2  14  149.41    9.21
   4   2 -13  339.86   14.18
   4  -2  13  321.71   11.84
  -4   2  13  359.00   16.33
  -4   2  13  357.27   15.12
   4   2 -13  350.46   14.63
  -4  -2 -13  338.01   15.96
   4  -2  13  331.28   14.22
  -4  -2 -13  349.05   18.08
   4   2 -13  384.44   17.40
   4   2 -12  128.87    9.78
  -4   2  12  136.46    9.42
  -4   2  12  128.90    9.39
   4  -2  12  107.78    6.37
  -4   2  12  116.88    9.34
   4   2 -12  111.25    7.74
   4  -2  12  114.68    7.95
  -4  -2 -12   89.85    9.35
  -4  -2 -12  103.95    8.86
   4   2 -12  110.88    7.90
   4  -2  11   23.56    4.72
  -4  -2 -11   15.79    5.76
   4  -2  11   15.71    3.44
  -4   2  11   29.29    8.48
   4   2 -11   20.02    5.70
  -4   2  11   17.05    5.44
  -4   2  11   12.87    4.84
   4   2 -11   13.75    3.92
   4   2 -11   16.99    4.11
  -4  -2 -11   18.55    4.99
   4  -2  10   22.62    4.60
  -4  -2 -10   27.43    6.10
   4  -2  10   24.75    3.80
  -4   2  10    8.85    9.65
   4   2 -10   31.30    5.87
  -4   2  10   28.74    5.78
   4   2 -10   26.57    4.56
   4   2 -10   26.72    4.20
  -4   2  10   18.74    5.00
  -4   2  10   23.35    1.57
  -4  -2 -10   27.47    5.49
  -4  -2  -9 1228.33   35.56
   4   2  -9 1195.67   33.12
  -4  -2  -9 1112.19   36.17
   4   2  -9 1175.54   30.98
  -4   2   9 1196.05   34.92
  -4   2   9 1149.18   27.56
  -4   2   9 1217.17   35.02
  -4  -2  -9 1179.70   27.09
   4  -2   9 1184.99   30.78
   4  -2   9 1182.83   32.98
  -4  -2  -8  516.99   14.03
  -4  -2  -8  531.20   20.07
   4   2  -8  508.46   18.06
  -4   2   8  526.81   14.32
   4  -2   8  498.94   16.24
  -4   2   8  514.77   19.37
   4  -2   8  526.02   18.19
  -4  -2  -8  500.16   20.72
   4   2  -8  495.82   15.84
  -4   2   8  542.01   19.88
   4  -2   7  438.45   14.76
  -4   2   7  375.53   16.59
   4   2  -7  420.95   15.96
  -4   2   7  435.71   13.39
  -4  -2  -7  456.55   18.02
   4  -2   7  436.03   16.14
  -4  -2  -7  461.87   13.15
  -4   2   7  432.36   18.49
  -4  -2  -7  427.38   18.44
  -4  -2  -6  404.10   16.57
   4   2  -6  384.24   15.08
   4  -2   6  368.53   14.74
  -4  -2  -6  360.26   16.73
   4  -2   6  404.13   13.94
  -4   2   6  391.11   16.64
  -4   2   6  395.25   12.84
   4   2  -5  492.29   17.70
  -4  -2  -5  536.67   19.52
   4  -2   5  492.90   16.45
   4  -2   5  496.15   17.67
   4   2  -5  482.18   25.89
  -4  -2  -5  492.94   19.47
  -4  -2  -4 1359.73   37.67
   4   2  -4 1244.52   36.04
   4  -2   4 1378.70   37.44
   4  -2   4 1344.19   34.86
   4  -2   4 1311.66   36.18
   4   2  -4 1322.77   44.90
  -4  -2  -4 1312.67   38.30
   4  -2   3 2293.02   61.54
   4  -2   3 2690.46   63.62
  -4  -2  -3 2675.28   63.46
   4   2  -3 2477.55   62.33
   4   2  -3 2573.94   66.68
   4  -2   3 2529.06   60.65
  -4   2   3 2537.14   62.09
  -4  -2  -3 2490.50   64.20
  -4  -2  -2  530.39   20.25
  -4   2   2  541.85   25.75
   4   2  -2  542.04   20.68
  -4  -2  -2  562.70   19.51
   4   2  -2  527.37   19.13
  -4   2   2  529.71   18.47
   4  -2   2  539.75   18.01
   4  -2   2  567.55   20.05
   4   2  -1  337.48   14.58
  -4   2   1  362.00   14.07
  -4   2   1  366.84   17.57
  -4  -2  -1  361.13   16.10
   4   2  -1  336.01   15.46
   4  -2   1  366.94   13.93
   4  -2   1  388.47   15.77
  -4   2   0  477.09   16.62
   4   2   0  502.20   18.16
   4  -2   0  479.36   18.14
   4   2   0  464.52   18.41
  -4  -2   0  525.11   20.89
  -4   2   0  461.28   18.82
  -4   2  -1  344.95   14.75
  -4  -2   1  329.28   18.60
   4   2   1  307.94   13.96
   4   2   1  318.82   14.48
   4  -2  -1  314.87   14.03
  -4   2  -1  295.41   12.20
  -4  -2   2  475.61   17.29
   4  -2  -2  517.24   19.01
  -4  -2   2  484.33   28.21
   4   2   2  501.76   18.81
  -4   2  -2  511.39   16.69
   4   2   2  518.87   19.29
  -4   2  -2  530.29   19.35
   4  -2  -3 2678.96   66.45
  -4  -2   3 2720.01   64.01
   4  -2  -3 2690.16   65.00
  -4   2  -3 2583.39   66.99
   4   2   3 2578.46   66.08
  -4   2  -3 2618.11   62.41
   4  -2  -4 1330.21   39.21
  -4  -2   4 1257.33   33.88
   4  -2  -4 1287.21   35.61
  -4   2  -4 1233.86   36.79
   4   2   4 1256.88   36.20
  -4   2  -4 1254.21   32.51
   4  -2  -5  533.22   23.35
  -4  -2   5  528.01   17.31
   4  -2  -5  505.34   18.70
  -4   2  -5  500.40   19.99
  -4   2  -5  528.46   16.44
   4   2   5  536.22   19.55
  -4   2  -6  460.02   14.57
  -4  -2   6  468.26   15.77
   4  -2  -6  444.81   23.87
  -4   2  -6  415.62   18.62
   4   2   6  457.39   13.18
   4  -2  -6  455.02   17.42
  -4  -2   7  413.38   14.48
   4   2   7  423.20   11.93
  -4   2  -7  415.41   13.36
  -4   2  -7  409.80   18.21
   4  -2  -7  420.35   16.66
   4   2   8  498.03   13.66
  -4   2  -8  504.99   20.97
  -4   2  -8  543.78   18.21
  -4   2  -8  503.86   15.41
  -4  -2   8  547.64   16.83
  -4  -2   9 1305.33   33.28
  -4   2  -9 1236.70   36.68
  -4   2  -9 1271.81   39.51
  -4   2  -9 1279.18   35.49
  -4   2  -9 1302.55   32.22
   4   2   9 1266.01   29.84
  -4   2 -10   24.06    5.73
  -4  -2  10   28.71    4.06
  -4   2 -10   27.82    6.13
   4   2  10   26.76    2.55
  -4   2 -10   23.77    5.01
  -4   2 -11   15.45    6.29
  -4  -2  11   10.09    4.37
  -4   2 -11   11.10    4.89
  -4   2 -11    7.85    4.81
   4   2  11   11.71    2.23
   4   2  12   95.77    4.63
  -4  -2  12   92.59    7.94
  -4   2 -12   91.88    8.58
  -4   2 -12   89.63    8.17
  -4  -2  13  349.27   16.44
   4   2  13  333.30   10.45
  -4   2 -13  324.64   15.89
  -4   2 -13  347.63   15.66
  -4   2 -14  126.13   10.37
  -4   2 -14  134.49   10.33
  -4   2 -15  246.63   14.16
  -4   2 -15  251.49   13.93
  -4   2 -16   29.55    6.71
  -4   2 -16   38.82    6.98
  -4   2 -17   27.18    6.73
  -4   2 -17   44.67    8.69
  -4   2 -18  156.15   12.21
  -4   2 -18  185.40   13.58
  -4   2 -19  236.96   15.16
  -4   2 -19  305.75   18.35
   4  -2 -20   34.39    7.60
  -4   2 -20   19.94    7.20
  -4   2 -20   30.85    9.93
   4  -2 -20   15.04    8.15
  -4   2 -21  285.62   23.77
  -4  -2  21  343.87   18.76
  -4   2 -21  283.30   16.90
   4  -2 -21  321.70   17.65
  -4   2 -22   54.57   17.41
  -4  -2  22   78.75   10.58
  -4   2 -22   74.11   10.04
   4  -2 -22   86.69    9.98
   4  -2 -23   20.29    7.31
  -4  -2  23   18.98    7.90
  -4   2 -23   23.53    7.70
  -4   2 -24   91.28   11.53
  -4  -2  24   94.40   12.10
   4  -2 -24  116.82   11.94
  -4   2 -25   82.00   11.40
  -4  -2  25   85.41   11.69
   4  -2 -25   84.20   10.87
  -4   2 -26  116.76   13.17
  -4  -2  26  142.21   14.05
   4  -2 -26  137.37   13.13
  -4  -2  27   90.95   12.29
   4  -2 -27   83.79   11.37
  -4   3  25   18.10    6.46
   4   3 -24  121.07   13.23
  -4   3  24  120.71   10.38
  -4  -3 -24  122.76   12.95
   4   3 -23   34.75    7.92
   4   3 -23   39.59    9.34
  -4  -3 -23   44.02    9.07
  -4   3  23   42.58    7.41
  -4  -3 -22  109.19    9.81
   4   3 -22  111.55   10.91
  -4  -3 -22  132.61   12.66
   4   3 -22  116.09    9.29
   4  -3  22  114.64    6.78
  -4   3  22  121.77   10.40
   4  -3  21   44.78    7.13
  -4  -3 -21   36.42    6.87
   4   3 -21   35.77    6.28
   4   3 -21   46.99    9.19
  -4   3  21   55.59    7.82
   4   3 -21   37.26    7.51
   4  -3  21   44.09    4.73
  -4  -3 -21   49.81    8.82
  -4   3  20   55.48    8.84
   4   3 -20   68.45   10.03
   4  -3  20   64.70    8.03
  -4  -3 -20   44.27    7.02
   4   3 -20   50.78    6.85
   4   3 -20   64.50    8.32
  -4  -3 -20   72.69    9.64
  -4   3  20   56.96    7.73
   4  -3  20   50.12    5.11
  -4  -3 -19   80.62   10.46
  -4  -3 -19   54.05    7.36
   4  -3  19   67.07    7.89
   4   3 -19   70.35    9.79
   4   3 -19   62.90    7.86
   4   3 -19   67.03    7.38
  -4   3  19   54.54    8.36
   4  -3  19   69.60    5.72
  -4   3  19   65.43    8.24
  -4   3  18  379.07   18.06
  -4  -3 -18  415.84   20.60
   4   3 -18  471.73   21.73
   4  -3  18  390.49   17.12
   4   3 -18  412.51   17.93
   4   3 -18  418.51   17.30
  -4   3  18  433.41   18.67
   4  -3  18  397.62   14.14
  -4  -3 -18  357.82   17.45
   4  -3  17   25.06    4.30
  -4   3  17   31.83    6.79
  -4  -3 -17   28.36    7.59
  -4   3  17   26.27    6.79
   4   3 -17   26.59    7.19
   4  -3  17   34.78    6.29
   4   3 -17   22.36    5.81
   4   3 -17   31.69    5.83
  -4  -3 -17   30.28    5.89
   4   3 -16  132.05    9.38
   4  -3  16  124.94    7.44
  -4   3  16  133.98   10.33
  -4   3  16  110.11    9.98
  -4  -3 -16  124.31   11.31
  -4  -3 -16  116.14   11.72
   4   3 -16  117.59    9.18
   4  -3  16  140.90    9.84
   4   3 -16  156.07   12.17
  -4  -3 -16  112.48    9.54
   4   3 -15   49.64    6.49
  -4   3  15   51.88    7.18
   4  -3  15   57.20    5.47
   4   3 -15   66.12    8.91
  -4  -3 -15   36.52    7.57
   4  -3  15   53.17    6.77
   4   3 -15   48.29    6.30
  -4  -3 -15   53.67    8.26
  -4  -3 -15   40.83    6.65
  -4   3  15   56.40    7.39
   4  -3  14   29.91    4.48
  -4   3  14   32.79    6.38
  -4  -3 -14   36.85    7.45
  -4  -3 -14   29.27    5.83
  -4   3  14   43.08    6.31
   4   3 -14   30.61    5.06
   4   3 -14   33.25    5.69
   4   3 -14   31.04    6.87
   4  -3  14   29.84    5.54
  -4   3  13   40.28    6.66
   4  -3  13   34.37    4.63
  -4   3  13   54.40    7.82
  -4  -3 -13   29.74    5.71
  -4  -3 -13   27.11    6.29
   4   3 -13   26.70    4.77
  -4   3  13   24.77    5.96
   4  -3  13   31.93    5.86
   4   3 -13   42.12    7.30
   4   3 -13   30.94    5.42
   4   3 -12  464.53   18.99
  -4  -3 -12  423.52   18.06
  -4   3  12  405.42   17.56
   4  -3  12  399.32   14.56
   4   3 -12  421.06   17.03
  -4  -3 -12  390.14   19.14
  -4   3  12  417.39   15.58
   4   3 -12  401.82   14.83
   4  -3  12  402.95   16.50
  -4   3  12  413.51   18.26
   4  -3  11   16.12    3.94
  -4   3  11   16.82    5.11
  -4   3  11   19.24    4.31
  -4  -3 -11   13.37    4.92
   4  -3  11   10.44    4.40
   4   3 -11   16.54    4.66
   4   3 -11   13.06    3.49
  -4   3  11   13.17    5.11
  -4  -3 -11    7.15    5.32
  -4   3  10  217.52   12.76
   4   3 -10  219.93    9.24
  -4  -3 -10  220.29   12.40
  -4  -3 -10  229.26    6.99
  -4   3  10  239.73   12.58
   4  -3  10  218.06   10.03
[truncated: 420,177 more chars]
