# Supplementary material for: Synthesis of Homochiral N‐Heterocyclic Carbene‐Based Nanosheets for Enhanced Asymmetric Catalysis
Source: Adv Sci (Weinh). 2024 Nov 19;12(2):2412592. doi: 10.1002/advs.202412592 (PMC11727139; doi:10.1002/advs.202412592)
Supplement: Supplementary file 2 — Supporting Information [file ADVS-12-2412592-s002.zip › (R)-1-Zn.cif]

data_d--bas-zn_auto
_audit_creation_date               2024-06-13
_audit_creation_method
;
Olex2 1.5-beta
(compiled 2021.06.29 svn.r12e2184c for OlexSys, GUI svn.r6374)
;
_shelx_SHELXL_version_number       '2018/3'
_audit_contact_author_address      ?
_audit_contact_author_email        ?
_audit_contact_author_name         ''
_audit_contact_author_phone        ?
_publ_contact_author_id_orcid      ?
_publ_section_references
;
Dolomanov, O.V., Bourhis, L.J., Gildea, R.J, Howard, J.A.K. & Puschmann, H.
 (2009), J. Appl. Cryst. 42, 339-341.

Sheldrick, G.M. (2015). Acta Cryst. A71, 3-8.

Sheldrick, G.M. (2015). Acta Cryst. C71, 3-8.
;
_chemical_name_common              ?
_chemical_name_systematic          ?
_chemical_formula_moiety           'C18 H22 N4 O8 Zn'
_chemical_formula_sum              'C18 H22 N4 O8 Zn'
_chemical_formula_weight           487.76
_chemical_absolute_configuration   ad
_chemical_melting_point            ?
_chemical_oxdiff_formula           'C H O N zn'
loop_
  _atom_type_symbol
  _atom_type_description
  _atom_type_scat_dispersion_real
  _atom_type_scat_dispersion_imag
  _atom_type_scat_source
 'C' 'C' 0.0033 0.0016 'International Tables Vol C Tables 4.2.6.8 and 6.1.1.4'
 'H' 'H' 0.0000 0.0000 'International Tables Vol C Tables 4.2.6.8 and 6.1.1.4'
 'N' 'N' 0.0061 0.0033 'International Tables Vol C Tables 4.2.6.8 and 6.1.1.4'
 'O' 'O' 0.0106 0.0060 'International Tables Vol C Tables 4.2.6.8 and 6.1.1.4'
 'Zn' 'Zn' 0.2839 1.4301 'International Tables Vol C Tables 4.2.6.8 and 6.1.1.4'

_shelx_space_group_comment
;
The symmetry employed for this shelxl refinement is uniquely defined
by the following loop, which should always be used as a source of
symmetry information in preference to the above space-group names.
They are only intended as comments.
;
_space_group_crystal_system        'orthorhombic'
_space_group_IT_number             19
_space_group_name_H-M_alt          'P 21 21 21'
_space_group_name_Hall             'P 2ac 2ab'
loop_
  _space_group_symop_operation_xyz
 'x, y, z'
 '-x+1/2, -y, z+1/2'
 '-x, y+1/2, -z+1/2'
 'x+1/2, -y+1/2, -z'

_cell_length_a                     9.9437(2)
_cell_length_b                     10.0181(3)
_cell_length_c                     21.9042(9)
_cell_angle_alpha                  90
_cell_angle_beta                   90
_cell_angle_gamma                  90
_cell_volume                       2182.03(12)
_cell_formula_units_Z              4
_cell_measurement_reflns_used      12561
_cell_measurement_temperature      297.40(10)
_cell_measurement_theta_max        30.5710
_cell_measurement_theta_min        2.2110
_shelx_estimated_absorpt_T_max     0.891
_shelx_estimated_absorpt_T_min     0.834
_exptl_absorpt_coefficient_mu      1.177
_exptl_absorpt_correction_T_max    1.00000
_exptl_absorpt_correction_T_min    0.75290
_exptl_absorpt_correction_type     multi-scan
_exptl_absorpt_process_details
;
CrysAlisPro 1.171.43.101a (Rigaku Oxford Diffraction, 2023)
Empirical absorption correction using spherical harmonics,
implemented in SCALE3 ABSPACK scaling algorithm.
;
_exptl_absorpt_special_details     ?
_exptl_crystal_colour              'clear light colourless'
_exptl_crystal_colour_lustre       clear
_exptl_crystal_colour_modifier     light
_exptl_crystal_colour_primary      colourless
_exptl_crystal_density_diffrn      1.485
_exptl_crystal_density_meas        ?
_exptl_crystal_density_method      ?
_exptl_crystal_description         block
_exptl_crystal_F_000               1008
_exptl_crystal_size_max            0.16
_exptl_crystal_size_mid            0.13
_exptl_crystal_size_min            0.1
_exptl_transmission_factor_max     ?
_exptl_transmission_factor_min     ?
_diffrn_reflns_av_R_equivalents    0.0305
_diffrn_reflns_av_unetI/netI       0.0251
_diffrn_reflns_Laue_measured_fraction_full  1.000
_diffrn_reflns_Laue_measured_fraction_max  0.892
_diffrn_reflns_limit_h_max         13
_diffrn_reflns_limit_h_min         -12
_diffrn_reflns_limit_k_max         14
_diffrn_reflns_limit_k_min         -14
_diffrn_reflns_limit_l_max         29
_diffrn_reflns_limit_l_min         -29
_diffrn_reflns_number              31386
_diffrn_reflns_point_group_measured_fraction_full  1.000
_diffrn_reflns_point_group_measured_fraction_max  0.849
_diffrn_reflns_theta_full          25.242
_diffrn_reflns_theta_max           30.828
_diffrn_reflns_theta_min           2.235
_diffrn_ambient_environment        air
_diffrn_ambient_temperature        297.40(10)
_diffrn_detector                   'Hybrid Pixel Array Detector'
_diffrn_detector_area_resol_mean   10.0000
_diffrn_detector_type              HyPix
_diffrn_measured_fraction_theta_full  1.000
_diffrn_measured_fraction_theta_max  0.892
_diffrn_measurement_details
;
List of Runs (angles in degrees, time in seconds):

  # Type    Start    End  Width  t~exp~   \w     \q     \k     \f   Frames
--------------------------------------------------------------------------
  1  \w      3.00  73.00   0.50    0.43    --    6.35  57.00-120.00  140
  2  \w    -17.00  38.00   0.50    0.43    --    6.35 -99.00 -30.00  110
  3  \w     -2.00  40.00   0.50    0.43    --    6.35 -99.00  30.00   84
  4  \w    -18.00  40.00   0.50    0.43    --    6.35 -99.00 150.00  116
  5  \w     -8.00  77.00   0.50    0.43    --    6.35  38.00 150.00  170
  6  \w    -35.00   3.00   0.50    0.43    --    6.35 -38.00-150.00   76
  7  \w    -16.00  28.00   0.50    0.43    --   -5.49 -99.00 -60.00   88
  8  \w    -20.00   6.00   0.50    0.43    --   -5.49  57.00   0.00   52
;
_diffrn_measurement_device         'four-circle diffractometer'
_diffrn_measurement_device_type    Mo
_diffrn_measurement_method         '\w scans'
_diffrn_orient_matrix_type        
 'CrysAlisPro convention (1999,Acta A55,543-557)'
_diffrn_orient_matrix_UB_11        -0.0294499000
_diffrn_orient_matrix_UB_12        -0.0384901000
_diffrn_orient_matrix_UB_13        0.0236861000
_diffrn_orient_matrix_UB_21        -0.0542863000
_diffrn_orient_matrix_UB_22        -0.0165947000
_diffrn_orient_matrix_UB_23        -0.0195752000
_diffrn_orient_matrix_UB_31        0.0356783000
_diffrn_orient_matrix_UB_32        -0.0570481000
_diffrn_orient_matrix_UB_33        -0.0102431000
_diffrn_radiation_monochromator    mirror
_diffrn_radiation_probe            x-ray
_diffrn_radiation_type             'Mo K\a'
_diffrn_radiation_wavelength       0.71073
_diffrn_source                     'micro-focus sealed X-ray tube'
_diffrn_source_type                'Mova (Mo) X-ray Source'
_reflns_Friedel_coverage           0.693
_reflns_Friedel_fraction_full      1.000
_reflns_Friedel_fraction_max       0.793
_reflns_number_gt                  4260
_reflns_number_total               5830
_reflns_odcompleteness_completeness  99.92
_reflns_odcompleteness_iscentric   1
_reflns_odcompleteness_theta       26.32
_reflns_special_details
;
 Reflections were merged by SHELXL according to the crystal
 class for the calculation of statistics and refinement.
 
 _reflns_Friedel_fraction is defined as the number of unique
 Friedel pairs measured divided by the number that would be
 possible theoretically, ignoring centric projections and
 systematic absences.
;
_reflns_threshold_expression       'I > 2\s(I)'
_computing_cell_refinement         'CrysAlisPro 1.171.43.101a (Rigaku OD, 2023)'
_computing_data_collection        
 'CrysAlisPro system (CCD 43.101a 64-bit (release 13-12-2023))'
_computing_data_reduction          'CrysAlisPro 1.171.43.101a (Rigaku OD, 2023)'
_computing_molecular_graphics      'Olex2 1.5-beta (Dolomanov et al., 2009)'
_computing_publication_material    'Olex2 1.5-beta (Dolomanov et al., 2009)'
_computing_structure_refinement    'SHELXL 2018/3 (Sheldrick, 2015)'
_computing_structure_solution      'SHELXT 2018/2 (Sheldrick, 2018)'
_refine_diff_density_max           0.480
_refine_diff_density_min           -0.425
_refine_diff_density_rms           0.049
_refine_ls_abs_structure_details
;
 Flack x determined using 1552 quotients [(I+)-(I-)]/[(I+)+(I-)]
 (Parsons, Flack and Wagner, Acta Cryst. B69 (2013) 249-259).
;
_refine_ls_abs_structure_Flack     -0.008(4)
_refine_ls_extinction_coef         .
_refine_ls_extinction_method       none
_refine_ls_goodness_of_fit_ref     1.028
_refine_ls_hydrogen_treatment      constr
_refine_ls_matrix_type             full
_refine_ls_number_parameters       313
_refine_ls_number_reflns           5830
_refine_ls_number_restraints       37
_refine_ls_R_factor_all            0.0634
_refine_ls_R_factor_gt             0.0414
_refine_ls_restrained_S_all        1.035
_refine_ls_shift/su_max            0.001
_refine_ls_shift/su_mean           0.000
_refine_ls_structure_factor_coef   Fsqd
_refine_ls_weighting_details      
 'w=1/[\s^2^(Fo^2^)+(0.0794P)^2^+0.0826P] where P=(Fo^2^+2Fc^2^)/3'
_refine_ls_weighting_scheme        calc
_refine_ls_wR_factor_gt            0.1135
_refine_ls_wR_factor_ref           0.1230
_refine_special_details            ?
_olex2_refinement_description
;
1. Fixed Uiso
 At 1.2 times of:
  All C(H) groups, All C(H,H) groups
 At 1.5 times of:
  All C(H,H,H) groups
2. Restrained distances
 O5A-C10 = O5-C10
 1.25 with sigma of 0.01
 C17-C16 = C17A-C16
 1.52 with sigma of 0.02
 Zn1-O5A \\sim Zn1-O5
 with sigma of 0.01
 O8A-C17A \\sim O8-C17
 with sigma of 0.02
 O7-C17A \\sim O7-C17
 with sigma of 0.02
3. Rigid bond restraints
 O5A, O5
 with sigma for 1-2 distances of 0.01 and sigma for 1-3 distances of 0.01
 O8A, O8
 with sigma for 1-2 distances of 0.01 and sigma for 1-3 distances of 0.01
 C17A, C17
 with sigma for 1-2 distances of 0.01 and sigma for 1-3 distances of 0.01
4. Uiso/Uaniso restraints and constraints
C10 \\sim O5: within 2A with sigma of 0.01 and sigma for terminal atoms of 0.01
within 2A
O5A \\sim O5: within 2A with sigma of 0.04 and sigma for terminal atoms of 0.08
within 2A
C17A \\sim C17: within 2A with sigma of 0.04 and sigma for terminal atoms of
0.08 within 2A
O8A \\sim O8: within 2A with sigma of 0.04 and sigma for terminal atoms of 0.08
within 2A
Uanis(O5) \\sim Ueq: with sigma of 0.01 and sigma for terminal atoms of 0.01
5. Others
 Sof(O5A)=1-FVAR(1)
 Sof(O5)=FVAR(1)
 Sof(H16A)=Sof(C17A)=Sof(O8A)=1-FVAR(2)
 Sof(C17)=Sof(H16)=Sof(O8)=FVAR(2)
6.a Ternary CH refined with riding coordinates:
 C2(H2), C8(H8), C11(H11), C16(H16), C16(H16A)
6.b Aromatic/amide H refined with riding coordinates:
 C6(H6), C15(H15), C4(H4), C13(H13), C5(H5), C14(H14)
6.c Idealised Me refined as rotating group:
 C7(H7A,H7B,H7C), C1(H1A,H1B,H1C), C12(H12A,H12B,H12C), C18(H18A,H18B,H18C)
;
_atom_sites_solution_hydrogens     geom
_atom_sites_solution_primary       dual
_atom_sites_solution_secondary     ?
loop_
  _atom_site_label
  _atom_site_type_symbol
  _atom_site_fract_x
  _atom_site_fract_y
  _atom_site_fract_z
  _atom_site_U_iso_or_equiv
  _atom_site_adp_type
  _atom_site_occupancy
  _atom_site_site_symmetry_order
  _atom_site_calc_flag
  _atom_site_refinement_flags_posn
  _atom_site_refinement_flags_adp
  _atom_site_refinement_flags_occupancy
  _atom_site_disorder_assembly
  _atom_site_disorder_group
 Zn1 Zn 1.03135(4) 0.04822(4) 0.42610(2) 0.06189(17) Uani 1 1 d D . . . .
 N2 N 0.5321(3) 0.0015(3) 0.47411(18) 0.0621(8) Uani 1 1 d . . . . .
 N1 N 0.3793(3) -0.0176(3) 0.54295(15) 0.0557(7) Uani 1 1 d . . . . .
 N3 N 1.1792(4) 0.6773(4) 0.32449(16) 0.0634(8) Uani 1 1 d . . . . .
 O7 O 1.0634(4) 0.8927(4) 0.37530(15) 0.0845(10) Uani 1 1 d D . . . .
 O3 O 0.8007(3) -0.0765(3) 0.4608(2) 0.0861(11) Uani 1 1 d . . . . .
 O1 O 0.1283(3) -0.0256(4) 0.49769(17) 0.0832(10) Uani 1 1 d . . . . .
 O2 O 0.0572(3) 0.1254(4) 0.5641(2) 0.0912(11) Uani 1 1 d . . . . .
 N4 N 1.2612(3) 0.4880(4) 0.35255(18) 0.0675(9) Uani 1 1 d . . . . .
 O4 O 0.8501(3) 0.1238(3) 0.4278(2) 0.0852(10) Uani 1 1 d . . . . .
 C2 C 0.2676(4) 0.0206(4) 0.5827(2) 0.0661(10) Uani 1 1 d . . . . .
 H2 H 0.291443 0.103431 0.603910 0.079 Uiso 1 1 calc R U . . .
 C3 C 0.1397(4) 0.0451(4) 0.5451(2) 0.0611(9) Uani 1 1 d . . . . .
 C6 C 0.4455(3) 0.0680(3) 0.5081(2) 0.0567(9) Uani 1 1 d . . . . .
 H6 H 0.432937 0.159991 0.507698 0.068 Uiso 1 1 calc R U . . .
 C15 C 1.1805(4) 0.5478(5) 0.3132(2) 0.0715(11) Uani 1 1 d . . . . .
 H15 H 1.132205 0.505377 0.282382 0.086 Uiso 1 1 calc R U . . .
 C9 C 0.7685(4) 0.0319(4) 0.4414(2) 0.0617(10) Uani 1 1 d . . . . .
 C4 C 0.4260(4) -0.1442(4) 0.5303(2) 0.0714(12) Uani 1 1 d . . . . .
 H4 H 0.396146 -0.223480 0.547742 0.086 Uiso 1 1 calc R U . . .
 O5 O 1.169(2) 0.1515(12) 0.3809(14) 0.118(5) Uani 0.36(3) 1 d D U P A 1
 C13 C 1.3116(5) 0.5833(6) 0.3908(2) 0.0802(14) Uani 1 1 d . . . . .
 H13 H 1.369828 0.568526 0.423290 0.096 Uiso 1 1 calc R U . . .
 C5 C 0.5217(5) -0.1313(4) 0.4885(3) 0.0772(13) Uani 1 1 d . . . . .
 H5 H 0.572614 -0.200198 0.471827 0.093 Uiso 1 1 calc R U . . .
 C8 C 0.6199(4) 0.0629(4) 0.4274(2) 0.0716(12) Uani 1 1 d . . . . .
 H8 H 0.606948 0.159845 0.428225 0.086 Uiso 1 1 calc R U . . .
 C17 C 1.053(3) 0.897(2) 0.3198(7) 0.078(7) Uani 0.46(4) 1 d D U P B 1
 C14 C 1.2627(5) 0.7013(6) 0.3733(3) 0.0834(15) Uani 1 1 d . . . . .
 H14 H 1.281419 0.783864 0.390775 0.100 Uiso 1 1 calc R U . . .
 O6 O 1.0439(5) 0.3299(5) 0.3680(3) 0.1303(19) Uani 1 1 d . . . . .
 C10 C 1.1509(5) 0.2742(5) 0.3787(2) 0.0791(13) Uani 1 1 d D U . . .
 C11 C 1.2839(5) 0.3454(5) 0.3563(3) 0.0855(15) Uani 1 1 d . . . . .
 H11 H 1.355281 0.328540 0.386172 0.103 Uiso 1 1 calc R U . . .
 C16 C 1.1082(6) 0.7740(5) 0.2857(2) 0.0825(14) Uani 1 1 d D . . . .
 H16 H 1.035296 0.729427 0.263545 0.099 Uiso 0.46(4) 1 calc R U P B 1
 H16A H 1.044689 0.721985 0.261113 0.099 Uiso 0.54(4) 1 calc R U P B 2
 C7 C 0.5855(6) 0.0118(9) 0.3642(3) 0.114(2) Uani 1 1 d . . . . .
 H7A H 0.589052 -0.084003 0.364020 0.172 Uiso 1 1 calc R U . . .
 H7B H 0.649031 0.046313 0.335236 0.172 Uiso 1 1 calc R U . . .
 H7C H 0.496599 0.040569 0.353314 0.172 Uiso 1 1 calc R U . . .
 C1 C 0.2395(8) -0.0868(7) 0.6302(3) 0.1007(19) Uani 1 1 d . . . . .
 H1A H 0.225736 -0.170896 0.610062 0.151 Uiso 1 1 calc R U . . .
 H1B H 0.160386 -0.063641 0.652908 0.151 Uiso 1 1 calc R U . . .
 H1C H 0.314767 -0.093780 0.657440 0.151 Uiso 1 1 calc R U . . .
 C12 C 1.3289(7) 0.2890(7) 0.2936(4) 0.116(2) Uani 1 1 d . . . . .
 H12A H 1.271988 0.324199 0.262077 0.173 Uiso 1 1 calc R U . . .
 H12B H 1.322060 0.193386 0.294109 0.173 Uiso 1 1 calc R U . . .
 H12C H 1.420366 0.314381 0.285845 0.173 Uiso 1 1 calc R U . . .
 O8 O 1.008(5) 0.985(2) 0.2881(9) 0.150(15) Uani 0.46(4) 1 d D U P B 1
 C18 C 1.2032(11) 0.8352(10) 0.2421(4) 0.144(4) Uani 1 1 d . . . . .
 H18A H 1.273461 0.879743 0.264167 0.216 Uiso 1 1 calc R U . . .
 H18B H 1.156250 0.898571 0.217084 0.216 Uiso 1 1 calc R U . . .
 H18C H 1.241517 0.766951 0.216725 0.216 Uiso 1 1 calc R U . . .
 O5A O 1.1698(7) 0.1806(11) 0.4125(7) 0.091(4) Uani 0.64(3) 1 d D U P A 2
 C17A C 1.0223(18) 0.8711(19) 0.3240(5) 0.064(5) Uani 0.54(4) 1 d D U P B 2
 O8A O 0.9210(14) 0.917(3) 0.3039(5) 0.112(6) Uani 0.54(4) 1 d D U P B 2

loop_
  _atom_site_aniso_label
  _atom_site_aniso_U_11
  _atom_site_aniso_U_22
  _atom_site_aniso_U_33
  _atom_site_aniso_U_23
  _atom_site_aniso_U_13
  _atom_site_aniso_U_12
 Zn1 0.0419(2) 0.0549(2) 0.0889(3) -0.0027(2) 0.0000(2) 0.00945(18)
 N2 0.0389(13) 0.0391(13) 0.108(2) 0.0071(15) 0.0025(17) 0.0000(12)
 N1 0.0427(14) 0.0468(16) 0.0777(19) -0.0038(14) -0.0051(13) -0.0057(11)
 N3 0.0606(18) 0.074(2) 0.0562(18) -0.0061(15) -0.0089(15) 0.0078(16)
 O7 0.093(3) 0.091(2) 0.070(2) -0.0104(16) 0.0014(17) 0.0245(19)
 O3 0.0555(16) 0.071(2) 0.132(3) 0.0332(19) 0.0134(18) 0.0218(15)
 O1 0.0749(19) 0.084(2) 0.091(2) -0.0285(18) -0.0230(17) 0.0254(17)
 O2 0.0535(16) 0.0769(19) 0.143(3) -0.039(2) 0.0310(19) -0.0086(14)
 N4 0.0464(16) 0.081(2) 0.075(2) 0.0145(18) -0.0104(15) -0.0070(15)
 O4 0.0431(13) 0.0581(16) 0.154(3) 0.016(2) 0.0045(18) 0.0043(11)
 C2 0.065(2) 0.066(2) 0.067(2) -0.0219(19) 0.0056(18) -0.0155(18)
 C3 0.0469(17) 0.0522(19) 0.084(2) -0.0080(19) 0.0152(17) -0.0110(17)
 C6 0.0396(16) 0.0396(16) 0.091(3) -0.0006(16) -0.0059(16) 0.0003(12)
 C15 0.062(2) 0.081(3) 0.072(2) 0.009(2) -0.0191(19) -0.010(2)
 C9 0.0442(17) 0.052(2) 0.089(3) 0.0111(19) 0.0075(16) 0.0085(15)
 C4 0.062(2) 0.0358(17) 0.116(4) 0.002(2) 0.004(2) -0.0065(16)
 O5 0.114(8) 0.100(7) 0.141(9) -0.003(7) -0.011(8) 0.004(6)
 C13 0.060(2) 0.108(4) 0.073(3) -0.006(3) -0.023(2) 0.011(2)
 C5 0.062(2) 0.0376(16) 0.132(4) 0.002(2) 0.018(3) 0.0046(18)
 C8 0.0429(16) 0.0549(19) 0.117(3) 0.027(3) 0.010(2) 0.0094(15)
 C17 0.074(12) 0.069(9) 0.091(13) -0.011(8) -0.044(9) 0.013(10)
 C14 0.066(3) 0.097(3) 0.087(3) -0.027(3) -0.029(2) 0.018(2)
 O6 0.075(2) 0.117(3) 0.199(5) 0.048(4) 0.026(3) 0.004(2)
 C10 0.072(3) 0.077(3) 0.088(3) 0.004(3) -0.008(2) 0.015(2)
 C11 0.065(3) 0.083(3) 0.109(4) 0.032(3) -0.026(3) -0.018(2)
 C16 0.101(4) 0.089(3) 0.057(2) -0.006(2) -0.020(2) 0.022(3)
 C7 0.076(3) 0.160(6) 0.107(4) 0.044(5) -0.022(3) -0.006(4)
 C1 0.127(5) 0.111(4) 0.064(3) 0.003(3) 0.006(3) -0.018(4)
 C12 0.093(4) 0.091(4) 0.163(7) 0.017(4) 0.027(4) 0.025(3)
 O8 0.25(3) 0.107(10) 0.099(9) -0.024(8) -0.084(15) 0.076(15)
 C18 0.177(8) 0.156(8) 0.099(5) 0.040(5) 0.045(5) 0.040(7)
 O5A 0.065(3) 0.094(5) 0.115(9) 0.040(5) -0.014(4) -0.020(3)
 C17A 0.066(8) 0.072(8) 0.053(6) 0.004(4) -0.005(5) -0.005(6)
 O8A 0.086(7) 0.152(14) 0.098(6) -0.014(6) -0.034(5) 0.061(8)

_geom_special_details
;
 All esds (except the esd in the dihedral angle between two l.s. planes)
 are estimated using the full covariance matrix.  The cell esds are taken
 into account individually in the estimation of esds in distances, angles
 and torsion angles; correlations between esds in cell parameters are only
 used when they are defined by crystal symmetry.  An approximate (isotropic)
 treatment of cell esds is used for estimating esds involving l.s. planes.
;
loop_
  _geom_bond_atom_site_label_1
  _geom_bond_atom_site_label_2
  _geom_bond_distance
  _geom_bond_site_symmetry_2
  _geom_bond_publ_flag
 Zn1 O7 1.941(3) 1_545 ?
 Zn1 O1 1.984(3) 1_655 ?
 Zn1 O4 1.955(3) . ?
 Zn1 O5 1.983(11) . ?
 Zn1 O5A 1.935(5) . ?
 N2 C6 1.320(5) . ?
 N2 C5 1.371(5) . ?
 N2 C8 1.479(5) . ?
 N1 C2 1.463(5) . ?
 N1 C6 1.323(5) . ?
 N1 C4 1.379(5) . ?
 N3 C15 1.321(6) . ?
 N3 C14 1.375(6) . ?
 N3 C16 1.469(6) . ?
 O7 C17 1.220(15) . ?
 O7 C17A 1.216(12) . ?
 O3 C9 1.210(5) . ?
 O1 C3 1.262(5) . ?
 O2 C3 1.222(5) . ?
 N4 C15 1.322(5) . ?
 N4 C13 1.365(7) . ?
 N4 C11 1.448(7) . ?
 O4 C9 1.262(5) . ?
 C2 H2 0.9800 . ?
 C2 C3 1.535(6) . ?
 C2 C1 1.522(8) . ?
 C6 H6 0.9300 . ?
 C15 H15 0.9300 . ?
 C9 C8 1.540(5) . ?
 C4 H4 0.9300 . ?
 C4 C5 1.327(7) . ?
 O5 C10 1.244(11) . ?
 C13 H13 0.9300 . ?
 C13 C14 1.335(8) . ?
 C5 H5 0.9300 . ?
 C8 H8 0.9800 . ?
 C8 C7 1.515(9) . ?
 C17 C16 1.544(17) . ?
 C17 O8 1.205(16) . ?
 C14 H14 0.9300 . ?
 O6 C10 1.224(7) . ?
 C10 C11 1.581(7) . ?
 C10 O5A 1.209(7) . ?
 C11 H11 0.9800 . ?
 C11 C12 1.550(10) . ?
 C16 H16 0.9800 . ?
 C16 H16A 0.9800 . ?
 C16 C18 1.476(10) . ?
 C16 C17A 1.542(15) . ?
 C7 H7A 0.9600 . ?
 C7 H7B 0.9600 . ?
 C7 H7C 0.9600 . ?
 C1 H1A 0.9600 . ?
 C1 H1B 0.9600 . ?
 C1 H1C 0.9600 . ?
 C12 H12A 0.9600 . ?
 C12 H12B 0.9600 . ?
 C12 H12C 0.9600 . ?
 C18 H18A 0.9600 . ?
 C18 H18B 0.9600 . ?
 C18 H18C 0.9600 . ?
 C17A O8A 1.191(14) . ?

loop_
  _geom_angle_atom_site_label_1
  _geom_angle_atom_site_label_2
  _geom_angle_atom_site_label_3
  _geom_angle
  _geom_angle_site_symmetry_1
  _geom_angle_site_symmetry_3
  _geom_angle_publ_flag
 O7 Zn1 O1 94.25(14) 1_545 1_655 ?
 O7 Zn1 O4 118.20(17) 1_545 . ?
 O7 Zn1 O5 91.1(7) 1_545 . ?
 O4 Zn1 O1 125.28(17) . 1_655 ?
 O4 Zn1 O5 116.4(6) . . ?
 O5 Zn1 O1 104.7(9) . 1_655 ?
 O5A Zn1 O1 91.8(3) . 1_655 ?
 O5A Zn1 O4 113.2(3) . . ?
 C6 N2 C5 108.1(4) . . ?
 C6 N2 C8 124.5(3) . . ?
 C5 N2 C8 127.4(4) . . ?
 C6 N1 C2 123.5(3) . . ?
 C6 N1 C4 108.2(3) . . ?
 C4 N1 C2 128.0(3) . . ?
 C15 N3 C14 108.2(4) . . ?
 C15 N3 C16 122.9(4) . . ?
 C14 N3 C16 128.6(4) . . ?
 C17 O7 Zn1 121.8(9) . 1_565 ?
 C3 O1 Zn1 119.0(3) . 1_455 ?
 C15 N4 C13 107.8(4) . . ?
 C15 N4 C11 125.3(4) . . ?
 C13 N4 C11 126.7(4) . . ?
 C9 O4 Zn1 108.4(2) . . ?
 N1 C2 H2 108.6 . . ?
 N1 C2 C3 110.6(3) . . ?
 N1 C2 C1 111.1(4) . . ?
 C3 C2 H2 108.6 . . ?
 C1 C2 H2 108.6 . . ?
 C1 C2 C3 109.1(4) . . ?
 O1 C3 C2 115.3(4) . . ?
 O2 C3 O1 126.1(4) . . ?
 O2 C3 C2 118.6(4) . . ?
 N2 C6 N1 108.8(3) . . ?
 N2 C6 H6 125.6 . . ?
 N1 C6 H6 125.6 . . ?
 N3 C15 N4 109.2(4) . . ?
 N3 C15 H15 125.4 . . ?
 N4 C15 H15 125.4 . . ?
 O3 C9 O4 124.5(4) . . ?
 O3 C9 C8 120.3(4) . . ?
 O4 C9 C8 115.0(3) . . ?
 N1 C4 H4 126.5 . . ?
 C5 C4 N1 106.9(4) . . ?
 C5 C4 H4 126.5 . . ?
 C10 O5 Zn1 115.6(9) . . ?
 N4 C13 H13 126.0 . . ?
 C14 C13 N4 108.1(4) . . ?
 C14 C13 H13 126.0 . . ?
 N2 C5 H5 126.1 . . ?
 C4 C5 N2 107.9(4) . . ?
 C4 C5 H5 126.1 . . ?
 N2 C8 C9 110.2(3) . . ?
 N2 C8 H8 108.8 . . ?
 N2 C8 C7 111.0(4) . . ?
 C9 C8 H8 108.8 . . ?
 C7 C8 C9 109.3(4) . . ?
 C7 C8 H8 108.8 . . ?
 O7 C17 C16 115.0(11) . . ?
 O8 C17 O7 129.3(17) . . ?
 O8 C17 C16 115.7(14) . . ?
 N3 C14 H14 126.6 . . ?
 C13 C14 N3 106.7(5) . . ?
 C13 C14 H14 126.6 . . ?
 O5 C10 C11 109.6(8) . . ?
 O6 C10 O5 125.9(13) . . ?
 O6 C10 C11 117.5(4) . . ?
 O5A C10 O6 127.3(7) . . ?
 O5A C10 C11 114.2(5) . . ?
 N4 C11 C10 109.4(4) . . ?
 N4 C11 H11 108.7 . . ?
 N4 C11 C12 110.8(5) . . ?
 C10 C11 H11 108.7 . . ?
 C12 C11 C10 110.6(5) . . ?
 C12 C11 H11 108.7 . . ?
 N3 C16 C17 114.7(6) . . ?
 N3 C16 H16 110.0 . . ?
 N3 C16 H16A 106.1 . . ?
 N3 C16 C18 109.9(5) . . ?
 N3 C16 C17A 111.6(6) . . ?
 C17 C16 H16 110.0 . . ?
 C18 C16 C17 102.0(13) . . ?
 C18 C16 H16 110.0 . . ?
 C18 C16 H16A 106.1 . . ?
 C18 C16 C17A 116.3(9) . . ?
 C17A C16 H16A 106.1 . . ?
 C8 C7 H7A 109.5 . . ?
 C8 C7 H7B 109.5 . . ?
 C8 C7 H7C 109.5 . . ?
 H7A C7 H7B 109.5 . . ?
 H7A C7 H7C 109.5 . . ?
 H7B C7 H7C 109.5 . . ?
 C2 C1 H1A 109.5 . . ?
 C2 C1 H1B 109.5 . . ?
 C2 C1 H1C 109.5 . . ?
 H1A C1 H1B 109.5 . . ?
 H1A C1 H1C 109.5 . . ?
 H1B C1 H1C 109.5 . . ?
 C11 C12 H12A 109.5 . . ?
 C11 C12 H12B 109.5 . . ?
 C11 C12 H12C 109.5 . . ?
 H12A C12 H12B 109.5 . . ?
 H12A C12 H12C 109.5 . . ?
 H12B C12 H12C 109.5 . . ?
 C16 C18 H18A 109.5 . . ?
 C16 C18 H18B 109.5 . . ?
 C16 C18 H18C 109.5 . . ?
 H18A C18 H18B 109.5 . . ?
 H18A C18 H18C 109.5 . . ?
 H18B C18 H18C 109.5 . . ?
 C10 O5A Zn1 121.0(5) . . ?
 O7 C17A C16 115.4(10) . . ?
 O8A C17A O7 123.8(13) . . ?
 O8A C17A C16 120.8(10) . . ?

loop_
  _geom_torsion_atom_site_label_1
  _geom_torsion_atom_site_label_2
  _geom_torsion_atom_site_label_3
  _geom_torsion_atom_site_label_4
  _geom_torsion
  _geom_torsion_site_symmetry_1
  _geom_torsion_site_symmetry_2
  _geom_torsion_site_symmetry_3
  _geom_torsion_site_symmetry_4
  _geom_torsion_publ_flag
 Zn1 O7 C17 C16 168.6(13) 1_565 . . . ?
 Zn1 O7 C17 O8 -10(4) 1_565 . . . ?
 Zn1 O7 C17A C16 155.0(8) 1_565 . . . ?
 Zn1 O7 C17A O8A -27(3) 1_565 . . . ?
 Zn1 O1 C3 O2 33.7(6) 1_455 . . . ?
 Zn1 O1 C3 C2 -149.2(3) 1_455 . . . ?
 Zn1 O4 C9 O3 12.2(7) . . . . ?
 Zn1 O4 C9 C8 -163.6(3) . . . . ?
 Zn1 O5 C10 O6 -45(3) . . . . ?
 Zn1 O5 C10 C11 166.0(14) . . . . ?
 N1 C2 C3 O1 32.0(5) . . . . ?
 N1 C2 C3 O2 -150.7(4) . . . . ?
 N1 C4 C5 N2 -1.5(6) . . . . ?
 N3 C16 C17A O7 28.7(19) . . . . ?
 N3 C16 C17A O8A -149.2(17) . . . . ?
 O7 C17 C16 N3 -7(3) . . . . ?
 O7 C17 C16 C18 -126(2) . . . . ?
 O3 C9 C8 N2 38.5(6) . . . . ?
 O3 C9 C8 C7 -83.7(6) . . . . ?
 N4 C13 C14 N3 1.2(6) . . . . ?
 O4 C9 C8 N2 -145.4(4) . . . . ?
 O4 C9 C8 C7 92.4(6) . . . . ?
 C2 N1 C6 N2 -174.7(3) . . . . ?
 C2 N1 C4 C5 175.3(4) . . . . ?
 C6 N2 C5 C4 1.4(6) . . . . ?
 C6 N2 C8 C9 122.9(4) . . . . ?
 C6 N2 C8 C7 -115.9(5) . . . . ?
 C6 N1 C2 C3 75.6(4) . . . . ?
 C6 N1 C2 C1 -163.1(4) . . . . ?
 C6 N1 C4 C5 1.0(5) . . . . ?
 C15 N3 C14 C13 -0.7(6) . . . . ?
 C15 N3 C16 C17 148.9(15) . . . . ?
 C15 N3 C16 C18 -96.9(7) . . . . ?
 C15 N3 C16 C17A 132.5(10) . . . . ?
 C15 N4 C13 C14 -1.3(6) . . . . ?
 C15 N4 C11 C10 -67.6(7) . . . . ?
 C15 N4 C11 C12 54.5(7) . . . . ?
 C4 N1 C2 C3 -97.9(5) . . . . ?
 C4 N1 C2 C1 23.5(6) . . . . ?
 C4 N1 C6 N2 -0.2(4) . . . . ?
 O5 C10 C11 N4 178.8(18) . . . . ?
 O5 C10 C11 C12 56.5(18) . . . . ?
 C13 N4 C15 N3 0.8(6) . . . . ?
 C13 N4 C11 C10 108.0(5) . . . . ?
 C13 N4 C11 C12 -129.9(5) . . . . ?
 C5 N2 C6 N1 -0.8(5) . . . . ?
 C5 N2 C8 C9 -59.6(7) . . . . ?
 C5 N2 C8 C7 61.6(6) . . . . ?
 C8 N2 C6 N1 177.1(4) . . . . ?
 C8 N2 C5 C4 -176.4(4) . . . . ?
 C14 N3 C15 N4 -0.1(6) . . . . ?
 C14 N3 C16 C17 -37.5(16) . . . . ?
 C14 N3 C16 C18 76.8(7) . . . . ?
 C14 N3 C16 C17A -53.9(11) . . . . ?
 O6 C10 C11 N4 26.5(8) . . . . ?
 O6 C10 C11 C12 -95.8(7) . . . . ?
 O6 C10 O5A Zn1 30(2) . . . . ?
 C11 N4 C15 N3 177.1(5) . . . . ?
 C11 N4 C13 C14 -177.5(5) . . . . ?
 C11 C10 O5A Zn1 -161.5(9) . . . . ?
 C16 N3 C15 N4 174.7(4) . . . . ?
 C16 N3 C14 C13 -175.1(5) . . . . ?
 C1 C2 C3 O1 -90.6(5) . . . . ?
 C1 C2 C3 O2 86.8(5) . . . . ?
 O8 C17 C16 N3 172(2) . . . . ?
 O8 C17 C16 C18 53(3) . . . . ?
 C18 C16 C17A O7 -98.5(16) . . . . ?
 C18 C16 C17A O8A 84(2) . . . . ?
 O5A C10 C11 N4 -143.0(11) . . . . ?
 O5A C10 C11 C12 94.8(11) . . . . ?

_shelx_res_file
;
TITL d--bas-zn_auto_a.res in P2(1)2(1)2(1)
    d--bas-zn_auto.res
    created by SHELXL-2018/3 at 22:52:28 on 13-Jun-2024
REM Old TITL D--BAS-Zn_auto in P2(1)2(1)2(1)
REM SHELXT solution in P2(1)2(1)2(1): R1 0.167, Rweak 0.037, Alpha 0.002
REM <I/s> 1.016 for 25 systematic absences, Orientation as input
REM Flack x = 0.072 ( 0.007 ) from 1535 Parsons' quotients
REM Formula found by SHELXT: C21 N7 O2 Zn
CELL 0.71073 9.9437 10.0181 21.9042 90 90 90
ZERR 4 0.0002 0.0003 0.0009 0 0 0
LATT -1
SYMM 0.5-X,-Y,0.5+Z
SYMM -X,0.5+Y,0.5-Z
SYMM 0.5+X,0.5-Y,-Z
SFAC C H N O Zn
UNIT 72 88 16 32 4
SIMU 0.01 0.01 2 C10 O5
ISOR 0.01 0.01 O5
SADI 0.01 Zn1 O5A Zn1 O5
DFIX 1.25 0.01 O5A C10 O5 C10
SIMU O5A O5
DELU O5A O5
SIMU C17A C17
SADI O8A C17A O8 C17
DFIX 1.52 C17 C16 C17A C16
DELU O8A O8
SIMU O8A O8
SADI O7 C17A O7 C17
DELU C17A C17

L.S. 40
PLAN  1
SIZE 0.13 0.16 0.1
TEMP 24
CONF
BOND
list 4
MORE -1
BOND $H
fmap 2 53
acta
REM <olex2.extras>
REM <HklSrc "%.\\D--BAS-Zn_auto.hkl">
REM </olex2.extras>

WGHT    0.079400    0.082600
FVAR       0.45122   0.36494   0.45596
ZN1   5    1.031352    0.048222    0.426102    11.00000    0.04191    0.05491 =
         0.08886   -0.00266    0.00004    0.00945
N2    3    0.532138    0.001481    0.474108    11.00000    0.03893    0.03912 =
         0.10828    0.00713    0.00248    0.00001
N1    3    0.379317   -0.017616    0.542951    11.00000    0.04266    0.04684 =
         0.07767   -0.00384   -0.00507   -0.00567
N3    3    1.179186    0.677283    0.324489    11.00000    0.06056    0.07356 =
         0.05617   -0.00608   -0.00891    0.00783
O7    4    1.063385    0.892732    0.375301    11.00000    0.09257    0.09110 =
         0.06978   -0.01043    0.00137    0.02453
O3    4    0.800701   -0.076495    0.460759    11.00000    0.05554    0.07072 =
         0.13196    0.03320    0.01335    0.02180
O1    4    0.128271   -0.025649    0.497687    11.00000    0.07491    0.08385 =
         0.09076   -0.02849   -0.02298    0.02538
O2    4    0.057227    0.125408    0.564081    11.00000    0.05349    0.07687 =
         0.14333   -0.03897    0.03096   -0.00860
N4    3    1.261248    0.487966    0.352548    11.00000    0.04645    0.08110 =
         0.07505    0.01453   -0.01044   -0.00704
O4    4    0.850078    0.123753    0.427755    11.00000    0.04312    0.05807 =
         0.15446    0.01589    0.00447    0.00433
C2    1    0.267578    0.020601    0.582716    11.00000    0.06492    0.06597 =
         0.06746   -0.02187    0.00565   -0.01546
AFIX  13
H2    2    0.291443    0.103431    0.603910    11.00000   -1.20000
AFIX   0
C3    1    0.139733    0.045062    0.545088    11.00000    0.04693    0.05221 =
         0.08402   -0.00803    0.01519   -0.01099
C6    1    0.445457    0.068000    0.508134    11.00000    0.03963    0.03957 =
         0.09084   -0.00061   -0.00590    0.00034
AFIX  43
H6    2    0.432937    0.159991    0.507698    11.00000   -1.20000
AFIX   0
C15   1    1.180453    0.547756    0.313159    11.00000    0.06159    0.08130 =
         0.07155    0.00901   -0.01911   -0.00999
AFIX  43
H15   2    1.132205    0.505377    0.282382    11.00000   -1.20000
AFIX   0
C9    1    0.768459    0.031949    0.441376    11.00000    0.04419    0.05209 =
         0.08890    0.01108    0.00745    0.00848
C4    1    0.426001   -0.144205    0.530295    11.00000    0.06220    0.03580 =
         0.11609    0.00228    0.00446   -0.00652
AFIX  43
H4    2    0.396146   -0.223480    0.547742    11.00000   -1.20000
AFIX   0
PART 1
O5    4    1.169297    0.151464    0.380878    21.00000    0.11391    0.09968 =
         0.14084   -0.00319   -0.01072    0.00424
PART 0
C13   1    1.311590    0.583270    0.390760    11.00000    0.05971    0.10750 =
         0.07327   -0.00632   -0.02263    0.01058
AFIX  43
H13   2    1.369828    0.568526    0.423290    11.00000   -1.20000
AFIX   0
C5    1    0.521692   -0.131344    0.488457    11.00000    0.06243    0.03764 =
         0.13157    0.00174    0.01771    0.00456
AFIX  43
H5    2    0.572614   -0.200198    0.471827    11.00000   -1.20000
AFIX   0
C8    1    0.619913    0.062889    0.427407    11.00000    0.04285    0.05491 =
         0.11696    0.02699    0.01022    0.00942
AFIX  13
H8    2    0.606948    0.159845    0.428225    11.00000   -1.20000
AFIX   0
PART 1
C17   1    1.053077    0.897247    0.319828    31.00000    0.07362    0.06904 =
         0.09078   -0.01080   -0.04369    0.01258
PART 0
C14   1    1.262668    0.701329    0.373303    11.00000    0.06577    0.09734 =
         0.08715   -0.02714   -0.02874    0.01820
AFIX  43
H14   2    1.281419    0.783864    0.390775    11.00000   -1.20000
AFIX   0
O6    4    1.043908    0.329885    0.367950    11.00000    0.07460    0.11670 =
         0.19950    0.04757    0.02645    0.00361
C10   1    1.150894    0.274161    0.378703    11.00000    0.07211    0.07673 =
         0.08831    0.00359   -0.00790    0.01550
C11   1    1.283947    0.345386    0.356278    11.00000    0.06482    0.08290 =
         0.10890    0.03152   -0.02566   -0.01764
AFIX  13
H11   2    1.355281    0.328540    0.386172    11.00000   -1.20000
AFIX   0
C16   1    1.108189    0.773980    0.285715    11.00000    0.10128    0.08894 =
         0.05736   -0.00550   -0.02001    0.02220
PART 1
AFIX  13
H16   2    1.035296    0.729427    0.263545    31.00000   -1.20000
AFIX  13
PART 2
H16A  2    1.044689    0.721985    0.261113   -31.00000   -1.20000
AFIX   0
PART 0
C7    1    0.585496    0.011757    0.364204    11.00000    0.07604    0.15983 =
         0.10735    0.04350   -0.02199   -0.00563
AFIX 137
H7A   2    0.589052   -0.084003    0.364020    11.00000   -1.50000
H7B   2    0.649031    0.046313    0.335236    11.00000   -1.50000
H7C   2    0.496599    0.040569    0.353314    11.00000   -1.50000
AFIX   0
C1    1    0.239527   -0.086848    0.630161    11.00000    0.12709    0.11124 =
         0.06361    0.00296    0.00575   -0.01827
AFIX 137
H1A   2    0.225736   -0.170896    0.610062    11.00000   -1.50000
H1B   2    0.160386   -0.063641    0.652908    11.00000   -1.50000
H1C   2    0.314767   -0.093780    0.657440    11.00000   -1.50000
AFIX   0
C12   1    1.328865    0.288968    0.293613    11.00000    0.09285    0.09067 =
         0.16312    0.01716    0.02684    0.02503
AFIX 137
H12A  2    1.271988    0.324199    0.262077    11.00000   -1.50000
H12B  2    1.322060    0.193386    0.294109    11.00000   -1.50000
H12C  2    1.420366    0.314381    0.285845    11.00000   -1.50000
AFIX   0
PART 1
O8    4    1.008145    0.984680    0.288056    31.00000    0.24500    0.10685 =
         0.09947   -0.02441   -0.08410    0.07598
PART 0
C18   1    1.203159    0.835161    0.242110    11.00000    0.17748    0.15552 =
         0.09937    0.04029    0.04525    0.03951
AFIX 137
H18A  2    1.273461    0.879743    0.264167    11.00000   -1.50000
H18B  2    1.156250    0.898571    0.217084    11.00000   -1.50000
H18C  2    1.241517    0.766951    0.216725    11.00000   -1.50000
AFIX   0
PART 2
O5A   4    1.169776    0.180614    0.412509   -21.00000    0.06533    0.09356 =
         0.11462    0.04044   -0.01428   -0.02046
C17A  1    1.022251    0.871125    0.323960   -31.00000    0.06564    0.07227 =
         0.05342    0.00368   -0.00529   -0.00478
O8A   4    0.921048    0.917149    0.303932   -31.00000    0.08613    0.15151 =
         0.09829   -0.01371   -0.03427    0.06137
HKLF 4


REM  d--bas-zn_auto_a.res in P2(1)2(1)2(1)
REM wR2 = 0.1230, GooF = S = 1.028, Restrained GooF = 1.035 for all data
REM R1 = 0.0414 for 4260 Fo > 4sig(Fo) and 0.0634 for all 5830 data
REM 313 parameters refined using 37 restraints

END

WGHT      0.0793      0.0825

REM Highest difference peak  0.480,  deepest hole -0.425,  1-sigma level  0.049
Q1    1   1.2760  0.0825  0.3616  11.00000  0.05    0.48
;
_shelx_res_checksum                39659
_shelx_hkl_file
;
   0   0  -3    2.07    0.35
   0   0   3    0.16    0.32
   0   0  -4 1497.44   37.01
   0   0   4 1611.10   37.03
   0   0  -5    0.09    0.47
   0   0   5    0.54    0.45
   0   0   6  587.16   14.55
   0   0   7    0.25    0.60
   0   0   8  399.19   10.37
   0   0   9    0.66    0.85
   0   0  -9    1.22    0.89
   0   0  10   33.61    1.84
   0   0 -10   32.81    1.96
   0   0  11   -0.20    1.04
   0   0 -11   -0.38    1.02
   0   0  12    4.67    1.24
   0   0 -12    5.02    1.26
   0   0  13    1.33    1.38
   0   0 -13    0.15    1.31
   0   0  14  540.93   14.65
   0   0 -14  553.74   15.05
   0   0  15   -0.29    1.61
   0   0 -15    1.78    1.59
   0   0  16  238.71    7.80
   0   0 -16  254.08    8.24
   0   0  17   -0.83    1.80
   0   0 -17    4.24    1.81
   0   0  18   35.74    2.95
   0   0 -18   31.90    2.80
   0   0  19    1.67    1.85
   0   0 -19    0.69    1.72
   0   0  19    1.34    1.30
   0   0  20   89.47    3.53
   0   0 -20   83.58    4.56
   0   0 -21   -2.34    2.09
   0   0  21    1.24    1.40
   0   0  21    1.69    1.00
   0   0  21    0.83    2.11
   0   0 -22    0.27    2.15
   0   0  22   -2.68    1.45
   0   0  22    0.86    0.96
   0   0  22    2.62    2.20
   0   0 -23    1.73    2.42
   0   0  23    1.44    1.46
   0   0  23    0.70    1.03
   0   0  23   -1.38    2.14
   0   0 -24    6.60    2.63
   0   0  24   11.42    1.80
   0   0  24    8.11    1.33
   0   0  24    6.24    2.56
   0   0 -25    2.18    2.28
   0   0  25    0.75    2.64
   0   0  25    1.02    1.70
   0   0 -26    3.26    2.80
   0   0  26    1.83    2.64
   0   0  26    4.57    1.83
   0   0  27   -2.71    2.86
   0   0 -27    0.68    2.69
   0   0 -28    0.70    3.03
   0   1   0    0.05    0.20
   0  -1   0    0.33    0.19
   0  -1   1  542.67   12.48
   0  -1  -1  526.78   12.52
   0   1   1  509.75   12.42
   0  -1   2  666.53   15.58
   0   1   2  647.55   15.61
   0   1   2  624.32   15.54
   0   1   3   32.94    1.19
   0  -1   3   34.14    1.08
   0   1   3   32.82    1.27
   0   1  -4 2526.31   58.63
   0  -1   4 2494.18   58.38
   0   1  -4 2445.26   58.36
   0   1   4 2564.40   58.61
   0   1   4 2534.26   58.73
   0  -1  -5 1756.27   42.44
   0  -1   5 1830.55   41.94
   0   1   5 1818.53   42.23
   0   1  -5 1818.41   42.26
   0  -1  -6  793.47   19.12
   0  -1   6  774.39   18.45
   0   1   6  770.07   18.82
   0   1  -6  776.88   18.81
   0  -1   6  717.14   18.82
   0  -1  -7  887.70   22.03
   0  -1   7  872.94   21.26
   0   1   7  877.68   21.71
   0  -1   7  885.50   21.75
   0   1  -7  906.99   21.69
   0  -1  -8  560.51   14.33
   0  -1   8  540.60   13.44
   0   1   8  579.50   14.00
   0   1  -8  534.05   13.89
   0  -1   8  547.05   13.98
   0  -1   9   63.18    2.02
   0   1  -9   60.99    2.43
   0  -1   9   60.34    2.54
   0   1   9   60.22    2.50
   0  -1  -9   60.04    2.76
   0  -1  10  596.89   14.97
   0  -1 -10  636.11   16.08
   0   1  10  646.37   15.67
   0  -1  10  594.81   15.67
   0   1 -10  596.32   15.53
   0  -1  11    1.41    1.19
   0   1 -11    0.10    1.01
   0   1  11    0.91    1.13
   0  -1 -11    0.83    1.17
   0  -1  11    1.50    0.65
   0  -1  12  131.97    3.86
   0  -1  12  131.76    4.64
   0   1  12  135.53    4.56
   0   1 -12  134.95    4.53
   0  -1 -12  135.39    4.97
   0  -1  13  406.18   10.26
   0  -1 -13  394.32   11.55
   0   1 -13  412.32   11.05
   0  -1  13  400.02   11.18
   0   1  13  391.23   11.04
   0  -1  14    8.17    1.63
   0   1  14    9.89    1.78
   0   1 -14    8.78    1.62
   0  -1 -14    7.60    1.81
   0   1 -14    7.92    1.64
   0  -1  14    8.35    1.00
   0  -1 -15   62.04    3.43
   0  -1  15   58.77    2.25
   0  -1  15   62.78    3.16
   0   1  15   53.79    3.02
   0   1 -15   55.68    3.17
   0   1 -15   53.95    3.01
   0  -1 -16  255.86    8.58
   0   1  16  258.62    6.93
   0  -1  16  248.40    6.86
   0   1 -16  241.98    8.09
   0   1  16  256.20    7.95
   0  -1  16  260.05    8.06
   0  -1  17   10.23    2.01
   0  -1 -17    9.83    2.18
   0   1 -17   10.80    2.11
   0   1  17   11.53    1.26
   0   1  17    9.36    1.91
   0  -1  17   10.24    1.12
   0   1 -18  119.81    5.27
   0  -1 -18  125.00    5.69
   0   1  18  125.46    4.04
   0  -1  18  130.52    3.96
   0  -1 -18  120.31    4.96
   0   1  18  132.34    5.17
   0  -1  18  123.97    5.24
   0  -1  19    0.19    1.89
   0   1  19    0.54    1.78
   0  -1 -19    3.22    2.09
   0   1 -19    0.86    2.04
   0   1  19    0.67    1.08
   0  -1  19    0.22    0.90
   0  -1 -19    1.05    1.88
   0  -1  20   20.72    2.62
   0   1  20   17.37    2.50
   0  -1  20   17.25    1.41
   0   1  20   17.55    1.58
   0  -1 -20   20.08    2.48
   0  -1 -20   18.54    2.58
   0   1 -20   12.81    2.25
   0  -1  21    1.71    1.53
   0   1  21    2.19    1.23
   0  -1  21   -0.85    2.03
   0   1  21    1.42    2.20
   0   1 -21    0.24    1.83
   0  -1 -21   -0.27    2.19
   0  -1 -21    1.16    1.87
   0  -1  21    2.25    0.99
   0  -1 -22    8.33    2.53
   0   1 -22   12.64    2.62
   0  -1  22   15.76    1.35
   0   1  22   17.32    1.69
   0  -1  22   18.15    2.08
   0   1  22   15.46    2.43
   0  -1  22   15.27    2.63
   0   1 -23   12.80    2.60
   0  -1 -23   10.22    2.59
   0  -1  23    8.63    1.24
   0   1  23   12.28    1.59
   0  -1  23   10.18    1.89
   0  -1  23   11.52    2.70
   0   1  23   12.13    2.54
   0  -1 -24    8.18    2.98
   0   1 -24    3.44    2.50
   0  -1  24    5.24    1.14
   0   1  24    7.28    2.65
   0  -1  24    8.85    1.93
   0   1  24    9.45    1.60
   0  -1  25    2.38    1.85
   0   1  25    3.70    1.52
   0   1  25    2.21    2.43
   0  -1 -25    4.26    2.62
   0   1 -25    0.60    2.43
   0  -1  26    3.05    1.77
   0   1  26    3.06    2.66
   0   1 -26    0.31    2.67
   0  -1 -26    4.44    2.74
   0  -1  27    1.25    1.89
   0   1  27   -0.80    2.69
   0   1 -27    3.24    2.78
   0  -1 -27   -0.35    2.72
   0   1 -28    3.37    2.82
   0  -2   0 9567.59  228.79
   0   2   0 9357.08  228.75
   0   2   0 9999.00  228.52
   0  -2   1   34.97    1.46
   0  -2  -1   34.95    1.50
   0  -2   2 7073.95  167.17
   0   2   2 7079.07  167.07
   0  -2  -2 7078.55  167.25
   0  -2   3 2283.27   54.10
   0   2   3 2274.54   54.00
   0   2   3 2246.67   54.06
   0   2   4   28.16    1.32
   0   2   4   28.28    1.36
   0   2  -4   29.82    1.21
   0  -2   4   30.38    1.41
   0   2   5  127.61    3.80
   0   2  -5  134.28    3.65
   0   2   5  127.26    3.93
   0  -2   5  129.94    3.88
   0   2   6  196.26    5.43
   0   2   6  196.82    5.28
   0   2  -6  183.33    4.98
   0  -2   6  187.12    5.00
   0   2  -6  178.51    5.24
   0  -2   6  181.74    5.29
   0   2   7   77.94    2.73
   0   2  -7   77.21    2.71
   0  -2   7   73.71    2.38
   0   2  -7   76.28    2.37
   0   2   8  881.46   21.59
   0  -2   8  851.61   21.14
   0   2  -8  891.83   21.62
   0  -2   9  899.15   22.62
   0   2   9  896.94   23.09
   0   2   9  949.57   22.14
   0   2  -9  925.75   23.08
   0   2 -10   68.26    2.68
   0  -2  10   62.70    2.20
   0   2  10   62.13    2.65
   0   2  10   63.74    1.80
   0   2  11  287.27    7.13
   0  -2 -11  277.44    8.11
   0  -2  11  284.69    7.51
   0   2  11  300.84    8.22
   0  -2 -11  290.05    8.75
   0   2 -11  286.30    8.07
   0   2  12  227.81    5.64
   0  -2 -12  227.14    7.34
   0  -2  12  202.24    5.92
   0   2  12  241.24    6.77
   0   2 -12  210.55    6.59
   0  -2 -12  218.91    6.66
   0  -2  13    7.62    0.97
   0  -2 -13    7.73    1.42
   0  -2 -13    8.28    1.77
   0   2 -13    4.96    1.29
   0   2  13    8.95    1.54
   0   2  13    8.22    0.74
   0   2 -14  282.40    8.38
   0   2  14  298.79    8.50
   0  -2  14  272.59    7.53
   0   2  14  286.05    7.25
   0  -2 -14  285.79    8.47
   0  -2 -14  292.22    9.22
   0   2  15   16.63    1.08
   0  -2  15   17.94    1.25
   0  -2 -15   16.25    1.91
   0  -2 -15   15.53    2.24
   0   2  15   16.53    2.11
   0   2 -15   20.24    2.11
   0  -2 -16   32.19    2.83
   0   2 -16   27.84    2.22
   0   2  16   24.18    2.33
   0  -2  16   28.42    1.51
   0   2 -16   27.06    2.30
   0  -2 -16   25.77    2.25
   0   2  16   28.02    1.34
   0   2  17   18.35    1.23
   0  -2  17   18.27    1.32
   0  -2 -17   17.66    2.09
   0  -2 -17   23.38    2.75
   0   2 -17   19.43    2.13
   0   2  17   19.43    2.27
   0   2 -17   24.46    2.24
   0   2 -18   37.64    2.98
   0  -2 -18   43.73    3.36
   0   2  18   42.84    2.89
   0  -2  18   38.35    1.91
   0   2  18   41.85    1.79
   0  -2 -18   41.33    2.88
   0   2 -18   38.94    2.76
   0  -2  19    8.54    1.14
   0  -2 -19   12.50    2.43
   0   2 -19   10.17    2.14
   0   2  19   11.15    1.11
   0   2 -19   11.32    2.08
   0   2  19   11.12    2.02
   0  -2 -19   11.31    1.96
   0   2 -20    2.63    1.94
   0  -2 -20    3.02    2.13
   0  -2  20    2.64    0.94
   0   2  20    1.21    0.93
   0   2  20    1.68    1.74
   0   2 -20    4.34    1.99
   0  -2 -20    3.01    1.90
   0   2  21    3.94    2.04
   0   2 -21    3.45    1.79
   0  -2 -21    1.15    2.24
   0  -2  21    3.25    1.05
   0   2  21    4.40    1.04
   0   2 -21    5.52    2.12
   0  -2 -21    2.18    1.95
   0  -2  22    1.70    1.71
   0   2  22    0.89    1.00
   0  -2 -22   -1.51    2.18
   0   2 -22   -0.73    1.99
   0  -2  22    1.49    1.00
   0   2  22    1.45    1.89
   0   2  23    1.94    1.01
   0  -2  23    0.48    1.74
   0  -2 -23    4.11    2.60
   0   2 -23    2.32    2.15
   0  -2  23    1.80    1.05
   0   2  23    3.04    2.08
   0   2  24    2.07    2.55
   0  -2  24    2.81    1.85
   0   2 -24    0.54    2.14
   0  -2 -24    2.32    2.62
   0   2  25    2.91    2.62
   0  -2  25    2.54    2.10
   0   2 -25    1.44    2.39
   0  -2 -25   -1.03    2.85
   0   2 -26   11.71    2.83
   0  -2 -26    7.88    3.18
   0   2  26    6.31    2.59
   0  -2  26   10.04    2.21
   0   2 -27    0.62    2.49
   0  -2 -27   -2.96    3.09
   0   2  27    2.88    2.61
   0  -2  27    1.77    2.15
   0  -2  28   -0.54    2.05
   0   2 -28    2.26    2.70
   0   3   0    1.10    0.46
   0   3   0    1.04    0.66
   0  -3   0    0.08    0.66
   0   3   1  526.12   14.27
   0  -3   1  553.85   14.37
   0  -3  -1  572.50   14.39
   0  -3  -1  573.94   14.03
   0   3   1  572.89   14.02
   0   3  -1  573.87   13.89
   0  -3   1  575.37   14.32
   0   3   2  896.81   21.62
   0  -3  -2  886.36   21.95
   0  -3  -2  881.23   21.63
   0  -3   2  875.88   21.82
   0   3   3  855.59   20.71
   0  -3   3  823.86   20.86
   0  -3  -3  864.56   21.01
   0  -3  -3  829.32   20.75
   0  -3  -4  125.92    4.01
   0   3   4  132.13    3.99
   0  -3   4  126.96    4.08
   0  -3   4  138.54    3.33
   0   3   4  129.56    3.98
   0  -3  -4  124.24    3.36
   0   3  -4  124.32    3.86
   0   3  -4  130.05    3.99
   0  -3   5 1236.50   30.34
   0   3  -5 1247.43   30.20
   0   3   5 1265.64   30.20
   0   3  -5 1240.30   30.03
   0  -3  -5 1203.92   30.34
   0   3   5 1266.41   30.28
   0  -3  -5 1235.08   29.39
   0   3  -6   42.76    1.79
   0  -3   6   42.65    2.03
   0  -3  -6   40.75    1.96
   0   3   6   44.17    1.94
   0   3   6   40.13    1.95
   0   3  -7 2032.84   48.16
   0   3   7 2004.30   48.44
   0  -3  -7 1900.66   48.50
   0  -3   7 2065.21   48.65
   0   3   7 2057.24   48.67
   0  -3  -8    1.25    0.89
   0   3   8    0.73    0.94
   0  -3   8    2.00    0.90
   0   3  -8    0.27    0.88
   0   3   8    0.62    0.89
   0   3  -8    0.87    0.70
   0  -3  -9  503.91   13.43
   0   3  -9  531.97   13.42
   0   3  -9  522.38   12.92
   0  -3  -9  500.27   12.37
   0   3   9  519.25   13.37
   0  -3   9  533.10   13.55
   0   3 -10    3.65    1.21
   0  -3  10    3.88    1.12
   0  -3 -10    4.01    0.54
   0   3 -10    3.02    0.83
   0   3  10    2.88    1.21
   0  -3 -10    3.79    1.24
   0   3  11   69.19    2.95
   0  -3 -11   70.07    3.02
   0   3 -11   66.95    2.86
   0  -3  11   64.35    2.97
   0  -3 -11   65.06    2.07
   0   3  12   88.37    3.42
   0  -3  12   77.92    3.42
   0   3 -12   71.55    3.27
   0  -3 -12   90.01    3.53
   0  -3 -13  842.53   21.36
   0   3 -13  835.82   21.17
   0   3  13  860.38   21.29
   0  -3  13  801.32   20.48
   0  -3  14    0.37    0.94
   0  -3 -14    1.30    1.38
   0   3  14    0.13    1.45
   0   3 -14   -0.13    1.26
   0   3 -15  107.79    4.16
   0   3  15  105.80    4.26
   0  -3  15   97.87    3.36
   0  -3 -15  101.14    4.23
   0  -3 -16   44.10    2.84
   0  -3  16   42.29    1.96
   0   3  16   46.51    2.82
   0   3 -16   42.07    2.71
   0  -3 -17    8.93    2.28
   0  -3 -17    7.30    1.76
   0  -3  17    6.15    1.07
   0   3 -17    5.79    1.77
   0   3  17    7.74    1.81
   0  -3  18   72.39    2.80
   0   3 -18   72.68    3.81
   0  -3 -18   77.28    4.54
   0   3 -18   73.34    3.65
   0   3  18   78.01    3.74
   0  -3 -18   85.11    3.98
   0   3 -19    4.32    1.90
   0  -3 -19    6.35    2.31
   0   3  19    3.02    1.90
   0   3 -19    5.22    1.97
   0  -3 -19    1.69    1.82
   0   3 -20    6.09    2.13
   0  -3 -20    5.23    2.35
   0   3  20    5.76    2.00
   0   3 -20    7.82    1.98
   0  -3 -20    5.31    1.95
   0  -3 -21   18.62    3.06
   0   3 -21   17.32    2.56
   0   3  21   20.57    2.49
   0  -3 -21   21.43    2.67
   0   3  22    4.72    2.11
   0  -3 -22    0.32    2.33
   0   3 -22    3.95    2.09
   0  -3 -23    2.00    2.67
   0   3  23    1.30    2.05
   0  -3  23   -1.96    1.86
   0   3 -23    1.22    2.04
   0  -3 -24    4.15    2.76
   0  -3  24    2.75    2.10
   0   3  24    9.92    2.68
   0   3 -24    3.10    2.08
   0  -3 -25   -2.51    2.80
   0  -3  25    0.19    2.18
   0   3  25   -2.12    2.42
   0   3 -25    1.09    2.25
   0  -3 -26   -2.23    2.93
   0   3 -26    1.15    2.34
   0   3  26    2.48    2.50
   0  -3  26    5.01    2.33
   0   3 -27   -1.50    2.48
   0  -3  27    2.16    2.29
   0   3  27    1.55    2.67
   0  -3  28    0.27    2.28
   0   3 -28    0.93    2.79
   0  -3  28    2.40    2.25
   0  -3  29    3.25    2.44
   0  -3  29    3.32    2.61
   0  -4   0   64.60    2.70
   0   4   0   63.27    2.24
   0  -4  -1  636.35   15.92
   0  -4   1  643.24   15.97
   0   4   1  627.40   15.42
   0   4  -1  635.82   15.29
   0   4  -1  611.57   14.77
   0   4  -2    9.00    1.07
   0   4   2    9.70    0.92
   0  -4   2   11.30    1.19
   0  -4  -2    7.46    0.85
   0  -4  -2    8.43    1.24
   0   4  -3  777.67   19.03
   0  -4   3  732.38   19.01
   0   4   3  753.32   18.74
   0  -4  -3  738.24   18.81
   0  -4  -3  760.72   19.17
   0   4  -4  160.51    4.98
   0  -4   4  156.54    5.07
   0   4   4  166.27    4.95
   0   4   4  160.89    4.87
   0  -4  -4  158.91    5.18
   0  -4  -4  162.49    4.96
   0  -4  -5  282.19    7.52
   0   4  -5  297.33    8.21
   0  -4   5  289.95    8.47
   0  -4  -5  288.11    8.40
   0   4  -5  318.46    8.41
   0   4   5  303.36    8.33
   0  -4   5  316.21    7.38
   0   4   5  305.79    8.32
   0  -4  -6    6.25    0.51
   0   4   6    6.94    1.13
   0  -4   6    6.77    1.16
   0   4   6    8.32    1.19
   0  -4  -6    6.18    1.11
   0  -4   6    5.21    0.53
   0   4  -6    6.61    1.09
   0   4  -6    5.71    1.00
   0  -4   7  216.33    6.63
   0   4  -7  212.89    6.21
   0   4   7  218.00    6.38
   0  -4  -7  221.60    6.76
   0   4   7  220.99    6.53
   0  -4   8   61.76    2.88
   0   4   8   64.08    2.69
   0   4  -8   63.31    2.49
   0  -4  -8   65.09    3.05
   0   4   8   65.33    2.88
   0   4   9  347.21    9.69
   0  -4  -9  358.59    9.83
   0   4  -9  339.96    9.32
   0  -4   9  342.46    9.92
   0   4  -9  360.02    9.69
   0   4   9  346.26    9.96
   0   4   9  357.37    9.88
   0  -4  -9  361.61   10.27
   0  -4 -10    1.13    1.10
   0  -4  10   -0.53    1.24
   0   4 -10    0.46    1.10
   0   4  10    0.84    1.18
   0  -4 -10   -0.16    1.16
   0   4 -10    0.40    0.84
   0   4  10    0.11    1.13
   0   4 -11  344.09    9.19
   0  -4  11  333.31    9.92
   0  -4 -11  360.67    9.93
   0   4  11  345.22    9.71
   0  -4 -11  335.84   10.38
   0   4 -11  352.14    9.71
   0  -4 -12    1.42    1.35
   0   4 -12    1.78    1.32
   0  -4  12    2.64    1.52
   0  -4 -12    0.19    1.50
   0   4  12    1.90    1.45
   0   4 -12    0.80    0.92
   0  -4 -13   83.47    2.41
   0   4  13   92.78    3.76
   0  -4 -13   87.33    3.87
   0  -4  13   87.12    3.90
   0   4 -13   91.28    3.65
   0  -4 -14  120.11    3.35
   0  -4  14  116.47    4.79
   0   4 -14  120.73    4.52
   0   4  14  120.17    4.64
   0  -4 -15   37.37    1.48
   0   4  15   41.92    2.73
   0  -4 -15   39.32    2.66
   0  -4  15   33.79    2.66
   0   4 -15   38.34    2.50
   0  -4  16   21.04    2.28
   0  -4 -16   17.48    1.08
   0   4 -16   22.21    2.12
   0   4  16   21.31    2.27
   0  -4 -16   20.54    2.17
   0   4 -17   74.08    3.58
   0  -4 -17   63.44    2.33
   0   4  17   77.72    3.71
   0  -4  17   75.40    3.83
   0  -4 -17   70.67    3.70
   0  -4 -18    5.70    0.92
   0   4  18    4.55    1.95
   0   4 -18    2.84    1.76
   0  -4 -18    4.60    1.94
   0  -4  18    4.48    1.97
   0  -4 -19   14.72    1.22
   0  -4  19   11.40    2.22
   0   4 -19   16.95    2.20
   0  -4 -19   20.06    2.47
   0   4  19   19.41    2.30
   0   4 -19   18.19    2.33
   0  -4 -20    0.14    0.92
   0  -4  20    1.06    1.84
   0   4 -20    0.60    1.65
   0  -4 -20   -0.21    2.00
   0   4  20   -0.77    1.76
   0   4 -21    1.71    1.78
   0   4  21    2.79    1.95
   0  -4  21    1.99    1.89
   0  -4 -21    0.08    0.95
   0   4 -22   -0.45    1.83
   0  -4 -22    0.08    1.10
   0   4  22   -1.44    2.24
   0  -4  22    1.84    2.17
   0  -4  23    2.87    2.23
   0  -4  23    1.96    2.09
   0   4 -23    0.47    2.06
   0  -4 -23    2.58    1.14
   0   4  23    3.02    2.27
   0  -4 -23    0.69    2.77
   0  -4  24   -1.24    2.17
   0  -4  24   -0.81    2.12
   0   4 -24   -0.25    2.16
   0  -4 -24   -0.52    1.14
   0  -4 -24    2.16    2.72
   0   4  24    2.47    2.44
   0  -4  25    2.30    2.41
   0  -4  25    5.16    2.34
   0   4  25    6.11    2.66
   0   4 -25    1.30    2.26
   0  -4 -25    4.11    3.00
   0  -4 -26   -0.39    2.76
   0   4 -26    1.37    2.13
   0  -4  26   -2.37    2.36
   0  -4  26    0.84    2.25
   0   4  26    2.44    2.48
   0  -4  27   -1.35    2.51
   0   4 -27   -2.30    2.36
   0  -4  27    3.01    2.37
   0  -4  28    1.94    2.66
   0   4 -28    0.60    2.50
   0  -4  28    0.22    2.35
   0  -4  29    1.14    2.37
   0  -4  29   -0.89    2.53
   0   4 -29    0.62    2.56
   0   5   0    0.30    0.72
   0  -5   0    0.13    1.21
   0   5  -1  788.65   18.74
   0   5  -1  787.81   20.02
   0   5   1  756.08   19.44
   0  -5   1  752.30   20.10
   0   5  -1  791.59   19.34
   0  -5  -1  790.65   20.16
   0   5   2  397.29   10.48
   0   5  -2  402.66   10.27
   0  -5  -2  386.99   10.50
   0   5  -2  401.73   10.95
   0  -5   2  395.19   10.96
   0  -5  -2  398.87   11.10
   0  -5  -3  193.59    6.30
   0  -5  -3  195.50    5.83
   0   5   3  188.42    5.74
   0  -5   3  199.45    6.18
   0   5  -3  198.47    6.10
   0  -5  -4   73.06    3.22
   0   5   4   68.83    2.77
   0   5  -4   64.28    2.90
   0  -5   4   65.17    2.99
   0  -5  -4   67.79    2.84
   0  -5   5  249.00    7.63
   0   5   5  263.17    7.50
   0  -5  -5  245.32    7.45
   0   5   5  259.30    7.40
   0  -5  -5  257.56    6.63
   0   5  -5  250.65    7.50
   0   5   6    5.41    1.24
   0  -5  -6    6.29    1.13
   0   5   6    7.04    1.16
   0   5  -6    5.33    1.15
   0   5  -6    6.02    1.17
   0  -5   6    4.16    1.26
   0  -5  -6    6.52    0.67
   0  -5  -7  350.48    8.80
   0   5  -7  363.20    9.80
   0  -5   7  360.01   10.26
   0   5   7  374.91    9.99
   0  -5  -7  344.89   10.19
   0   5  -7  369.16    9.97
   0  -5   7  355.62    8.77
   0   5   7  360.02    9.96
   0  -5   8   30.40    2.24
   0   5   8   38.07    2.26
   0   5   8   32.30    2.38
   0   5   8   31.19    2.11
   0  -5   8   33.02    1.29
   0  -5  -8   36.89    2.41
   0   5  -8   33.45    2.02
   0   5  -8   31.90    2.01
   0   5   9  212.34    6.60
   0  -5  -9  208.30    7.02
   0   5  -9  212.95    6.36
   0  -5   9  208.25    6.89
   0   5   9  208.32    6.67
   0   5   9  215.10    6.98
   0  -5   9  220.63    5.70
   0   5  10    4.47    1.59
   0   5 -10    4.67    1.19
   0  -5  10    3.25    1.61
   0   5  10    3.82    1.37
   0  -5 -10    4.28    1.54
   0   5  10    3.74    1.40
   0  -5 -11  104.85    4.58
   0   5 -11  104.88    3.76
   0   5 -11   99.71    4.05
   0   5  11  112.52    4.25
   0   5  11  108.90    4.41
   0  -5  11  104.40    4.47
   0  -5 -12    4.95    1.77
   0   5  12    3.55    1.46
   0  -5 -12   -0.15    1.54
   0   5  12    0.69    1.54
   0   5 -12    2.46    1.36
   0  -5  12    3.16    1.66
   0   5 -12    2.13    1.16
   0  -5 -13  207.48    7.00
   0  -5 -13  220.71    7.65
   0  -5  13  202.28    7.06
   0   5  13  223.12    7.25
   0   5 -13  210.56    6.25
   0   5  13  214.78    6.87
   0   5 -13  202.60    6.70
   0   5  14   19.29    2.06
   0  -5 -14   17.18    2.14
   0   5  14   13.26    1.93
   0  -5  14   16.53    2.18
   0  -5 -14   13.09    2.30
   0   5 -14   20.11    1.60
   0   5 -14   16.92    1.97
   0   5 -15   27.36    2.29
   0  -5 -15   36.34    3.14
   0  -5  15   34.52    2.81
   0   5  15   29.08    2.59
   0   5  15   37.79    2.70
   0  -5 -15   36.80    2.76
   0  -5  16   16.16    2.36
   0   5  16   18.55    2.32
   0  -5 -16   17.53    2.44
   0   5  16   16.37    2.23
   0   5 -16   14.72    1.99
   0  -5 -16   18.37    2.38
   0  -5  17    4.06    2.03
   0  -5 -17    5.52    2.26
   0  -5 -17    1.19    1.87
   0   5 -17    2.67    1.73
   0   5  17    4.34    1.92
   0  -5  18    0.63    1.95
   0   5  18    2.53    2.07
   0   5 -18    1.73    1.84
   0  -5 -18    1.66    2.19
   0  -5 -18    3.20    2.36
   0   5  19   32.70    2.79
   0  -5 -19   28.68    3.40
   0  -5 -19   28.23    3.05
   0  -5  19   24.32    2.77
   0  -5  20    8.40    2.42
   0   5 -20   10.47    1.88
   0   5  20   12.64    2.35
   0  -5  21   37.44    3.41
   0   5  21   40.41    3.22
   0   5 -21   37.11    2.98
   0   5  22   -0.21    2.02
   0  -5  22    2.19    2.35
   0   5 -22   -0.22    1.84
   0  -5  23    1.28    2.16
   0   5  23   -0.88    2.35
   0  -5  23   -0.25    2.33
   0   5 -23   -0.23    1.93
   0  -5  24    2.84    2.56
   0   5  24    0.91    2.25
   0  -5  24    1.04    2.35
   0   5 -24   -0.47    1.96
   0  -5  25   -0.22    2.39
   0   5  25    5.90    2.69
   0  -5  25    2.68    2.38
   0   5 -25   -0.75    2.21
   0  -5  26    1.10    2.52
   0   5 -26    4.73    2.44
   0  -5  26    0.46    2.28
   0  -5  27    1.13    2.46
   0   5 -27    2.49    2.41
   0  -5  27   -1.39    2.51
   0  -5  28   -3.76    2.57
   0   5 -28    0.57    2.53
   0  -6   0   62.20    3.25
   0   6   0   59.62    3.01
   0   6   0   53.70    1.89
   0   6   0   59.28    2.41
   0   6   1  221.35    6.20
   0  -6   1  200.65    6.90
   0  -6  -1  224.84    7.07
   0   6   1  210.42    6.81
   0   6  -1  211.12    6.77
   0   6  -1  204.17    6.04
   0   6  -1  210.16    5.38
   0  -6  -2    1.29    1.49
   0   6  -2    1.04    0.84
   0   6   2    0.29    0.95
   0   6  -2    2.16    1.31
   0   6  -3  836.87   21.35
   0   6   3  837.56   20.83
   0   6  -3  826.79   20.45
   0  -6  -3  790.68   20.85
   0  -6  -3  837.79   21.59
   0   6  -4   17.67    1.90
   0  -6   4   16.15    1.84
   0  -6  -4   16.12    1.17
   0  -6  -4   18.60    2.01
   0  -6  -4   18.08    1.59
   0   6   4   14.66    1.51
   0  -6  -5  143.55    4.27
   0  -6  -5  144.05    5.09
   0   6  -5  148.33    5.24
   0   6   5  157.10    5.22
   0  -6   5  147.30    5.38
   0  -6  -5  151.39    5.51
   0   6   5  149.88    4.97
   0   6  -6  111.32    4.17
   0  -6   6  118.56    4.56
   0   6   6  115.21    4.27
   0  -6  -6  103.03    4.22
   0   6   6  111.91    4.13
   0   6  -6  117.06    4.32
   0  -6  -6  106.06    3.30
   0   6   7    2.46    1.17
   0  -6  -7    1.82    0.70
   0   6   7    0.39    1.36
   0   6  -7    1.54    1.26
   0  -6   7    1.46    1.56
   0   6   7    1.20    0.45
   0   6  -7   -0.13    1.19
   0  -6  -7    0.46    1.14
   0   6  -8   22.66    1.90
   0   6  -8   26.36    2.09
   0   6   8   32.56    2.25
   0   6   8   27.65    2.07
   0   6   8   23.60    2.26
   0  -6  -8   24.84    2.15
   0  -6   8   25.88    2.33
   0  -6  -9  239.47    7.89
   0  -6   9  247.16    7.87
   0   6   9  255.54    7.54
   0  -6   9  234.03    6.07
   0   6  -9  240.21    7.25
   0   6   9  245.99    7.54
   0   6   9  245.59    7.92
   0  -6 -10   26.91    2.43
   0   6 -10   27.21    1.91
   0  -6  10   29.45    2.62
   0   6  10   25.39    2.23
   0  -6  10   27.32    1.24
   0   6  10   23.74    2.15
   0   6  10   24.48    2.35
   0   6  11  249.49    7.69
   0   6  11  241.07    8.07
   0  -6 -11  236.25    8.27
   0  -6  11  250.21    6.52
   0  -6  11  234.35    8.00
   0   6 -11  246.66    7.32
   0   6  12    1.36    1.56
   0  -6 -12    1.98    1.75
   0   6 -12    0.89    1.48
   0   6 -12    1.65    1.16
   0   6  12    1.05    1.41
   0  -6  12    1.28    0.81
   0  -6  12   -0.75    1.64
   0   6  13    6.64    1.64
   0  -6 -13    6.77    2.03
   0   6 -13    6.02    1.62
   0   6 -13    4.93    1.28
   0   6  13    6.69    1.79
   0  -6  13    5.11    1.07
   0  -6  13    6.45    2.09
   0  -6  14    6.44    2.06
   0   6  14    5.19    1.88
   0  -6 -14    3.47    2.09
   0   6 -14    5.12    1.80
   0   6  14    7.78    1.98
   0   6 -14    7.56    1.35
   0  -6  15    0.83    1.90
   0   6  15    0.21    1.75
   0  -6 -15    1.31    1.98
   0   6 -15    2.83    1.78
   0   6  15    1.01    1.74
   0   6 -15    2.24    1.13
   0  -6  16    9.85    2.40
   0   6  16   10.87    2.08
   0  -6 -16   18.81    2.80
   0   6 -16   12.22    2.24
   0   6  16   13.62    2.33
   0  -6  17  103.72    5.06
   0  -6 -17  104.89    5.56
   0   6  17  111.99    4.83
   0   6 -17   98.85    4.59
   0   6  17  108.15    5.11
   0  -6  18    1.59    1.95
   0   6  18    2.10    2.01
   0   6  18    0.95    1.99
   0  -6 -18    4.12    2.34
   0  -6 -18    2.14    2.30
   0  -6  19   21.35    2.93
   0   6  19   29.89    2.81
   0  -6 -19   24.02    3.19
   0  -6  20   -0.97    2.22
   0   6 -20    1.83    1.58
   0   6  20    4.26    2.19
   0  -6 -20   -0.67    2.44
   0  -6  21    5.24    2.37
   0   6 -21    1.95    1.73
   0   6  21    4.45    2.09
   0  -6 -21    0.35    2.40
   0  -6  22    2.06    2.30
   0   6 -22    1.25    1.85
   0   6  22    3.95    2.40
   0  -6 -22   -1.45    2.65
   0  -6 -23   -1.51    2.59
   0  -6  23    0.26    2.40
   0   6 -23    1.74    1.99
   0   6  23    1.81    2.40
   0  -6  23    2.54    2.38
   0  -6 -24    4.69    2.72
   0   6 -24   -1.59    2.06
   0  -6  24    0.47    2.53
   0   6  24    0.70    2.38
   0  -6  24   -1.09    2.47
   0   6 -25    0.24    2.18
   0  -6  25    0.72    2.46
   0  -6  25    1.11    2.62
   0   6  25    0.72    2.52
   0  -6  26   -1.43    2.59
   0   6 -26   -3.77    2.18
   0  -6  27   -0.87    2.84
   0  -6  28    1.78    2.55
   0   7   0   -1.04    1.37
   0  -7   0   -0.38    1.54
   0   7   0   -0.69    1.08
   0   7   0    0.39    0.56
   0   7  -1  478.12   12.18
   0   7  -1  508.80   13.26
   0   7   1  493.72   13.24
   0  -7  -1  475.52   13.38
   0  -7   1  471.29   13.36
   0   7   1  476.51   12.29
   0   7   1  429.82   11.56
   0   7  -1  456.34   11.30
   0  -7  -2   83.30    4.06
   0   7   2   76.62    3.77
   0   7  -2   85.27    3.84
   0   7   2   76.35    3.16
   0   7  -2   78.40    2.98
   0   7   3    2.42    1.19
   0   7   3    0.91    1.63
   0   7  -3    1.58    1.01
   0  -7  -3    4.73    1.97
   0   7  -3    1.17    1.55
   0   7   4  204.27    6.37
   0  -7  -4  195.32    7.10
   0  -7  -4  202.30    5.94
   0   7  -4  215.27    6.92
   0   7  -4  209.43    6.00
   0   7  -5  243.05    7.05
   0  -7  -5  251.47    7.82
   0   7   5  258.65    7.62
   0  -7  -5  264.52    8.48
   0  -7  -5  255.07    6.98
   0   7  -5  268.07    8.07
   0   7   5  247.54    7.86
   0  -7   5  242.44    8.08
   0  -7  -6   47.26    2.76
   0   7   6   46.34    2.58
   0  -7   6   47.49    3.09
   0  -7  -6   46.63    2.03
   0   7  -6   49.33    2.86
   0   7   6   50.05    2.99
   0   7  -6   50.88    2.87
   0   7   7  146.85    5.85
   0  -7   7  153.22    5.87
   0   7   7  167.57    5.69
   0  -7  -7  153.83    5.70
   0   7   7  160.90    5.43
   0  -7  -7  157.26    4.51
   0   7  -7  157.83    5.64
   0   7  -7  156.25    5.54
   0   7  -8    7.66    1.60
   0   7   8   11.95    1.87
   0  -7  -8    9.48    1.81
   0   7   8   12.74    1.74
   0  -7   8   14.97    2.10
   0  -7  -8    8.77    0.90
   0   7   8   11.44    1.85
   0   7  -8   10.71    1.75
   0   7   9   33.87    2.53
   0   7   9   27.21    2.52
   0  -7  -9   29.96    2.63
   0   7  -9   30.53    2.36
   0   7   9   28.77    2.28
   0  -7   9   34.12    2.76
   0   7  -9   28.56    2.31
   0  -7 -10   78.26    4.09
   0   7 -10   90.13    3.75
   0   7  10   90.03    4.01
   0  -7  10   81.76    4.28
   0   7  10   82.57    4.20
   0   7  10   86.42    3.89
   0   7  11    0.47    1.65
   0  -7  11    1.88    0.45
   0  -7  11    2.04    1.99
   0  -7 -11    1.09    1.49
   0   7 -11    2.78    1.47
   0   7  11    1.26    1.63
   0   7 -12   67.56    3.47
   0   7 -12   65.57    3.22
   0  -7  12   73.99    4.07
   0   7  12   72.96    3.68
   0  -7 -12   71.30    4.08
   0  -7  12   68.61    2.19
   0   7  12   66.99    3.94
   0   7 -13   64.42    3.62
   0   7  13   79.06    3.91
   0   7 -13   80.60    3.47
   0  -7 -13   74.37    4.30
   0   7  13   86.68    4.36
   0  -7  13   75.55    4.13
   0  -7  13   72.76    2.48
   0   7  14    1.74    1.96
   0  -7 -14   -0.52    1.88
   0  -7  14    0.44    1.96
   0   7  14    0.68    1.93
   0  -7  14    0.13    0.86
   0   7 -14    0.13    1.30
   0   7 -14    0.34    1.73
   0  -7  15   35.77    3.22
   0  -7 -15   36.14    3.60
   0   7  15   27.73    2.96
   0  -7  15   29.73    1.69
   0   7  15   34.81    2.78
   0   7 -15   31.31    2.29
   0   7 -15   30.62    2.79
   0  -7  16    5.36    2.27
   0  -7  16    6.32    1.23
   0   7 -16    1.47    1.89
   0   7  16    4.06    2.33
   0   7 -16    6.02    1.55
   0  -7 -16    4.36    2.20
   0   7  16    4.28    1.91
   0  -7  17    1.33    1.16
   0  -7 -17    0.92    2.29
   0  -7  17    1.93    2.01
   0   7  17    0.95    1.95
   0  -7  18    3.12    1.29
   0  -7 -18    2.88    2.42
   0  -7  18    1.24    2.24
   0   7  18    2.17    2.06
   0  -7  19    5.44    1.60
   0   7  19   11.97    2.33
   0  -7 -19    6.69    2.70
   0  -7  19   11.20    2.75
   0  -7 -20   -0.35    2.65
   0  -7  20    1.60    1.46
   0   7  20    4.46    2.33
   0   7 -20    1.92    1.64
   0  -7  20    2.09    2.27
   0  -7 -21    3.63    2.89
   0  -7  21    3.69    1.54
   0   7  21    9.82    2.64
   0   7 -21    5.97    1.88
   0  -7  21    6.68    2.60
   0  -7  22    3.01    2.50
   0  -7  22    0.97    2.54
   0   7  22    1.58    2.41
   0  -7  22    0.42    1.52
   0   7 -22    1.59    1.99
   0  -7 -22   -0.38    2.67
   0  -7 -23    1.57    2.96
   0   7 -23   -0.21    1.82
   0  -7  23    6.44    2.75
   0   7  23    1.40    2.46
   0  -7  23    3.64    2.59
   0  -7  24    1.14    2.55
   0   7  24    5.52    2.72
   0   7 -24    2.59    1.99
   0  -7  25   -1.46    2.67
   0  -7  26    0.30    2.59
   0  -7  27    3.93    2.74
   0   8   0   58.86    2.03
   0  -8   0   55.12    3.70
   0   8   0   57.79    3.45
   0   8   0   64.89    2.80
   0   8  -1   50.44    3.19
   0   8   1   50.39    3.31
   0  -8   1   58.77    3.65
   0  -8  -1   59.20    3.64
   0   8   1   50.47    1.97
   0   8   1   57.47    2.62
   0   8  -1   51.66    2.45
   0   8  -1   49.49    1.57
   0   8  -2    4.44    1.69
   0   8  -2    4.42    1.17
   0  -8  -2    4.55    1.87
   0   8   2    2.64    1.78
   0   8   2    4.20    0.96
   0   8   2    2.63    1.27
   0  -8  -2    5.67    1.32
   0   8  -3  103.63    3.72
   0   8   3  111.56    4.06
   0  -8  -3   97.71    3.77
   0   8   3  105.80    4.74
   0  -8  -3  117.68    5.18
   0   8  -3  111.53    4.68
   0   8   4   20.85    1.90
   0  -8  -4   18.03    2.46
   0   8   4   22.44    2.48
   0  -8  -4   20.54    1.65
   0   8  -4   21.01    2.27
   0   8  -4   19.30    1.55
   0   8  -5  130.76    4.29
   0   8   5  129.09    4.76
   0   8   5  136.35    5.26
   0   8  -5  132.26    5.17
   0  -8  -5  131.60    4.30
   0   8  -5  140.53    5.36
   0   8   6   70.68    3.71
   0   8  -6   65.45    2.75
   0  -8  -6   66.55    3.45
   0   8   6   70.91    3.28
   0  -8  -6   61.85    2.65
   0   8  -6   68.89    3.60
   0   8  -6   74.22    3.67
   0  -8   6   68.96    3.88
   0  -8  -7   16.23    1.39
   0  -8  -7   15.29    2.08
   0   8  -7   15.34    1.45
   0   8   7   20.71    2.36
   0   8   7   18.06    1.99
   0   8  -7   19.33    2.13
   0   8  -7   21.15    2.36
   0  -8   7   23.51    2.54
   0   8   7    9.02    2.23
   0   8  -8   72.91    3.51
   0   8   8   76.34    3.52
   0   8   8   73.47    3.99
   0   8   8   83.59    3.84
   0  -8  -8   69.94    3.70
   0   8  -8   75.78    3.70
   0  -8   8   81.02    4.14
   0  -8  -8   70.53    2.44
   0  -8   9   57.36    3.82
   0   8   9   64.13    3.59
   0  -8  -9   63.74    3.67
   0   8  -9   63.65    3.51
   0   8  -9   65.06    3.40
   0   8   9   70.92    3.44
   0   8   9   59.53    3.77
   0  -8  10    1.10    2.03
   0  -8 -10    5.11    1.98
   0   8  10    2.91    1.98
   0   8  10    1.35    1.94
   0   8 -10    3.00    1.63
   0   8  10    2.24    1.58
   0   8 -10    0.36    1.64
   0   8  11    6.20    2.17
   0  -8 -11    6.58    2.15
   0  -8  11    4.44    2.08
   0   8 -11    5.00    1.68
   0   8  11    7.38    2.08
   0   8  12   32.85    3.02
   0  -8 -12   28.98    3.11
   0  -8  12   34.67    3.19
   0   8  12   32.37    2.72
   0   8 -12   28.70    2.37
   0   8 -13    3.29    1.57
   0   8  13    0.24    1.93
   0  -8 -13    3.91    2.03
   0   8  13    2.01    1.96
   0  -8  13    0.47    1.92
   0   8 -13    2.69    1.88
   0   8 -14    9.56    2.23
   0  -8 -14   11.51    2.61
   0  -8  14   13.77    2.61
   0   8  14    9.92    2.18
   0   8 -14   12.35    1.96
   0   8 -15    1.49    1.52
   0  -8  15    2.23    2.26
   0  -8 -15    0.57    2.19
   0   8  15    1.15    1.91
   0  -8  15    0.18    0.64
   0   8  16   10.34    2.40
   0  -8  16    6.01    0.97
   0  -8 -16    6.34    2.52
   0  -8  16    3.54    2.34
   0   8 -16    6.69    1.73
   0   8  17    4.88    2.19
   0  -8 -17    3.16    2.31
   0  -8  17    4.39    2.31
   0  -8  17    0.76    0.98
   0   8 -17    5.70    1.71
   0  -8 -18    1.66    2.57
   0   8  18    1.45    2.06
   0  -8  18    1.32    2.51
   0  -8  18    0.30    1.06
   0  -8 -19    5.54    2.59
   0  -8  19    5.39    1.27
   0   8  19   10.48    2.58
   0  -8  19    7.82    2.60
   0  -8  20    1.62    1.30
   0  -8  20    0.55    2.37
   0   8 -20    3.82    1.68
   0   8  20    5.11    2.54
   0  -8 -20    1.08    2.69
   0  -8 -21   -0.37    2.79
   0   8 -21   -0.89    1.57
   0  -8  21   -0.51    2.63
   0   8  21    1.37    2.49
   0  -8  21    0.56    2.36
   0   8  22    0.23    2.33
   0  -8  22   -1.15    2.57
   0  -8  23    0.58    2.55
   0  -8  24    2.07    2.94
   0  -8  25    3.01    2.62
   0   9   0   -0.23    1.21
   0  -9   0    0.74    1.92
   0   9   0    1.02    0.67
   0   9   0   -0.22    1.79
   0   9  -1   24.33    1.87
   0   9   1   25.30    1.93
   0  -9   1   26.12    2.96
   0  -9  -1   24.62    3.03
   0  -9  -1   24.07    2.07
   0   9  -1   24.14    2.76
   0   9   1   23.56    2.69
   0   9   1   22.20    1.30
   0   9  -2   47.45    2.40
   0   9   2   42.76    2.52
   0   9   2   40.32    1.91
   0   9   2   52.47    3.56
   0   9  -2   47.62    3.41
   0  -9  -2   42.64    3.44
   0  -9  -2   43.79    2.59
   0   9  -3   13.87    2.43
   0   9  -3   11.02    1.45
   0  -9  -3   21.81    2.80
   0   9   3   14.90    1.41
   0   9   3   18.24    2.64
   0  -9  -3   19.03    1.79
   0   9   3   17.02    1.84
   0   9   4  163.21    5.60
   0  -9  -4  167.80    6.70
   0   9  -4  158.07    5.09
   0   9   4  167.37    6.57
   0  -9  -4  151.51    5.23
   0   9  -4  168.43    6.40
   0   9  -5  122.55    5.10
   0  -9  -5  106.01    3.93
   0   9  -5  103.77    3.85
   0   9  -5  115.95    5.01
   0   9   5  114.95    4.95
   0   9   5  110.90    5.21
   0   9   5  106.24    4.32
   0  -9  -5  112.64    5.40
   0   9   6   -0.92    1.44
   0   9  -6    1.19    1.82
   0   9   6   -0.75    2.16
   0   9  -6    0.39    1.15
   0   9   6   -0.97    1.91
   0   9   6    2.32    2.01
   0  -9  -6    1.07    1.15
   0   9  -6    1.85    1.82
   0   9   7   58.53    3.61
   0   9  -7   56.27    2.59
   0  -9  -7   57.74    2.49
   0   9  -7   59.33    3.52
   0   9  -7   56.53    3.58
   0   9   7   55.38    3.74
   0   9   7   57.38    3.13
   0   9   8   61.07    3.84
   0  -9  -8   54.29    2.30
   0  -9   8   70.70    4.11
   0   9  -8   55.80    2.54
   0  -9  -8   58.86    3.50
   0   9   8   63.34    3.31
   0   9  -8   62.63    3.62
   0   9   8   63.59    3.65
   0   9  -8   65.54    3.69
   0   9   9   44.87    3.16
   0   9  -9   42.26    3.04
   0   9  -9   39.00    2.89
   0   9   9   32.58    2.62
   0  -9   9   37.60    3.26
   0  -9   9   34.28    3.55
   0   9  -9   33.76    2.03
   0  -9  -9   29.84    2.88
   0   9   9   35.02    3.13
   0  -9 -10   80.76    4.51
   0   9 -10   92.09    4.42
   0   9 -10   88.71    4.25
   0  -9  10   79.86    4.91
   0  -9  10   85.43    4.69
   0   9  10   94.15    4.40
   0   9 -11    8.08    2.07
   0   9  11    6.68    2.05
   0  -9  11    6.51    2.36
   0  -9  11    6.97    2.59
   0  -9 -11    1.97    2.00
   0  -9 -12   28.90    3.13
   0   9 -12   35.21    2.78
   0  -9  12   33.36    3.26
   0   9  12   36.31    3.03
   0  -9  12   39.91    3.76
   0  -9  13    2.06    2.24
   0   9  13    5.10    2.29
   0  -9 -13    2.21    2.19
   0   9 -13    4.95    1.94
   0  -9 -14   -0.87    2.54
   0  -9  14   -0.26    2.15
   0   9 -14    0.52    1.81
   0   9  14    2.41    2.17
   0  -9 -15    6.38    2.48
   0  -9  15    6.86    2.48
   0   9 -15    6.74    1.92
   0   9  15    6.97    2.32
   0  -9 -16   10.18    2.85
   0  -9  16   13.32    2.93
   0   9 -16   13.75    2.12
   0   9  16   10.90    2.57
   0  -9 -17   -3.64    2.52
   0  -9  17   -0.56    2.32
   0   9  17   -0.22    2.19
   0   9 -17   -0.16    1.76
   0  -9 -18    6.53    2.68
   0   9 -18    0.93    1.78
   0   9  18    5.24    2.38
   0  -9  18    2.54    2.37
   0  -9 -19   -0.36    2.80
   0  -9  19    0.86    2.58
   0  -9  19    3.44    2.67
   0   9  19    1.78    2.35
   0   9  20    1.85    2.46
   0  -9 -20   -0.74    2.82
   0  -9  20   -3.78    2.59
   0  -9  21    2.37    2.68
   0   9  21   -1.19    2.27
   0  -9  22   -0.30    2.62
   0  -9  23   -3.96    2.86
   0 -10   0   80.94    3.79
   0  10   0   75.92    3.31
   0  10   0   78.26    4.47
   0 -10   0   71.13    4.61
   0 -10  -1    4.98    2.42
   0 -10   1    1.11    2.57
   0  10   1    4.46    2.32
   0  10  -1    3.89    2.17
   0  10   1    2.62    0.81
   0 -10  -1    4.48    1.69
   0 -10   1    3.58    1.82
   0  10  -1    3.86    1.35
   0  10   1    3.74    1.42
   0 -10  -2   58.80    3.14
   0 -10   2   61.02    3.52
   0  10   2   75.32    4.37
   0  10  -2   62.58    2.82
   0  10   2   67.42    3.13
   0 -10  -2   68.35    4.43
   0 -10   2   48.69    4.01
   0  10   2   54.51    2.27
   0  10  -2   67.35    4.01
   0  10  -3    0.71    2.07
   0  10  -3    2.04    1.25
   0 -10  -3    2.88    1.59
   0  10   3    2.32    1.08
   0 -10  -3    4.92    2.51
   0  10   3    4.61    1.53
   0  10   4    1.60    1.56
   0  10  -4    1.60    2.01
   0  10   4   -0.61    2.11
   0  10  -4   -1.03    1.21
   0 -10  -4    1.03    1.47
   0  10   4    0.63    1.15
   0  10  -4    0.69    2.00
   0 -10  -4    0.55    2.32
   0  10   5   13.68    1.91
   0  10  -5   20.02    2.64
   0  10   5   12.11    2.47
   0  10  -5   14.58    1.57
   0 -10  -5   14.35    1.77
   0  10   5   14.29    1.53
   0  10  -5   18.04    2.66
   0 -10  -5   12.01    2.76
   0  10  -6   42.46    2.29
   0  10  -6   49.26    3.44
   0  10   6   44.75    2.85
   0  10   6   48.75    3.46
   0  10  -6   45.04    3.36
   0 -10  -6   43.69    2.45
   0  10   7    8.53    2.36
   0  10  -7    7.98    1.34
   0  10   7    6.17    1.76
   0  10  -7    6.95    2.20
   0 -10  -7    4.08    1.36
   0  10  -7    3.94    2.00
   0  10  -8   39.37    3.20
   0  10  -8   41.37    3.18
   0  10   8   38.75    2.72
   0  10  -8   37.20    2.02
   0  10   8   44.01    3.35
   0  10  -9    5.22    1.26
   0 -10   9    2.81    2.52
   0  10  -9    5.18    2.07
   0  10   9    5.94    2.29
   0 -10  10    0.32    2.47
   0  10 -10    3.62    2.14
   0  10 -10    1.45    1.14
   0  10  10    2.24    2.21
   0 -10  11    0.81    2.52
   0 -10  11   -0.64    2.33
   0  10 -11   -2.26    1.99
   0 -10 -11    1.54    2.08
   0  10  11    5.35    2.38
   0 -10  12   14.93    3.00
   0 -10  12   18.85    2.98
   0  10 -12   20.30    2.58
   0 -10 -12   19.60    2.95
   0  10  12   23.39    2.85
   0 -10  13   -0.33    2.73
   0 -10  13    1.11    2.38
   0  10 -13    1.97    2.01
   0 -10 -13    0.86    2.24
   0  10  13    0.63    2.21
   0 -10  14   13.56    2.81
   0 -10  14   14.45    3.21
   0  10 -14   18.08    2.46
   0 -10 -14   11.40    2.68
   0  10  14   11.94    2.67
   0 -10  15   -2.05    2.89
   0 -10  15   -2.02    2.62
   0  10 -15   -0.19    1.99
   0 -10 -15   -1.25    2.48
   0  10  15   -2.39    2.42
   0 -10  16    8.47    2.80
   0  10 -16    3.65    2.01
   0 -10 -16    0.98    2.38
   0  10  16    8.40    2.51
   0 -10  17   -0.29    2.45
   0  10 -17   -1.06    1.94
   0 -10 -17   -1.37    2.57
   0  10  17   -1.82    2.36
   0 -10  18    1.19    2.56
   0  10 -18    1.22    1.92
   0  10  18   -0.69    2.25
   0 -10 -18   -1.79    2.68
   0  10  19   -0.23    2.43
   0 -10 -19   -1.48    2.96
   0 -10  19    3.29    2.76
   0  10 -19   -1.16    1.85
   0 -10  20   -0.30    2.63
   0 -10  21    1.53    2.50
   0 -11   0   -0.92    2.59
   0 -11   0    2.32    1.82
   0  11   0   -0.25    1.28
   0 -11   1    0.93    2.73
   0 -11  -1    9.19    2.69
   0 -11  -1    5.93    1.84
   0 -11   1    6.57    2.10
   0  11  -1    5.63    1.48
   0  11   1    5.09    1.51
   0  11   2   25.72    2.19
   0  11  -2   24.84    1.89
   0 -11  -2   30.33    3.75
   0 -11  -2   23.79    2.41
   0 -11   2   27.10    2.83
   0  11   3   -0.72    1.55
   0  11  -3    0.22    1.21
   0 -11  -3    1.82    1.71
   0 -11   3   -0.20    2.08
   0 -11  -3   -0.61    2.63
   0  11  -3   -1.52    2.10
   0  11  -4   15.27    2.76
   0 -11  -4   19.80    2.15
   0 -11   4   22.52    2.80
   0  11   4   14.28    2.63
   0 -11  -4   16.83    3.08
   0  11   4   18.07    2.09
   0  11  -5    2.23    2.15
   0  11   5    0.89    2.27
   0 -11  -5    1.58    1.50
   0 -11   5   -1.32    2.26
   0  11   5    1.90    1.65
   0  11   5    1.66    1.21
   0  11  -6   -1.46    2.08
   0  11   6    2.00    2.31
   0 -11  -6   -0.24    1.42
   0 -11   6   -0.68    2.11
   0  11   6    0.33    1.58
   0  11   6   -0.33    1.36
   0  11  -7    1.21    2.05
   0  11   7    6.99    2.37
   0 -11   7    8.01    2.38
   0 -11  -7    4.79    1.51
   0  11   7    5.86    1.62
   0  11   8   19.02    2.77
   0 -11   8   21.35    2.89
   0  11  -8   20.96    2.78
   0 -11   9    4.73    2.83
   0  11  -9    2.39    2.20
   0 -11   9    6.24    2.69
   0  11   9    1.97    2.20
   0 -11  10   30.20    3.86
   0  11 -10   40.96    3.34
   0  11  10   43.82    3.45
   0 -11  10   32.01    3.54
   0 -11  11    1.41    2.58
   0 -11  11   -0.26    2.45
   0  11  11   -0.22    2.22
   0  11 -11    2.27    2.21
   0 -11  12    9.64    3.11
   0 -11  12   13.14    2.71
   0  11  12   10.34    2.61
   0  11 -12    7.99    2.38
   0 -11  13   -1.45    2.79
   0 -11  13    3.56    2.79
   0  11  13    2.87    2.27
   0  11 -13    0.87    2.18
   0  11  14    1.13    2.20
   0  11 -14    1.93    2.15
   0 -11 -14    3.04    2.58
   0  11 -15    3.11    2.23
   0  11  15    1.60    2.46
   0 -11  15   -0.91    2.52
   0 -11 -15   -1.28    2.45
   0  11 -16    4.02    2.21
   0  11  16    4.40    2.59
   0 -11  16    6.43    2.67
   0 -11 -16    3.69    2.71
   0  11 -17   -0.78    2.03
   0 -11 -17    1.76    2.58
   0  11  17    0.71    2.50
   0 -11  17    1.54    2.68
   0 -11  18    2.81    2.71
   0 -12   0   27.03    3.68
   0 -12   0   34.67    3.01
   0 -12   1   -2.38    2.89
   0 -12  -1    2.00    2.61
   0 -12   1    2.03    2.22
   0 -12  -1    0.18    1.98
   0  12  -2    6.41    2.76
   0 -12  -2    9.30    3.14
   0 -12  -2   10.16    2.31
   0 -12   2   11.22    2.53
   0 -12  -3    0.99    2.77
   0  12   3    3.58    2.61
   0  12  -3    3.03    2.58
   0 -12  -3    5.12    2.08
   0 -12   3    4.86    2.29
   0 -12  -4    6.58    2.95
   0  12   4   -3.34    2.59
   0  12  -4   -1.63    2.52
   0 -12   4    3.67    2.22
   0 -12  -4   -0.31    1.94
   0  12   5   -2.86    2.53
   0  12  -5   -1.61    2.46
   0 -12  -5   -0.29    1.77
   0 -12   5    2.62    2.42
   0  12   6   14.59    2.79
   0  12  -6   11.44    2.76
   0 -12  -6   20.87    2.10
   0 -12   6   23.91    3.13
   0  12   7    3.95    2.56
   0  12  -7    5.03    2.63
   0 -12   7    5.85    2.78
   0 -12   8   19.13    3.66
   0  12  -8   22.68    3.25
   0  12   8   17.90    2.96
   0 -12   8   20.17    3.10
   0  12   9    4.87    2.55
   0 -12   9    2.42    2.86
   0  12  -9   10.20    2.87
   0  12  10   -0.23    2.33
   0 -12  10    3.03    2.76
   0  12 -10    4.04    2.49
   0  12  11    5.56    2.46
   0  12 -11    7.63    2.60
   0  12  12    8.75    2.59
   0  12 -12    2.66    2.43
   0  12  13    0.46    2.50
   0  12 -13   -2.14    2.57
   0  12  14    4.70    2.49
   0  12 -14    4.20    2.56
   0  12 -15    4.50    2.63
   0  12 -16    7.64    2.56
   0 -13   0   -1.04    2.15
   0 -13   1    6.73    2.56
   0 -13  -1    2.96    2.30
   0 -13   2    7.47    2.61
   0 -13  -2    4.10    2.13
   0  13   2    2.53    2.56
   0 -13  -3   -3.51    2.15
   0 -13   3   -4.47    2.73
   0  13   3    1.27    2.56
   0 -13   4    3.92    2.67
   0 -13  -4    2.98    1.99
   0  13   4    1.51    2.57
   0 -13   5    1.77    2.61
   0  13   5    0.25    2.63
   0 -13   6   -3.92    2.64
   0  13   6   -1.96    2.65
   0  13   7    6.84    2.78
   0  13   8    1.22    2.45
   0  13   9    6.05    2.52
   0 -14   0    1.52    2.49
   0 -14   1    1.37    2.59
   0 -14   2    2.15    2.68
  -1   0   0    0.14    0.22
   1   0   0    0.24    0.19
   1   0   0    0.07    0.22
  -1   0   0    0.50    0.21
  -1   0   1 4049.34   96.17
   1   0  -1 4036.87   96.15
  -1   0  -1 4161.30   96.05
  -1   0  -1 4152.41   96.14
  -1   0  -1 3887.41   96.16
   1   0   1 4110.13   96.17
   1   0  -2  839.35   19.85
  -1   0  -2  815.83   19.74
  -1   0  -3 1308.92   31.31
   1   0  -3 1300.29   31.39
  -1   0   3 1325.24   31.27
  -1   0   4 5818.57  136.39
   1   0   4 5849.24  136.33
  -1   0  -4 5675.01  136.44
   1   0  -4 5738.28  136.52
  -1   0   5  420.49   10.50
   1   0   5  427.01   10.40
  -1   0  -5  416.46   10.55
   1   0  -5  412.06   10.68
  -1   0   6 2383.43   56.61
   1   0   6 2407.63   56.43
  -1   0  -6 2325.93   56.63
   1   0  -6 2364.35   56.81
   1   0   7    6.51    0.73
  -1   0   7    4.63    0.82
   1   0  -7    4.52    0.82
  -1   0   8  251.10    6.91
   1   0   8  244.73    6.61
  -1   0  -8  257.77    6.95
   1   0  -8  256.24    7.20
  -1   0   9 1002.77   24.72
   1   0   9 1012.01   24.37
   1   0  -9  988.95   25.10
  -1   0  -9  995.06   24.71
   1   0  10   13.25    1.05
  -1   0  10   14.14    1.37
  -1   0 -10   11.38    1.24
   1   0 -10   12.30    1.38
  -1   0  11  129.91    4.27
   1   0  11  121.31    3.76
  -1   0 -11  122.76    4.17
   1   0 -11  117.82    4.40
  -1   0  12   68.02    2.99
   1   0  12   65.53    2.47
  -1   0 -12   69.20    2.95
   1   0 -12   67.10    3.20
  -1   0  13   20.93    1.84
   1   0  13   18.96    1.41
   1   0 -13   22.81    2.10
   1   0 -13   16.27    1.67
   1   0  13   15.95    1.78
  -1   0 -13   17.71    1.74
  -1   0 -14    0.13    1.18
   1   0  14    1.48    1.03
  -1   0  14    2.54    1.44
   1   0 -14    1.02    1.40
   1   0  14    1.19    1.55
   1   0 -14   -0.25    1.31
  -1   0 -15   19.50    1.91
   1   0  15   18.58    1.57
  -1   0  15   22.41    2.12
   1   0 -15   19.60    2.24
   1   0  15   18.61    1.97
   1   0 -15   22.50    1.99
  -1   0 -16    2.82    1.65
   1   0  16    6.46    1.33
  -1   0  16    3.57    1.79
   1   0  16    1.82    1.80
   1   0 -16    4.40    1.44
   1   0 -16    5.10    1.92
  -1   0 -17  134.31    5.47
  -1   0  17  134.43    5.15
   1   0  17  125.06    4.96
   1   0  17  129.18    4.31
   1   0 -17  122.13    5.39
   1   0 -17  130.35    4.92
  -1   0 -17  128.30    4.95
  -1   0 -18   12.53    1.98
   1   0  18    9.48    1.52
  -1   0  18   12.84    2.23
   1   0  18    7.65    2.03
   1   0 -18    8.87    1.79
  -1   0 -18    9.06    2.14
   1   0 -18    7.32    2.12
  -1   0 -19   47.34    3.36
   1   0  19   35.87    3.05
  -1   0  19   40.36    3.04
   1   0  19   43.86    2.38
   1   0 -19   44.77    2.95
  -1   0 -19   46.71    2.99
   1   0 -19   42.92    3.37
  -1   0  20    9.11    2.37
   1   0  20    9.65    2.10
   1   0  20    7.48    1.53
  -1   0 -20   10.54    2.12
   1   0 -20    8.68    2.01
  -1   0 -20   11.70    2.41
   1   0 -20   10.41    2.17
  -1   0  20   10.20    1.01
   1   0  21   16.66    2.37
  -1   0  21   17.11    2.53
   1   0  21   15.85    1.79
   1   0 -21   17.81    2.35
  -1   0 -21   17.50    2.50
  -1   0 -21   14.84    2.53
   1   0 -21   12.54    2.49
  -1   0  21   14.64    1.16
   1   0 -22   -1.10    2.12
  -1   0 -22   -0.27    1.99
   1   0  22    3.11    1.53
   1   0  22    0.55    1.17
  -1   0  22    1.36    0.83
  -1   0  22    1.54    1.92
   1   0  22    1.96    2.16
  -1   0 -23   14.08    2.60
   1   0 -23   16.11    2.73
  -1   0  23   14.54    1.11
   1   0  23   18.50    1.92
   1   0  23   16.33    1.73
  -1   0  23   13.13    2.71
   1   0  23   13.06    2.64
   1   0  24    0.13    1.55
  -1   0  24    1.12    1.57
   1   0 -24    1.21    2.46
  -1   0 -24    0.59    2.35
   1   0  24    0.57    1.25
  -1   0  24   -4.09    2.77
   1   0  24    3.12    2.54
   1   0  25    0.50    2.48
   1   0  25    1.31    1.72
  -1   0  25    1.03    1.68
  -1   0 -25    1.56    2.55
   1   0 -25   -1.58    2.38
   1   0  26    4.78    1.80
  -1   0  26    5.11    1.74
   1   0  26    4.44    2.84
   1   0 -26    1.96    2.70
  -1   0 -26    5.88    2.98
   1   0  27    2.71    2.98
   1   0 -27    0.34    2.87
  -1   0 -27   -2.38    2.76
   1   0 -28   -2.11    2.93
   1   1 -28   -2.69    2.96
   1  -1  27    2.23    1.97
  -1   1  27    1.33    2.80
   1   1 -27    0.32    2.80
  -1  -1 -27   -1.76    2.74
   1  -1  26   -1.06    2.66
  -1   1  26   -0.51    2.77
   1  -1  26    1.24    1.88
   1   1 -26   -0.31    2.69
  -1  -1 -26   -1.02    2.58
   1  -1  25    1.02    2.67
  -1   1  25    0.74    2.48
   1  -1  25    2.44    1.92
  -1   1  25    1.56    1.34
  -1  -1 -25   -0.98    2.49
   1   1 -25    3.88    2.55
  -1  -1 -24    8.46    3.07
   1   1 -24   14.55    2.88
  -1   1  24   13.87    2.76
   1  -1  24   13.51    2.09
  -1   1  24   17.20    1.74
   1  -1  24   14.61    1.65
   1   1 -23   -0.82    2.20
  -1  -1 -23    2.39    2.38
  -1   1  23    2.02    2.05
   1  -1  23    2.46    1.74
  -1   1  23   -0.30    1.32
   1  -1  23    1.27    1.30
  -1  -1 -22    3.40    2.33
   1   1 -22   -1.55    2.09
   1  -1  22    4.04    1.82
  -1   1  22    4.71    2.37
   1  -1  22    5.25    1.34
  -1   1  21   24.80    2.84
   1  -1  21   31.30    2.38
   1  -1  21   30.94    1.97
   1   1 -21   30.62    2.71
  -1  -1 -21   28.86    3.14
   1   1 -21   28.53    2.95
  -1   1  20    4.24    2.03
   1  -1  20    4.03    1.59
   1   1 -20    3.97    1.98
  -1  -1 -20    6.06    2.19
   1   1 -20    2.33    1.96
   1  -1  20    4.04    1.20
   1  -1  19   17.79    1.57
  -1  -1 -19   20.11    2.66
   1   1 -19   13.93    2.39
  -1   1  19   16.31    2.29
   1  -1  19   18.99    1.90
  -1  -1 -18    8.43    2.12
   1   1 -18   11.02    2.18
   1  -1  18    8.78    1.25
  -1   1  18    7.35    1.87
   1  -1  18   10.79    1.62
   1   1 -17    8.17    1.89
  -1  -1 -17   10.13    2.10
   1  -1  17    9.76    1.51
   1  -1  17    7.79    1.25
  -1   1  17    7.82    1.90
   1  -1  16   37.61    2.02
  -1  -1 -16   34.68    2.91
   1  -1  16   37.26    2.22
  -1   1  16   35.26    2.70
   1   1 -16   38.82    2.80
   1  -1  15  243.26    7.04
  -1  -1 -15  253.44    8.32
   1  -1  15  264.22    7.36
  -1   1  15  248.61    7.75
   1   1 -15  246.93    7.97
   1  -1  14   50.09    2.31
  -1  -1 -14   47.95    3.01
   1  -1  14   57.12    2.55
  -1   1  14   58.74    2.82
   1   1 -14   52.03    2.97
   1  -1  13  322.27    8.78
  -1  -1 -13  337.09    9.83
   1  -1  13  330.47    8.97
   1   1 -13  325.23    9.57
  -1   1  13  333.86    9.31
   1  -1  12   54.87    2.22
  -1   1  12   55.30    2.60
   1  -1  12   55.04    2.35
  -1  -1 -12   46.67    2.56
   1   1 -12   52.68    2.63
  -1   1  11  165.01    5.06
   1  -1  11  161.52    4.87
   1   1 -11  169.84    5.30
  -1   1  10   58.76    2.54
   1  -1  10   64.59    2.45
  -1  -1 -10   57.10    2.63
   1   1 -10   65.35    2.69
   1  -1   9  274.41    7.12
  -1   1   9  268.01    7.31
   1  -1   9  253.82    7.17
  -1  -1  -9  267.46    7.43
   1   1  -9  262.22    7.45
   1  -1   8  248.31    6.60
  -1   1   8  238.58    6.71
   1  -1   8  250.11    6.70
   1   1  -8  248.45    6.89
  -1  -1  -8  247.67    6.91
  -1  -1  -7 2864.81   68.48
   1  -1   7 2757.55   68.28
   1   1  -7 2973.54   68.45
  -1   1   7 2866.01   68.31
   1  -1   7 2893.48   68.22
  -1  -1  -6  769.78   18.86
   1  -1   6  751.72   18.73
  -1  -1  -6  781.45   18.35
   1   1  -6  768.31   18.79
  -1   1   6  756.79   18.69
   1  -1   6  742.61   18.67
  -1  -1  -5 1480.25   37.40
   1  -1   5 1550.48   37.32
  -1  -1  -5 1613.35   36.95
   1   1  -5 1549.70   37.27
   1  -1   5 1542.37   37.27
  -1   1   5 1538.65   37.22
   1   1  -4 1183.88   28.11
  -1  -1  -4 1164.73   28.29
   1  -1   4 1207.77   28.23
  -1  -1  -4 1169.25   28.05
  -1   1   4 1202.09   28.06
   1  -1   4 1208.17   28.19
   1   1  -3  355.09    8.89
  -1   1   3  360.78    9.23
  -1   1   3  355.58    8.90
  -1  -1  -3  365.25    9.16
   1  -1   3  371.68    9.10
   1  -1   3  382.19    9.13
  -1   1   2  392.50    9.45
   1   1  -2  395.23    9.61
  -1   1   2  383.40    9.81
   1  -1   2  385.27    9.77
   1  -1   2  400.05    9.73
  -1  -1  -2  393.33    9.60
   1  -1   2  390.19    9.72
  -1   1   1 1216.31   29.28
   1  -1   1 1172.45   29.24
  -1   1   1 1246.91   29.37
   1   1  -1 1264.28   29.19
   1  -1   1 1235.43   29.29
  -1   1   1 1234.21   29.26
  -1   1   1 1212.90   29.10
  -1  -1  -1 1225.75   29.16
  -1   1   0   99.77    2.81
   1   1   0  104.05    2.74
  -1   1   0  100.71    2.72
  -1   1   0  102.42    2.81
   1  -1   0   92.92    2.77
  -1   1   0  101.16    2.65
  -1   1   0  103.72    2.75
  -1   1  -1 1199.93   28.44
  -1   1  -1 1194.49   28.36
   1   1   1 1206.60   28.35
  -1   1  -1 1188.57   28.21
  -1   1  -1 1186.61   28.29
  -1   1  -1 1149.57   28.40
   1   1   2  407.35   10.35
  -1   1  -2  443.61   10.26
  -1   1  -2  437.61   10.44
   1  -1  -2  423.65   10.57
   1   1   2  396.00   10.43
   1   1   3  385.41    9.57
  -1   1  -3  396.23    9.56
  -1  -1   3  401.74    9.43
  -1  -1   3  380.52    9.46
   1  -1  -3  385.39    9.85
   1   1   3  376.52    9.70
   1  -1  -4 1259.94   30.39
  -1   1  -4 1252.05   30.06
   1   1   4 1258.32   30.19
   1  -1  -5 1633.78   38.85
  -1   1  -5 1586.19   38.51
   1   1   5 1618.33   38.62
   1  -1  -6  717.08   17.32
  -1   1  -6  679.95   16.94
   1   1   6  707.65   17.05
   1  -1  -6  659.25   16.82
   1  -1  -7 2843.00   68.35
  -1   1  -7 2900.95   67.91
   1  -1  -7 2743.72   67.82
   1   1   7 2924.00   68.01
  -1   1  -8  214.53    6.13
   1   1   8  227.79    6.26
   1  -1  -8  211.00    6.07
   1   1   8  224.19    5.68
   1  -1  -8  218.58    6.56
   1  -1  -9  230.68    6.97
  -1   1  -9  231.20    6.52
   1   1   9  233.02    6.64
   1  -1  -9  233.41    6.50
   1   1   9  238.61    6.03
  -1  -1   9  226.71    5.68
   1  -1 -10   50.50    2.54
  -1  -1  10   51.34    2.35
   1  -1 -10   46.11    2.16
  -1   1 -10   50.97    2.28
   1   1  10   47.73    2.25
   1   1  10   48.53    1.76
  -1  -1  10   48.78    1.47
   1  -1 -11  184.99    6.16
  -1  -1  11  192.61    5.82
   1   1  11  190.74    5.77
   1  -1 -11  179.91    5.58
  -1   1 -11  190.60    5.70
   1   1  11  194.53    5.09
  -1  -1  11  179.78    4.72
   1  -1 -12   56.31    3.01
  -1  -1  12   58.18    2.75
   1   1  12   50.26    2.55
   1  -1 -12   51.47    2.43
  -1   1 -12   54.13    2.59
   1   1  12   49.34    1.95
  -1  -1  12   50.26    1.61
   1  -1 -13  313.30    9.44
   1   1  13  323.18    8.93
  -1  -1  13  315.06    8.99
   1  -1 -13  313.03    8.80
  -1   1 -13  315.52    8.84
   1   1  13  314.04    8.09
  -1  -1  13  294.99    7.68
   1  -1 -14   48.64    2.99
  -1  -1  14   46.03    2.68
   1   1  14   41.08    2.56
   1  -1 -14   49.22    2.56
  -1   1 -14   50.91    2.59
   1   1  14   47.51    1.96
  -1  -1  14   44.31    1.57
   1  -1 -15  269.36    8.75
   1   1  15  263.99    8.04
  -1  -1  15  266.86    8.24
  -1   1 -15  281.92    8.12
   1  -1 -15  273.66    8.02
   1   1  15  265.21    7.18
  -1  -1  15  255.30    6.73
   1  -1 -16   33.43    2.90
  -1   1 -16   35.45    2.45
   1  -1 -16   32.41    2.39
  -1  -1  16   33.55    2.59
   1   1  16   33.34    2.60
   1   1  16   33.38    1.78
  -1  -1  16   32.81    1.33
  -1  -1  17    6.37    0.78
  -1   1 -17    7.08    1.68
   1   1  17    7.83    1.96
  -1  -1  17    6.70    1.90
   1  -1 -17    6.03    2.03
   1   1  17    6.46    1.12
   1  -1 -17    5.52    1.64
  -1  -1  18    7.51    0.82
   1   1  18    7.29    2.11
  -1   1 -18    8.15    1.84
   1   1  18    6.88    1.25
   1  -1 -18    8.61    1.69
   1  -1 -18    5.69    2.01
   1  -1 -19   18.54    2.50
  -1   1 -19   27.08    2.66
   1   1  19   27.18    1.76
   1  -1 -19   33.97    2.64
   1   1  19   20.92    2.51
  -1   1 -19   26.94    2.46
  -1  -1  19   21.63    1.17
   1   1  20    3.93    1.26
  -1   1 -20    5.77    1.98
   1  -1 -20    4.75    2.14
   1   1  20    3.43    2.09
   1  -1 -20    4.14    1.86
  -1   1 -20    4.40    2.06
  -1  -1  20    3.41    0.80
  -1  -1  21   27.38    1.30
   1   1  21   26.72    1.87
   1   1  21   25.29    2.74
  -1   1 -21   27.01    2.74
   1  -1 -21   30.26    2.78
  -1   1 -21   28.96    3.01
   1  -1 -21   28.96    3.34
   1   1  22    2.72    1.31
  -1  -1  22    3.64    0.75
   1  -1 -22    3.22    2.37
  -1   1 -22    3.89    2.05
   1   1  22    3.59    2.01
   1  -1 -23    1.22    2.28
   1   1  23   -1.99    1.42
  -1  -1  23    0.33    0.60
  -1   1 -23   -0.54    2.01
   1   1  23    2.68    2.44
   1  -1 -24   13.66    3.11
  -1   1 -24   14.09    2.73
   1   1  24   11.13    2.69
   1  -1 -25   -0.99    2.70
   1   1  25    1.73    2.52
  -1   1 -25    1.78    2.49
  -1  -1  26    2.44    1.83
   1  -1 -26   -1.72    2.77
   1   1  26    2.05    2.65
  -1   1 -26    0.62    2.63
  -1  -1  27    2.18    1.89
   1  -1 -27    1.07    2.74
  -1   1 -27    2.94    2.99
   1   1  27    3.47    2.63
  -1   1 -28   -2.72    2.92
   1   2 -29   -2.99    2.90
   1  -2  28    2.20    2.16
   1   2 -28    1.29    2.69
  -1   2  27   -2.87    2.78
   1  -2  27   -0.90    2.19
   1   2 -27    1.86    2.63
  -1  -2 -27    3.66    3.02
  -1   2  26    5.28    2.78
   1  -2  26    4.25    2.15
  -1  -2 -26    1.76    2.68
   1   2 -26    2.37    2.38
  -1   2  25    4.82    2.47
   1  -2  25    3.29    2.16
   1   2 -25    0.85    2.39
  -1  -2 -25    3.39    2.77
   1  -2  24    4.54    1.90
  -1   2  24    3.30    1.12
   1   2 -24    3.52    2.32
  -1  -2 -24    1.96    2.45
  -1   2  24    0.92    2.27
   1  -2  24    4.05    1.30
  -1   2  23    2.35    1.11
   1  -2  23    4.90    1.89
   1   2 -23    2.32    2.09
  -1  -2 -23    5.33    2.68
  -1   2  23    7.10    2.48
   1  -2  23    3.42    1.31
  -1   2  22   15.81    1.37
   1  -2  22   15.22    2.11
  -1  -2 -22   15.89    3.06
   1   2 -22   15.21    2.51
  -1   2  22   15.48    2.49
   1  -2  22   13.33    1.51
   1  -2  21    0.31    1.66
  -1   2  21    0.77    0.99
   1   2 -21   -0.70    1.93
  -1  -2 -21    0.57    2.29
  -1   2  21   -1.98    2.03
   1  -2  21    0.21    1.19
   1  -2  20    6.83    1.96
  -1   2  20    3.62    1.00
  -1  -2 -20    5.14    2.48
   1   2 -20    2.86    1.94
  -1   2  20    3.35    1.89
   1  -2  20    3.85    1.18
   1  -2  19    7.31    1.79
  -1  -2 -19    7.91    2.31
   1   2 -19    4.95    1.94
  -1   2  19   10.18    1.98
   1  -2  19    7.07    1.28
   1   2 -18   12.33    2.04
  -1  -2 -18   12.00    2.33
  -1   2  18   13.59    2.17
   1  -2  18   12.90    1.40
   1  -2  18   11.03    1.90
   1  -2  17   69.87    2.87
  -1  -2 -17   70.74    4.02
   1   2 -17   68.62    3.57
   1  -2  17   75.43    3.35
  -1   2  17   75.67    3.64
  -1  -2 -16   13.12    2.11
   1   2 -16    9.29    1.82
  -1   2  16    9.31    1.89
   1  -2  16    9.79    1.26
   1  -2  16   12.61    1.71
   1  -2  15   56.50    2.86
  -1   2  15   54.71    3.03
   1  -2  15   55.98    2.48
  -1  -2 -15   58.72    3.57
   1   2 -15   60.86    3.08
   1  -2  14  103.15    3.54
  -1   2  14  102.95    3.97
  -1  -2 -14   92.20    4.45
   1   2 -14  106.24    4.11
   1  -2  13   32.70    1.79
   1   2 -13   29.63    2.11
  -1   2  13   34.02    2.22
   1  -2  12  201.87    5.93
   1   2 -12  212.18    6.43
  -1   2  12  208.92    6.30
   1  -2  11  344.35    9.16
   1   2 -11  346.62    9.53
  -1   2  11  343.11    9.46
   1  -2  10  126.33    3.92
  -1   2  10  130.69    4.17
   1   2 -10  129.17    4.20
  -1   2   9  837.57   20.27
   1  -2   9  815.42   20.09
   1   2  -9  791.51   20.25
  -1   2   9  798.93   20.56
  -1  -2  -9  814.92   19.84
   1   2  -8 1022.16   27.14
   1   2  -8 1094.30   27.06
   1  -2   8 1122.01   27.01
   1   2  -8 1125.97   26.47
  -1   2   8 1137.38   27.11
  -1   2   8 1091.99   27.40
  -1  -2  -8 1121.83   26.73
  -1  -2  -7  164.15    4.58
   1   2  -7  169.50    4.81
  -1   2   7  172.58    4.89
   1  -2   7  176.18    4.89
   1   2  -7  168.78    4.41
  -1  -2  -7  176.85    4.27
  -1   2   7  166.62    5.19
   1   2  -7  159.83    4.98
  -1   2   6  999.08   24.72
  -1   2   6 1034.52   25.13
  -1  -2  -6 1021.65   24.18
   1  -2   6 1027.33   25.10
   1   2  -6 1020.59   24.37
   1  -2   6 1013.28   24.78
  -1  -2  -6 1011.00   24.48
   1  -2   5  945.74   22.63
  -1   2   5  890.38   22.59
  -1  -2  -5  906.81   22.01
  -1   2   5  902.11   22.19
   1  -2   5  942.93   22.37
  -1   2   4  439.76   11.58
   1  -2   4  440.79   11.41
   1  -2   4  462.70   11.44
   1  -2   4  460.26   11.59
   1   2  -4  449.91   11.18
  -1   2   4  455.03   11.19
  -1   2   3  356.01    9.23
   1   2  -3  365.73    8.88
   1  -2   3  370.74    9.26
   1  -2   3  338.07    9.04
  -1   2   3  356.83    8.71
   1  -2   3  353.26    8.60
   1  -2   3  354.14    9.09
  -1   2   3  351.27    8.81
  -1  -2  -3  332.66    8.98
  -1  -2  -3  370.73    9.12
  -1   2   2 3034.88   71.96
   1   2  -2 3036.23   71.68
  -1   2   2 3012.90   71.58
  -1   2   2 3056.19   71.98
   1  -2   2 3045.28   72.02
  -1  -2  -2 3020.51   71.86
  -1  -2  -2 2980.15   71.69
  -1   2   2 2988.88   71.95
  -1   2   2 3002.87   71.55
   1  -2   2 3044.86   71.90
   1   2  -2 3060.98   71.57
   1   2  -1   78.06    2.23
  -1   2   1   75.28    2.51
  -1  -2  -1   78.65    2.20
  -1   2   1   77.33    2.27
  -1  -2  -1   74.12    2.44
  -1   2   1   79.77    2.54
  -1   2   1   77.43    2.56
   1  -2   1   78.23    2.58
  -1   2   0  499.27   12.49
  -1  -2   0  514.78   12.49
  -1   2   0  515.83   12.32
  -1   2   0  521.32   12.54
   1   2   0  507.32   12.22
  -1   2   0  488.40   12.06
  -1   2   0  512.10   12.57
   1   2   1   63.22    2.00
  -1  -2   1   67.71    1.94
  -1   2  -1   66.41    2.28
  -1   2  -1   62.93    2.16
  -1  -2   2 3125.87   72.95
  -1  -2   2 3124.77   72.84
  -1   2  -2 2927.66   73.17
   1   2   3  312.23    7.82
  -1  -2   3  306.88    7.83
  -1  -2   3  311.45    7.92
   1  -2  -3  314.21    7.87
   1   2   3  324.07    8.19
  -1  -2   4  442.96   10.96
   1   2   4  438.36   10.78
  -1  -2   4  453.34   10.89
   1  -2  -4  436.80   10.93
   1   2   4  451.94   11.22
  -1   2  -4  450.42   10.99
  -1   2  -5  893.34   21.31
   1  -2  -5  868.33   21.25
   1   2   5  884.64   21.50
  -1   2  -5  861.12   21.35
   1   2   5  871.01   21.43
  -1  -2   5  866.52   21.24
  -1   2  -6  967.79   23.59
   1   2   6  958.51   23.75
   1  -2  -6  949.91   23.56
  -1   2  -6  968.78   23.59
  -1  -2   6  990.42   23.54
   1  -2  -7  149.13    5.00
  -1   2  -7  163.90    4.63
   1  -2  -7  158.07    4.58
   1   2   7  159.25    4.74
  -1  -2   7  154.59    4.51
  -1   2  -7  154.91    4.51
   1  -2  -8 1128.94   27.76
   1   2   8 1152.02   27.93
   1  -2  -8 1146.15   28.34
  -1   2  -8 1123.12   27.78
   1  -2  -9  805.89   20.09
   1   2   9  842.01   20.30
   1  -2  -9  819.63   20.72
  -1   2  -9  762.69   20.11
   1   2  10  145.14    4.63
   1  -2 -10  147.42    5.07
  -1   2 -10  139.77    4.45
   1   2  11  389.93   10.92
   1  -2 -11  402.55   10.83
   1  -2 -11  420.95   11.60
  -1   2 -11  403.56   10.81
   1   2  12  201.47    6.23
   1  -2 -12  193.15    6.00
   1  -2 -12  196.71    6.76
  -1   2 -12  191.61    5.98
   1  -2 -13   25.09    1.92
   1   2  13   30.28    2.24
   1  -2 -13   29.61    2.53
  -1   2 -13   29.70    2.09
   1   2  14   97.82    3.95
   1  -2 -14   90.20    3.81
   1  -2 -14   96.25    4.56
  -1   2 -14  102.76    3.94
   1  -2 -15   69.76    3.32
   1  -2 -15   72.48    4.02
  -1   2 -15   70.54    3.31
   1   2  15   79.15    3.55
   1  -2 -16    7.34    1.63
   1  -2 -16    6.56    1.98
  -1   2 -16    7.59    1.70
   1   2  16    9.07    1.82
  -1   2 -17   68.78    3.46
   1  -2 -17   63.13    3.37
   1  -2 -17   69.09    4.11
   1   2  17   72.65    3.62
   1   2  18   15.06    2.14
  -1   2 -18   11.06    1.88
   1  -2 -18   10.90    2.51
   1  -2 -18    9.24    1.94
  -1   2 -19    7.31    1.80
   1   2  19    7.69    2.02
   1  -2 -19    5.34    2.09
   1  -2 -19    6.79    1.89
  -1   2 -20    6.74    1.98
   1   2  20    9.06    2.11
   1  -2 -20    5.13    1.97
  -1   2 -21    1.17    1.84
   1   2  21    1.59    1.99
  -1   2 -21    0.57    2.03
   1  -2 -21    0.88    2.31
   1  -2 -21   -0.19    1.89
   1   2  22   15.67    2.38
   1  -2 -22   15.67    2.96
  -1   2 -22   16.86    2.77
   1  -2 -23    2.25    2.33
  -1   2 -23    3.14    2.03
   1   2  23    2.63    2.22
   1  -2 -24    2.34    2.55
  -1   2 -24    5.74    2.37
   1   2  24    8.68    2.51
   1  -2 -25    4.17    3.02
  -1   2 -25   -0.85    2.41
   1   2  25    5.98    2.51
   1  -2 -26    2.88    2.80
  -1  -2  26    0.69    1.89
  -1   2 -26    2.98    2.83
   1   2  26    1.76    2.56
   1  -2 -27    3.36    2.91
  -1  -2  27    1.41    2.03
  -1   2 -27   -0.94    2.64
   1   2  27    0.53    2.66
  -1   2 -28    1.63    2.42
  -1  -2  28    4.49    2.15
   1   3 -29   -0.32    2.65
   1  -3  29   -1.45    2.43
   1   3 -28    0.61    2.57
   1  -3  28   -2.25    2.37
   1  -3  27    2.01    2.35
   1   3 -27    0.29    2.37
  -1   3  27   -1.29    2.63
   1  -3  26    3.35    2.34
  -1   3  26   -1.74    2.65
  -1  -3 -26    0.74    3.04
   1   3 -26    3.10    2.43
  -1  -3 -25    0.77    1.45
   1  -3  25    0.38    2.09
  -1   3  25    2.62    2.78
  -1  -3 -25   -0.35    2.77
   1   3 -25   -0.27    2.20
  -1  -3 -24    6.49    1.63
   1  -3  24   10.12    2.47
  -1   3  24    4.74    2.38
   1   3 -24    6.67    2.39
  -1  -3 -24    8.50    2.79
  -1   3  23    2.35    2.03
  -1  -3 -23    2.05    1.38
   1  -3  23    1.64    2.00
   1  -3  23    0.85    1.23
  -1  -3 -23    3.91    2.72
   1   3 -23    0.74    2.01
  -1   3  22    3.26    1.90
  -1  -3 -22    2.55    1.28
  -1  -3 -22    1.56    2.50
   1   3 -22    3.73    1.93
   1  -3  22    1.70    1.22
   1  -3  22    0.89    1.77
  -1   3  21    7.14    0.80
   1  -3  21    6.89    2.02
  -1  -3 -21    8.08    1.40
  -1  -3 -21    5.37    2.55
   1   3 -21    5.72    2.01
  -1   3  21    7.19    2.02
   1  -3  21    5.96    1.35
  -1  -3 -20   12.81    2.33
  -1   3  20   10.87    0.88
   1  -3  20   15.20    2.21
  -1  -3 -20   13.93    1.56
   1   3 -20   14.43    2.26
  -1  -3 -20   13.09    2.69
  -1   3  20   16.74    2.35
   1  -3  20   12.84    1.55
  -1  -3 -19    4.54    1.92
  -1   3  19    4.37    0.68
   1  -3  19    2.09    1.77
  -1  -3 -19    5.31    1.28
   1   3 -19    5.78    1.90
  -1   3  19    4.53    1.88
   1  -3  19    4.23    1.18
  -1  -3 -18   16.02    2.33
  -1   3  18   13.05    0.87
   1  -3  18   16.29    2.12
  -1  -3 -18   14.84    1.44
   1   3 -18   13.96    1.91
  -1   3  18   15.24    2.20
   1  -3  18   10.96    1.42
  -1  -3 -17    2.69    1.60
  -1   3  17    1.50    0.56
   1  -3  17    3.13    1.74
   1   3 -17    0.83    1.45
   1  -3  17    2.67    1.17
  -1  -3 -17    2.67    0.99
  -1   3  17    1.86    1.72
   1   3 -17    3.72    1.82
  -1   3  16  108.80    2.97
   1   3 -16  108.36    4.38
   1  -3  16  105.94    3.85
  -1   3  16  113.02    4.38
   1   3 -16  110.07    4.38
  -1  -3 -16  103.33    3.58
  -1  -3 -16  115.81    4.66
   1   3 -15   56.41    2.92
   1  -3  15   51.74    2.47
   1   3 -15   57.70    2.96
  -1   3  15   55.06    2.93
  -1  -3 -15   47.67    2.15
  -1  -3 -15   52.13    3.12
  -1   3  14  107.68    4.16
   1   3 -14  112.51    4.22
  -1  -3 -14  108.43    3.48
   1   3 -14  110.65    4.17
   1  -3  14  104.58    3.77
  -1   3  13  180.87    5.74
   1   3 -13  184.80    5.82
  -1  -3 -13  174.68    5.03
   1   3 -13  165.14    5.58
   1  -3  13  177.27    5.37
  -1   3  12   83.62    3.59
   1   3 -12   77.83    3.22
  -1   3  12   89.33    3.44
   1   3 -12   91.96    3.55
  -1  -3 -12   83.29    2.77
   1  -3  12   84.74    3.16
   1  -3  11   58.60    2.99
  -1   3  11   55.73    2.83
  -1   3  11   67.33    2.77
   1   3 -11   58.67    2.78
  -1  -3 -11   60.98    2.14
   1  -3  11   57.90    2.51
   1  -3  10  301.33    8.78
  -1   3  10  305.87    8.34
  -1   3  10  285.35    8.61
   1  -3  10  300.72    8.22
   1   3 -10  299.48    7.68
  -1  -3 -10  296.24    7.72
   1   3 -10  307.60    8.48
   1  -3   9  152.95    4.79
   1   3  -9  155.83    4.34
   1   3  -9  155.25    4.99
  -1   3   9  158.97    4.84
  -1  -3  -9  150.42    5.30
  -1   3   9  154.89    5.17
   1  -3   9  157.14    5.24
  -1  -3  -9  162.23    4.33
   1  -3   8  425.02   11.34
  -1  -3  -8  419.00   10.33
  -1   3   8  405.12    9.99
  -1   3   8  429.49   11.29
  -1  -3  -8  412.81   11.32
  -1   3   8  430.59   10.88
   1  -3   8  416.73   10.88
   1   3  -8  414.77   10.43
  -1   3   7  126.93    4.24
  -1  -3  -7  124.30    4.27
  -1   3   7  122.22    3.18
  -1   3   7  130.03    3.90
   1  -3   7  122.17    4.25
   1   3  -7  120.99    3.57
   1  -3   7  121.66    3.95
  -1   3   6   93.02    3.36
  -1  -3  -6   87.07    3.33
   1  -3   6  102.05    3.51
  -1   3   6   87.94    2.47
  -1   3   6   91.96    2.99
   1  -3   6   97.94    3.20
  -1  -3  -5   43.80    1.95
  -1   3   5   43.65    2.04
  -1   3   5   37.84    2.01
  -1   3   5   41.97    1.36
   1  -3   5   41.76    1.89
   1  -3   5   40.43    2.04
   1   3  -5   45.13    1.77
  -1   3   5   40.04    1.69
  -1  -3  -4  543.72   14.07
  -1   3   4  552.56   14.24
  -1  -3  -4  547.85   14.21
  -1   3   4  560.81   14.30
  -1   3   4  537.16   13.52
   1  -3   4  570.91   13.33
   1   3  -4  552.15   13.93
   1  -3   4  560.40   14.38
  -1   3   4  559.83   13.86
   1   3  -3  272.29    6.76
  -1   3   3  255.26    7.34
   1  -3   3  266.41    7.46
   1   3  -3  267.76    7.14
  -1  -3  -3  262.81    7.11
  -1   3   3  266.88    7.43
  -1  -3  -3  273.24    7.41
  -1   3   3  271.58    7.03
   1  -3   2  166.60    5.02
  -1   3   2  166.62    5.00
   1   3  -2  164.66    4.74
   1   3  -2  164.49    4.36
  -1  -3  -2  170.17    4.95
  -1   3   2  165.62    4.96
  -1  -3  -2  164.27    4.55
  -1   3   2  171.76    4.89
  -1  -3  -1  229.61    5.87
   1   3  -1  227.02    5.60
   1   3  -1  216.59    6.20
  -1   3   1  222.35    6.43
   1  -3   1  223.21    6.43
   1   3  -1  232.82    5.82
  -1   3   1  228.30    6.28
  -1  -3  -1  224.50    6.36
  -1   3   1  229.89    6.39
   1   3   0  130.81    3.38
   1  -3   0  128.07    3.73
  -1  -3   0  121.64    3.39
  -1  -3   0  130.17    4.03
  -1   3   0  130.23    4.01
  -1   3   0  125.94    4.04
   1  -3   0  127.37    4.06
   1   3   0  132.04    3.53
   1  -3  -1  190.25    5.17
  -1  -3   1  191.82    4.96
   1   3   1  193.52    5.10
   1   3   1  192.66    5.01
  -1  -3   2  253.82    6.24
   1  -3  -2  254.80    6.40
   1  -3  -3  231.46    6.11
  -1  -3   3  236.44    6.47
  -1  -3   3  244.79    6.09
   1   3   4  547.70   14.07
   1   3   4  549.93   13.45
  -1   3  -4  545.96   13.93
   1   3   4  524.34   13.99
  -1  -3   4  560.77   13.48
  -1  -3   4  559.25   13.85
   1   3   5   71.55    2.66
   1  -3  -5   67.25    2.39
  -1   3  -5   67.99    2.52
   1   3   5   63.41    2.57
   1   3   5   66.83    2.08
  -1  -3   5   73.76    2.22
  -1  -3   5   70.25    2.51
  -1  -3   6  110.81    3.61
  -1   3  -6  115.03    3.65
   1   3   6  104.42    3.74
   1  -3  -6  111.15    3.57
   1   3   6  116.42    3.81
  -1  -3   6  119.72    3.35
  -1   3  -6  116.60    3.58
   1   3   6  109.98    3.10
  -1   3  -7   93.84    3.15
   1   3   7   96.39    3.37
  -1   3  -7   87.89    3.13
   1   3   7   97.84    3.38
   1  -3  -7   94.06    3.16
  -1   3  -8  423.69   11.03
   1   3   8  419.37   11.35
  -1   3  -8  430.40   11.19
  -1  -3   8  428.13   11.17
   1  -3  -8  428.14   11.15
   1   3   8  416.15   11.29
   1   3   9  134.93    4.55
  -1   3  -9  125.30    4.33
  -1  -3   9  131.47    4.38
  -1   3  -9  138.81    4.26
   1   3  10  283.86    8.08
   1  -3 -10  283.07    7.93
  -1  -3  10  282.10    7.87
  -1   3 -10  268.03    7.88
   1   3  11   80.02    3.22
   1  -3 -11   73.03    2.99
  -1  -3  11   65.40    2.86
  -1   3 -11   61.25    2.92
   1   3  12   91.15    3.69
   1  -3 -12   89.94    3.61
  -1  -3  12   92.43    3.54
  -1   3 -12   89.53    3.55
   1  -3 -13  159.23    6.25
   1  -3 -13  176.95    5.69
   1   3  13  177.15    5.74
  -1  -3  13  170.50    5.55
  -1   3 -13  164.26    5.50
  -1   3 -14  103.13    4.09
   1  -3 -14  106.27    4.91
   1  -3 -14  110.14    4.21
  -1  -3  14  103.70    4.10
   1   3  14  109.05    4.35
   1  -3 -15   63.10    3.17
   1  -3 -15   56.66    3.68
  -1   3 -15   60.03    3.09
   1   3  15   66.15    3.35
   1  -3 -16  109.50    4.50
   1  -3 -16  110.59    5.31
  -1   3 -16  119.20    4.54
   1   3  16  118.29    4.70
   1  -3 -17   -0.51    2.07
  -1   3 -17    0.63    1.59
   1   3  17   -1.33    1.67
   1  -3 -17    0.82    1.47
   1  -3 -18   22.52    2.88
   1   3  18   16.70    2.18
  -1   3 -18   14.81    2.14
   1  -3 -18   16.57    2.12
   1  -3 -19    2.54    2.14
   1   3  19    5.71    1.90
  -1   3 -19    3.12    1.81
   1  -3 -19    6.74    2.00
   1  -3 -20   16.30    2.93
   1   3  20   15.60    2.40
  -1   3 -20   18.12    2.36
   1  -3 -20   12.43    2.36
   1  -3 -21    9.92    2.65
   1   3  21   12.80    2.38
   1  -3 -21   11.02    2.31
   1   3  22    2.08    2.03
  -1   3 -22    1.18    2.09
   1  -3 -22    1.94    2.34
   1   3  23    1.75    2.27
  -1   3 -23    2.26    2.15
   1  -3 -23   -0.68    2.42
   1   3  24    7.30    2.56
  -1   3 -24    7.43    2.47
   1  -3 -24    7.03    2.77
   1   3  25    0.24    2.42
   1  -3 -25    5.85    2.87
  -1   3 -25    2.21    2.35
   1  -3 -26   -0.38    2.98
  -1   3 -26    0.29    2.40
   1   3  26    0.25    2.42
  -1   3 -27    0.30    2.47
  -1  -3  27    0.97    2.17
  -1  -3  27    4.35    2.43
  -1   3 -28    2.51    2.55
  -1  -3  28   -0.79    2.14
  -1  -3  28    0.25    2.22
  -1  -3  29    1.82    2.23
  -1  -3  29    2.32    2.42
   1  -4  29    0.68    2.53
   1   4 -29    0.30    2.53
   1  -4  28    4.17    2.66
   1   4 -28    1.17    2.52
   1  -4  28    7.17    2.76
   1  -4  27    3.49    2.61
   1   4 -27    2.24    2.43
   1  -4  27    1.54    2.44
   1   4 -26    2.41    2.33
   1  -4  26    3.12    2.54
  -1   4  26    6.33    2.61
   1  -4  26    1.51    2.21
   1   4 -25    0.51    2.09
   1  -4  25   -0.42    2.32
   1  -4  25   -0.28    2.37
  -1   4  25   -0.23    2.32
   1   4 -24   -0.49    2.06
   1  -4  24    0.27    2.35
   1  -4  24    1.64    2.32
  -1  -4 -24    1.02    1.25
  -1   4  24   -2.45    2.29
   1   4 -23    3.50    2.11
   1  -4  23    3.61    2.24
  -1   4  23    3.41    2.16
   1  -4  23    3.89    2.46
  -1  -4 -23    3.95    1.30
   1   4 -22    1.32    1.81
   1  -4  22    5.29    2.09
  -1   4  22    5.28    2.18
   1  -4  22    7.76    2.41
  -1  -4 -22    4.00    1.28
   1   4 -21    1.04    1.76
   1  -4  21    4.01    1.85
  -1   4  21    4.65    2.02
   1  -4  21    3.37    2.23
  -1  -4 -21    2.64    1.19
  -1   4  20   16.01    2.43
  -1  -4 -20   18.13    1.55
   1  -4  20   18.34    2.67
  -1  -4 -20   18.51    2.55
   1  -4  20   15.36    2.33
   1   4 -20   17.45    2.19
   1   4 -19    2.71    1.56
   1  -4  19    2.90    2.04
   1  -4  19    4.30    1.81
  -1  -4 -19    3.97    2.10
  -1   4  19    6.72    1.99
   1   4 -19    3.51    1.92
  -1  -4 -19    3.20    1.13
  -1   4  18   16.19    2.15
   1   4 -18   12.33    1.96
  -1  -4 -18   16.40    2.30
   1   4 -18   15.31    2.00
   1  -4  18   17.15    1.65
   1  -4  18   13.14    2.11
   1  -4  18   11.95    2.30
  -1  -4 -18   12.59    1.28
   1   4 -17   17.22    2.09
  -1   4  17   15.41    2.23
   1  -4  17   16.20    1.58
  -1  -4 -17   15.02    1.23
   1   4 -17   11.99    1.84
  -1  -4 -17   13.18    2.18
   1  -4  17    9.68    1.98
   1  -4  17   13.27    2.25
   1  -4  16   19.76    1.72
  -1  -4 -16   19.51    2.32
  -1  -4 -16   20.31    1.34
   1  -4  16   16.58    2.35
  -1  -4 -16   21.51    2.64
   1   4 -16   22.91    2.08
  -1   4  16   19.30    2.19
   1   4 -16   19.27    2.12
  -1  -4 -15   19.52    2.24
  -1  -4 -15   20.78    1.26
   1  -4  15   16.01    1.62
   1   4 -15   18.16    1.83
  -1  -4 -15   24.38    2.68
  -1   4  15   21.51    2.18
   1  -4  15   20.26    2.26
   1   4 -15   18.03    2.05
  -1  -4 -14  105.76    4.39
   1  -4  14  109.52    4.57
  -1  -4 -14   99.34    4.65
   1   4 -14   89.80    3.77
  -1  -4 -14   96.90    3.14
   1  -4  14  102.42    3.79
   1   4 -14  105.99    4.21
  -1   4  14  106.97    4.11
  -1  -4 -13   45.76    2.78
   1  -4  13   44.76    2.87
  -1  -4 -13   47.99    3.05
  -1   4  13   41.99    2.63
  -1  -4 -13   40.85    1.69
   1  -4  13   45.10    2.38
   1   4 -13   47.16    2.61
  -1   4  13   43.86    2.58
  -1   4  12   74.98    3.23
  -1  -4 -12   79.43    3.55
   1  -4  12   71.42    3.53
  -1  -4 -12   74.59    3.79
  -1   4  12   71.68    3.47
  -1  -4 -12   67.90    2.34
   1   4 -12   77.58    2.59
   1   4 -12   78.47    3.39
   1  -4  12   73.85    3.05
  -1   4  11   78.36    3.22
   1  -4  11   72.29    3.55
  -1  -4 -11   77.15    3.67
   1   4 -11   74.75    3.31
  -1   4  11   83.19    3.58
   1   4 -11   77.44    2.67
  -1  -4 -11   77.02    3.52
   1   4 -10   84.06    2.83
  -1  -4 -10   81.12    3.58
  -1   4  10   85.25    3.30
  -1  -4 -10   87.99    3.79
  -1   4  10   82.40    3.55
   1  -4  10   81.01    3.64
  -1   4   9  178.59    5.39
  -1  -4  -9  174.45    5.88
  -1   4   9  180.98    5.78
   1   4  -9  170.33    5.00
   1  -4   9  166.85    5.81
  -1   4   8  509.89   12.82
   1   4  -8  500.71   12.55
   1  -4   8  469.12   13.33
  -1   4   8  470.01   13.17
  -1  -4  -8  489.68   13.34
  -1   4   7  131.85    4.15
   1   4  -7  131.65    4.06
  -1   4   7  129.29    4.52
  -1  -4  -7  137.43    4.60
   1  -4   7  124.29    4.63
   1   4  -7  126.33    4.14
  -1   4   6 1108.52   26.94
  -1  -4  -6 1082.50   26.83
   1  -4   6 1094.52   27.14
   1   4  -6 1073.41   26.53
  -1   4   6 1090.09   26.47
  -1   4   6 1017.36   26.92
  -1  -4  -5  406.50   11.20
  -1   4   5  415.76   11.28
  -1   4   5  413.65   10.77
  -1   4   5  406.61   11.12
  -1  -4  -5  416.32   11.02
   1   4  -5  422.11   10.89
   1  -4   5  411.32   11.33
  -1   4   4  254.50    7.56
  -1  -4  -4  265.75    7.59
  -1   4   4  268.73    7.18
   1  -4   4  261.41    7.67
   1   4  -4  265.28    7.29
  -1  -4  -4  256.03    7.23
  -1   4   4  256.72    7.45
   1   4  -3   52.51    1.70
  -1   4   3   54.08    2.32
   1   4  -3   49.78    1.58
   1   4  -3   48.33    2.19
   1  -4   3   50.12    2.46
  -1   4   3   53.77    2.46
  -1  -4  -3   53.97    2.09
  -1  -4  -3   54.32    2.45
  -1   4   3   55.58    2.46
  -1   4   2  138.48    4.69
  -1  -4  -2  145.20    4.24
   1   4  -2  143.68    3.81
  -1   4   2  146.51    4.57
   1   4  -2  141.32    4.52
  -1   4   2  142.53    4.75
   1  -4   2  144.35    4.78
   1   4  -2  155.79    3.97
  -1  -4  -2  149.06    4.75
   1   4  -1   54.70    1.73
  -1  -4  -1   57.60    2.53
  -1   4   1   58.34    2.50
   1   4  -1   53.56    1.81
   1  -4   1   52.43    2.15
  -1  -4  -1   56.82    1.96
  -1   4   1   55.57    2.30
   1  -4   1   59.27    2.59
  -1   4   1   51.15    2.45
   1   4  -1   56.58    2.34
   1   4   0  145.48    3.85
   1  -4   0  134.33    4.60
   1   4   0  145.95    4.47
   1  -4   0  137.27    4.16
  -1   4   0  138.95    4.54
  -1  -4   0  146.20    4.64
  -1  -4   0  134.20    3.84
  -1   4   0  140.51    4.37
   1   4   0  139.94    3.88
   1   4   1   49.34    1.69
   1   4   1   45.12    1.70
   1  -4  -1   47.54    1.85
  -1  -4   1   42.13    2.19
  -1   4  -1   42.16    1.28
   1  -4  -2  126.93    3.75
   1   4   2  126.74    3.73
   1  -4  -3   41.55    1.62
   1   4   3   38.04    1.67
  -1  -4   3   38.64    1.38
  -1  -4   3   39.21    1.91
   1  -4  -3   35.74    1.93
   1  -4  -4  238.66    6.32
   1  -4  -4  230.49    7.00
  -1   4  -4  245.10    6.93
  -1  -4   4  243.03    6.88
  -1  -4   4  248.75    6.23
   1   4   4  236.21    7.01
   1   4   5  394.01   10.57
   1  -4  -5  364.75   10.58
  -1  -4   5  403.17    9.75
  -1  -4   5  383.38   10.38
   1   4   5  399.63   10.63
   1   4   5  382.96    9.73
  -1   4  -5  387.92   10.45
   1   4   6 1098.52   26.65
   1   4   6 1102.99   27.66
   1   4   6 1138.49   27.61
   1  -4  -6 1080.24   27.77
  -1  -4   6 1134.13   26.80
  -1   4  -6 1108.41   27.57
  -1  -4   6 1107.18   27.44
  -1   4  -6 1107.14   27.40
   1   4   7  137.18    4.57
   1  -4  -7  128.60    4.71
  -1   4  -7  124.71    4.27
   1   4   7  133.55    4.61
  -1  -4   7  140.85    3.90
  -1  -4   7  137.50    4.44
   1   4   7  131.65    3.61
   1  -4  -8  506.60   13.06
   1  -4  -8  464.92   13.49
   1   4   8  488.32   13.31
  -1  -4   8  494.60   13.15
   1   4   8  499.93   13.22
  -1   4  -8  490.12   12.96
  -1  -4   8  507.22   12.55
  -1   4  -8  511.92   12.99
  -1   4  -9  182.96    5.54
  -1  -4   9  171.86    5.72
   1   4   9  186.96    5.95
  -1   4  -9  177.06    5.61
   1   4   9  195.42    5.94
   1  -4  -9  190.94    5.74
   1  -4 -10   88.13    3.42
  -1   4 -10   87.29    3.20
   1   4  10   79.18    3.45
   1   4  10   79.48    3.48
  -1   4 -10   88.46    3.35
  -1  -4  10   84.02    3.40
   1  -4 -11   81.68    3.33
  -1   4 -11   79.95    3.11
  -1  -4  11   71.12    3.23
   1   4  11   76.45    3.43
   1   4  11   76.87    3.43
  -1   4 -11   83.54    3.33
  -1   4 -12   82.24    3.44
   1  -4 -12   84.50    3.60
  -1  -4  12   87.56    3.61
   1   4  12   85.13    3.68
   1   4  12   84.04    3.66
  -1   4 -13   37.05    2.33
  -1  -4  13   42.54    2.53
   1  -4 -13   38.93    2.49
   1   4  13   42.42    2.74
  -1   4 -14  105.93    4.19
   1  -4 -14  115.78    4.45
  -1  -4  14  107.49    4.40
   1   4  14  108.63    4.43
  -1  -4  15   20.59    2.17
  -1   4 -15   23.05    2.08
   1   4  15   22.87    2.28
   1  -4 -15   24.13    2.16
   1  -4 -15   19.80    0.90
  -1  -4  16   13.13    1.95
   1  -4 -16   15.93    2.08
  -1   4 -16   15.61    1.94
   1   4  16   16.54    2.23
   1  -4 -16   11.57    0.80
  -1  -4  17   19.87    2.24
   1  -4 -17   19.41    2.27
  -1   4 -17   16.13    2.12
   1   4  17   22.00    2.41
   1  -4 -17   17.56    1.03
  -1  -4  18   12.32    2.07
   1  -4 -18   14.04    0.99
   1   4  18   10.83    2.08
  -1   4 -18   15.31    2.10
   1  -4 -18   11.95    2.06
   1  -4 -19    1.80    2.23
   1  -4 -19    2.47    0.82
   1   4  19    5.27    1.97
  -1   4 -19    4.42    1.97
   1  -4 -19    2.90    2.07
  -1  -4  19    3.51    1.86
   1  -4 -20   15.17    2.60
   1  -4 -20   21.37    3.26
   1  -4 -20   15.64    1.20
  -1  -4  20   19.68    2.41
   1   4  20   25.16    2.54
   1  -4 -21    2.81    0.92
  -1  -4  21    1.01    1.81
   1  -4 -21    3.17    2.12
   1   4  21    3.51    2.10
   1  -4 -21    0.99    2.39
   1  -4 -22    2.40    2.48
  -1  -4  22    3.36    2.05
   1   4  22    6.86    2.42
   1  -4 -22    5.85    1.11
  -1   4 -23    5.31    2.14
   1  -4 -23    3.93    2.74
  -1  -4  23    2.18    2.00
   1   4  23    2.43    2.35
   1  -4 -23    2.25    1.05
  -1   4 -24    1.02    2.15
   1  -4 -24   -2.96    2.89
  -1  -4  24    3.85    2.18
   1   4  24   -1.37    2.44
   1  -4 -24    0.88    1.03
   1   4  25   -1.67    2.64
   1  -4 -25    3.07    3.08
  -1  -4  25    0.23    2.19
  -1   4 -25    1.07    2.21
  -1  -4  26   -2.18    2.22
  -1   4 -26    1.94    2.42
   1   4  26    5.44    2.75
  -1  -4  27    1.69    2.29
  -1   4 -27    3.45    2.29
  -1  -4  27    2.00    2.35
  -1  -4  28   -3.24    2.36
  -1   4 -28   -0.90    2.44
  -1  -4  28   -3.09    2.47
  -1  -4  29    1.54    2.44
   1   5 -28    0.83    2.39
   1  -5  27    1.42    2.59
   1  -5  27   -3.33    2.76
   1   5 -27   -1.60    2.25
   1  -5  26    0.93    2.55
   1   5 -26   -0.26    2.12
   1  -5  26    1.77    2.51
  -1   5  26    1.21    2.45
  -1   5  25    6.04    2.59
   1   5 -25   -1.70    2.27
   1  -5  25    2.01    2.61
   1  -5  25    3.21    2.37
   1  -5  24    4.25    2.57
  -1   5  24   -0.45    2.36
   1   5 -24    3.72    2.03
   1  -5  24    2.52    2.54
  -1  -5 -24    5.14    2.80
   1  -5  23    0.22    2.25
  -1   5  23    3.64    2.30
   1   5 -23    1.55    2.03
   1  -5  23    1.36    2.40
  -1  -5 -23    3.54    2.67
   1  -5  22    5.36    2.35
  -1   5  22    6.75    2.15
   1   5 -22    4.81    1.98
   1  -5  22    3.68    2.68
  -1  -5 -22   -0.68    2.65
   1  -5  21    1.67    2.08
  -1   5  21   -0.79    1.89
   1   5 -21    1.37    1.79
   1  -5  21    2.54    1.98
  -1  -5 -21   -1.30    2.50
   1  -5  20    3.05    2.17
  -1   5  20    3.99    1.96
   1   5 -20    7.85    1.89
   1  -5  20   10.10    2.60
  -1  -5 -20    5.31    2.39
  -1  -5 -19    7.21    2.40
  -1  -5 -19    9.85    2.61
   1  -5  19   17.75    2.62
  -1   5  19   12.38    2.15
   1  -5  19   10.69    2.49
   1   5 -19   10.54    1.93
   1  -5  18   57.30    3.78
  -1  -5 -18   60.01    4.17
   1   5 -18   55.50    3.10
   1  -5  18   59.65    3.50
  -1   5  18   54.04    3.24
   1   5 -18   51.95    3.35
  -1  -5 -18   57.09    3.82
  -1  -5 -17    2.28    2.01
  -1  -5 -17    1.08    2.09
   1  -5  17    2.22    1.86
   1   5 -17    2.90    1.78
   1   5 -17    2.54    1.52
  -1   5  17    1.98    1.74
   1  -5  17    2.43    2.18
   1  -5  16   43.64    3.30
   1   5 -16   51.89    3.10
  -1  -5 -16   53.09    3.83
  -1  -5 -16   51.79    3.47
  -1   5  16   53.92    3.15
   1   5 -16   49.58    2.72
  -1  -5 -15    3.06    1.86
   1  -5  15    6.14    2.00
  -1  -5 -15    5.81    2.05
  -1   5  15    8.41    1.83
   1   5 -15    4.75    1.25
   1   5 -15    2.10    1.59
   1  -5  14   17.48    2.34
   1   5 -14   14.87    1.93
  -1  -5 -14   17.12    2.44
  -1   5  14   19.31    2.07
   1   5 -14   18.14    1.38
  -1  -5 -14   17.63    2.16
   1  -5  13   56.93    3.33
  -1   5  13   48.48    2.77
   1   5 -13   49.75    2.84
  -1  -5 -13   48.63    3.23
   1   5 -13   48.09    2.18
  -1   5  13   53.48    3.11
  -1   5  13   48.99    2.96
   1  -5  12   79.89    3.90
  -1   5  12   82.34    3.48
   1   5 -12   81.54    3.56
  -1   5  12   83.35    3.74
   1   5 -12   78.35    2.95
  -1  -5 -12   74.65    4.01
   1  -5  11   42.46    2.90
  -1  -5 -11   50.41    3.10
   1   5 -11   40.73    2.02
  -1   5  11   45.27    2.71
  -1   5  11   42.71    2.47
   1  -5  10  412.57   11.93
   1   5 -10  407.49   10.89
  -1   5  10  427.04   11.29
  -1   5  10  403.60   11.59
  -1  -5 -10  407.49   11.89
   1  -5   9   39.41    2.72
  -1   5   9   38.28    2.46
  -1  -5  -9   42.59    2.61
  -1   5   9   36.22    2.22
   1   5  -9   41.62    2.07
  -1   5   8  106.34    3.89
   1   5  -8  107.27    3.87
   1   5  -8  112.03    3.81
  -1   5   8  112.08    4.22
  -1  -5  -8  108.44    4.24
   1  -5   8  114.38    4.55
  -1   5   7    8.62    1.37
   1  -5   7    8.68    1.73
   1   5  -7    7.63    1.17
  -1  -5  -7    8.90    1.32
  -1   5   7    7.41    1.20
   1   5  -6  224.79    6.58
  -1   5   6  206.68    6.89
  -1  -5  -6  226.52    6.75
  -1   5   6  228.09    6.81
   1  -5   6  217.25    7.06
  -1   5   6  215.90    6.44
  -1  -5  -5   86.10    3.28
   1   5  -5   85.74    3.31
  -1  -5  -5   84.60    3.67
  -1   5   5   92.48    3.71
   1  -5   5   85.09    3.68
  -1   5   5   85.30    3.40
   1  -5   5   79.21    3.67
  -1   5   5   86.18    3.24
  -1  -5  -4  763.31   19.79
   1   5  -4  787.08   19.04
   1   5  -4  786.55   20.00
  -1  -5  -4  809.42   20.39
   1  -5   4  811.48   20.45
  -1   5   4  769.48   20.32
  -1   5   4  779.51   20.32
  -1   5   4  799.10   19.83
  -1   5   4  789.84   20.07
  -1  -5  -3   69.63    3.15
   1   5  -3   69.26    2.08
  -1   5   3   64.18    3.10
   1   5  -3   71.08    2.89
   1  -5   3   66.46    3.13
  -1   5   3   64.42    2.84
  -1  -5  -3   66.00    2.59
   1   5  -3   64.89    2.07
  -1   5   3   63.21    3.04
   1   5  -2  571.49   14.02
  -1  -5  -2  580.24   15.24
   1   5  -2  587.05   14.03
  -1   5   2  585.42   15.21
  -1  -5  -2  564.67   14.48
  -1   5   2  590.98   14.91
   1   5  -2  577.52   14.99
   1  -5   2  572.96   15.28
  -1  -5  -1  178.33    5.22
  -1   5   1  191.78    5.68
   1   5  -1  184.21    4.99
   1   5  -1  192.05    5.85
   1  -5   1  198.49    6.13
   1   5  -1  186.72    4.98
   1  -5   1  180.97    5.51
  -1  -5  -1  180.21    5.99
  -1   5   1  189.61    5.99
   1   5   0    9.46    0.87
   1  -5   0    7.51    1.11
  -1   5   0    9.04    1.18
   1   5   0    8.59    0.82
  -1   5   0    9.85    1.41
   1   5   0    9.61    1.26
  -1  -5   0    9.87    1.48
   1   5   1  199.54    6.00
  -1   5  -1  181.20    4.66
  -1   5  -1  205.79    5.72
   1   5   1  183.95    5.23
   1   5   1  197.09    5.22
  -1  -5   1  189.52    6.13
   1  -5  -1  192.47    5.48
  -1  -5   2  688.54   17.79
   1  -5  -2  670.40   16.88
   1   5   2  675.79   16.82
  -1   5  -3   56.49    2.63
   1   5   3   46.84    2.54
   1  -5  -3   51.22    2.10
   1   5   3   60.06    2.27
   1   5   4  882.87   21.70
   1  -5  -4  865.75   22.38
   1  -5  -4  875.14   22.19
  -1   5  -4  870.07   22.21
  -1   5  -4  855.91   22.09
  -1  -5   4  879.66   21.01
   1   5   4  886.21   22.32
   1  -5  -4  862.77   21.37
  -1  -5   4  871.29   22.08
  -1  -5   5   75.47    3.16
   1   5   5   72.42    3.26
   1  -5  -5   63.96    3.13
  -1   5  -5   78.35    3.27
  -1   5  -5   75.32    3.18
   1   5   5   76.89    3.31
  -1  -5   5   76.46    2.30
   1  -5  -5   75.70    2.49
   1   5   6  182.20    6.04
   1   5   6  185.73    5.02
  -1  -5   6  179.46    5.84
   1  -5  -6  188.06    6.13
  -1  -5   6  190.05    4.99
  -1   5  -6  190.88    6.00
  -1   5  -6  180.99    5.86
   1   5   6  191.64    6.05
   1  -5  -7    7.06    1.30
   1   5   7    7.79    1.54
  -1  -5   7    7.99    0.81
  -1   5  -7    8.72    1.33
  -1  -5   7    7.77    1.37
   1   5   7    7.61    1.42
   1   5   7    8.76    0.73
  -1   5  -7    7.37    1.24
  -1  -5   8  140.43    4.82
   1   5   8  134.49    4.81
   1  -5  -8  125.24    4.98
  -1  -5   8  139.67    3.98
   1   5   8  138.26    3.68
   1   5   8  137.30    4.95
  -1   5  -8  133.83    4.59
   1  -5  -9   46.02    2.76
   1   5   9   42.04    2.61
  -1  -5   9   41.56    1.79
  -1  -5   9   42.19    2.47
  -1   5  -9   42.55    2.32
   1   5   9   38.36    2.51
  -1   5  -9   41.81    2.31
   1  -5 -10  394.99   11.75
   1   5  10  391.29   11.39
  -1  -5  10  401.93   10.38
  -1  -5  10  403.60   11.27
  -1   5 -10  393.60   10.88
  -1   5 -10  403.03   10.99
   1   5  10  404.82   11.25
   1  -5 -11   51.32    3.16
   1   5  11   48.88    2.83
  -1  -5  11   49.09    2.15
   1   5  11   53.58    2.96
  -1   5 -11   48.82    2.51
  -1   5 -11   48.18    2.67
  -1  -5  11   46.60    2.81
   1   5  12   69.69    3.39
   1  -5 -12   66.49    3.75
  -1   5 -12   60.27    2.86
  -1  -5  12   64.19    2.68
  -1  -5  12   71.66    3.41
   1  -5 -12   71.43    3.29
   1   5  12   73.43    3.57
  -1   5 -12   65.96    3.10
   1  -5 -13   57.41    2.97
   1  -5 -13   46.06    3.37
  -1   5 -13   53.92    2.62
  -1  -5  13   50.12    2.98
  -1   5 -13   53.54    2.93
   1   5  13   51.36    3.04
   1   5  13   53.28    3.03
  -1  -5  14   16.58    2.04
   1   5  14   18.17    2.15
   1   5  14   17.22    2.13
  -1   5 -14   15.11    1.85
   1  -5 -14   16.88    2.30
   1  -5 -14   15.53    1.99
   1  -5 -15    7.03    1.85
  -1  -5  15    5.43    1.86
   1   5  15    5.08    1.71
  -1   5 -15    4.64    1.77
   1  -5 -15    3.83    1.91
   1   5  15    3.34    2.00
   1   5  16   47.64    3.15
   1  -5 -16   44.10    2.93
  -1   5 -16   41.37    2.73
   1   5  16   44.64    2.96
  -1  -5  16   42.67    2.95
   1   5  17    4.63    1.94
   1   5  17    0.36    2.01
  -1   5 -17    1.63    1.56
  -1  -5  17    1.84    1.78
   1  -5 -17    1.13    1.80
   1   5  18   62.08    3.72
   1   5  18   68.59    3.84
  -1   5 -18   61.91    3.42
  -1  -5  18   59.48    3.54
   1  -5 -18   54.68    3.53
   1   5  19    9.25    2.25
  -1   5 -19   11.70    2.33
  -1  -5  19   10.37    2.24
   1  -5 -19   10.46    2.38
   1   5  19   13.15    2.39
   1   5  20    8.34    2.16
  -1  -5  20    1.66    1.96
   1  -5 -20    7.90    2.37
   1   5  20    6.47    2.11
  -1  -5  21   -2.80    2.10
   1   5  21   -0.85    2.16
  -1  -5  22    4.24    2.16
   1   5  22    4.85    2.43
  -1   5 -23    4.19    2.08
  -1  -5  23   -1.38    2.13
   1   5  23    4.10    2.36
  -1   5 -24    3.44    2.07
   1   5  24    5.18    2.53
  -1  -5  24    2.38    2.24
   1  -5 -25    1.60    3.42
  -1   5 -25   -0.52    2.26
  -1  -5  25   -1.72    2.41
   1   5  25    4.58    2.75
  -1  -5  26    0.76    2.37
  -1   5 -26   -0.27    2.20
  -1  -5  27    1.30    2.34
  -1  -5  27    2.06    2.51
  -1   5 -27   -0.55    2.43
  -1   5 -28   -1.45    2.33
   1  -6  27   -1.25    2.85
   1  -6  26    0.31    2.56
  -1   6  25    1.63    2.51
   1  -6  25    0.99    2.49
   1   6 -25   -0.92    2.01
   1  -6  25    1.49    2.72
   1  -6  24    0.29    2.59
  -1   6  24    3.37    2.50
  -1  -6 -24   -0.77    2.92
   1   6 -24    0.66    1.97
   1  -6  24   -1.45    2.56
   1  -6  23   -2.27    2.60
  -1   6  23    0.22    2.31
  -1  -6 -23    0.74    2.70
   1   6 -23   -1.26    1.86
   1  -6  23    2.13    2.78
   1  -6  22    1.11    2.36
  -1   6  22    9.50    2.45
  -1  -6 -22    1.77    2.52
   1   6 -22    1.78    1.85
   1  -6  22    8.37    2.66
   1  -6  21   -1.08    2.33
  -1   6  21    1.22    2.07
  -1  -6 -21   -0.34    2.40
   1   6 -21    0.92    1.57
   1  -6  21    1.36    2.35
   1  -6  20   17.78    2.87
  -1  -6 -20   18.22    3.12
  -1   6  20   19.44    2.52
   1   6 -20   16.54    2.04
   1  -6  20   15.96    2.70
   1  -6  19   18.05    2.94
  -1   6  19   27.29    2.69
  -1  -6 -19   26.72    3.14
   1   6 -19   20.84    2.14
   1  -6  19   23.95    2.81
   1  -6  18    4.44    2.30
  -1  -6 -18    8.30    2.68
  -1   6  18    3.24    2.01
   1   6 -18    4.37    1.56
   1  -6  18   11.75    2.53
   1  -6  17    6.92    2.38
  -1  -6 -17    8.19    2.37
   1   6 -17    8.19    2.19
  -1   6  17    9.12    2.47
  -1   6  17   12.48    2.19
   1  -6  17   11.63    2.31
   1   6 -17    5.89    1.45
  -1  -6 -16   10.45    2.37
  -1   6  16   10.29    2.05
   1   6 -16   11.40    2.23
   1   6 -16   12.61    1.57
  -1   6  16    9.06    2.27
   1   6 -16   11.89    1.40
   1  -6  15    2.92    2.10
  -1  -6 -15    3.81    1.80
  -1   6  15    3.76    1.80
   1   6 -15    6.19    1.98
  -1   6  15    5.48    1.96
   1   6 -15    4.45    1.25
   1   6 -15    6.77    1.25
  -1  -6 -14    7.44    2.14
  -1   6  14    6.78    1.92
   1  -6  14    9.37    2.22
   1   6 -14    5.66    1.72
  -1   6  14    8.93    1.90
   1   6 -14    6.39    1.27
  -1   6  13    0.87    1.62
   1  -6  13   -2.11    1.94
  -1  -6 -13   -0.45    1.76
  -1   6  13    0.82    1.68
   1   6 -13   -0.64    1.60
   1   6 -13   -0.72    1.10
  -1   6  13    0.37    1.56
   1   6 -12   26.91    1.86
  -1   6  12   31.95    2.36
   1  -6  12   32.48    2.79
  -1  -6 -12   26.59    2.59
  -1   6  12   27.38    2.56
  -1   6  12   37.32    2.76
  -1   6  11    9.80    1.71
   1  -6  11   11.37    2.15
  -1   6  11    8.56    1.70
   1   6 -11    6.19    1.33
  -1  -6 -11    6.77    1.83
   1  -6  10   22.28    2.34
   1  -6  10   21.42    0.97
  -1   6  10   22.48    2.15
  -1  -6 -10   20.81    2.14
   1  -6  10   19.77    0.92
   1   6 -10   22.91    1.82
  -1   6  10   24.87    2.08
   1  -6   9    8.21    1.86
  -1  -6  -9   15.15    1.86
  -1  -6  -9   10.90    0.65
   1   6  -9   10.44    1.50
  -1   6   9   10.91    1.80
  -1   6   9   11.16    1.69
   1   6  -9   13.26    1.58
   1   6  -8  395.82   10.75
   1  -6   8  403.30   11.57
  -1   6   8  397.34   10.79
  -1  -6  -8  373.48   11.16
  -1   6   8  402.42   11.21
  -1  -6  -8  383.94    9.66
   1   6  -8  390.90   10.87
   1  -6   7   16.97    2.13
   1   6  -7   17.22    1.70
  -1  -6  -7   16.25    1.75
  -1   6   7   22.41    1.96
  -1   6   7   17.56    1.83
  -1  -6  -6  378.96   10.74
   1   6  -6  393.42   10.72
  -1  -6  -6  395.23   11.24
   1  -6   6  388.73   11.27
  -1   6   6  371.37   10.80
   1  -6   6  379.94   11.21
  -1   6   6  374.13   10.50
   1   6  -5   28.91    1.33
  -1  -6  -5   30.81    1.95
   1   6  -5   29.15    2.03
  -1  -6  -5   29.52    2.41
  -1   6   5   33.37    2.44
   1  -6   5   27.69    2.31
  -1   6   5   30.97    2.14
  -1   6   5   34.24    2.38
   1  -6   5   34.22    2.49
  -1   6   5   33.78    2.13
   1   6  -4  217.03    6.92
  -1   6   4  237.67    7.32
  -1   6   4  229.40    6.94
  -1   6   4  231.23    6.81
   1   6  -4  212.88    5.90
  -1  -6  -4  232.72    6.77
   1  -6   4  224.92    7.37
  -1   6   4  220.18    7.28
  -1  -6  -3   13.63    1.39
   1   6  -3   13.61    0.94
   1   6  -3   16.10    1.61
   1   6  -3   17.63    0.90
   1  -6   3   15.90    1.90
  -1   6   3   15.19    1.76
  -1  -6  -3   15.34    1.85
  -1   6   3   15.93    1.62
   1   6  -2   57.62    1.91
   1   6  -2   55.50    2.00
  -1  -6  -2   59.35    3.09
  -1  -6  -2   54.05    2.36
  -1   6   2   58.06    2.70
   1  -6   2   62.12    3.14
   1   6  -2   57.88    2.85
  -1   6   2   55.54    2.97
   1  -6   2   54.68    2.64
   1   6  -1   50.96    1.88
  -1   6   1   46.76    2.42
   1   6  -1   52.17    1.95
  -1  -6  -1   52.05    2.91
   1  -6   1   49.41    2.39
   1   6  -1   51.91    2.72
   1   6   0  172.21    4.76
   1   6   0  158.36    4.59
   1  -6   0  164.67    5.18
  -1   6   0  163.68    5.27
   1   6   0  160.75    5.55
  -1  -6   0  177.14    5.94
  -1   6  -1   45.34    1.38
  -1   6  -1   52.17    2.41
  -1  -6   1   53.48    2.96
   1   6   1   51.38    1.99
   1   6   1   51.71    2.07
   1  -6  -1   50.76    2.30
   1   6   1   51.71    2.72
  -1   6  -2   29.07    1.82
   1   6   2   29.14    1.58
   1   6   2   29.92    2.20
  -1  -6   2   30.81    2.33
   1   6   2   30.70    1.55
   1  -6  -2   28.27    1.71
  -1   6  -3   10.71    1.61
  -1   6  -3   12.45    1.56
  -1  -6   3   13.27    2.03
   1   6   3   11.27    1.53
   1   6   3   12.54    1.28
   1  -6  -3   13.73    1.26
  -1   6  -4  214.56    7.07
  -1   6  -4  214.94    6.93
  -1  -6   4  222.13    7.33
   1   6   4  224.23    7.12
   1   6   4  223.30    6.48
   1  -6  -4  222.17    7.27
   1  -6  -4  228.11    6.26
   1  -6  -5   28.11    2.01
   1   6   5   29.31    2.25
  -1   6  -5   29.86    2.10
  -1   6  -5   26.52    2.03
  -1  -6   5   27.10    2.12
   1   6   5   26.45    2.13
   1  -6  -5   32.01    1.61
   1   6   5   27.74    1.79
  -1  -6   6  353.58   10.07
   1  -6  -6  360.45   10.27
  -1   6  -6  381.31   10.09
   1   6   6  365.35   10.18
  -1   6  -6  380.56   10.24
   1   6   6  373.41   10.31
  -1   6  -7   20.46    1.95
   1  -6  -7   21.04    2.02
   1   6   7   23.06    2.15
  -1  -6   7   21.47    1.04
   1   6   7   27.57    2.22
   1   6   7   20.94    1.17
  -1  -6   7   20.97    2.07
  -1   6  -7   25.35    2.03
   1   6   8  426.79   11.64
   1  -6  -8  394.97   11.82
  -1   6  -8  405.93   11.33
   1   6   8  406.11   10.12
  -1  -6   8  409.88   10.24
  -1  -6   8  393.55   11.47
   1   6   8  413.06   11.78
  -1   6  -8  417.83   11.59
  -1  -6   9   17.64    2.02
  -1  -6   9   19.16    1.16
   1  -6  -9   16.05    2.17
   1   6   9   21.38    2.30
  -1   6  -9   14.02    1.69
   1   6   9   18.66    2.09
  -1  -6  10   25.02    2.28
   1   6  10   23.69    2.25
  -1  -6  10   22.70    1.30
  -1   6 -10   18.58    1.81
   1  -6 -10   19.58    2.13
  -1   6 -10   20.44    1.98
   1   6  10   21.03    2.16
   1   6  11    8.78    1.80
   1   6  11    8.25    1.81
   1  -6 -11    4.24    1.63
  -1   6 -11    5.91    1.47
  -1  -6  11    5.04    0.93
  -1  -6  11    4.77    1.72
  -1   6 -11    5.33    1.44
   1   6  12   32.34    2.59
   1   6  12   34.96    2.60
   1  -6 -12   31.59    2.78
  -1   6 -12   30.70    2.14
  -1   6 -12   30.17    2.23
  -1  -6  12   27.85    1.62
  -1  -6  12   27.60    2.45
  -1   6 -13   -0.89    1.49
  -1  -6  13   -0.09    0.96
   1   6  13    1.37    1.45
  -1  -6  13   -0.18    1.70
  -1   6 -13    0.26    1.22
   1   6  13   -1.50    1.74
   1  -6 -13    1.68    1.78
  -1   6 -14    5.67    1.66
  -1  -6  14    8.54    1.28
   1   6  14    6.26    1.83
  -1  -6  14    7.31    1.88
  -1   6 -14    8.72    1.53
   1   6  14    6.03    1.93
   1  -6 -14    7.90    2.24
  -1   6 -15    4.74    1.72
  -1  -6  15    2.76    1.24
   1   6  15    3.96    2.01
  -1  -6  15    5.51    1.93
  -1   6 -15    3.07    1.30
   1  -6 -15    1.08    1.92
   1   6  15    8.04    2.08
  -1  -6  16    9.62    2.07
   1   6  16    8.59    2.24
  -1  -6  16   10.77    1.55
  -1   6 -16   11.17    2.10
   1  -6 -16   11.38    2.41
   1   6  16   11.30    2.24
   1  -6 -17    3.57    2.05
  -1  -6  17    6.88    2.01
   1   6  17    6.87    2.15
  -1   6 -17    6.13    1.97
  -1  -6  17    5.71    1.52
   1  -6 -17    8.09    2.50
   1   6  17   11.18    2.35
   1   6  18    9.03    2.38
   1  -6 -18    7.29    2.33
   1  -6 -18    5.98    2.47
   1   6  18    7.26    2.23
  -1  -6  18    2.09    1.98
   1   6  19   25.12    2.67
   1  -6 -19   22.64    2.86
  -1  -6  19   17.90    2.67
   1   6  19   24.00    2.83
   1  -6 -19   21.42    3.21
   1   6  20   20.23    2.78
   1  -6 -20   15.50    3.14
  -1  -6  20   12.90    2.45
   1   6  21    3.29    2.45
   1  -6 -21    2.51    2.64
  -1  -6  21    0.46    2.08
   1   6  22    4.29    2.58
   1  -6 -22    1.87    2.77
  -1  -6  22   -0.47    2.23
  -1   6 -23    0.23    1.91
   1   6  23    1.88    2.47
   1  -6 -23   -2.33    3.02
  -1  -6  23    0.24    2.18
  -1   6 -24   -1.66    1.99
  -1  -6  24    0.99    2.39
   1   6  24   -1.21    2.47
  -1  -6  25   -1.28    2.46
  -1   6 -25    0.25    2.12
  -1  -6  26   -2.61    2.49
  -1   6 -26    1.04    2.21
  -1   6 -27   -0.80    2.24
   1  -7  25   -3.76    2.76
  -1   7  24    0.46    2.16
   1  -7  24    0.31    2.53
   1  -7  23   -0.60    2.69
   1   7 -23   -0.59    1.89
  -1   7  23    1.57    2.33
  -1  -7 -23   -1.14    2.68
   1  -7  23    4.58    2.74
   1  -7  22    2.94    2.60
   1   7 -22   -0.37    1.66
  -1   7  22    4.78    2.44
  -1  -7 -22    0.37    2.67
   1  -7  22    2.00    2.62
   1  -7  21    4.02    2.64
   1   7 -21    6.08    1.86
  -1   7  21    2.74    2.21
  -1  -7 -21    1.06    2.43
   1  -7  21    7.37    2.92
   1  -7  20    0.56    2.37
   1   7 -20    0.49    1.56
  -1   7  20    5.25    2.16
  -1  -7 -20   -0.68    2.59
   1  -7  20    0.72    2.33
   1  -7  19    5.19    2.48
   1   7 -19    4.81    1.61
   1  -7  19    3.29    2.46
  -1  -7 -19    6.51    2.69
  -1   7  19    9.78    2.38
  -1   7  18   19.50    2.63
  -1  -7 -18   25.55    3.34
   1   7 -18   24.81    2.13
   1  -7  18   30.90    3.06
   1  -7  18   20.55    3.09
  -1   7  17   14.36    2.29
  -1  -7 -17   13.67    2.76
   1  -7  17   17.43    2.82
   1   7 -17   15.49    1.77
   1   7 -17   14.27    1.66
   1  -7  17   17.41    2.68
  -1   7  16   27.74    2.64
   1   7 -16   25.55    2.00
   1  -7  16   30.73    3.19
  -1  -7 -16   35.10    3.38
   1  -7  16   28.45    3.04
   1   7 -16   28.71    2.03
   1   7 -15   11.93    2.35
   1  -7  15   10.65    1.14
  -1   7  15   11.71    2.46
   1   7 -15   13.96    1.53
  -1   7  15   21.54    2.48
   1  -7  15   17.53    2.68
  -1  -7 -15   16.39    2.68
   1  -7  15   18.58    2.60
   1   7 -15   13.59    1.75
   1   7 -14   28.24    2.69
  -1   7  14   38.44    2.78
   1  -7  14   31.93    1.50
  -1  -7 -14   30.52    3.05
   1   7 -14   34.20    2.26
  -1   7  14   35.40    3.05
   1  -7  14   33.88    3.21
   1   7 -13    1.04    1.69
   1  -7  13    0.97    0.60
  -1   7  13    0.94    1.71
  -1   7  13   -0.59    1.91
   1  -7  13   -0.23    2.06
   1  -7  13    1.76    0.70
   1   7 -13    1.11    1.26
  -1   7  13    0.23    1.82
  -1  -7 -13   -0.24    1.81
  -1  -7 -12   50.49    3.51
  -1   7  12   50.20    3.26
  -1   7  12   54.19    3.50
  -1   7  12   60.56    3.21
   1  -7  12   49.60    3.56
   1   7 -12   58.58    2.82
   1  -7  11    2.20    1.99
   1   7 -11    2.27    1.39
  -1   7  11    1.28    1.63
  -1  -7 -11    0.85    1.71
  -1   7  11    1.90    1.69
  -1  -7 -10  107.50    4.79
   1   7 -10  107.22    4.15
  -1   7  10  105.88    4.26
  -1   7  10  107.84    4.49
   1  -7  10  104.91    4.94
  -1   7   9    4.29    1.65
   1  -7   9    4.83    1.88
  -1  -7  -9    5.01    1.67
  -1  -7  -9    2.81    0.67
  -1   7   9    3.40    1.48
   1   7  -9    1.51    1.34
   1   7  -9    2.70    1.35
   1  -7   8   75.44    4.00
  -1  -7  -8   70.49    3.55
  -1   7   8   75.39    3.60
   1   7  -8   67.99    3.28
  -1  -7  -8   73.25    2.39
   1   7  -8   67.31    3.32
  -1   7   8   74.99    3.41
   1  -7   8   71.01    3.92
   1   7  -7   50.75    1.98
  -1  -7  -7   57.16    3.06
   1   7  -7   55.90    2.99
   1  -7   7   55.39    3.43
  -1   7   7   56.42    3.04
  -1   7   7   57.24    3.37
   1  -7   7   61.38    3.53
  -1   7   7   55.98    2.97
   1   7  -6    2.12    1.26
  -1  -7  -6    5.15    1.40
   1  -7   6    0.62    1.76
   1  -7   6    2.16    1.70
  -1   7   6    0.19    1.47
  -1  -7  -6    3.82    1.63
  -1   7   6    2.89    1.31
  -1   7   6    1.60    1.42
   1   7  -6    2.86    0.74
   1   7  -5    0.61    1.32
   1   7  -5    2.32    0.69
   1  -7   5    1.81    1.46
   1  -7   5    1.94    1.76
  -1   7   5    2.31    1.55
  -1  -7  -5    3.22    1.90
  -1   7   5    2.42    1.66
  -1   7   5    1.18    1.31
  -1   7   5    2.12    1.48
  -1  -7  -5    1.63    1.23
   1   7  -4  185.42    5.21
  -1  -7  -4  185.80    6.02
  -1   7   4  194.32    6.29
   1  -7   4  186.76    6.22
  -1   7   4  198.50    6.75
   1  -7   4  197.72    6.87
   1   7  -4  196.20    6.47
  -1  -7  -4  208.08    7.01
  -1  -7  -3   39.95    2.23
   1   7  -3   42.96    1.77
  -1   7   3   45.92    2.57
   1  -7   3   38.71    2.42
   1   7  -3   45.63    1.49
   1  -7   3   38.51    2.90
   1   7  -3   42.58    2.66
  -1  -7  -3   47.42    3.09
  -1   7   3   46.42    2.94
  -1   7   2  230.98    6.84
   1   7  -2  211.26    5.89
  -1   7   2  216.41    7.28
   1   7  -2  211.88    7.06
   1  -7   2  206.90    6.64
  -1  -7  -2  219.85    7.42
   1   7  -2  217.58    5.66
   1   7  -1  170.58    4.77
   1   7  -1  171.79    4.96
  -1   7   1  186.84    5.76
   1   7  -1  179.73    6.09
   1  -7   1  166.31    5.58
  -1  -7  -1  170.08    6.30
   1   7   0   10.94    1.11
  -1  -7   0    8.28    2.02
   1   7   0   10.32    1.02
  -1   7   0   11.77    1.55
   1  -7   0   10.30    1.41
   1   7   0   10.71    1.86
  -1   7  -1  177.60    5.60
   1   7   1  181.75    6.18
  -1   7  -1  179.86    6.23
   1   7   1  168.33    4.98
   1   7   1  166.97    5.09
   1  -7  -1  170.64    5.47
  -1  -7   1  180.88    6.42
  -1   7  -2  234.34    7.00
   1   7   2  231.11    6.64
  -1  -7   2  239.29    7.92
  -1   7  -2  241.14    7.69
   1   7   2  244.37    7.72
   1   7   2  223.59    6.44
   1  -7  -2  232.00    6.84
  -1   7  -3   49.26    2.50
  -1   7  -3   47.24    2.89
   1   7   3   50.16    2.22
  -1  -7   3   45.73    3.14
   1   7   3   50.44    2.96
   1   7   3   48.86    2.30
   1  -7  -3   48.08    2.33
  -1   7  -3   43.92    2.78
   1   7   4  202.71    7.02
  -1   7  -4  216.78    7.06
  -1   7  -4  215.22    6.91
  -1  -7   4  218.38    7.39
   1   7   4  194.88    6.91
  -1   7  -4  203.25    6.24
   1  -7  -4  210.27    6.08
   1  -7  -4  194.63    7.10
   1   7   4  201.56    6.18
  -1  -7   5    2.47    2.01
   1   7   5   -0.18    1.43
  -1   7  -5   -1.03    1.49
   1   7   5   -1.29    1.76
   1  -7  -5    0.17    0.90
   1   7   5    1.23    1.12
  -1   7  -5    0.32    1.35
   1  -7  -6   -0.07    0.84
  -1   7  -6    0.80    1.59
   1   7   6   -1.11    1.55
  -1   7  -6   -0.86    1.31
   1   7   6    0.98    1.78
   1  -7  -6    0.68    1.26
   1   7   7   45.01    2.96
   1  -7  -7   53.10    3.08
  -1   7  -7   42.38    2.70
  -1  -7   7   49.68    2.99
   1   7   7   47.60    2.96
  -1   7  -7   43.58    2.80
   1   7   7   41.86    1.80
   1   7   8   70.68    3.77
   1   7   8   79.75    3.84
   1  -7  -8   78.27    3.87
  -1   7  -8   71.67    3.51
  -1  -7   8   76.03    3.82
   1   7   8   74.25    2.36
  -1   7  -8   67.93    3.57
   1  -7  -9    5.09    1.75
   1   7   9    5.88    1.91
  -1   7  -9    5.37    1.58
   1   7   9    3.11    1.57
   1   7   9    3.79    0.58
  -1   7  -9    4.43    1.63
  -1  -7   9    3.16    0.59
  -1  -7   9    3.37    1.68
   1  -7 -10  101.55    4.67
  -1  -7  10   90.45    2.81
   1   7  10   97.73    4.42
   1   7  10  104.29    4.40
  -1   7 -10   87.04    3.97
  -1  -7  10   97.05    4.31
   1   7  11    4.15    1.77
  -1   7 -11    2.13    1.43
  -1   7 -11    1.78    1.51
   1  -7 -11    1.38    1.53
  -1  -7  11    2.04    1.73
   1   7  11    2.86    1.78
  -1  -7  11    1.69    0.74
  -1   7 -12   57.47    3.11
  -1  -7  12   59.67    3.50
   1   7  12   53.97    3.30
   1  -7 -12   47.02    3.61
   1   7  12   55.41    3.50
  -1  -7  12   52.54    2.12
  -1   7 -12   62.82    3.13
   1   7  13    0.86    1.80
   1   7  13   -0.54    1.79
   1  -7 -13    0.76    1.66
  -1   7 -13    1.63    1.44
  -1  -7  13   -0.14    0.93
  -1   7 -13    2.87    1.69
  -1  -7  13   -0.39    1.75
  -1   7 -14   31.56    2.59
   1   7  14   41.57    3.00
   1   7  14   33.53    3.05
   1  -7 -14   39.14    3.25
  -1   7 -14   34.64    2.39
  -1  -7  14   29.42    1.73
  -1  -7  14   27.68    2.71
  -1  -7  15   12.43    2.24
  -1   7 -15   14.49    1.87
   1   7  15   16.76    2.47
  -1  -7  15    9.54    1.35
  -1   7 -15   11.39    2.13
   1  -7 -15   13.53    2.60
   1   7  15   13.16    2.30
  -1  -7  16   29.65    2.89
  -1   7 -16   27.97    2.33
  -1   7 -16   28.09    2.73
  -1  -7  16   27.18    1.88
   1   7  16   31.02    3.02
   1  -7 -16   35.26    3.31
   1  -7 -17   15.88    2.76
  -1  -7  17    9.07    1.46
   1   7  17   11.40    2.46
  -1  -7  17   15.57    2.51
   1   7  17    9.36    2.38
  -1  -7  18   26.51    2.89
   1  -7 -18   30.98    3.59
   1   7  18   26.48    2.87
  -1  -7  19    2.67    1.60
   1  -7 -19    2.73    2.59
  -1  -7  19    1.84    2.16
   1   7  19    5.97    2.39
  -1  -7  20    0.54    1.66
   1  -7 -20   -0.36    2.67
  -1  -7  20    4.05    2.20
   1   7  20   -0.22    2.40
  -1  -7  21    2.30    1.62
   1  -7 -21    1.86    2.55
  -1  -7  21    2.20    2.27
   1   7  21    7.56    2.57
  -1  -7  22   -1.82    1.67
   1  -7 -22    2.70    2.66
   1   7  22    6.10    2.65
  -1  -7  22    4.52    2.36
  -1  -7  23    0.16    1.69
   1   7  23   -0.72    2.62
  -1  -7  23    1.54    2.41
  -1  -7  24    2.85    1.83
  -1   7 -24    2.74    2.11
  -1  -7  24   -0.26    2.27
  -1   7 -25    2.40    2.08
  -1  -7  25    0.54    2.39
   1  -8  24    0.97    2.71
  -1   8  23    0.92    2.34
   1  -8  23    3.17    2.78
  -1   8  22    2.02    2.34
   1  -8  22   -1.55    2.64
  -1  -8 -22    0.76    2.71
   1  -8  21   -0.61    2.59
  -1  -8 -21    0.37    2.50
  -1   8  21    0.22    2.19
   1  -8  21    1.58    2.70
   1  -8  20    2.07    2.51
   1  -8  20    1.85    1.14
  -1  -8 -20    3.88    2.39
   1  -8  20    5.69    2.76
  -1   8  20    4.84    2.28
   1   8 -19    3.89    1.48
   1  -8  19    3.18    2.61
  -1  -8 -19    3.05    2.64
   1  -8  19    1.69    1.05
   1  -8  19    8.13    2.83
  -1   8  19    3.68    2.27
   1   8 -18    1.79    1.43
   1  -8  18    5.96    2.54
   1  -8  18    0.85    2.45
   1   8 -18    0.96    1.41
   1  -8  18    0.06    0.95
   1  -8  18   -0.11    0.89
  -1  -8 -18    0.98    2.60
  -1   8  18    2.18    2.03
   1   8 -17   16.79    1.74
   1  -8  17   21.37    2.90
   1  -8  17   18.08    3.17
   1   8 -17   18.32    1.99
   1  -8  17   12.36    1.00
  -1  -8 -17   17.71    2.88
  -1   8  17   20.30    2.61
   1   8 -16    2.43    1.17
   1  -8  16    6.80    2.71
  -1  -8 -16   -1.19    2.18
   1   8 -16    2.62    1.60
  -1   8  16    6.31    2.10
   1  -8  16    0.82    0.47
   1  -8  16    5.22    2.48
   1  -8  16    0.86    0.55
  -1   8  15   18.27    2.42
   1   8 -15   13.51    1.47
   1  -8  15   18.34    2.95
   1  -8  15   20.35    2.84
   1   8 -15   16.28    1.89
  -1  -8 -15   16.91    2.81
  -1   8  14    5.22    2.00
  -1  -8 -14    5.89    2.21
   1  -8  14    4.69    2.45
   1   8 -14    2.69    1.60
   1  -8  14    6.75    2.30
  -1  -8 -13    1.01    1.96
  -1   8  13    1.64    2.00
   1   8 -13    1.44    1.55
  -1   8  13   -0.17    1.74
   1  -8  13   -0.25    2.15
  -1  -8 -12    0.24    1.91
   1   8 -12   -1.49    1.51
   1  -8  12   -0.75    2.06
  -1   8  12    2.21    1.85
  -1   8  12    0.24    1.92
  -1   8  12    3.12    1.90
  -1   8  11   32.52    2.71
   1  -8  11   35.59    3.22
  -1   8  11   34.17    2.69
   1   8 -11   36.85    2.55
  -1  -8 -11   25.75    2.80
   1  -8  10   49.81    3.60
   1  -8  10   39.69    3.11
   1   8 -10   41.84    2.78
   1  -8  10   38.52    3.31
  -1   8  10   54.44    3.10
   1   8 -10   44.61    2.78
  -1  -8 -10   42.86    3.07
  -1   8  10   46.61    2.99
  -1  -8  -9   24.65    1.31
   1  -8   9   25.05    2.55
  -1  -8  -9   29.50    2.62
   1   8  -9   22.09    1.41
   1   8  -9   26.11    2.37
   1  -8   9   28.10    2.92
   1  -8   9   27.04    2.77
  -1   8   9   27.62    2.83
  -1   8   9   28.89    2.43
   1   8  -9   20.43    2.14
  -1   8   9   28.25    2.46
   1  -8   8   82.38    4.42
   1   8  -8   81.53    3.74
  -1   8   8   70.81    4.04
   1  -8   8   77.96    4.36
   1   8  -8   66.90    2.52
  -1  -8  -8   68.77    3.68
  -1   8   8   75.39    3.73
   1  -8   8   81.04    3.96
  -1  -8  -8   75.02    2.62
  -1   8   8   82.43    3.73
   1   8  -8   70.61    3.64
  -1   8   7   23.32    2.55
   1  -8   7   24.40    2.73
   1  -8   7   26.95    2.85
  -1   8   7   22.84    2.22
   1   8  -7   20.90    2.19
  -1  -8  -7   23.13    1.46
   1  -8   7   22.38    2.39
  -1  -8  -7   22.85    2.26
  -1   8   7   24.52    2.30
   1   8  -7   21.52    1.25
  -1   8   6   61.73    3.29
  -1  -8  -6   56.14    3.09
   1   8  -6   52.87    2.04
  -1   8   6   62.67    3.21
  -1  -8  -6   58.24    3.65
   1  -8   6   56.83    3.77
   1  -8   6   60.89    3.34
   1   8  -6   54.10    3.18
  -1   8   6   57.40    3.78
   1  -8   6   47.48    3.46
  -1   8   5   66.67    3.36
  -1  -8  -5   60.67    3.06
  -1   8   5   56.39    3.11
   1   8  -5   58.47    2.18
  -1  -8  -5   60.56    3.78
  -1   8   5   68.28    3.79
   1  -8   5   54.66    3.63
   1   8  -5   56.88    3.31
   1  -8   5   65.73    3.40
   1  -8   5   59.77    3.80
  -1   8   4   14.21    1.99
   1   8  -4   13.77    1.09
  -1   8   4   13.46    1.73
  -1   8   4   13.04    2.24
   1  -8   4   11.43    2.39
   1   8  -4    9.53    1.81
   1  -8   4   16.62    2.09
  -1   8   3  143.41    5.15
   1   8  -3  141.55    4.19
  -1  -8  -3  149.89    6.07
  -1   8   3  137.69    5.73
   1  -8   3  136.05    5.11
   1   8  -3  146.87    5.58
   1   8  -2   91.93    3.11
  -1   8   2   89.69    3.87
  -1  -8  -2   87.42    4.50
   1   8  -2   95.00    4.37
   1  -8   2   97.84    3.99
   1   8  -2   96.09    2.75
  -1   8   1   21.78    2.49
   1   8  -1   21.04    2.28
  -1   8   1   23.35    2.06
   1   8  -1   20.15    1.42
   1  -8   1   23.58    2.11
  -1  -8  -1   25.48    2.63
   1   8  -1   21.98    1.25
   1   8   0  271.68    7.02
  -1   8   0  275.01    7.96
   1   8   0  270.49    7.28
  -1  -8   0  284.74    9.05
   1  -8   0  271.58    7.95
   1   8   0  265.80    8.53
  -1   8   0  280.92    8.79
  -1   8   0  242.46    6.56
  -1   8  -1   19.02    2.31
  -1   8  -1   16.69    1.79
   1   8   1   15.05    1.37
  -1  -8   1   18.84    2.60
   1   8   1   15.36    2.14
   1   8   1   15.50    1.26
   1  -8  -1   14.37    1.65
  -1   8  -2   92.94    3.76
  -1   8  -2  106.17    4.62
   1   8   2   93.17    3.29
   1   8   2   97.82    4.48
  -1  -8   2   96.91    4.75
   1  -8  -2   94.08    3.70
   1   8   2   98.39    3.52
  -1   8  -3  122.32    5.04
  -1   8  -3  115.58    4.36
  -1   8  -3  122.90    5.11
   1   8   3  115.62    3.97
   1   8   3  127.77    5.26
  -1  -8   3  125.87    5.51
   1  -8  -3  123.44    4.28
   1   8   3  124.27    4.22
  -1   8  -4   15.05    2.16
  -1   8  -4   10.73    1.53
  -1   8  -4   12.49    2.07
   1   8   4   14.16    1.45
   1  -8  -4   16.80    2.37
   1   8   4   15.90    1.52
  -1  -8   4   11.15    2.29
   1   8   4   12.87    2.13
   1  -8  -4   13.19    1.54
  -1   8  -5   60.48    3.42
  -1  -8   5   63.52    3.99
   1   8   5   61.71    3.63
   1   8   5   66.24    3.73
  -1   8  -5   59.10    2.88
   1   8   5   56.58    3.50
  -1   8  -5   67.28    3.50
   1  -8  -5   61.71    2.70
   1  -8  -6   54.37    2.45
  -1   8  -6   51.97    3.29
   1   8   6   59.24    3.49
  -1  -8   6   59.99    3.89
   1   8   6   49.89    3.37
  -1   8  -6   56.78    3.24
   1   8   7   23.36    1.43
  -1  -8   7   25.60    2.94
   1   8   7   25.40    2.64
  -1   8  -7   22.34    2.49
   1   8   7   27.74    2.72
   1   8   8   72.49    4.11
   1   8   8   90.91    4.23
   1  -8  -8   75.61    4.04
  -1   8  -8   83.85    3.97
  -1   8  -8   87.65    4.10
   1   8   8   74.59    2.55
  -1  -8   8   80.33    4.12
   1   8   9   19.65    2.49
   1   8   9   25.42    2.60
   1  -8  -9   17.55    2.30
  -1   8  -9   17.94    2.42
  -1  -8   9   20.07    2.51
   1   8   9   20.02    1.02
  -1   8  -9   17.42    2.13
   1   8  10   47.34    3.41
  -1  -8  10   49.46    3.32
   1   8  10   45.55    3.16
  -1   8 -10   48.54    3.10
   1  -8 -10   36.43    3.24
   1  -8 -11   30.61    2.81
  -1   8 -11   26.26    2.45
   1   8  11   30.47    2.87
   1   8  11   30.54    2.68
  -1   8 -11   27.85    2.40
  -1  -8  11   27.58    2.84
   1   8  12    1.73    1.94
   1  -8 -12    2.32    1.87
   1   8  12    0.69    2.13
  -1  -8  12    0.20    0.48
  -1  -8  12    1.06    1.87
  -1   8 -12    0.50    1.74
  -1   8 -12   -0.17    1.63
   1  -8 -13    0.82    2.17
  -1  -8  13    2.57    1.88
  -1   8 -13    0.34    1.56
   1   8  13    1.36    2.02
   1   8  13   -0.47    2.04
  -1   8 -13   -0.34    1.91
  -1  -8  13    0.08    0.67
   1  -8 -14    7.72    2.50
  -1  -8  14    5.06    2.23
  -1   8 -14    5.77    1.80
   1   8  14    3.59    2.12
   1   8  14    3.13    2.06
  -1   8 -14    5.46    2.02
  -1  -8  14    3.60    0.84
  -1   8 -15   17.41    2.09
  -1  -8  15   13.86    1.23
  -1  -8  15   17.71    2.65
   1   8  15   18.81    2.58
   1  -8 -15   17.38    2.88
  -1  -8  16    3.47    1.09
   1  -8 -16    4.39    2.43
  -1   8 -16    3.57    1.73
   1   8  16    1.89    2.05
  -1  -8  16    3.02    2.16
   1  -8 -17   13.73    2.95
  -1   8 -17   17.99    2.17
  -1  -8  17   16.18    1.56
   1   8  17   23.17    2.78
  -1  -8  17   17.76    2.66
  -1  -8  18    1.66    1.15
   1   8  18    1.99    2.27
  -1  -8  18    0.97    2.23
   1  -8 -18   -0.34    2.53
   1   8  19    6.48    2.66
   1  -8 -19    3.54    2.70
  -1  -8  19    4.21    2.37
  -1  -8  19    1.83    1.27
   1   8  20    3.68    2.25
   1  -8 -20    6.64    2.85
  -1  -8  20    1.52    2.32
  -1  -8  20    4.12    1.44
   1   8  21    4.06    2.60
   1  -8 -21    0.38    2.76
  -1  -8  21   -2.06    2.45
   1   8  22   -1.47    2.58
  -1  -8  22    1.31    2.24
  -1  -8  23   -2.40    2.32
  -1  -8  24   -0.81    2.49
  -1   9  22   -0.69    2.43
   1  -9  22    0.97    2.74
  -1   9  21    1.56    2.36
   1  -9  21   -0.32    2.68
  -1   9  20   -0.44    2.18
   1  -9  20    3.45    2.56
  -1  -9 -20   -1.45    2.95
  -1   9  19    0.21    2.24
  -1  -9 -19    2.44    2.50
   1  -9  19    0.93    2.45
   1  -9  19    4.63    2.85
   1  -9  18    5.09    2.85
  -1   9  18    4.92    2.18
   1   9 -18    2.80    1.67
   1  -9  18    2.43    2.46
  -1  -9 -18    3.67    2.73
   1  -9  17    3.42    2.71
  -1   9  17    3.79    2.24
   1  -9  17   -1.19    2.63
  -1  -9 -17    4.16    2.60
   1   9 -17    0.58    1.68
  -1  -9 -16    3.36    2.44
   1  -9  16    7.73    2.91
   1  -9  16    5.25    2.70
   1   9 -16    3.91    1.67
  -1   9  16    8.48    2.30
  -1  -9 -15    1.75    2.20
   1  -9  15   -1.43    2.47
   1   9 -15    2.20    1.16
   1   9 -15    3.16    1.70
  -1   9  15    2.11    2.06
  -1   9  14    2.23    1.93
   1  -9  14    4.52    2.47
   1   9 -14    2.85    1.06
   1   9 -14    4.68    1.80
  -1  -9 -14    3.06    2.33
  -1   9  13   18.23    2.45
   1  -9  13   11.00    2.65
   1  -9  13   12.63    2.83
  -1   9  13   10.72    2.28
   1   9 -13   12.29    1.97
  -1  -9 -13   15.64    2.65
   1   9 -12    5.68    1.84
  -1  -9 -12    4.79    2.07
   1  -9  12    6.98    2.49
   1  -9  12    7.60    2.60
  -1   9  12    5.34    2.07
   1  -9  12    7.94    2.31
  -1   9  12    4.60    1.97
   1  -9  11    6.66    2.54
   1  -9  11    6.86    2.36
   1   9 -11    4.82    0.97
  -1  -9 -11    5.97    2.15
   1   9 -11    3.05    1.73
  -1   9  11    4.18    1.93
   1  -9  11    2.72    2.06
  -1   9  11    5.50    2.08
  -1  -9 -10   23.61    2.65
   1   9 -10   20.32    1.31
  -1   9  10   22.87    2.50
  -1   9  10   19.87    2.39
   1   9 -10   23.50    2.57
   1  -9  10   18.71    2.92
   1  -9  10   21.62    3.07
   1  -9  10   16.51    2.74
   1   9 -10   22.26    2.37
   1  -9   9   28.71    3.20
   1  -9   9   28.69    3.24
   1   9  -9   20.84    1.32
  -1  -9  -9   30.90    2.78
  -1   9   9   30.73    2.63
  -1   9   9   27.67    2.66
   1   9  -9   28.13    2.58
  -1  -9  -9   25.52    1.48
   1  -9   9   30.70    3.03
   1   9  -9   27.23    2.52
  -1  -9  -8   13.47    1.31
   1  -9   8   13.20    2.26
  -1  -9  -8   11.58    2.02
  -1   9   8   12.61    2.18
  -1   9   8   16.53    2.14
   1   9  -8   10.50    2.10
   1   9  -8   11.27    1.01
   1  -9   8   16.62    2.66
   1  -9   8   12.31    2.47
  -1   9   8   13.58    2.59
   1   9  -8   11.48    2.06
   1  -9   7   42.81    3.58
  -1  -9  -7   42.79    2.95
  -1   9   7   46.68    3.04
   1   9  -7   42.06    1.77
  -1   9   7   47.67    3.09
   1  -9   7   51.96    3.77
  -1  -9  -7   42.46    2.18
   1   9  -7   48.11    3.13
   1  -9   7   44.02    3.18
   1   9  -7   49.29    3.24
   1   9  -6    4.77    0.89
  -1   9   6    4.01    1.69
  -1  -9  -6    4.59    1.29
   1  -9   6   10.75    2.06
   1  -9   6    5.76    2.38
  -1  -9  -6    7.82    2.38
   1   9  -6    5.07    1.96
  -1   9   6    4.74    1.92
  -1   9   5   54.81    3.17
   1   9  -5   49.18    1.99
  -1  -9  -5   53.79    3.71
  -1   9   5   59.24    3.37
   1  -9   5   50.63    3.25
   1  -9   5   49.67    3.80
  -1   9   5   50.75    3.60
   1   9  -5   55.60    3.37
   1   9  -4    8.49    2.15
  -1  -9  -4    8.05    2.26
   1  -9   4    9.15    2.39
  -1   9   4    9.81    2.24
  -1   9   4    8.59    1.88
   1   9  -4    6.56    0.97
  -1   9   4    9.79    2.10
   1  -9   4    5.51    1.79
   1   9  -3   36.99    1.77
  -1   9   3   38.44    2.67
   1   9  -3   34.50    2.91
   1  -9   3   42.19    2.76
  -1  -9  -3   39.48    3.39
  -1   9   2    9.76    2.28
   1   9  -2   12.70    2.26
  -1   9   2   13.78    1.90
  -1  -9  -2   13.23    2.54
   1  -9   2   14.15    1.95
   1   9  -2   12.93    1.23
  -1   9   1   70.37    2.36
   1   9  -1   74.94    2.84
  -1   9   1   80.45    3.56
   1   9  -1   77.98    2.43
   1   9  -1   88.23    4.34
  -1   9   1   77.27    4.32
   1  -9   1   83.79    3.73
  -1  -9  -1   73.84    4.40
  -1   9   0    2.94    1.70
   1   9   0    7.10    2.08
  -1   9   0    6.17    1.58
  -1  -9   0    7.42    2.38
   1   9   0    3.98    1.15
   1  -9   0    5.05    1.67
   1   9   0    4.58    0.94
  -1   9  -1   89.48    3.69
   1   9   1   80.22    2.88
   1  -9  -1   80.15    3.60
  -1  -9   1   85.21    4.60
   1   9   1   75.55    3.06
  -1   9  -1   87.37    4.52
   1   9   1   79.60    4.33
   1   9   2    9.99    2.13
   1   9   2    6.85    1.21
  -1   9  -2   13.84    2.29
  -1   9  -2   10.63    1.68
   1   9   2   11.93    1.49
  -1   9  -2    8.54    2.14
  -1  -9   2    7.30    2.22
   1  -9  -2    9.43    1.65
   1  -9  -3   35.50    2.32
  -1   9  -3   35.28    2.32
  -1  -9   3   29.90    3.09
   1   9   3   35.83    2.01
   1   9   3   37.23    2.23
  -1   9  -3   43.26    3.04
   1   9   3   35.06    3.05
  -1   9  -3   42.95    3.28
  -1   9  -4    4.57    2.17
  -1   9  -4   10.16    1.57
  -1  -9   4    6.75    2.41
   1  -9  -4   10.06    2.40
   1   9   4    6.28    1.25
   1   9   4    9.61    2.31
  -1   9  -4    8.56    2.16
   1  -9  -4    7.05    1.52
   1   9   5   37.20    2.25
  -1   9  -5   39.86    3.10
  -1  -9   5   43.99    3.67
   1   9   5   46.31    3.36
  -1   9  -5   41.74    3.11
   1   9   5   43.97    3.24
  -1   9  -5   39.72    2.41
   1  -9  -5   38.67    2.34
   1  -9  -6    3.75    1.31
  -1   9  -6    6.44    2.19
  -1   9  -6    3.81    1.31
   1   9   6    6.91    2.27
  -1  -9   6    5.43    2.33
   1   9   6    7.05    2.26
   1   9   6    7.51    2.27
  -1   9  -6    5.96    2.15
   1   9   7   47.79    3.39
  -1   9  -7   37.35    2.41
  -1   9  -7   51.78    3.50
   1   9   7   41.99    3.35
  -1   9  -7   47.11    3.23
   1   9   7   41.01    1.93
  -1  -9   7   45.36    3.77
   1   9   7   40.49    3.32
   1   9   8   18.26    1.26
  -1   9  -8   14.34    2.35
   1   9   8   18.30    2.62
   1   9   8   20.78    2.75
   1   9   8   15.96    2.48
  -1   9  -8   15.35    2.34
  -1   9  -9   38.72    3.08
   1   9   9   25.95    1.22
  -1   9  -9   31.76    2.85
   1   9   9   33.75    3.03
   1   9   9   36.98    3.23
  -1   9 -10   21.43    2.37
   1   9  10   22.84    2.88
  -1   9 -10   19.41    2.54
   1  -9 -10   14.28    2.56
   1   9  10   24.14    2.81
  -1  -9  11    2.74    2.07
   1   9  11    3.27    2.11
  -1   9 -11    1.16    1.82
   1  -9 -11    4.64    2.12
  -1  -9  12    2.31    2.17
   1   9  12    7.94    2.29
  -1   9 -12    2.86    2.05
   1  -9 -12    3.82    2.08
  -1   9 -12    4.80    1.82
  -1   9 -13   10.78    2.14
   1  -9 -13   13.70    2.84
  -1  -9  13   12.10    2.56
   1   9  13    9.44    2.36
  -1   9 -14    4.43    1.98
   1  -9 -14    4.75    2.44
  -1  -9  14    3.89    2.22
   1   9  14   -0.21    2.30
  -1   9 -15    4.72    1.90
   1  -9 -15    1.24    2.27
  -1  -9  15    4.19    2.26
   1   9  15    1.96    2.12
  -1   9 -16    5.72    2.02
   1  -9 -16    4.55    2.75
  -1  -9  16    2.75    2.20
   1   9  16    4.45    2.48
  -1   9 -17    3.52    1.93
   1  -9 -17   -1.37    2.42
  -1  -9  17    3.53    2.30
   1   9  17    4.09    2.45
   1  -9 -18    7.83    3.13
  -1  -9  18    3.30    2.40
   1   9  18    2.57    2.49
   1  -9 -19    2.22    2.75
  -1  -9  19    1.30    2.33
   1   9  19    4.51    2.57
  -1  -9  20   -0.27    2.40
   1  -9 -20   -1.54    2.74
   1   9  20    2.16    2.66
  -1  -9  21    1.63    2.37
  -1  -9  22   -1.93    2.59
   1 -10  20   -0.66    2.77
  -1  10  20   -0.91    2.40
   1 -10  19   -0.32    2.64
  -1  10  19    0.88    2.29
  -1 -10 -19    0.36    2.67
   1  10 -18   -0.16    1.63
   1 -10  18    0.64    2.83
  -1  10  18    3.42    2.38
  -1 -10 -18    0.35    2.71
   1 -10  17    3.84    2.89
   1 -10  17    9.60    2.90
   1  10 -17    9.14    2.02
  -1 -10 -17   11.01    3.09
  -1  10  17   10.96    2.65
   1 -10  16    0.34    2.80
   1 -10  16    6.46    2.76
   1  10 -16   -0.34    1.83
  -1 -10 -16    4.80    2.72
  -1  10  16    1.04    2.14
   1 -10  15    3.05    2.55
   1 -10  15    3.03    2.85
   1  10 -15    5.87    1.99
  -1 -10 -15    8.57    2.73
  -1  10  15    6.46    2.27
   1 -10  14    0.80    2.69
  -1  10  14    2.19    2.08
   1  10 -14    2.01    2.02
  -1 -10 -14    2.33    2.54
   1 -10  14   -0.99    2.60
   1 -10  14    0.30    2.47
   1 -10  13    2.35    2.46
  -1  10  13    0.58    2.03
   1  10 -13    3.75    2.00
  -1 -10 -13   -1.37    2.20
   1 -10  13    0.60    2.35
   1 -10  13    5.59    2.84
   1 -10  12   -0.51    2.51
  -1 -10 -12   -1.30    1.94
  -1  10  12    0.57    2.04
   1  10 -12    0.58    1.90
   1 -10  12   -0.65    2.55
   1 -10  12   -1.77    2.42
  -1  10  11   14.87    2.47
  -1  10  11   13.05    2.26
   1 -10  11   12.40    2.86
  -1 -10 -11   10.61    2.43
   1  10 -11    9.69    2.14
   1 -10  11   10.08    2.71
   1 -10  11   12.10    3.05
  -1  10  10    7.66    2.22
  -1 -10 -10    5.60    2.02
   1  10 -10    8.91    2.16
   1  10 -10    8.58    2.16
   1 -10  10    6.27    2.28
  -1  10  10    7.18    1.98
   1 -10  10    3.76    2.55
   1 -10  10    5.11    2.47
   1 -10   9   12.34    2.87
  -1  10   9   21.52    2.68
  -1 -10  -9   14.28    2.34
   1  10  -9   11.79    0.89
  -1 -10  -9   12.26    1.30
   1 -10   9   14.29    2.58
  -1  10   9   18.28    2.43
   1  10  -9   11.99    2.24
   1 -10   9   13.12    2.81
   1  10  -9   15.00    2.40
  -1  10   8    7.81    2.12
   1  10  -8    4.67    0.77
   1 -10   8    5.90    2.22
  -1 -10  -8    3.76    1.20
  -1  10   8    7.23    1.93
   1  10  -8    5.49    2.06
   1  10  -8    2.95    1.84
   1 -10   8    9.00    2.74
   1 -10   7   -1.77    2.32
   1  10  -7   -0.43    1.96
   1  10  -7   -0.18    0.74
  -1  10   7    2.04    1.81
  -1 -10  -7    0.10    1.28
   1 -10   7    2.19    2.20
  -1  10   7    3.32    2.08
   1  10  -7   -1.29    1.96
   1  10  -6    2.39    0.79
  -1  10   6    2.00    1.72
  -1  10   6    4.28    2.20
   1 -10   6    3.50    2.18
   1  10  -6    3.90    2.12
  -1 -10  -6    2.59    1.36
   1 -10   6    1.70    2.12
   1  10  -5   43.43    1.88
  -1  10   5   46.56    3.00
   1 -10   5   50.01    3.91
  -1 -10  -5   46.71    3.78
   1  10  -5   43.61    3.36
  -1 -10  -5   44.93    2.62
   1 -10   5   50.58    3.48
  -1  10   5   46.51    3.31
   1  10  -4    5.15    2.21
  -1  10   4    5.77    1.79
   1  10  -4    6.81    1.00
   1 -10   4    5.49    2.06
  -1 -10  -4    7.28    1.68
  -1 -10  -4    8.72    2.55
   1 -10   4    3.70    2.27
  -1  10   4    7.51    2.20
   1  10  -3   72.31    4.12
   1  10  -3   59.77    2.37
  -1  10   3   64.22    3.39
  -1 -10  -3   71.27    4.43
   1 -10   3   70.61    3.74
  -1  10   3   54.49    2.32
  -1  10   2   34.95    2.61
   1  10  -2   35.43    1.83
  -1 -10  -2   42.77    3.68
   1  10  -2   42.34    3.34
  -1  10   2   29.77    1.55
   1 -10   2   38.71    2.91
   1  10  -1   33.87    3.05
  -1  10   1   39.37    2.58
   1  10  -1   35.00    1.83
  -1  10   1   27.94    1.10
  -1 -10  -1   35.37    3.37
   1 -10   1   38.72    2.76
   1  10   0   26.91    1.40
  -1  10   0   27.29    3.07
   1  10   0   28.10    2.93
  -1 -10   0   27.79    3.34
  -1  10   0   26.90    2.37
   1  10   0   30.23    1.88
   1 -10   0   28.27    2.45
   1  10   1   27.08    1.62
  -1  10  -1   29.69    3.12
   1  10   1   33.34    3.07
  -1  10  -1   28.58    2.27
  -1 -10   1   29.66    3.33
  -1  10  -1   36.21    3.28
   1 -10  -1   29.43    2.47
   1  10   1   30.88    1.96
  -1  10  -2   36.17    2.49
   1  10   2   30.62    1.85
   1 -10  -2   30.10    2.41
  -1 -10   2   33.39    3.50
  -1  10  -2   33.77    3.07
  -1  10  -2   40.83    3.37
   1  10   2   33.53    3.23
  -1  10  -3   63.18    3.17
  -1  10  -3   65.91    3.97
   1  10   3   60.13    2.63
  -1 -10   3   61.65    4.42
  -1  10  -3   62.67    4.07
   1 -10  -3   59.46    3.15
   1  10   3   70.24    4.13
  -1  10  -4    4.63    1.52
  -1 -10   4    5.49    2.50
   1 -10  -4    4.38    2.64
   1  10   4    6.09    1.37
   1 -10  -4    2.82    1.56
  -1  10  -4    4.07    2.26
  -1  10  -4    2.08    2.07
   1 -10  -5   39.17    2.47
   1  10   5   48.50    3.43
  -1  10  -5   38.99    3.38
  -1 -10   5   45.79    3.79
   1  10   5   32.96    2.21
  -1  10  -5   40.05    2.50
   1  10   6    4.48    1.55
   1  10   6    3.11    2.14
  -1  10  -6    0.92    1.42
  -1  10  -6    4.34    2.20
  -1 -10   6    5.97    2.50
   1  10   7   -0.78    1.04
   1  10   7    1.33    2.22
  -1  10  -7    0.79    1.31
  -1 -10   7    0.61    2.60
   1  10   7    0.65    1.55
  -1  10  -7    0.46    2.11
   1  10   8    4.05    1.01
  -1  10  -8    5.47    1.55
  -1  10  -8    1.59    1.99
   1  10   9   17.66    2.74
  -1  10  -9   15.13    1.75
  -1  10  -9   16.33    2.52
  -1  10 -10    3.88    1.50
  -1  10 -10    6.06    2.16
   1  10  10    5.53    2.41
  -1  10 -11    9.02    2.40
   1  10  11   11.48    2.54
  -1  10 -12    2.55    2.15
   1  10  12    3.81    2.36
   1 -10 -13    0.59    2.22
  -1  10 -13    2.31    2.15
   1  10  13    0.22    2.41
   1  10  14   -0.23    2.44
  -1  10 -14    1.23    2.09
   1 -10 -14    3.40    2.61
  -1 -10  14    2.86    2.40
  -1 -10  14    1.36    2.60
   1  10  15    9.26    2.72
  -1  10 -15    6.21    2.22
   1 -10 -15    5.83    2.62
  -1 -10  15    6.31    2.57
   1  10  16   -2.12    2.53
  -1  10 -16    2.16    2.15
   1 -10 -16    4.08    2.78
  -1 -10  16    2.13    2.47
   1  10  17    8.84    2.73
  -1  10 -17    8.73    2.20
   1 -10 -17    3.88    2.59
  -1 -10  17   14.36    2.94
   1  10  18    2.69    2.56
   1 -10 -18   -3.29    2.83
  -1 -10  18   -0.82    2.47
  -1  10 -18    1.88    1.91
  -1 -10  19    0.56    2.37
  -1 -10  20   -2.54    2.65
  -1  11  18    0.22    2.30
   1  11 -17   -2.17    1.91
  -1  11  17    0.22    2.36
   1 -11  17   -0.67    2.77
  -1 -11 -17   -1.01    2.60
   1  11 -16   -0.19    1.90
  -1  11  16    0.87    2.23
   1 -11  16   -0.66    2.81
  -1 -11 -16    2.92    2.55
   1  11 -15    5.33    2.20
  -1  11  15    7.63    2.45
   1 -11  15    2.93    2.89
  -1 -11 -15    5.29    2.64
   1  11 -14    2.23    2.01
  -1 -11 -14   -1.19    2.47
  -1  11  14   -2.09    2.21
   1 -11  14   -0.96    2.64
   1 -11  14    2.17    2.76
   1  11 -13    8.73    2.42
   1 -11  13    8.39    3.02
  -1 -11 -13    9.57    2.65
  -1  11  13    6.57    2.36
   1 -11  13    9.63    3.07
   1 -11  13    2.86    2.85
   1 -11  12    1.05    2.78
   1  11 -12   -0.86    2.04
   1 -11  12    5.75    2.87
  -1 -11 -12   -0.53    2.25
   1 -11  12    1.26    2.59
  -1  11  12    1.01    2.09
   1  11 -11   -0.67    2.10
   1 -11  11    1.34    2.63
  -1  11  11    1.00    2.14
   1 -11  11    0.34    2.74
   1  11 -10    3.19    2.31
   1 -11  10    0.34    2.52
   1 -11  10    2.86    2.72
  -1  11  10    0.20    2.22
  -1  11   9   14.95    2.32
   1  11  -9   16.97    2.63
   1 -11   9   12.00    3.10
  -1 -11  -9   11.44    1.33
   1 -11   9   17.23    3.04
  -1  11   9   10.70    2.38
  -1  11   8    1.59    1.86
   1 -11   8    0.66    2.55
  -1 -11  -8    1.34    1.26
   1 -11   8    1.48    2.31
  -1  11   8    0.20    2.18
   1  11  -8    0.23    2.08
  -1  11   7   38.34    2.91
   1  11  -7   35.65    3.25
   1 -11   7   36.43    3.94
  -1 -11  -7   33.44    2.19
   1 -11   7   36.70    3.42
  -1  11   7   37.01    3.22
  -1  11   6    2.21    1.82
   1  11  -6    1.45    2.22
   1 -11   6   -2.58    2.67
  -1  11   6   -2.00    2.22
  -1 -11  -6    0.48    1.39
   1 -11   6    0.92    2.06
   1 -11   5   13.07    2.85
  -1 -11  -5   11.67    2.86
   1 -11   5   17.80    2.55
  -1 -11  -5   11.91    1.80
  -1  11   5   14.64    2.43
  -1  11   5   16.05    2.23
  -1 -11  -4    1.20    2.69
   1 -11   4   -0.31    2.54
  -1 -11  -4    0.85    1.62
   1 -11   4   -1.08    2.10
  -1  11   4   -1.83    2.15
  -1  11   4    1.23    1.75
  -1 -11  -3    7.86    2.82
   1 -11   3    7.50    2.89
  -1 -11  -3    5.45    1.83
   1 -11   3    6.19    2.09
  -1  11   3    8.73    2.37
  -1  11   3    5.62    1.71
  -1 -11  -2    2.44    2.67
  -1  11   2    1.80    0.61
  -1 -11  -2    5.77    1.96
   1 -11   2    5.75    2.21
  -1  11   2    3.44    1.68
  -1 -11  -1   45.78    4.13
  -1  11   1   41.32    2.84
  -1 -11  -1   39.44    2.93
   1 -11   1   47.92    3.25
  -1 -11   0    5.56    2.65
  -1  11   0    2.94    1.64
   1 -11   0    3.10    1.93
  -1  11   0    3.15    2.46
   1 -11  -1   51.82    3.15
  -1  11  -1   41.70    3.65
  -1 -11   1   49.99    4.31
  -1  11  -1   42.90    2.83
  -1 -11   2    4.06    2.91
  -1  11  -2    4.91    2.42
   1 -11  -2    3.79    1.94
  -1  11  -2    3.19    1.55
  -1 -11   3    5.39    2.78
  -1  11  -3    7.42    2.32
   1  11   3    4.63    1.26
   1 -11  -3    9.07    1.92
  -1  11  -3    6.77    1.72
  -1  11  -4    1.94    1.52
   1 -11  -4    5.74    2.72
  -1 -11   4    2.88    2.82
  -1  11  -4   -0.25    2.22
   1  11   4   -0.78    1.20
   1  11   4    0.72    2.30
   1 -11  -4    3.84    1.74
  -1  11  -5   15.05    1.82
   1 -11  -5   15.88    2.02
  -1 -11   5   19.35    3.40
  -1  11  -5   11.85    2.49
   1  11   5   10.82    2.68
   1  11   5   13.32    1.68
  -1  11  -6   -0.76    2.17
  -1 -11   6    0.65    2.58
   1  11   6    2.41    2.39
   1  11   6    2.29    1.45
  -1 -11   7   35.19    4.08
  -1  11  -7   40.56    3.53
   1  11   7   33.77    2.44
   1  11   8    0.94    2.35
  -1  11  -8    1.74    2.23
   1  11   8    2.54    1.58
   1  11   9   11.38    2.87
  -1  11  -9   16.21    2.68
   1  11   9   11.65    2.02
   1  11  10    1.19    2.45
  -1  11 -10    3.56    2.12
   1  11  11    2.36    2.45
  -1  11 -11   -2.83    2.38
   1  11  12   -0.48    2.49
  -1  11 -12    0.47    2.39
   1  11  13   11.63    2.78
  -1  11 -13    7.60    2.52
  -1 -11  13    5.85    3.02
   1  11  14    0.48    2.47
  -1  11 -14   -1.79    2.32
   1  11  15    7.30    2.59
  -1  11 -15    8.10    2.47
   1  11  16   -3.95    2.53
  -1  11 -16    0.21    2.29
  -1  11 -17   -0.21    2.22
  -1  11 -18   -1.23    2.27
  -1 -11  18    4.32    2.60
  -1 -12 -16    1.29    2.41
  -1  12  15   -1.32    2.34
   1  12 -15   -1.29    2.41
  -1  12  14    0.43    2.36
   1  12 -14   -0.44    2.34
  -1  12  13    2.15    2.34
   1  12 -13    2.73    2.39
  -1  12  12    1.06    2.30
   1  12 -12    7.02    2.63
  -1  12  11    6.93    2.45
   1  12 -11    2.19    2.45
  -1  12  10   -1.69    2.22
   1 -12  10   -1.12    2.75
   1  12 -10    3.75    2.63
  -1  12   9    5.03    2.32
   1  12  -9    3.28    2.67
   1 -12   9    6.01    2.91
  -1  12   8    2.11    2.13
   1  12  -8    1.02    2.68
   1 -12   8    3.59    2.85
   1 -12   8   -2.92    2.61
   1  12  -7   -2.84    2.48
   1 -12   7    2.13    3.05
  -1  12   7    0.21    2.14
   1 -12   7    3.08    2.69
  -1 -12  -7    1.17    1.53
   1  12  -6   -2.11    2.62
   1 -12   6    2.46    2.69
  -1  12   6    0.64    2.21
  -1 -12  -6   -0.26    1.51
   1 -12   6   -0.25    2.57
   1  12  -5    6.16    2.60
   1 -12   5   10.41    3.14
  -1  12   5    9.71    2.54
  -1 -12  -5    7.53    1.91
   1 -12   5    7.94    2.60
   1  12  -4    0.27    2.64
  -1 -12  -4    3.93    2.96
   1 -12   4   -1.39    2.67
  -1 -12  -4   -0.15    1.73
   1 -12   4    0.47    2.29
  -1  12   4   -1.75    2.35
  -1 -12  -3   17.23    3.48
   1 -12   3   21.94    3.48
  -1  12   3   20.23    2.97
   1 -12   3   18.40    2.69
  -1 -12  -3   21.36    2.36
  -1  12   2    1.44    2.67
  -1 -12  -2    1.99    2.69
   1 -12   2    3.45    2.26
  -1 -12  -2    3.30    2.06
  -1  12   1    4.30    2.77
  -1 -12  -1    3.37    2.90
  -1 -12  -1    4.04    2.09
   1 -12   1    2.90    2.14
  -1  12   0    3.69    2.62
  -1 -12   0    7.46    3.04
  -1 -12   0    0.39    2.03
   1 -12   0    2.37    2.14
  -1  12  -1    6.20    2.80
  -1 -12   1    0.34    2.84
   1 -12  -1    8.07    2.25
  -1 -12   1    6.46    2.33
  -1  12  -2    3.91    2.56
  -1 -12   2    4.47    2.99
  -1 -12   2    1.26    2.29
   1 -12  -2    3.42    2.02
  -1  12  -3   15.82    3.13
  -1 -12   3   15.19    3.33
   1 -12  -3   19.73    2.40
  -1 -12   3   17.74    2.80
  -1  12  -4    1.38    2.59
  -1 -12   4    1.75    2.90
   1  12   4    0.26    2.55
   1 -12  -4    0.63    1.73
   1  12   5    6.42    2.64
  -1  12  -5    4.69    2.63
  -1 -12   5    5.65    3.05
   1  12   6   -1.28    2.54
  -1  12  -6   -0.83    2.44
  -1 -12   6   -1.07    3.05
  -1  12  -7   -0.27    2.54
   1  12   7   -1.01    2.55
   1  12   8    2.25    2.45
  -1  12  -8    2.94    2.51
   1  12   9    4.02    2.63
  -1  12  -9    3.14    2.55
   1  12  10   -1.25    2.58
  -1  12 -10   -0.52    2.65
   1  12  11    7.95    2.71
  -1  12 -11    9.20    2.86
   1  12  12   -0.75    2.40
  -1  12 -12    0.25    2.57
  -1  12 -13   -0.75    2.60
  -1  12 -14    1.21    2.52
  -1  12 -15   -0.24    2.39
  -1  12 -16   -0.92    2.43
  -1  13  11    0.66    2.35
  -1  13  10    0.22    2.29
  -1  13   9    0.44    2.42
  -1  13   8    1.99    2.37
   1  13  -8    0.83    2.64
  -1  13   7    3.34    2.25
  -1  13   6   -0.89    2.20
   1 -13   6    6.93    2.82
  -1  13   5    0.23    2.31
   1 -13   5   -0.26    2.77
  -1  13   4    6.20    2.52
  -1 -13  -4    6.68    2.06
   1 -13   4    5.97    2.89
  -1  13   3    3.01    2.55
   1 -13   3    5.76    2.76
  -1 -13  -3    2.61    2.07
  -1  13   2    2.10    2.58
  -1 -13  -2    4.43    2.20
   1 -13   2    4.60    2.50
   1 -13   1   18.95    2.92
  -1 -13  -1   23.84    2.78
  -1 -13   0    1.85    2.28
   1 -13   0    1.69    2.28
  -1 -13   1   22.80    3.03
   1 -13  -1   23.67    2.84
  -1 -13   2    2.25    2.55
   1 -13  -2    3.83    2.31
   1  13   3    2.73    2.74
  -1 -13   3    3.75    2.69
   1 -13  -3    6.42    2.19
   1  13   4    5.43    2.99
  -1 -13   4   -0.24    2.62
   1  13   5   -1.08    2.81
  -1 -13   5    1.51    2.66
   1  13   6    1.61    2.83
  -1 -13   6    3.62    2.79
   1  13   7    4.22    2.75
  -1  14   3    0.72    2.44
  -1  14   2   -0.48    2.53
   1 -14   2    3.88    2.71
  -1  14   1   -2.95    2.48
   1 -14   1    1.64    2.57
   1 -14   0    7.82    2.69
  -1 -14   0   10.56    2.61
  -1 -14   1    8.34    2.80
  -1 -14   2    2.60    2.58
  -2   0   0  146.37    4.00
  -2   0   0  140.85    4.00
   2   0   1 1647.04   39.18
   2   0  -1 1597.87   39.15
   2   0  -1 1652.08   38.82
  -2   0   1 1619.14   39.17
  -2   0  -1 1607.11   39.19
  -2   0  -1 1683.49   39.16
   2   0   2 2286.35   52.72
  -2   0  -2 2248.26   52.66
   2   0  -2 2241.54   52.69
  -2   0   2 2262.07   52.73
   2   0  -2 2097.18   52.41
  -2   0  -2 2211.13   52.48
  -2   0   3  475.44   12.02
   2   0  -3  486.98   11.67
  -2   0  -3  472.08   11.84
   2   0  -4  898.33   21.46
  -2   0  -4  857.20   21.57
   2   0  -4  888.19   21.75
   2   0  -4  900.24   21.25
  -2   0   5  299.19    8.21
  -2   0  -5  320.34    8.16
  -2   0   5  314.37    7.69
   2   0  -5  322.26    8.04
   2   0  -5  306.73    8.31
  -2   0  -5  320.23    8.09
  -2   0   6  100.21    3.31
  -2   0  -6  112.66    3.34
  -2   0   6  103.78    2.73
   2   0  -6  103.50    3.15
  -2   0  -6  110.63    3.19
   2   0  -6  103.97    3.45
  -2   0   7    9.38    0.93
   2   0  -7   10.31    1.06
   2   0  -7    8.34    0.89
  -2   0  -7    9.12    0.81
  -2   0  -7    9.67    1.01
  -2   0   7    9.25    0.45
  -2   0   8  510.74   12.92
   2   0  -8  485.44   12.80
  -2   0  -8  519.02   12.72
  -2   0   8  504.59   13.01
   2   0  -8  524.98   13.29
  -2   0  -8  488.85   12.98
   2   0  -9   10.83    1.31
   2   0  -9    8.86    1.03
  -2   0   9    9.70    1.12
   2   0   9   11.01    1.04
  -2   0   9    9.12    1.02
  -2   0  -9   12.13    1.29
   2   0 -10  112.70    4.12
  -2   0 -10  120.00    3.99
   2   0  10  117.82    3.68
   2   0 -10  112.38    3.76
  -2   0  10  113.98    3.89
  -2   0  10  113.10    3.90
  -2   0  10  111.80    2.92
  -2   0  11  101.55    3.82
   2   0 -11  101.74    3.67
   2   0  11  113.37    3.61
  -2   0 -11  111.18    3.88
   2   0 -11  109.12    4.11
  -2   0  12  163.88    5.31
   2   0 -12  160.82    5.12
   2   0  12  167.24    4.97
  -2   0 -12  158.69    5.33
   2   0 -12  158.57    5.63
  -2   0  13   95.49    3.89
   2   0 -13  105.59    3.81
   2   0  13  103.40    3.55
  -2   0 -13   92.56    3.80
   2   0 -13  107.82    4.31
  -2   0  14  278.06    8.30
   2   0 -14  265.93    8.01
   2   0  14  274.07    7.75
  -2   0 -14  293.40    8.33
   2   0 -14  276.46    8.71
  -2   0  15  120.11    4.55
   2   0  15  118.00    3.99
  -2   0 -15  109.95    4.34
   2   0 -15  113.87    4.24
   2   0 -16   16.78    1.91
   2   0  16   18.25    1.64
  -2   0  16   20.06    2.14
  -2   0 -16   20.95    2.07
   2   0 -17   35.65    2.46
  -2   0 -17   36.67    2.67
   2   0  17   34.47    2.18
  -2   0  17   36.63    2.77
   2   0 -17   39.91    3.14
  -2   0  17   32.43    1.17
   2   0 -18    2.93    1.90
   2   0 -18    4.58    1.65
  -2   0  18    3.03    1.99
   2   0  18    5.23    1.40
  -2   0  18    4.51    0.54
  -2   0 -18    3.94    1.82
   2   0 -19   20.93    2.92
   2   0 -19   18.70    2.17
   2   0  19   18.98    1.87
  -2   0  19   18.28    2.46
  -2   0 -19   19.65    2.36
  -2   0  19   14.41    0.70
  -2   0 -20   57.39    3.41
   2   0 -20   54.59    3.28
   2   0  20   54.64    2.78
  -2   0  20   45.80    3.27
   2   0 -20   47.45    3.61
  -2   0 -20   46.01    3.49
   2   0 -21   18.95    2.29
   2   0 -21   17.40    2.75
  -2   0 -21   15.32    2.54
  -2   0 -21   20.40    2.80
   2   0  21   18.48    1.92
   2   0 -22   18.81    2.79
  -2   0 -22   18.06    2.80
   2   0  22   14.06    1.94
   2   0  23    7.44    1.60
  -2   0 -23    7.96    2.41
   2   0 -23    5.21    2.61
   2   0  24    3.25    1.54
  -2   0 -24    1.19    2.34
   2   0 -24    2.11    2.29
   2   0  25   -0.82    1.46
   2   0 -25    1.26    2.28
  -2   0 -25   -0.92    2.51
   2   0 -26    2.30    2.62
  -2   0 -26   -3.53    2.61
   2   0 -27    2.05    2.49
  -2   0 -27   -0.33    2.53
   2   0 -28   -3.89    2.85
   2   1 -28    2.34    2.74
   2   1 -27    0.32    2.55
  -2  -1 -27    0.70    2.83
   2  -1  26    3.83    1.98
  -2  -1 -26    3.36    2.67
   2   1 -26    0.62    2.38
  -2   1  25   -1.48    2.57
   2  -1  25    0.63    1.89
   2   1 -25    2.38    2.45
  -2  -1 -25    4.81    2.86
   2   1 -24    3.70    2.47
  -2   1  24    5.68    2.60
   2  -1  24    5.12    1.98
   2  -1  24    6.31    1.65
  -2  -1 -24    1.83    2.27
   2   1 -23    2.45    2.12
  -2   1  23    1.58    2.38
   2  -1  23    3.18    1.73
   2  -1  23    2.21    1.54
  -2  -1 -23    2.04    2.38
   2   1 -22   17.13    2.71
   2  -1  22   11.36    1.88
  -2   1  22   15.93    2.59
   2  -1  22   13.30    1.80
  -2  -1 -22   14.63    2.65
  -2  -1 -21    0.61    2.05
   2   1 -21    2.47    2.23
   2   1 -21    3.72    2.00
   2  -1  21    2.00    1.72
  -2   1  21    1.64    2.05
   2  -1  21    2.77    1.40
  -2  -1 -21    1.61    2.13
  -2  -1 -20    1.36    1.90
   2   1 -20    0.47    1.98
   2   1 -20    2.30    1.90
   2  -1  20    3.03    1.67
  -2   1  20    3.29    1.94
   2  -1  20    2.61    1.40
  -2  -1 -20    4.06    2.21
  -2  -1 -19    5.17    1.83
   2  -1  19    6.89    1.75
  -2  -1 -19   10.27    2.13
   2   1 -19   12.87    2.14
  -2   1  19    9.31    2.09
   2  -1  19   10.72    1.58
   2   1 -19   10.02    2.22
   2   1 -18   75.65    4.08
  -2  -1 -18   75.30    4.05
   2  -1  18   79.56    3.42
   2   1 -18   78.18    3.66
  -2   1  18   72.71    3.82
  -2  -1 -18   78.45    3.90
   2  -1  18   75.47    3.23
   2   1 -17   24.46    2.45
  -2   1  17   31.03    2.43
   2   1 -17   25.63    2.26
   2  -1  17   26.06    2.03
  -2  -1 -17   30.06    2.47
   2  -1  17   25.99    1.96
   2   1 -16  169.24    6.46
   2   1 -16  182.91    6.07
  -2   1  16  190.70    6.30
   2  -1  16  184.09    5.85
  -2  -1 -16  183.48    6.23
   2  -1  16  183.43    5.74
   2   1 -15   92.46    4.04
   2  -1  15   85.91    3.48
   2   1 -15   86.19    3.68
  -2   1  15   88.60    3.82
  -2  -1 -15   89.79    3.85
   2  -1  15   91.88    3.48
   2   1 -14   13.25    1.52
   2  -1  14   13.34    1.58
  -2   1  14   13.59    1.75
  -2  -1 -14   15.04    1.74
   2   1 -14   12.59    1.80
  -2   1  13    2.77    1.35
   2  -1  13    3.83    1.31
  -2  -1 -13    1.05    1.22
   2   1 -13    1.18    1.19
   2   1 -12   72.98    3.18
   2  -1  12   72.11    2.91
  -2   1  12   70.82    3.06
   2   1 -12   71.54    2.97
   2  -1  12   69.38    3.00
  -2  -1 -12   72.25    3.17
  -2   1  12   67.25    3.05
   2   1 -11    8.10    1.28
   2   1 -11    8.06    1.24
   2  -1  11    7.96    1.29
   2  -1  11    7.32    1.26
  -2   1  11    7.95    1.29
  -2   1  11    8.46    1.27
  -2  -1 -11    6.14    1.27
   2  -1  10  302.33    8.42
  -2   1  10  323.36    8.45
   2  -1  10  305.91    8.48
   2   1 -10  308.59    8.45
   2   1 -10  306.82    8.68
  -2  -1 -10  317.76    8.65
   2  -1   9  102.39    3.43
  -2  -1  -9  104.08    3.00
  -2  -1  -9   98.06    3.51
   2   1  -9   91.82    3.32
   2  -1   9   93.22    3.36
  -2   1   9   88.25    3.22
   2   1  -9  103.58    3.55
  -2  -1  -8  242.58    6.58
  -2  -1  -8  242.95    6.27
   2  -1   8  238.93    6.67
  -2  -1  -8  248.30    6.81
   2   1  -8  224.63    6.58
   2  -1   8  239.36    6.63
  -2   1   8  232.72    6.52
   2   1  -8  232.57    6.71
  -2  -1  -7  191.35    5.45
   2  -1   7  197.59    5.59
  -2  -1  -7  197.10    5.21
  -2  -1  -7  202.22    5.68
   2  -1   7  190.26    5.48
  -2   1   7  190.71    5.37
   2   1  -7  197.14    5.59
  -2  -1  -6  362.83    9.75
   2   1  -6  368.32    9.65
   2  -1   6  368.85    9.55
  -2   1   6  369.74    9.47
   2  -1   6  379.47    9.75
  -2   1   6  379.26    9.35
   2  -1   6  370.69    9.73
  -2  -1  -6  381.62    9.66
  -2  -1  -5  408.26   10.62
   2   1  -5  410.13   10.45
   2  -1   5  422.45   10.62
  -2   1   5  422.73   10.28
   2  -1   5  402.14   10.37
  -2   1   5  410.18   10.28
   2  -1   5  415.11   10.63
  -2  -1  -5  412.00   10.52
   2  -1   4  313.28    7.99
  -2   1   4  303.09    7.70
  -2  -1  -4  303.84    7.96
   2  -1   4  295.71    7.65
  -2   1   4  310.49    7.56
   2  -1   4  313.60    7.81
   2   1  -4  316.66    7.77
   2   1  -3  947.46   23.02
  -2   1   3  938.25   22.88
   2  -1   3  962.15   23.12
  -2   1   3  967.97   22.62
   2  -1   3  951.19   22.73
   2  -1   3  923.36   22.90
  -2   1   3  929.75   22.90
   2   1  -2 6808.91  160.07
  -2   1   2 6783.17  160.07
  -2   1   2 6867.20  159.99
   2  -1   2 6791.62  160.13
   2  -1   2 6752.43  159.67
  -2  -1  -2 6709.18  159.71
  -2   1   2 6752.07  159.93
   2  -1   2 6793.25  159.72
  -2   1   2 6792.93  159.95
  -2   1   1  453.62   11.24
   2   1  -1  458.38   11.33
  -2   1   1  447.00   11.27
  -2   1   1  441.66   11.20
  -2   1   1  447.02   11.27
   2  -1   1  461.09   11.02
   2   1   0    0.30    0.51
  -2   1   0    0.44    0.49
  -2   1   0    0.51    0.47
  -2   1   0    0.04    0.43
  -2   1   0    0.74    0.35
  -2   1   0   -0.18    0.46
  -2   1  -1  429.64   10.65
  -2   1  -1  430.41   10.74
  -2   1  -1  405.96   10.67
  -2   1  -1  435.45   10.60
   2   1   1  425.74   10.70
   2   1   1  421.15   10.73
  -2   1  -1  427.99   10.39
   2  -1  -2 6353.75  154.53
  -2   1  -2 6419.38  154.64
   2   1   2 6591.16  154.71
  -2   1  -2 6496.29  154.73
  -2   1  -2 6621.28  154.30
  -2   1  -2 6698.52  154.57
   2   1   2 6579.53  154.71
   2  -1  -3  937.75   22.65
  -2   1  -3  967.12   22.94
   2   1   3  957.44   23.14
  -2  -1   3  953.14   22.85
   2  -1  -3  947.71   22.95
   2   1   3  945.24   23.08
  -2   1  -3  971.64   22.79
   2   1   3  931.16   22.71
   2  -1  -3  956.11   22.95
   2   1   4  448.07   11.11
   2  -1  -4  453.66   11.10
  -2  -1   4  463.22   11.25
  -2   1  -4  455.03   11.23
   2  -1  -4  457.70   11.70
   2   1   4  447.23   11.41
  -2   1  -5  365.70    9.40
  -2  -1   5  377.60    9.38
   2  -1  -5  363.64    9.84
   2  -1  -5  370.67    9.26
   2  -1  -6  417.64   11.07
  -2   1  -6  422.59   10.64
   2  -1  -6  414.20   10.51
  -2  -1   6  418.57   10.61
   2  -1  -7  168.96    4.70
  -2   1  -7  169.47    4.83
   2  -1  -7  158.87    5.17
  -2  -1   7  166.19    4.75
   2  -1  -8  242.85    6.75
  -2   1  -8  253.11    6.89
  -2  -1   8  248.24    6.83
   2  -1  -8  255.85    7.38
   2  -1  -9  123.80    3.90
  -2   1  -9  123.26    4.02
   2  -1  -9  120.03    4.37
  -2   1 -10  273.63    7.79
   2  -1 -10  277.92    7.68
   2  -1 -10  285.34    8.34
   2  -1 -11    4.25    1.05
  -2   1 -11    3.70    1.07
   2  -1 -11    3.01    1.22
  -2   1 -12   62.69    2.71
   2  -1 -12   56.56    2.53
   2  -1 -12   54.77    3.06
   2  -1 -13    0.33    1.14
  -2   1 -13    3.37    1.26
   2  -1 -13    1.93    1.51
   2  -1 -14   17.90    1.70
  -2   1 -14   20.51    1.86
   2  -1 -14   22.24    2.31
   2  -1 -15   80.84    3.45
  -2   1 -15   83.65    3.65
   2  -1 -15   86.99    4.19
  -2   1 -16  182.22    6.13
   2  -1 -16  186.65    6.09
   2  -1 -16  173.37    6.74
  -2   1 -17   27.54    2.42
   2  -1 -17   31.92    2.41
   2  -1 -17   29.01    2.87
   2  -1 -18   95.34    4.01
  -2   1 -18   86.89    4.13
   2  -1 -19   11.21    2.38
   2  -1 -19   11.24    2.01
  -2   1 -19    7.48    1.86
   2  -1 -20    4.29    2.18
  -2   1 -20    2.43    1.76
   2  -1 -20    2.13    1.93
  -2   1 -21    7.02    2.13
   2  -1 -21   -1.86    1.91
   2   1  21    2.63    2.08
   2  -1 -21    2.82    2.26
   2  -1 -22   15.04    2.79
  -2   1 -22   15.96    2.65
   2   1  22   16.35    2.67
   2  -1 -23    1.85    2.35
  -2   1 -23   -1.09    2.09
   2   1  23    0.22    2.25
   2  -1 -24    8.38    2.71
  -2   1 -24    6.01    2.44
   2   1  24    4.92    2.62
   2  -1 -25    2.68    2.73
  -2   1 -25    0.90    2.39
   2   1  25   -2.71    2.66
   2  -1 -26    1.04    2.81
  -2   1 -26    0.31    2.47
   2   1  26    5.43    2.63
   2  -1 -27   -2.88    2.79
  -2   1 -27    1.93    2.79
   2   1  27   -1.07    2.89
   2   2 -29   -3.63    2.74
   2  -2  28    0.19    2.18
   2   2 -28    1.27    2.46
   2  -2  27   -0.93    2.08
   2   2 -27   -0.30    2.64
  -2   2  27   -1.83    2.55
  -2  -2 -26    3.17    2.74
   2   2 -26    1.46    2.29
   2  -2  26   -1.65    2.09
  -2  -2 -26    3.30    1.84
  -2   2  26   -2.52    2.53
  -2  -2 -25    3.04    2.73
  -2   2  25    4.11    2.54
   2   2 -25    3.37    2.30
   2  -2  25    2.34    2.11
  -2  -2 -25    4.82    1.79
  -2  -2 -24   -0.32    2.65
  -2   2  24    0.92    2.38
   2  -2  24   -0.13    1.45
   2   2 -24    0.27    2.12
   2  -2  24    0.87    1.92
  -2   2  24    2.31    1.22
  -2  -2 -24    1.56    1.58
  -2  -2 -23    6.44    2.68
  -2   2  23    5.74    2.37
   2  -2  23    9.33    2.55
   2  -2  23    4.69    1.59
   2   2 -23    3.33    2.16
   2  -2  23    5.60    2.05
  -2  -2 -23    4.70    1.71
   2   2 -22    6.60    2.32
   2  -2  22    8.76    2.00
  -2  -2 -22    7.27    2.35
   2  -2  22    8.18    1.63
  -2   2  22   11.14    2.41
   2  -2  22   14.41    2.55
   2  -2  21    2.41    1.90
  -2   2  21   -0.40    1.94
   2  -2  21    0.44    1.95
  -2  -2 -21    1.11    2.09
   2   2 -21    0.23    1.79
   2  -2  21   -0.13    1.40
   2  -2  20   41.71    3.23
  -2   2  20   41.38    3.13
   2   2 -20   42.10    3.01
   2  -2  20   46.08    2.90
   2  -2  20   44.54    2.52
   2   2 -20   43.69    3.33
  -2  -2 -20   43.06    3.55
   2  -2  19   25.30    2.29
  -2   2  19   19.30    2.23
   2   2 -19   29.45    2.55
   2  -2  19   27.47    2.63
   2   2 -19   22.89    2.57
  -2  -2 -19   25.47    2.86
   2  -2  19   22.47    1.86
  -2  -2 -18    8.60    2.20
   2   2 -18    7.95    1.89
  -2  -2 -18    8.13    2.08
   2  -2  18   11.67    2.15
  -2   2  18    9.19    2.11
   2  -2  18    8.14    1.50
   2   2 -18    9.85    1.74
   2  -2  18    7.86    1.90
   2   2 -17    2.36    1.53
   2  -2  17    2.33    1.28
   2   2 -17    0.15    1.38
  -2  -2 -17    1.76    1.87
   2  -2  17    1.68    1.56
  -2   2  17    0.47    1.72
   2  -2  17    2.80    1.77
   2  -2  16   37.12    2.22
   2   2 -16   35.20    2.61
   2  -2  16   37.41    2.45
  -2  -2 -16   36.02    2.58
   2  -2  16   37.30    2.66
  -2   2  16   35.24    2.53
   2   2 -16   33.55    2.37
   2  -2  15  155.94    5.08
  -2  -2 -15  152.80    5.00
   2   2 -15  145.12    5.53
   2  -2  15  160.32    5.32
  -2  -2 -15  156.54    5.65
   2  -2  15  162.44    5.62
  -2   2  15  156.14    5.42
   2   2 -15  149.20    5.29
   2  -2  14  126.51    4.36
  -2  -2 -14  126.68    4.24
   2   2 -14  121.54    4.70
   2  -2  14  126.88    4.55
  -2  -2 -14  134.22    4.88
   2  -2  14  127.05    4.83
  -2   2  14  127.14    4.60
   2  -2  13  125.70    4.25
  -2  -2 -13  127.01    4.11
   2   2 -13  120.56    4.50
   2  -2  13  123.26    4.38
  -2  -2 -13  120.75    4.59
   2  -2  13  122.35    4.54
  -2   2  13  119.09    4.35
   2  -2  12   77.19    3.14
  -2  -2 -12   83.44    3.01
   2   2 -12   79.79    3.32
   2  -2  12   77.21    3.30
  -2  -2 -12   82.79    3.46
   2  -2  12   77.54    3.33
  -2   2  12   87.18    3.31
   2  -2  11  344.60    9.33
  -2  -2 -11  338.02    9.12
   2   2 -11  344.22    9.48
   2  -2  11  342.35    9.46
  -2  -2 -11  342.92    9.69
  -2   2  11  334.67    9.29
   2  -2  11  343.59    9.52
   2  -2  10  202.57    6.03
  -2  -2 -10  200.14    5.82
   2   2 -10  203.31    6.06
  -2  -2 -10  207.93    5.39
   2  -2  10  212.34    6.18
  -2  -2 -10  204.68    6.34
   2  -2  10  200.36    6.14
  -2   2  10  200.63    5.93
   2  -2   9   47.60    2.27
  -2  -2  -9   51.43    2.07
   2   2  -9   52.84    2.20
  -2  -2  -9   48.41    1.69
   2  -2   9   52.17    2.41
  -2  -2  -9   50.50    2.44
   2  -2   9   50.73    2.28
  -2   2   9   48.07    2.12
   2   2  -8  113.70    2.91
   2  -2   8  109.87    3.76
   2   2  -8  115.32    3.62
  -2  -2  -8  113.33    3.55
  -2  -2  -8  112.86    3.94
   2  -2   8  121.20    3.93
  -2  -2  -8  112.62    3.20
   2  -2   8  115.08    3.76
  -2   2   8  110.99    3.56
   2  -2   7    9.13    1.13
  -2  -2  -7   10.66    1.19
   2  -2   7    8.35    0.92
  -2  -2  -7    7.87    0.84
   2  -2   7    8.60    1.04
  -2   2   7    7.46    0.86
   2   2  -7    5.99    0.77
   2  -2   6  466.12   11.91
  -2   2   6  433.43   12.05
   2   2  -6  451.05   11.48
   2  -2   6  473.96   11.68
  -2   2   6  455.21   11.49
   2  -2   6  461.07   11.94
   2  -2   6  462.52   12.13
  -2  -2  -6  456.47   11.64
  -2  -2  -6  474.59   12.03
   2  -2   5 1115.26   27.25
  -2   2   5 1145.54   27.09
   2  -2   5 1148.14   27.80
  -2  -2  -5 1118.40   27.33
   2  -2   5 1125.21   27.57
   2  -2   5 1128.79   27.17
   2  -2   5 1147.64   27.62
  -2   2   5 1086.60   27.76
   2   2  -5 1121.24   27.06
  -2   2   4  255.63    6.49
   2  -2   4  254.50    7.02
  -2   2   4  253.70    7.16
   2   2  -4  259.17    6.45
   2  -2   4  257.30    7.14
   2   2  -4  253.24    6.41
  -2   2   4  255.10    6.89
   2  -2   4  265.75    7.05
   2  -2   4  254.36    6.60
  -2   2   3   40.61    1.46
  -2   2   3   40.78    1.73
   2  -2   3   37.43    1.76
  -2  -2  -3   39.54    1.59
   2  -2   3   42.17    1.61
  -2   2   3   40.07    1.31
   2   2  -3   43.57    1.37
  -2   2   3   37.49    1.72
  -2   2   3   42.83    1.95
   2  -2   3   43.39    1.50
   2  -2   3   40.28    1.81
   2   2  -3   43.86    1.66
   2   2  -2  110.52    2.97
  -2   2   2  103.60    3.36
  -2   2   2  111.02    3.53
  -2   2   2  105.36    2.76
  -2   2   2  105.73    3.30
   2  -2   2  109.29    3.40
  -2   2   2  105.68    3.34
   2  -2   2  106.48    3.19
  -2  -2  -2  109.72    3.19
   2   2  -2  106.09    3.21
   2  -2   2  105.32    3.03
  -2   2   2  106.43    3.06
  -2   2   1  392.31    9.87
   2  -2   1  389.75    9.78
  -2   2   1  389.03    9.88
  -2  -2  -1  398.99    9.96
   2   2  -1  397.96    9.98
  -2   2   1  397.90   10.15
   2  -2   1  394.02   10.19
  -2   2   1  397.35   10.15
  -2   2   1  400.23   10.09
   2  -2   1  381.92    9.96
  -2   2   0 1111.91   27.01
   2  -2   0 1093.07   26.64
  -2   2   0 1128.84   27.02
   2  -2   0 1103.61   26.86
  -2   2   0 1128.34   26.88
   2   2   0 1118.41   26.84
  -2   2   0 1093.26   26.68
  -2   2   0 1112.91   26.85
  -2   2  -1  463.91   11.48
  -2   2  -1  466.75   11.70
  -2   2  -1  462.45   11.84
  -2   2  -1  470.02   11.87
   2   2   1  454.82   11.67
  -2   2  -1  472.63   11.66
  -2   2  -2   97.41    3.09
  -2   2  -2   95.16    2.57
  -2   2  -2   93.71    2.98
  -2   2  -2   93.23    2.69
   2   2   2   87.59    2.92
  -2  -2   2   93.39    2.91
   2   2   3   77.96    2.53
  -2   2  -3   78.64    2.28
   2  -2  -3   74.44    2.30
  -2   2  -3   76.48    2.62
   2  -2  -3   78.16    2.19
   2   2   3   75.87    2.45
  -2   2  -3   79.16    2.74
  -2   2  -3   75.17    2.31
   2   2   3   77.30    2.63
  -2  -2   3   80.53    2.57
  -2  -2   3   78.52    2.09
  -2   2  -4  279.70    7.18
   2   2   4  277.96    7.33
  -2   2  -4  264.04    7.47
  -2  -2   4  280.95    7.05
   2  -2  -4  280.99    7.09
   2  -2  -4  278.94    7.83
  -2  -2   4  281.80    7.44
   2   2   4  277.82    7.37
   2  -2  -4  284.06    7.12
  -2  -2   4  291.43    6.99
   2  -2  -5 1191.38   28.51
   2  -2  -5 1167.82   29.27
   2   2   5 1208.59   28.70
  -2  -2   5 1228.84   28.84
   2  -2  -5 1181.78   28.43
  -2  -2   5 1212.77   28.40
   2   2   5 1192.27   28.72
  -2   2  -5 1191.98   28.60
  -2  -2   5 1126.46   28.39
   2  -2  -6  413.75   10.68
  -2  -2   6  423.36   10.93
   2  -2  -6  435.42   11.42
  -2   2  -6  408.72   10.75
   2   2   6  432.12   10.77
   2  -2  -6  431.87   10.52
  -2  -2   6  422.35   10.53
   2   2   6  428.73   10.87
  -2   2  -7    2.52    0.87
   2  -2  -7    5.21    0.79
   2  -2  -7    2.68    0.99
  -2  -2   7    3.29    0.56
  -2   2  -8  137.93    4.21
   2  -2  -8  139.18    4.14
   2  -2  -8  128.52    4.69
  -2  -2   8  135.19    3.92
  -2   2  -9   48.13    2.15
   2  -2  -9   50.23    2.11
   2  -2  -9   46.86    2.60
  -2   2 -10  229.90    6.42
   2  -2 -10  223.27    6.31
   2  -2 -10  219.99    7.06
   2   2  11  327.79    9.52
  -2   2 -11  350.19    9.40
   2  -2 -11  342.49    9.32
   2  -2 -11  342.28   10.14
  -2   2 -12   92.18    3.58
   2  -2 -12   87.78    3.46
   2   2  12   98.66    3.77
   2  -2 -12   98.21    4.24
   2   2  13  114.38    4.49
   2  -2 -13  121.34    4.31
  -2   2 -13  129.08    4.40
   2  -2 -13  124.35    5.10
   2   2  14  146.72    5.31
  -2   2 -14  141.94    5.11
   2  -2 -14  153.56    5.10
   2  -2 -14  153.53    5.95
   2   2  15  155.17    5.62
  -2   2 -15  163.22    5.51
   2  -2 -15  149.43    5.31
   2  -2 -16   34.10    2.41
  -2   2 -16   35.75    2.36
   2   2  16   33.12    2.54
   2  -2 -16   39.78    3.23
   2  -2 -17    3.44    2.22
   2   2  17    2.52    1.75
  -2   2 -17    1.41    1.68
   2  -2 -17    3.18    1.59
   2  -2 -18    7.54    2.23
   2   2  18    7.94    1.84
  -2   2 -18    8.40    1.87
   2  -2 -18   10.59    1.83
   2  -2 -19   18.09    2.66
  -2   2 -19   17.54    2.25
   2   2  19   17.95    2.36
   2  -2 -19   19.66    2.27
   2  -2 -20   49.40    3.25
  -2   2 -20   49.82    3.26
   2   2  20   47.20    3.27
   2  -2 -20   49.22    4.00
   2  -2 -21    0.38    1.85
   2   2  21    2.41    2.02
   2  -2 -21    2.11    2.37
   2   2  22   11.41    2.30
   2  -2 -22    8.82    2.73
   2   2  23    7.30    2.38
   2  -2 -23    4.93    2.48
  -2   2 -24   -0.82    2.13
   2  -2 -24    4.78    2.74
   2   2  24    2.09    2.29
   2  -2 -25    2.13    2.72
   2   2  25    3.37    2.55
  -2   2 -25    5.21    2.61
   2  -2 -26    2.57    3.01
   2   2  26    0.50    2.58
  -2   2 -26   -1.82    2.55
   2  -2 -27   -3.41    3.04
  -2   2 -27    2.20    2.72
   2   3 -29    0.94    2.52
   2  -3  28    2.32    2.34
   2   3 -28    0.30    2.38
   2  -3  27    0.21    2.24
   2   3 -27    0.29    2.23
  -2   3  27   -2.82    2.74
  -2   3  26    0.74    2.45
   2   3 -26    1.11    2.26
   2  -3  26    4.46    2.38
  -2  -3 -26    1.45    2.78
  -2   3  25   -0.24    2.55
  -2  -3 -25   -1.31    1.60
   2   3 -25    1.59    2.22
   2  -3  25    0.20    2.22
  -2  -3 -25    3.50    2.71
  -2   3  24    7.72    2.54
  -2  -3 -24    8.33    1.85
   2   3 -24    5.07    2.16
   2  -3  24    7.17    2.43
  -2  -3 -24    8.77    3.18
   2   3 -23    0.24    2.03
  -2   3  23    3.93    2.29
  -2  -3 -23    1.51    1.42
  -2   3  23    1.50    0.90
   2  -3  23    1.14    2.00
   2  -3  23    0.81    1.42
  -2   3  22    1.86    2.20
  -2  -3 -22    3.05    1.45
   2   3 -22    4.14    1.95
   2  -3  22    5.87    1.64
   2  -3  22    5.71    2.21
  -2   3  22    5.61    0.98
  -2   3  21    4.29    2.00
  -2  -3 -21    6.64    1.56
   2   3 -21    8.03    2.16
   2  -3  21    7.22    1.58
   2  -3  21    7.70    1.96
  -2   3  20    2.57    1.98
  -2  -3 -20    2.09    1.33
   2   3 -20    4.29    1.68
   2  -3  20    1.94    1.44
   2  -3  20    5.37    1.75
  -2   3  19   12.29    2.14
  -2  -3 -19   12.59    1.60
   2   3 -19   13.43    2.02
   2  -3  19   14.75    2.28
   2  -3  19   11.07    1.67
   2  -3  18   -0.12    1.32
  -2  -3 -18    0.22    1.14
  -2   3  18    1.14    1.61
   2   3 -18   -0.54    1.64
   2  -3  18    0.49    1.62
   2  -3  17    9.05    1.47
  -2   3  17   12.10    1.91
  -2  -3 -17    9.53    1.35
   2  -3  17    7.65    1.88
   2   3 -17    6.03    1.67
  -2  -3 -16  140.20    4.62
  -2   3  16  153.76    5.24
   2   3 -16  135.66    5.16
   2  -3  16  128.77    4.78
   2  -3  16  151.67    5.34
  -2  -3 -15   39.61    2.07
   2   3 -15   36.82    2.42
  -2   3  15   36.48    2.46
   2  -3  15   40.63    2.32
   2  -3  15   41.51    2.63
   2  -3  14   22.03    2.10
  -2   3  14   23.16    1.97
   2   3 -14   16.85    1.80
  -2  -3 -14   19.49    1.48
   2  -3  14   15.77    1.64
  -2  -3 -13  103.82    3.52
  -2  -3 -13   99.31    4.44
   2   3 -13   98.17    3.82
  -2   3  13  106.22    3.96
   2  -3  13   99.05    3.79
   2  -3  13  112.97    4.15
  -2  -3 -12  115.30    3.81
   2   3 -12  117.91    4.12
  -2   3  12  113.23    4.51
  -2   3  12  124.95    4.24
  -2  -3 -12  124.14    4.79
   2  -3  12  114.81    4.16
   2  -3  12  123.76    4.44
   2  -3  11  116.54    4.68
   2   3 -11  123.67    4.14
  -2   3  11  125.75    4.67
  -2   3  11  120.74    4.19
   2  -3  11  122.29    4.47
  -2  -3 -11  133.07    4.83
   2  -3  11  119.61    4.23
   2   3 -11  125.93    3.33
  -2  -3 -11  130.58    3.97
   2  -3  10  180.42    6.14
  -2   3  10  193.26    6.16
   2   3 -10  180.56    5.44
  -2   3  10  183.03    5.52
  -2  -3 -10  187.41    6.13
   2  -3  10  179.83    5.80
  -2  -3 -10  191.63    4.78
   2   3 -10  180.39    4.81
   2  -3  10  183.65    5.67
  -2  -3 -10  186.67    5.32
   2  -3   9   37.88    2.42
  -2   3   9   43.23    2.39
   2   3  -9   38.89    1.80
   2   3  -9   38.28    1.43
   2  -3   9   39.17    2.11
   2  -3   9   35.95    2.18
  -2  -3  -9   40.37    1.37
  -2   3   9   39.15    1.92
  -2  -3  -9   39.64    2.37
  -2  -3  -9   35.64    1.70
  -2  -3  -8  680.42   17.01
   2  -3   8  684.68   17.48
   2   3  -8  701.39   16.96
  -2   3   8  698.94   17.83
  -2   3   8  714.23   17.15
   2  -3   8  653.16   17.50
   2  -3   8  702.43   17.93
  -2  -3  -8  684.94   17.69
  -2  -3  -8  627.69   17.58
   2  -3   7  660.80   17.13
  -2   3   7  662.73   16.62
   2  -3   7  671.55   17.11
   2  -3   7  668.45   17.44
  -2   3   7  668.98   17.35
   2   3  -7  678.45   16.43
   2   3  -6  505.46   12.40
  -2   3   6  501.94   13.40
   2  -3   6  521.18   13.22
   2  -3   6  507.90   13.20
   2  -3   6  499.64   13.48
   2  -3   6  496.34   12.52
  -2   3   6  512.18   12.68
  -2   3   5  267.33    7.10
   2  -3   5  274.33    7.66
  -2   3   5  274.70    7.87
   2   3  -5  276.10    6.77
   2  -3   5  274.61    7.66
   2  -3   5  271.32    6.98
   2   3  -5  274.32    7.14
   2  -3   5  276.88    7.93
  -2   3   4 1135.47   28.53
  -2  -3  -4 1188.27   28.38
   2  -3   4 1151.73   28.50
  -2   3   4 1171.89   27.74
   2  -3   4 1166.69   28.38
  -2   3   4 1125.61   27.93
  -2   3   4 1122.97   27.83
   2  -3   4 1154.03   27.76
  -2   3   4 1179.00   28.68
   2   3  -4 1185.11   28.06
   2  -3   4 1163.66   28.72
   2   3  -4 1177.91   27.99
  -2   3   4 1167.58   28.52
  -2   3   3  734.84   17.50
  -2   3   3  723.21   18.20
  -2  -3  -3  734.51   18.03
   2  -3   3  733.85   18.05
   2  -3   3  726.42   18.18
  -2   3   3  708.07   17.67
   2   3  -3  724.55   17.71
  -2   3   3  731.03   18.21
  -2   3   3  704.52   17.47
  -2   3   3  748.63   18.34
   2   3  -3  728.35   17.73
   2  -3   3  707.00   18.36
   2  -3   3  701.72   17.41
  -2   3   2  869.09   21.05
   2   3  -2  853.51   21.07
  -2   3   2  892.12   21.55
  -2   3   2  876.72   20.78
  -2   3   2  908.06   21.64
  -2   3   2  869.28   21.45
   2  -3   2  869.08   21.49
  -2   3   2  889.43   21.47
   2   3  -2  851.08   21.03
  -2   3   2  868.04   20.87
   2  -3   2  847.78   21.33
  -2  -3  -2  850.65   21.31
   2  -3   2  821.61   20.70
   2   3  -1  790.90   19.19
  -2   3   1  791.18   19.55
  -2  -3  -1  779.60   18.89
   2  -3   1  786.77   19.48
  -2   3   1  793.73   19.51
  -2  -3  -1  762.10   19.44
  -2   3   1  777.75   19.20
  -2   3   1  778.94   19.60
  -2   3   1  778.02   19.02
  -2   3   0  389.35   10.11
   2  -3   0  397.96   10.60
  -2  -3   0  408.49    9.90
   2   3   0  406.24   10.35
  -2  -3   0  414.84   10.35
  -2   3   0  406.77   10.40
   2  -3   0  400.64   10.46
  -2  -3   0  414.25   10.62
  -2   3   0  414.56   10.61
  -2   3   0  415.09   10.70
  -2   3   0  402.85   10.75
  -2   3  -1  776.27   19.25
  -2  -3   1  827.47   19.57
   2   3   1  780.79   19.58
  -2   3  -1  807.33   19.98
  -2   3  -1  792.71   19.92
  -2   3  -1  818.22   19.81
  -2   3  -1  798.01   19.68
  -2   3  -2  881.28   21.59
  -2   3  -2  875.32   21.84
  -2  -3   2  904.31   21.42
   2   3   2  889.68   21.50
  -2   3  -2  849.45   21.04
  -2  -3   3  729.79   17.59
  -2   3  -3  730.49   18.01
   2   3   3  724.46   17.79
  -2   3  -3  678.57   17.19
   2   3   3  741.85   17.74
   2   3   4 1104.36   26.74
  -2   3  -4 1050.16   26.67
  -2  -3   4 1110.04   26.30
   2   3   4 1067.06   26.46
  -2   3  -4 1064.75   26.13
   2   3   4 1087.93   26.27
  -2  -3   5  263.29    7.12
   2   3   5  277.20    7.70
   2  -3  -5  274.81    7.13
  -2  -3   5  278.69    7.29
  -2   3  -5  278.40    7.19
   2   3   5  266.67    7.43
   2   3   5  279.57    7.20
  -2   3  -5  248.24    7.48
   2   3   6  526.88   13.49
   2  -3  -6  508.20   12.93
  -2   3  -6  511.07   13.01
   2   3   6  507.06   12.90
   2   3   6  511.83   13.25
  -2   3  -6  512.42   13.32
  -2  -3   6  525.46   13.10
  -2  -3   6  520.93   12.93
   2   3   7  685.38   17.54
   2  -3  -7  690.04   17.09
  -2   3  -7  695.98   17.42
   2   3   7  697.04   17.40
  -2   3  -7  672.28   17.11
  -2  -3   7  702.36   17.21
   2   3   7  697.17   16.95
   2  -3  -7  671.41   16.52
  -2  -3   7  693.91   17.04
   2  -3  -8  661.55   15.95
  -2  -3   8  680.59   16.71
  -2   3  -8  669.04   16.85
  -2   3  -8  652.21   16.64
   2   3   8  660.99   16.88
   2  -3  -8  642.97   16.59
   2   3   8  666.77   17.06
  -2  -3   8  661.38   16.52
   2  -3  -9   32.85    2.39
  -2   3  -9   34.51    1.89
  -2  -3   9   35.68    1.87
   2  -3  -9   35.63    1.30
  -2  -3   9   37.11    1.81
   2  -3  -9   36.02    1.84
   2   3   9   38.53    2.26
   2   3   9   37.71    2.05
   2   3  10  173.74    5.40
  -2  -3  10  160.28    5.03
   2   3  10  173.78    5.57
  -2   3 -10  170.13    5.23
   2  -3 -10  161.92    5.98
   2  -3 -10  175.92    5.23
  -2  -3  11  135.44    4.34
   2   3  11  136.75    4.81
  -2   3 -11  134.32    4.52
   2  -3 -11  128.71    5.24
   2  -3 -11  137.78    4.49
  -2  -3  12   97.97    3.56
   2   3  12  103.97    4.06
  -2   3 -12   98.74    3.78
   2  -3 -12  104.58    4.55
   2  -3 -12  101.98    3.76
  -2  -3  13  105.68    3.87
   2   3  13  105.62    4.33
  -2   3 -13  111.29    4.08
   2  -3 -13  113.96    4.95
   2  -3 -13  111.44    4.09
   2  -3 -14   21.97    2.52
  -2   3 -14   25.59    2.08
   2   3  14   25.14    2.21
   2  -3 -14   26.07    2.00
  -2  -3  14   23.49    1.78
  -2  -3  15   40.48    2.37
   2   3  15   44.98    2.82
  -2   3 -15   43.87    2.63
   2  -3 -15   40.85    2.50
   2  -3 -15   44.19    3.35
   2   3  16  154.89    5.77
  -2   3 -16  155.99    5.61
   2  -3 -16  164.28    5.65
  -2  -3  16  153.82    5.34
   2  -3 -16  158.19    6.58
   2  -3 -17   11.54    2.37
  -2  -3  17    6.76    1.47
  -2   3 -17    9.47    1.96
   2   3  17   12.09    2.04
   2  -3 -17    9.03    1.81
   2  -3 -18    2.77    2.24
  -2   3 -18    0.17    1.65
   2   3  18    1.80    1.91
   2  -3 -18    1.98    1.55
   2  -3 -19   16.00    2.84
  -2   3 -19   12.66    2.16
   2   3  19   17.33    2.50
   2  -3 -19   13.97    2.09
   2  -3 -20    5.49    2.35
  -2   3 -20    2.58    1.96
   2   3  20    4.37    2.16
   2  -3 -20    2.02    1.92
   2  -3 -21    7.02    2.49
   2   3  21    6.62    2.41
   2  -3 -21    8.30    2.17
   2  -3 -22    3.00    2.61
   2   3  22    2.80    2.02
   2  -3 -23    4.16    2.62
  -2  -3  23    5.12    2.11
   2   3  23    4.88    2.30
   2  -3 -24    6.12    2.91
  -2  -3  24    7.91    2.09
   2   3  24    3.94    2.41
   2  -3 -25    2.24    2.86
  -2   3 -25    0.28    2.25
  -2  -3  25    0.41    1.92
   2   3  25    3.37    2.59
   2  -3 -26   -1.54    2.98
  -2   3 -26    2.34    2.67
  -2  -3  26    1.29    2.05
   2   3  26    0.75    2.75
  -2  -3  27    1.56    2.14
  -2   3 -27    6.43    2.66
  -2  -3  28    3.01    2.31
   2  -4  29   -0.47    2.68
   2   4 -29    0.59    2.36
   2  -4  28   -0.46    2.51
   2   4 -28    1.14    2.34
  -2   4  27    2.03    2.43
   2  -4  27    1.80    2.38
   2   4 -27    2.19    2.17
   2  -4  27    0.93    2.58
  -2   4  26    0.49    2.43
   2  -4  26    1.11    2.28
   2   4 -26    0.26    2.14
   2  -4  26   -2.43    2.58
  -2   4  25    4.22    2.54
   2   4 -25   -0.75    2.29
   2  -4  25    3.84    2.75
   2  -4  25    3.70    2.46
  -2   4  24    2.23    2.43
   2  -4  24    1.28    2.28
   2  -4  24    3.45    2.66
  -2  -4 -24    0.72    1.37
   2   4 -24   -1.67    2.04
  -2  -4 -23    5.98    1.50
   2  -4  23    8.94    2.46
   2  -4  23    9.46    2.72
  -2   4  23    7.62    2.35
   2  -4  23    5.53    1.65
   2   4 -23    7.52    2.27
  -2  -4 -22    2.96    1.37
   2  -4  22    6.48    2.25
   2  -4  22    5.65    2.45
  -2   4  22    4.63    2.10
   2   4 -22    2.58    1.99
   2  -4  22    6.35    1.66
  -2  -4 -21    6.49    1.44
   2  -4  21    5.72    2.52
  -2   4  21    5.57    2.13
   2  -4  21    5.70    1.99
   2   4 -21    7.29    2.05
  -2  -4 -21    7.07    2.74
   2  -4  21    7.01    1.71
  -2  -4 -20    3.83    1.23
   2  -4  20    1.25    2.14
   2  -4  20    1.92    1.48
   2  -4  20    1.91    1.89
   2   4 -20    3.05    1.81
  -2  -4 -20    3.53    2.25
  -2   4  20    5.09    2.01
   2  -4  19    5.96    1.58
   2  -4  19    8.93    2.44
  -2  -4 -19    9.20    1.40
  -2  -4 -19   10.59    2.43
  -2   4  19    7.58    2.00
   2  -4  19   11.30    2.22
   2   4 -19    7.85    1.82
  -2  -4 -19    9.81    2.46
   2   4 -18   13.66    1.89
  -2  -4 -18   13.82    2.49
   2  -4  18   19.51    2.59
   2  -4  18   17.45    2.26
  -2   4  18   16.92    2.24
  -2  -4 -18   15.43    1.54
   2  -4  18   14.61    1.77
  -2  -4 -17   30.19    2.92
   2   4 -17   32.24    2.37
  -2  -4 -17   33.93    1.96
   2  -4  17   36.35    2.79
   2  -4  17   30.63    2.26
  -2   4  17   36.75    2.63
   2  -4  17   28.01    2.84
  -2  -4 -16   63.56    3.84
   2   4 -16   60.27    3.06
  -2  -4 -16   53.47    2.49
   2  -4  16   65.56    3.45
   2  -4  16   65.74    3.81
  -2   4  16   68.23    3.33
   2  -4  16   62.31    3.05
   2  -4  15   57.62    2.91
   2  -4  15   60.65    3.71
  -2   4  15   52.83    3.24
   2   4 -15   51.20    2.79
  -2  -4 -15   51.12    3.36
   2  -4  15   59.53    3.23
  -2  -4 -15   53.53    2.34
  -2   4  15   58.18    3.02
   2  -4  14    2.95    1.60
  -2   4  14    4.28    1.53
   2   4 -14    3.71    1.29
  -2  -4 -14    4.58    1.64
  -2   4  14    3.49    1.56
   2  -4  14    3.93    1.43
  -2  -4 -14    3.67    0.94
   2  -4  14    3.50    1.83
   2  -4  13   27.74    2.57
  -2   4  13   26.14    2.27
   2   4 -13   27.05    1.84
  -2  -4 -13   29.34    2.55
  -2  -4 -13   23.89    1.50
   2  -4  13   30.30    2.32
   2  -4  13   25.63    2.03
   2   4 -13   26.29    1.24
  -2   4  13   25.00    2.01
   2   4 -12   11.01    1.22
  -2  -4 -12   12.10    1.71
  -2   4  12   13.21    1.77
   2  -4  12    9.16    1.56
   2   4 -12   12.25    0.93
   2  -4  12   12.19    1.76
  -2   4  12   10.86    0.71
  -2   4  12   13.98    1.63
  -2  -4 -12   11.48    1.10
   2  -4  12   11.24    1.96
   2  -4  11  301.78    8.85
   2  -4  11  280.65    8.16
   2   4 -11  279.71    7.31
  -2   4  11  290.52    8.63
  -2  -4 -11  279.43    8.68
   2   4 -11  288.64    7.74
  -2   4  11  292.83    8.02
   2  -4  11  285.82    8.39
  -2   4  11  264.48    7.02
   2  -4  10   21.18    2.24
   2  -4  10   24.32    1.94
   2   4 -10   20.81    1.22
   2  -4  10   17.74    1.84
  -2   4  10   18.94    0.97
  -2  -4 -10   21.23    0.84
  -2   4  10   22.51    1.64
  -2   4  10   20.98    1.95
   2   4 -10   18.17    1.27
  -2  -4 -10   22.24    1.92
  -2   4   9  293.92    8.83
  -2  -4  -9  292.31    8.78
   2   4  -9  295.82    7.81
   2  -4   9  315.59    9.15
   2  -4   9  298.07    8.55
  -2   4   9  291.75    8.13
   2  -4   9  299.86    8.67
   2   4  -9  304.60    7.85
  -2   4   9  292.00    7.50
  -2   4   8   16.78    1.78
   2  -4   8   22.92    1.78
  -2   4   8   22.00    1.10
   2  -4   8   20.55    1.98
   2  -4   8   19.29    1.11
   2  -4   8   20.85    1.66
  -2   4   8   20.55    1.44
   2   4  -8   20.17    1.08
  -2  -4  -8   21.08    1.64
  -2  -4  -7    1.17    0.88
   2   4  -7    1.41    0.46
  -2   4   7    1.81    0.60
   2  -4   7    0.57    1.18
  -2   4   7    1.32    0.85
   2  -4   7    0.14    1.26
   2  -4   7    1.27    0.58
   2   4  -7    0.68    0.74
   2  -4   7    1.36    1.10
  -2   4   7    0.13    1.02
  -2   4   7    2.15    1.17
   2  -4   6  210.34    5.53
   2  -4   6  218.10    6.86
   2   4  -6  220.11    6.05
  -2   4   6  224.06    6.72
  -2  -4  -6  219.85    6.39
   2   4  -6  207.28    5.35
  -2   4   6  215.46    5.70
   2  -4   6  214.29    6.48
  -2   4   6  223.78    6.68
  -2   4   6  217.81    5.95
  -2   4   5  338.94    8.38
   2  -4   5  353.04    9.46
  -2  -4  -5  346.46    9.39
  -2   4   5  319.24    9.47
  -2   4   5  330.46    8.65
  -2   4   5  336.66    9.52
  -2   4   5  338.27    8.79
  -2   4   5  349.70    9.62
   2  -4   5  345.12    9.78
   2   4  -5  348.93    8.98
  -2  -4  -5  338.32    9.17
   2  -4   5  330.31    8.36
   2  -4   4  130.20    4.65
  -2   4   4  129.95    4.55
   2   4  -4  140.42    4.14
  -2   4   4  131.75    3.89
  -2   4   4  129.62    4.56
  -2  -4  -4  131.42    4.14
  -2   4   4  136.96    3.64
   2  -4   4  129.57    4.40
  -2  -4  -4  139.10    4.49
  -2   4   4  138.82    4.59
   2   4  -4  139.28    3.91
   2  -4   4  123.44    3.45
  -2   4   4  126.20    3.85
  -2   4   3 1388.88   35.43
   2   4  -3 1425.81   34.99
   2  -4   3 1434.12   35.63
  -2   4   3 1462.99   34.72
  -2   4   3 1468.55   35.51
  -2   4   3 1447.34   35.43
  -2  -4  -3 1456.86   35.34
  -2  -4  -3 1436.83   34.87
  -2   4   3 1427.38   34.75
  -2   4   3 1434.10   34.53
   2  -4   3 1434.75   35.36
   2   4  -3 1471.90   34.73
   2   4  -2   43.68    1.77
  -2   4   2   41.70    2.20
  -2  -4  -2   42.47    1.70
  -2   4   2   44.14    1.84
   2  -4   2   44.54    2.12
   2  -4   2   44.60    2.19
  -2  -4  -2   44.64    2.23
  -2   4   2   41.12    2.24
   2   4  -2   42.85    1.98
   2  -4   2   40.43    2.34
  -2   4   2   39.20    2.22
   2  -4   1  209.23    6.92
   2   4  -1  231.90    6.63
  -2   4   1  238.47    7.03
   2   4  -1  240.20    6.38
  -2   4   1  238.68    6.93
  -2  -4  -1  238.03    6.14
  -2   4   1  248.48    6.99
  -2  -4  -1  233.28    6.88
   2  -4   1  233.92    6.88
  -2   4   1  230.42    6.19
   2  -4   1  241.54    6.70
  -2   4   1  240.91    6.97
   2  -4   0   10.81    1.21
  -2   4   0   10.02    1.39
  -2  -4   0    8.48    0.64
  -2   4   0    9.86    1.34
  -2   4   0   11.90    0.80
   2  -4   0   10.47    1.14
   2   4   0   10.09    0.97
  -2  -4   0   11.43    1.32
  -2   4   0    9.50    1.20
  -2   4  -1  265.96    6.83
  -2  -4   1  271.83    7.79
  -2   4  -1  274.47    7.67
  -2   4  -1  279.01    7.86
   2  -4  -1  264.96    7.37
  -2  -4   1  274.49    7.18
   2   4   1  268.75    7.26
  -2   4  -2   53.84    1.68
   2   4   2   53.69    2.17
  -2  -4   2   51.65    2.02
  -2   4  -2   55.26    2.54
   2   4   3 1447.79   35.38
   2   4   3 1479.86   35.12
  -2  -4   3 1440.62   34.87
  -2   4  -3 1460.22   34.37
  -2   4  -3 1355.28   35.48
  -2  -4   4  116.17    3.55
   2   4   4  113.38    3.96
   2   4   5  375.41   10.48
  -2   4  -5  376.06   10.32
   2   4   5  372.18   10.30
   2   4   5  386.77    9.85
  -2  -4   5  392.62    9.87
  -2  -4   5  370.01    9.98
   2   4   6  214.04    6.49
  -2   4  -6  205.52    5.89
   2   4   6  198.44    6.21
  -2   4  -6  213.48    6.30
   2   4   6  208.56    5.73
  -2  -4   6  202.57    5.94
  -2  -4   6  212.23    5.85
  -2  -4   7    1.19    0.84
   2   4   7    2.07    0.76
   2   4   7    2.40    1.32
  -2   4  -7    1.19    0.90
   2   4   7   -0.11    1.00
  -2   4  -7    2.00    1.07
  -2  -4   7    0.90    0.76
  -2  -4   8   22.14    1.42
   2   4   8   23.38    1.29
   2   4   8   24.28    1.83
   2  -4  -8   25.35    1.62
   2   4   8   24.15    1.97
  -2   4  -8   25.59    1.67
  -2   4  -8   26.08    1.85
  -2  -4   8   26.47    1.62
   2   4   9  270.22    7.99
  -2  -4   9  281.33    7.60
   2   4   9  281.19    8.16
   2  -4  -9  273.39    7.70
  -2   4  -9  258.81    7.62
  -2   4  -9  279.23    7.88
  -2  -4   9  265.57    7.64
   2   4  10   20.13    1.76
  -2  -4  10   20.85    1.55
   2   4  10   17.92    1.95
   2  -4 -10   19.46    1.55
  -2   4 -10   18.29    1.58
  -2  -4  10   19.55    1.59
  -2   4 -10   18.84    1.65
  -2  -4  11  283.85    8.10
   2   4  11  270.89    8.38
   2  -4 -11  275.82    8.10
  -2   4 -11  283.72    8.15
  -2  -4  11  303.58    8.08
   2   4  11  278.78    8.48
  -2   4 -12   12.20    1.65
   2  -4 -12   11.57    1.53
  -2  -4  12    9.43    1.41
   2   4  12   10.77    1.64
   2   4  12    9.38    1.80
  -2  -4  12   13.51    1.42
  -2   4 -13   25.44    1.95
   2  -4 -13   20.92    1.92
   2   4  13   24.88    2.23
  -2  -4  13   20.85    1.79
   2   4  13   22.50    2.02
   2  -4 -14    2.80    1.48
   2   4  14    3.91    1.46
   2  -4 -14    3.33    0.48
   2   4  14    3.97    1.78
  -2  -4  14    1.92    1.35
  -2   4 -14    3.48    1.53
   2   4  15   59.44    3.24
  -2  -4  15   54.01    2.89
   2  -4 -15   50.36    3.80
  -2   4 -15   59.59    3.05
   2  -4 -15   57.34    3.04
   2   4  15   54.49    3.10
  -2  -4  16   69.79    3.37
   2   4  16   68.58    3.60
  -2   4 -16   77.00    3.55
   2  -4 -16   76.64    3.58
   2  -4 -16   65.45    4.18
   2   4  17   32.48    2.67
   2  -4 -17   31.78    3.25
  -2   4 -17   36.20    2.69
   2  -4 -17   30.29    2.48
  -2  -4  17   28.80    2.28
   2  -4 -18   13.78    2.77
   2  -4 -18   19.98    2.28
  -2  -4  18   16.66    2.06
   2   4  18   16.42    2.42
  -2   4 -18   11.69    2.11
   2  -4 -19    8.31    2.72
   2  -4 -19    9.23    2.24
  -2  -4  19    9.80    1.88
  -2   4 -19    8.96    2.11
   2   4  19   12.55    2.44
   2  -4 -20    5.48    2.51
   2  -4 -20    3.10    2.05
  -2  -4  20    2.61    1.81
   2   4  20    3.66    2.08
   2  -4 -21   11.46    2.95
   2  -4 -21    5.27    2.18
   2   4  21   11.52    2.37
  -2  -4  21    9.11    1.99
   2   4  22    3.32    2.38
   2  -4 -22    7.37    2.94
  -2  -4  22    8.56    2.06
   2   4  23   10.76    2.73
   2  -4 -23   12.40    3.14
  -2  -4  23    7.33    2.09
   2   4  24    1.41    2.50
   2  -4 -24   -0.38    2.92
  -2  -4  24    1.44    1.85
   2   4  25    0.73    2.50
  -2   4 -25    0.54    2.12
   2  -4 -25    1.18    2.90
  -2  -4  25    1.92    2.10
  -2   4 -26   -0.28    2.35
  -2  -4  26    2.88    2.19
  -2   4 -27    1.48    2.67
  -2  -4  27   -2.06    2.24
   2   5 -27    1.03    2.22
   2  -5  27   -0.24    2.59
   2  -5  26    0.24    2.58
   2   5 -26    0.99    2.07
   2  -5  26   -1.89    2.69
  -2   5  26   -0.24    2.43
   2  -5  25   -2.36    2.56
   2   5 -25   -0.71    2.15
   2  -5  25   -1.53    2.64
  -2   5  25    0.92    2.40
  -2   5  24   -2.20    2.15
   2  -5  24    3.59    2.70
   2  -5  24   -1.62    2.47
   2   5 -24    0.45    2.02
  -2  -5 -24   -1.82    2.75
   2   5 -23   -0.64    1.86
   2  -5  23    3.85    2.23
  -2   5  23    0.21    2.14
   2  -5  23   -1.16    2.49
  -2  -5 -23    2.09    2.57
  -2  -5 -22    2.00    1.20
   2  -5  22    2.42    2.25
   2  -5  22    1.41    2.43
   2   5 -22    2.62    1.87
  -2  -5 -22    3.01    2.78
  -2   5  22    1.61    2.11
   2  -5  21    5.81    2.23
   2  -5  21    8.20    2.59
   2   5 -21    3.22    1.91
  -2  -5 -21   -0.32    2.20
  -2   5  21    3.26    2.00
   2  -5  20    8.58    2.25
  -2   5  20   11.66    2.32
   2  -5  20    6.61    2.67
   2   5 -20    8.87    1.93
  -2  -5 -20   14.99    2.78
   2   5 -19   36.25    2.58
  -2  -5 -19   38.79    3.60
  -2   5  19   45.94    3.06
   2  -5  19   42.66    3.41
   2  -5  19   44.06    3.67
   2   5 -18    3.53    1.50
  -2  -5 -18    0.28    2.15
   2   5 -18    5.25    1.89
   2  -5  18    1.58    2.09
  -2   5  18    0.33    1.86
   2  -5  18    3.22    2.22
  -2  -5 -18    2.95    2.07
  -2  -5 -17    1.05    1.93
   2   5 -17    2.13    1.36
   2   5 -17    2.12    1.89
   2  -5  17    2.30    2.03
  -2   5  17    2.23    1.73
   2  -5  17    2.15    2.04
  -2  -5 -17    1.09    2.11
  -2   5  16    9.68    1.96
  -2  -5 -16    8.22    2.02
   2   5 -16    7.85    1.51
   2   5 -16    9.14    2.10
   2  -5  16   10.01    2.13
  -2   5  16    8.16    1.89
   2  -5  16    7.84    2.20
  -2  -5 -16   10.00    2.23
  -2  -5 -15   57.03    3.72
   2   5 -15   54.88    2.73
   2  -5  15   63.02    3.51
   2  -5  15   54.04    3.77
  -2   5  15   57.09    3.40
  -2   5  15   61.28    3.20
   2   5 -15   68.83    3.50
   2   5 -14    5.94    1.81
  -2  -5 -14    6.89    2.03
   2   5 -14    5.19    1.18
  -2   5  14    6.70    1.82
  -2   5  14    6.05    1.68
   2   5 -14    5.75    0.99
   2  -5  14    4.93    2.05
   2  -5  14    5.88    1.98
  -2   5  13   97.62    3.95
  -2  -5 -13  102.48    4.67
  -2   5  13  103.37    4.48
   2   5 -13   93.57    3.50
   2   5 -13   97.59    3.24
   2  -5  13  103.44    4.73
   2   5 -13  102.97    4.26
   2  -5  13  108.52    4.47
  -2  -5 -12   16.01    2.15
  -2   5  12   17.16    1.98
   2   5 -12   15.78    1.30
   2   5 -12   13.69    1.28
   2  -5  12   16.42    2.33
  -2   5  12   15.44    1.70
   2  -5  12   12.05    1.95
  -2   5  11   77.79    3.86
   2   5 -11   81.62    2.91
  -2   5  11   87.37    3.93
  -2  -5 -11   83.17    3.95
   2   5 -11   71.92    2.77
   2  -5  11   87.22    4.17
  -2   5  11   85.23    3.33
   2  -5  11   81.13    3.73
  -2   5  10   71.24    3.52
   2   5 -10   64.04    2.57
  -2  -5 -10   65.35    3.36
  -2   5  10   72.40    3.45
   2   5 -10   60.31    2.32
   2  -5  10   63.67    3.25
   2  -5  10   64.41    2.26
  -2   5  10   69.68    2.93
   2  -5  10   65.22    3.68
   2  -5   9   16.84    2.11
   2   5  -9   15.08    0.96
   2  -5   9    9.93    1.72
  -2   5   9   12.01    1.81
   2  -5   9   14.23    0.95
  -2   5   9   12.85    1.44
  -2   5   9   16.50    1.88
  -2  -5  -9   17.36    1.78
  -2  -5  -8  199.89    6.18
   2   5  -8  183.32    4.81
  -2   5   8  184.89    6.21
  -2   5   8  180.13    5.49
   2  -5   8  188.20    6.48
   2   5  -8  184.85    5.56
  -2   5   8  195.81    6.31
   2  -5   8  181.00    4.79
  -2  -5  -7  125.71    4.56
  -2   5   7  133.05    4.82
   2   5  -7  128.12    3.37
   2   5  -7  131.78    4.25
  -2   5   7  134.41    4.91
  -2   5   7  136.04    4.22
   2  -5   7  125.23    3.41
   2  -5   7  123.10    4.98
  -2   5   6  345.99    9.33
  -2   5   6  345.49    8.61
   2   5  -6  370.67    9.60
  -2   5   6  321.01   10.01
  -2  -5  -6  359.89    9.83
  -2  -5  -6  360.67   10.09
  -2   5   6  360.87   10.19
   2  -5   6  352.44   10.36
  -2   5   6  348.80   10.13
   2  -5   6  353.51   10.09
   2  -5   5  321.25    9.42
  -2   5   5  328.16    9.48
  -2  -5  -5  333.58    9.43
  -2   5   5  329.30    9.45
  -2  -5  -5  326.54    9.00
   2   5  -5  323.59    8.93
   2  -5   5  320.70    9.65
  -2   5   5  326.83    9.51
  -2   5   5  321.99    8.13
  -2   5   5  318.91    8.69
  -2   5   4  117.87    4.43
   2   5  -4  108.76    3.91
   2  -5   4  117.99    4.60
  -2   5   4  114.57    3.74
  -2   5   4  115.71    4.28
  -2  -5  -4  112.17    3.81
   2  -5   4  110.23    4.30
  -2   5   4  116.36    3.32
   2   5  -4  117.27    3.49
   2  -5   4  107.53    4.02
  -2  -5  -4  115.59    4.37
  -2   5   4  121.69    4.44
  -2   5   3  100.61    3.80
  -2   5   3   92.89    3.20
  -2  -5  -3   80.12    3.08
   2  -5   3   90.20    3.53
   2  -5   3   94.74    3.79
  -2   5   3   96.78    3.82
   2   5  -3   96.45    3.47
   2  -5   3   92.78    3.94
  -2   5   3  105.53    3.98
   2   5  -3  100.54    3.05
  -2  -5  -3   90.86    3.76
   2   5  -2  172.99    4.85
  -2   5   2  176.63    5.58
  -2  -5  -2  163.55    4.82
   2  -5   2  168.08    5.62
  -2   5   2  174.53    5.67
  -2  -5  -2  166.01    5.62
  -2   5   2  177.32    5.75
   2  -5   2  160.75    5.76
   2   5  -2  165.39    5.33
   2  -5   2  168.07    5.33
   2   5  -1  949.81   23.52
  -2   5   1  985.85   24.27
  -2  -5  -1  936.67   23.33
   2  -5   1  972.50   24.40
  -2   5   1  975.12   24.39
  -2  -5  -1  933.54   24.35
   2  -5   1  953.58   24.54
  -2   5   1  986.12   24.50
   2   5  -1  980.63   24.13
   2  -5   1  967.43   23.99
  -2   5   1  973.24   24.41
   2  -5   0  309.69    8.57
  -2   5   0  317.52    8.83
  -2  -5   0  303.30    7.83
   2   5   0  316.67    8.26
   2  -5   0  306.81    9.00
   2  -5   0  308.01    9.09
  -2   5   0  314.60    9.09
   2   5   0  316.64    8.78
  -2   5   0  307.33    8.96
  -2  -5   0  310.56    9.04
  -2   5   0  312.72    8.94
  -2   5   0  303.42    7.84
   2   5   1  908.40   22.29
   2  -5  -1  929.57   22.57
  -2  -5   1  923.82   23.18
  -2   5  -1  889.85   21.73
  -2   5  -1  902.15   23.12
   2   5   2  180.43    5.20
  -2   5  -2  171.15    4.45
   2  -5  -2  185.24    5.32
  -2  -5   2  181.67    5.91
   2   5   3   90.20    3.21
  -2  -5   3   91.26    2.94
  -2   5  -4  113.20    4.25
  -2  -5   4  112.84    3.46
   2   5   4  109.66    4.12
  -2  -5   5  386.96   10.02
   2   5   5  391.55   10.95
   2   5   5  386.34   10.79
  -2   5  -5  386.94   10.78
   2  -5  -6  307.75    9.51
  -2   5  -6  332.63    9.27
   2   5   6  330.92    9.34
  -2  -5   6  315.39    8.98
   2   5   6  324.55    8.56
  -2  -5   6  314.38    8.54
  -2   5  -7  166.49    5.19
  -2  -5   7  166.80    4.92
   2   5   7  173.78    5.76
   2  -5  -7  161.02    5.85
   2   5   7  167.21    4.80
  -2  -5   7  167.07    5.31
   2   5   7  169.69    5.62
  -2   5  -7  166.19    5.54
  -2   5  -8  175.07    5.38
  -2  -5   8  163.50    5.41
   2   5   8  186.62    6.01
   2  -5  -8  177.24    6.20
   2   5   8  175.94    4.92
   2   5   8  174.09    5.80
  -2   5  -8  167.88    5.63
  -2  -5   8  171.47    5.11
  -2   5  -9   11.92    1.43
   2  -5  -9   12.41    1.95
  -2  -5   9   10.59    1.42
   2   5   9   11.55    1.94
  -2  -5   9   10.40    1.20
   2   5   9    8.78    1.54
  -2   5  -9   10.69    1.47
  -2  -5  10   67.22    2.96
   2   5  10   64.14    3.21
   2   5  10   62.97    3.24
  -2   5 -10   62.60    2.99
   2  -5 -10   57.60    3.42
  -2  -5  10   66.39    2.68
  -2   5 -10   61.60    2.86
  -2  -5  11   78.35    3.37
   2   5  11   93.04    3.96
   2  -5 -11   81.04    3.43
   2   5  11   85.83    3.74
  -2   5 -11   78.04    3.31
  -2  -5  11   80.47    3.13
  -2   5 -11   82.75    3.44
   2   5  12   10.69    1.99
   2  -5 -12   10.33    1.59
  -2  -5  12   11.42    1.63
  -2   5 -12   10.64    1.44
  -2  -5  12   10.19    1.37
   2   5  12   11.78    1.80
  -2   5 -12    9.60    1.59
   2   5  13  114.46    4.63
  -2   5 -13  113.01    4.31
   2   5  13  112.97    4.64
  -2  -5  13  115.92    4.39
   2  -5 -13  108.88    4.34
  -2  -5  13  107.07    4.04
   2   5  14    8.29    1.94
   2  -5 -14   11.75    1.89
  -2  -5  14    9.62    1.57
   2   5  14   11.33    1.89
  -2  -5  14    9.74    1.71
  -2   5 -14   10.25    1.59
   2   5  15   49.45    3.13
  -2  -5  15   43.30    2.49
   2   5  15   45.28    3.05
  -2   5 -15   45.47    2.68
   2  -5 -15   49.56    2.94
  -2  -5  15   43.98    2.78
   2   5  16    9.34    2.25
   2  -5 -16    8.98    1.87
  -2  -5  16    7.66    1.63
  -2  -5  16    7.12    1.74
   2   5  16    9.44    1.86
  -2   5 -16   10.93    1.87
   2   5  17   -0.98    1.76
  -2  -5  17    0.82    1.74
   2  -5 -17    3.20    1.91
   2   5  17    2.44    1.96
  -2   5 -17    0.49    1.67
   2   5  18    3.24    1.90
   2   5  18    4.11    2.14
  -2   5 -18    4.45    1.93
  -2  -5  18    1.89    1.70
   2  -5 -18    1.12    1.97
   2   5  19   38.60    3.05
  -2   5 -19   33.43    2.94
   2   5  19   32.05    2.94
  -2  -5  19   35.14    2.82
   2  -5 -19   35.80    3.05
  -2  -5  20    6.90    1.99
   2   5  20   13.12    2.27
   2  -5 -20    7.70    2.28
   2   5  20    8.07    2.26
   2   5  21    1.99    2.04
  -2  -5  21    4.26    1.88
   2  -5 -21    4.94    2.95
   2   5  21    6.78    2.56
  -2  -5  22    0.80    1.98
   2  -5 -22    7.35    3.19
   2   5  22    1.36    2.36
  -2  -5  23   -0.62    1.96
   2  -5 -23    2.67    2.88
   2   5  23    6.13    2.70
  -2  -5  24    1.93    2.07
   2  -5 -24   -0.79    2.98
   2   5  24    2.43    2.68
  -2  -5  25    0.22    2.09
   2   5  25    1.50    2.53
  -2  -5  26    0.23    2.28
  -2   5 -26    0.27    2.25
  -2   5 -27   -0.86    2.35
   2  -6  25    1.28    2.79
   2  -6  25    1.53    2.42
  -2   6  25    3.67    2.35
  -2   6  24    0.66    2.27
   2  -6  24   -0.63    2.74
  -2  -6 -24    1.87    2.80
   2   6 -24    3.76    2.27
   2  -6  24    1.75    2.68
  -2   6  23    5.50    2.26
   2  -6  23    7.33    2.86
   2  -6  23    5.39    2.82
  -2  -6 -23    6.48    2.89
   2   6 -23    4.96    1.97
  -2  -6 -22   -0.35    2.57
   2   6 -22    0.56    1.63
  -2   6  22    2.84    2.17
   2  -6  22   -1.49    2.74
   2  -6  22    2.39    2.57
  -2  -6 -21    2.66    2.81
   2   6 -21    3.16    1.62
  -2   6  21    0.97    1.92
   2  -6  21    2.89    2.39
   2  -6  21   -0.23    2.30
  -2  -6 -20   -1.91    2.52
   2   6 -20   -0.33    1.50
  -2   6  20    1.32    2.03
   2  -6  20   -1.40    2.54
   2  -6  20    2.51    2.39
  -2  -6 -19   13.44    2.90
   2  -6  19   21.26    3.12
   2   6 -19   13.72    1.89
   2  -6  19   17.58    2.60
  -2   6  19   18.94    2.49
  -2   6  18   37.69    2.83
  -2  -6 -18   29.47    3.19
   2   6 -18   26.77    2.13
   2  -6  18   30.23    3.18
   2  -6  18   25.42    3.35
  -2   6  17   33.70    2.68
   2  -6  17   32.41    3.26
   2  -6  17   31.31    3.00
  -2  -6 -17   26.40    3.17
   2   6 -17   27.67    2.08
  -2   6  16   34.41    2.63
   2   6 -16   24.59    2.00
   2   6 -16   27.87    2.72
   2  -6  16   27.65    3.12
   2   6 -16   30.03    1.71
  -2  -6 -16   27.74    3.02
  -2   6  16   28.66    2.71
  -2   6  15   34.27    2.57
   2  -6  15   35.70    3.21
   2   6 -15   31.39    2.00
  -2  -6 -15   34.78    3.05
   2   6 -15   35.24    2.86
   2   6 -15   30.43    1.81
  -2   6  15   40.03    3.05
   2  -6  15   35.59    2.90
  -2   6  14   30.53    2.46
   2   6 -14   28.38    1.71
   2  -6  14   30.19    3.00
   2   6 -14   27.84    1.79
  -2  -6 -14   28.58    2.77
   2   6 -14   25.42    2.41
   2  -6  14   22.59    1.57
   2  -6  14   27.58    2.58
  -2   6  14   33.03    2.76
   2   6 -13    3.98    1.12
  -2  -6 -13    1.11    1.79
   2  -6  13    2.72    0.92
   2   6 -13    1.52    0.90
  -2   6  13    2.53    1.72
   2  -6  13    1.85    1.73
   2  -6  13    3.41    2.02
  -2   6  13    1.33    1.54
  -2  -6 -12   83.99    4.18
   2   6 -12   84.11    2.95
  -2   6  12   90.80    4.20
   2  -6  12   77.73    2.68
  -2   6  12   87.79    3.65
   2  -6  12   89.01    4.13
   2   6 -12   87.79    3.25
   2  -6  12   96.02    4.67
   2  -6  11  168.70    6.42
  -2   6  11  179.23    6.14
  -2  -6 -11  157.83    6.03
   2   6 -11  154.98    4.57
   2  -6  11  151.43    4.34
  -2   6  11  155.00    6.13
   2  -6  11  161.87    5.91
  -2   6  11  173.18    5.48
   2   6 -11  166.45    5.12
   2   6 -10  114.18    4.05
  -2  -6 -10  115.96    4.76
  -2   6  10  132.42    5.01
   2   6 -10  111.30    3.38
  -2   6  10  126.11    5.00
   2  -6  10  126.28    5.28
  -2   6  10  128.73    4.36
   2  -6  10  108.65    3.16
   2  -6  10  120.14    4.79
  -2   6   9  196.75    6.70
  -2   6   9  198.99    5.92
   2  -6   9  192.23    6.87
   2   6  -9  190.01    5.89
   2   6  -9  174.45    4.89
  -2   6   9  198.45    6.63
  -2  -6  -9  194.81    6.48
   2   6  -8   46.62    2.42
  -2  -6  -8   40.96    2.58
  -2   6   8   47.25    2.94
   2   6  -8   43.14    1.39
  -2   6   8   50.90    3.05
   2  -6   8   46.43    2.95
  -2   6   8   46.82    2.94
   2  -6   8   41.83    3.16
  -2   6   8   43.48    2.39
   2   6  -7   51.26    2.54
   2  -6   7   46.50    2.93
  -2   6   7   56.21    3.07
  -2  -6  -7   48.40    2.64
  -2   6   7   51.74    2.98
   2  -6   7   45.24    3.17
  -2   6   7   42.17    2.87
  -2   6   7   45.24    2.38
  -2   6   6   61.39    2.62
   2   6  -6   58.36    2.74
  -2   6   6   56.24    3.03
  -2  -6  -6   57.85    2.76
  -2   6   6   57.42    3.11
  -2  -6  -6   56.46    3.18
   2  -6   6   52.73    2.90
  -2   6   6   59.25    1.84
   2  -6   6   60.10    3.21
   2  -6   6   58.61    3.51
  -2   6   6   55.82    3.26
  -2   6   5  246.14    7.06
   2   6  -5  259.25    7.43
  -2   6   5  251.43    7.75
  -2  -6  -5  243.63    7.24
  -2   6   5  248.45    7.85
  -2  -6  -5  237.50    7.74
  -2   6   5  244.91    7.85
   2  -6   5  235.91    7.99
   2  -6   5  251.57    7.93
   2  -6   5  247.28    7.55
  -2   6   5  240.09    6.37
  -2   6   4  141.89    5.18
  -2  -6  -4  134.05    4.58
   2   6  -4  145.42    4.15
   2  -6   4  148.31    5.38
  -2   6   4  145.02    5.30
  -2   6   4  143.93    4.65
  -2  -6  -4  136.63    5.26
  -2   6   4  151.99    5.35
   2   6  -4  143.19    4.92
   2  -6   4  142.03    5.47
   2  -6   4  140.40    4.97
   2   6  -3  641.92   15.52
  -2   6   3  634.09   16.88
   2  -6   3  609.50   16.93
   2   6  -3  625.75   16.34
  -2   6   3  648.52   16.62
  -2  -6  -3  590.55   15.81
  -2  -6  -3  631.02   16.80
   2  -6   3  625.98   16.80
  -2   6   3  627.77   16.76
   2  -6   3  599.77   16.26
   2  -6   2  252.19    7.45
   2   6  -2  252.93    7.59
  -2   6   2  251.71    7.97
   2  -6   2  253.77    8.13
   2   6  -2  257.15    6.82
   2  -6   2  246.27    7.91
  -2  -6  -2  248.74    7.93
  -2   6   2  269.25    7.78
  -2  -6  -2  234.48    6.90
  -2   6   2  262.79    7.96
  -2   6   1  137.25    4.99
  -2  -6  -1  133.82    5.03
  -2   6   1  133.14    3.77
  -2   6   1  140.09    5.05
   2  -6   1  120.29    4.95
   2   6  -1  133.93    4.68
   2   6  -1  127.08    3.96
   2  -6   1  128.32    4.93
  -2   6   1  139.16    4.80
  -2  -6  -1  123.61    3.87
   2  -6   1  122.79    4.50
  -2   6   0   28.08    2.14
  -2  -6   0   26.04    2.25
  -2   6   0   28.63    2.03
  -2   6   0   26.00    1.21
   2  -6   0   25.51    2.19
   2   6   0   24.51    1.56
   2  -6   0   28.06    1.86
   2   6   0   26.50    2.05
  -2   6   0   23.33    2.14
  -2   6  -1  140.35    4.79
  -2  -6   1  149.96    5.33
   2   6   1  140.33    4.23
   2  -6  -1  133.44    5.10
   2   6   1  138.83    4.88
   2  -6  -1  145.36    4.56
  -2  -6   2  233.68    7.61
   2  -6  -2  226.30    6.74
   2   6   2  233.46    6.60
  -2  -6   3  631.25   16.92
   2   6   3  615.30   15.85
   2  -6  -3  621.54   15.88
  -2   6  -4  133.56    4.90
   2   6   4  129.13    4.83
   2   6   4  131.33    4.36
  -2   6  -5  270.67    8.12
  -2  -6   5  256.60    7.00
   2   6   5  272.84    8.14
  -2   6  -6   62.92    3.18
  -2   6  -6   64.53    3.14
   2   6   6   61.58    3.30
   2   6   6   55.13    2.35
  -2  -6   6   62.84    2.27
   2   6   6   59.00    3.10
   2   6   7   49.40    2.82
   2   6   7   47.61    2.05
   2   6   7   49.59    3.15
   2  -6  -7   48.29    2.97
  -2   6  -7   45.91    2.74
  -2  -6   7   45.82    1.98
  -2  -6   7   45.02    2.57
  -2   6  -7   53.09    2.90
  -2   6  -8   44.67    2.46
  -2  -6   8   46.45    2.02
   2  -6  -8   46.92    3.08
   2   6   8   49.14    2.04
  -2  -6   8   52.62    2.85
   2   6   8   54.39    3.09
  -2   6  -8   46.90    2.80
   2   6   8   52.38    2.94
  -2   6  -9  169.84    5.57
  -2  -6   9  169.72    5.12
   2  -6  -9  178.55    6.47
   2   6   9  172.92    4.91
  -2  -6   9  177.91    5.90
   2   6   9  189.69    6.35
  -2   6  -9  175.35    5.94
   2   6   9  171.45    6.09
   2  -6 -10  109.10    5.09
   2   6  10  129.52    4.97
   2   6  10  122.90    4.96
  -2  -6  10  113.73    4.47
  -2   6 -10  125.62    4.39
  -2   6 -10  121.47    4.59
  -2  -6  10  119.23    3.92
  -2   6 -11  145.32    5.08
   2   6  11  138.77    5.50
   2   6  11  151.59    5.59
  -2  -6  11  145.15    5.33
   2  -6 -11  153.35    6.08
  -2   6 -11  151.65    5.33
  -2  -6  11  146.96    4.65
  -2   6 -12   77.35    3.47
  -2  -6  12   71.66    3.54
   2   6  12   79.04    3.86
   2  -6 -12   74.20    4.26
  -2   6 -12   82.83    3.57
   2   6  12   79.92    3.84
  -2  -6  12   77.50    3.08
   2   6  13    2.46    1.67
   2   6  13   -0.18    1.64
  -2  -6  13    2.37    1.14
  -2  -6  13    3.44    1.66
  -2   6 -13    2.10    1.40
   2  -6 -13    0.25    1.76
  -2   6 -13    3.23    1.54
  -2   6 -14   29.77    2.32
  -2  -6  14   26.31    1.94
   2   6  14   31.93    2.66
   2   6  14   28.14    2.66
  -2   6 -14   29.87    2.42
   2  -6 -14   24.74    2.83
  -2  -6  14   24.58    2.34
   2   6  15   39.53    3.00
   2  -6 -15   32.12    3.15
  -2  -6  15   32.79    2.65
  -2   6 -15   29.95    2.40
  -2  -6  15   31.14    2.15
   2   6  15   35.91    2.95
  -2  -6  16   29.72    2.57
   2  -6 -16   32.21    2.69
   2   6  16   35.14    2.96
   2  -6 -16   31.46    3.33
  -2   6 -16   30.92    2.58
   2   6  16   39.42    3.09
  -2  -6  16   32.26    2.31
   2  -6 -17   28.20    2.73
   2   6  17   35.71    3.00
   2  -6 -17   31.16    3.34
  -2   6 -17   30.23    2.62
   2   6  17   31.13    2.88
  -2  -6  17   26.67    2.28
  -2  -6  17   30.78    2.74
   2  -6 -18   30.38    2.89
   2   6  18   35.75    3.15
   2  -6 -18   32.37    3.58
  -2   6 -18   33.26    2.74
  -2  -6  18   25.40    2.33
   2   6  18   31.39    3.03
  -2  -6  18   32.97    2.82
   2   6  19   17.26    2.57
   2   6  19   19.73    2.86
   2  -6 -19   14.51    2.54
  -2  -6  19   16.88    2.18
  -2  -6  19   18.90    2.38
  -2  -6  20    0.66    1.80
  -2  -6  20   -0.80    1.85
   2   6  20   -1.11    2.13
  -2  -6  21    0.17    1.72
  -2  -6  21    0.21    1.99
   2   6  21    3.20    2.40
  -2  -6  22   -0.91    1.86
  -2  -6  22    1.07    2.05
   2   6  22    2.58    2.54
  -2  -6  23    6.06    1.99
  -2  -6  23    1.76    2.03
   2   6  23    9.17    2.92
  -2  -6  24    2.77    2.01
  -2  -6  24    4.29    2.30
   2   6  24    7.26    2.80
  -2  -6  25    1.16    2.22
  -2  -6  25    4.11    2.24
  -2  -6  26   -0.21    2.11
  -2   6 -26    0.27    2.23
  -2  -6  27    1.99    2.21
  -2   6 -27   -1.11    2.29
  -2   7  25    1.61    2.39
  -2   7  24    0.44    2.29
   2  -7  24    3.94    3.00
  -2   7  23   -1.07    2.21
  -2  -7 -23    1.12    2.59
   2  -7  23    0.26    2.83
   2  -7  23    2.25    2.77
  -2   7  22    1.04    2.17
  -2  -7 -22    0.72    2.55
   2  -7  22    4.12    2.73
   2  -7  22   -1.89    2.75
  -2   7  21   13.86    2.63
   2  -7  21    6.14    2.89
   2  -7  21   13.63    2.90
  -2  -7 -21   10.34    3.03
   2   7 -21    8.97    1.92
  -2  -7 -20    4.63    2.69
   2   7 -20    2.68    1.59
   2  -7  20    1.15    1.34
   2  -7  20    0.30    2.67
  -2   7  20    0.19    2.10
   2  -7  20    4.69    2.66
  -2  -7 -19   15.53    3.08
   2   7 -19   18.42    1.95
   2  -7  19   15.01    1.66
   2  -7  19   17.55    3.05
  -2   7  19   24.50    2.73
   2  -7  19   22.73    3.18
  -2  -7 -18    6.67    2.47
   2   7 -18    5.68    1.43
   2  -7  18    7.54    1.28
   2  -7  18    3.71    2.36
  -2   7  18   11.05    2.30
   2  -7  18    5.89    2.40
  -2   7  17    4.81    2.00
  -2  -7 -17    6.64    2.33
   2   7 -17    8.43    1.34
   2  -7  17    6.35    1.23
   2  -7  17   10.01    2.75
   2   7 -17    7.83    1.50
   2  -7  17    6.88    2.45
  -2   7  16    2.64    1.80
   2  -7  16   -1.09    2.29
  -2  -7 -16    1.10    1.86
   2   7 -16    2.11    1.19
   2  -7  16    1.99    1.01
   2   7 -16    2.08    1.16
   2  -7  16    0.89    2.17
  -2   7  15   27.56    2.53
  -2   7  15   22.84    2.70
   2  -7  15   28.88    3.32
  -2  -7 -15   29.27    3.06
   2   7 -15   24.18    1.70
   2  -7  15   24.08    1.47
   2  -7  15   27.36    2.96
   2   7 -15   26.34    1.89
  -2   7  14   17.32    2.23
   2   7 -14   11.50    2.31
   2  -7  14   12.13    2.53
  -2  -7 -14   19.54    2.57
   2   7 -14   13.15    1.28
  -2   7  14   13.40    2.27
   2   7 -14   14.12    1.63
   2  -7  14   12.82    0.98
   2  -7  14   13.05    2.32
   2  -7  13   21.50    2.81
  -2  -7 -13   21.94    2.55
   2   7 -13   20.70    1.41
   2   7 -13   24.00    1.89
  -2   7  13   24.25    2.50
   2  -7  13   22.05    1.09
   2  -7  13   28.57    2.84
  -2   7  13   23.77    2.25
  -2  -7 -12   12.55    2.03
   2   7 -12   10.66    1.05
  -2   7  12   13.73    2.29
   2  -7  12   14.62    2.32
   2  -7  12   16.72    2.54
  -2   7  12   14.62    2.00
   2   7 -12   12.91    1.66
  -2   7  11   78.17    3.42
  -2   7  11   77.32    3.89
  -2  -7 -11   65.43    3.80
   2   7 -11   66.98    2.29
   2   7 -11   73.67    3.18
   2  -7  11   68.77    4.17
  -2   7  10   60.63    3.02
   2   7 -10   65.90    2.92
  -2   7  10   58.93    3.57
   2  -7  10   54.97    3.73
  -2   7  10   58.36    3.59
  -2  -7 -10   54.87    3.39
  -2   7  10   60.79    3.47
   2   7 -10   52.82    1.81
   2  -7  10   61.82    3.67
   2   7  -9   99.62    4.05
  -2   7   9  102.72    4.49
  -2  -7  -9   94.55    4.42
  -2   7   9  102.99    4.01
  -2   7   9  106.87    4.72
   2  -7   9  111.96    5.13
  -2   7   9  112.82    4.89
   2  -7   9   96.89    4.75
   2  -7   8  114.90    5.09
  -2   7   8  121.43    4.33
  -2  -7  -8  107.71    4.54
  -2   7   8  114.88    4.76
   2  -7   8  107.81    4.61
   2  -7   8  111.17    5.14
  -2   7   8  115.69    4.96
   2   7  -8  118.69    4.38
  -2   7   8  102.25    4.87
  -2   7   7   59.32    3.37
   2  -7   7   54.81    3.43
   2  -7   7   55.59    3.14
  -2   7   7   50.14    3.22
   2  -7   7   52.86    3.52
  -2   7   7   50.16    2.61
  -2  -7  -7   50.95    2.86
   2   7  -7   58.84    2.87
  -2   7   7   60.05    3.23
  -2   7   7   44.34    1.45
   2  -7   6  121.70    5.22
  -2   7   6  115.79    4.98
  -2   7   6  128.21    4.37
  -2  -7  -6  111.84    4.36
  -2   7   6  116.94    4.74
  -2  -7  -6  116.42    4.94
   2  -7   6  115.62    4.59
  -2   7   6  113.02    3.29
   2   7  -6  121.05    4.52
  -2   7   6  124.14    5.02
   2  -7   6  113.98    4.99
  -2   7   5   47.78    2.51
  -2  -7  -5   42.84    2.37
  -2   7   5   48.30    2.88
  -2  -7  -5   47.36    3.03
   2  -7   5   40.31    2.87
  -2   7   5   45.76    2.94
   2  -7   5   42.14    2.70
   2   7  -5   41.65    2.55
  -2   7   5   40.35    2.95
   2  -7   5   39.56    3.00
  -2   7   4   74.60    3.15
  -2  -7  -4   66.84    2.88
  -2   7   4   70.88    3.49
  -2  -7  -4   71.28    3.81
   2  -7   4   71.25    3.95
   2   7  -4   64.75    3.26
  -2   7   4   71.75    3.69
   2  -7   4   63.75    3.67
  -2   7   4   62.00    3.53
   2  -7   4   66.17    3.32
   2   7  -4   71.52    2.41
   2   7  -3    7.33    0.93
  -2  -7  -3    5.45    1.12
  -2   7   3    7.08    1.56
   2  -7   3    6.32    1.53
   2  -7   3    5.79    2.03
  -2   7   3    6.66    1.83
   2   7  -3    5.43    1.45
  -2   7   3   11.07    1.99
  -2  -7  -3    2.99    1.70
   2  -7   3    8.00    1.80
  -2   7   2   84.29    4.07
   2  -7   2   86.15    4.15
  -2  -7  -2   89.67    4.29
  -2   7   2   87.81    3.82
  -2  -7  -2   86.67    3.14
   2   7  -2   94.02    3.00
   2  -7   2   90.35    3.72
  -2   7   2   85.02    4.14
   2  -7   2   88.80    4.34
   2   7  -2   90.56    3.91
  -2   7   1  133.40    5.58
   2   7  -1  162.01    5.54
  -2   7   1  145.23    4.21
   2  -7   1  149.70    5.68
  -2  -7  -1  159.83    5.89
  -2   7   1  149.89    5.37
   2   7  -1  155.99    4.51
  -2   7   1  126.92    5.46
   2  -7   1  159.16    5.23
  -2   7   1  156.39    5.73
   2   7   0   72.54    3.49
  -2   7   0   72.75    3.39
  -2   7   0   66.55    2.22
   2  -7   0   82.75    3.96
  -2  -7   0   72.62    3.79
   2   7   0   73.12    2.74
   2  -7   0   73.43    3.22
  -2   7  -1  157.45    5.18
   2  -7  -1  158.41    4.99
   2  -7  -1  152.25    5.68
  -2  -7   1  159.12    5.87
   2   7   1  150.01    5.39
   2   7   1  150.33    4.52
  -2  -7   2  106.41    4.75
   2   7   2   99.72    4.26
   2   7   2   96.72    3.49
   2  -7  -2   97.17    3.82
  -2   7  -2  101.59    4.02
   2  -7  -3   11.75    1.43
   2   7   3    9.29    1.38
  -2   7  -3    8.90    1.79
  -2  -7   3   10.70    2.12
  -2   7  -4   69.02    3.48
   2   7   4   61.20    2.79
  -2  -7   4   64.79    3.77
  -2   7  -5   33.99    2.73
   2   7   5   40.60    2.29
  -2   7  -5   38.99    2.63
   2   7   5   40.54    2.71
   2   7   6  108.58    4.80
  -2   7  -6  121.27    4.84
   2   7   6  113.84    4.70
  -2   7  -6  114.56    4.63
  -2   7  -7   75.83    3.59
   2   7   7   72.61    3.85
  -2   7  -7   76.44    3.69
  -2  -7   7   66.77    2.44
   2   7   7   74.53    3.73
   2   7   7   75.99    2.75
  -2  -7   8  102.78    3.31
   2   7   8  118.84    4.81
   2  -7  -8  104.28    4.71
  -2   7  -8  106.63    4.47
  -2   7  -8  109.56    4.62
   2   7   8  101.49    4.58
   2   7   8  104.95    3.43
   2   7   9  123.85    4.99
   2  -7  -9  119.90    5.19
   2   7   9  115.58    3.60
  -2  -7   9  106.88    4.55
  -2   7  -9  112.92    4.31
  -2  -7   9  114.69    3.61
  -2   7  -9  118.75    4.77
   2   7   9  124.84    5.03
   2  -7 -10   64.77    3.87
  -2   7 -10   65.80    3.36
  -2  -7  10   66.56    3.44
   2   7  10   67.53    3.77
  -2  -7  10   58.49    2.41
  -2   7 -10   68.97    3.17
   2   7  10   60.29    3.54
  -2  -7  11   71.57    3.67
   2  -7 -11   61.87    3.90
   2   7  11   75.54    3.92
  -2  -7  11   71.91    2.74
   2   7  11   66.21    3.62
  -2   7 -11   75.89    3.54
  -2   7 -11   73.87    3.46
  -2  -7  12   17.87    2.14
   2   7  12   17.57    2.31
  -2   7 -12   21.98    2.19
   2  -7 -12   16.54    2.34
   2   7  12   16.65    2.42
  -2  -7  12   14.45    1.39
  -2   7 -12   14.94    2.02
  -2  -7  13   17.49    2.20
   2  -7 -13   15.94    2.55
   2   7  13   17.40    2.45
  -2   7 -13   20.10    2.14
   2   7  13   21.28    2.54
  -2  -7  13   18.49    1.60
  -2   7 -13   18.20    2.11
   2   7  14   19.07    2.64
   2  -7 -14   17.11    2.62
  -2   7 -14   18.22    2.06
  -2  -7  14   16.97    1.61
  -2  -7  14   19.33    2.27
   2   7  14   14.01    2.38
  -2   7 -14   16.34    2.00
   2   7  15   26.47    2.81
  -2  -7  15   25.85    2.54
   2  -7 -15   32.44    3.22
  -2  -7  15   20.67    1.85
  -2   7 -15   29.03    2.40
   2   7  15   29.88    2.90
  -2   7 -15   29.86    2.62
  -2  -7  16    0.95    1.39
   2  -7 -16    2.47    2.50
   2   7  16    4.08    2.11
   2   7  16   -1.45    2.17
  -2  -7  16    0.76    1.79
  -2   7 -16    0.34    1.75
   2   7  17    6.49    2.32
  -2  -7  17    7.28    1.97
   2  -7 -17    7.12    2.78
   2   7  17    3.22    2.14
  -2  -7  17    6.63    1.60
  -2  -7  18    9.90    2.15
   2  -7 -18    7.09    2.84
   2   7  18   10.53    2.56
  -2  -7  18    5.02    1.66
  -2  -7  19   13.68    2.45
   2   7  19   18.52    2.78
   2  -7 -19   17.25    3.20
  -2  -7  19   15.24    1.99
   2  -7 -20    1.10    2.53
   2   7  20    1.61    2.45
  -2  -7  20    2.34    1.94
  -2  -7  20    1.66    1.59
   2  -7 -21    7.62    3.14
   2   7  21    7.88    2.72
  -2  -7  21   10.28    2.42
  -2  -7  21    6.19    1.95
   2  -7 -22    1.98    2.90
   2   7  22    2.45    2.64
  -2  -7  22   -1.12    2.08
  -2  -7  22    0.17    1.72
  -2  -7  23   -0.46    2.13
  -2  -7  23    0.17    1.82
  -2  -7  24   -0.18    1.88
  -2   7 -26    1.80    2.16
  -2   8  23    5.23    2.41
   2  -8  23    1.36    2.78
  -2   8  22    3.19    2.22
  -2  -8 -22   -1.49    2.80
   2  -8  22    1.66    2.76
   2  -8  21    2.98    2.89
  -2   8  21    1.03    2.20
  -2  -8 -21    0.36    2.32
   2  -8  21   -0.33    2.68
   2  -8  20    0.27    2.65
  -2   8  20    2.81    2.14
  -2  -8 -20    0.34    2.59
   2  -8  20    3.51    2.74
  -2  -8 -19    5.29    2.73
   2  -8  19    2.49    2.71
   2  -8  19    0.78    2.66
  -2   8  19    3.46    2.02
   2  -8  19    1.57    1.02
  -2  -8 -18    6.02    2.75
   2   8 -18    7.40    1.48
   2  -8  18    5.47    2.90
   2  -8  18    7.66    2.76
  -2   8  18    8.59    2.32
   2  -8  18    3.57    0.96
  -2  -8 -17   19.99    2.98
   2   8 -17   15.07    1.57
   2  -8  17   20.72    2.91
   2   8 -17   17.03    1.74
   2  -8  17   20.14    3.24
  -2   8  17   22.04    2.52
  -2  -8 -16    6.65    2.30
   2   8 -16    3.41    1.11
   2  -8  16    9.23    2.66
   2   8 -16    7.50    1.49
   2  -8  16    5.52    2.65
  -2   8  16    4.68    2.05
  -2  -8 -15   21.18    2.90
   2   8 -15   14.63    1.39
   2   8 -15   16.08    1.84
   2  -8  15   17.05    2.81
   2  -8  15   11.37    2.80
  -2   8  15   17.73    2.23
   2  -8  14   54.73    4.09
  -2  -8 -14   48.26    3.76
   2   8 -14   46.16    2.02
   2  -8  14   57.63    3.87
   2   8 -14   53.25    2.84
  -2   8  14   63.58    3.37
  -2   8  13    7.06    2.06
  -2  -8 -13    3.95    2.07
   2   8 -13    3.76    0.82
   2   8 -13    6.01    1.66
   2  -8  13    5.70    2.46
  -2   8  13    8.64    2.02
   2   8 -12   40.07    2.60
  -2   8  12   45.39    3.44
   2  -8  12   34.60    3.37
   2   8 -12   30.99    1.32
  -2   8  12   36.59    2.97
  -2  -8 -12   37.03    3.18
   2  -8  12   42.63    3.54
  -2   8  12   41.91    2.72
  -2   8  11   40.14    2.67
   2   8 -11   35.07    2.46
  -2  -8 -11   45.97    3.25
  -2   8  11   38.94    2.94
   2  -8  11   37.14    3.34
  -2  -8 -11   33.33    1.19
  -2   8  11   46.48    3.44
   2  -8  11   40.63    3.47
  -2   8  10    3.94    2.20
   2  -8  10    6.98    2.20
  -2   8  10    8.60    1.80
   2  -8  10    4.85    2.53
  -2  -8 -10    5.11    1.88
   2   8 -10    6.86    1.64
  -2   8  10    6.78    2.09
  -2  -8 -10    5.74    0.81
   2  -8  10    7.13    2.11
   2   8 -10    6.53    1.60
  -2   8  10    3.24    2.18
  -2   8   9   63.12    3.87
   2  -8   9   56.28    3.84
  -2   8   9   63.71    3.57
   2  -8   9   69.47    3.85
  -2   8   9   63.28    3.20
  -2   8   9   64.28    3.81
   2  -8   9   64.63    4.02
  -2  -8  -9   62.19    3.46
   2   8  -9   56.96    3.17
  -2   8   8   55.10    3.77
   2  -8   8   57.02    3.93
  -2  -8  -8   54.02    3.17
  -2   8   8   61.10    3.47
   2  -8   8   54.70    3.35
  -2   8   8   61.17    3.08
  -2   8   8   58.05    3.71
   2  -8   8   57.80    3.76
   2   8  -8   54.05    3.07
   2  -8   7   78.78    4.30
  -2   8   7   82.44    4.32
  -2   8   7   83.17    3.61
  -2  -8  -7   87.35    3.77
  -2   8   7   87.30    4.04
   2  -8   7   82.74    3.99
  -2   8   7   70.19    2.20
   2   8  -7   75.43    3.64
  -2   8   7   93.81    4.46
   2  -8   7   81.31    4.31
   2  -8   6  161.95    6.53
  -2   8   6  159.21    6.35
  -2   8   6  170.34    5.61
  -2  -8  -6  172.73    5.72
  -2   8   6  175.90    6.10
  -2  -8  -6  164.75    6.45
   2  -8   6  174.04    6.06
  -2   8   6  144.89    4.36
   2   8  -6  156.64    5.75
   2  -8   6  168.21    6.56
  -2   8   6  155.10    6.27
  -2   8   5   47.89    2.79
  -2  -8  -5   46.79    2.58
  -2   8   5   47.88    3.01
  -2  -8  -5   43.87    3.38
  -2   8   5   53.05    3.37
   2  -8   5   46.99    3.39
   2  -8   5   45.08    2.97
   2   8  -5   43.77    2.81
   2  -8   5   43.85    3.42
  -2   8   5   42.06    3.22
  -2  -8  -4   41.67    2.38
  -2   8   4   41.15    2.77
   2  -8   4   33.28    2.89
  -2  -8  -4   43.52    3.25
  -2   8   4   43.05    3.18
   2   8  -4   40.45    2.78
   2  -8   4   33.90    3.21
  -2   8   4   41.83    2.97
  -2   8   4   41.01    2.63
   2  -8   4   43.04    2.73
  -2   8   3  102.33    4.38
   2  -8   3   97.57    4.74
  -2  -8  -3  100.68    4.87
   2   8  -3  105.90    3.28
   2   8  -3  111.98    4.58
  -2   8   3  107.82    4.95
  -2   8   3  103.51    4.78
   2  -8   3  110.57    4.42
   2  -8   2   37.88    2.66
  -2  -8  -2   42.72    3.20
   2  -8   2   41.01    3.13
   2   8  -2   41.20    1.88
   2   8  -2   44.90    2.91
  -2   8   2   48.37    3.13
  -2   8   2   39.44    2.66
   2  -8   1   66.60    3.40
  -2  -8  -1   80.96    4.21
   2  -8   1   73.99    4.08
   2   8  -1   77.42    3.74
  -2   8   1   67.54    2.36
  -2   8   1   74.19    3.53
   2   8  -1   75.82    2.71
   2   8   0    5.58    1.17
  -2  -8   0    6.55    2.13
   2  -8   0    6.77    1.95
  -2   8   0    3.74    1.52
   2  -8   0    4.62    1.45
  -2   8   0    4.12    0.67
   2   8   0    4.81    1.72
   2  -8  -1   74.85    3.26
   2   8   1   74.24    2.89
   2   8   1   68.84    3.72
  -2  -8   1   68.05    4.03
   2  -8  -1   66.95    3.91
  -2   8  -1   67.47    3.37
   2   8   2   32.93    1.95
  -2  -8   2   34.99    3.18
   2  -8  -2   37.70    2.32
   2   8   2   34.89    2.78
  -2   8  -2   29.13    2.69
  -2   8  -2   38.52    2.52
  -2   8  -3  110.50    4.33
  -2   8  -3  108.89    4.89
  -2  -8   3  100.07    4.97
   2  -8  -3  112.45    4.06
  -2   8  -3   99.85    4.60
   2   8   3  102.61    4.70
   2   8   3  102.75    3.80
  -2   8  -4   29.36    2.71
   2   8   4   34.54    2.73
  -2   8  -4   33.34    2.37
  -2   8  -4   34.05    2.76
  -2  -8   4   32.24    3.11
   2   8   4   31.83    2.05
  -2   8  -5   53.51    3.55
  -2  -8   5   63.84    3.94
  -2   8  -5   65.38    3.61
   2   8   5   63.36    3.00
   2   8   6  151.48    5.95
   2   8   6  136.13    4.97
  -2   8  -6  147.85    5.82
  -2  -8   6  154.48    6.30
  -2   8  -6  143.19    5.63
   2   8   7   93.33    4.53
  -2   8  -7   85.34    4.29
   2   8   7   82.59    4.26
  -2  -8   7   89.02    4.78
  -2   8  -7   89.39    4.17
   2   8   7   83.80    3.16
   2   8   8   46.52    3.22
   2   8   8   46.54    2.14
   2   8   8   47.30    3.30
  -2   8  -8   48.43    3.11
  -2   8  -8   53.68    3.36
   2   8   9   52.52    3.54
   2   8   9   47.83    2.06
  -2   8  -9   47.56    3.25
  -2   8  -9   57.03    3.24
   2   8   9   55.47    3.58
  -2   8 -10    7.27    1.95
  -2   8 -10    3.84    1.74
   2   8  10    4.11    0.92
   2  -8 -10    6.95    1.98
  -2  -8  10    2.68    0.89
   2   8  10    5.69    2.08
   2   8  11   43.79    3.31
  -2   8 -11   40.69    2.97
  -2   8 -11   41.95    2.75
  -2  -8  11   29.52    1.58
   2  -8 -11   39.09    3.30
   2   8  11   37.73    3.17
  -2  -8  11   38.27    2.88
   2  -8 -12   38.14    3.41
  -2   8 -12   32.07    2.76
  -2  -8  12   31.37    1.65
  -2   8 -12   37.83    2.78
  -2  -8  12   36.88    2.82
   2   8  12   33.43    3.02
   2   8  13    7.27    2.22
   2  -8 -13    7.31    2.25
  -2   8 -13    5.42    1.85
  -2   8 -13    8.33    2.08
   2   8  13    3.92    2.03
  -2  -8  13    4.89    1.93
  -2  -8  13    6.21    1.10
  -2  -8  14   50.77    3.49
   2  -8 -14   50.44    3.97
  -2  -8  14   48.90    2.27
   2   8  14   52.23    3.57
  -2   8 -14   56.81    3.36
  -2   8 -14   52.01    3.20
   2   8  14   52.97    3.79
   2  -8 -15   18.38    3.04
  -2   8 -15   19.96    2.26
  -2   8 -15   15.38    2.25
  -2  -8  15   14.56    1.46
   2   8  15   23.13    2.84
  -2  -8  15   15.28    2.33
  -2  -8  16    5.57    2.08
  -2   8 -16    9.19    2.01
   2   8  16    6.20    2.47
   2  -8 -16    4.50    2.24
  -2  -8  16    3.40    1.22
  -2  -8  17   16.40    2.61
   2  -8 -17   17.52    3.18
  -2  -8  17   11.79    1.58
  -2  -8  18    6.72    2.26
   2  -8 -18    6.70    2.74
  -2  -8  18    4.77    1.49
   2   8  18    9.79    2.72
  -2  -8  19    4.23    2.12
   2   8  19    4.03    2.61
  -2  -8  19    3.99    1.51
   2  -8 -19    4.04    2.97
  -2  -8  20   -0.13    1.56
  -2  -8  20    0.23    2.08
   2  -8 -20    1.53    2.76
   2   8  20   -0.72    2.39
  -2  -8  21    0.81    1.58
  -2  -8  21    2.78    2.15
   2   8  21    2.47    2.59
   2  -8 -21    1.98    2.88
  -2  -8  22   -1.65    2.15
  -2   9  22    3.70    2.38
  -2   9  21   -1.27    2.25
   2  -9  21    3.06    2.99
   2  -9  20    0.33    2.67
  -2   9  20   -0.20    2.18
  -2  -9 -20    2.49    2.73
   2  -9  19    3.28    2.86
  -2  -9 -19    4.45    2.55
  -2   9  19    1.80    2.18
  -2   9  18    3.70    2.20
   2  -9  18    7.74    3.00
   2   9 -18    2.94    1.55
  -2  -9 -18    7.55    2.99
   2  -9  18    7.14    2.95
  -2   9  17    7.91    2.23
   2  -9  17    5.39    3.02
   2   9 -17    2.34    1.61
   2  -9  17    8.61    2.93
  -2  -9 -17    7.54    2.68
  -2  -9 -16    4.50    2.36
  -2   9  16    5.97    2.19
   2   9 -16    3.60    1.62
   2  -9  16    6.59    2.86
   2  -9  16    3.43    2.86
   2  -9  16    1.55    2.48
  -2  -9 -15    4.86    2.40
  -2   9  15    7.62    2.11
   2  -9  15    3.94    2.59
   2  -9  15    0.61    2.63
   2   9 -15    9.44    1.89
  -2  -9 -14    3.26    2.19
  -2   9  14    4.67    1.93
   2  -9  14    1.49    2.35
   2  -9  14    2.99    2.53
   2   9 -14    1.82    1.71
  -2  -9 -13    1.80    1.97
   2  -9  13    2.92    2.37
  -2   9  13    5.02    1.88
   2  -9  13    4.71    2.52
   2   9 -13    3.82    1.74
  -2  -9 -12   25.11    2.90
   2  -9  12   27.65    3.21
   2   9 -12   31.64    2.62
   2  -9  12   27.20    3.26
   2  -9  12   30.31    3.56
  -2   9  12   30.63    2.70
  -2   9  11   27.91    2.85
  -2  -9 -11   25.87    2.80
   2  -9  11   31.72    3.17
  -2  -9 -11   23.33    1.12
  -2   9  11   24.73    2.46
   2   9 -11   28.15    2.48
   2  -9  11   27.44    3.29
   2  -9  11   21.90    3.07
   2  -9  10  118.18    5.85
  -2   9  10  114.41    4.69
  -2  -9 -10  112.92    5.19
  -2   9  10  125.50    5.45
   2  -9  10  132.65    5.65
  -2  -9 -10  113.19    3.51
   2  -9  10  116.10    5.85
   2   9 -10  125.65    4.96
   2   9 -10  120.59    4.93
   2   9  -9   23.51    2.42
  -2  -9  -9   26.30    2.57
   2  -9   9   26.55    3.21
  -2   9   9   29.01    2.84
  -2   9   9   36.33    2.63
   2   9  -9   32.96    2.70
  -2  -9  -9   23.87    1.54
   2  -9   9   31.74    2.96
   2  -9   9   28.06    3.12
   2  -9   8   43.14    3.63
  -2  -9  -8   37.31    2.84
  -2   9   8   37.51    2.95
   2  -9   8   36.55    3.68
  -2   9   8   44.86    2.73
   2  -9   8   34.96    3.12
   2   9  -8   39.94    2.86
   2  -9   7   46.12    3.60
  -2   9   7   45.69    3.65
   2  -9   7   52.97    3.33
   2  -9   7   54.42    3.88
  -2   9   7   44.19    3.56
  -2   9   7   48.74    2.90
  -2  -9  -7   44.04    2.84
   2   9  -7   45.33    3.00
  -2   9   7   52.18    3.42
  -2   9   7   38.08    1.50
  -2  -9  -6   11.48    1.85
  -2   9   6   11.22    1.96
  -2   9   6    7.15    2.44
   2   9  -6    6.69    1.94
  -2   9   6    6.78    1.99
  -2   9   6    8.25    1.00
  -2  -9  -6   11.14    2.48
   2  -9   6   14.45    2.47
  -2   9   6   10.08    2.45
   2  -9   6    8.54    2.33
   2  -9   6   10.19    2.28
  -2   9   5   16.95    2.09
  -2  -9  -5   19.79    1.96
  -2   9   5   18.27    2.34
   2  -9   5   21.67    2.80
  -2  -9  -5   15.79    2.71
  -2   9   5   18.87    2.51
   2  -9   5   15.90    2.60
   2  -9   5   21.53    2.45
   2   9  -5   16.14    2.17
  -2   9   5   22.22    2.90
   2   9  -4   59.67    3.49
  -2   9   4   58.95    3.41
  -2   9   4   53.77    3.71
  -2   9   4   48.90    3.77
   2  -9   4   62.03    3.56
  -2   9   4   55.42    3.19
  -2  -9  -4   60.68    3.95
   2  -9   4   60.34    3.90
  -2   9   3   37.63    2.78
   2  -9   3   33.18    3.16
  -2  -9  -3   39.90    3.31
   2   9  -3   30.57    1.48
   2  -9   3   40.87    2.85
  -2   9   3   32.60    3.02
   2   9  -3   36.67    2.83
   2   9  -2   18.18    1.27
  -2   9   2   15.71    1.21
  -2   9   2   19.97    2.22
  -2  -9  -2   23.10    2.81
   2  -9   2   15.68    2.52
   2   9  -2   19.90    2.41
   2  -9   2   14.40    2.00
   2   9  -1   11.15    1.18
  -2   9   1   10.12    0.90
   2   9  -1   10.43    2.15
   2  -9   1   13.52    2.00
   2  -9   1    9.89    2.28
  -2  -9  -1   11.06    2.49
  -2   9   1   16.78    2.09
  -2   9   0    3.35    1.58
  -2  -9   0    1.49    2.04
   2  -9   0    0.50    2.00
   2   9   0    3.33    1.93
   2   9   0    0.81    1.08
   2  -9   0    3.43    1.57
   2   9   1   14.36    1.48
  -2   9  -1   15.36    2.05
   2   9   1   10.41    2.18
  -2   9  -1   11.45    2.36
   2  -9  -1   14.27    1.89
  -2  -9   1   12.78    2.58
   2  -9  -1   11.57    2.31
  -2   9  -1   14.62    2.51
  -2   9  -2   17.44    2.50
  -2   9  -2   19.56    2.11
  -2   9  -2   18.58    2.56
  -2  -9   2   18.26    2.72
   2   9   2   19.83    2.46
   2  -9  -2   26.89    2.18
   2   9   2   20.70    1.79
   2   9   3   42.10    3.19
  -2   9  -3   35.20    3.16
  -2   9  -3   31.69    2.92
  -2  -9   3   38.41    3.48
  -2   9  -3   34.86    2.55
   2  -9  -3   33.13    2.36
   2   9   3   36.43    2.17
   2   9   4   58.23    2.84
  -2   9  -4   56.53    3.17
   2   9   4   65.74    3.81
  -2   9  -4   59.84    3.74
  -2   9  -4   59.13    3.76
  -2  -9   4   62.69    4.24
  -2   9  -5   19.41    2.51
  -2   9  -5   22.07    2.17
   2   9   5   21.17    2.89
  -2   9  -5   20.89    2.75
   2   9   5   20.15    1.86
   2   9   5   23.69    2.76
  -2  -9   5   19.69    2.94
  -2   9  -6   13.11    2.45
   2   9   6   11.64    1.84
   2   9   6    9.95    2.27
  -2  -9   6   11.26    2.79
  -2   9  -6   10.40    2.32
  -2   9  -6   12.11    1.87
   2   9   6    8.95    2.72
   2   9   7   52.04    2.46
  -2   9  -7   55.19    3.65
   2   9   7   49.15    2.85
  -2   9  -7   56.91    3.60
   2   9   7   63.65    3.98
  -2  -9   7   47.19    4.03
   2   9   8   33.62    1.93
  -2   9  -8   41.14    3.29
  -2  -9   8   44.02    3.76
   2   9   8   34.60    3.11
   2   9   8   40.13    3.36
   2   9   8   38.49    2.58
  -2   9  -8   37.74    3.03
   2   9   9   27.25    1.61
  -2   9  -9   30.93    2.85
  -2   9  -9   28.83    2.81
   2   9   9   31.97    3.03
   2   9   9   29.79    2.88
  -2  -9   9   34.12    3.57
  -2   9 -10  119.04    5.18
   2   9  10  111.36    3.52
  -2   9 -10  130.15    4.95
   2   9  10  124.66    5.61
   2   9  10  140.40    5.72
   2   9  11   30.90    3.04
  -2   9 -11   26.01    2.55
  -2   9 -11   27.99    2.68
  -2   9 -12   28.86    2.70
   2   9  12   36.70    3.23
  -2   9 -12   31.39    2.86
  -2   9 -13    3.80    2.15
  -2   9 -13    1.74    1.93
   2  -9 -13    8.18    2.52
   2   9  13    3.59    2.24
  -2  -9  14    0.65    1.95
  -2   9 -14    2.17    1.85
  -2  -9  14    1.57    0.77
   2  -9 -14    0.92    2.29
   2   9  14    1.81    2.39
  -2  -9  15    5.94    2.23
  -2  -9  15    3.69    0.93
  -2   9 -15    9.02    2.25
   2   9  15   10.14    2.67
   2  -9 -15   13.20    2.80
  -2   9 -16    4.88    2.14
  -2  -9  16    1.36    0.96
  -2  -9  16    4.72    2.30
   2   9  16    6.34    2.67
   2  -9 -16    3.71    2.84
  -2   9 -17    6.67    2.15
  -2  -9  17    6.43    2.30
   2  -9 -17    6.31    2.66
  -2  -9  17    3.42    1.07
   2   9  17    5.02    2.55
  -2  -9  18    8.90    2.47
   2  -9 -18    4.00    2.94
   2   9  18    7.83    2.87
  -2  -9  19   -0.24    2.17
   2  -9 -19    1.13    2.81
   2   9  19    7.49    2.84
  -2  -9  20    0.72    2.30
  -2  10  21   -1.51    2.30
  -2  10  20    2.94    2.28
  -2  10  19   -1.65    2.43
  -2 -10 -19   -3.48    3.01
   2 -10  18    0.69    2.69
  -2 -10 -18   -0.67    2.67
  -2  10  18    0.20    2.27
   2 -10  18   -2.39    2.84
  -2  10  17    0.19    2.03
  -2 -10 -17   -0.96    2.59
   2  10 -17    0.15    1.68
   2 -10  17    4.10    2.84
   2 -10  17   -3.03    2.74
  -2  10  16    1.51    2.09
   2 -10  16    4.73    2.63
   2 -10  16    1.98    2.99
   2  10 -16    1.44    1.74
  -2 -10 -16    1.23    2.51
   2 -10  15    1.34    2.69
   2 -10  15   -0.32    2.96
   2  10 -15    2.98    1.81
  -2  10  15    2.80    2.02
  -2 -10 -15    2.64    2.26
  -2 -10 -14   17.66    2.82
   2 -10  14   13.15    3.10
   2 -10  14   17.76    3.29
   2  10 -14   14.11    2.28
  -2  10  14   15.41    2.41
   2 -10  14   20.39    3.35
  -2 -10 -13    1.33    2.21
  -2  10  13    2.13    2.02
   2 -10  13    2.26    2.68
   2 -10  13    2.20    2.58
   2  10 -13    0.54    1.84
   2 -10  13    4.78    2.76
   2 -10  12   15.60    3.05
   2 -10  12   11.55    3.04
  -2  10  12    8.71    2.17
   2  10 -12   11.90    2.21
   2 -10  12   13.99    2.92
  -2 -10 -12   11.87    2.46
   2 -10  11   -1.54    2.75
   2 -10  11    4.29    2.65
  -2  10  11    0.51    1.86
  -2 -10 -11   -2.61    2.05
   2  10 -11    0.96    1.90
   2 -10  11    4.34    2.68
   2 -10  10    4.24    2.54
  -2 -10 -10    0.22    1.92
   2  10 -10    1.36    1.91
   2 -10  10   -1.47    2.50
  -2 -10 -10    0.30    0.96
  -2  10  10   -1.51    1.76
   2  10 -10    1.38    1.98
   2 -10  10    2.74    2.42
   2 -10   9    2.95    2.36
  -2 -10  -9    5.15    2.02
   2  10  -9    6.08    2.03
  -2 -10  -9    6.76    1.20
   2 -10   9    6.42    2.27
   2  10  -9    2.03    1.96
  -2  10   9    7.19    1.98
  -2  10   9    3.26    2.08
   2 -10   9    5.11    2.45
   2 -10   8   25.45    3.42
  -2  10   8   23.29    2.45
  -2 -10  -8   23.65    2.45
   2  10  -8   22.81    2.65
   2 -10   8   29.47    3.08
  -2 -10  -8   19.37    1.61
   2  10  -8   19.43    2.47
  -2  10   8   26.25    2.79
   2 -10   8   23.94    3.34
  -2  10   7   24.10    2.50
  -2 -10  -7   19.08    2.15
   2  10  -7   22.66    2.62
   2 -10   7   19.40    2.80
  -2  10   7   23.44    2.71
   2 -10   7   27.42    3.29
   2 -10   7   24.51    3.12
  -2  10   7   18.30    1.02
   2  10  -6   57.62    3.61
  -2  10   6   55.12    3.46
   2 -10   6   59.16    3.81
  -2  10   6   64.10    3.47
  -2 -10  -6   54.48    4.00
   2 -10   6   58.87    4.16
  -2  10   6   48.25    2.05
   2 -10   5    7.73    2.11
  -2  10   5   13.39    2.24
   2 -10   5   12.29    2.65
  -2 -10  -5   10.05    2.43
  -2  10   5   10.79    2.17
   2  10  -5    9.28    2.23
  -2  10   4   24.66    2.59
   2 -10   4   18.76    2.59
  -2  10   4   25.03    2.54
   2  10  -4   25.23    2.74
   2 -10   4   22.27    2.96
  -2 -10  -4   22.00    3.14
  -2  10   3    0.07    0.91
  -2  10   3   -1.18    1.87
  -2  10   3   -0.19    1.76
  -2 -10  -3   -0.82    2.45
   2 -10   3    1.40    2.33
   2 -10   3    0.58    1.90
   2  10  -3   -0.66    1.92
  -2  10   3   -1.24    2.35
  -2  10   2   56.11    3.25
  -2 -10  -2   60.12    4.04
   2 -10   2   57.42    4.06
   2 -10   2   59.99    3.35
   2  10  -2   52.86    3.60
   2  10  -1    8.17    2.27
   2 -10   1   16.42    2.78
  -2 -10  -1   14.12    2.80
   2 -10   1   10.39    2.09
   2  10  -1   10.72    1.16
  -2  10   1   12.03    2.07
   2  10   0   72.71    2.82
   2 -10   0   82.07    4.66
  -2 -10   0   81.67    4.73
   2 -10   0   84.85    3.97
   2  10   0   72.67    4.30
  -2  10   0   78.73    3.88
   2  10   1   11.97    2.43
  -2  10  -1   13.10    2.00
   2 -10  -1   12.01    1.93
  -2 -10   1   12.67    2.67
   2 -10  -1   18.69    2.79
   2  10   1   10.89    1.40
  -2  10  -1   15.27    2.53
  -2  10  -2   62.22    3.38
   2  10   2   59.06    3.94
   2 -10  -2   57.02    4.21
  -2 -10   2   64.18    4.43
  -2  10  -2   59.30    3.94
   2 -10  -2   61.76    3.27
   2  10   2   57.52    2.66
  -2  10  -3    0.17    1.59
  -2 -10   3    1.15    2.41
  -2  10  -3    0.96    2.12
   2  10   3    0.72    2.06
   2 -10  -3   -0.74    1.68
   2  10   3    2.38    1.35
   2  10   4   16.66    2.63
  -2 -10   4   25.66    3.34
  -2  10  -4   18.75    2.14
   2  10   4   14.24    1.74
  -2  10  -4   22.66    2.86
  -2  10  -5   14.24    2.57
   2  10   5   13.07    2.85
  -2 -10   5   13.90    2.92
  -2  10  -5   10.40    1.95
   2  10   5   11.12    1.78
  -2  10  -6   45.18    2.90
  -2  10  -6   44.26    3.43
  -2 -10   6   48.33    4.16
   2  10   6   42.63    3.63
   2  10   6   38.07    2.56
   2  10   7   21.40    2.10
  -2 -10   7   26.28    3.53
  -2  10  -7   28.05    2.95
  -2  10  -7   19.52    2.20
   2  10   7   26.54    3.17
   2  10   7   19.94    1.76
   2  10   8   18.02    2.19
  -2 -10   8   19.18    3.25
  -2  10  -8   18.89    2.57
   2  10   8   21.72    3.11
  -2  10  -8   17.01    2.10
   2  10   8   18.32    1.59
   2  10   9    4.47    1.79
  -2  10  -9    4.58    2.22
  -2 -10   9    8.28    3.07
   2  10   9    2.83    2.38
   2  10   9    4.08    1.10
   2  10  10   -0.34    1.80
  -2  10 -10   -1.36    2.11
   2  10  10   -0.62    0.84
   2  10  10    2.85    2.44
  -2 -10  10    1.61    2.63
  -2  10 -10    0.34    1.87
  -2 -10  11    1.97    2.54
   2  10  11   -0.48    2.37
  -2  10 -11   -2.26    2.20
  -2 -10  12   12.32    3.21
   2  10  12   14.73    2.71
  -2  10 -12   11.82    2.44
   2  10  13    4.08    2.58
  -2  10 -13    3.07    2.26
   2  10  14   17.36    2.97
  -2  10 -14   16.90    2.66
   2  10  15    1.47    2.67
  -2  10 -15    5.13    2.20
   2 -10 -16    1.03    2.63
   2  10  16    0.99    2.63
  -2  10 -16    4.46    2.21
   2 -10 -17   -4.29    2.75
   2  10  17    4.30    2.72
  -2  10 -17   -0.21    2.10
  -2 -10  18    0.25    2.18
  -2  11  18    2.90    2.32
  -2 -11 -18    0.69    2.64
  -2  11  17    1.20    2.19
  -2 -11 -17   -0.33    2.53
  -2  11  16    4.53    2.29
  -2 -11 -16    6.32    2.62
   2  11 -16    4.82    1.96
  -2 -11 -15    2.40    2.48
   2  11 -15    0.93    1.95
  -2  11  15    4.30    2.18
   2 -11  15    2.08    2.83
   2 -11  14    0.35    2.89
  -2 -11 -14    3.96    2.37
   2  11 -14   -1.35    1.96
  -2  11  14    0.38    2.11
   2 -11  14    0.68    3.03
   2 -11  13   -1.74    2.68
   2  11 -13   -2.42    2.15
   2 -11  13   -1.68    2.87
  -2  11  13   -2.44    2.18
  -2 -11 -13    3.77    2.34
  -2 -11 -12    3.83    2.12
   2  11 -12    8.24    2.34
   2 -11  12    7.91    3.01
   2 -11  12    5.47    2.87
   2 -11  12    9.51    3.03
  -2  11  12    5.35    2.05
  -2 -11 -11    3.10    1.95
   2  11 -11    1.72    2.16
   2 -11  11    2.95    2.83
   2 -11  11    0.34    2.60
   2 -11  11    5.73    2.87
  -2  11  11    4.18    2.17
  -2 -11 -10   18.30    2.49
   2 -11  10   19.75    3.40
   2  11 -10   15.36    2.62
  -2 -11 -10   14.01    1.34
   2 -11  10   17.00    2.95
   2 -11  10   20.98    3.32
  -2  11  10   20.96    2.54
   2  11  -9    0.90    2.15
   2 -11   9    4.92    2.67
  -2 -11  -9    4.01    1.17
   2 -11   9    5.58    2.76
  -2  11   9    2.51    1.93
   2  11  -8   10.64    2.46
  -2 -11  -8   11.52    1.60
   2 -11   8   11.58    2.74
   2 -11   8    8.46    2.91
  -2  11   8   10.99    2.32
  -2 -11  -7    2.10    1.40
   2 -11   7    0.24    2.42
  -2  11   7    1.93    1.95
   2 -11   7    3.22    2.75
  -2  11   7    2.34    1.94
   2 -11   6    1.28    2.47
  -2 -11  -6    0.30    2.48
  -2  11   6    1.46    1.95
   2 -11   6    2.83    2.37
  -2 -11  -6    2.20    1.48
  -2  11   6    6.44    2.18
  -2  11   5   -0.09    1.13
   2 -11   5    0.68    2.07
  -2 -11  -5   -0.89    2.49
   2 -11   5   -1.26    2.58
  -2  11   5    2.23    1.90
  -2  11   5    0.27    2.41
  -2  11   5    1.44    1.86
  -2  11   4   12.34    1.35
   2 -11   4   19.83    2.75
   2 -11   4   16.93    3.06
  -2 -11  -4   24.32    3.33
  -2  11   4   20.04    2.57
  -2  11   4   20.10    3.05
  -2  11   4   21.87    2.51
   2 -11   3    1.70    2.27
  -2 -11  -3    0.30    2.37
   2 -11   3    1.86    2.37
  -2  11   3    1.94    1.85
  -2  11   3    0.92    1.92
  -2  11   3    0.58    0.91
  -2  11   2   12.47    2.11
  -2 -11  -2   20.43    3.17
   2 -11   2   13.00    2.93
   2 -11   2   11.22    2.39
  -2  11   1   12.90    2.14
  -2 -11  -1   17.13    3.47
   2 -11   1   11.70    2.93
   2 -11   1   12.37    2.28
  -2  11   0    7.44    2.51
  -2  11   0    4.69    1.85
  -2 -11   0    5.87    2.69
   2 -11   0    7.01    2.84
   2 -11   0    7.40    2.16
  -2  11  -1   13.75    2.95
  -2  11  -1   14.22    2.15
   2 -11  -1   14.90    2.98
  -2 -11   1   13.03    3.15
   2 -11  -1   12.54    2.37
  -2  11  -2   13.18    2.70
  -2  11  -2   17.05    2.15
  -2 -11   2   18.57    3.20
   2 -11  -2   16.60    3.03
   2 -11  -2   19.79    2.36
  -2 -11   3    4.13    2.66
  -2  11  -3    1.88    1.67
  -2  11  -3    4.22    2.45
   2  11   4   15.86    1.81
  -2 -11   4   15.41    3.11
  -2  11  -4   23.06    2.32
  -2  11  -4   21.14    3.15
   2  11   5   -2.83    2.55
  -2 -11   5   -0.65    2.87
  -2  11  -5    1.32    1.67
   2  11   5   -0.62    1.43
  -2  11  -5    1.32    2.41
   2  11   6    4.37    2.55
  -2  11  -6    4.24    1.64
   2  11   6    3.74    1.64
  -2 -11   6    4.62    2.82
  -2  11  -6    2.34    2.28
  -2 -11   7    0.67    2.84
  -2  11  -7    1.78    2.42
   2  11   7   -0.29    1.63
   2  11   7   -1.28    2.60
   2  11   7    0.51    1.26
   2  11   8    9.90    2.01
  -2  11  -8    7.29    2.54
   2  11   8   15.43    3.00
  -2 -11   8   10.91    3.03
   2  11   9    3.06    1.72
  -2 -11   9    1.04    2.81
   2  11   9    6.33    2.67
  -2  11  -9    5.00    2.58
  -2 -11  10   18.05    3.51
   2  11  10   23.37    3.39
  -2  11 -10   25.53    3.10
  -2 -11  11    5.76    3.07
  -2  11 -11    1.23    2.32
   2  11  11    7.07    2.87
  -2 -11  12    3.64    3.22
   2  11  12    7.07    2.71
  -2  11 -12    9.02    2.72
   2  11  13    2.54    2.71
  -2  11 -13    0.72    2.42
   2  11  14    3.06    2.60
  -2  11 -14    4.93    2.52
  -2  11 -15    1.85    2.39
  -2  11 -16    5.49    2.52
  -2  11 -17   -3.61    2.62
  -2  11 -18    6.11    2.51
  -2 -12 -16    3.45    2.56
  -2 -12 -15   -2.68    2.50
  -2  12  14    2.18    2.24
  -2 -12 -14    5.89    2.61
   2  12 -14    4.64    2.41
  -2  12  13    0.59    2.11
   2  12 -13    1.54    2.41
  -2  12  12    7.14    2.29
   2  12 -12    6.47    2.57
   2  12 -11    0.95    2.40
  -2  12  11    3.24    2.10
   2  12 -10    2.89    2.44
  -2  12  10    0.76    2.02
  -2  12   9    0.57    2.00
   2  12  -9    1.72    2.58
   2 -12   9    3.06    2.88
  -2  12   8    7.51    2.27
   2  12  -8    0.76    2.55
   2 -12   8    4.26    2.90
   2 -12   8    5.96    2.81
  -2  12   7   -1.33    2.09
   2  12  -7   -1.03    2.57
   2 -12   7   -1.40    2.74
  -2 -12  -7    1.42    1.51
  -2  12   6    8.81    2.99
   2  12  -6    5.79    2.67
   2 -12   6   12.88    3.39
  -2  12   6    8.01    2.33
   2 -12   6    9.66    2.89
  -2 -12  -6    8.78    1.81
  -2  12   5    1.46    2.65
   2 -12   5    1.04    2.76
  -2 -12  -5    6.18    3.00
  -2  12   5    1.91    2.19
   2 -12   5    0.25    2.40
  -2 -12  -5    2.29    1.67
  -2  12   4    6.42    2.99
   2 -12   4    7.54    2.98
  -2 -12  -4    3.60    2.95
   2 -12   4    7.36    2.60
  -2 -12  -4    7.41    1.94
  -2  12   4    2.93    2.30
  -2 -12  -3    3.30    2.79
   2 -12   3    4.10    2.73
   2 -12   3    5.74    2.63
  -2 -12  -3    4.44    1.97
  -2  12   3    4.14    2.39
   2 -12   2    5.08    2.77
  -2 -12  -2    5.00    2.99
  -2  12   2    3.98    2.33
   2 -12   2    6.43    2.43
  -2  12   1   10.36    3.06
  -2 -12  -1    5.38    2.89
   2 -12   1    5.36    2.91
   2 -12   1    4.48    2.26
  -2  12   0   18.94    3.32
  -2 -12   0   15.53    3.44
   2 -12   0   11.34    2.89
   2 -12   0   18.61    2.68
  -2  12  -1    5.73    2.79
  -2 -12   1    7.17    3.07
   2 -12  -1    5.29    2.72
   2 -12  -1    7.33    2.21
  -2  12  -2    6.29    2.73
   2 -12  -2    5.28    2.73
  -2 -12   2    5.14    2.88
   2 -12  -2   10.31    2.24
  -2  12  -3    4.60    2.82
  -2 -12   3    0.35    2.91
   2  12   4   10.43    3.01
  -2  12  -4   10.32    3.08
  -2 -12   4    8.42    3.24
  -2  12  -5   -0.85    2.63
  -2 -12   5    2.83    2.88
   2  12   5   -2.47    2.88
  -2  12  -6    7.53    2.81
  -2 -12   6    0.71    3.03
   2  12   6    5.78    3.01
  -2  12  -7    0.55    2.56
   2  12   7    0.54    2.76
  -2  12  -8    4.63    2.61
   2  12   8    9.12    3.10
  -2  12  -9    0.54    2.54
   2  12   9    0.54    2.77
  -2  12 -10   -2.41    2.50
   2  12  10    2.41    2.77
  -2  12 -11    0.27    2.66
  -2  12 -12    8.15    2.73
  -2  12 -13    4.12    2.73
  -2  12 -14    3.79    2.74
   2  13 -12    2.95    2.49
   2  13 -11   -0.77    2.55
   2  13 -10    4.98    2.70
   2  13  -9    1.33    2.74
   2  13  -8   -0.54    2.90
  -2  13   7   10.06    2.37
   2  13  -7    9.15    2.91
  -2  13   6    4.21    2.27
  -2  13   5    5.82    2.39
   2 -13   5    7.87    2.99
  -2  13   4    1.02    2.23
  -2 -13  -4    3.09    1.92
   2 -13   4    0.25    2.70
  -2  13   3   -1.04    2.13
  -2 -13  -3    0.17    2.00
   2 -13   3   -0.25    2.59
  -2  13   2    3.56    2.25
  -2 -13  -2    4.83    2.17
   2 -13   2    2.60    2.54
  -2  13   1    3.61    2.25
   2 -13   1    0.68    2.43
  -2 -13  -1    2.35    2.21
   2 -13   0    0.21    2.35
  -2 -13   0    1.44    2.28
  -2 -13   1    4.93    2.48
   2 -14   1   -0.94    2.54
  -2 -14   0   -1.07    2.38
  -2 -14   1    2.25    2.54
  -2 -14   2    3.05    2.64
  -3   0   0    0.29    0.58
  -3   0   0    0.14    0.57
  -3   0   1   99.21    3.13
  -3   0  -1   92.45    3.08
   3   0  -1   92.52    2.65
   3   0   1   93.11    2.69
  -3   0  -1   97.16    3.08
   3   0  -2    3.75    0.58
   3   0   2    4.69    0.57
  -3   0  -2    4.38    0.71
  -3   0   2    3.25    0.75
   3   0  -2    2.77    0.70
   3   0  -2    3.72    0.44
  -3   0  -2    4.65    0.81
   3   0   2    4.03    0.76
   3   0   3  234.20    6.06
  -3   0  -3  221.44    6.10
  -3   0   3  230.93    6.37
  -3   0  -3  241.92    6.39
   3   0   3  228.94    6.41
  -3   0   3  233.58    5.76
   3   0  -3  227.42    5.78
  -3   0   3  232.57    6.48
   3   0  -3  228.19    6.38
   3   0  -3  231.74    6.07
  -3   0   4   75.65    2.64
  -3   0   4   72.62    2.70
   3   0  -4   72.45    2.26
  -3   0  -4   74.18    2.47
  -3   0   4   71.65    2.04
   3   0   4   72.38    2.37
  -3   0   5   86.35    2.93
   3   0  -5   85.20    2.63
   3   0  -5   85.22    2.47
   3   0   5   85.48    2.73
  -3   0   5   81.68    2.33
  -3   0  -5   85.45    2.78
  -3   0  -6   50.57    2.02
   3   0   6   51.90    2.02
  -3   0  -6   47.76    2.07
   3   0  -6   50.41    1.90
   3   0  -6   52.11    1.67
  -3   0   6   49.07    2.17
   3   0  -6   49.49    2.28
   3   0  -7  370.63    9.86
  -3   0   7  351.94    9.67
   3   0  -7  367.94    9.38
  -3   0  -7  356.39    9.55
   3   0   7  371.51    9.53
  -3   0  -7  346.14    9.68
  -3   0  -7  357.71    9.45
   3   0  -8  982.27   24.31
  -3   0   8  965.58   24.09
   3   0  -8  967.18   23.77
  -3   0  -8  961.69   23.99
   3   0   8  987.88   23.98
  -3   0  -8  922.36   24.09
  -3   0  -8  989.43   23.82
  -3   0   9  293.78    8.37
   3   0  -9  293.51    8.06
  -3   0  -9  300.37    8.31
   3   0   9  302.25    8.29
   3   0  -9  306.88    8.61
  -3   0  -9  296.55    8.04
  -3   0  10  211.73    6.44
   3   0  10  212.99    6.41
  -3   0 -10  212.15    6.40
   3   0 -10  210.82    6.16
   3   0 -10  225.75    6.78
  -3   0 -10  215.21    6.10
  -3   0 -11  257.57    7.59
   3   0 -11  269.58    8.09
  -3   0  11  255.48    7.59
   3   0 -11  260.89    7.37
   3   0  11  262.34    7.61
  -3   0 -12   72.46    3.16
   3   0 -12   70.64    3.47
   3   0  12   74.24    3.15
   3   0 -12   78.33    3.06
  -3   0  12   72.98    3.13
  -3   0 -13  143.98    5.15
   3   0 -13  151.20    5.54
  -3   0  13  148.61    5.13
   3   0 -13  158.55    5.02
   3   0  13  151.73    5.22
  -3   0 -14   -1.40    1.32
   3   0 -14    1.27    1.58
   3   0  14    1.65    1.35
   3   0 -14    2.54    1.25
   3   0 -15   80.99    4.00
   3   0  15   79.87    3.60
   3   0 -15   77.38    3.37
  -3   0 -15   78.00    3.56
   3   0 -16    8.45    1.85
   3   0  16    5.27    1.77
   3   0 -16    8.67    1.64
  -3   0 -16    4.12    1.70
   3   0  17   38.89    2.78
   3   0 -17   45.78    2.76
  -3   0 -17   40.02    2.86
   3   0 -17   36.76    3.15
   3   0  18   48.95    3.11
   3   0 -18   44.61    3.38
   3   0 -18   46.95    2.87
  -3   0 -18   44.13    3.06
   3   0 -19    3.90    1.97
   3   0  19    6.31    1.99
   3   0 -19    4.46    1.83
  -3   0 -19    5.93    1.89
   3   0 -20    6.93    2.19
   3   0  20    2.34    1.77
   3   0 -20    4.68    1.86
  -3   0 -20    4.66    2.00
   3   0 -21    2.34    1.85
   3   0 -21    3.23    2.13
   3   0  21    2.47    2.03
   3   0 -22   14.64    2.59
   3   0  22   23.67    2.82
  -3   0 -23    6.21    2.47
   3   0  23    8.75    1.94
   3   0 -23    6.76    2.69
   3   0  23   11.18    2.43
  -3   0 -24    0.30    2.37
   3   0  24    1.40    1.60
   3   0 -24   -0.31    2.29
   3   0  24   -2.42    2.43
  -3   0 -25    4.36    2.57
   3   0  25    1.59    1.64
   3   0  25    2.51    2.38
   3   0 -25    3.82    2.72
   3   0  26   -0.26    2.59
   3   0 -26   -2.65    2.96
  -3   0 -26    1.63    2.59
   3   0 -27    0.68    2.63
   3   0 -28   -1.42    2.66
   3   1 -28    3.68    2.70
   3   1 -27    1.94    2.69
   3  -1  26    1.59    2.73
  -3  -1 -26    4.98    2.90
   3   1 -26   -0.31    2.36
  -3  -1 -25    0.57    1.84
  -3  -1 -25    0.97    2.46
   3  -1  25    3.56    2.32
   3  -1  25    1.71    1.70
   3   1 -25    4.19    2.68
  -3  -1 -24   -0.37    1.86
  -3  -1 -24   -0.62    2.45
   3   1 -24   -1.15    2.26
   3  -1  24    0.77    1.64
   3  -1  24    0.97    2.19
  -3  -1 -23    0.59    2.47
   3   1 -23    2.75    2.20
   3  -1  23    1.67    1.65
   3  -1  23    0.70    2.40
  -3  -1 -22    5.32    2.54
   3  -1  22    2.23    2.26
   3   1 -22    1.58    2.02
   3  -1  22    0.45    1.52
   3  -1  21   23.85    2.22
   3  -1  21   21.67    2.83
   3   1 -21   19.57    2.74
   3   1 -21   20.03    2.50
  -3  -1 -21   21.80    3.08
   3   1 -20    1.43    1.98
   3   1 -20    1.57    1.84
   3  -1  20   -0.61    1.88
  -3   1  20    0.78    2.25
   3  -1  20    0.29    1.63
  -3  -1 -20   -1.22    1.90
  -3   1  20    0.23    0.47
   3  -1  20   -0.15    1.48
   3   1 -19   48.92    3.50
   3  -1  19   58.22    3.12
   3   1 -19   52.68    3.11
  -3   1  19   55.43    3.42
   3  -1  19   59.22    3.45
  -3  -1 -19   59.59    3.53
   3  -1  19   53.84    2.92
  -3   1  19   50.43    1.70
  -3  -1 -18   10.74    2.19
   3   1 -18    8.57    2.09
   3   1 -18   13.00    2.00
   3  -1  18    7.07    1.69
   3  -1  18    8.95    1.92
  -3   1  18    8.16    1.96
   3  -1  18    8.63    1.64
  -3   1  18    7.79    0.78
  -3  -1 -17    7.92    1.91
   3   1 -17    8.88    1.82
   3   1 -17    9.13    1.70
   3  -1  17    5.86    1.75
  -3   1  17    4.89    1.91
   3  -1  17    6.50    1.58
   3  -1  17    4.71    1.58
  -3   1  17    6.09    0.74
  -3  -1 -16   24.20    2.33
   3   1 -16   25.24    2.13
   3  -1  16   24.96    2.32
  -3   1  16   26.32    2.27
   3   1 -16   24.08    2.42
   3  -1  16   30.29    2.13
  -3   1  16   21.65    1.15
   3  -1  16   27.17    2.07
   3  -1  15   67.48    3.10
  -3   1  15   59.42    3.16
  -3  -1 -15   60.93    3.21
  -3   1  15   56.82    3.12
   3   1 -15   67.29    3.11
   3  -1  15   63.52    3.18
  -3   1  15   66.37    2.14
   3  -1  15   62.01    3.06
   3   1 -15   68.54    3.53
   3  -1  14   48.66    2.58
   3   1 -14   49.27    2.95
  -3   1  14   53.49    2.84
  -3  -1 -14   50.93    2.85
  -3   1  14   53.20    2.77
   3   1 -14   51.02    2.64
   3  -1  14   46.19    2.64
  -3  -1 -14   49.12    2.61
  -3   1  14   49.80    1.79
  -3  -1 -13  147.28    5.18
   3   1 -13  155.17    5.34
  -3   1  13  144.42    4.07
  -3   1  13  144.28    5.13
  -3  -1 -13  143.40    4.92
   3  -1  13  148.12    4.96
  -3   1  13  143.85    4.98
   3  -1  13  138.95    4.99
   3   1 -13  156.86    4.99
  -3  -1 -12   16.28    1.75
   3  -1  12   16.10    1.68
  -3   1  12   15.38    1.57
   3   1 -12   15.47    1.70
   3  -1  12   13.09    1.42
   3   1 -12   13.62    1.45
  -3   1  12   17.79    1.64
  -3  -1 -12   15.31    1.50
  -3   1  12   15.08    1.00
  -3  -1 -11   96.46    3.14
  -3   1  11   89.43    2.83
  -3  -1 -11   91.83    3.67
  -3  -1 -11   93.77    3.53
   3   1 -11   97.36    3.75
   3  -1  11   97.29    3.54
  -3   1  11  100.99    3.53
   3   1 -11   87.61    3.41
  -3   1  11   99.64    3.81
  -3  -1 -10   95.67    3.26
  -3   1  10   99.85    3.02
  -3  -1 -10   97.68    3.78
  -3  -1 -10  103.73    3.68
   3   1 -10  106.41    3.82
  -3   1  10  101.95    3.56
   3  -1  10  104.62    3.64
   3   1 -10  107.58    3.66
  -3   1  10  105.47    3.92
  -3  -1  -9  458.72   11.45
  -3   1   9  444.73   11.18
  -3  -1  -9  438.47   11.95
  -3  -1  -9  455.14   11.89
   3   1  -9  423.77   11.87
   3   1  -9  456.34   11.76
   3  -1   9  460.91   11.76
  -3   1   9  440.67   11.61
  -3   1   9  448.60   12.10
  -3  -1  -8  257.50    6.73
  -3  -1  -8  248.97    7.14
  -3   1   8  244.49    7.26
   3   1  -8  243.97    7.04
  -3   1   8  241.50    6.76
   3   1  -8  252.83    6.93
   3  -1   8  246.60    6.90
  -3   1   8  245.95    6.49
  -3  -1  -8  244.46    7.04
  -3  -1  -7 1829.04   44.67
  -3   1   7 1771.91   44.80
   3  -1   7 1843.63   44.55
  -3  -1  -7 1869.10   44.65
   3  -1   7 1831.24   44.40
   3   1  -7 1852.22   44.63
  -3   1   7 1829.20   44.11
   3   1  -7 1869.86   43.71
   3   1  -6  301.06    7.34
  -3   1   6  296.70    7.67
   3  -1   6  299.75    8.18
   3  -1   6  295.51    8.00
  -3  -1  -6  284.72    8.04
  -3  -1  -6  299.20    8.10
   3  -1   6  289.13    7.78
   3   1  -6  289.73    7.97
  -3   1   5  376.49    9.66
  -3   1   5  387.55   10.14
  -3   1   5  378.29    9.69
   3  -1   5  382.47   10.12
   3  -1   5  371.84    9.92
  -3  -1  -5  383.67   10.01
  -3  -1  -5  376.41   10.03
   3  -1   5  388.07    9.69
  -3   1   4  178.74    5.21
   3   1  -4  175.74    5.10
   3  -1   4  181.14    5.01
   3  -1   4  170.88    4.67
   3  -1   4  173.54    4.47
  -3   1   4  171.81    4.83
   3  -1   4  174.13    5.15
  -3   1   4  167.91    4.75
  -3   1   3  705.52   17.40
   3  -1   3  712.13   17.64
  -3  -1  -3  705.61   17.74
   3  -1   3  712.69   17.81
  -3   1   3  698.78   17.51
   3  -1   3  738.21   17.23
   3  -1   3  729.01   17.07
  -3  -1  -3  688.95   17.02
   3   1  -3  711.70   17.75
  -3   1   3  698.39   17.77
   3  -1   2 1367.76   31.42
   3   1  -2 1355.37   32.09
  -3   1   2 1343.67   32.08
   3  -1   2 1283.52   31.93
  -3  -1  -2 1298.32   31.37
  -3  -1  -2 1299.83   32.05
   3  -1   2 1255.65   31.96
  -3   1   2 1323.33   31.72
  -3   1   2 1320.89   31.89
  -3   1   1   11.39    0.97
   3   1  -1   10.86    1.01
   3  -1   1   13.14    0.57
  -3   1   1   13.38    1.02
  -3   1   1   12.90    0.86
   3  -1   1   11.80    0.91
  -3   1   1   12.42    0.98
   3   1   0 2371.46   56.31
  -3   1   0 2313.23   56.17
   3   1   0 2318.57   56.20
  -3   1   0 2364.65   56.16
  -3   1   0 2362.51   55.96
   3  -1   0 2350.75   56.04
  -3   1  -1   19.00    1.23
   3   1   1   22.31    1.35
  -3   1  -1   19.96    1.21
   3   1   1   19.98    1.30
   3  -1  -1   21.71    1.13
  -3   1  -1   20.76    0.91
  -3   1  -2 1427.16   33.57
  -3   1  -2 1393.56   34.18
   3   1   2 1389.64   34.17
  -3   1  -2 1384.32   34.04
   3  -1  -2 1391.08   34.00
   3  -1  -2 1420.96   33.39
  -3   1  -2 1433.20   33.53
   3   1   2 1393.88   34.22
   3  -1  -2 1368.48   34.05
   3  -1  -2 1404.82   33.87
   3  -1  -3  731.55   18.17
  -3   1  -3  758.12   18.01
   3   1   3  748.02   18.38
  -3  -1   3  761.83   18.28
   3  -1  -3  770.26   18.44
  -3   1  -3  754.67   18.57
   3   1   3  727.06   18.53
  -3   1  -3  752.93   18.39
   3   1   3  729.38   18.52
   3  -1  -3  726.85   17.80
   3  -1  -3  737.62   18.29
   3  -1  -4  163.67    4.34
   3   1   4  164.71    4.27
  -3   1  -4  162.09    4.53
   3   1   4  162.66    4.80
  -3  -1   4  174.09    4.74
   3  -1  -4  172.89    4.85
   3   1   4  173.49    4.97
  -3   1  -4  166.99    5.00
   3   1   4  163.69    4.97
  -3   1  -4  173.03    4.82
   3  -1  -4  168.53    4.69
  -3  -1   5  373.60    9.85
   3   1   5  397.53   10.10
   3  -1  -5  378.07    9.53
   3   1   5  385.99    9.98
  -3   1  -5  394.80    9.78
   3   1   5  371.21    9.42
   3  -1  -5  392.31    9.75
  -3  -1   6  362.58    9.19
   3  -1  -6  344.87    8.90
   3   1   6  348.95    8.76
  -3   1  -6  366.71    9.14
   3   1   6  346.19    9.26
   3  -1  -6  360.52    9.72
  -3   1  -6  325.40    9.21
  -3  -1   7 1849.30   44.06
   3   1   7 1755.64   44.14
  -3   1  -7 1869.70   44.03
   3  -1  -7 1816.94   43.81
   3  -1  -7 1829.96   44.62
  -3   1  -7 1847.89   44.13
  -3  -1   8  282.06    7.69
   3   1   8  260.96    7.73
  -3   1  -8  286.49    7.70
   3  -1  -8  285.37    7.51
   3  -1  -8  282.86    8.25
  -3   1  -8  282.48    7.72
  -3  -1   9  417.64   11.15
   3  -1  -9  429.67   11.00
  -3   1  -9  429.65   11.21
  -3   1  -9  423.27   11.17
   3  -1  -9  419.44   11.75
   3  -1 -10  113.70    4.50
  -3  -1  10  126.93    4.06
   3  -1 -10  114.95    3.84
  -3   1 -10  121.12    4.10
   3  -1 -11  105.28    4.31
  -3  -1  11  108.20    3.79
   3  -1 -11  111.94    3.70
  -3   1 -11   99.66    3.78
   3  -1 -12   17.13    1.88
  -3   1 -12   16.93    1.60
   3  -1 -12   15.27    1.41
   3  -1 -13  177.35    6.38
   3  -1 -13  181.80    5.61
  -3   1 -13  169.53    5.72
   3  -1 -14   49.67    3.21
   3  -1 -14   46.71    2.49
  -3   1 -14   44.25    2.66
   3  -1 -15   61.56    3.72
  -3   1 -15   55.80    3.04
   3  -1 -15   68.06    3.06
   3  -1 -16   27.88    2.67
   3  -1 -16   21.55    2.00
  -3   1 -16   26.58    2.23
  -3   1 -17    5.53    1.82
   3  -1 -17    5.43    2.05
   3  -1 -17    5.78    1.56
  -3   1 -18   12.24    2.09
   3  -1 -18    8.44    1.71
   3  -1 -18    8.97    2.40
   3  -1 -19   57.67    3.96
  -3   1 -19   57.78    3.53
   3  -1 -19   49.34    3.15
  -3   1 -20    1.52    1.88
   3  -1 -20    1.73    1.74
   3  -1 -20    0.83    2.28
   3  -1 -21   13.70    2.31
   3  -1 -21   15.56    2.82
   3  -1 -22    0.30    2.32
   3  -1 -23    1.88    2.53
   3  -1 -24    2.29    2.58
  -3   1 -25    1.50    2.50
   3  -1 -25   -0.34    2.68
  -3   1 -26    5.97    2.84
   3  -1 -26   -0.70    2.61
  -3   1 -27    4.59    3.07
   3  -1 -27   -0.36    2.86
   3   2 -29   -0.98    2.57
   3   2 -28   -1.58    2.58
   3   2 -27    0.61    2.36
  -3  -2 -26    0.69    2.55
   3   2 -26    3.22    2.36
  -3  -2 -26    3.28    1.99
  -3   2  25    0.24    2.57
   3  -2  25    0.26    2.49
  -3  -2 -25    2.13    1.94
  -3  -2 -25    0.66    2.57
   3   2 -25   -0.84    2.24
   3  -2  24   -0.18    2.05
  -3  -2 -24    0.69    1.70
   3  -2  24    2.34    1.67
  -3   2  24    2.55    2.51
   3  -2  24    1.00    2.50
  -3  -2 -24   -0.32    2.57
   3   2 -24    2.42    2.25
   3  -2  23   10.66    2.27
  -3  -2 -23    9.84    1.96
   3  -2  23    7.57    1.81
  -3  -2 -23    9.48    2.79
   3  -2  23    5.49    2.28
  -3   2  23   10.65    2.58
  -3   2  23    7.46    1.06
   3   2 -23   10.83    2.57
   3  -2  22   14.95    2.29
  -3  -2 -22   13.71    2.10
   3  -2  22   12.81    2.01
  -3  -2 -22   12.64    2.70
  -3   2  22   14.15    2.63
   3  -2  22    7.75    2.38
  -3   2  22   11.88    1.19
   3   2 -22   11.54    2.62
   3  -2  21   -0.68    2.05
  -3  -2 -21    1.56    1.57
   3  -2  21   -0.15    1.52
  -3  -2 -21    0.28    2.44
  -3   2  21   -0.07    1.00
   3  -2  21   -1.52    2.22
  -3   2  21   -1.00    2.11
   3   2 -21   -0.47    1.89
   3   2 -20    2.14    1.79
   3  -2  20    0.17    1.90
  -3  -2 -20    0.30    1.50
  -3  -2 -20    0.43    2.21
  -3   2  20    0.95    1.88
   3  -2  20    1.24    1.93
   3   2 -20   -0.22    1.78
  -3   2  20    0.28    0.90
   3  -2  20    1.91    1.66
   3   2 -19   29.45    2.68
  -3  -2 -19   27.97    2.89
   3  -2  19   31.10    2.82
  -3   2  19   28.81    2.70
   3   2 -19   30.58    2.57
   3  -2  19   28.29    2.54
  -3   2  19   27.16    1.63
   3  -2  19   29.54    2.32
  -3  -2 -19   29.29    2.23
   3   2 -18   46.68    3.25
  -3  -2 -18   45.66    3.20
   3  -2  18   52.26    3.25
  -3   2  18   45.89    3.11
   3   2 -18   45.94    2.91
  -3   2  18   47.15    2.12
   3  -2  18   49.45    3.03
   3  -2  18   44.02    2.69
  -3  -2 -18   45.70    2.70
   3   2 -17   24.32    2.26
  -3  -2 -17   28.23    2.69
   3  -2  17   29.44    2.39
   3   2 -17   21.27    2.30
   3  -2  17   26.86    2.45
  -3   2  17   25.28    2.39
  -3  -2 -17   25.01    2.02
   3  -2  17   23.44    2.08
   3   2 -16   11.77    1.71
   3  -2  16   10.22    1.65
  -3  -2 -16   10.14    1.87
   3  -2  16    8.43    1.68
   3  -2  16   11.14    1.84
  -3   2  16   10.77    1.84
  -3  -2 -16    9.23    1.52
  -3   2  16    8.77    1.69
   3   2 -16   10.89    1.88
   3  -2  15   65.10    3.20
   3  -2  15   68.96    3.40
  -3   2  15   62.42    3.17
   3   2 -15   71.77    3.21
  -3   2  15   63.01    3.29
  -3  -2 -15   70.51    3.48
   3  -2  15   64.76    3.12
  -3  -2 -15   58.81    2.90
   3   2 -15   66.75    3.37
  -3   2  14   47.57    2.14
   3  -2  14   50.34    2.78
  -3   2  14   45.10    2.63
   3   2 -14   56.03    2.74
   3  -2  14   48.27    2.86
  -3   2  14   51.99    2.92
  -3  -2 -14   52.76    3.02
   3   2 -14   46.87    2.72
  -3  -2 -14   48.88    2.51
   3  -2  14   54.91    2.73
  -3   2  13  161.94    5.79
   3   2 -13  164.40    5.64
  -3  -2 -13  161.83    5.77
   3   2 -13  166.96    5.51
  -3   2  13  171.94    5.51
   3  -2  13  177.94    5.71
   3  -2  13  164.88    5.51
  -3  -2 -13  166.50    5.37
   3  -2  13  175.70    5.74
  -3   2  13  166.28    4.93
   3  -2  12   46.84    2.49
  -3   2  12   43.94    2.69
   3   2 -12   44.01    2.40
   3  -2  12   43.61    2.41
  -3   2  12   48.05    2.43
  -3  -2 -12   44.51    1.85
   3  -2  12   53.90    2.65
  -3   2  12   44.65    2.01
  -3  -2 -12   42.98    2.24
  -3  -2 -12   45.68    2.71
   3   2 -12   45.25    2.44
   3   2 -11  310.44    8.86
  -3   2  11  318.18    8.69
   3   2 -11  319.56    8.91
   3  -2  11  315.82    8.92
  -3  -2 -11  322.89    8.24
   3  -2  11  324.12    9.06
  -3  -2 -11  317.18    8.77
  -3  -2 -11  306.47    9.13
  -3   2  11  310.87    8.38
   3  -2  11  295.37    8.88
   3   2 -10  293.88    8.42
   3  -2  10  308.23    8.50
   3   2 -10  306.63    8.50
  -3   2  10  299.69    8.26
  -3  -2 -10  304.41    7.92
   3  -2  10  311.86    8.73
  -3  -2 -10  304.26    8.42
  -3  -2 -10  306.45    8.80
   3  -2  10  300.10    8.58
  -3   2  10  293.17    8.07
   3   2  -9  558.78   14.49
   3  -2   9  579.96   14.84
  -3  -2  -9  575.65   14.09
  -3   2   9  534.23   14.27
   3  -2   9  582.63   14.58
  -3  -2  -9  551.02   14.53
  -3  -2  -9  568.44   14.90
  -3   2   9  574.00   14.28
   3  -2   9  559.89   14.73
   3   2  -8  181.04    5.44
   3  -2   8  183.53    5.82
  -3  -2  -8  185.89    5.61
   3  -2   8  194.28    5.53
  -3  -2  -8  186.55    5.87
   3  -2   8  192.04    5.53
  -3   2   8  188.06    5.29
  -3   2   8  189.39    5.40
   3  -2   8  191.44    5.83
   3   2  -7  378.96    9.80
   3  -2   7  377.44   10.27
  -3  -2  -7  369.10   10.25
   3  -2   7  383.17    9.85
  -3   2   7  375.70    9.61
   3  -2   7  373.42    9.88
  -3  -2  -7  376.01   10.03
  -3   2   7  371.92    9.84
   3  -2   7  378.48   10.25
  -3   2   6  523.13   13.54
   3   2  -6  532.60   13.32
   3  -2   6  547.02   13.37
  -3   2   6  528.34   13.11
  -3  -2  -6  540.42   13.65
   3  -2   6  527.83   13.81
  -3   2   6  515.25   13.49
   3  -2   6  529.28   13.46
   3  -2   5  108.55    3.46
  -3  -2  -5  112.40    3.62
  -3   2   5  113.90    3.62
   3  -2   5  109.74    3.79
  -3   2   5  108.18    3.59
  -3   2   5  112.23    3.11
   3  -2   5  110.13    3.34
  -3   2   4  747.74   19.64
  -3  -2  -4  795.42   19.32
   3  -2   4  798.73   19.51
   3  -2   4  806.47   19.38
  -3   2   4  785.62   19.77
   3   2  -4  815.76   19.71
  -3   2   4  775.76   19.62
   3  -2   4  784.18   19.88
   3  -2   4  817.97   19.24
  -3   2   4  780.38   19.00
   3  -2   3  841.17   19.49
  -3   2   3  806.32   19.24
   3  -2   3  831.55   19.88
   3  -2   3  789.35   19.71
  -3  -2  -3  813.72   19.69
  -3   2   3  795.04   20.03
   3  -2   3  794.80   20.22
   3   2  -3  821.91   19.32
  -3   2   3  808.33   20.01
  -3   2   3  792.78   19.84
  -3   2   3  788.98   20.05
   3   2  -3  831.68   20.07
  -3   2   2  559.59   14.48
   3  -2   2  582.04   14.34
   3   2  -2  572.58   14.52
   3  -2   2  576.82   14.22
  -3   2   2  573.81   14.36
  -3   2   2  582.42   14.50
   3  -2   2  559.10   14.63
  -3   2   2  574.54   14.56
  -3  -2  -2  573.37   14.17
  -3   2   1  238.45    6.56
   3  -2   1  242.14    6.47
   3   2  -1  239.59    6.65
  -3   2   1  248.43    6.64
   3  -2   1  235.55    6.37
  -3   2   1  245.71    6.51
  -3   2   1  235.88    6.70
  -3   2   1  234.92    6.52
  -3   2   0    4.20    0.74
  -3   2   0    4.70    0.77
   3   2   0    3.71    0.77
  -3   2   0    3.09    0.71
   3  -2   0    4.25    0.67
   3  -2   0    4.48    0.82
  -3   2   0    4.62    0.78
  -3   2   0    4.50    0.88
  -3   2  -1  280.23    7.70
   3  -2  -1  284.53    7.57
   3  -2  -1  286.14    7.77
  -3   2  -1  282.55    7.57
   3   2   1  291.84    7.79
  -3   2  -1  296.17    7.87
  -3   2  -1  291.42    7.49
  -3   2  -1  279.71    7.73
  -3   2  -2  655.75   15.52
   3  -2  -2  633.41   16.19
  -3   2  -2  648.05   16.22
  -3   2  -2  652.88   16.27
  -3   2  -2  648.33   16.24
   3  -2  -2  634.03   16.02
   3   2   2  636.18   16.30
  -3   2  -2  654.50   16.02
   3   2   2  622.24   16.22
   3  -2  -2  642.02   16.22
  -3   2  -2  639.91   16.34
  -3   2  -2  651.91   15.89
   3   2   3  758.12   19.17
  -3   2  -3  767.04   18.87
   3   2   3  789.69   19.17
   3  -2  -3  761.40   18.28
  -3   2  -3  762.79   18.49
  -3  -2   3  782.13   18.60
  -3   2  -3  782.67   19.12
   3  -2  -3  789.26   18.89
  -3  -2   3  759.84   19.13
   3  -2  -3  793.49   19.10
  -3  -2   4  874.71   20.91
   3   2   4  868.40   21.50
  -3   2  -4  871.41   21.14
  -3  -2   4  864.25   21.45
   3  -2  -4  861.44   21.13
   3   2   4  861.77   21.39
   3   2   4  844.46   20.97
  -3   2  -4  874.15   20.91
   3  -2  -4  855.05   20.68
   3  -2  -5   87.52    2.63
  -3   2  -5   90.95    2.84
  -3  -2   5   93.94    3.28
   3   2   5   92.90    3.17
   3   2   5   92.36    3.29
  -3  -2   5   92.94    2.78
   3  -2  -5   97.38    2.97
   3   2   5   86.38    2.82
  -3  -2   6  507.64   12.11
   3  -2  -6  491.68   13.45
  -3  -2   6  507.31   12.58
   3   2   6  504.97   12.93
   3   2   6  491.25   12.60
   3  -2  -6  512.42   12.71
  -3   2  -6  500.63   12.67
   3  -2  -6  495.59   12.47
  -3  -2   6  504.42   13.08
   3  -2  -7  391.14   11.35
  -3   2  -7  404.04   10.64
   3  -2  -7  407.19   10.45
   3   2   7  404.37   10.55
  -3  -2   7  398.35   10.49
   3  -2  -7  428.13   10.60
  -3  -2   7  423.50   10.08
  -3  -2   7  416.93   11.02
  -3  -2   8  153.04    4.06
  -3   2  -8  140.75    4.72
   3  -2  -8  146.71    5.27
   3  -2  -8  159.35    4.47
  -3   2  -8  152.32    4.61
  -3  -2   8  146.84    4.42
   3   2   8  154.80    4.50
  -3  -2   8  145.77    4.83
  -3  -2   9  544.86   13.61
   3  -2  -9  565.16   15.03
   3  -2  -9  553.33   14.01
  -3   2  -9  553.39   14.20
   3   2   9  545.48   14.04
  -3  -2   9  553.04   14.02
  -3  -2   9  569.07   14.52
  -3  -2  10  293.21    7.74
   3  -2 -10  301.88    8.15
  -3   2 -10  305.49    8.35
   3  -2 -10  293.73    9.04
  -3   2 -11  329.56    9.02
   3  -2 -11  313.92    8.80
   3  -2 -11  331.62    9.80
   3  -2 -12   51.99    2.40
  -3   2 -12   54.21    2.59
   3  -2 -12   47.67    3.02
   3  -2 -13  179.16    5.47
  -3   2 -13  161.43    5.49
   3  -2 -13  164.99    6.31
  -3   2 -14   53.60    2.79
   3  -2 -14   48.35    2.54
   3  -2 -14   47.40    3.35
   3  -2 -15   53.75    2.79
  -3   2 -15   57.36    2.94
   3  -2 -15   61.02    3.68
   3  -2 -16   10.80    2.39
   3  -2 -16    8.41    1.55
  -3   2 -16   12.36    1.92
   3  -2 -17   32.48    2.44
  -3   2 -17   31.59    2.53
   3  -2 -17   32.50    3.10
  -3   2 -18   62.02    3.29
   3  -2 -18   54.91    3.10
   3  -2 -19   25.03    3.12
   3  -2 -19   27.36    2.54
  -3   2 -19   23.47    2.48
  -3   2 -20    2.26    2.00
   3  -2 -20    1.92    1.79
   3  -2 -20    2.06    2.40
   3  -2 -21   -0.92    1.96
   3  -2 -21    1.23    2.31
   3  -2 -22    9.64    2.70
   3  -2 -23    6.02    2.79
   3  -2 -24   -0.69    2.49
   3  -2 -25    2.88    2.89
   3  -2 -26    2.23    2.97
  -3   2 -26    1.51    2.58
  -3   2 -27    2.21    2.60
   3   3 -29   -0.93    2.61
   3   3 -28    0.89    2.47
   3  -3  27   -0.42    2.34
   3   3 -27    2.01    2.27
  -3   3  27   -0.26    2.50
   3  -3  26    0.21    2.33
   3   3 -26    0.28    2.32
  -3   3  26   -0.49    2.42
   3  -3  25    2.67    2.29
   3   3 -25    0.53    2.26
  -3   3  25    2.37    2.52
  -3  -3 -25    2.26    1.67
   3   3 -24    0.51    2.03
  -3   3  24    2.50    2.31
   3  -3  24    3.84    2.42
   3  -3  24    5.51    1.78
  -3  -3 -24    4.26    1.70
   3   3 -23    5.77    2.14
  -3   3  23    3.25    2.20
  -3   3  23    0.64    1.14
   3  -3  23    4.18    2.37
   3  -3  23   -0.16    1.46
  -3  -3 -23    0.46    1.63
   3   3 -22    1.14    2.00
  -3   3  22    5.38    2.33
  -3   3  22    0.19    1.11
   3  -3  22    0.78    2.11
  -3  -3 -22    1.49    1.55
   3  -3  22    1.86    1.58
  -3   3  21    8.44    2.34
   3  -3  21    6.28    1.76
   3  -3  21    9.48    2.49
  -3  -3 -21    7.83    1.72
   3   3 -21    6.06    1.98
  -3   3  20    5.22    2.17
   3  -3  20    7.11    1.77
   3  -3  20    6.45    2.17
   3   3 -20    8.37    1.96
  -3  -3 -20    9.42    1.66
   3   3 -19    9.19    1.95
  -3  -3 -19    5.82    2.19
   3   3 -19    7.50    1.80
  -3   3  19    5.47    1.93
   3  -3  19    8.72    2.13
  -3  -3 -19    5.98    1.54
   3  -3  19    5.68    1.68
   3   3 -18   22.17    2.27
   3  -3  18   19.68    2.06
  -3  -3 -18   14.45    2.50
  -3  -3 -18   20.05    2.52
   3   3 -18   17.33    2.14
   3  -3  18   19.84    2.30
  -3  -3 -18   17.67    1.87
  -3   3  18   19.13    2.31
  -3  -3 -17   25.72    2.66
   3   3 -17   21.60    2.27
  -3  -3 -17   24.66    2.70
  -3   3  17   34.48    2.69
   3  -3  17   26.66    2.29
  -3  -3 -17   25.36    1.95
   3  -3  17   28.33    2.58
  -3   3  17   30.84    2.58
   3   3 -17   31.98    2.46
   3  -3  16   39.66    2.81
   3  -3  16   40.86    2.76
  -3   3  16   44.02    2.73
   3   3 -16   34.13    2.53
  -3  -3 -16   38.53    3.01
   3  -3  16   38.54    2.52
  -3  -3 -16   38.21    2.94
  -3  -3 -16   40.66    2.31
   3   3 -16   37.04    2.51
   3  -3  15  101.72    4.27
   3  -3  15   94.76    4.00
  -3  -3 -15  102.77    4.63
   3   3 -15   93.17    4.05
   3  -3  15  106.28    4.30
   3   3 -15  105.64    4.18
  -3   3  15  103.01    4.07
  -3  -3 -15   98.68    3.78
  -3  -3 -15  102.24    4.57
  -3   3  14   31.86    2.11
   3   3 -14   30.03    2.23
   3  -3  14   22.46    2.14
   3  -3  14   31.10    2.22
   3   3 -14   23.69    1.94
   3  -3  14   28.09    2.28
  -3  -3 -14   26.79    1.85
  -3  -3 -14   26.32    2.49
   3  -3  13   88.89    3.76
   3   3 -13   82.59    3.61
  -3   3  13   93.67    3.59
   3   3 -13   82.59    3.43
   3  -3  13   85.29    3.63
   3  -3  13   92.06    3.86
  -3  -3 -13   92.05    3.43
  -3  -3 -13   92.29    4.05
   3   3 -12   73.60    3.25
   3  -3  12   71.93    3.26
  -3   3  12   78.08    3.10
   3  -3  12   82.13    3.87
   3  -3  12   73.94    3.29
  -3  -3 -12   82.32    3.73
  -3  -3 -12   72.52    2.43
   3  -3  12   71.58    3.37
   3   3 -12   75.67    3.07
  -3  -3 -12   72.31    3.02
  -3  -3 -11   41.37    1.63
   3  -3  11   43.51    2.51
   3   3 -11   41.59    2.09
  -3  -3 -11   38.88    2.09
   3  -3  11   39.99    2.39
  -3  -3 -11   38.60    2.55
  -3   3  11   38.15    2.00
   3   3 -11   39.53    2.35
   3  -3  11   33.33    2.63
   3  -3  10  126.10    4.57
  -3  -3 -10  122.23    3.65
   3   3 -10  132.99    4.12
  -3  -3 -10  124.13    4.14
   3  -3  10  121.72    4.05
   3  -3  10  125.26    4.52
   3   3 -10  128.61    3.35
  -3  -3 -10  120.45    4.60
   3  -3  10  137.78    5.00
  -3   3  10  118.84    4.00
  -3   3   9  351.29    9.67
   3  -3   9  376.95   10.15
   3   3  -9  351.21    9.39
  -3   3   9  348.36    9.38
   3  -3   9  353.71    9.49
  -3  -3  -9  364.88    9.64
   3  -3   9  362.69   10.45
   3  -3   9  353.81    9.97
  -3   3   8    9.83    1.33
   3   3  -8   12.20    1.01
  -3   3   8   10.76    1.63
   3  -3   8   10.62    1.60
   3  -3   8   11.68    1.07
   3  -3   8   12.02    1.55
  -3  -3  -8   12.34    1.14
  -3   3   8    9.90    1.06
   3  -3   8   12.38    1.51
   3   3  -7  691.94   16.96
  -3   3   7  717.91   18.14
  -3   3   7  679.32   17.02
   3  -3   7  689.64   17.20
   3  -3   7  694.72   17.88
  -3   3   7  691.83   17.53
   3  -3   7  683.78   17.75
   3  -3   7  687.38   18.12
   3  -3   6  143.78    4.80
  -3   3   6  147.45    4.67
   3  -3   6  139.92    4.25
  -3   3   6  146.18    4.72
  -3   3   6  151.68    5.08
   3  -3   6  135.09    5.01
   3  -3   6  152.89    4.96
  -3   3   6  148.81    4.11
   3  -3   5  842.44   21.50
  -3   3   5  831.18   21.28
   3  -3   5  838.67   21.14
   3  -3   5  841.01   21.47
  -3   3   5  858.25   21.40
  -3   3   5  854.14   21.72
   3  -3   5  836.55   20.85
  -3  -3  -5  866.05   21.10
   3   3  -5  856.00   20.57
  -3   3   5  851.77   20.57
   3   3  -5  877.52   21.15
   3  -3   4  774.95   19.43
   3  -3   4  759.59   19.14
  -3   3   4  810.91   20.06
  -3  -3  -4  793.43   19.41
  -3   3   4  770.39   19.67
  -3   3   4  779.40   18.79
  -3   3   4  764.76   19.14
   3   3  -4  789.15   18.95
  -3   3   4  785.76   19.72
   3  -3   4  770.01   19.81
  -3   3   4  791.12   19.68
   3   3  -4  786.43   19.44
   3  -3   3  108.01    3.37
  -3   3   3  109.21    2.99
  -3   3   3  116.32    3.90
   3   3  -3  113.46    3.27
  -3   3   3  117.18    4.11
   3  -3   3  110.89    3.64
  -3   3   3  110.86    3.81
  -3  -3  -3  112.10    3.61
  -3   3   3  113.72    3.46
  -3   3   3  118.58    3.69
   3   3  -3  114.69    3.69
   3  -3   3  112.67    3.99
  -3   3   3  113.31    3.88
  -3  -3  -2  282.78    7.87
   3  -3   2  281.66    8.21
  -3   3   2  296.55    8.20
  -3   3   2  302.02    8.11
   3  -3   2  285.73    7.92
  -3   3   2  293.20    7.88
  -3   3   2  291.27    7.16
   3   3  -2  299.56    7.95
  -3   3   2  305.78    8.41
  -3   3   2  306.80    7.80
  -3   3   2  290.49    8.16
  -3   3   2  299.11    7.89
   3  -3   2  286.81    7.65
  -3  -3  -1  374.04    9.93
  -3   3   1  374.00    9.79
  -3   3   1  388.84   10.05
   3  -3   1  387.85    9.97
   3   3  -1  371.42    9.93
  -3   3   1  374.31    9.12
  -3   3   1  373.62    9.90
  -3   3   1  387.99   10.20
   3  -3   1  368.08    9.63
  -3   3   1  380.46    9.81
  -3  -3  -1  384.07   10.00
  -3   3   1  386.77   10.21
  -3   3   0  133.25    4.17
   3   3   0  130.69    4.17
  -3   3   0  130.22    3.97
  -3   3   0  135.73    4.43
   3  -3   0  132.19    4.19
  -3  -3   0  136.82    4.22
  -3   3   0  136.05    4.22
  -3   3   0  131.74    4.10
  -3   3   0  144.66    4.45
   3  -3  -1  320.05    9.16
  -3   3  -1  332.52    9.23
  -3   3  -1  337.22    9.22
   3   3   1  327.30    8.98
  -3  -3   1  345.14    9.02
  -3   3  -1  328.40    8.71
  -3   3  -1  346.86    8.99
  -3   3  -1  324.61    8.98
  -3   3  -1  344.37    8.25
  -3   3  -2  311.67    8.35
  -3   3  -2  310.11    7.60
  -3   3  -2  298.76    8.16
  -3  -3   2  306.38    8.29
  -3   3  -2  309.34    7.97
   3   3   2  310.14    8.32
   3  -3  -2  289.18    8.46
  -3   3  -2  305.22    8.48
  -3   3  -2  291.44    8.49
  -3   3  -3  131.91    4.27
  -3  -3   3  131.44    3.44
   3   3   3  140.46    4.35
  -3   3  -3  130.27    3.88
   3   3   3  143.72    4.33
  -3   3  -3  131.18    3.65
  -3  -3   3  138.21    4.24
  -3   3  -3  134.34    4.44
   3   3   4  829.66   20.69
   3   3   4  829.55   20.52
  -3   3  -4  821.91   20.77
  -3   3  -4  817.60   20.25
   3   3   4  840.67   20.82
  -3   3  -4  815.59   20.14
  -3  -3   4  806.46   20.66
  -3  -3   4  849.37   19.85
  -3   3  -5  845.79   20.92
   3   3   5  852.12   21.25
   3   3   5  869.99   21.58
  -3   3  -5  844.59   21.49
   3  -3  -5  865.26   20.81
   3   3   5  851.94   21.34
  -3  -3   5  855.65   21.42
   3  -3  -5  854.83   20.93
  -3  -3   5  870.92   20.61
   3  -3  -6  167.26    4.51
   3  -3  -6  167.18    4.52
   3   3   6  163.15    4.89
  -3   3  -6  159.27    4.61
  -3  -3   6  157.43    4.95
   3   3   6  161.72    4.85
  -3   3  -6  153.13    5.11
  -3  -3   7  671.64   16.70
   3  -3  -7  707.94   16.92
   3  -3  -7  679.13   18.04
  -3   3  -7  693.00   17.58
  -3  -3   7  692.24   17.44
   3   3   7  684.43   17.22
   3   3   7  670.85   17.17
   3  -3  -7  683.85   16.78
  -3   3  -7  670.14   17.01
   3  -3  -8   24.69    1.38
   3  -3  -8   25.10    2.10
   3   3   8   21.04    1.45
  -3  -3   8   21.73    1.63
  -3   3  -8   21.88    1.48
   3   3   8   24.31    1.55
   3  -3  -8   23.92    1.23
  -3  -3   8   24.79    1.21
   3  -3  -9  365.60   11.20
   3  -3  -9  386.64    9.88
   3   3   9  387.66   10.43
  -3  -3   9  408.44   10.66
  -3   3  -9  387.81   10.34
  -3  -3   9  392.47    9.92
   3  -3  -9  381.53   10.17
   3  -3 -10  142.55    5.33
  -3  -3  10  137.92    4.08
   3   3  10  133.02    4.52
  -3  -3  10  138.05    4.72
   3  -3 -10  133.07    3.98
   3  -3 -10  130.61    4.29
  -3   3 -10  145.70    4.55
   3  -3 -11   36.86    2.75
  -3  -3  11   39.32    1.84
   3   3  11   39.57    2.17
  -3  -3  11   39.46    2.27
   3  -3 -11   39.03    1.72
  -3   3 -11   43.36    2.25
   3  -3 -11   37.46    2.02
  -3  -3  12   64.00    2.58
  -3   3 -12   66.23    2.98
   3   3  12   66.68    2.94
   3  -3 -12   63.57    3.67
  -3  -3  12   68.52    3.10
   3  -3 -12   71.52    2.93
   3  -3 -13   92.54    3.60
  -3   3 -13   86.34    3.60
   3   3  13   91.35    3.68
  -3  -3  13   93.21    3.31
   3  -3 -13   98.96    4.61
   3  -3 -14   28.44    2.08
  -3   3 -14   34.16    2.36
  -3  -3  14   28.19    1.80
   3  -3 -14   33.29    2.84
  -3   3 -15   99.25    4.09
   3  -3 -15   98.43    3.94
  -3  -3  15   98.54    3.62
   3  -3 -15   98.74    4.93
  -3   3 -16   45.67    2.70
   3  -3 -16   38.82    2.55
  -3  -3  16   40.71    2.27
   3  -3 -16   41.36    3.42
   3  -3 -17   41.23    2.61
  -3   3 -17   34.31    2.62
  -3  -3  17   32.63    2.20
   3  -3 -17   39.39    3.44
   3  -3 -18   18.36    2.13
   3  -3 -18   23.60    3.03
  -3  -3  18   19.53    1.86
  -3   3 -18   26.45    2.47
   3   3  18   17.99    2.51
   3  -3 -19    7.91    1.96
   3  -3 -19   11.35    2.71
  -3  -3  19    8.67    1.60
   3   3  19    8.39    2.28
  -3   3 -19    6.66    1.89
  -3   3 -20    5.35    1.88
   3  -3 -20    5.34    2.04
   3  -3 -20    7.19    2.57
  -3  -3  20    5.85    1.55
   3   3  20    8.40    2.41
   3  -3 -21    4.11    2.09
   3  -3 -21    6.20    2.48
   3   3  21    7.02    2.31
  -3  -3  21    5.39    1.71
   3  -3 -22    5.78    2.60
   3   3  22    5.30    2.22
  -3  -3  22    0.98    1.55
   3  -3 -23    3.54    2.91
   3   3  23    2.75    2.31
  -3  -3  23    4.62    1.81
   3  -3 -24    1.47    2.89
   3   3  24    4.00    2.39
  -3  -3  24    1.61    1.72
   3  -3 -25    6.07    3.19
   3   3  25    2.94    2.54
  -3  -3  25    3.91    1.88
  -3  -3  26   -1.35    1.96
   3  -3 -26    4.30    3.08
  -3   3 -27    2.76    2.55
   3  -4  28    1.64    2.51
  -3   4  27    2.78    2.55
   3  -4  27   -2.32    2.59
   3   4 -27    1.35    2.23
  -3   4  26   -0.97    2.51
   3  -4  26   -3.55    2.95
   3  -4  26   -0.23    2.38
   3   4 -26    2.07    2.22
   3  -4  25   -1.14    2.50
  -3  -4 -25    2.16    2.60
   3  -4  25    2.84    2.87
   3   4 -25    1.23    2.18
  -3   4  25    0.23    2.31
   3  -4  24   -3.78    2.68
  -3   4  24    0.22    2.32
  -3  -4 -24    3.47    2.56
   3   4 -24   -0.24    2.06
   3  -4  24    1.53    2.68
   3  -4  23   -0.87    2.23
  -3   4  23    1.28    2.25
   3  -4  23   -0.30    2.50
   3  -4  23    1.63    1.67
  -3  -4 -23    4.66    2.58
  -3  -4 -23    0.97    1.42
   3   4 -23   -1.57    1.90
   3  -4  22    6.14    2.32
  -3   4  22    5.53    2.42
   3  -4  22    2.60    2.46
   3  -4  22    4.07    1.75
  -3  -4 -22    2.55    2.39
  -3  -4 -22    3.25    1.59
   3   4 -22    4.25    1.84
   3  -4  21   11.73    2.48
  -3   4  21    8.27    2.15
   3  -4  21    2.23    2.29
   3  -4  21    8.95    1.82
  -3  -4 -21    7.57    2.45
  -3  -4 -21    8.43    1.56
   3   4 -21    8.41    2.02
   3  -4  20   28.05    2.88
  -3   4  20   24.03    2.55
   3  -4  20   27.49    3.08
   3  -4  20   26.96    2.44
  -3  -4 -20   25.30    3.15
  -3  -4 -20   27.43    2.07
   3   4 -20   24.08    2.49
   3  -4  19    6.23    2.14
  -3   4  19    2.73    1.87
   3  -4  19    3.91    2.33
   3  -4  19    5.60    1.80
  -3  -4 -19    8.71    2.46
  -3  -4 -19    6.10    1.51
   3   4 -19    4.24    1.59
   3  -4  18    8.14    2.14
  -3  -4 -18    4.63    2.04
   3  -4  18    6.81    1.80
   3   4 -18    7.06    1.68
   3  -4  18    6.77    2.33
  -3  -4 -18    7.11    1.43
   3   4 -18    5.96    1.89
  -3   4  18    5.79    1.94
  -3   4  17    2.57    1.73
   3  -4  17    7.18    1.76
  -3  -4 -17    4.39    1.85
   3   4 -17    3.81    1.51
   3  -4  17    4.05    1.83
   3  -4  17    4.33    2.28
  -3  -4 -17    4.07    1.24
   3   4 -17    3.92    1.89
  -3   4  16   10.87    1.89
   3  -4  16   15.07    1.81
   3   4 -16   14.86    2.06
   3  -4  16   11.05    2.13
   3   4 -16   10.04    1.60
  -3  -4 -16   15.74    2.31
   3  -4  16   11.54    2.27
  -3  -4 -16   12.58    1.53
   3  -4  15   46.25    3.46
   3   4 -15   43.15    2.54
  -3  -4 -15   47.43    3.26
   3  -4  15   47.07    2.84
   3  -4  15   50.80    3.10
  -3   4  15   49.19    2.79
  -3  -4 -15   51.43    2.45
  -3  -4 -14   90.45    4.47
   3  -4  14  111.59    4.93
  -3   4  14   92.65    4.40
   3   4 -14   93.69    3.70
  -3  -4 -14   99.93    3.63
   3  -4  14  102.95    4.33
   3  -4  14  102.19    4.13
  -3   4  14   95.08    3.84
  -3  -4 -14   93.78    4.52
  -3  -4 -13   50.14    3.20
   3   4 -13   49.55    1.56
   3  -4  13   48.81    2.82
  -3  -4 -13   45.83    3.06
   3   4 -13   47.09    2.36
  -3   4  13   51.53    3.15
  -3  -4 -13   50.07    2.40
   3  -4  13   51.93    3.04
   3  -4  13   50.04    3.30
  -3   4  13   51.40    2.63
  -3  -4 -12  178.30    6.48
   3  -4  12  184.55    5.59
   3  -4  12  196.90    6.27
   3   4 -12  177.82    4.89
   3   4 -12  179.13    5.60
  -3   4  12  190.75    6.58
  -3  -4 -12  187.92    5.64
  -3   4  12  188.53    5.78
   3  -4  12  192.42    6.94
  -3  -4 -12  191.47    4.96
   3  -4  12  196.23    6.41
   3   4 -11  150.61    4.20
   3  -4  11  151.18    5.33
   3  -4  11  142.70    4.67
   3   4 -11  148.19    4.64
  -3   4  11  161.40    5.73
  -3   4  11  156.35    4.90
  -3  -4 -11  153.76    5.56
   3  -4  11  150.30    5.84
   3  -4  11  155.52    5.49
  -3  -4 -11  152.88    4.20
   3  -4  10  121.17    4.55
   3  -4  10  112.50    3.82
   3   4 -10  119.74    3.78
  -3   4  10  125.70    4.87
  -3   4  10  126.08    4.06
  -3  -4 -10  126.84    4.73
   3  -4  10  125.39    5.08
   3  -4  10  127.87    4.72
   3  -4   9  181.17    5.93
   3   4  -9  170.26    4.91
   3  -4   9  179.24    6.28
  -3  -4  -9  172.72    5.85
  -3   4   9  182.54    5.25
   3  -4   9  178.76    5.13
   3  -4   9  171.90    5.84
  -3   4   9  184.80    6.21
   3  -4   8  416.50   11.83
   3   4  -8  418.34   10.68
  -3   4   8  452.31   12.19
  -3  -4  -8  421.64   11.75
   3  -4   8  425.21   11.83
   3  -4   8  431.44   10.99
  -3   4   8  440.10   11.09
   3  -4   8  437.15   12.30
  -3   4   7  118.85    3.67
  -3   4   7  121.27    4.39
   3   4  -7  118.87    3.63
   3  -4   7  123.64    4.83
  -3   4   7  124.66    4.69
   3  -4   7  122.83    3.66
   3  -4   7  116.77    4.40
  -3  -4  -7  110.34    4.13
  -3   4   7  124.82    4.52
   3  -4   7  121.76    4.44
  -3   4   7  124.67    4.38
  -3   4   7  117.39    3.68
  -3   4   6  567.52   15.02
   3  -4   6  567.22   15.00
  -3   4   6  565.10   14.88
   3  -4   6  559.42   14.80
  -3   4   6  555.18   14.06
  -3   4   6  560.50   14.99
  -3   4   6  573.43   15.28
   3   4  -6  587.20   14.18
   3  -4   6  590.84   15.47
   3  -4   6  562.54   14.09
  -3   4   6  547.03   14.21
  -3  -4  -5  230.26    6.65
  -3   4   5  230.35    6.88
  -3   4   5  218.26    6.75
   3  -4   5  222.88    6.84
   3  -4   5  224.66    6.65
   3   4  -5  221.48    6.31
  -3   4   5  219.79    5.95
  -3   4   5  217.21    5.88
  -3   4   5  222.67    6.79
  -3   4   5  234.07    7.08
   3   4  -5  221.55    6.09
   3  -4   5  221.10    7.13
   3  -4   5  219.97    5.94
  -3   4   5  216.24    6.16
  -3   4   4  506.83   12.47
   3   4  -4  497.97   12.75
  -3   4   4  490.59   12.64
  -3   4   4  486.07   12.24
   3  -4   4  481.56   12.34
  -3   4   4  509.73   13.49
  -3  -4  -4  488.87   13.04
  -3   4   4  499.76   13.26
  -3   4   4  497.92   13.21
   3  -4   4  505.18   13.35
  -3   4   4  500.18   13.29
   3   4  -4  501.26   12.59
   3  -4   4  492.44   13.06
  -3   4   3   70.81    3.10
   3   4  -3   69.90    2.52
  -3   4   3   66.86    2.14
  -3   4   3   73.50    3.20
  -3   4   3   69.52    2.59
   3   4  -3   68.76    2.64
   3  -4   3   62.43    2.21
  -3  -4  -3   64.70    2.80
   3  -4   3   71.45    2.86
  -3   4   3   71.46    2.98
  -3   4   3   65.66    2.57
  -3   4   3   65.75    2.97
   3  -4   3   68.61    3.10
  -3   4   3   69.55    2.42
  -3  -4  -2  264.39    7.66
  -3   4   2  280.07    7.93
   3  -4   2  277.43    7.75
  -3   4   2  266.85    7.81
  -3   4   2  259.48    7.85
   3   4  -2  269.78    7.35
  -3   4   2  267.85    6.87
  -3   4   2  276.29    8.05
   3   4  -2  279.69    7.47
  -3   4   2  265.55    7.31
  -3   4   2  263.37    7.39
   3  -4   2  265.94    7.71
  -3   4   2  272.98    7.27
  -3   4   1  289.26    8.29
  -3   4   1  278.73    7.61
  -3   4   1  292.63    8.31
  -3  -4  -1  283.05    7.33
   3  -4   1  288.52    8.12
   3   4  -1  274.11    7.79
  -3   4   1  293.22    8.17
  -3  -4  -1  286.62    8.12
  -3   4   1  283.39    7.69
  -3   4   1  292.05    7.86
  -3   4   0 1214.28   30.28
   3   4   0 1210.14   29.82
  -3   4   0 1178.73   29.48
  -3  -4   0 1237.75   29.83
  -3   4   0 1211.22   30.26
  -3  -4   0 1232.86   29.14
   3  -4   0 1231.85   30.14
  -3  -4   0 1220.12   30.12
  -3   4   0 1246.97   30.11
  -3   4   0 1199.32   29.84
  -3   4  -1  277.84    7.67
  -3   4  -1  285.26    8.08
  -3   4  -1  266.59    7.22
  -3  -4   1  273.16    7.58
   3   4   1  275.81    7.65
  -3  -4   1  270.77    6.74
   3  -4  -1  292.11    7.97
  -3   4  -1  271.90    8.00
  -3   4  -1  278.88    7.81
  -3   4  -2  299.59    8.37
   3   4   2  287.21    7.95
  -3   4  -2  291.95    7.49
  -3  -4   2  292.08    7.88
  -3   4  -2  288.87    8.01
  -3   4  -3   85.13    3.42
  -3   4  -3   81.02    3.16
  -3   4  -3   84.13    2.65
  -3  -4   3   84.77    3.08
  -3   4  -3   82.97    2.63
   3   4   3   83.36    3.16
  -3  -4   4  503.56   13.11
  -3   4  -4  512.24   12.70
   3   4   4  496.45   13.15
  -3   4  -4  504.59   13.58
   3   4   4  515.58   13.32
  -3  -4   5  200.55    5.91
  -3   4  -5  201.62    5.59
   3   4   5  194.70    6.01
   3   4   5  206.09    5.94
   3   4   5  200.02    6.11
  -3   4  -5  206.77    6.39
  -3   4  -6  628.74   16.36
  -3  -4   6  652.70   16.00
   3   4   6  649.90   16.16
   3   4   6  634.15   15.89
  -3   4  -6  614.38   15.61
   3   4   7  117.72    4.18
  -3  -4   7  127.67    4.16
   3   4   7  127.59    4.00
  -3   4  -7  115.06    4.32
   3   4   7  115.39    4.54
  -3   4  -7  121.14    3.86
   3   4   8  369.96   10.83
   3  -4  -8  384.88   10.10
  -3   4  -8  390.23   10.71
   3   4   8  376.38   10.49
  -3  -4   8  400.43   10.45
  -3   4  -8  386.05   10.16
  -3  -4   8  371.99    9.98
   3   4   8  391.14   10.17
   3   4   9  192.47    6.05
  -3  -4   9  192.76    5.94
  -3   4  -9  186.98    5.70
  -3   4  -9  199.15    6.18
  -3  -4   9  184.19    5.49
   3  -4  -9  200.78    5.72
   3   4   9  198.82    6.36
   3   4  10  122.41    4.39
  -3  -4  10  117.78    4.26
  -3  -4  10  121.65    3.91
  -3   4 -10  118.26    4.13
   3  -4 -10  120.85    3.36
   3   4  10  134.75    4.78
   3  -4 -10  122.73    4.07
   3   4  11  144.68    4.95
  -3  -4  11  140.72    4.82
  -3  -4  11  135.87    4.43
  -3   4 -11  139.82    4.70
   3  -4 -11  141.58    3.83
   3   4  11  138.55    5.20
   3  -4 -11  144.68    4.68
   3  -4 -12  194.09    5.91
   3  -4 -12  186.29    6.97
   3   4  12  186.66    6.14
  -3  -4  12  194.30    6.10
   3   4  12  193.42    6.46
  -3   4 -12  184.42    5.92
   3  -4 -12  183.78    4.92
  -3  -4  12  185.56    5.66
  -3   4 -13   45.96    2.57
   3  -4 -13   48.19    2.53
   3  -4 -13   42.72    3.30
  -3  -4  13   45.67    2.29
   3   4  13   43.03    2.62
   3   4  13   47.79    2.95
   3  -4 -13   44.09    1.62
  -3  -4  13   46.78    2.64
   3   4  14   99.77    4.34
   3  -4 -14   93.77    4.81
  -3  -4  14   90.89    3.51
   3   4  14   84.40    3.80
   3  -4 -14   95.41    3.79
  -3   4 -14   90.41    3.78
  -3  -4  14   93.27    3.87
   3  -4 -14   88.13    2.76
   3   4  15   51.75    3.29
   3  -4 -15   52.72    2.85
   3  -4 -15   49.40    3.67
  -3   4 -15   53.54    2.85
   3  -4 -15   47.79    1.85
   3   4  15   51.55    2.96
  -3  -4  15   49.69    2.88
  -3  -4  15   50.38    2.57
  -3  -4  16    9.47    1.62
   3  -4 -16    8.63    2.23
   3  -4 -16   10.01    0.94
   3  -4 -16   11.77    1.71
   3   4  16   12.20    2.16
   3   4  16    9.36    1.75
  -3  -4  16    9.05    1.72
  -3   4 -16    8.29    1.85
  -3  -4  17    3.64    1.47
   3  -4 -17    5.97    2.37
   3  -4 -17    3.13    0.88
  -3   4 -17    6.56    1.83
   3   4  17    2.98    1.94
   3  -4 -17   -0.95    1.56
  -3  -4  17    1.20    1.60
   3   4  17    2.39    1.52
  -3  -4  18    6.21    1.50
   3   4  18    3.14    2.00
  -3   4 -18    8.94    1.95
   3  -4 -18    5.08    2.36
   3   4  18    5.84    1.84
   3  -4 -18    7.02    1.86
  -3  -4  19    6.57    1.70
   3   4  19    6.32    2.27
  -3   4 -19    6.05    2.02
   3  -4 -19    5.02    2.59
   3   4  19    5.16    1.95
   3  -4 -19    8.64    2.16
  -3  -4  20   27.02    2.30
   3  -4 -20   28.93    2.83
   3  -4 -20   31.22    3.66
   3   4  20   31.46    2.90
   3   4  20   27.74    2.68
  -3  -4  21    5.81    1.83
   3  -4 -21   10.37    2.25
   3   4  21    6.77    2.23
   3  -4 -21    7.55    2.94
   3   4  21    4.76    2.01
   3  -4 -22    1.79    2.65
   3   4  22    4.79    2.19
  -3  -4  22    6.08    1.78
   3   4  22    6.78    2.18
   3   4  23   -0.47    2.13
  -3  -4  23    1.24    1.75
   3  -4 -23   -1.85    2.71
   3   4  24   -1.70    2.40
  -3  -4  24   -0.18    1.82
   3  -4 -24   -1.15    2.70
   3   4  25   -1.00    2.57
   3  -4 -25   -1.19    3.09
  -3  -4  25    0.38    1.98
   3  -5  26   -0.25    2.73
  -3   5  26    0.48    2.55
  -3   5  25    0.69    2.36
   3  -5  25   -0.65    2.89
   3  -5  25    3.68    2.62
   3   5 -25    2.07    2.04
   3   5 -24    2.18    2.02
  -3   5  24    3.98    2.45
   3  -5  24    1.91    2.71
   3  -5  24    1.68    2.47
  -3  -5 -24    1.43    2.82
   3   5 -23    1.86    1.87
   3  -5  23    2.17    2.85
  -3   5  23   -1.26    2.17
   3  -5  23    1.65    2.45
  -3  -5 -23   -0.69    2.80
   3   5 -22    2.16    1.84
   3  -5  22    0.60    2.48
   3  -5  22    1.87    1.73
  -3   5  22    5.36    2.16
   3  -5  22    2.06    2.27
  -3  -5 -22   -0.66    2.43
   3   5 -21    0.74    1.62
   3  -5  21   -1.17    2.59
   3  -5  21   -1.36    1.65
  -3   5  21   -2.08    2.00
  -3  -5 -21    1.26    2.46
   3  -5  21    2.01    2.31
   3  -5  20    2.18    2.08
   3  -5  20    0.17    1.80
   3  -5  20    3.12    2.46
  -3   5  20    1.44    1.95
  -3  -5 -20    3.94    2.29
   3   5 -20    2.59    1.59
   3  -5  19    2.98    2.17
   3  -5  19    5.37    1.85
   3  -5  19    2.75    2.28
  -3   5  19    4.42    1.87
  -3  -5 -19    3.76    2.22
   3   5 -19    3.37    1.49
   3  -5  18   14.29    2.40
   3  -5  18   10.30    1.91
   3  -5  18   12.52    2.65
  -3   5  18   10.77    2.01
  -3  -5 -18    9.07    2.23
   3   5 -18    7.45    1.55
  -3   5  17   17.28    0.83
   3  -5  17   18.68    2.39
   3  -5  17   19.43    2.16
   3  -5  17   25.24    2.95
  -3   5  17   21.61    2.28
  -3   5  17   19.44    2.45
  -3  -5 -17   18.76    2.65
   3   5 -17   18.26    1.89
  -3   5  16   17.41    0.91
   3  -5  16   18.93    2.52
   3  -5  16   19.87    2.17
   3  -5  16   20.66    2.84
  -3   5  16   19.64    2.17
  -3  -5 -16   18.23    2.51
  -3   5  16   18.98    2.47
   3   5 -16   18.33    1.79
  -3   5  15    1.61    0.65
   3  -5  15    3.40    1.93
  -3   5  15    0.41    1.44
   3  -5  15   -0.48    1.61
   3  -5  15    1.28    1.17
   3  -5  15    0.48    2.14
   3   5 -15    1.37    1.10
  -3  -5 -15    0.70    1.80
  -3   5  15    1.45    1.79
  -3   5  14    6.49    0.80
   3  -5  14    7.87    1.95
  -3   5  14    7.90    1.64
   3   5 -14    7.00    0.85
   3  -5  14    7.19    2.36
   3  -5  14    5.35    1.24
  -3  -5 -14    5.45    1.93
  -3   5  14    8.90    2.08
   3  -5  14    8.75    1.86
   3   5 -14    6.21    1.20
   3  -5  13   31.87    2.74
  -3   5  13   24.05    1.26
   3  -5  13   27.34    2.83
  -3   5  13   29.27    2.10
   3  -5  13   29.22    1.76
   3   5 -13   26.76    1.72
   3   5 -13   30.24    1.45
   3  -5  13   30.48    2.31
  -3   5  13   30.84    2.62
  -3  -5 -13   28.18    2.65
  -3   5  12   57.38    2.13
   3  -5  12   62.62    3.47
  -3  -5 -12   63.59    1.95
   3   5 -12   60.24    2.45
   3  -5  12   73.95    4.16
  -3   5  12   64.22    2.90
   3  -5  12   61.00    2.48
  -3   5  12   66.34    3.58
  -3  -5 -12   56.57    3.42
   3  -5  12   64.66    3.31
   3   5 -12   64.05    2.36
   3  -5  11  145.50    5.29
   3   5 -11  147.05    4.35
  -3   5  11  137.81    4.08
   3  -5  11  146.04    5.39
   3   5 -11  134.82    4.18
   3  -5  11  143.40    5.88
  -3   5  11  142.91    4.72
   3  -5  11  148.85    4.39
  -3   5  11  151.15    5.62
  -3   5  11  145.87    5.60
  -3  -5 -11  136.33    5.33
   3  -5  10  279.96    8.51
  -3   5  10  274.26    7.33
   3  -5  10  283.54    8.66
   3   5 -10  274.57    7.22
   3  -5  10  281.80    9.11
  -3   5  10  284.38    7.85
   3  -5  10  273.27    7.44
  -3   5  10  285.04    8.78
  -3  -5 -10  275.34    8.60
  -3   5  10  293.21    8.91
  -3   5   9  241.25    7.79
  -3   5   9  241.89    6.50
   3  -5   9  243.97    7.67
  -3   5   9  244.33    6.84
  -3   5   9  238.88    7.66
   3   5  -9  230.44    6.12
   3  -5   9  253.90    7.70
  -3  -5  -9  233.66    7.53
  -3   5   9  255.03    7.93
   3  -5   9  241.47    6.50
   3  -5   9  257.14    8.29
  -3   5   8   72.68    2.72
   3  -5   8   69.53    3.80
   3   5  -8   69.02    2.68
  -3   5   8   69.86    3.51
  -3  -5  -8   69.37    3.21
   3  -5   8   76.91    3.52
  -3   5   8   72.84    2.53
   3  -5   8   64.53    3.36
  -3   5   8   76.05    3.48
   3  -5   8   74.15    3.41
   3  -5   8   64.48    2.36
  -3   5   8   68.89    3.46
  -3   5   7   29.43    1.61
  -3   5   7   31.69    2.34
   3  -5   7   33.64    2.71
   3   5  -7   24.36    1.57
  -3   5   7   30.11    2.26
  -3  -5  -7   31.83    2.05
  -3   5   7   26.55    1.51
   3  -5   7   25.67    2.15
   3  -5   7   27.33    2.12
  -3   5   7   29.17    2.30
   3  -5   7   25.06    1.29
  -3   5   6  359.07   10.14
  -3  -5  -6  359.19    9.95
  -3   5   6  338.90    9.98
  -3   5   6  332.89    9.10
  -3   5   6  343.99    8.81
   3  -5   6  360.46   10.03
  -3   5   6  341.97    9.07
   3  -5   6  342.01    8.76
  -3   5   6  364.87   10.30
   3   5  -6  338.68    9.28
  -3  -5  -6  355.65    9.70
   3  -5   6  364.74   10.52
  -3   5   6  344.56   10.12
  -3   5   5  108.97    4.25
  -3  -5  -5  109.56    4.15
  -3   5   5  108.92    4.22
  -3   5   5  103.12    3.23
  -3   5   5  102.66    3.44
   3  -5   5  106.68    4.10
  -3   5   5  106.12    4.19
   3  -5   5  110.46    4.54
  -3   5   5  103.90    3.30
  -3   5   5  108.70    4.33
   3   5  -5  105.04    3.60
   3  -5   5   98.40    3.00
   3   5  -5  108.41    3.57
  -3  -5  -5   98.73    3.65
   3  -5   4  859.49   21.66
  -3   5   4  850.44   21.82
   3   5  -4  840.87   21.08
   3  -5   4  836.41   22.06
  -3   5   4  842.94   20.66
  -3   5   4  871.96   21.91
  -3  -5  -4  841.75   21.05
  -3  -5  -4  835.38   21.61
  -3   5   4  844.45   21.73
  -3   5   4  838.73   21.70
  -3   5   4  854.02   20.69
   3   5  -4  865.26   20.98
  -3   5   4  835.60   20.92
   3  -5   4  774.48   21.45
  -3   5   3  356.02    9.76
   3  -5   3  387.82   10.41
  -3   5   3  370.12   10.47
   3  -5   3  368.27   10.43
  -3   5   3  381.64   10.52
  -3  -5  -3  353.62   10.33
  -3   5   3  367.98    9.59
  -3   5   3  348.66   10.52
   3   5  -3  370.36    9.94
  -3   5   3  361.84    9.45
  -3   5   3  376.24   10.64
  -3   5   3  360.13    9.73
  -3  -5  -3  379.44    9.73
   3   5  -3  379.04    9.84
  -3   5   2  563.62   14.53
   3  -5   2  567.02   14.98
  -3   5   2  573.47   15.14
  -3  -5  -2  556.99   15.09
  -3   5   2  560.47   15.15
   3  -5   2  552.75   15.06
  -3   5   2  575.98   14.37
  -3   5   2  578.85   15.32
   3   5  -2  590.10   14.75
  -3   5   2  571.76   14.17
  -3   5   2  559.67   14.36
  -3  -5  -2  560.27   14.21
   3   5  -2  560.55   14.49
  -3   5   2  576.54   15.27
   3   5  -1   40.54    2.10
  -3   5   1   37.83    2.52
   3   5  -1   40.20    1.99
  -3   5   1   42.23    2.46
  -3   5   1   45.42    2.61
  -3  -5  -1   42.31    1.63
  -3   5   1   43.62    2.48
  -3  -5  -1   40.65    2.50
  -3   5   1   41.02    2.13
   3  -5   1   41.00    2.27
  -3   5   1   37.77    1.77
   3  -5   1   39.11    2.39
  -3   5   0    1.83    0.77
   3   5   0    0.82    0.94
  -3   5   0    2.91    1.28
  -3  -5   0    2.56    0.49
  -3   5   0    1.68    1.21
  -3   5   0    1.84    1.20
  -3  -5   0    3.13    1.33
   3  -5   0    2.57    1.22
  -3   5  -1   46.65    2.65
   3   5   1   37.91    2.03
  -3  -5   1   43.32    2.53
  -3   5  -1   39.94    2.32
   3  -5  -1   43.91    2.39
  -3   5  -1   42.50    2.56
  -3   5  -1   38.55    1.66
  -3  -5   2  546.44   13.72
   3   5   2  524.09   13.80
  -3   5  -2  525.36   13.16
  -3   5  -2  535.11   14.40
   3   5   3  354.04    9.74
  -3  -5   3  368.85    9.56
  -3   5  -3  346.97    8.93
  -3   5  -3  364.61   10.30
  -3  -5   4  862.56   21.63
   3   5   4  869.53   21.92
  -3   5  -4  882.46   22.39
   3   5   5  112.90    4.49
  -3  -5   5  114.30    3.78
   3   5   5  107.88    4.08
  -3   5  -5  108.95    3.59
   3   5   5  105.19    4.06
   3   5   5  113.98    3.85
  -3   5  -5  115.74    4.31
  -3   5  -5  109.41    4.38
   3   5   6  347.04   10.25
  -3   5  -6  357.87   10.16
   3   5   6  350.25    9.86
   3   5   6  342.95    9.92
  -3   5  -6  361.28    9.39
   3   5   6  359.45    9.56
  -3  -5   6  344.58    9.54
  -3  -5   7   24.59    1.70
   3   5   7   26.70    1.70
   3   5   7   27.66    2.41
   3   5   7   26.35    1.97
  -3   5  -7   27.27    1.78
  -3   5  -7   25.12    2.06
  -3   5  -8   75.22    3.33
   3   5   8   70.20    3.65
  -3  -5   8   72.72    2.94
   3   5   8   73.71    2.80
  -3   5  -8   68.48    2.85
   3   5   8   73.48    3.27
  -3  -5   9  236.85    7.08
   3   5   9  240.09    6.94
  -3   5  -9  255.54    7.73
   3   5   9  258.22    7.71
  -3   5  -9  249.74    7.18
   3   5   9  267.09    8.02
  -3  -5   9  252.79    7.29
   3   5  10  314.28    9.00
  -3  -5  10  290.00    8.26
  -3   5 -10  290.35    8.69
   3   5  10  277.94    8.56
  -3   5 -10  280.17    8.14
  -3  -5  10  286.04    8.10
   3   5  11  140.36    5.42
   3  -5 -11  147.95    4.90
   3   5  11  137.13    5.16
  -3  -5  11  148.55    4.94
  -3   5 -11  141.95    5.20
  -3  -5  11  142.10    4.73
  -3   5 -11  146.65    4.83
  -3   5 -12   68.04    3.04
  -3  -5  12   69.02    3.13
   3   5  12   65.67    3.32
  -3  -5  12   70.50    3.00
   3   5  12   65.44    3.55
   3  -5 -12   67.15    3.06
   3   5  13   22.26    2.23
  -3  -5  13   22.51    1.99
  -3   5 -13   21.61    1.96
   3  -5 -13   29.39    2.22
   3   5  13   23.51    2.52
  -3  -5  13   24.75    1.92
  -3   5 -14    8.93    1.70
  -3  -5  14    6.07    1.51
   3  -5 -14    9.39    1.74
   3   5  14   10.42    1.91
   3   5  14   10.56    2.04
  -3  -5  14    7.72    1.47
  -3   5 -15    4.52    1.57
  -3  -5  15    3.27    1.52
   3  -5 -15    2.27    1.52
   3   5  15    2.12    1.62
   3   5  15    3.15    1.84
  -3  -5  15    2.57    1.37
  -3   5 -16   19.58    2.21
  -3  -5  16   17.73    2.08
   3  -5 -16   21.70    2.23
   3   5  16   20.36    2.24
   3   5  16   22.98    2.53
  -3  -5  16   18.48    1.90
  -3   5 -17   21.84    2.31
  -3  -5  17   19.59    2.21
   3  -5 -17   13.91    2.10
   3   5  17   19.72    2.33
   3   5  17   17.89    2.46
  -3  -5  17   11.05    1.81
   3  -5 -18   12.34    2.17
   3   5  18   13.93    2.24
  -3  -5  18   10.36    1.76
   3   5  18   13.03    2.36
  -3   5 -18   12.21    2.20
  -3  -5  18   11.60    1.95
   3  -5 -18   16.10    3.13
   3  -5 -19    8.73    2.19
   3   5  19    2.83    2.00
  -3  -5  19    0.94    1.54
  -3   5 -19    4.10    2.05
   3   5  19    1.70    2.22
  -3  -5  19    5.63    1.95
   3  -5 -19    3.30    2.52
   3  -5 -20    5.27    2.11
   3   5  20    3.33    2.14
  -3  -5  20    0.16    1.55
   3   5  20    1.99    2.31
  -3  -5  20    4.19    2.00
   3  -5 -20    5.18    2.90
   3  -5 -21   -0.82    2.06
  -3  -5  21    0.20    1.93
   3   5  21    0.23    2.19
   3   5  21    1.29    2.02
  -3  -5  21   -1.70    1.68
   3  -5 -21    1.08    2.48
   3   5  22    3.51    2.26
  -3  -5  22    0.88    1.69
  -3  -5  22    1.87    1.98
   3  -5 -22   -0.37    2.76
   3   5  23    2.42    2.45
  -3  -5  23    1.28    1.78
  -3  -5  23    1.51    1.94
   3  -5 -23    1.55    2.76
   3   5  24    4.26    2.53
   3  -5 -24    2.81    2.92
  -3  -5  24    0.90    2.20
  -3  -5  24    2.84    1.84
  -3  -5  25    1.63    2.19
  -3  -5  26   -0.97    2.33
  -3  -5  27    2.25    2.44
  -3  -5  28   -0.51    2.35
  -3   6  26    0.48    2.56
  -3   6  25    0.45    2.33
   3  -6  24   -1.55    2.86
   3  -6  24   -1.00    2.96
  -3   6  24   -1.51    2.29
   3  -6  23    2.78    2.61
   3  -6  23    2.94    2.95
  -3  -6 -23    2.14    2.62
  -3   6  23    4.34    2.26
  -3   6  22    4.37    2.20
   3  -6  22    1.27    2.89
  -3  -6 -22    3.75    2.70
   3  -6  22    1.91    1.62
   3   6 -22    4.25    1.74
   3  -6  22    3.22    2.65
  -3   6  21    0.57    2.05
   3  -6  21    4.02    2.91
  -3  -6 -21    1.97    2.60
   3  -6  21   -0.70    1.64
   3   6 -21    1.33    1.44
   3  -6  21    5.58    2.56
  -3   6  20   27.74    2.70
   3  -6  20   30.63    3.57
  -3  -6 -20   22.90    3.39
   3  -6  20   18.53    2.01
   3   6 -20   20.40    2.18
   3  -6  20   21.58    2.95
  -3   6  19    2.56    2.02
   3  -6  19    1.75    2.49
  -3  -6 -19    0.60    2.30
   3  -6  19    1.48    1.38
   3   6 -19    1.57    1.40
   3  -6  19    3.47    2.41
  -3   6  18    5.08    1.78
   3  -6  18    8.22    2.56
  -3  -6 -18    1.14    2.26
   3  -6  18   -1.17    1.32
   3   6 -18    2.89    1.38
   3  -6  18    3.38    2.26
  -3   6  17    0.47    1.76
   3   6 -17    1.31    1.31
   3  -6  17    3.86    2.44
  -3  -6 -17   -1.63    2.04
   3  -6  17    1.51    1.18
   3  -6  17    0.88    2.04
  -3   6  16   13.55    1.96
   3  -6  16    7.23    2.51
   3   6 -16    8.68    1.41
  -3  -6 -16    7.48    2.19
  -3   6  16    9.15    2.21
   3   6 -16    7.32    0.98
   3  -6  16    6.35    1.34
   3  -6  16    7.03    2.35
  -3   6  15    0.71    1.49
   3   6 -15    1.71    0.86
   3  -6  15    2.33    2.16
   3   6 -15    0.57    1.00
  -3  -6 -15    0.98    2.02
  -3   6  15    3.73    1.93
   3  -6  15    1.65    1.95
  -3   6  15    3.02    2.06
   3  -6  15    2.01    1.15
  -3   6  14   92.12    3.74
   3  -6  14   71.58    2.94
  -3   6  14   83.82    4.44
   3   6 -14   81.28    2.93
   3   6 -14   75.89    2.96
  -3  -6 -14   82.06    4.30
  -3   6  14   95.48    4.50
   3  -6  14   93.76    4.84
   3  -6  14   93.40    4.39
  -3   6  13   26.10    2.15
   3  -6  13   22.92    1.53
   3  -6  13   24.86    2.70
   3   6 -13   25.36    1.48
   3  -6  13   26.17    3.02
   3   6 -13   25.48    1.69
  -3  -6 -13   22.13    2.52
  -3   6  13   26.42    2.78
  -3   6  13   33.82    2.86
  -3   6  12   75.48    3.27
   3  -6  12   65.99    2.55
   3   6 -12   66.85    2.37
  -3  -6 -12   78.79    4.00
  -3   6  12   80.87    4.08
   3  -6  12   73.46    3.88
   3   6 -12   74.72    2.84
   3  -6  12   69.59    4.22
  -3   6  12   75.76    3.97
  -3   6  11    3.07    1.38
  -3   6  11    2.63    1.68
  -3   6  11    2.41    1.93
  -3  -6 -11    4.19    1.60
   3  -6  11    3.27    2.01
   3   6 -11    1.39    0.62
   3  -6  11    2.51    0.79
   3   6 -11    2.42    1.13
  -3   6  11    0.95    1.63
   3  -6  11    2.54    2.04
   3  -6  10   17.58    2.58
   3  -6  10   17.75    2.32
  -3  -6 -10   13.83    1.97
  -3   6  10   19.98    2.20
   3  -6  10   16.06    1.06
   3  -6  10   13.95    2.07
  -3   6  10   17.74    2.13
  -3   6  10   16.41    1.70
  -3   6  10   12.17    2.04
   3  -6   9   48.56    1.78
   3  -6   9   45.78    3.05
  -3  -6  -9   51.07    2.97
  -3   6   9   50.19    3.20
  -3   6   9   58.99    3.30
  -3   6   9   51.61    2.51
  -3   6   9   52.53    3.20
   3  -6   9   59.67    3.55
  -3   6   8  111.75    4.70
   3  -6   8  103.16    4.86
   3   6  -8  108.60    3.83
  -3   6   8  118.64    4.79
  -3  -6  -8  105.82    4.28
  -3   6   8  111.13    4.63
   3  -6   8  102.32    2.98
   3  -6   8  112.84    4.59
  -3   6   8  112.02    3.78
  -3   6   7   81.30    3.87
   3   6  -7   77.68    3.11
  -3   6   7   81.08    3.92
  -3  -6  -7   71.55    3.30
   3  -6   7   72.56    3.68
  -3   6   7   78.42    2.95
  -3   6   7   66.94    3.59
   3  -6   7   71.60    3.98
   3  -6   6  337.91   10.17
  -3   6   6  354.26   10.24
   3  -6   6  345.27   10.66
  -3   6   6  335.56   10.22
  -3   6   6  340.89    9.18
  -3   6   6  363.60   10.43
   3   6  -6  337.46    9.49
  -3   6   6  338.28    8.75
  -3  -6  -6  362.47   10.24
  -3   6   6  326.17   10.19
  -3  -6  -6  346.15    9.71
   3  -6   5   86.63    3.77
  -3   6   5   95.22    4.07
   3  -6   5   92.85    4.04
  -3  -6  -5   92.79    4.04
  -3   6   5   91.71    4.02
  -3   6   5   84.90    2.87
   3  -6   5   91.47    4.36
  -3   6   5   92.31    4.12
  -3   6   5   88.32    3.14
  -3   6   5   91.73    4.12
   3   6  -5   89.36    3.50
   3   6  -5   88.60    3.15
  -3  -6  -5   86.16    3.42
  -3   6   4  163.38    5.84
  -3   6   4  165.78    5.91
   3  -6   4  163.09    5.81
  -3  -6  -4  154.72    5.72
  -3   6   4  160.58    4.76
   3  -6   4  164.20    6.20
   3   6  -4  177.35    5.41
  -3   6   4  155.08    5.89
  -3   6   4  165.45    4.92
  -3   6   4  161.60    5.86
  -3  -6  -4  162.83    5.10
   3   6  -4  168.19    4.99
   3  -6   4  161.59    5.68
  -3   6   3   64.36    3.31
  -3   6   3   67.12    3.40
  -3  -6  -3   68.26    3.39
   3  -6   3   63.18    3.34
  -3   6   3   63.44    2.49
  -3   6   3   66.84    3.44
   3   6  -3   67.14    2.98
   3  -6   3   68.73    3.62
  -3   6   3   61.86    2.52
  -3  -6  -3   63.50    2.54
   3  -6   3   67.25    3.17
  -3   6   3   63.13    2.56
   3   6  -3   67.66    2.69
  -3   6   3   68.85    3.40
  -3   6   2  172.83    5.22
  -3   6   2  184.72    6.23
  -3  -6  -2  175.73    5.15
   3   6  -2  187.46    5.45
  -3   6   2  177.47    6.16
  -3   6   2  174.93    6.18
  -3   6   2  177.94    6.24
   3  -6   2  175.27    6.52
   3   6  -2  181.84    5.80
  -3  -6  -2  180.27    6.20
   3  -6   2  182.23    6.23
   3  -6   2  194.94    6.03
  -3   6   1   74.03    2.68
  -3   6   1   74.13    3.48
  -3  -6  -1   72.25    2.48
   3   6  -1   76.89    2.96
  -3   6   1   81.15    3.80
   3   6  -1   75.19    3.29
  -3  -6  -1   75.88    3.63
  -3   6   1   87.57    3.73
   3  -6   1   77.55    3.32
  -3   6   1   78.35    3.74
   3  -6   1   79.82    3.59
   3  -6   0  242.56    7.40
   3  -6   0  227.97    6.89
  -3  -6   0  204.85    5.73
  -3   6   0  237.59    7.23
  -3   6   0  221.96    6.05
   3   6   0  232.50    6.56
  -3   6   0  220.76    7.29
  -3   6   0  238.30    7.25
  -3  -6   0  225.91    7.32
   3   6   0  226.50    6.95
  -3   6   0  241.13    7.43
  -3   6  -1   65.65    2.34
  -3  -6   1   77.62    3.64
  -3   6  -1   76.50    3.60
   3   6   1   74.39    2.94
   3  -6  -1   68.16    3.47
  -3  -6   2  210.27    6.85
   3  -6  -2  199.28    6.66
  -3   6  -2  201.49    6.74
  -3   6  -2  196.30    5.17
   3   6   2  182.28    5.87
  -3   6  -3   58.28    3.23
   3   6   3   64.13    2.82
  -3   6  -3   59.37    1.88
  -3  -6   3   67.84    2.62
  -3   6  -4  153.84    5.89
   3   6   4  169.31    5.39
  -3  -6   4  168.97    5.04
  -3   6  -5   99.85    4.13
   3   6   5   91.21    3.51
  -3  -6   5   95.73    3.38
   3   6   5   97.20    3.78
   3   6   6  350.16    9.44
   3   6   6  337.35   10.01
   3   6   6  339.95    9.75
  -3  -6   6  340.97    9.26
  -3   6  -6  341.52   10.12
  -3   6  -6  343.11    9.31
   3   6   6  347.54   10.32
   3   6   7   78.83    3.11
   3   6   7   80.92    3.70
   3   6   7   76.84    3.52
  -3  -6   7   87.69    3.17
  -3   6  -7   82.34    3.17
   3   6   7   81.28    4.00
  -3   6  -7   83.16    3.78
  -3   6  -8   82.75    3.70
  -3  -6   8   73.26    3.01
   3   6   8   81.08    3.94
  -3   6  -8   79.68    3.13
   3   6   8   76.42    3.62
   3   6   8   74.47    2.96
   3  -6  -9   50.71    3.27
  -3   6  -9   55.31    3.09
  -3   6  -9   53.80    2.58
   3   6   9   56.49    2.39
   3   6   9   59.88    3.33
   3   6   9   56.78    3.10
  -3  -6   9   50.64    2.51
  -3  -6  10   17.80    1.71
   3  -6 -10   15.87    2.21
  -3  -6  10   16.35    1.55
  -3   6 -10   12.71    1.56
   3   6  10   18.26    2.04
   3   6  10   17.88    2.28
   3   6  10   18.71    1.46
  -3   6 -10   15.50    1.89
   3   6  11    2.51    1.78
   3  -6 -11    4.03    1.87
  -3   6 -11    2.42    1.67
  -3  -6  11    4.20    1.36
  -3   6 -11    3.88    1.35
   3   6  11    1.38    1.54
  -3  -6  11    1.37    1.38
  -3  -6  12   70.84    3.26
   3   6  12   81.19    4.00
   3  -6 -12   70.07    4.15
  -3   6 -12   72.48    3.60
  -3  -6  12   73.66    3.19
   3   6  12   75.38    3.71
  -3   6 -12   77.63    3.40
  -3  -6  13   15.24    1.77
   3   6  13   12.84    2.22
   3  -6 -13   20.99    2.70
  -3   6 -13   15.72    1.90
  -3  -6  13   18.18    1.81
  -3   6 -13   20.70    2.06
   3   6  13   15.98    2.13
  -3  -6  14   71.15    3.39
   3  -6 -14   75.42    4.56
   3   6  14   82.64    4.14
   3   6  14   85.49    4.03
  -3  -6  14   80.39    3.51
  -3   6 -14   74.98    3.50
  -3  -6  15    0.72    1.40
  -3   6 -15    2.39    1.70
   3   6  15    1.56    1.65
   3   6  15    0.40    2.02
  -3  -6  15    3.01    1.57
  -3  -6  16    7.51    1.77
   3   6  16    7.62    1.90
  -3  -6  16    7.20    1.73
   3  -6 -16    8.63    1.90
   3   6  16    9.18    2.43
  -3   6 -16    5.37    1.72
  -3  -6  17    0.94    1.53
   3   6  17    1.87    1.94
  -3  -6  17    1.56    1.53
   3  -6 -17   -0.90    2.02
   3   6  17    2.75    2.19
  -3   6 -17   -0.17    1.85
  -3  -6  18    2.97    1.79
   3   6  18    3.85    2.17
  -3  -6  18    2.59    1.54
   3  -6 -18    4.15    2.09
   3   6  18    1.08    2.07
  -3   6 -18    2.44    1.83
   3   6  19    3.52    2.18
   3   6  19   -0.44    2.29
  -3  -6  19    4.00    1.94
  -3  -6  19    2.85    1.75
   3  -6 -19    1.18    2.12
   3   6  20   24.78    2.87
   3   6  20   29.03    3.30
  -3  -6  20   23.06    2.59
  -3  -6  20   29.01    2.67
   3  -6 -20   24.82    2.95
   3   6  21    2.86    2.54
  -3  -6  21    1.32    1.84
  -3  -6  21    3.41    1.81
   3   6  22    6.11    2.48
  -3  -6  22    1.78    1.93
  -3  -6  22    1.11    1.72
   3   6  23    2.50    2.57
  -3  -6  23    1.03    1.98
  -3  -6  23    0.38    1.83
  -3  -6  24    1.07    2.05
  -3  -6  25   -0.22    2.12
  -3  -6  26    2.29    2.28
  -3  -6  27    2.83    2.38
  -3   7  25    0.22    2.37
  -3   7  24    0.86    2.29
  -3   7  23    4.15    2.26
   3  -7  23   -0.34    3.03
   3  -7  22    0.33    2.92
   3  -7  22   -0.53    2.51
  -3  -7 -22    2.82    2.85
  -3   7  22    1.59    2.11
   3  -7  21    1.64    3.05
   3  -7  21    0.26    2.55
  -3  -7 -21    1.69    2.70
  -3   7  21    5.33    2.21
   3  -7  20    1.60    2.58
  -3   7  20    1.09    2.02
  -3  -7 -20   -0.33    2.49
   3  -7  20    3.07    2.67
   3  -7  19    7.43    1.41
   3  -7  19   11.54    2.98
  -3   7  19    7.59    2.21
  -3  -7 -19    7.48    2.59
   3   7 -19    8.19    1.55
   3  -7  19   12.53    3.01
   3  -7  18   10.43    1.43
   3  -7  18   20.38    3.48
  -3   7  18   20.30    2.35
   3   7 -18   12.04    1.58
  -3  -7 -18   14.31    2.84
   3  -7  18   21.01    3.11
  -3   7  17   15.91    2.23
   3  -7  17    6.96    1.32
   3  -7  17   16.32    3.06
   3   7 -17   11.44    1.30
  -3  -7 -17   16.23    2.70
   3   7 -17   10.85    1.40
   3  -7  17   15.72    2.68
  -3   7  16    6.29    1.97
   3  -7  16    3.14    1.10
   3  -7  16    6.07    2.51
   3   7 -16    3.98    1.13
  -3  -7 -16    5.96    2.28
   3   7 -16    4.66    1.13
   3  -7  16   10.91    2.64
  -3   7  15   14.09    2.00
  -3  -7 -15    6.17    2.23
   3   7 -15    9.94    1.13
   3  -7  15    9.39    1.22
   3  -7  15   11.85    2.65
   3  -7  15   10.14    2.35
   3   7 -15    8.99    1.30
  -3   7  14    3.93    1.61
   3  -7  14    5.64    0.96
   3  -7  14    5.24    2.54
  -3  -7 -14    3.17    1.91
   3   7 -14    4.13    0.83
   3  -7  14    4.82    2.36
   3   7 -14    4.90    1.27
  -3   7  14    6.40    2.03
   3   7 -13   29.96    1.97
   3  -7  13   36.99    3.20
  -3   7  13   29.45    2.26
  -3   7  13   27.72    2.82
   3   7 -13   26.16    1.16
   3  -7  13   26.26    1.32
  -3   7  13   33.59    3.03
  -3  -7 -13   29.60    2.89
  -3   7  13   23.82    2.86
   3  -7  13   32.25    3.47
  -3   7  12   28.97    2.77
  -3   7  12   29.60    2.76
   3  -7  12   27.41    2.86
   3  -7  12   29.95    2.96
  -3   7  12   33.15    2.89
   3  -7  12   28.64    3.13
   3  -7  12   24.91    1.16
   3   7 -12   29.11    2.01
  -3   7  12   31.84    2.22
  -3  -7 -12   28.24    2.60
   3  -7  11   29.54    3.27
  -3   7  11   37.65    2.98
  -3  -7 -11   39.73    2.96
  -3   7  11   36.40    3.01
  -3   7  11   37.00    2.35
   3  -7  11   39.73    3.03
  -3   7  11   34.79    2.90
   3   7 -11   38.89    2.26
  -3   7  10  121.41    5.18
   3  -7  10  111.63    5.14
   3  -7  10  111.52    5.45
  -3   7  10  106.96    4.96
  -3   7  10  121.20    5.12
  -3  -7 -10  110.94    4.76
  -3   7  10  109.93    4.15
  -3   7   9   36.45    2.17
   3   7  -9   38.55    2.30
  -3   7   9   36.43    3.00
   3  -7   9   34.24    3.10
   3  -7   9   40.97    3.05
  -3  -7  -9   43.39    2.78
  -3   7   9   36.90    2.87
  -3   7   8    3.58    1.77
  -3  -7  -8    3.85    1.43
   3   7  -8    4.91    1.37
  -3   7   8    4.80    1.25
  -3   7   8    4.52    1.92
   3  -7   8    4.95    1.93
   3  -7   8    4.01    2.00
  -3   7   8    4.71    1.85
   3  -7   7    3.46    2.00
   3   7  -7    2.98    1.30
  -3   7   7    3.30    1.63
  -3  -7  -7    7.51    1.56
  -3   7   7    3.40    1.73
   3  -7   7    6.80    1.78
  -3  -7  -7    4.48    1.88
  -3   7   7    4.10    1.29
   3  -7   7    3.67    1.64
  -3   7   7    5.43    1.95
   3  -7   6   50.08    3.48
  -3   7   6   46.46    3.09
  -3   7   6   49.48    2.42
   3   7  -6   50.12    2.62
  -3   7   6   49.36    3.18
  -3  -7  -6   45.46    2.56
  -3   7   6   50.87    3.20
   3  -7   6   51.41    3.07
  -3  -7  -6   43.55    3.10
  -3   7   6   46.43    3.10
   3  -7   6   46.87    3.09
  -3   7   6   46.87    1.86
  -3   7   5  111.12    4.85
   3  -7   5  117.82    5.22
  -3   7   5  106.61    3.81
  -3   7   5  111.74    4.73
  -3  -7  -5  107.99    4.00
   3   7  -5  103.27    4.15
  -3  -7  -5  103.59    4.67
  -3   7   5  110.92    3.45
  -3   7   5  110.94    4.79
   3  -7   5  108.78    4.57
  -3   7   5  112.93    4.79
   3  -7   5  102.10    4.65
  -3   7   4  133.74    5.33
   3  -7   4  112.45    5.28
   3   7  -4  120.35    4.57
  -3   7   4  118.81    4.13
  -3  -7  -4  121.99    4.20
  -3   7   4  124.40    4.98
   3  -7   4  116.22    4.74
  -3  -7  -4  119.74    5.08
   3  -7   4  125.12    5.11
  -3   7   4  122.41    5.05
  -3   7   4  121.39    3.85
  -3   7   4  128.47    5.09
   3   7  -4  124.82    3.99
  -3   7   3  178.96    5.52
  -3  -7  -3  173.38    5.36
  -3   7   3  180.80    6.43
  -3  -7  -3  181.02    6.57
   3  -7   3  166.68    6.36
  -3   7   3  187.07    6.56
  -3   7   3  195.30    6.68
   3  -7   3  179.89    6.80
   3   7  -3  184.89    6.06
  -3   7   3  180.67    6.44
   3  -7   3  178.34    6.16
  -3   7   3  172.65    5.31
   3   7  -3  185.41    5.41
  -3   7   2  337.42    9.35
  -3   7   2  377.12   10.70
  -3  -7  -2  344.03    9.36
   3   7  -2  361.87    9.60
  -3   7   2  373.58   10.79
   3  -7   2  347.05   10.93
   3   7  -2  356.78   10.29
  -3   7   2  364.62   10.89
  -3   7   2  369.72   10.77
  -3  -7  -2  377.63   10.89
   3  -7   2  354.05   10.74
   3  -7   2  349.85   10.34
  -3   7   1  155.18    4.69
  -3   7   1  169.07    5.93
  -3  -7  -1  147.13    4.50
   3   7  -1  171.32    5.10
   3  -7   1  163.79    6.16
   3  -7   1  161.37    5.58
  -3   7   1  184.28    6.37
   3  -7   1  162.90    6.26
   3   7  -1  159.08    5.60
  -3   7   1  173.25    6.11
  -3  -7  -1  156.94    6.09
  -3   7   1  164.23    5.98
  -3  -7   0   41.72    3.04
  -3   7   0   34.22    2.61
  -3   7   0   38.18    2.82
   3  -7   0   37.56    2.78
   3  -7   0   38.75    2.43
   3   7   0   37.96    2.47
  -3   7   0   41.69    3.09
  -3   7   0   36.04    1.64
   3   7   0   35.38    2.10
  -3   7  -1  156.86    5.58
   3   7   1  159.79    5.04
  -3   7  -1  140.62    4.14
   3   7   1  154.98    5.52
  -3   7  -1  161.71    5.94
   3  -7  -1  167.79    5.98
  -3  -7   1  155.39    5.98
  -3  -7   2  363.86   10.52
  -3   7  -2  353.43   10.29
  -3   7  -2  361.15    9.90
   3  -7  -2  369.54   10.41
   3   7   2  358.93    9.34
  -3  -7   3  180.91    6.63
   3   7   3  174.96    5.64
  -3  -7   4  117.08    5.05
  -3   7  -4  110.91    4.66
   3   7   4  106.64    4.10
  -3   7  -5  106.60    4.51
   3   7   5  104.83    4.04
  -3  -7   5   97.94    3.48
  -3   7  -6   47.42    3.02
   3   7   6   42.13    3.18
   3   7   6   47.58    2.43
  -3  -7   6   49.53    2.23
   3   7   6   52.05    2.78
  -3  -7   7    3.59    1.11
   3   7   7    5.14    1.42
  -3   7  -7    3.41    1.67
  -3   7  -7    5.54    1.36
   3   7   7    4.63    1.96
   3   7   7    6.15    1.27
   3   7   7    6.24    1.68
   3   7   8    4.90    1.68
   3   7   8    7.44    1.24
   3   7   8    3.84    2.01
  -3  -7   8    5.32    1.10
  -3   7  -8    5.91    1.42
   3   7   8    5.11    1.56
  -3   7  -8    5.23    1.79
   3   7   9   36.55    1.94
   3   7   9   38.31    2.83
  -3  -7   9   29.12    1.85
  -3   7  -9   40.29    2.81
   3   7   9   33.33    2.92
  -3   7  -9   38.36    2.32
   3   7  10  128.00    4.17
   3   7  10  135.06    5.36
  -3  -7  10  125.42    4.33
   3   7  10  138.31    5.62
  -3   7 -10  134.81    4.72
  -3   7 -10  124.43    5.13
  -3  -7  11   32.46    2.01
   3   7  11   31.86    2.95
  -3   7 -11   31.09    2.54
   3  -7 -11   29.97    2.90
  -3   7 -11   33.46    2.35
   3   7  11   36.69    2.77
  -3  -7  12   30.99    2.44
  -3  -7  12   32.30    2.16
   3   7  12   36.48    3.09
  -3   7 -12   36.05    2.73
   3  -7 -12   26.98    2.93
  -3   7 -12   38.14    2.50
   3   7  12   36.22    2.92
  -3  -7  13   32.63    2.49
   3   7  13   35.77    2.98
   3  -7 -13   36.29    3.47
  -3  -7  13   32.23    2.15
  -3   7 -13   34.40    2.63
   3   7  13   36.55    3.01
  -3   7 -13   29.75    2.44
   3   7  14    5.17    2.25
   3   7  14    6.49    2.03
  -3  -7  14    2.60    1.44
  -3   7 -14    7.12    1.83
  -3   7 -14    1.64    1.70
  -3  -7  14    5.33    1.70
   3  -7 -14    3.77    2.05
   3  -7 -15   12.09    2.49
  -3  -7  15   12.19    1.78
   3   7  15   12.00    2.34
  -3   7 -15   10.57    2.06
  -3  -7  15   13.17    2.01
   3   7  15    7.23    2.24
   3  -7 -16    5.06    2.56
  -3  -7  16    5.07    1.69
   3   7  16    7.04    2.24
  -3   7 -16    1.94    1.85
  -3  -7  16    5.89    1.83
   3   7  16    4.80    2.20
   3  -7 -17   10.56    2.81
  -3  -7  17   11.99    1.92
   3   7  17   13.32    2.59
  -3   7 -17   16.57    2.30
  -3  -7  17   12.34    2.11
   3   7  17   13.17    2.67
   3   7  18   15.03    2.50
  -3  -7  18   11.78    1.96
  -3  -7  18   13.31    2.09
   3  -7 -18   16.27    3.26
   3   7  18   18.45    2.85
  -3  -7  19    7.25    1.94
   3   7  19   12.23    2.91
  -3  -7  19   12.97    2.10
   3  -7 -19    8.70    3.00
  -3  -7  20    1.53    1.79
   3   7  20    2.38    2.47
   3  -7 -20    4.17    2.92
  -3  -7  20   -0.19    1.90
  -3  -7  21    1.07    1.83
   3   7  21    5.16    2.72
   3  -7 -21    4.33    3.03
  -3  -7  21   -0.38    1.83
  -3  -7  22    3.88    2.05
   3   7  22    0.51    2.53
  -3  -7  23    0.38    1.84
  -3  -7  24    0.20    1.96
  -3   8  24    1.51    2.42
  -3   8  23    3.74    2.36
  -3   8  22    5.20    2.18
   3  -8  21    2.08    3.16
  -3  -8 -21    1.40    2.79
  -3   8  21    3.29    2.12
   3  -8  20    2.20    2.70
   3  -8  20    0.34    2.83
  -3  -8 -20    2.36    2.54
  -3   8  20    5.83    2.12
   3  -8  19    5.40    2.93
  -3   8  19    0.73    1.96
   3  -8  19    1.33    2.72
  -3  -8 -19    0.32    2.47
   3  -8  18    3.17    2.88
  -3   8  18    1.92    1.88
   3   8 -18    2.78    1.08
   3  -8  18    2.92    2.95
  -3  -8 -18    3.41    2.52
  -3  -8 -17   12.45    2.78
   3  -8  17    8.51    2.79
  -3   8  17    8.67    2.01
   3   8 -17    7.27    1.39
   3  -8  17   13.30    3.16
   3  -8  17    5.51    0.81
   3   8 -16    6.53    1.40
   3  -8  16    1.85    2.70
  -3   8  16    7.40    1.82
   3  -8  16    6.29    2.61
  -3  -8 -16    7.06    2.46
  -3  -8 -15   14.77    2.58
   3   8 -15   15.83    1.75
   3  -8  15   14.47    3.11
   3  -8  15   15.38    2.71
   3  -8  15   24.04    3.21
  -3   8  15   15.53    2.14
   3  -8  14   26.96    3.11
  -3   8  14   33.47    2.51
  -3  -8 -14   30.37    3.10
   3  -8  14   26.01    3.33
   3   8 -14   30.93    2.19
   3  -8  14   36.05    3.29
  -3  -8 -13    6.52    2.31
  -3   8  13    6.76    1.71
   3  -8  13    2.02    2.30
   3  -8  13    2.58    2.15
   3   8 -13    6.27    1.68
  -3  -8 -12   54.73    1.73
   3  -8  12   64.16    4.17
  -3   8  12   66.21    3.91
  -3  -8 -12   58.19    3.75
   3  -8  12   61.83    4.28
  -3   8  12   61.11    4.01
  -3   8  12   70.02    3.28
   3   8 -12   61.17    3.07
  -3   8  11   18.95    2.08
  -3   8  11   18.39    2.64
  -3  -8 -11   25.36    2.66
   3  -8  11   17.76    2.62
  -3   8  11   20.58    2.85
   3   8 -11   22.52    2.14
   3  -8  11   20.77    3.20
  -3  -8 -10   11.13    2.04
   3  -8  10    9.22    2.56
   3   8 -10   11.44    1.76
  -3   8  10    7.05    2.31
   3  -8  10   10.04    2.30
  -3   8  10   10.11    2.32
  -3   8  10    7.31    2.00
  -3   8  10    8.21    1.64
  -3   8   9   20.22    1.91
  -3  -8  -9   25.82    2.37
   3  -8   9   22.76    2.64
   3   8  -9   22.24    2.09
  -3   8   9   25.63    2.65
  -3   8   9   24.09    2.80
   3  -8   9   22.81    2.87
   3  -8   9   24.68    3.02
  -3   8   9   23.49    2.75
   3  -8   8   19.29    2.43
  -3  -8  -8   18.89    2.18
  -3   8   8   21.62    2.46
   3   8  -8   21.86    2.08
   3  -8   8   19.56    2.57
  -3   8   8   22.04    2.51
   3  -8   8   16.93    2.83
  -3   8   8   20.78    2.77
  -3   8   8   18.29    1.85
  -3   8   7   15.20    1.68
   3   8  -7   13.58    1.85
  -3  -8  -7   15.55    1.91
  -3   8   7   19.39    2.33
  -3  -8  -7   13.64    2.37
  -3   8   7   12.38    2.15
   3  -8   7   13.95    2.29
   3  -8   7   11.74    2.21
  -3   8   7   14.47    0.99
  -3   8   7   13.93    2.50
   3  -8   7   13.60    2.51
  -3   8   6   43.47    3.28
   3  -8   6   49.03    3.38
  -3  -8  -6   44.42    3.36
  -3   8   6   44.06    1.87
  -3   8   6   50.08    3.50
   3  -8   6   41.82    3.47
  -3   8   6   48.86    2.55
  -3  -8  -6   46.34    2.62
  -3   8   6   47.97    3.24
   3   8  -6   40.70    2.72
  -3   8   6   43.85    3.29
   3  -8   6   45.93    3.09
  -3   8   5  138.40    5.73
  -3   8   5  142.03    5.75
  -3  -8  -5  146.55    5.95
   3  -8   5  135.85    5.78
  -3   8   5  130.92    4.15
  -3   8   5  143.38    5.86
   3  -8   5  147.97    6.14
  -3   8   5  131.65    4.66
  -3  -8  -5  128.52    4.71
  -3   8   5  136.26    5.58
   3   8  -5  142.15    5.22
   3  -8   5  149.46    5.48
   3   8  -4   88.17    3.93
   3  -8   4   83.81    4.72
  -3   8   4   89.75    4.54
  -3   8   4   88.38    3.56
  -3   8   4   90.26    4.26
  -3  -8  -4   82.62    3.39
   3   8  -4   89.39    3.13
  -3   8   4   80.94    3.18
  -3  -8  -4   93.26    4.66
   3  -8   4   83.01    4.41
  -3   8   4   86.48    3.10
   3  -8   4   80.94    3.94
  -3   8   4   90.88    4.49
  -3   8   4   96.96    4.48
  -3   8   3  203.09    6.29
  -3   8   3  209.57    7.07
  -3  -8  -3  193.59    5.96
   3  -8   3  206.77    7.42
  -3  -8  -3  199.11    7.41
   3  -8   3  196.40    6.84
  -3   8   3  201.38    7.28
  -3   8   3  215.02    7.41
   3   8  -3  206.04    6.84
  -3   8   3  219.14    7.53
   3  -8   3  190.71    7.48
   3   8  -3  209.63    5.95
  -3   8   3  192.97    5.85
   3   8  -2   57.50    2.58
  -3   8   2   59.60    3.36
  -3  -8  -2   61.02    3.69
   3  -8   2   57.82    3.64
  -3   8   2   55.82    3.54
  -3   8   2   54.67    2.31
  -3   8   2   57.47    3.70
   3   8  -2   60.67    3.30
  -3   8   2   61.57    3.58
   3  -8   2   61.92    3.27
   3   8  -1   26.04    1.83
  -3   8   1   26.62    1.46
  -3   8   1   23.93    2.41
   3  -8   1   27.38    2.73
  -3  -8  -1   24.96    2.61
  -3   8   1   27.79    2.74
   3   8  -1   27.64    2.38
   3  -8   1   25.11    2.39
  -3   8   1   28.54    2.78
  -3   8   0    2.87    1.56
  -3   8   0    3.89    1.95
   3   8   0    3.89    1.49
   3  -8   0    5.01    1.62
   3  -8   0    4.81    1.98
  -3  -8   0    5.26    2.20
  -3   8   0    5.35    0.83
   3   8   0    4.32    1.30
   3   8   1   24.95    1.81
  -3  -8   1   26.49    2.84
   3  -8  -1   22.15    2.60
  -3   8  -1   18.72    2.07
   3   8   1   24.30    2.44
  -3   8  -1   18.96    0.95
  -3   8  -1   19.73    2.59
  -3  -8   2   61.20    3.87
   3  -8  -2   64.18    3.71
   3   8   2   59.93    3.42
  -3   8  -2   56.15    3.27
   3   8   2   59.88    2.82
   3   8   3  188.49    6.08
  -3   8  -3  195.94    7.03
   3   8   3  200.25    6.90
  -3  -8   3  193.17    7.29
  -3   8  -3  189.25    6.61
  -3   8  -4   77.81    3.98
   3   8   4   75.18    3.32
  -3  -8   4   75.73    4.33
  -3   8  -5  138.73    5.53
   3   8   5  130.39    4.80
  -3  -8   5  135.62    5.87
   3   8   6   38.06    2.27
   3   8   6   35.35    2.56
  -3   8  -6   38.07    2.97
  -3  -8   6   45.34    3.46
   3   8   6   47.31    3.41
  -3   8  -6   39.57    2.94
  -3   8  -7   16.97    2.39
  -3   8  -7   14.29    2.25
   3   8   7   16.56    1.98
   3   8   7   16.00    2.73
   3   8   7   13.78    1.65
  -3   8  -8   11.50    2.26
  -3  -8   8    8.98    1.21
   3   8   8   11.62    1.86
   3   8   8   13.38    1.46
  -3   8  -8   14.03    2.27
   3   8   8   13.05    2.22
  -3   8  -8   14.51    1.80
  -3  -8   9   24.16    1.62
   3   8   9   26.46    2.43
   3   8   9   34.99    2.84
   3   8   9   32.65    3.16
  -3   8  -9   27.03    2.73
   3   8   9   31.94    1.91
  -3   8  -9   30.69    2.28
  -3  -8  10   10.82    1.29
  -3   8 -10   13.63    2.30
   3   8  10   12.42    1.37
  -3   8 -10   11.60    1.87
   3   8  10   11.49    2.24
   3   8  11   24.93    2.80
  -3   8 -11   25.39    2.33
  -3   8 -11   28.10    2.77
  -3  -8  11   21.88    1.69
   3   8  11   26.73    2.89
  -3   8 -12   60.44    3.61
  -3   8 -12   65.39    3.28
  -3  -8  12   52.27    2.51
   3   8  12   71.59    4.07
   3   8  12   61.14    3.87
   3  -8 -13    8.29    2.50
  -3   8 -13    5.48    1.93
  -3  -8  13    5.64    1.37
   3   8  13    8.37    2.39
   3   8  13    4.77    2.19
  -3   8 -13    5.32    1.77
   3   8  14   24.19    2.81
  -3   8 -14   27.37    2.67
  -3  -8  14   22.68    1.85
   3   8  14   28.07    3.06
  -3   8 -14   26.68    2.52
   3  -8 -14   26.88    3.17
   3   8  15   17.28    2.74
   3   8  15   17.13    2.63
  -3   8 -15   16.66    2.36
  -3  -8  15   12.98    1.76
  -3  -8  15   13.10    2.08
  -3   8 -15   16.31    2.23
   3  -8 -15   16.80    3.00
   3   8  16    7.43    2.42
  -3  -8  16    5.77    1.90
   3  -8 -16   10.32    3.12
  -3  -8  16    3.03    1.45
   3   8  17   11.63    2.67
  -3  -8  17    7.80    1.71
  -3  -8  17    7.62    2.00
   3  -8 -17   10.79    3.06
  -3  -8  18    4.59    1.55
   3  -8 -18    1.45    2.59
  -3  -8  18    1.52    1.82
   3   8  18    7.75    2.79
  -3  -8  19    1.56    1.72
   3  -8 -19   -0.75    2.92
  -3  -8  19    0.77    1.92
   3   8  19    3.97    2.71
  -3  -8  20    2.83    1.60
   3  -8 -20    1.94    2.90
  -3  -8  20    3.15    2.02
   3   8  20    2.78    2.51
  -3  -8  21    0.31    1.69
  -3   9  22    0.81    2.16
  -3   9  21    6.32    2.19
   3  -9  20   -3.58    2.77
  -3  -9 -20    2.78    2.76
  -3   9  20    1.15    2.04
  -3   9  19    5.22    2.23
  -3  -9 -19    4.35    2.82
   3  -9  19    1.28    2.75
   3  -9  19    0.70    2.97
  -3   9  18    3.40    2.06
  -3  -9 -18    1.28    2.56
   3  -9  18    1.37    2.89
   3  -9  18   -0.31    2.52
   3  -9  17   -3.35    3.03
   3  -9  17    1.55    2.49
  -3   9  17    2.43    2.01
  -3  -9 -17    2.45    2.47
   3  -9  17   -0.83    2.66
   3   9 -17   -0.81    1.46
   3  -9  16    5.94    3.23
   3  -9  16    3.63    2.66
  -3   9  16    3.54    1.96
  -3  -9 -16    1.76    2.52
   3  -9  16    5.99    2.89
   3   9 -16    1.14    1.56
  -3  -9 -15    8.10    2.64
  -3   9  15    8.78    2.12
   3  -9  15   10.77    2.78
   3  -9  15    9.39    3.07
   3   9 -15    7.40    1.72
  -3  -9 -14    2.12    2.17
   3  -9  14    1.77    2.54
  -3   9  14    2.95    1.77
   3  -9  14    4.13    2.83
   3   9 -14    2.17    1.62
  -3   9  13   24.83    2.36
   3  -9  13   24.89    3.22
   3  -9  13   27.07    3.58
   3   9 -13   20.87    2.30
  -3  -9 -13   20.82    2.81
  -3  -9 -12   11.81    2.28
  -3   9  12   13.46    2.00
   3  -9  12   10.21    2.73
   3  -9  12   13.47    2.97
   3   9 -12   10.62    2.00
  -3  -9 -12    8.43    0.68
   3  -9  11   17.13    2.86
   3  -9  11   16.66    2.57
   3  -9  11   19.33    2.89
  -3   9  11   17.64    2.09
   3   9 -11   13.28    2.14
  -3  -9 -11   17.27    2.52
   3  -9  10    0.29    2.22
  -3  -9 -10    1.44    1.88
  -3   9  10    0.55    1.61
   3   9 -10    3.56    1.71
  -3   9  10    3.49    2.11
   3  -9  10    4.40    2.33
   3  -9  10    1.89    2.36
   3  -9   9    9.15    2.50
  -3   9   9    9.33    2.26
  -3  -9  -9    9.52    1.94
  -3   9   9   11.43    1.79
   3   9  -9    9.83    1.82
   3  -9   9   17.05    2.73
   3  -9   9    8.77    2.30
   3  -9   8    6.26    2.44
  -3   9   8   10.41    1.89
  -3   9   8   11.82    2.41
   3  -9   8    9.58    2.28
  -3  -9  -8    8.96    1.85
   3   9  -8   10.27    1.90
   3  -9   8   10.22    2.65
  -3   9   8   11.88    2.57
  -3   9   7   64.97    2.29
   3  -9   7   80.03    4.25
  -3   9   7   72.98    4.24
   3  -9   7   66.17    4.38
  -3   9   7   80.27    3.43
  -3  -9  -7   77.62    3.67
   3   9  -7   83.07    3.86
   3  -9   7   82.87    4.66
  -3   9   7   72.92    4.17
  -3  -9  -7   78.35    4.38
  -3   9   6    0.81    0.92
   3  -9   6    1.02    2.03
   3  -9   6    1.65    2.36
  -3   9   6    1.45    1.91
  -3   9   6    3.64    1.61
  -3  -9  -6    0.15    1.32
  -3   9   6    1.50    2.24
   3   9  -6    1.58    1.77
  -3   9   6    0.23    2.02
   3  -9   6    2.81    2.28
  -3  -9  -6   -1.68    2.20
  -3   9   6    1.28    1.91
  -3   9   5   34.92    3.20
   3  -9   5   28.35    3.01
  -3   9   5   33.24    3.11
  -3  -9  -5   40.23    3.39
   3  -9   5   32.87    3.44
  -3   9   5   33.18    2.34
  -3   9   5   27.77    1.96
  -3  -9  -5   33.89    2.30
  -3   9   5   31.15    3.13
   3   9  -5   35.78    2.70
  -3   9   5   35.10    2.87
  -3   9   5   32.13    1.76
   3  -9   5   32.47    2.88
  -3   9   4   21.10    2.61
  -3   9   4   18.56    1.58
   3  -9   4   18.94    2.86
  -3   9   4   27.51    2.85
  -3   9   4   19.92    2.06
  -3  -9  -4   20.74    1.68
  -3   9   4   20.29    2.47
   3  -9   4   20.52    2.76
  -3  -9  -4   22.09    2.85
  -3   9   4   18.97    1.63
   3  -9   4   26.35    2.61
  -3   9   4   21.40    2.85
   3   9  -4   19.72    2.25
  -3   9   3   16.12    2.59
  -3   9   3   19.77    1.58
   3   9  -3   22.34    1.62
  -3   9   3   18.07    1.96
  -3   9   3   24.10    2.54
   3   9  -3   18.45    2.23
  -3   9   3   20.44    2.75
  -3  -9  -3   15.07    2.64
   3  -9   3   24.73    2.81
   3  -9   3   19.45    2.46
  -3   9   3   22.18    2.86
   3   9  -2   52.25    2.38
  -3   9   2   53.42    3.33
  -3   9   2   47.20    2.11
   3  -9   2   46.57    3.11
  -3   9   2   57.63    3.71
   3   9  -2   46.75    3.17
  -3   9   2   55.66    3.69
  -3  -9  -2   52.35    3.86
   3  -9   2   56.49    3.76
  -3  -9  -1   39.72    3.48
   3  -9   1   33.88    2.59
  -3   9   1   39.30    2.86
   3   9  -1   35.44    2.00
  -3   9   1   31.17    1.50
   3  -9   1   31.05    3.03
   3   9  -1   35.22    2.83
  -3   9   1   39.46    3.32
  -3   9   1   30.53    3.17
  -3   9   0   32.53    2.61
   3   9   0   28.66    2.67
  -3  -9   0   28.38    3.07
   3  -9   0   25.17    2.73
   3  -9   0   30.97    2.43
  -3   9   0   20.92    1.05
   3   9   0   29.41    1.91
  -3   9  -1   34.65    2.81
   3   9   1   35.51    2.99
   3   9   1   36.08    2.18
   3  -9  -1   32.82    3.15
  -3  -9   1   36.46    3.30
  -3   9  -2   45.76    3.10
   3   9   2   45.80    3.29
   3   9   2   48.02    2.58
  -3  -9   2   50.08    3.81
   3  -9  -2   44.93    3.49
   3   9   3   19.42    1.91
   3   9   3   18.68    2.47
  -3  -9   3   21.56    2.90
  -3   9  -3   17.46    2.19
  -3   9  -3   22.61    2.86
  -3   9  -4   20.38    2.58
   3   9   4   15.79    2.26
  -3  -9   4   18.69    2.82
  -3   9  -4   14.19    2.07
   3   9   4   16.69    1.89
   3   9   5   40.73    2.63
   3   9   5   43.03    3.41
  -3   9  -5   42.24    2.92
  -3   9  -5   41.32    3.25
  -3  -9   5   40.79    3.62
   3   9   5   47.57    3.36
  -3   9  -5   45.22    3.41
  -3  -9   6    4.96    2.49
   3   9   6    3.98    1.46
   3   9   6    3.80    1.72
   3   9   6    0.23    2.36
  -3   9  -6    7.32    2.24
  -3   9  -6    4.37    2.06
  -3  -9   7   88.52    5.07
   3   9   7   86.58    3.95
   3   9   7   90.48    3.55
  -3   9  -7   84.08    4.52
   3   9   7   92.91    4.86
   3   9   8    5.87    1.38
  -3   9  -8   15.43    2.48
   3   9   8    6.77    1.87
  -3   9  -8    9.97    1.86
   3   9   8   14.64    2.86
  -3  -9   8    7.69    2.57
   3   9   9   11.83    2.13
  -3   9  -9   10.27    1.89
  -3   9  -9    9.49    2.39
   3   9   9   14.81    2.66
   3   9   9    8.75    1.42
   3   9  10    2.04    1.14
  -3   9 -10    2.84    2.05
   3   9  10    1.17    2.05
   3   9  10    1.78    1.81
  -3   9 -10    3.12    1.75
   3   9  10    0.47    2.23
  -3   9 -11   14.70    2.48
   3   9  11   13.80    2.61
   3   9  11   12.66    2.23
   3   9  11   18.75    2.77
  -3   9 -11   14.79    2.10
  -3  -9  12    6.89    1.16
  -3   9 -12   14.08    2.17
   3   9  12   12.16    2.71
  -3   9 -12    9.87    2.19
  -3   9 -13   21.31    2.58
   3   9  13   25.22    3.20
  -3   9 -13   26.33    2.54
  -3  -9  14    0.74    1.08
  -3   9 -14    1.28    2.01
   3   9  14    3.10    2.47
  -3  -9  15    5.02    1.20
   3   9  15    7.49    2.65
  -3   9 -15    8.09    2.26
  -3   9 -16    0.63    2.10
  -3  -9  16    1.39    1.27
   3   9  16    5.42    2.73
   3  -9 -16    2.37    2.60
  -3  -9  17   -0.40    1.34
   3   9  17   -1.51    2.78
   3  -9 -17   -0.36    2.59
  -3  -9  18    2.23    2.03
   3  -9 -18    2.59    2.72
   3   9  18    3.31    2.60
  -3 -10 -19    0.34    2.55
  -3  10  19   -0.19    2.04
  -3 -10 -18    3.94    2.73
  -3  10  18    3.68    2.07
   3 -10  18    2.40    2.80
  -3 -10 -17    5.65    2.70
  -3  10  17    5.40    2.19
   3  10 -16    0.88    1.68
  -3 -10 -16    3.60    2.56
  -3  10  16    0.53    2.03
   3 -10  16   -0.33    2.83
   3 -10  16    1.75    2.88
   3  10 -15    2.48    1.86
   3 -10  15    2.94    2.75
   3 -10  15    4.81    3.13
  -3 -10 -15    2.57    2.14
  -3  10  15    8.74    2.17
  -3 -10 -14    2.97    2.21
   3  10 -14    3.15    1.92
  -3  10  14    3.43    1.99
   3 -10  14    2.23    2.70
   3 -10  14    2.89    2.65
   3 -10  14    3.70    3.00
   3  10 -13    1.75    1.75
   3 -10  13    0.98    2.83
  -3  10  13    4.35    2.01
   3 -10  13    3.55    2.49
  -3 -10 -13    2.04    2.21
   3 -10  13    1.26    2.57
   3  10 -12   11.72    2.09
   3 -10  12   10.41    3.15
  -3  10  12   10.81    1.99
   3 -10  12    9.57    2.68
  -3 -10 -12    6.95    0.65
  -3 -10 -12    6.98    2.22
   3 -10  12   14.50    3.19
   3  10 -11   14.47    2.30
  -3 -10 -11   18.78    2.67
   3 -10  11   16.48    3.26
  -3  10  11   18.95    2.17
   3 -10  11   16.83    3.08
  -3 -10 -11   14.04    1.17
   3 -10  11   14.29    2.92
   3  10 -10    9.59    2.15
  -3  10  10   11.64    2.76
  -3 -10 -10   13.56    2.30
  -3  10  10   12.70    2.07
   3 -10  10   17.11    2.93
  -3 -10 -10   11.08    1.26
   3 -10  10   13.46    3.09
   3 -10  10   13.17    3.07
   3  10 -10   13.20    2.25
   3 -10   9   10.37    3.22
  -3  10   9   11.44    2.77
  -3  10   9   14.58    2.09
   3 -10   9   17.33    2.84
  -3 -10  -9   13.70    2.21
   3 -10   9   11.20    2.59
   3  10  -9   15.57    2.24
   3 -10   8    8.29    2.80
  -3  10   8    7.08    1.78
  -3 -10  -8    6.58    1.73
  -3  10   8    3.31    2.50
   3 -10   8    5.21    2.48
   3  10  -8    5.65    2.02
   3 -10   8    5.55    2.56
   3 -10   7    3.33    2.53
  -3  10   7    3.01    1.62
  -3 -10  -7    3.76    1.62
  -3  10   7    2.04    2.28
   3 -10   7    3.68    2.37
  -3  10   7    0.23    2.05
   3  10  -7    2.70    1.97
   3 -10   7    2.02    2.32
  -3  10   7    1.13    0.76
  -3  10   6    5.34    2.43
  -3  10   6    2.86    0.98
  -3 -10  -6    2.67    2.46
   3 -10   6    2.85    2.37
   3 -10   6    3.59    2.45
  -3 -10  -6    4.01    1.49
  -3  10   6    5.34    2.22
  -3  10   6    3.88    1.68
  -3  10   6    3.02    1.43
   3 -10   6    6.24    2.18
   3  10  -6    5.31    2.05
   3 -10   5   58.29    3.74
  -3  10   5   41.67    2.37
  -3  10   5   56.58    3.10
  -3  10   5   51.50    3.50
   3  10  -5   48.08    3.38
   3 -10   5   59.01    4.03
  -3 -10  -5   54.40    3.98
  -3  10   5   49.32    2.23
  -3  10   5   47.53    3.77
  -3  10   4    9.72    1.36
  -3  10   4    8.73    1.38
  -3  10   4   11.90    1.92
  -3  10   4   15.11    2.47
  -3 -10  -4   14.63    2.84
   3 -10   4   10.43    2.72
  -3  10   4   18.25    2.81
   3 -10   4   13.51    2.48
   3  10  -4    9.52    2.32
  -3  10   3   77.07    3.63
   3  10  -3   92.12    4.45
  -3  10   3   75.17    4.08
   3 -10   3   83.86    4.81
  -3 -10  -3   81.12    4.63
   3  10  -3   65.40    2.66
  -3  10   3   63.91    2.69
  -3  10   3   90.45    4.70
   3 -10   3   79.81    4.23
  -3  10   2    6.53    1.85
  -3  10   2    7.62    2.05
  -3 -10  -2    5.22    2.29
   3 -10   2    7.51    2.64
   3 -10   2    5.33    1.90
  -3  10   2    5.22    1.00
   3  10  -2    5.17    1.21
  -3  10   2    5.81    2.38
   3  10  -2    4.72    2.11
  -3  10   1   10.52    2.12
   3 -10   1   14.64    2.70
  -3 -10  -1    8.27    2.46
   3 -10   1    9.24    2.03
   3  10  -1   10.73    1.50
   3  10  -1   10.51    2.33
  -3  10   1    6.90    0.74
  -3  10   0   -0.40    1.86
   3  10   0   -0.69    1.27
   3 -10   0    1.65    2.39
  -3 -10   0    1.95    2.32
   3  10   0    1.34    2.02
   3 -10   0    0.18    1.75
   3  10   1    7.51    1.49
  -3  10  -1   12.45    2.07
   3  10   1   16.62    2.64
  -3 -10   1   13.80    2.83
   3 -10  -1    7.13    2.32
  -3 -10   2    7.95    2.53
   3 -10  -2   12.64    2.64
   3  10   2    8.08    2.23
  -3  10  -2    5.17    1.85
  -3  10  -2    7.61    2.43
   3  10   2    6.13    1.50
  -3  10  -3   75.07    3.90
  -3  10  -3   76.75    4.46
   3  10   3   73.16    4.26
  -3 -10   3   73.29    4.70
   3  10   3   65.74    3.21
   3  10   4   12.77    1.87
  -3 -10   4    8.21    2.62
  -3  10  -4   10.91    2.52
   3  10   4   11.82    2.56
  -3  10  -4   10.18    2.11
  -3 -10   5   52.78    4.03
  -3  10  -5   50.62    3.19
   3  10   5   53.37    4.03
  -3  10  -5   47.82    3.74
   3  10   6    4.55    2.64
  -3  10  -6    2.40    1.70
   3  10   6    4.07    1.61
   3  10   6    2.95    1.69
  -3  10  -6    6.08    2.45
  -3 -10   6   -1.22    2.36
   3  10   7    3.82    2.49
  -3  10  -7    2.00    1.68
   3  10   7    0.95    1.70
  -3 -10   7    2.49    2.64
  -3  10  -7    2.42    2.18
   3  10   7    1.46    1.27
   3  10   8    7.61    1.84
  -3  10  -8   11.34    2.48
  -3 -10   8    8.22    2.98
  -3  10  -8    7.16    1.96
   3  10   8    9.08    2.71
   3  10   8    8.47    1.52
   3  10   9   14.56    2.27
  -3  10  -9   20.04    2.74
  -3 -10   9   16.25    3.28
  -3  10  -9   14.10    2.16
   3  10   9   15.50    3.06
   3  10   9   14.58    1.57
   3  10  10    9.31    2.22
  -3  10 -10   18.03    2.65
  -3 -10  10   15.94    3.39
  -3  10 -10   13.33    2.21
   3  10  10   11.05    1.41
   3  10  10   14.34    2.93
   3  10  11   16.75    2.41
  -3  10 -11   17.32    2.30
  -3  10 -11   14.65    2.59
  -3 -10  11   23.84    3.52
   3  10  11   16.64    2.98
   3  10  12   13.31    2.92
  -3  10 -12   10.54    2.35
   3  10  13    1.27    2.51
  -3  10 -13    0.69    2.16
   3  10  14    3.06    2.64
  -3  10 -14    0.23    2.24
   3  10  15    4.86    2.63
  -3  10 -15    4.37    2.50
   3  10  16    3.91    2.92
  -3  10 -16    0.68    2.35
  -3 -11 -18   -0.66    2.71
  -3 -11 -17   -1.59    2.81
  -3 -11 -16    1.22    2.48
  -3  11  15    5.22    2.03
  -3 -11 -15    1.16    2.31
   3  11 -15    0.52    1.84
   3  11 -14    2.96    2.01
   3 -11  14    3.45    2.88
  -3  11  14    1.54    2.01
  -3 -11 -14    2.20    2.14
  -3 -11 -13    1.82    2.08
   3 -11  13   -0.34    2.61
   3  11 -13    4.13    2.17
  -3  11  13    1.62    2.52
   3 -11  13    4.28    3.02
  -3  11  13    2.03    1.91
  -3  11  12   -3.13    2.04
  -3 -11 -12    2.17    2.14
   3 -11  12    2.02    2.84
  -3  11  12    2.71    2.61
   3  11 -12    1.01    2.05
   3 -11  12    0.35    2.88
   3 -11  12    0.57    2.79
  -3  11  11   -2.44    1.89
  -3 -11 -11    0.68    2.05
   3 -11  11    5.63    2.68
  -3  11  11   -0.27    2.55
   3  11 -11    1.67    2.03
   3 -11  11    1.03    2.81
   3 -11  11    1.39    2.66
  -3  11  10    4.30    1.88
  -3 -11 -10    1.48    1.80
   3 -11  10   -0.33    2.66
   3  11 -10    0.43    2.12
  -3  11  10   -1.37    2.72
   3 -11  10   -1.69    3.02
   3 -11  10    1.63    2.68
  -3  11   9    5.92    1.98
  -3  11   9    4.66    2.59
   3  11  -9    0.67    2.24
  -3 -11  -9    1.34    1.85
   3 -11   9    0.97    2.53
   3 -11   9    5.70    3.10
   3 -11   9    3.97    2.65
  -3 -11  -9    2.62    1.19
  -3  11   8    3.28    1.81
   3 -11   8    5.15    2.74
   3 -11   8    5.39    2.66
  -3  11   8    5.22    2.68
   3  11  -8    3.52    2.14
  -3  11   7   16.12    2.18
   3 -11   7   12.37    2.85
  -3  11   7    8.96    1.61
   3 -11   7   15.02    2.99
  -3  11   7   17.07    2.99
   3  11  -7    9.56    2.38
   3  11  -6    2.81    2.04
  -3  11   6    2.97    1.76
  -3  11   6    2.45    1.26
   3 -11   6    1.89    2.75
  -3 -11  -6    6.78    2.89
   3 -11   6    3.16    2.41
  -3  11   6    3.85    2.60
  -3  11   5   16.77    2.22
  -3  11   5   14.71    1.67
   3 -11   5   21.00    3.38
  -3 -11  -5   19.59    3.34
  -3  11   5   13.20    3.02
   3 -11   5   14.42    2.66
  -3  11   4    5.76    2.85
  -3  11   4   -1.73    1.85
   3 -11   4   -0.69    1.97
   3 -11   4    3.11    2.72
  -3 -11  -4    2.39    2.63
  -3  11   4    1.32    2.02
  -3  11   3   -1.37    2.65
  -3  11   3    0.16    1.82
   3 -11   3    2.16    2.48
  -3 -11  -3    3.93    2.56
   3 -11   3   -0.66    2.13
  -3  11   3    0.43    1.87
  -3  11   2   14.65    2.22
  -3  11   2   18.47    2.62
  -3 -11  -2   15.52    3.14
   3 -11   2   10.72    2.98
   3 -11   2   19.67    2.80
  -3  11   1   10.04    2.26
  -3 -11  -1   12.25    3.14
   3 -11   1   13.10    2.80
   3 -11   1   13.46    2.42
  -3 -11   0   28.62    3.47
   3 -11   0   28.81    3.52
  -3  11   0   24.45    2.69
  -3  11  -1   12.36    2.35
  -3  11  -1   16.84    3.04
   3 -11  -1   16.62    3.06
  -3 -11   1    9.33    2.98
  -3 -11   2   13.84    3.09
  -3  11  -2   15.53    2.35
  -3  11  -2   15.46    2.99
  -3 -11   3    1.91    2.63
  -3  11  -3    1.56    1.81
  -3  11  -3   -1.36    2.47
  -3 -11   4    2.57    2.75
  -3  11  -4    2.69    1.91
  -3  11  -4    2.42    2.55
  -3  11  -5   20.11    2.48
  -3  11  -5   20.48    3.07
   3  11   5   18.29    3.36
  -3 -11   5   25.79    3.69
  -3  11  -6    4.97    1.93
  -3  11  -6    6.08    2.68
   3  11   6    5.99    3.10
  -3 -11   6    3.64    3.03
   3  11   6    3.41    1.63
  -3  11  -7   11.08    2.83
   3  11   7   18.12    1.91
  -3  11  -7   13.79    2.24
  -3 -11   7   11.11    3.23
  -3  11  -8    3.60    2.07
   3  11   8    4.84    2.97
  -3  11  -8    7.07    2.56
  -3 -11   8    1.73    3.03
   3  11   9    4.55    2.92
  -3  11  -9    4.45    2.59
  -3 -11   9    5.26    3.06
   3  11  10    1.88    2.74
  -3  11 -10    0.78    2.43
  -3 -11  10    2.85    3.24
   3  11  11    2.15    3.04
  -3  11 -11   -2.81    2.49
  -3 -11  11    1.80    2.90
  -3  11 -12    2.03    2.41
   3  11  12    3.73    2.73
  -3  11 -13    7.75    2.75
  -3  11 -14    1.49    2.64
  -3  11 -15    2.46    2.47
  -3  11 -16    0.97    2.53
  -3  11 -17    2.61    2.54
  -3 -12 -14    2.71    2.34
   3  12 -13    0.65    2.29
  -3 -12 -13    1.01    2.11
   3  12 -12    0.45    2.27
  -3 -12 -12   -1.64    2.22
   3  12 -11    1.14    2.36
   3  12 -10    4.72    2.44
   3  12  -9    6.58    2.75
   3 -12   8   -1.40    2.91
  -3  12   8    0.33    1.85
   3  12  -8    1.00    2.62
   3 -12   8    1.11    2.65
   3 -12   7    2.09    2.64
  -3  12   7    1.81    1.87
   3 -12   7    0.27    2.75
  -3 -12  -7    0.12    1.47
   3 -12   6    0.34    2.81
  -3  12   6    1.83    1.87
   3 -12   6    0.26    2.49
  -3 -12  -5    5.80    3.02
   3 -12   5    9.60    3.22
  -3  12   5    6.70    2.09
   3 -12   5    6.35    2.63
   3 -12   4    0.34    2.83
  -3 -12  -4    1.31    2.94
  -3  12   4    1.68    2.01
  -3  12   4    0.88    2.73
   3 -12   4    2.93    2.45
   3 -12   3   16.17    3.30
  -3 -12  -3   10.83    3.15
  -3  12   3   11.26    2.16
  -3  12   3    9.45    2.99
   3 -12   3    5.86    2.57
  -3 -12  -2    2.99    2.88
   3 -12   2    6.02    2.88
   3 -12   2    0.23    2.35
  -3  12   2    0.87    2.05
  -3 -12  -1    5.36    3.20
   3 -12   1    7.66    2.99
  -3  12   1    6.02    2.09
  -3  12   0    9.23    3.11
  -3 -12   0   12.83    3.42
   3 -12   0    8.25    2.88
  -3  12  -1    8.93    2.95
  -3 -12   1    5.10    2.98
  -3  12  -2    5.04    2.75
  -3 -12   2    5.48    2.87
  -3  12  -3    3.80    2.54
  -3 -12   3   17.72    3.46
  -3  12  -4    4.91    2.77
   3  12   4    5.51    3.21
  -3 -12   4    0.70    2.92
  -3  12  -5    8.57    2.80
   3  12   5    5.22    3.31
  -3 -12   5    4.25    2.79
   3  12   6    2.33    2.96
  -3  12  -6    0.28    2.43
   3  12   7    2.01    2.93
  -3  12  -7    0.57    2.62
   3  12   8    0.57    3.05
  -3  12  -8    0.56    2.63
  -3  12  -9    1.97    2.74
   3  13 -11    1.74    2.56
   3  13 -10    0.76    2.50
   3  13  -9    4.18    2.80
   3  13  -8    2.96    2.76
   3 -13   4   -0.51    2.76
   3 -13   3   -4.74    2.79
  -4   0   0  506.14   13.01
   4   0   0  491.80   12.46
  -4   0  -1 2917.64   71.04
   4   0  -1 2889.53   70.43
   4   0   1 3031.95   70.44
  -4   0   1 2980.96   71.09
  -4   0  -1 3013.85   71.07
   4   0   2   30.07    1.35
   4   0  -2   29.10    1.47
  -4   0  -2   29.67    1.75
   4   0  -2   28.22    1.25
   4   0   2   29.32    1.75
  -4   0   2   31.09    1.82
  -4   0  -2   34.72    1.82
   4   0   3    9.48    0.85
   4   0  -3    9.16    0.88
   4   0  -3   10.83    1.17
  -4   0   3   11.20    1.25
   4   0   3    9.94    1.21
  -4   0  -3    9.53    1.16
   4   0  -3   10.61    0.68
  -4   0   4  513.64   13.04
   4   0  -4  487.39   12.55
   4   0  -4  480.40   12.97
  -4   0  -4  495.93   12.97
   4   0   4  511.00   13.09
   4   0   4  498.58   12.55
  -4   0   4  511.10   13.17
  -4   0   5 1400.53   33.61
  -4   0   5 1360.96   33.71
   4   0  -5 1391.37   33.04
  -4   0   5 1357.28   32.64
   4   0   5 1377.99   33.17
  -4   0  -5 1353.71   33.26
  -4   0  -6  198.88    5.70
  -4   0   6  201.33    5.94
   4   0   6  181.80    5.87
  -4   0   6  196.05    5.04
   4   0  -6  199.17    5.45
   4   0  -6  206.79    5.35
   4   0   6  201.77    5.63
   4   0   7  477.13   12.12
  -4   0  -7  465.09   12.19
  -4   0   7  465.95   12.40
  -4   0  -7  471.83   12.19
   4   0   7  468.17   12.44
   4   0  -7  468.77   11.67
   4   0  -7  459.42   11.90
  -4   0   7  463.59   11.47
   4   0  -8    5.73    0.94
   4   0   8    4.65    1.17
  -4   0  -8    8.11    1.25
  -4   0   8    6.48    0.67
  -4   0   8    6.76    1.07
   4   0  -8    5.55    0.68
   4   0   8    5.60    1.07
  -4   0  -8    5.77    1.07
  -4   0  -8    6.97    1.23
   4   0  -8    5.38    1.23
   4   0   9   52.09    2.54
   4   0  -9   51.55    2.62
  -4   0   9   47.13    2.39
   4   0   9   49.34    2.35
   4   0  -9   48.77    2.12
  -4   0  -9   50.11    2.47
  -4   0  -9   51.90    2.55
  -4   0  -9   51.40    2.29
   4   0  10   66.31    2.98
   4   0 -10   64.48    3.10
  -4   0  10   62.74    2.88
   4   0 -10   64.49    2.60
  -4   0 -10   62.87    2.83
   4   0  10   64.92    2.79
  -4   0 -10   56.71    2.83
  -4   0 -10   64.98    2.64
   4   0 -11  111.47    4.48
  -4   0  11  111.40    4.17
   4   0 -11  111.29    3.80
  -4   0 -11  111.68    4.12
   4   0  11  112.03    4.07
  -4   0 -11  104.70    4.15
  -4   0 -11  112.91    3.83
  -4   0  12   91.14    3.75
   4   0 -12   90.84    3.42
   4   0  12   92.30    3.70
  -4   0 -12   96.73    3.83
  -4   0 -12   94.48    3.83
   4   0 -12   95.76    4.13
  -4   0 -12   92.40    3.41
   4   0 -13  220.80    6.51
   4   0  13  215.62    6.74
   4   0 -13  207.54    7.17
  -4   0 -13  215.04    6.83
  -4   0 -13  217.21    6.89
  -4   0  13  201.05    6.71
   4   0 -14  125.42    4.38
   4   0  14  121.18    4.61
   4   0 -14  116.13    4.95
  -4   0 -14  124.35    4.71
  -4   0  14  117.90    4.61
  -4   0 -14  114.83    4.62
   4   0 -15   94.74    3.68
   4   0  15   85.15    3.75
  -4   0 -15   86.79    3.91
  -4   0 -15   79.57    3.80
  -4   0  15   83.12    3.73
   4   0 -15   77.53    4.12
  -4   0 -16    9.32    1.88
   4   0  16    9.19    1.76
   4   0 -16    7.85    1.58
   4   0 -16    5.52    1.93
  -4   0 -17    3.51    1.83
   4   0 -17    4.27    2.01
   4   0 -17    2.18    1.53
   4   0  17    3.16    1.71
  -4   0 -18   34.13    2.81
   4   0 -18   42.53    3.35
   4   0  18   36.93    2.77
   4   0 -18   36.93    2.59
   4   0  19   14.53    2.19
   4   0 -19   13.05    2.03
  -4   0 -19    6.77    2.09
   4   0 -19   11.74    2.36
   4   0 -20   17.04    2.34
   4   0  20   18.72    2.67
   4   0 -20   18.08    2.76
  -4   0 -20   20.94    2.65
   4   0 -21   23.30    2.44
   4   0  21   17.78    2.60
   4   0 -21   16.72    2.83
   4   0  22    6.92    2.22
   4   0 -22    6.58    2.50
   4   0  23    1.82    2.12
   4   0  23    3.84    1.82
   4   0 -23    0.89    2.34
  -4   0 -23    2.06    1.94
   4   0  24    1.44    2.48
   4   0  24    1.77    1.82
   4   0 -24    0.31    2.49
   4   0  25    2.78    2.34
   4   0  25   -1.44    1.76
   4   0 -25   -1.28    2.59
  -4   0 -25    2.50    2.52
   4   0  26   -3.14    2.63
   4   0 -26   -0.66    2.58
  -4   0 -26    1.30    2.77
   4   0 -27    0.34    2.65
   4   1 -28   -1.66    2.48
   4   1 -27    0.32    2.42
   4  -1  26   -0.53    2.59
   4   1 -26    0.62    2.70
   4  -1  25   -1.78    2.44
  -4  -1 -25   -0.97    2.70
   4  -1  25    0.53    1.72
   4   1 -25    2.41    2.33
   4  -1  24    3.17    2.41
  -4  -1 -24    3.39    2.59
   4   1 -24    5.80    2.32
   4  -1  24    3.13    1.89
  -4  -1 -24    3.40    2.20
   4  -1  23   -1.40    2.38
   4   1 -23   -0.28    2.18
   4  -1  23   -0.17    1.72
  -4  -1 -23    0.58    1.91
   4  -1  22   10.06    2.43
   4   1 -22    6.14    2.37
   4  -1  22    5.65    1.93
  -4  -1 -22    5.48    2.03
   4  -1  21   18.27    2.46
   4   1 -21   15.06    2.71
   4  -1  21   16.44    2.17
  -4  -1 -21   15.07    2.26
  -4  -1 -20    2.85    1.79
   4  -1  20    4.21    2.15
   4   1 -20    4.14    1.99
   4   1 -20    4.35    1.98
   4  -1  20    3.85    1.73
  -4  -1 -19   14.78    2.44
  -4  -1 -19   20.25    2.18
   4  -1  19   20.85    2.54
   4   1 -19   15.51    2.45
   4   1 -19   17.82    2.29
   4  -1  19   16.94    2.16
  -4  -1 -18    9.28    2.06
  -4  -1 -18    6.37    1.75
   4  -1  18    9.30    1.90
   4  -1  18    6.95    1.78
   4   1 -18    7.90    2.12
   4   1 -18    8.21    1.92
   4   1 -17   65.09    3.86
  -4  -1 -17   69.65    3.55
  -4   1  17   68.85    3.63
   4  -1  17   65.49    3.51
   4   1 -17   69.65    3.46
   4  -1  17   72.77    3.54
  -4  -1 -17   74.67    3.86
  -4  -1 -16    3.53    1.80
  -4  -1 -16    4.09    1.61
  -4   1  16    4.01    1.62
   4   1 -16    3.52    1.67
   4  -1  16    2.85    1.65
   4   1 -16    6.17    1.60
   4  -1  16    1.07    1.54
  -4   1  16    5.06    0.63
  -4  -1 -15    2.52    1.67
   4   1 -15    3.84    1.66
  -4  -1 -15    1.98    1.42
  -4   1  15    4.70    1.46
   4  -1  15    2.68    1.48
  -4   1  15    2.71    0.61
   4   1 -15    2.78    1.26
   4  -1  15    4.30    1.57
  -4  -1 -14   10.02    1.72
  -4  -1 -14   10.46    1.65
   4   1 -14   12.82    1.78
  -4   1  14   12.32    1.71
   4  -1  14   10.32    1.74
  -4   1  14   10.71    0.85
   4   1 -14   12.77    1.59
   4  -1  14    9.67    1.63
  -4  -1 -13   38.49    2.58
  -4   1  13   37.16    2.47
   4   1 -13   35.65    2.15
   4  -1  13   37.28    2.31
  -4   1  13   34.77    1.46
   4   1 -13   37.13    2.55
  -4  -1 -13   34.99    1.97
  -4  -1 -13   40.57    2.39
  -4  -1 -12   36.83    2.40
   4   1 -12   38.48    2.53
  -4   1  12   40.41    2.43
   4  -1  12   35.36    2.21
   4   1 -12   41.56    2.24
  -4   1  12   36.94    1.53
  -4  -1 -12   36.84    2.30
  -4  -1 -12   36.14    1.92
  -4  -1 -11   45.30    2.58
   4   1 -11   45.63    2.56
  -4   1  11   43.79    2.45
   4  -1  11   39.29    2.32
   4   1 -11   43.38    2.25
   4  -1  11   39.94    2.23
  -4   1  11   42.48    1.69
  -4  -1 -11   37.33    2.29
  -4  -1 -11   41.66    2.02
  -4  -1 -10  153.25    5.19
   4   1 -10  141.70    5.04
  -4   1  10  150.99    5.28
   4  -1  10  151.83    5.06
   4   1 -10  153.18    4.85
   4  -1  10  150.84    4.87
  -4   1  10  151.27    4.30
  -4  -1 -10  152.16    5.08
  -4  -1 -10  158.15    4.73
  -4  -1  -9   38.74    2.19
   4   1  -9   36.86    2.15
  -4   1   9   37.34    2.21
   4  -1   9   36.35    2.08
   4  -1   9   33.93    1.86
   4   1  -9   38.77    1.96
   4   1  -9   33.45    1.20
  -4   1   9   33.76    1.55
  -4  -1  -9   36.81    2.09
  -4  -1  -9   38.11    1.90
  -4  -1  -8  365.38   10.04
   4  -1   8  372.69    9.66
  -4  -1  -8  357.01    9.96
   4   1  -8  363.31    9.93
  -4   1   8  360.42   10.19
  -4   1   8  360.83   10.20
   4   1  -8  367.65    8.98
  -4   1   8  361.70    9.32
   4  -1   8  359.60    9.93
  -4   1   8  339.93    9.33
  -4   1   7  261.58    7.28
  -4  -1  -7  277.60    7.85
  -4   1   7  276.72    8.06
  -4  -1  -7  272.39    7.90
   4  -1   7  280.42    7.87
   4   1  -7  277.61    7.05
  -4   1   7  278.90    7.36
   4  -1   7  280.09    8.03
   4  -1   7  275.09    7.49
  -4   1   7  278.08    8.09
   4  -1   6 1139.38   28.13
  -4   1   6 1154.60   28.02
  -4  -1  -6 1159.46   28.53
  -4   1   6 1160.90   28.83
  -4  -1  -6 1181.95   28.72
   4  -1   6 1162.47   28.55
  -4   1   6 1150.28   28.14
   4   1  -6 1178.74   27.89
   4  -1   6 1155.89   28.75
   4  -1   6 1140.95   27.63
  -4   1   6 1177.51   28.80
  -4   1   5  540.17   13.67
  -4   1   5  542.69   14.42
   4  -1   5  529.29   14.13
  -4   1   5  556.28   13.86
   4  -1   5  542.95   14.35
  -4   1   5  544.80   14.36
   4  -1   5  551.66   13.71
  -4  -1  -5  506.18   14.23
   4  -1   5  565.41   13.22
  -4   1   4  798.44   20.71
   4  -1   4  817.13   20.51
   4   1  -4  838.28   20.59
  -4   1   4  840.04   20.70
   4  -1   4  798.34   20.62
   4  -1   4  814.60   19.93
  -4   1   4  822.47   20.02
   4  -1   3  961.88   23.40
  -4   1   3  940.40   23.52
  -4  -1  -3  924.16   22.42
   4   1  -3  953.84   23.49
  -4  -1  -3  973.20   23.55
  -4   1   3  921.29   22.93
   4  -1   3  954.61   23.42
   4  -1   3  963.35   22.73
  -4  -1  -2   59.06    2.57
  -4   1   2   60.49    2.57
   4  -1   2   63.00    2.50
   4  -1   2   64.73    1.90
   4   1  -2   64.46    2.60
   4  -1   2   67.46    2.53
  -4   1   2   58.19    2.17
  -4  -1  -2   55.02    1.75
  -4  -1  -1  377.28   10.48
   4   1  -1  378.12   10.55
  -4   1   1  393.78   10.42
  -4   1   1  389.59   10.47
   4   1  -1  392.94   10.48
   4  -1   1  389.71   10.37
   4  -1   1  398.02    9.61
   4  -1   1  399.97   10.31
  -4   1   0  321.39    8.82
   4   1   0  336.13    9.02
   4   1   0  333.25    8.90
  -4   1   0  326.97    8.84
   4  -1   0  327.80    8.60
   4  -1   0  325.34    7.94
   4  -1  -1  342.37    9.30
   4   1   1  351.06    9.50
  -4   1  -1  342.49    9.42
  -4   1  -1  351.34    8.73
   4  -1  -1  350.92    9.15
   4   1   1  362.73    9.62
  -4   1  -1  345.65    9.47
   4  -1  -2   92.30    2.98
   4  -1  -2   92.33    3.16
   4   1   2   91.94    3.07
   4   1   2   89.98    3.34
  -4   1  -2   91.41    2.55
  -4   1  -2   95.00    3.28
   4  -1  -2   88.76    3.25
  -4   1  -2   88.85    3.31
   4   1   2   93.89    3.39
   4  -1  -3  959.70   23.46
   4  -1  -3  943.32   23.19
   4   1   3  888.93   23.47
  -4   1  -3  950.20   23.39
   4   1   3  962.47   23.22
  -4   1  -3  966.60   22.82
   4  -1  -3  930.01   22.55
   4   1   3  948.22   23.53
  -4   1  -3  947.22   23.55
   4  -1  -3  929.73   22.97
   4   1   4  799.44   19.76
  -4   1  -4  765.04   19.41
   4  -1  -4  786.76   19.66
  -4   1  -4  792.43   19.87
   4  -1  -4  797.20   19.15
   4  -1  -4  814.20   19.99
  -4  -1   4  814.90   19.78
   4   1   4  813.81   20.09
  -4   1  -4  775.65   20.06
  -4  -1   5  588.96   15.08
   4  -1  -5  610.08   14.97
   4   1   5  601.71   15.37
  -4   1  -5  571.69   15.40
   4   1   5  593.91   15.10
  -4   1  -5  599.20   14.84
   4  -1  -5  588.95   14.55
   4  -1  -5  601.64   15.30
   4   1   6 1144.75   27.02
  -4   1  -6 1100.51   26.79
  -4  -1   6 1123.35   27.01
   4  -1  -6 1083.75   26.46
   4   1   6 1132.19   27.28
   4   1   6 1056.16   26.15
   4  -1  -6 1138.42   26.74
  -4   1  -6 1098.03   27.09
  -4  -1   7  296.22    8.18
   4   1   7  289.17    7.41
  -4   1  -7  303.50    8.03
   4  -1  -7  291.24    7.69
  -4   1  -7  304.88    8.26
   4   1   7  293.22    8.15
   4  -1  -8  297.10    8.93
  -4  -1   8  316.47    8.45
   4   1   8  291.08    7.72
  -4   1  -8  309.41    8.33
   4  -1  -8  300.58    8.00
  -4   1  -8  313.57    8.48
   4   1   8  307.05    8.48
   4   1   9   53.45    2.43
  -4  -1   9   49.13    2.30
  -4   1  -9   49.47    2.30
   4  -1  -9   48.22    2.06
  -4  -1   9   43.90    2.53
   4  -1  -9   51.41    2.79
  -4   1  -9   52.09    2.43
   4  -1 -10  122.01    4.76
  -4   1 -10  121.59    4.19
   4  -1 -10  123.76    3.97
  -4  -1  10  127.25    4.63
  -4   1 -10  124.50    4.24
   4   1  10  124.51    4.32
  -4  -1  10  120.11    4.22
   4  -1 -11   46.39    2.85
  -4   1 -11   41.32    2.26
  -4   1 -11   44.60    2.40
   4   1  11   44.09    2.41
   4  -1 -11   43.97    2.17
  -4  -1  11   41.24    2.20
  -4  -1  11   45.15    2.67
  -4   1 -12   49.91    2.64
   4   1  12   52.31    2.69
  -4  -1  12   50.76    2.54
   4  -1 -12   51.90    2.43
   4  -1 -12   48.15    3.05
  -4   1 -13   40.10    2.41
   4  -1 -13   33.46    2.09
   4   1  13   32.67    2.29
  -4  -1  13   34.92    2.18
   4  -1 -13   33.57    2.61
   4  -1 -14    6.58    2.10
   4   1  14   10.81    1.85
   4  -1 -14    9.39    1.42
  -4  -1  14    6.73    1.41
  -4   1 -14    7.21    1.61
  -4   1 -15    3.46    1.70
   4  -1 -15    1.52    1.85
   4  -1 -15    5.06    1.40
   4   1  15    3.24    1.49
  -4   1 -16    2.23    1.52
   4  -1 -16    2.98    2.14
   4  -1 -16    3.11    1.55
   4   1  16    1.48    1.61
  -4   1 -17   65.31    3.54
   4  -1 -17   63.54    3.21
   4   1  17   72.09    3.64
   4  -1 -17   59.77    3.98
  -4   1 -18   11.69    2.09
   4  -1 -18   11.72    2.32
   4   1  18   12.12    2.03
   4  -1 -18   12.08    1.91
  -4   1 -19   25.53    2.63
   4  -1 -19   26.77    3.13
   4  -1 -19   22.31    2.24
   4   1  19   25.96    2.59
  -4   1 -20    2.73    2.10
   4  -1 -20    2.54    1.84
   4  -1 -20    2.53    2.17
   4   1  20    3.74    1.93
   4  -1 -21   17.19    2.39
   4  -1 -21   10.55    2.85
   4   1  21   15.09    2.46
   4  -1 -22    6.11    2.49
   4   1  22    5.62    2.27
   4  -1 -23    2.22    2.36
   4   1  23    4.76    2.36
   4   1  24    3.54    2.35
   4  -1 -24    0.99    2.47
   4   1  25   -0.25    2.36
   4  -1 -25   -0.68    2.78
   4   1  26    1.28    2.47
   4  -1 -26   -0.70    2.50
   4  -1 -27    1.09    2.95
   4   2 -28   -0.31    2.54
   4   2 -27    0.61    2.47
   4  -2  26   -1.87    2.51
   4   2 -26    0.88    2.24
  -4  -2 -25   -0.34    2.71
   4   2 -25   -0.28    2.47
   4  -2  25   -0.26    2.33
  -4  -2 -25   -0.19    1.98
   4  -2  24    3.22    2.50
   4   2 -24    3.25    2.36
   4  -2  24    0.53    1.81
  -4  -2 -24    1.71    1.91
   4  -2  23    1.18    2.31
   4   2 -23    1.30    2.02
   4  -2  23    2.98    1.86
  -4  -2 -23    1.85    1.94
   4  -2  22   13.38    2.57
  -4  -2 -22   15.00    2.26
   4   2 -22   11.40    2.67
  -4   2  22    9.26    0.74
   4  -2  22   14.35    2.14
   4  -2  21   17.52    2.69
  -4   2  21   14.35    1.03
  -4  -2 -21   17.91    2.32
   4   2 -21    9.46    2.30
   4  -2  21   15.19    2.16
   4  -2  20   21.59    2.73
   4   2 -20   31.24    2.59
  -4   2  20   24.17    1.38
  -4  -2 -20   24.77    2.40
   4  -2  20   26.20    2.49
   4   2 -20   20.46    2.66
   4  -2  19   18.66    2.23
  -4  -2 -19   22.48    2.83
   4   2 -19   20.25    2.47
   4  -2  19   24.61    2.60
  -4   2  19   21.11    1.33
   4   2 -19   23.57    2.42
  -4  -2 -19   19.05    2.26
  -4   2  18    6.07    1.03
   4  -2  18    8.58    1.82
   4   2 -18    8.07    1.93
   4  -2  18    4.61    1.76
  -4   2  18    6.23    1.93
  -4   2  18    4.35    1.84
  -4  -2 -18    9.04    2.38
   4   2 -18    7.24    1.91
  -4  -2 -18    6.75    1.68
  -4   2  17    3.81    0.96
   4  -2  17    4.29    1.71
  -4   2  17    2.90    1.71
  -4  -2 -17    4.14    2.00
   4   2 -17    6.64    1.87
   4  -2  17    4.70    1.92
  -4   2  17    3.16    1.80
  -4  -2 -17    6.38    1.65
   4   2 -17    7.41    1.83
   4   2 -16   36.44    2.66
   4  -2  16   32.81    2.47
  -4   2  16   29.63    1.63
  -4  -2 -16   26.45    2.20
  -4   2  16   27.23    2.33
   4  -2  16   33.85    2.56
   4   2 -16   32.43    2.39
  -4  -2 -16   35.73    2.80
  -4   2  16   34.63    2.60
  -4  -2 -15    2.51    1.63
  -4   2  15    3.04    1.59
   4   2 -15    1.16    1.50
  -4  -2 -15    0.58    1.30
  -4   2  15    2.23    0.96
   4  -2  15    2.58    1.56
   4   2 -15    5.08    1.46
  -4   2  15    1.50    1.51
   4  -2  15    3.71    1.66
  -4   2  14  116.01    4.37
   4  -2  14  120.09    4.60
   4   2 -14  117.09    4.42
  -4   2  14  117.04    4.76
  -4  -2 -14  118.36    3.84
  -4  -2 -14  118.22    4.85
  -4  -2 -14  115.61    4.45
   4   2 -14  118.05    4.63
   4  -2  14  121.72    4.62
  -4   2  14  114.49    3.72
  -4   2  13   78.27    3.37
   4  -2  13   80.27    3.53
   4   2 -13   87.10    3.55
   4   2 -13   78.01    3.56
  -4   2  13   81.47    3.83
  -4  -2 -13   82.05    2.96
  -4  -2 -13   83.80    3.84
   4  -2  13   81.40    3.62
  -4   2  13   78.88    2.91
  -4  -2 -13   87.77    3.56
  -4   2  12   79.00    3.24
   4   2 -12   82.40    3.42
   4  -2  12   86.27    3.44
   4  -2  12   74.15    3.27
  -4  -2 -12   81.95    2.93
  -4  -2 -12   85.02    3.78
   4   2 -12   82.55    3.48
  -4   2  12   82.25    2.94
   4  -2  12   82.46    3.61
  -4   2  12   81.22    3.74
  -4  -2 -12   80.36    3.43
  -4  -2 -11   17.95    1.64
   4  -2  11   15.51    1.54
   4  -2  11   16.25    1.87
   4   2 -11   18.00    1.64
  -4  -2 -11   17.01    1.85
  -4   2  11   14.33    1.73
  -4   2  11   19.16    1.52
   4   2 -11   18.61    1.65
   4  -2  11   15.52    1.59
  -4  -2 -11   18.58    1.35
  -4   2  11   18.89    1.36
  -4  -2 -10  122.02    4.49
   4   2 -10  110.14    4.04
  -4   2  10  116.99    4.52
  -4  -2 -10  116.23    3.75
   4  -2  10  116.68    4.34
  -4   2  10  113.94    3.74
   4   2 -10  122.64    4.16
  -4   2  10  110.43    3.79
   4  -2  10  115.83    4.03
  -4  -2 -10  118.39    4.22
   4  -2  10  113.90    4.10
  -4  -2  -9  120.50    4.55
   4   2  -9  132.53    4.29
  -4   2   9  128.07    4.70
  -4   2   9  121.67    3.93
   4  -2   9  131.01    4.17
   4  -2   9  124.67    4.59
   4   2  -9  126.44    3.37
  -4   2   9  123.38    4.02
  -4  -2  -9  127.33    4.43
   4  -2   9  127.58    4.31
  -4   2   9  127.01    4.17
   4  -2   8  512.49   13.12
   4  -2   8  499.54   13.65
  -4   2   8  512.71   13.12
  -4  -2  -8  521.08   13.57
   4  -2   8  517.38   13.40
  -4   2   8  499.51   13.20
  -4   2   7  260.78    7.57
   4  -2   7  247.47    7.48
  -4   2   7  255.21    7.04
   4  -2   7  245.52    6.86
  -4  -2  -7  251.95    7.38
   4  -2   7  254.34    7.18
  -4   2   7  246.92    7.03
  -4   2   6  478.96   12.64
  -4  -2  -6  467.37   12.50
   4  -2   6  480.27   11.83
  -4   2   6  467.03   12.20
   4  -2   6  473.07   11.91
   4  -2   6  453.12   12.60
  -4   2   6  474.00   12.22
   4  -2   6  455.81   12.29
   4  -2   5  697.93   17.83
   4  -2   5  702.72   18.17
  -4   2   5  702.69   17.81
   4  -2   5  705.18   17.35
   4   2  -5  705.20   17.97
  -4   2   5  717.39   18.14
  -4   2   5  694.15   17.74
   4  -2   5  726.25   17.35
  -4  -2  -5  696.98   18.03
   4   2  -4  338.20    9.26
  -4   2   4  342.95    9.34
   4  -2   4  337.05    9.09
   4  -2   4  345.77    8.53
   4  -2   4  325.67    9.40
  -4   2   4  326.78    9.00
   4  -2   4  339.61    8.61
  -4  -2  -4  335.34    8.56
  -4   2   4  328.58    9.09
   4  -2   4  340.03    9.38
   4  -2   3   55.96    2.65
  -4   2   3   55.48    2.33
  -4   2   3   57.05    2.44
   4  -2   3   53.45    2.60
[truncated: 545,971 more chars]
