# Supplementary material for: Synthesis of Homochiral N‐Heterocyclic Carbene‐Based Nanosheets for Enhanced Asymmetric Catalysis
Source: Adv Sci (Weinh). 2024 Nov 19;12(2):2412592. doi: 10.1002/advs.202412592 (PMC11727139; doi:10.1002/advs.202412592)
Supplement: Supplementary file 2 — Supporting Information [file ADVS-12-2412592-s002.zip › (S)-1-Cd.cif]

data_l-cd-2_auto
_audit_creation_date               2024-07-02
_audit_creation_method
;
Olex2 1.5
(compiled 2024.02.16 svn.r378c4104 for OlexSys, GUI svn.r6928)
;
_shelxl_version_number             2013-2
_audit_contact_author_address      ?
_audit_contact_author_email        ?
_audit_contact_author_name         ''
_audit_contact_author_phone        ?
_publ_contact_author_id_orcid      ?
_publ_section_references
;
Dolomanov, O.V., Bourhis, L.J., Gildea, R.J, Howard, J.A.K. & Puschmann, H.
 (2009), J. Appl. Cryst. 42, 339-341.

Sheldrick, G.M. (2015). Acta Cryst. C71, 3-8.
;
_chemical_name_common              ?
_chemical_name_systematic
;
 ?
;
_chemical_formula_moiety           'C18 H22 Cd N4 O8'
_chemical_formula_sum              'C18 H22 Cd N4 O8'
_chemical_formula_weight           534.79
_chemical_absolute_configuration   AD
_chemical_melting_point            ?
loop_
  _atom_type_symbol
  _atom_type_description
  _atom_type_scat_dispersion_real
  _atom_type_scat_dispersion_imag
  _atom_type_scat_source
 'C' 'C' 0.0033 0.0016 'International Tables Vol C Tables 4.2.6.8 and 6.1.1.4'
 'H' 'H' 0.0000 0.0000 'International Tables Vol C Tables 4.2.6.8 and 6.1.1.4'
 'Cd' 'Cd' -0.8075 1.2024
 'International Tables Vol C Tables 4.2.6.8 and 6.1.1.4'
 'N' 'N' 0.0061 0.0033 'International Tables Vol C Tables 4.2.6.8 and 6.1.1.4'
 'O' 'O' 0.0106 0.0060 'International Tables Vol C Tables 4.2.6.8 and 6.1.1.4'

_shelx_space_group_comment
;
The symmetry employed for this shelxl refinement is uniquely defined
by the following loop, which should always be used as a source of
symmetry information in preference to the above space-group names.
They are only intended as comments.
;
_space_group_crystal_system        'orthorhombic'
_space_group_IT_number             19
_space_group_name_H-M_alt          'P 21 21 21'
_space_group_name_Hall             'P 2ac 2ab'
loop_
  _space_group_symop_operation_xyz
 'x, y, z'
 '-x+1/2, -y, z+1/2'
 '-x, y+1/2, -z+1/2'
 'x+1/2, -y+1/2, -z'

_cell_length_a                     10.0359(2)
_cell_length_b                     20.8638(4)
_cell_length_c                     9.8304(2)
_cell_angle_alpha                  90
_cell_angle_beta                   90
_cell_angle_gamma                  90
_cell_volume                       2058.36(7)
_cell_formula_units_Z              4
_cell_measurement_reflns_used      13927
_cell_measurement_temperature      100.15
_cell_measurement_theta_max        56.0790
_cell_measurement_theta_min         2.4340
_shelx_estimated_absorpt_T_max     0.946
_shelx_estimated_absorpt_T_min     0.926
_exptl_absorpt_coefficient_mu      1.115
_exptl_absorpt_correction_T_max    ?
_exptl_absorpt_correction_T_min    ?
_exptl_absorpt_correction_type     ?
_exptl_absorpt_process_details     ?
_exptl_crystal_colour              'clear light colourless'
_exptl_crystal_colour_lustre       clear
_exptl_crystal_colour_modifier     light
_exptl_crystal_colour_primary      colourless
_exptl_crystal_density_diffrn      1.726
_exptl_crystal_density_meas        ?
_exptl_crystal_density_method      ?
_exptl_crystal_description         block
_exptl_crystal_F_000               1080
_exptl_crystal_preparation         ?
_exptl_crystal_size_max            0.07
_exptl_crystal_size_mid            0.06
_exptl_crystal_size_min            0.05
_exptl_special_details
;
 ?
;
_exptl_transmission_factor_max     ?
_exptl_transmission_factor_min     ?
_diffrn_reflns_av_R_equivalents    0.0396
_diffrn_reflns_av_unetI/netI       0.0297
_diffrn_reflns_Laue_measured_fraction_full  0.999
_diffrn_reflns_Laue_measured_fraction_max  0.900
_diffrn_reflns_limit_h_max         14
_diffrn_reflns_limit_h_min         -14
_diffrn_reflns_limit_k_max         28
_diffrn_reflns_limit_k_min         -29
_diffrn_reflns_limit_l_max         13
_diffrn_reflns_limit_l_min         -13
_diffrn_reflns_number              31574
_diffrn_reflns_point_group_measured_fraction_full  0.999
_diffrn_reflns_point_group_measured_fraction_max  0.866
_diffrn_reflns_theta_full          25.242
_diffrn_reflns_theta_max           30.747
_diffrn_reflns_theta_min           2.252
_diffrn_ambient_temperature        100.15
_diffrn_detector_area_resol_mean   ?
_diffrn_measured_fraction_theta_full  0.999
_diffrn_measured_fraction_theta_max  0.900
_diffrn_measurement_device         'four-circle diffractometer'
_diffrn_measurement_device_type    'ROD, Synergy Custom system, HyPix'
_diffrn_measurement_method         '\w scans'
_diffrn_radiation_type             'Mo K\a'
_diffrn_radiation_wavelength       0.71073
_diffrn_source                     ?
_reflns_Friedel_coverage           0.711
_reflns_Friedel_fraction_full      1.000
_reflns_Friedel_fraction_max       0.824
_reflns_number_gt                  5050
_reflns_number_total               5561
_reflns_special_details
;
 Reflections were merged by SHELXL according to the crystal
 class for the calculation of statistics and refinement.
 
 _reflns_Friedel_fraction is defined as the number of unique
 Friedel pairs measured divided by the number that would be
 possible theoretically, ignoring centric projections and
 systematic absences.
;
_reflns_threshold_expression       'I > 2\s(I)'
_computing_cell_refinement         ?
_computing_data_collection         ?
_computing_data_reduction          ?
_computing_molecular_graphics      'Olex2 1.5 (Dolomanov et al., 2009)'
_computing_publication_material    'Olex2 1.5 (Dolomanov et al., 2009)'
_computing_structure_refinement    'SHELXL 2013/2 (Sheldrick, 2015)'
_computing_structure_solution      ?
_refine_diff_density_max           0.771
_refine_diff_density_min           -0.494
_refine_diff_density_rms           0.069
_refine_ls_abs_structure_details
;
 Flack x determined using 2001 quotients [(I+)-(I-)]/[(I+)+(I-)]
 (Parsons and Flack (2004), Acta Cryst. A60, s61).
;
_refine_ls_abs_structure_Flack     -0.032(10)
_refine_ls_extinction_coef         .
_refine_ls_extinction_method       none
_refine_ls_goodness_of_fit_ref     1.085
_refine_ls_hydrogen_treatment      constr
_refine_ls_matrix_type             full
_refine_ls_number_parameters       284
_refine_ls_number_reflns           5561
_refine_ls_number_restraints       0
_refine_ls_R_factor_all            0.0285
_refine_ls_R_factor_gt             0.0241
_refine_ls_restrained_S_all        1.085
_refine_ls_shift/su_max            0.001
_refine_ls_shift/su_mean           0.000
_refine_ls_structure_factor_coef   Fsqd
_refine_ls_weighting_details
;
 w=1/[\s^2^(Fo^2^)+(0.0224P)^2^+0.1866P]
 where P=(Fo^2^+2Fc^2^)/3
;
_refine_ls_weighting_scheme        calc
_refine_ls_wR_factor_gt            0.0489
_refine_ls_wR_factor_ref           0.0500
_refine_special_details
;
 ?
;
_olex2_refinement_description
;
1. Fixed Uiso
 At 1.2 times of:
  All C(H) groups
 At 1.5 times of:
  All C(H,H,H) groups
2.a Ternary CH refined with riding coordinates:
 C3(H3), C27(H27), C12(H12), C20(H20)
2.b Aromatic/amide H refined with riding coordinates:
 C8(H8), C23(H23), C10(H10), C24(H24), C6(H6), C25(H25)
2.c Idealised Me refined as rotating group:
 C21(H21A,H21B,H21C), C11(H11A,H11B,H11C), C1(H1A,H1B,H1C), C28(H28A,H28B,H28C)
;
_atom_sites_solution_hydrogens     geom
_atom_sites_solution_primary       ?
_atom_sites_solution_secondary     ?
loop_
  _atom_site_label
  _atom_site_type_symbol
  _atom_site_fract_x
  _atom_site_fract_y
  _atom_site_fract_z
  _atom_site_U_iso_or_equiv
  _atom_site_adp_type
  _atom_site_occupancy
  _atom_site_site_symmetry_order
  _atom_site_calc_flag
  _atom_site_refinement_flags_posn
  _atom_site_refinement_flags_adp
  _atom_site_refinement_flags_occupancy
  _atom_site_disorder_assembly
  _atom_site_disorder_group
 Cd16 Cd 0.24832(2) 0.33601(2) 0.83705(2) 0.01648(6) Uani 1 1 d . . . . .
 O31 O 0.0162(2) 0.34635(12) -0.0906(3) 0.0332(6) Uani 1 1 d . . . . .
 O5 O 1.20643(19) 0.22417(10) 0.8776(2) 0.0229(4) Uani 1 1 d . . . . .
 O14 O 0.46677(19) 0.29171(9) 0.7084(2) 0.0243(4) Uani 1 1 d . . . . .
 O19 O 0.1990(2) 0.42156(12) 0.7184(2) 0.0400(6) Uani 1 1 d . . . . .
 N7 N 0.9016(2) 0.20088(10) 0.7271(2) 0.0159(4) Uani 1 1 d . . . . .
 O30 O 0.1732(2) 0.37425(10) 0.0567(2) 0.0259(5) Uani 1 1 d . . . . .
 O17 O 0.3759(2) 0.43984(12) 0.5879(3) 0.0428(6) Uani 1 1 d . . . . .
 N9 N 0.7446(3) 0.27099(9) 0.75120(18) 0.0155(4) Uani 1 1 d . . . . .
 O15 O 0.4593(2) 0.34272(12) 0.9061(2) 0.0252(5) Uani 1 1 d . . . . .
 O4 O 1.13641(18) 0.26593(9) 0.68218(19) 0.0195(4) Uani 1 1 d . . . . .
 N26 N -0.0125(2) 0.39596(11) 0.2587(2) 0.0211(5) Uani 1 1 d . . . . .
 C18 C 0.2575(4) 0.44368(11) 0.6150(2) 0.0212(5) Uani 1 1 d . . . . .
 N22 N 0.0883(2) 0.43528(11) 0.4343(2) 0.0183(5) Uani 1 1 d . . . . .
 C3 C 1.0307(3) 0.16966(13) 0.7596(3) 0.0177(5) Uani 1 1 d . . . . .
 H3 H 1.0229 0.1469 0.8488 0.021 Uiso 1 1 calc R U . . .
 C21 C 0.0696(3) 0.52473(14) 0.5947(3) 0.0302(7) Uani 1 1 d . . . . .
 H21A H 0.0140 0.4988 0.6554 0.045 Uiso 1 1 calc R U . . .
 H21B H 0.0127 0.5475 0.5296 0.045 Uiso 1 1 calc R U . . .
 H21C H 0.1203 0.5559 0.6484 0.045 Uiso 1 1 calc R U . . .
 C2 C 1.1333(3) 0.22382(13) 0.7728(3) 0.0160(5) Uani 1 1 d . . . . .
 C8 C 0.8420(3) 0.24013(12) 0.8141(3) 0.0164(5) Uani 1 1 d . . . . .
 H8 H 0.8655 0.2453 0.9071 0.020 Uiso 1 1 calc R U . . .
 C23 C 0.0288(3) 0.37873(13) 0.4755(3) 0.0249(6) Uani 1 1 d . . . . .
 H23 H 0.0313 0.3606 0.5641 0.030 Uiso 1 1 calc R U . . .
 C29 C 0.0539(3) 0.36759(13) 0.0217(3) 0.0229(6) Uani 1 1 d . . . . .
 C10 C 0.7411(4) 0.25024(12) 0.6170(2) 0.0214(5) Uani 1 1 d . . . . .
 H10 H 0.6806 0.2640 0.5487 0.026 Uiso 1 1 calc R U . . .
 C27 C -0.0593(3) 0.38727(15) 0.1184(3) 0.0254(6) Uani 1 1 d . . . . .
 H27 H -0.1269 0.3521 0.1186 0.030 Uiso 1 1 calc R U . . .
 C24 C 0.0619(3) 0.44469(14) 0.3034(3) 0.0223(6) Uani 1 1 d . . . . .
 H24 H 0.0910 0.4801 0.2505 0.027 Uiso 1 1 calc R U . . .
 C11 C 0.7124(3) 0.38794(13) 0.7423(3) 0.0228(6) Uani 1 1 d . . . . .
 H11A H 0.8087 0.3944 0.7516 0.034 Uiso 1 1 calc R U . . .
 H11B H 0.6651 0.4239 0.7844 0.034 Uiso 1 1 calc R U . . .
 H11C H 0.6891 0.3855 0.6456 0.034 Uiso 1 1 calc R U . . .
 C6 C 0.8397(3) 0.20677(14) 0.6017(3) 0.0215(6) Uani 1 1 d . . . . .
 H6 H 0.8622 0.1845 0.5206 0.026 Uiso 1 1 calc R U . . .
 C13 C 0.5202(3) 0.31773(13) 0.8068(3) 0.0182(5) Uani 1 1 d . . . . .
 C1 C 1.0707(3) 0.12168(14) 0.6502(3) 0.0242(6) Uani 1 1 d . . . . .
 H1A H 1.0022 0.0884 0.6427 0.036 Uiso 1 1 calc R U . . .
 H1B H 1.1560 0.1019 0.6746 0.036 Uiso 1 1 calc R U . . .
 H1C H 1.0797 0.1438 0.5628 0.036 Uiso 1 1 calc R U . . .
 C12 C 0.6723(3) 0.32523(13) 0.8131(3) 0.0179(5) Uani 1 1 d . . . . .
 H12 H 0.6991 0.3282 0.9109 0.022 Uiso 1 1 calc R U . . .
 C20 C 0.1647(3) 0.48168(13) 0.5187(3) 0.0211(6) Uani 1 1 d . . . . .
 H20 H 0.2207 0.5087 0.4572 0.025 Uiso 1 1 calc R U . . .
 C28 C -0.1274(3) 0.44793(17) 0.0671(3) 0.0345(8) Uani 1 1 d . . . . .
 H28A H -0.1992 0.4599 0.1297 0.052 Uiso 1 1 calc R U . . .
 H28B H -0.1646 0.4401 -0.0235 0.052 Uiso 1 1 calc R U . . .
 H28C H -0.0622 0.4828 0.0622 0.052 Uiso 1 1 calc R U . . .
 C25 C -0.0334(3) 0.35416(14) 0.3653(4) 0.0272(7) Uani 1 1 d . . . . .
 H25 H -0.0826 0.3153 0.3619 0.033 Uiso 1 1 calc R U . . .

loop_
  _atom_site_aniso_label
  _atom_site_aniso_U_11
  _atom_site_aniso_U_22
  _atom_site_aniso_U_33
  _atom_site_aniso_U_23
  _atom_site_aniso_U_13
  _atom_site_aniso_U_12
 Cd16 0.01604(9) 0.01927(9) 0.01414(9) -0.00075(6) -0.00145(11) 0.00159(11)
 O31 0.0281(12) 0.0434(15) 0.0282(13) -0.0178(12) 0.0059(10) -0.0057(11)
 O5 0.0205(10) 0.0291(11) 0.0192(10) 0.0045(8) -0.0039(7) -0.0015(8)
 O14 0.0175(10) 0.0286(11) 0.0267(11) -0.0065(9) -0.0033(8) -0.0016(8)
 O19 0.0459(14) 0.0448(14) 0.0291(12) 0.0148(11) 0.0079(10) 0.0196(11)
 N7 0.0147(11) 0.0195(11) 0.0135(11) -0.0002(9) 0.0021(9) -0.0025(9)
 O30 0.0178(10) 0.0337(11) 0.0261(11) -0.0018(9) 0.0028(8) 0.0016(9)
 O17 0.0282(13) 0.0430(14) 0.0573(16) 0.0059(13) 0.0017(12) 0.0044(11)
 N9 0.0143(9) 0.0202(9) 0.0120(8) -0.0009(7) -0.0027(13) -0.0032(12)
 O15 0.0187(10) 0.0380(13) 0.0190(11) -0.0068(11) -0.0003(9) 0.0055(10)
 O4 0.0201(9) 0.0233(9) 0.0150(9) 0.0016(8) 0.0006(8) -0.0010(8)
 N26 0.0150(11) 0.0260(12) 0.0225(12) -0.0080(10) 0.0019(10) -0.0015(10)
 C18 0.0248(14) 0.0187(11) 0.0199(11) -0.0080(9) -0.0022(16) -0.0011(16)
 N22 0.0181(11) 0.0182(11) 0.0186(11) -0.0005(9) -0.0006(9) -0.0016(9)
 C3 0.0193(13) 0.0196(13) 0.0141(12) 0.0018(10) -0.0010(10) 0.0024(11)
 C21 0.0359(18) 0.0191(15) 0.0355(18) -0.0032(13) -0.0081(15) 0.0063(13)
 C2 0.0123(12) 0.0212(13) 0.0143(13) -0.0009(10) 0.0037(10) 0.0052(10)
 C8 0.0161(12) 0.0208(13) 0.0122(12) 0.0010(10) 0.0009(10) -0.0029(10)
 C23 0.0240(15) 0.0190(13) 0.0318(16) 0.0072(12) -0.0043(13) -0.0025(12)
 C29 0.0219(15) 0.0213(14) 0.0256(15) -0.0046(12) 0.0043(12) -0.0016(11)
 C10 0.0208(13) 0.0305(13) 0.0129(10) -0.0022(9) -0.0008(14) 0.0005(15)
 C27 0.0196(14) 0.0340(16) 0.0224(15) -0.0149(12) 0.0017(12) -0.0065(12)
 C24 0.0223(14) 0.0268(14) 0.0179(14) -0.0016(11) 0.0034(11) -0.0070(12)
 C11 0.0247(16) 0.0245(14) 0.0193(13) 0.0017(11) -0.0016(10) -0.0028(10)
 C6 0.0225(14) 0.0289(15) 0.0130(13) -0.0029(11) -0.0013(11) -0.0026(12)
 C13 0.0184(13) 0.0193(13) 0.0168(13) 0.0032(10) -0.0017(10) 0.0020(10)
 C1 0.0275(16) 0.0226(14) 0.0225(15) -0.0058(13) 0.0050(13) 0.0002(12)
 C12 0.0175(12) 0.0218(13) 0.0145(13) -0.0032(10) -0.0016(10) 0.0001(11)
 C20 0.0250(14) 0.0189(13) 0.0194(14) -0.0001(11) -0.0038(12) -0.0046(12)
 C28 0.0275(17) 0.050(2) 0.0261(16) -0.0138(15) -0.0072(13) 0.0102(15)
 C25 0.0217(15) 0.0164(14) 0.043(2) 0.0016(13) -0.0006(14) -0.0001(12)

_geom_special_details
;
 All esds (except the esd in the dihedral angle between two l.s. planes)
 are estimated using the full covariance matrix.  The cell esds are taken
 into account individually in the estimation of esds in distances, angles
 and torsion angles; correlations between esds in cell parameters are only
 used when they are defined by crystal symmetry.  An approximate (isotropic)
 treatment of cell esds is used for estimating esds involving l.s. planes.
;
loop_
  _geom_bond_atom_site_label_1
  _geom_bond_atom_site_label_2
  _geom_bond_distance
  _geom_bond_site_symmetry_2
  _geom_bond_publ_flag
 Cd16 O31 2.445(2) 1_556 ?
 Cd16 O5 2.404(2) 1_455 ?
 Cd16 O19 2.189(2) . ?
 Cd16 O30 2.422(2) 1_556 ?
 Cd16 O15 2.228(2) . ?
 Cd16 O4 2.3910(19) 1_455 ?
 O31 Cd16 2.445(2) 1_554 ?
 O31 C29 1.248(4) . ?
 O5 Cd16 2.404(2) 1_655 ?
 O5 C2 1.265(3) . ?
 O14 C13 1.232(3) . ?
 O19 C18 1.261(4) . ?
 N7 C3 1.485(3) . ?
 N7 C8 1.327(3) . ?
 N7 C6 1.386(3) . ?
 O30 Cd16 2.422(2) 1_554 ?
 O30 C29 1.254(4) . ?
 O17 C18 1.221(4) . ?
 N9 C8 1.324(4) . ?
 N9 C10 1.389(3) . ?
 N9 C12 1.476(3) . ?
 O15 C13 1.265(3) . ?
 O4 Cd16 2.3910(19) 1_655 ?
 O4 C2 1.252(3) . ?
 N26 C27 1.469(4) . ?
 N26 C24 1.336(4) . ?
 N26 C25 1.380(4) . ?
 C18 C20 1.547(4) . ?
 N22 C23 1.383(4) . ?
 N22 C24 1.328(4) . ?
 N22 C20 1.487(3) . ?
 C3 H3 1.0000 . ?
 C3 C2 1.534(4) . ?
 C3 C1 1.523(4) . ?
 C21 H21A 0.9800 . ?
 C21 H21B 0.9800 . ?
 C21 H21C 0.9800 . ?
 C21 C20 1.509(4) . ?
 C2 Cd16 2.685(3) 1_655 ?
 C8 H8 0.9500 . ?
 C23 H23 0.9500 . ?
 C23 C25 1.351(4) . ?
 C29 Cd16 2.745(3) 1_554 ?
 C29 C27 1.537(4) . ?
 C10 H10 0.9500 . ?
 C10 C6 1.351(4) . ?
 C27 H27 1.0000 . ?
 C27 C28 1.524(5) . ?
 C24 H24 0.9500 . ?
 C11 H11A 0.9800 . ?
 C11 H11B 0.9800 . ?
 C11 H11C 0.9800 . ?
 C11 C12 1.536(4) . ?
 C6 H6 0.9500 . ?
 C13 C12 1.536(4) . ?
 C1 H1A 0.9800 . ?
 C1 H1B 0.9800 . ?
 C1 H1C 0.9800 . ?
 C12 H12 1.0000 . ?
 C20 H20 1.0000 . ?
 C28 H28A 0.9800 . ?
 C28 H28B 0.9800 . ?
 C28 H28C 0.9800 . ?
 C25 H25 0.9500 . ?

loop_
  _geom_angle_atom_site_label_1
  _geom_angle_atom_site_label_2
  _geom_angle_atom_site_label_3
  _geom_angle
  _geom_angle_site_symmetry_1
  _geom_angle_site_symmetry_3
  _geom_angle_publ_flag
 O5 Cd16 O31 82.58(8) 1_455 1_556 ?
 O5 Cd16 O30 96.74(7) 1_455 1_556 ?
 O19 Cd16 O31 82.40(9) . 1_556 ?
 O19 Cd16 O5 147.17(9) . 1_455 ?
 O19 Cd16 O30 97.83(8) . 1_556 ?
 O19 Cd16 O15 109.01(10) . . ?
 O19 Cd16 O4 93.05(8) . 1_455 ?
 O30 Cd16 O31 54.22(7) 1_556 1_556 ?
 O15 Cd16 O31 144.23(6) . 1_556 ?
 O15 Cd16 O5 100.17(8) . 1_455 ?
 O15 Cd16 O30 90.20(7) . 1_556 ?
 O15 Cd16 O4 132.76(7) . 1_455 ?
 O4 Cd16 O31 77.97(7) 1_455 1_556 ?
 O4 Cd16 O5 55.25(6) 1_455 1_455 ?
 O4 Cd16 O30 128.52(7) 1_455 1_556 ?
 C29 O31 Cd16 89.98(18) . 1_554 ?
 C2 O5 Cd16 88.38(16) . 1_655 ?
 C18 O19 Cd16 128.5(2) . . ?
 C8 N7 C3 121.7(2) . . ?
 C8 N7 C6 108.4(2) . . ?
 C6 N7 C3 128.5(2) . . ?
 C29 O30 Cd16 90.91(17) . 1_554 ?
 C8 N9 C10 108.1(3) . . ?
 C8 N9 C12 122.9(2) . . ?
 C10 N9 C12 128.2(3) . . ?
 C13 O15 Cd16 101.44(18) . . ?
 C2 O4 Cd16 89.29(16) . 1_655 ?
 C24 N26 C27 125.6(3) . . ?
 C24 N26 C25 108.4(2) . . ?
 C25 N26 C27 125.9(2) . . ?
 O19 C18 C20 113.6(3) . . ?
 O17 C18 O19 127.2(3) . . ?
 O17 C18 C20 119.1(3) . . ?
 C23 N22 C20 127.9(2) . . ?
 C24 N22 C23 108.9(2) . . ?
 C24 N22 C20 123.1(2) . . ?
 N7 C3 H3 109.2 . . ?
 N7 C3 C2 106.3(2) . . ?
 N7 C3 C1 111.5(2) . . ?
 C2 C3 H3 109.2 . . ?
 C1 C3 H3 109.2 . . ?
 C1 C3 C2 111.5(2) . . ?
 H21A C21 H21B 109.5 . . ?
 H21A C21 H21C 109.5 . . ?
 H21B C21 H21C 109.5 . . ?
 C20 C21 H21A 109.5 . . ?
 C20 C21 H21B 109.5 . . ?
 C20 C21 H21C 109.5 . . ?
 O5 C2 Cd16 63.52(14) . 1_655 ?
 O5 C2 C3 117.5(2) . . ?
 O4 C2 Cd16 62.93(14) . 1_655 ?
 O4 C2 O5 124.2(2) . . ?
 O4 C2 C3 118.3(2) . . ?
 C3 C2 Cd16 161.88(17) . 1_655 ?
 N7 C8 H8 125.3 . . ?
 N9 C8 N7 109.4(2) . . ?
 N9 C8 H8 125.3 . . ?
 N22 C23 H23 126.6 . . ?
 C25 C23 N22 106.8(3) . . ?
 C25 C23 H23 126.6 . . ?
 O31 C29 Cd16 62.97(16) . 1_554 ?
 O31 C29 O30 124.9(3) . . ?
 O31 C29 C27 114.7(3) . . ?
 O30 C29 Cd16 61.91(15) . 1_554 ?
 O30 C29 C27 120.4(2) . . ?
 C27 C29 Cd16 176.7(2) . 1_554 ?
 N9 C10 H10 126.4 . . ?
 C6 C10 N9 107.2(3) . . ?
 C6 C10 H10 126.4 . . ?
 N26 C27 C29 112.2(2) . . ?
 N26 C27 H27 107.8 . . ?
 N26 C27 C28 110.6(2) . . ?
 C29 C27 H27 107.8 . . ?
 C28 C27 C29 110.4(3) . . ?
 C28 C27 H27 107.8 . . ?
 N26 C24 H24 125.7 . . ?
 N22 C24 N26 108.5(3) . . ?
 N22 C24 H24 125.7 . . ?
 H11A C11 H11B 109.5 . . ?
 H11A C11 H11C 109.5 . . ?
 H11B C11 H11C 109.5 . . ?
 C12 C11 H11A 109.5 . . ?
 C12 C11 H11B 109.5 . . ?
 C12 C11 H11C 109.5 . . ?
 N7 C6 H6 126.6 . . ?
 C10 C6 N7 106.8(2) . . ?
 C10 C6 H6 126.6 . . ?
 O14 C13 O15 125.3(3) . . ?
 O14 C13 C12 120.6(2) . . ?
 O15 C13 C12 114.0(2) . . ?
 C3 C1 H1A 109.5 . . ?
 C3 C1 H1B 109.5 . . ?
 C3 C1 H1C 109.5 . . ?
 H1A C1 H1B 109.5 . . ?
 H1A C1 H1C 109.5 . . ?
 H1B C1 H1C 109.5 . . ?
 N9 C12 C11 109.7(2) . . ?
 N9 C12 C13 113.2(2) . . ?
 N9 C12 H12 108.2 . . ?
 C11 C12 H12 108.2 . . ?
 C13 C12 C11 109.2(2) . . ?
 C13 C12 H12 108.2 . . ?
 C18 C20 H20 108.7 . . ?
 N22 C20 C18 108.5(2) . . ?
 N22 C20 C21 109.8(2) . . ?
 N22 C20 H20 108.7 . . ?
 C21 C20 C18 112.5(2) . . ?
 C21 C20 H20 108.7 . . ?
 C27 C28 H28A 109.5 . . ?
 C27 C28 H28B 109.5 . . ?
 C27 C28 H28C 109.5 . . ?
 H28A C28 H28B 109.5 . . ?
 H28A C28 H28C 109.5 . . ?
 H28B C28 H28C 109.5 . . ?
 N26 C25 H25 126.3 . . ?
 C23 C25 N26 107.4(3) . . ?
 C23 C25 H25 126.3 . . ?

loop_
  _geom_torsion_atom_site_label_1
  _geom_torsion_atom_site_label_2
  _geom_torsion_atom_site_label_3
  _geom_torsion_atom_site_label_4
  _geom_torsion
  _geom_torsion_site_symmetry_1
  _geom_torsion_site_symmetry_2
  _geom_torsion_site_symmetry_3
  _geom_torsion_site_symmetry_4
  _geom_torsion_publ_flag
 Cd16 O31 C29 O30 -1.5(3) 1_554 . . . ?
 Cd16 O31 C29 C27 177.4(2) 1_554 . . . ?
 Cd16 O5 C2 O4 17.7(3) 1_655 . . . ?
 Cd16 O5 C2 C3 -159.7(2) 1_655 . . . ?
 Cd16 O19 C18 O17 -31.0(4) . . . . ?
 Cd16 O19 C18 C20 151.61(19) . . . . ?
 Cd16 O30 C29 O31 1.5(3) 1_554 . . . ?
 Cd16 O30 C29 C27 -177.3(2) 1_554 . . . ?
 Cd16 O15 C13 O14 -6.5(3) . . . . ?
 Cd16 O15 C13 C12 170.40(18) . . . . ?
 Cd16 O4 C2 O5 -17.8(3) 1_655 . . . ?
 Cd16 O4 C2 C3 159.6(2) 1_655 . . . ?
 O31 C29 C27 N26 165.3(3) . . . . ?
 O31 C29 C27 C28 -70.9(3) . . . . ?
 O14 C13 C12 N9 -34.9(3) . . . . ?
 O14 C13 C12 C11 87.6(3) . . . . ?
 O19 C18 C20 N22 -79.7(3) . . . . ?
 O19 C18 C20 C21 42.0(3) . . . . ?
 N7 C3 C2 Cd16 41.6(7) . . . 1_655 ?
 N7 C3 C2 O5 130.2(2) . . . . ?
 N7 C3 C2 O4 -47.4(3) . . . . ?
 O30 C29 C27 N26 -15.8(4) . . . . ?
 O30 C29 C27 C28 108.1(3) . . . . ?
 O17 C18 C20 N22 102.7(3) . . . . ?
 O17 C18 C20 C21 -135.6(3) . . . . ?
 N9 C10 C6 N7 0.6(3) . . . . ?
 O15 C13 C12 N9 148.0(2) . . . . ?
 O15 C13 C12 C11 -89.4(3) . . . . ?
 N22 C23 C25 N26 -0.5(3) . . . . ?
 C3 N7 C8 N9 167.6(2) . . . . ?
 C3 N7 C6 C10 -166.8(2) . . . . ?
 C8 N7 C3 C2 -64.3(3) . . . . ?
 C8 N7 C3 C1 173.9(2) . . . . ?
 C8 N7 C6 C10 -0.4(3) . . . . ?
 C8 N9 C10 C6 -0.6(3) . . . . ?
 C8 N9 C12 C11 108.4(3) . . . . ?
 C8 N9 C12 C13 -129.4(3) . . . . ?
 C23 N22 C24 N26 -0.1(3) . . . . ?
 C23 N22 C20 C18 42.5(4) . . . . ?
 C23 N22 C20 C21 -80.9(3) . . . . ?
 C10 N9 C8 N7 0.3(3) . . . . ?
 C10 N9 C12 C11 -60.2(4) . . . . ?
 C10 N9 C12 C13 62.0(4) . . . . ?
 C27 N26 C24 N22 -178.0(3) . . . . ?
 C27 N26 C25 C23 178.2(3) . . . . ?
 C24 N26 C27 C29 72.6(4) . . . . ?
 C24 N26 C27 C28 -51.2(4) . . . . ?
 C24 N26 C25 C23 0.4(3) . . . . ?
 C24 N22 C23 C25 0.4(3) . . . . ?
 C24 N22 C20 C18 -140.8(3) . . . . ?
 C24 N22 C20 C21 95.9(3) . . . . ?
 C6 N7 C3 C2 100.5(3) . . . . ?
 C6 N7 C3 C1 -21.2(4) . . . . ?
 C6 N7 C8 N9 0.0(3) . . . . ?
 C1 C3 C2 Cd16 163.2(5) . . . 1_655 ?
 C1 C3 C2 O5 -108.1(3) . . . . ?
 C1 C3 C2 O4 74.3(3) . . . . ?
 C12 N9 C8 N7 -170.3(2) . . . . ?
 C12 N9 C10 C6 169.4(3) . . . . ?
 C20 N22 C23 C25 177.5(3) . . . . ?
 C20 N22 C24 N26 -177.4(2) . . . . ?
 C25 N26 C27 C29 -104.9(3) . . . . ?
 C25 N26 C27 C28 131.4(3) . . . . ?
 C25 N26 C24 N22 -0.2(3) . . . . ?

_shelx_res_file
;
TITL l-cd-2_auto_c.res in P2(1)2(1)2(1)
REM Old TITL l-cd-2_auto_d.res in P2(1)2(1)2
REM SHELXT solution in P2(1)2(1)2(1)
REM R1 0.049, Rweak 0.009, Alpha 0.086, Orientation as input
REM Flack x = -0.025 ( 0.010 ) from Parsons' quotients
REM Formula found by SHELXT: C19 N3 O8 Cd
CELL 0.71073 10.0359 20.8638 9.8304 90 90 90
ZERR 4 0.0002 0.0004 0.0002 0 0 0
LATT -1
SYMM 0.5-X,-Y,0.5+Z
SYMM -X,0.5+Y,0.5-Z
SYMM 0.5+X,0.5-Y,-Z
SFAC C H Cd N O
UNIT 72 88 4 16 32
EQIV $1 -1+X,+Y,+Z
EQIV $2 +X,+Y,1+Z

L.S. 40
PLAN  5
SIZE 0.05 0.06 0.07
TEMP -173
CONF
FREE Cd16 C2_$1
FREE Cd16 C29_$2
BOND $H
LIST 6
MORE -1
fmap 2
acta
OMIT 0 2 0
REM <olex2.extras>
REM <HklSrc "%.\\l-cd-2_auto.hkl">
REM </olex2.extras>

WGHT    0.022400    0.186600
FVAR       0.39794
CD16  3    0.248319    0.336006    0.837047    11.00000    0.01604    0.01927 =
         0.01414   -0.00075   -0.00145    0.00159
O31   5    0.016182    0.346347   -0.090642    11.00000    0.02806    0.04342 =
         0.02815   -0.01778    0.00590   -0.00569
O5    5    1.206434    0.224168    0.877637    11.00000    0.02052    0.02907 =
         0.01917    0.00452   -0.00392   -0.00146
O14   5    0.466765    0.291712    0.708357    11.00000    0.01752    0.02857 =
         0.02674   -0.00651   -0.00330   -0.00162
O19   5    0.199048    0.421557    0.718354    11.00000    0.04595    0.04482 =
         0.02911    0.01484    0.00789    0.01965
N7    4    0.901642    0.200877    0.727070    11.00000    0.01466    0.01955 =
         0.01346   -0.00015    0.00215   -0.00245
O30   5    0.173209    0.374248    0.056687    11.00000    0.01781    0.03370 =
         0.02608   -0.00177    0.00276    0.00159
O17   5    0.375929    0.439841    0.587920    11.00000    0.02820    0.04302 =
         0.05733    0.00593    0.00171    0.00440
N9    4    0.744591    0.270993    0.751196    11.00000    0.01434    0.02020 =
         0.01196   -0.00086   -0.00266   -0.00321
O15   5    0.459316    0.342724    0.906110    11.00000    0.01865    0.03804 =
         0.01901   -0.00678   -0.00034    0.00547
O4    5    1.136414    0.265928    0.682185    11.00000    0.02014    0.02325 =
         0.01496    0.00164    0.00056   -0.00102
N26   4   -0.012465    0.395963    0.258710    11.00000    0.01499    0.02597 =
         0.02249   -0.00795    0.00189   -0.00149
C18   1    0.257482    0.443683    0.614990    11.00000    0.02483    0.01873 =
         0.01994   -0.00802   -0.00219   -0.00110
N22   4    0.088340    0.435281    0.434294    11.00000    0.01806    0.01821 =
         0.01864   -0.00050   -0.00056   -0.00164
C3    1    1.030739    0.169657    0.759642    11.00000    0.01933    0.01958 =
         0.01407    0.00182   -0.00098    0.00238
AFIX  13
H3    2    1.022882    0.146921    0.848834    11.00000   -1.20000
AFIX   0
C21   1    0.069564    0.524731    0.594709    11.00000    0.03593    0.01909 =
         0.03552   -0.00319   -0.00815    0.00628
AFIX 137
H21A  2    0.013968    0.498803    0.655443    11.00000   -1.50000
H21B  2    0.012679    0.547476    0.529630    11.00000   -1.50000
H21C  2    0.120280    0.555878    0.648445    11.00000   -1.50000
AFIX   0
C2    1    1.133321    0.223825    0.772816    11.00000    0.01234    0.02121 =
         0.01432   -0.00087    0.00374    0.00519
C8    1    0.841972    0.240130    0.814088    11.00000    0.01606    0.02081 =
         0.01220    0.00098    0.00086   -0.00288
AFIX  43
H8    2    0.865490    0.245278    0.907057    11.00000   -1.20000
AFIX   0
C23   1    0.028841    0.378729    0.475469    11.00000    0.02397    0.01900 =
         0.03175    0.00718   -0.00433   -0.00255
AFIX  43
H23   2    0.031278    0.360641    0.564120    11.00000   -1.20000
AFIX   0
C29   1    0.053889    0.367593    0.021661    11.00000    0.02195    0.02127 =
         0.02557   -0.00463    0.00426   -0.00155
C10   1    0.741062    0.250237    0.616978    11.00000    0.02079    0.03046 =
         0.01290   -0.00221   -0.00084    0.00053
AFIX  43
H10   2    0.680580    0.264041    0.548654    11.00000   -1.20000
AFIX   0
C27   1   -0.059329    0.387269    0.118378    11.00000    0.01958    0.03402 =
         0.02245   -0.01486    0.00171   -0.00647
AFIX  13
H27   2   -0.126940    0.352061    0.118551    11.00000   -1.20000
AFIX   0
C24   1    0.061917    0.444694    0.303448    11.00000    0.02231    0.02678 =
         0.01787   -0.00157    0.00336   -0.00697
AFIX  43
H24   2    0.091024    0.480133    0.250543    11.00000   -1.20000
AFIX   0
C11   1    0.712449    0.387936    0.742294    11.00000    0.02471    0.02451 =
         0.01927    0.00173   -0.00165   -0.00283
AFIX 137
H11A  2    0.808732    0.394409    0.751644    11.00000   -1.50000
H11B  2    0.665065    0.423895    0.784412    11.00000   -1.50000
H11C  2    0.689147    0.385517    0.645619    11.00000   -1.50000
AFIX   0
C6    1    0.839670    0.206766    0.601740    11.00000    0.02253    0.02894 =
         0.01300   -0.00287   -0.00128   -0.00262
AFIX  43
H6    2    0.862211    0.184499    0.520646    11.00000   -1.20000
AFIX   0
C13   1    0.520249    0.317728    0.806784    11.00000    0.01844    0.01934 =
         0.01676    0.00316   -0.00167    0.00196
C1    1    1.070726    0.121675    0.650184    11.00000    0.02746    0.02264 =
         0.02248   -0.00584    0.00501    0.00023
AFIX 137
H1A   2    1.002176    0.088409    0.642722    11.00000   -1.50000
H1B   2    1.156003    0.101905    0.674642    11.00000   -1.50000
H1C   2    1.079720    0.143847    0.562780    11.00000   -1.50000
AFIX   0
C12   1    0.672332    0.325231    0.813141    11.00000    0.01752    0.02175 =
         0.01454   -0.00325   -0.00158    0.00009
AFIX  13
H12   2    0.699096    0.328215    0.910923    11.00000   -1.20000
AFIX   0
C20   1    0.164653    0.481679    0.518669    11.00000    0.02504    0.01892 =
         0.01945   -0.00007   -0.00383   -0.00458
AFIX  13
H20   2    0.220745    0.508701    0.457191    11.00000   -1.20000
AFIX   0
C28   1   -0.127411    0.447934    0.067120    11.00000    0.02746    0.05003 =
         0.02612   -0.01385   -0.00722    0.01016
AFIX 137
H28A  2   -0.199207    0.459891    0.129744    11.00000   -1.50000
H28B  2   -0.164638    0.440116   -0.023536    11.00000   -1.50000
H28C  2   -0.062166    0.482805    0.062191    11.00000   -1.50000
AFIX   0
C25   1   -0.033420    0.354161    0.365332    11.00000    0.02173    0.01637 =
         0.04340    0.00160   -0.00057   -0.00014
AFIX  43
H25   2   -0.082562    0.315277    0.361935    11.00000   -1.20000
AFIX   0
HKLF 4

REM  l-cd-2_auto_c.res in P2(1)2(1)2(1)
REM R1 =  0.0241 for    5050 Fo > 4sig(Fo)  and  0.0285 for all    5561 data
REM    284 parameters refined using      0 restraints

END

WGHT      0.0205      0.2890

REM Highest difference peak  0.771,  deepest hole -0.494,  1-sigma level  0.069
Q1    1   0.3046  0.3358  0.7728  11.00000  0.05    0.56
Q2    1   0.2765  0.3273  0.7610  11.00000  0.05    0.55
Q3    1   0.2437  0.2987  0.8268  11.00000  0.05    0.50
Q4    1   0.7498  0.1620  0.5184  11.00000  0.05    0.34
Q5    1   0.2535  0.3947  0.6531  11.00000  0.05    0.33
;
_shelx_res_checksum                93155
_shelx_hkl_file
;
   0   2   0   27.31    1.91
   0  -2   0  114.62    5.16
   0  -3   0    1.42    1.60
   0   3   0    1.84    1.77
   0   3   0    1.44    1.10
   0   3   0    1.28    0.97
   0   4   0 2743.42   66.25
   0   4   0 2755.81   66.28
   0   4   0 2767.22   70.35
   0  -4   0 2835.97   69.91
   0  -5   0    1.31    1.74
   0   5   0    4.22    3.40
   0  -5   0    8.37    3.27
   0   5   0    0.96    1.81
   0   5   0    0.24    1.86
   0   6   0 1472.50   45.08
   0  -6   0 1483.81   38.60
   0   6   0 1507.64   39.22
   0   6   0 1505.75   39.35
   0  -7   0    0.29    1.49
   0   7   0    0.76    3.28
   0   7   0    0.34    1.65
   0   7   0    6.47    2.29
   0   8   0  160.63    8.68
   0   8   0  156.69   12.51
   0  -8   0  169.41    8.23
   0   8   0  166.86    8.75
   0  -8   0  166.31    8.41
   0   9   0    4.75    2.70
   0   9   0    8.10    6.24
   0   9   0    2.19    2.47
   0  -9   0    4.35    2.29
   0  -9   0    2.71    2.30
   0 -10   0 2815.62   71.67
   0  10   0 2904.54   84.88
   0 -10   0 2862.57   72.51
   0  10   0 2832.66   73.55
   0  11   0    0.54    2.55
   0 -11   0    1.27    2.32
   0 -11   0    3.25    2.09
   0 -12   0 1065.95   32.29
   0  12   0 1047.90   44.83
   0  12   0 1101.46   34.86
   0 -12   0 1097.55   33.39
   0  13   0    4.71    6.08
   0 -13   0   -0.54    2.26
   0  13   0   -0.65    2.72
   0 -13   0   -0.95    2.28
   0  14   0   27.56    8.76
   0 -14   0   40.76    4.95
   0 -14   0   37.88    5.27
   0  14   0   40.05    5.75
   0  15   0    1.88    6.37
   0  15   0    0.76    3.10
   0 -15   0   -0.52    2.62
   0 -15   0    0.61    2.75
   0  16   0  289.84   16.67
   0 -16   0  337.13   21.81
   0 -16   0  307.29   14.33
   0 -16   0  325.62   15.86
   0  17   0   11.24    5.08
   0  17   0   26.52   11.38
   0 -17   0   30.46    8.64
   0 -17   0    9.86    3.58
   0 -17   0    8.19    4.12
   0  18   0 2006.32   61.58
   0  18   0 2094.17   82.32
   0 -18   0 1993.76   55.88
   0 -18   0 2095.07   58.96
   0 -18   0 1956.40   69.03
   0  19   0    0.96    3.61
   0 -19   0   -1.53    6.09
   0 -19   0    5.62    3.34
   0 -19   0    3.75    3.99
   0  19   0    5.13   10.50
   0  20   0  130.12   12.05
   0 -20   0  108.52   13.94
   0 -20   0  130.73    9.08
   0 -20   0  119.88   10.36
   0  20   0   96.18   18.83
   0  21   0    7.37    5.43
   0 -21   0    9.98    6.63
   0  21   0    5.88   11.39
   0 -21   0    5.59    3.49
   0 -21   0    5.73    3.93
   0 -22   0  701.65   38.07
   0 -22   0  717.82   25.78
   0 -22   0  683.74   28.95
   0  22   0  644.73   48.23
   0 -23   0    2.17    2.89
   0 -23   0    1.79    6.92
   0  23   0   -6.67    8.86
   0 -24   0  201.10   11.47
   0  24   0  197.70   27.54
   0 -25   0   -1.00    3.38
   0  25   0   -3.73   18.21
   0  26   0   15.65   13.27
  -1   0   0    0.14    0.42
   1   0   0   -0.23    0.77
   1  -1   0 4922.71  112.77
   1  -1   0 4839.96  111.66
   1   1   0 4833.13  112.26
   1   1   0 4849.51  114.68
  -1  -1   0 4942.92  114.66
  -1  -1   0 4920.59  113.16
   1   1   0 4817.33  113.18
   1  -2   0  233.07    7.36
   1  -2   0  213.57    6.98
   1   2   0  220.88    7.27
   1  -3   0 2141.60   57.14
   1  -3   0 2078.35   50.56
  -1   3   0 2091.25   50.57
   1   3   0 2098.74   50.61
   1   4   0 2998.46   71.32
  -1   4   0 3002.36   71.66
   1  -4   0 2969.82   71.44
   1  -4   0 3053.19   79.06
  -1   4   0 2844.54   79.37
  -1   5   0  680.19   19.93
  -1  -5   0  666.39   18.77
  -1  -5   0  671.36   19.30
   1  -5   0  676.99   25.55
  -1   5   0  647.45   27.04
   1   5   0  669.47   19.53
  -1   6   0 2332.76   69.77
  -1  -6   0 2451.13   58.78
   1   6   0 2354.07   58.98
   1  -6   0 2333.30   66.99
  -1  -6   0 2377.21   58.19
   1   6   0 2300.31   58.45
  -1   6   0 2416.48   59.76
  -1  -7   0  769.30   22.33
   1   7   0  777.79   22.93
  -1   7   0  744.20   23.68
  -1   7   0  768.79   32.32
  -1  -7   0  765.61   22.64
   1   7   0  755.72   19.80
   1  -7   0  743.36   29.17
   1   7   0  790.49   23.19
   1  -8   0   61.63    5.36
  -1   8   0   64.96    9.78
   1  -8   0   58.07    7.81
   1   8   0   54.04    4.89
   1   8   0   55.78    3.42
  -1  -8   0   58.66    4.81
  -1   8   0   61.39    5.32
  -1  -8   0   58.56    4.67
   1   8   0   57.87    4.93
  -1   9   0 4638.20  130.42
  -1  -9   0 4832.59  114.43
   1   9   0 4792.26  115.38
  -1   9   0 4742.08  116.32
  -1  -9   0 4753.55  114.38
   1   9   0 4657.59  115.44
   1  -9   0 4718.47  115.82
   1  -9   0 4822.13  124.80
   1   9   0 4755.07  123.98
  -1  10   0  115.68   14.02
  -1 -10   0  137.87    7.93
  -1  10   0  111.42    8.10
   1  10   0  124.92    8.19
  -1 -10   0  120.16    7.44
   1 -10   0  100.94   10.91
   1  10   0  134.86   11.99
   1 -10   0  110.93    7.91
   1  10   0  129.23    8.24
   1  11   0  213.56   11.43
   1 -11   0  190.13   10.74
  -1  11   0  204.19   18.89
   1  11   0  191.43   10.94
  -1  11   0  242.53   12.43
  -1 -11   0  205.96   10.36
  -1 -11   0  213.42   10.50
   1 -11   0  198.16   10.86
   1  11   0  175.13   14.76
   1 -11   0  204.99   15.57
   1  12   0  115.16    8.60
   1 -12   0  111.79    8.08
  -1  12   0  135.58   16.57
   1  12   0  103.88    8.36
  -1  12   0  106.24    8.59
  -1 -12   0  119.65    7.88
   1 -12   0  118.55    8.39
  -1 -12   0  108.43    7.67
   1 -12   0  130.02   12.70
   1  12   0  113.03   12.62
   1  13   0  969.89   32.15
   1 -13   0  961.00   31.11
  -1  13   0  986.64   32.89
   1  13   0  988.72   32.36
  -1  13   0  911.25   45.54
  -1 -13   0  942.02   29.81
   1 -13   0  923.07   31.12
  -1 -13   0  965.10   30.52
   1  13   0  936.73   41.18
   1 -13   0  953.28   39.64
  -1 -14   0   15.83    3.40
   1 -14   0   10.76    3.38
   1  14   0   10.76    3.53
  -1  14   0   18.22    8.08
   1  14   0   13.69    6.07
   1  14   0   15.67    2.89
  -1 -14   0   17.87    3.79
   1 -14   0    8.62    3.44
   1  14   0   19.55    4.26
  -1  14   0   15.11    4.34
   1  15   0  360.58   25.24
  -1 -15   0  328.90   14.94
   1 -15   0  324.25   15.57
   1  15   0  345.94   17.20
  -1  15   0  284.12   26.70
   1  15   0  370.46   13.51
  -1  15   0  316.96   17.26
   1  15   0  321.85   16.86
   1 -15   0  343.05   16.55
  -1 -15   0  358.67   16.03
  -1 -16   0    2.66    2.60
   1 -16   0    1.18    2.54
   1  16   0    1.50    2.99
   1  16   0    2.94    1.99
   1  16   0   -3.64    7.65
  -1  16   0   -2.35    9.88
  -1 -16   0    2.86    4.65
   1 -16   0    1.19    4.62
  -1  16   0   -1.66    3.48
   1 -16   0   -0.69    2.51
  -1 -16   0    3.65    3.03
   1 -17   0   14.32    3.81
  -1  17   0    7.95    3.90
   1  17   0   10.13    2.89
   1  17   0    3.95    7.20
  -1  17   0   10.08    8.86
   1 -17   0    3.81    4.92
  -1 -17   0    3.01    5.10
  -1 -17   0    5.49    3.10
  -1 -17   0   12.83    3.72
   1 -17   0   10.15    3.80
   1 -18   0   11.44    3.68
   1 -18   0   12.20    4.00
  -1 -18   0   16.20    4.27
  -1  18   0   10.80   10.46
   1  18   0   12.86    8.06
  -1 -18   0   15.20    3.79
   1  18   0   13.22    2.99
  -1 -18   0   15.78    7.12
   1 -18   0   16.12    6.69
  -1  18   0   11.23    4.66
  -1  19   0  346.43   20.32
   1 -19   0  403.76   17.72
   1  19   0  380.04   30.74
  -1 -19   0  384.22   18.34
   1 -19   0  382.82   19.36
  -1 -19   0  379.67   16.96
   1  19   0  423.19   14.61
  -1  19   0  416.43   35.77
   1 -19   0  357.23   24.03
  -1 -19   0  364.22   25.88
   1 -20   0    6.67    4.00
  -1 -20   0    7.41    4.06
  -1  20   0   12.17   11.80
   1  20   0   12.50   10.24
   1 -20   0    4.20    3.34
  -1 -20   0    8.04    3.24
   1  20   0    4.99    2.43
  -1  20   0    8.39    5.22
   1 -20   0    1.48    6.22
  -1 -20   0   17.15    7.73
  -1  21   0  550.37   27.20
   1 -21   0  611.35   26.16
  -1 -21   0  586.08   24.52
   1 -21   0  584.12   22.40
  -1 -21   0  566.92   22.03
   1  21   0  608.77   42.07
  -1 -21   0  500.68   32.26
   1 -21   0  598.44   32.43
  -1  21   0  560.86   45.08
  -1  22   0   23.75   14.99
   1  22   0   22.99   14.58
   1 -22   0   43.91    5.76
  -1 -22   0   48.74    6.14
  -1 -22   0   64.48   12.17
   1 -22   0   35.37    9.13
  -1 -22   0   48.08    6.82
  -1  22   0   58.53    9.02
   1  23   0   12.28    8.66
  -1  23   0   -3.57   10.09
   1 -23   0   16.24    3.88
  -1 -23   0   12.44    3.62
   1 -23   0   23.41    8.61
  -1 -23   0   19.19    4.78
  -1  23   0   11.95    5.28
   1 -24   0    5.19    7.08
  -1  24   0   -7.50   16.16
   1  24   0   -3.27   13.76
  -1  24   0    6.19    4.35
   1 -24   0   -0.53    3.34
  -1 -24   0    4.43    2.99
  -1 -25   0  352.83   15.84
   1 -25   0  374.08   15.76
   1  25   0  390.42   38.62
  -1  26   0   12.17   16.18
   1  26   0   22.15   15.90
   2   0   0 1392.36   39.55
  -2   0   0 1390.82   39.26
  -2   0   0 1418.32   36.48
  -2   0   0 1437.01   35.32
  -2   1   0  428.45   12.31
   2  -1   0  429.71   12.19
   2   1   0  443.46   17.26
  -2  -1   0  410.95   16.66
  -2  -1   0  435.13   14.95
   2   1   0  409.43   14.70
  -2  -1   0  444.22   15.07
   2  -2   0 1668.37   42.22
   2   2   0 1632.71   43.45
   2  -2   0 1660.32   40.75
   2   2   0 1660.27   46.17
  -2  -2   0 1657.79   45.96
   2   2   0 1634.43   41.66
  -2   2   0 1686.07   40.19
   2  -3   0   71.81    4.40
   2   3   0   70.91    5.90
   2   3   0   58.94    6.27
   2   3   0   66.38    4.70
  -2   3   0   79.83    5.32
   2  -3   0   69.39    4.81
   2   4   0  451.54   15.19
   2  -4   0  454.36   14.84
   2  -4   0  464.59   15.15
  -2   4   0  458.00   15.38
   2  -5   0  126.62   11.58
   2  -5   0  112.78    6.29
  -2  -5   0  105.55    6.31
   2   5   0  115.26    6.51
  -2   5   0  111.70    6.56
  -2  -5   0  108.62    4.64
   2  -6   0  108.50    6.39
  -2   6   0   92.16    6.15
  -2  -6   0   95.06    6.11
  -2  -6   0   94.44    5.20
   2  -6   0  107.11   10.77
  -2   6   0  107.83    6.80
   2   6   0  102.06    6.36
  -2   7   0  567.47   19.17
   2  -7   0  580.64   19.01
  -2  -7   0  538.53   18.55
  -2  -7   0  546.88   17.11
  -2  -7   0  532.63   14.90
  -2   7   0  558.80   19.39
   2   7   0  564.18   18.91
   2  -7   0  565.49   26.98
   2  -8   0  218.23   16.29
   2   8   0  224.79   10.75
   2  -8   0  182.92    9.98
  -2   8   0  219.44   10.84
  -2  -8   0  217.57   10.23
  -2  -8   0  232.42    9.49
  -2   9   0  161.57    9.41
  -2  -9   0  151.30    7.83
   2   9   0  137.41    8.62
  -2  -9   0  155.56    8.55
   2  -9   0  129.02   12.93
  -2  10   0  985.11   45.41
  -2 -10   0  995.56   30.06
  -2  10   0 1091.77   33.28
   2  10   0 1037.09   32.10
   2 -10   0 1048.84   41.68
  -2 -10   0 1064.59   31.32
  -2  11   0   19.72    9.24
   2 -11   0   29.96    7.34
   2 -11   0   15.35    3.58
  -2 -11   0   16.37    3.38
  -2 -11   0   29.75    3.93
  -2  11   0   19.69    4.37
   2  11   0   17.30    3.90
   2 -12   0 2421.51   68.66
   2 -12   0 2463.35   79.26
  -2  12   0 2458.79   87.85
  -2  12   0 2549.74   69.27
  -2 -12   0 2615.94   65.95
  -2 -12   0 2549.83   66.49
   2  12   0 2532.60   68.13
   2 -13   0   18.60    4.53
   2 -13   0   10.85    5.86
   2  13   0   19.58    6.62
  -2  13   0   16.89    9.73
  -2  13   0   24.48    4.90
   2  13   0   26.11    4.62
  -2 -13   0   24.33    3.89
  -2 -13   0   17.82    3.54
   2 -14   0  140.20   10.55
   2  14   0  167.89   11.40
  -2 -14   0  167.06   10.11
  -2  14   0  179.01   21.09
  -2  14   0  169.41   11.74
   2 -14   0  183.01   11.73
  -2 -14   0  169.80    9.96
   2 -14   0  140.99   15.22
   2  14   0  166.82   15.89
   2 -15   0   -0.70    2.71
   2  15   0    4.41    2.93
   2 -15   0    2.09    2.45
   2 -15   0   -2.94    6.34
   2  15   0   -9.36    6.05
  -2  15   0   -2.43    8.84
  -2  15   0   -2.40    3.37
  -2 -15   0    0.56    2.42
  -2 -15   0   -0.55    2.35
  -2 -15   0    2.97    5.03
   2 -15   0    5.02    4.43
  -2 -16   0  432.65   18.38
   2 -16   0  458.87   20.61
   2  16   0  416.26   20.23
   2 -16   0  452.91   20.11
   2  16   0  469.85   29.50
   2 -16   0  502.89   29.13
  -2  16   0  406.12   34.08
  -2  16   0  459.47   21.82
  -2 -16   0  419.83   18.19
  -2 -16   0  428.14   27.52
   2 -16   0  399.63   23.08
  -2 -17   0    4.86    3.23
  -2 -17   0   -1.64    6.15
   2 -17   0    5.79    4.75
   2 -17   0    4.26    3.20
   2  17   0    9.17    4.00
   2 -17   0    9.53    7.01
  -2  17   0   -2.75   10.02
   2  17   0    1.85    8.50
  -2  17   0    0.91    3.92
  -2 -17   0    4.75    3.11
   2 -17   0    5.44    3.50
   2 -18   0  900.99   32.06
   2  18   0  908.93   34.10
   2  18   0  838.52   44.92
  -2  18   0  950.24   55.52
  -2  18   0  959.57   35.86
  -2 -18   0  890.34   30.65
   2 -18   0  949.08   39.00
  -2 -18   0  850.25   42.84
   2 -18   0  935.40   33.64
  -2 -18   0  895.96   31.01
   2 -19   0  271.98   16.28
  -2 -19   0  282.82   15.07
   2 -19   0  277.13   15.28
   2  19   0  292.97   17.73
  -2 -19   0  272.60   14.21
   2 -19   0  277.72   20.14
  -2 -19   0  331.97   25.37
  -2  19   0  280.82   17.98
  -2  19   0  251.57   29.66
   2  19   0  250.92   24.45
   2  20   0  100.20   16.90
  -2  20   0  145.16   23.64
   2  20   0  122.78   11.33
  -2 -20   0  127.91    9.44
  -2  20   0  115.36   11.82
   2 -20   0  120.71    9.77
   2 -20   0  125.58   14.31
  -2 -20   0  119.74   15.72
   2 -20   0  116.32   10.74
  -2 -20   0  112.98    9.41
  -2 -21   0  168.95   11.84
  -2 -21   0  187.93   11.62
  -2  21   0  192.23   15.48
   2 -21   0  183.73   12.09
  -2 -21   0  185.09   19.56
   2 -21   0  168.50   16.49
  -2  21   0  138.40   24.70
   2  21   0  150.11   22.05
   2 -22   0  193.93   17.97
  -2 -22   0  173.38   11.18
   2 -22   0  182.10   11.66
  -2  22   0  171.22   15.24
   2  22   0  174.65   23.22
  -2  22   0  168.88   26.76
  -2 -22   0  181.95   12.42
   2  23   0   20.14   10.82
  -2  23   0    3.65   10.29
  -2 -23   0   15.58    4.43
   2 -23   0    8.66    4.00
   2 -23   0   18.61    7.58
  -2 -23   0   14.94    4.63
  -2  23   0    9.95    5.62
  -2  24   0  334.28   21.87
   2 -24   0  325.92   24.37
   2  24   0  304.33   32.39
   2 -24   0  335.67   15.87
   2 -25   0    0.54    3.28
   2  25   0   -3.28   11.53
   2 -25   0    1.67    5.89
  -2  25   0   -1.34    5.20
  -2  26   0    1.38    4.86
  -3   0   0    0.33    1.71
  -3   0   0    2.01    3.14
  -3   0   0   -0.21    1.22
  -3   0   0   -0.43    2.11
  -3   1   0  246.70    9.01
  -3  -1   0  244.89   11.62
  -3   1   0  238.96    9.35
   3  -1   0  219.85    8.58
  -3  -1   0  232.06   11.12
  -3  -1   0  262.67   14.19
   3   1   0  260.45   14.55
  -3   1   0  247.95   13.90
   3   1   0  246.19   11.68
  -3   2   0  178.42    7.69
   3  -2   0  167.50   10.68
  -3  -2   0  156.88   11.16
   3   2   0  198.72   12.67
  -3  -2   0  185.37   10.44
  -3  -2   0  193.19   10.48
   3  -2   0  181.06    7.98
   3   2   0  191.75   10.29
   3  -3   0 2736.82   66.92
  -3  -3   0 2683.90   74.34
   3   3   0 2621.72   74.77
  -3  -3   0 2696.99   72.32
   3  -3   0 2664.65   68.54
  -3   3   0 2738.31   65.95
   3   3   0 2726.83   70.96
   3   3   0 2698.04   68.25
   3   4   0   45.65    6.51
   3  -4   0   38.30    3.78
  -3   4   0   43.12    3.87
   3   4   0   31.78    4.77
   3   4   0   47.52    4.55
   3  -4   0   39.66    4.27
  -3   4   0   35.22    5.11
  -3   5   0    0.46    2.18
   3  -5   0    1.58    1.90
   3   5   0    3.35    3.85
   3   5   0    2.86    2.04
   3  -5   0    0.72    1.48
   3   6   0   72.73    5.94
  -3   6   0   68.69    6.07
   3  -6   0   75.32    5.75
  -3  -6   0   72.41    4.33
  -3  -7   0 2715.41   70.31
   3  -7   0 2751.82   70.03
   3   7   0 2767.29   70.55
  -3   7   0 2727.26   70.98
  -3  -7   0 2764.82   66.03
  -3  -8   0  207.19   10.91
   3   8   0  201.33   11.00
  -3  -8   0  211.93   13.58
   3  -8   0  184.95   17.19
   3  -8   0  218.25   10.96
  -3  -8   0  202.98    9.09
  -3  -8   0  201.06    7.90
  -3   8   0  210.15   11.47
   3   9   0 3151.08   79.95
   3  -9   0 3153.08   95.50
  -3  -9   0 2972.49   75.93
  -3  -9   0 3063.37   73.29
   3  -9   0 3123.09   79.59
  -3   9   0 2974.40   79.42
  -3  -9   0 3210.84   79.57
  -3  -9   0 3113.07   85.51
  -3   9   0 3196.54   80.84
   3 -10   0  112.30   13.28
  -3 -10   0   94.17    9.74
   3 -10   0  106.42    8.12
  -3  10   0   97.67    7.86
  -3 -10   0   88.75    6.12
   3  10   0   96.44    7.83
  -3  10   0  100.10    8.16
  -3 -10   0   97.70    7.69
   3 -11   0 1020.85   43.98
  -3 -11   0 1019.86   31.50
   3 -11   0  884.59   31.14
  -3  11   0  942.11   32.20
  -3 -11   0  950.68   28.62
   3  11   0  985.50   31.99
  -3  11   0  993.48   33.05
   3  12   0   48.03    6.03
  -3  12   0   58.17    6.71
  -3 -12   0   70.45    5.74
   3 -12   0   56.98   10.62
  -3  12   0   48.15    6.36
  -3 -12   0   57.18    6.05
   3  13   0  370.07   17.45
  -3 -13   0  348.28   16.14
  -3  13   0  370.92   18.12
  -3 -13   0  366.11   14.99
   3 -13   0  309.72   23.68
  -3  13   0  355.88   18.15
   3  14   0   12.33    3.99
  -3  14   0   17.25    4.58
   3 -14   0   14.64    4.60
   3 -14   0   17.04    4.53
  -3  14   0   10.25    3.94
  -3 -14   0   14.30    3.42
   3 -14   0   29.01    8.71
  -3 -14   0   19.70    4.15
  -3  15   0 1179.68   41.98
   3  15   0 1214.32   40.96
   3 -15   0 1271.26   42.19
   3 -15   0 1314.73   43.34
  -3 -15   0 1278.73   39.53
  -3  15   0 1262.41   42.41
  -3 -15   0 1247.87   37.50
   3 -15   0 1243.39   52.39
  -3 -16   0   39.19    5.80
   3  16   0   46.66   10.54
   3 -16   0   42.39   10.12
  -3 -16   0   45.08    5.47
   3 -16   0   31.79    6.65
  -3 -16   0   52.72   10.88
   3  16   0   50.60    7.25
   3 -16   0   29.41    5.82
  -3  16   0   30.60    6.47
  -3  16   0   43.71    7.07
   3 -17   0   45.21   11.04
   3  17   0   32.29   10.05
  -3 -17   0   55.95    6.38
  -3 -17   0   72.68   12.31
   3 -17   0   46.65    8.48
   3 -17   0   41.72    6.77
   3 -17   0   71.18    8.22
   3  17   0   72.47    8.64
  -3  17   0   76.47    8.87
  -3 -17   0   48.25    6.30
  -3  17   0   63.74    8.74
  -3  18   0   27.96    6.11
   3 -18   0   19.69    9.08
   3  18   0   17.41    8.55
  -3  18   0   23.78    6.18
   3 -18   0   37.65    7.46
  -3 -18   0   34.99    9.50
  -3 -18   0   35.58    5.53
   3 -18   0   20.94    5.47
  -3 -18   0   28.41    4.86
   3 -18   0   21.97    5.53
   3  18   0   21.83    5.57
  -3 -19   0  489.08   20.95
  -3  19   0  496.75   25.35
   3 -19   0  465.29   22.27
   3  19   0  462.21   23.22
  -3  19   0  499.23   24.92
   3 -19   0  468.95   22.93
  -3 -19   0  441.73   19.56
   3 -19   0  494.80   25.87
  -3 -19   0  511.65   33.01
   3 -19   0  490.84   31.64
   3  19   0  434.43   31.62
  -3 -20   0    0.70    3.31
   3  20   0    8.94    8.67
   3 -20   0    3.29    3.54
   3  20   0    3.01    3.65
   3 -20   0    2.48    4.51
  -3 -20   0    5.93    6.95
   3 -20   0    7.61    4.38
  -3  20   0    4.45    5.12
  -3  20   0   -1.14    4.15
  -3 -20   0    0.66    3.39
   3 -21   0  501.05   22.43
   3  21   0  460.87   24.23
   3 -21   0  435.20   25.69
  -3 -21   0  478.10   20.83
  -3  21   0  518.13   26.22
  -3  21   0  482.19   25.90
   3  21   0  447.07   34.09
   3 -22   0   29.93    5.58
   3  22   0   35.11    7.25
  -3  22   0   34.39    7.95
   3 -22   0   34.08    8.23
   3  22   0   23.18   10.30
  -3  22   0   31.16    7.16
  -3 -22   0   27.91    5.38
  -3  23   0   71.49   10.50
  -3  23   0   79.82   11.15
   3  23   0   63.24   15.60
   3 -23   0   81.12   11.93
   3 -23   0   69.49    7.79
  -3 -23   0   75.10    8.23
   3 -24   0   -1.36    3.33
  -3 -24   0    0.77    3.83
  -3  24   0   -1.35    4.56
  -3  24   0    2.71    5.24
   3  24   0    2.93    9.94
   3 -24   0   -1.48    5.58
   3 -25   0  232.74   19.78
  -3  25   0  232.40   19.16
   3 -25   0  218.76   12.87
   3  25   0  234.48   28.03
  -3 -26   0   20.92    9.47
  -3 -27   0  123.98   17.02
  -3 -28   0   -1.97    7.16
  -4   0   0 4926.61  131.17
  -4   0   0 5130.67  123.42
  -4   0   0 5119.67  120.34
  -4  -1   0  815.17   27.53
  -4   1   0  775.09   22.71
  -4   1   0  786.15   23.76
  -4  -1   0  758.59   25.96
   4  -1   0  770.65   22.30
   4   1   0  704.50   26.54
  -4   1   0  747.03   30.62
   4   1   0  831.65   32.47
  -4  -1   0  793.83   31.08
  -4   2   0 1510.71   40.36
   4   2   0 1555.01   45.62
  -4   2   0 1500.06   39.82
  -4  -2   0 1554.93   45.61
  -4  -2   0 1520.97   49.67
  -4   2   0 1525.62   49.96
   4   2   0 1634.77   51.82
  -4  -2   0 1527.82   45.56
   4  -2   0 1544.48   39.40
   4   3   0   19.29    3.74
  -4   3   0   24.41    3.25
  -4  -3   0   29.08    5.94
   4   3   0   16.84    5.84
   4  -3   0   23.80    4.26
   4   3   0   23.32    4.54
  -4  -3   0   21.91    4.82
  -4  -3   0   23.20    4.85
   4   4   0 3297.46   84.74
  -4   4   0 3356.06   81.78
  -4   4   0 3290.33   82.46
  -4  -4   0 3414.26   90.61
   4  -4   0 3272.20   85.05
   4   4   0 3374.14   94.34
   4   4   0 3418.41   88.81
   4  -4   0 3384.86   83.33
   4   5   0    5.94    3.56
  -4   5   0    1.09    1.96
   4   5   0    3.15    4.19
   4  -5   0    4.03    2.64
  -4  -5   0    5.37    3.95
  -4   5   0    4.41    2.23
   4   5   0    6.14    2.92
   4  -5   0    5.19    2.61
  -4   6   0 4374.03  104.97
  -4   6   0 4116.91  111.00
   4   6   0 4231.37  116.69
   4  -6   0 4235.24  106.43
  -4  -6   0 4244.13  115.20
   4  -6   0 4297.25  105.84
   4   6   0 4357.58  106.99
   4   7   0   17.89    3.77
   4   7   0   10.44    5.13
  -4  -7   0   15.87    2.64
   4  -7   0   17.99    3.70
  -4   7   0   19.47    4.62
  -4  -7   0    6.49    5.00
   4  -7   0   13.62    3.16
   4   8   0   33.30    7.38
  -4  -8   0   42.25    8.52
   4  -8   0   39.27    3.01
   4  -8   0   41.25    5.13
   4   8   0   45.24    5.54
  -4  -8   0   44.13    6.86
  -4  -8   0   36.35    3.75
  -4   8   0   37.70    5.55
  -4  -9   0    0.93    3.37
   4   9   0   -0.62    2.60
  -4  -9   0    1.68    1.61
   4  -9   0    2.33    2.63
   4  -9   0    0.81    1.57
  -4  -9   0   -5.06    5.04
   4  -9   0    1.70    7.14
  -4  -9   0   -0.30    1.42
  -4   9   0    0.65    2.73
   4  10   0  815.41   27.93
   4 -10   0  695.18   38.28
  -4 -10   0  675.01   34.01
   4 -10   0  696.45   22.57
  -4  10   0  766.68   27.80
  -4 -10   0  737.54   23.06
  -4 -10   0  748.31   21.72
   4 -10   0  767.64   26.99
  -4 -10   0  787.73   32.00
   4  11   0  167.72   11.19
   4 -11   0  167.34   11.00
   4 -11   0  151.55   17.25
  -4  11   0  151.42   11.01
  -4 -11   0  153.91    6.87
  -4 -11   0  187.25   17.07
   4 -11   0  146.11    8.88
  -4 -11   0  164.47    8.69
  -4 -11   0  170.81   13.96
  -4 -12   0 2076.19   65.19
   4 -12   0 1890.04   54.45
  -4 -12   0 2043.38   70.49
   4 -12   0 2075.16   58.53
   4 -12   0 2025.85   74.67
  -4  12   0 2029.04   59.16
   4  12   0 2078.60   58.79
  -4 -12   0 2008.20   53.19
  -4 -13   0  116.63   12.63
   4 -13   0  109.02    8.65
  -4 -13   0  136.58   15.50
   4 -13   0  137.49   10.60
   4 -13   0  128.59   16.52
   4  13   0  126.65   10.30
  -4  13   0  127.21   10.67
  -4  13   0  107.56    9.72
  -4 -13   0  120.60    7.81
  -4 -14   0  217.20   10.94
  -4  14   0  202.11   13.79
  -4 -14   0  209.28   19.77
   4 -14   0  203.88   12.54
   4 -14   0  178.85   12.66
   4  14   0  194.42   13.46
  -4  14   0  200.26   13.88
   4 -14   0  185.74   19.43
  -4 -14   0  225.62   17.59
  -4 -15   0  148.00   14.83
   4 -15   0  158.31   11.54
   4  15   0  167.62   12.23
  -4  15   0  133.25   11.85
   4 -15   0  159.74   18.34
  -4 -15   0  168.27    9.77
  -4  15   0  136.01   11.66
  -4  16   0  860.40   33.57
   4  16   0  809.12   31.79
  -4 -16   0  791.88   37.54
   4 -16   0  832.32   43.07
   4 -16   0  820.72   31.15
  -4  16   0  802.95   32.50
  -4 -16   0  808.67   27.16
  -4  17   0   20.80    5.69
   4 -17   0   11.62    7.52
   4  17   0   20.27    5.29
  -4  17   0   27.74    6.78
   4 -17   0   21.36    5.64
  -4 -17   0   28.14    8.02
  -4 -17   0   28.51    4.47
   4 -17   0   25.80    6.35
   4 -18   0  880.47   45.51
   4  18   0 1004.75   47.76
  -4  18   0  925.42   37.27
   4 -18   0  896.69   35.79
   4  18   0  952.79   36.22
   4 -18   0  931.46   35.65
  -4 -18   0  960.38   42.81
  -4 -18   0  874.81   30.05
  -4  18   0  927.61   36.59
  -4  19   0    1.09    3.85
   4  19   0    5.03    4.33
  -4  19   0   -3.39    4.38
   4 -19   0    3.07    4.71
   4  19   0    4.14    7.01
  -4 -19   0    6.59    3.09
  -4 -19   0    1.61    5.66
   4 -19   0    0.99    3.82
  -4  20   0    2.30    4.72
   4  20   0    5.25    4.30
  -4  20   0   -1.18    4.59
   4 -20   0   -1.09    4.21
   4  20   0   -6.63    9.52
  -4 -20   0    0.62    3.42
  -4 -20   0    3.34    6.07
   4 -20   0    0.97    3.86
  -4  21   0    2.42    4.68
   4  21   0    2.36    7.98
   4 -21   0   -0.94    3.87
  -4  21   0    1.24    4.93
   4 -21   0    4.60    4.84
  -4 -21   0    5.17    6.07
  -4 -21   0   -2.59    4.09
   4  21   0    1.09    4.35
   4  22   0  323.78   29.76
  -4  22   0  284.00   20.60
   4 -22   0  320.23   18.63
   4  22   0  318.57   20.41
   4 -22   0  311.47   20.70
  -4 -22   0  296.81   24.51
  -4 -22   0  327.82   16.46
  -4  22   0  335.51   21.51
   4  23   0   -5.37   10.70
   4 -23   0    4.35    4.48
  -4  23   0    5.35    5.62
  -4  23   0   -1.32    5.13
  -4 -23   0    5.48    7.08
  -4 -23   0    3.51    3.30
   4 -23   0    3.80    5.58
   4  24   0  337.20   33.43
  -4  24   0  324.61   22.48
   4 -24   0  325.23   18.06
   4 -24   0  343.57   22.73
  -4 -24   0  303.10   25.45
  -4 -24   0  329.77   17.26
  -4  24   0  397.03   24.42
  -4 -25   0   21.03    8.81
  -4  25   0   11.54    6.51
  -4 -26   0    1.94    7.08
  -4 -27   0    1.98    6.95
  -5   0   0   -1.01    1.51
  -5   0   0    0.53    2.61
  -5   0   0   -2.20    4.75
  -5  -1   0  873.90   30.02
  -5   1   0  913.66   28.01
  -5   1   0  868.33   26.13
  -5  -1   0  877.52   25.72
  -5  -1   0  870.80   31.85
  -5   1   0  895.83   36.65
  -5  -1   0  888.11   36.24
   5   1   0  849.38   36.86
   5  -1   0  880.25   25.81
   5   2   0   88.67    7.63
  -5   2   0   88.27    6.06
  -5  -2   0   96.90    8.76
  -5   2   0   83.48    6.17
  -5  -2   0   85.68   10.30
   5  -2   0   86.24    5.55
   5   2   0  111.80   12.46
  -5   2   0   90.60   11.03
   5   2   0   75.19    8.19
  -5  -2   0   77.50    8.37
   5   3   0 1870.85   56.26
  -5   3   0 1848.38   49.86
  -5  -3   0 1959.97   57.25
   5  -3   0 1916.37   56.83
   5   3   0 1836.99   53.15
   5   3   0 1888.57   63.34
  -5  -3   0 1899.30   61.12
  -5   3   0 1833.86   61.24
  -5  -3   0 1890.30   56.51
   5   4   0   96.15    9.43
  -5   4   0   90.90    6.63
  -5  -4   0  110.85   10.62
   5  -4   0   83.21    7.91
   5   4   0   98.58    8.12
  -5  -4   0   89.33   10.73
   5   4   0   93.00   11.53
   5  -4   0   97.78    8.85
   5   5   0  467.04   22.60
   5  -5   0  526.45   20.86
  -5   5   0  452.19   17.91
  -5  -5   0  542.60   25.44
   5   5   0  475.71   26.59
   5   5   0  501.77   20.42
   5  -5   0  488.12   18.90
   5   6   0  320.90   15.57
   5  -6   0  311.21   14.42
  -5  -6   0  343.52   20.32
  -5   6   0  288.67   13.60
   5  -6   0  279.11   14.65
   5   6   0  324.19   21.48
  -5   6   0  290.90   13.10
   5   6   0  324.13   18.23
   5  -7   0  816.49   28.65
   5  -7   0  824.07   28.08
  -5  -7   0  840.84   36.17
  -5   7   0  817.71   27.49
  -5   7   0  814.04   26.73
   5   7   0  808.00   37.50
   5   7   0  813.47   28.99
  -5  -8   0   35.31    4.05
  -5   8   0   24.09    6.79
  -5   8   0   29.32    4.45
   5   8   0   35.64    5.59
   5  -8   0   42.02    5.71
   5  -8   0   36.30    5.23
  -5  -8   0   46.48    8.61
  -5   8   0   32.29    4.78
   5   8   0   20.09    6.51
  -5  -9   0 4110.87  100.11
  -5   9   0 4332.17  110.52
   5  -9   0 4163.74  105.09
  -5  -9   0 4196.63  118.13
  -5  -9   0 4074.81  111.41
  -5   9   0 3829.37  103.53
   5   9   0 3963.14  118.78
   5   9   0 4173.81  106.19
  -5 -10   0   14.04    5.56
   5 -10   0    4.17    3.46
  -5 -10   0    5.91    5.90
  -5 -10   0   10.37    2.56
   5  10   0    8.91    3.83
  -5  10   0    8.42    4.04
  -5 -10   0    7.74    2.60
   5  10   0    3.16    5.36
   5 -10   0    5.96    8.14
  -5 -11   0  140.53   13.41
   5 -11   0  138.29   10.58
   5  11   0  147.87   16.36
  -5 -11   0  134.75    7.44
   5  11   0  133.84   10.70
  -5  11   0  118.20   10.66
   5 -11   0  128.56    5.97
  -5 -11   0  141.97    7.97
  -5 -11   0  142.68   15.89
   5 -11   0  144.69   18.68
   5 -12   0   37.99   11.07
   5  12   0   30.94    5.77
  -5  12   0   39.60    6.33
   5 -12   0   33.67    3.72
  -5 -12   0   26.50    8.70
  -5 -12   0   34.21    4.14
  -5 -12   0   32.78    3.48
  -5 -12   0   38.65    7.82
   5 -12   0   25.64    5.22
   5 -13   0  424.89   32.27
   5  13   0  555.02   24.08
  -5  13   0  548.01   24.24
   5 -13   0  481.41   17.49
  -5 -13   0  547.98   32.66
  -5 -13   0  476.20   17.91
   5 -13   0  545.28   23.52
  -5 -13   0  488.31   26.83
   5  14   0   -2.65    3.81
  -5  14   0    0.92    3.44
   5 -14   0    0.86    3.61
   5 -14   0    1.88    2.34
  -5 -14   0    1.82    6.41
  -5 -14   0   10.73    5.78
  -5 -14   0    1.36    2.22
   5 -14   0   -2.13    8.49
   5 -15   0  557.55   35.82
   5  15   0  525.60   24.37
  -5  15   0  476.98   23.89
  -5 -15   0  534.90   29.15
  -5 -15   0  539.74   33.55
   5 -15   0  489.91   23.46
   5 -15   0  486.93   19.57
  -5 -15   0  508.96   18.98
   5 -16   0   94.48   15.64
   5  16   0   93.53   10.28
  -5  16   0   82.39    9.98
   5 -16   0   88.50    7.98
  -5 -16   0  106.73   15.79
   5 -16   0  110.65   10.67
  -5 -16   0   76.91   12.06
  -5 -16   0   89.57    7.37
  -5  16   0   91.44   10.04
   5  17   0    2.98    4.57
  -5 -17   0    6.18    5.24
   5 -17   0   -1.96    4.12
  -5 -17   0   -2.05    7.46
   5 -17   0    2.08    2.99
  -5  17   0    1.05    4.31
  -5 -17   0    1.05    2.74
  -5  17   0    1.04    4.14
   5 -17   0    4.31    8.11
  -5 -18   0   12.87    7.86
   5  18   0   12.42    4.87
   5 -18   0    9.17    5.17
   5 -18   0    8.38    4.54
  -5  18   0    9.83    4.93
  -5 -18   0    8.21    3.34
  -5  18   0    7.69    5.06
  -5  19   0  771.43   33.32
   5  19   0  695.03   31.31
   5 -19   0  723.80   29.10
   5 -19   0  676.58   31.78
  -5 -19   0  747.10   38.20
  -5 -19   0  728.46   25.69
  -5  19   0  749.00   32.78
  -5  20   0   -1.20    4.35
   5  20   0   -2.24    8.67
   5  20   0    1.12    4.21
  -5  20   0    1.20    5.04
   5 -20   0   -1.78    3.74
  -5 -20   0    1.73    5.14
  -5 -20   0   -0.59    2.77
   5 -20   0    1.13    3.96
   5  21   0  583.40   38.85
  -5  21   0  563.97   29.03
   5 -21   0  550.40   27.28
   5  21   0  526.23   27.27
   5 -21   0  533.76   25.59
  -5 -21   0  562.01   22.02
  -5 -21   0  557.82   33.71
  -5  21   0  545.54   28.36
  -5  22   0   10.36    6.55
   5 -22   0    4.25    4.58
  -5  22   0    6.56    5.65
   5 -22   0    4.03    4.83
   5  22   0   -5.01   10.54
  -5 -22   0    3.80    3.26
  -5 -22   0    1.83    6.67
   5 -23   0   53.02    8.19
  -5 -23   0   62.05   12.15
  -5  23   0   31.51    8.10
   5  23   0   34.53   14.59
  -5  23   0   32.17    7.93
  -5 -23   0   45.48    6.21
  -5  24   0   15.21    7.00
  -5 -24   0    7.50    4.01
   5 -24   0   12.54    4.97
  -5  24   0   14.28    6.01
  -5 -24   0   24.96    9.72
  -5 -25   0  140.89   17.74
  -5 -26   0   15.91    8.57
  -6   0   0 1147.84   35.85
  -6   0   0 1053.21   31.52
  -6   0   0 1093.24   44.18
  -6   1   0  204.27   10.13
  -6  -1   0  214.15   10.04
  -6   1   0  172.93   15.98
  -6  -1   0  186.91   16.57
   6  -1   0  195.69    9.67
  -6  -1   0  200.15   12.84
  -6   1   0  223.65   11.88
  -6   2   0  100.47    6.98
  -6  -2   0   98.31    9.39
  -6   2   0   91.94   12.13
   6   2   0   93.38    8.47
  -6  -2   0  106.50    6.69
  -6  -2   0   99.96    9.85
   6   2   0  101.39   12.89
  -6  -2   0  110.83   12.76
   6   2   0   86.56    9.61
   6  -2   0   98.06    6.26
   6   3   0  199.23   12.72
  -6  -3   0  200.68   14.03
  -6   3   0  192.52   10.26
  -6  -3   0  195.50   14.05
   6  -3   0  209.42   13.87
   6  -3   0  206.76   15.03
   6   3   0  177.60   13.57
  -6   3   0  207.33   17.63
   6   3   0  183.74   17.46
  -6  -3   0  190.33   16.54
   6   4   0  188.35   12.30
  -6   4   0  174.97   10.07
   6  -4   0  180.37   12.71
  -6  -4   0  209.22   14.86
   6   4   0  211.71   14.81
  -6   4   0  177.88   16.38
   6   4   0  199.77   18.02
  -6  -4   0  165.80   15.74
   6  -4   0  184.84   13.13
  -6  -5   0    2.18    4.11
   6   5   0   -3.06    5.93
   6  -5   0    0.76    3.03
   6  -5   0    0.85    3.10
   6   5   0   -1.01    3.69
  -6   5   0    0.52    2.01
   6   5   0    1.46    2.38
  -6  -6   0 1097.43   42.05
  -6   6   0  971.33   31.97
   6   6   0 1027.36   45.35
   6   6   0  991.24   38.77
   6   6   0 1000.96   34.93
   6  -6   0 1032.57   35.10
  -6   7   0   19.19    3.66
   6   7   0   30.67    5.47
   6   7   0   30.52    8.29
   6  -7   0   23.29    4.87
   6  -7   0   24.65    4.64
  -6  -7   0   28.40    7.10
  -6   7   0   30.79    4.85
   6  -8   0  519.78   21.89
   6  -8   0  478.79   20.84
  -6  -8   0  481.60   27.51
  -6   8   0  498.26   20.43
   6   8   0  469.08   29.58
  -6   8   0  481.11   19.19
   6   8   0  464.42   21.51
   6  -9   0    8.04    3.77
  -6  -9   0   16.41    7.15
  -6  -9   0   13.88    5.65
  -6  -9   0   14.37    3.40
   6   9   0   14.65    4.72
   6   9   0    6.87    5.82
   6  -9   0    7.86    3.75
  -6   9   0    8.14    3.26
  -6   9   0   10.24    3.68
   6  10   0  876.19   32.87
   6 -10   0  937.97   32.82
  -6 -10   0  929.54   42.34
   6  10   0  940.85   44.54
  -6  10   0  829.42   31.12
  -6  10   0  881.69   30.71
  -6 -10   0  860.86   37.31
  -6 -10   0  884.90   28.42
  -6  11   0   36.29    5.98
  -6 -11   0   42.10   10.52
   6 -11   0   20.23    5.03
  -6 -11   0   18.81    6.38
  -6  11   0   25.61    7.74
  -6 -11   0   31.00    4.42
   6  11   0   37.52    6.44
   6 -11   0   34.27   11.97
  -6 -11   0   30.64    3.98
  -6  11   0   34.05    5.53
   6  11   0   31.75    9.95
  -6 -12   0  712.59   33.59
  -6  12   0  742.88   28.28
   6  12   0  721.75   40.03
  -6 -12   0  668.02   22.66
  -6 -12   0  681.18   22.56
   6  12   0  698.16   28.88
  -6  12   0  684.26   27.98
  -6 -12   0  684.84   37.47
   6 -12   0  723.89   28.80
   6 -12   0  621.40   40.88
  -6  12   0  718.60   32.55
  -6 -13   0    7.95    2.57
   6  13   0    2.03    6.02
   6  13   0    2.82    3.96
  -6  13   0    4.38    3.40
  -6 -13   0    3.72    6.78
  -6 -13   0    6.81    5.87
   6 -13   0   24.06   10.61
   6 -13   0    2.68    3.85
  -6  13   0    8.86    5.10
  -6 -13   0    6.78    2.76
   6  14   0   33.78   10.15
  -6 -14   0   21.39    9.53
  -6 -14   0   38.59    3.78
  -6  14   0   29.97    7.44
  -6 -14   0   28.48    7.96
   6 -14   0   34.60    6.68
   6  14   0   31.19    7.02
  -6 -14   0   38.61    4.62
   6 -14   0   45.84   12.85
   6  15   0  134.15   18.30
  -6 -15   0  155.94   18.92
  -6  15   0  143.89   13.48
  -6 -15   0  135.20   14.85
   6 -15   0  141.36   12.36
   6  15   0  164.09   13.22
  -6 -15   0  128.54    8.44
   6 -15   0  144.42   20.36
   6  16   0  169.31   20.82
   6  16   0  191.41   14.94
  -6 -16   0  157.61   19.89
  -6  16   0  191.31   15.53
  -6 -16   0  195.54   17.87
   6 -16   0  204.31   15.23
   6 -16   0  151.29   20.86
  -6 -16   0  184.87   10.39
   6 -17   0    7.41    2.66
  -6  17   0   14.40    6.07
  -6 -17   0   19.39    7.13
   6  17   0    2.38    8.07
  -6 -17   0    6.53    2.76
   6  17   0    8.63    5.27
   6 -18   0  539.91   20.15
  -6 -18   0  617.27   21.81
  -6 -18   0  620.36   34.26
  -6  18   0  590.75   28.57
   6  18   0  600.23   28.62
  -6  19   0   47.13    8.41
  -6  19   0   45.37    8.30
  -6 -19   0   42.82    5.61
   6 -19   0   30.96    4.79
  -6 -19   0   45.17   10.75
   6  19   0   43.76    8.15
   6  20   0    5.96    4.75
   6 -20   0    1.30    5.02
  -6  20   0    1.24    4.96
  -6 -20   0    4.43    2.90
   6 -20   0    4.12    3.32
  -6 -20   0   -3.58    8.25
  -6  20   0    3.66    5.62
   6  21   0   15.96    6.74
   6 -21   0   13.96    5.85
  -6  21   0    7.81    5.74
  -6 -21   0    9.75    3.33
   6 -21   0   12.17    4.05
  -6  21   0    5.05    5.04
  -6 -21   0   23.98    9.18
  -6  22   0  337.78   22.65
   6  22   0  373.43   32.11
  -6 -22   0  316.36   15.65
  -6  22   0  352.21   22.95
  -6 -22   0  348.36   26.92
   6 -22   0  320.60   21.71
   6 -23   0    8.30    4.99
  -6 -23   0   27.13   10.14
  -6 -24   0  193.41   20.78
  -6 -25   0   54.25   11.86
  -7   0   0   -0.73    3.31
  -7   0   0   -1.53    7.59
  -7   0   0    0.90    1.85
  -7   1   0  375.53   15.57
  -7  -1   0  401.02   15.52
  -7   1   0  380.87   25.64
  -7  -1   0  382.89   25.66
   7   1   0  386.44   19.42
   7  -1   0  370.16   14.95
  -7   1   0  404.82   18.07
  -7  -1   0  384.18   19.37
   7  -2   0    0.38    1.78
  -7   2   0    1.97    2.01
  -7  -2   0    2.95    1.98
  -7   2   0   -6.26    6.74
  -7  -2   0   -1.51    7.63
   7  -2   0    1.05    3.71
  -7  -2   0    2.71    3.40
   7   2   0    0.82    2.90
   7   3   0 1340.70   42.97
  -7   3   0 1276.63   37.90
   7  -3   0 1233.07   46.50
  -7  -3   0 1276.22   44.86
  -7  -3   0 1336.29   47.09
   7  -3   0 1303.43   45.43
  -7  -3   0 1248.14   36.17
   7   3   0 1198.03   45.42
  -7   3   0 1308.47   52.75
   7   3   0 1251.11   53.45
  -7  -3   0 1202.08   50.60
   7   4   0   12.53    4.23
  -7   4   0    8.77    2.97
   7  -4   0    8.69    4.63
  -7  -4   0    7.60    6.40
  -7  -4   0    8.67    4.78
  -7   4   0    3.24    6.28
   7   4   0    5.25    7.18
  -7  -4   0   11.14    5.24
   7  -4   0    6.91    4.26
   7   4   0   18.07    6.28
   7   5   0  248.85   15.28
  -7   5   0  231.67   12.62
   7  -5   0  232.43   15.21
  -7  -5   0  248.52   17.81
   7  -5   0  231.77   15.87
   7   5   0  250.42   21.96
  -7   5   0  196.92   18.87
   7   5   0  232.83   17.28
   7   6   0   56.95    7.51
  -7   6   0   59.92    6.45
   7  -6   0   60.48    7.90
   7   6   0   52.86    8.70
   7  -6   0   66.27    8.82
  -7  -6   0   57.49    9.47
   7   6   0   57.82   11.34
  -7   7   0  243.82   13.46
  -7  -7   0  223.24   18.30
   7   7   0  215.50   14.54
   7   7   0  190.19   19.61
   7  -7   0  237.47   16.24
   7  -7   0  228.51   14.77
   7   8   0    1.80    3.27
   7  -8   0   -0.83    4.04
  -7   8   0    1.39    2.92
  -7  -8   0    2.96    5.74
   7   8   0   -5.68    8.54
  -7  -9   0 2253.18   63.19
   7  -9   0 2324.57   67.04
  -7   9   0 2378.12   63.84
  -7   9   0 2344.38   65.90
  -7  -9   0 2288.56   78.39
   7   9   0 2344.90   84.09
   7   9   0 2323.30   68.68
  -7  -9   0 2296.28   74.64
   7  10   0  292.87   17.74
  -7 -10   0  273.43   14.08
   7  10   0  310.41   25.66
   7 -10   0  251.00   15.69
  -7 -10   0  346.51   24.72
  -7  10   0  298.21   16.42
  -7 -10   0  289.99   21.00
  -7  10   0  282.66   14.86
   7  11   0  443.94   23.09
   7 -11   0  504.17   23.09
  -7 -11   0  492.49   31.00
   7  11   0  502.67   33.56
  -7  11   0  465.70   21.99
  -7  11   0  465.29   20.72
  -7 -11   0  480.89   27.41
  -7 -11   0  445.45   18.86
  -7  12   0   12.31    4.39
  -7 -12   0   11.28    8.29
  -7 -12   0   30.12    8.42
   7 -12   0   19.53    5.25
  -7 -12   0   15.43    3.71
   7  12   0   17.05    5.74
   7 -12   0    7.75    9.40
  -7 -12   0    9.61    2.85
  -7  12   0   13.12    4.18
   7  12   0   15.12    8.13
  -7 -13   0  261.32   12.71
  -7 -13   0  273.46   21.02
   7  13   0  300.37   26.82
   7  13   0  275.87   17.88
  -7 -13   0  280.26   12.38
  -7  13   0  266.71   16.79
  -7 -13   0  238.15   23.29
  -7  13   0  245.83   15.59
   7 -13   0  246.64   27.62
   7 -13   0  261.00   16.95
  -7 -14   0    9.24    6.16
   7 -14   0    8.05    9.78
  -7 -14   0   16.65    3.47
  -7  14   0   11.66    4.86
   7  14   0   17.11    5.43
  -7  14   0   21.71    5.73
   7 -14   0   25.43    6.21
  -7 -14   0   18.40    3.55
  -7 -14   0   28.80    9.87
   7  14   0    9.30    9.02
  -7  15   0  701.00   30.61
  -7 -15   0  692.20   23.10
  -7 -15   0  669.51   21.20
   7  15   0  705.87   43.66
   7  15   0  721.17   31.62
  -7 -15   0  786.88   37.83
  -7  15   0  692.66   29.69
   7  16   0    3.40    4.26
  -7 -16   0    2.74    2.75
  -7  16   0    3.28    3.98
  -7  16   0    7.21    5.12
  -7 -16   0   -1.66    5.40
   7  16   0   -2.49    8.12
  -7  16   0    6.22    6.53
  -7  17   0  162.32   14.31
  -7  17   0  138.91   15.37
  -7 -17   0  139.11   15.98
  -7 -17   0  141.28    8.88
  -7  17   0  144.10   13.60
   7  17   0  162.26   21.76
   7  17   0  129.39   12.99
  -7 -18   0    3.55    6.24
  -7 -18   0    4.37    2.74
  -7  18   0    5.72    6.16
  -7  18   0    4.65    4.37
   7  18   0    7.98   10.01
   7  18   0    8.39    4.78
   7  19   0  327.40   31.75
  -7  19   0  356.76   24.00
  -7 -19   0  367.51   27.28
   7  19   0  329.89   21.94
  -7 -19   0  373.03   15.68
   7  20   0   -8.54   10.01
  -7  20   0   -1.41    5.61
   7  20   0   -2.53    4.76
  -7 -20   0    0.51    2.47
  -7 -20   0    3.76    6.85
  -7 -21   0  260.44   23.11
   7 -21   0  219.91   18.92
  -7  21   0  218.17   19.14
   7  21   0  253.33   28.45
  -7 -22   0    3.95    6.43
   7 -22   0   11.20    6.18
  -7 -23   0   -6.05    8.26
   7 -23   0   -1.35    4.90
  -8   0   0 1339.83   43.80
  -8   0   0 1221.01   53.88
   8   0   0 1324.44   38.59
  -8   0   0 1302.28   38.41
  -8   1   0   60.36    6.02
  -8  -1   0   64.97    8.48
  -8   1   0   56.03   12.05
   8   1   0   72.32    8.83
  -8  -1   0   64.88    5.90
   8  -1   0   49.48    8.88
   8  -1   0   52.64    5.39
   8   2   0  637.81   27.81
  -8  -2   0  639.11   22.15
   8  -2   0  632.08   36.43
  -8  -2   0  641.99   35.64
  -8   2   0  621.27   35.91
  -8  -2   0  630.16   28.51
  -8   2   0  640.78   23.25
   8  -2   0  643.66   30.40
  -8  -3   0    5.92    2.60
  -8  -3   0    2.19    4.24
  -8   3   0   -1.80    7.39
  -8  -3   0    6.84    7.71
   8   3   0    3.77    5.29
   8  -3   0   12.88    9.53
  -8   3   0    2.32    2.98
   8   3   0    7.56    3.98
   8  -3   0    1.20    4.22
   8   4   0   27.69    6.05
  -8  -4   0   33.04    4.09
  -8  -4   0   24.77    6.77
  -8   4   0   36.73    9.93
  -8  -4   0   15.44    8.09
  -8   4   0   23.81    4.56
   8   4   0   27.08    7.20
   8   4   0   11.90    8.15
   8  -4   0   32.44    7.17
   8  -4   0   37.58    7.73
   8   5   0   44.41    7.33
  -8  -5   0   51.22    5.19
  -8  -5   0   43.25    8.34
  -8   5   0   40.65    5.65
   8   5   0   39.73    8.86
   8  -5   0   49.36    7.97
   8  -5   0   47.69    8.26
  -8   5   0   42.99   10.59
   8   5   0   26.27    9.16
   8  -6   0  560.69   27.91
  -8   6   0  564.78   22.94
   8   6   0  554.84   29.93
  -8  -6   0  588.31   30.66
  -8   6   0  594.96   35.39
   8   6   0  571.97   36.22
   8   6   0  602.75   26.96
   8  -6   0  566.88   26.68
   8   7   0   41.86    7.14
   8  -7   0   53.60    7.95
  -8  -7   0   45.52    9.90
   8   7   0   31.38    9.88
  -8   7   0   40.36   10.42
   8  -7   0   46.27    8.14
  -8   7   0   38.03    5.88
   8  -8   0  257.30   16.62
  -8  -8   0  308.72   22.75
  -8   8   0  266.73   15.38
   8   8   0  274.22   17.59
   8   8   0  243.66   23.97
   8  -8   0  300.67   19.55
   8  -9   0   10.44    5.46
  -8  -9   0    8.50    5.96
   8   9   0    5.18    4.25
  -8   9   0   11.25    4.60
   8   9   0   -2.19    6.83
  -8  -9   0    3.34    6.27
   8  -9   0   13.68    5.35
   8  10   0  668.82   29.91
   8 -10   0  679.25   28.29
  -8 -10   0  729.05   35.15
   8 -10   0  669.28   31.36
  -8  10   0  607.91   26.70
  -8 -10   0  632.75   36.21
  -8 -10   0  686.85   26.25
   8  10   0  691.13   41.27
  -8 -11   0   30.54    5.39
   8  11   0   24.80    6.37
   8  11   0   34.78   11.55
  -8  11   0   39.33    6.49
  -8 -11   0   36.67    8.65
  -8 -11   0   26.21    9.00
   8  12   0 1029.24   53.06
  -8 -12   0  932.39   32.75
  -8 -12   0 1112.04   46.68
  -8  12   0  983.65   34.52
   8  12   0  942.07   38.23
   8 -12   0  836.53   52.85
  -8 -12   0 1160.97   51.56
  -8  12   0  980.66   36.76
  -8 -12   0  954.22   29.36
  -8 -13   0   12.40    3.84
   8  13   0   22.23   10.39
  -8 -13   0   16.28    3.44
  -8 -13   0   10.02    6.29
   8  13   0   12.51    5.36
  -8  13   0   13.83    4.85
  -8  13   0   23.87    6.28
  -8 -13   0   16.54    8.48
  -8  14   0   48.71    7.20
   8  14   0   43.31   12.71
  -8 -14   0   45.41    4.89
  -8 -14   0   37.36    9.36
   8  14   0   53.73    8.78
  -8  14   0   48.21    8.07
  -8 -14   0   42.37    5.52
  -8  15   0   20.55    5.65
   8  15   0   17.96    5.87
   8  15   0   23.63   11.32
  -8 -15   0   24.35    3.80
  -8 -15   0   24.76    4.04
  -8  15   0   19.82    5.88
  -8 -15   0   31.25    8.65
  -8 -16   0  328.40   25.05
   8  16   0  321.92   30.61
   8  16   0  290.85   20.10
  -8 -16   0  283.49   12.82
  -8  16   0  331.34   20.36
  -8  16   0  319.37   18.99
  -8 -16   0  286.51   11.66
  -8 -17   0   18.37    8.65
  -8  17   0   22.08    6.43
   8  17   0   13.93   10.81
  -8 -17   0   25.08    4.09
  -8  17   0   33.67    7.77
   8  18   0  562.42   41.82
  -8 -18   0  672.24   37.46
  -8  18   0  596.31   28.84
  -8  18   0  630.34   30.49
  -8 -18   0  565.91   20.54
  -8  19   0   -2.61    4.42
  -8 -19   0   -1.94    6.32
   8  19   0    2.96   10.02
  -8  19   0   -1.17    4.13
  -8  20   0    8.12    6.49
   8  20   0    3.04   10.70
  -8  20   0   11.10    5.44
  -8 -20   0   13.91    7.93
  -8 -21   0   44.75   11.52
   8 -22   0  109.57   14.55
  -9   0   0   -0.56    2.71
  -9   0   0    0.91    3.74
   9   0   0   -0.51    2.61
   9   1   0  213.85   15.85
   9   1   0  242.84   12.75
  -9  -1   0  233.42   16.37
   9  -1   0  222.35   11.02
  -9  -1   0  223.99   11.83
  -9   1   0  215.01   12.10
   9  -1   0  219.26   18.00
  -9  -1   0  214.85   21.75
   9  -2   0   -1.69    6.16
  -9   2   0    3.04    2.74
  -9  -2   0   -5.48    4.83
   9   2   0    5.30    4.57
  -9  -2   0    1.54    2.46
   9  -2   0   -2.63    5.80
  -9  -2   0  -11.48   12.59
  -9   2   0   -5.94   11.48
   9   3   0 1290.55   45.88
  -9  -3   0 1280.51   37.46
   9  -3   0 1217.39   49.05
  -9  -3   0 1301.75   47.64
  -9   3   0 1282.88   39.85
  -9   3   0 1135.78   54.78
  -9  -3   0 1270.46   56.18
   9  -3   0 1304.14   49.10
   9   4   0   50.57    8.31
  -9  -4   0   55.07    5.61
  -9  -4   0   54.94    9.91
   9  -4   0   52.96    9.69
  -9   4   0   49.02   13.08
  -9  -4   0   40.09   10.98
   9  -4   0   63.44    9.94
   9   4   0   62.58   10.93
  -9   4   0   57.26    6.70
   9   5   0  180.70   14.83
   9   5   0  188.50   21.85
  -9   5   0  205.62   21.65
  -9   5   0  187.58   12.41
   9  -5   0  205.10   16.30
  -9  -5   0  162.76   16.49
   9  -5   0  203.76   17.10
  -9  -5   0  201.04   10.71
   9   5   0  209.69   18.32
   9   6   0    4.42    4.02
   9  -6   0    4.47    4.92
   9  -6   0    2.58    4.19
  -9  -6   0    1.46    5.31
  -9   6   0    1.49    3.13
  -9  -6   0    2.28    2.39
   9   6   0   -1.52    5.53
   9   6   0    2.29    8.87
  -9   6   0    2.12    7.45
   9  -7   0  362.85   21.42
  -9   7   0  415.00   31.25
   9   7   0  416.45   32.63
  -9   7   0  424.18   20.00
  -9  -7   0  356.01   25.12
   9  -7   0  384.97   23.56
  -9  -7   0  378.69   15.56
   9   7   0  426.81   23.14
   9   8   0   14.76    5.77
   9  -8   0   28.18    6.74
   9   8   0   11.92    8.10
   9  -8   0   28.12    7.61
  -9  -8   0   24.81    8.24
  -9   8   0   28.41   10.88
  -9   8   0   23.14    5.35
   9   9   0  526.03   26.57
   9  -9   0  460.69   23.93
  -9   9   0  442.09   22.17
  -9  -9   0  541.75   32.33
   9  -9   0  535.26   27.98
   9   9   0  491.57   36.62
   9 -10   0  103.32   10.88
   9  10   0   92.18   16.90
  -9  10   0  111.64   10.64
  -9 -10   0   89.46   14.33
   9  10   0  107.95   11.82
  -9 -10   0  119.02   10.50
  -9 -10   0  134.82   15.18
   9 -10   0   93.86   12.06
  -9  11   0    7.68    4.24
   9  11   0    7.16    5.27
  -9 -11   0   14.57    4.63
   9 -11   0   14.57    6.23
  -9 -11   0    1.63    5.51
  -9 -11   0   11.78    7.61
   9  11   0    5.11    7.97
  -9  12   0    7.07    4.55
   9  12   0   -7.88   11.04
  -9 -12   0    0.42    2.28
  -9 -12   0   -1.67    5.67
   9 -12   0   -5.40    5.38
  -9 -12   0    2.34    3.36
  -9 -13   0  221.34   10.82
  -9  13   0  250.35   16.96
  -9 -13   0  238.45   20.94
  -9 -13   0  233.28   14.18
   9  13   0  237.63   26.16
  -9 -14   0   81.93    8.22
  -9 -14   0  114.24   15.50
  -9 -14   0   86.34    6.40
  -9  14   0   81.34   10.55
   9  14   0  108.35   18.93
  -9 -15   0  493.83   31.22
   9  15   0  480.02   38.34
  -9 -15   0  379.21   17.85
  -9  15   0  514.34   25.77
  -9 -15   0  417.37   15.90
  -9 -16   0    9.55    7.40
  -9  16   0   13.35    5.82
  -9 -16   0   14.12    3.27
   9  16   0    8.81    9.95
  -9 -16   0    9.60    3.23
  -9  16   0   10.41    4.88
   9  17   0   24.11   11.36
  -9  17   0   37.89    8.35
  -9 -17   0   51.21   11.88
  -9  17   0   32.19    7.18
   9  18   0    9.26   10.06
  -9  18   0   13.12    5.92
  -9 -18   0   16.27    8.12
  -9 -19   0  344.70   28.39
  10   0   0 1543.80   43.61
 -10   0   0 1528.62   45.43
  10  -1   0   35.43   11.43
 -10  -1   0   21.38    4.37
 -10   1   0   25.43    4.84
  10   1   0   18.56    4.39
 -10  -2   0  374.46   22.57
  10  -2   0  398.32   27.17
 -10  -2   0  347.47   16.01
 -10   2   0  369.82   17.47
  10   2   0  371.77   17.28
  10  -3   0  208.73   18.29
 -10  -3   0  214.25   17.45
 -10   3   0  217.44   13.15
 -10  -3   0  213.66   11.63
 -10  -4   0   93.55   12.37
  10  -4   0  106.45   12.93
 -10  -4   0  110.27    7.97
 -10   4   0   92.57    8.90
 -10  -5   0    9.30    3.06
 -10  -5   0   -1.45    6.11
  10  -5   0    5.13    5.12
 -10   5   0    5.40    3.63
 -10  -6   0  682.19   35.33
  10  -6   0  665.13   31.98
 -10   6   0  685.23   27.48
  10   6   0  600.91   41.22
 -10  -6   0  685.42   23.21
  10  -7   0    3.56    4.47
 -10   7   0    0.85    3.49
 -10  -7   0    1.65    5.58
  10   7   0   -5.12    9.62
 -10  -7   0    7.84    3.00
  10  -8   0    5.73    4.57
 -10  -8   0   13.98    7.53
 -10   8   0    7.15    4.03
  10   8   0   -2.61    8.51
 -10  -8   0    3.57    2.52
  10  -9   0   -1.11    4.99
 -10   9   0    0.94    3.64
 -10  -9   0    1.84    6.00
 -10  -9   0    4.35    2.42
 -10  -9   0    0.95    3.46
  10   9   0    8.02    9.06
 -10 -10   0  559.37   34.98
 -10  10   0  536.28   25.66
  10  10   0  598.93   42.15
 -10 -10   0  557.32   25.91
 -10 -10   0  564.86   19.74
 -10 -10   0  558.79   32.95
  10 -10   0  539.46   26.72
 -10  11   0   -1.03    3.74
  10  11   0   -2.79    9.46
 -10 -11   0    8.83    7.79
 -10 -11   0    1.86    3.80
 -10 -11   0    1.26    2.46
 -10 -12   0  475.70   30.81
 -10 -12   0  418.23   21.72
  10  12   0  440.51   37.48
 -10 -12   0  446.16   16.73
 -10  12   0  500.29   24.94
 -10 -13   0   86.13    9.36
 -10  13   0  121.00   12.41
 -10 -13   0  103.77    6.93
 -10 -13   0   92.11   14.34
 -10 -14   0   34.35    6.16
 -10  14   0   38.99    7.66
  10  14   0   36.09   13.59
 -10 -14   0   52.84   12.06
 -10 -15   0   -0.69    3.32
 -10  15   0   -1.23    4.31
  10  15   0   -3.08   10.84
 -10 -15   0   -3.88    6.57
 -10  16   0  128.84   13.81
 -10 -16   0  155.18   18.40
 -11   0   0   -1.98    3.66
  11   0   0   -4.82    9.33
  11  -1   0  228.74   22.99
 -11  -1   0  264.94   14.17
 -11   1   0  264.76   14.68
  11   1   0  275.98   13.26
  11  -2   0   -3.43    6.64
  11   2   0    1.20    2.70
 -11   2   0    6.51    3.79
 -11  -2   0    2.38    3.01
  11  -3   0  512.15   29.76
 -11  -3   0  487.58   27.69
  11   3   0  444.71   20.34
 -11   3   0  487.05   21.93
 -11  -3   0  499.51   19.80
 -11  -4   0   22.93    7.75
  11  -4   0   31.96    8.21
 -11   4   0   13.52    4.45
 -11  -4   0   26.54    4.58
 -11  -5   0  172.37   17.35
 -11  -5   0  168.20   10.18
 -11   5   0  168.71   12.68
  11  -5   0  205.92   17.76
 -11  -6   0    1.62    5.49
  11  -6   0   -2.69    5.06
 -11   6   0    3.50    3.59
 -11  -6   0    1.47    2.44
 -11  -7   0  226.43   21.22
  11  -7   0  193.45   16.70
 -11   7   0  189.13   13.81
 -11  -7   0  186.00   10.26
 -11   8   0   25.95    6.01
 -11  -8   0   21.82    8.56
  11  -8   0   21.14    7.68
  11   8   0   22.57   12.72
 -11  -8   0   16.09    3.57
  11   9   0  473.17   38.87
 -11  -9   0  542.73   26.32
  11  -9   0  486.85   26.65
 -11  -9   0  516.96   18.64
 -11   9   0  531.84   25.40
  11  10   0   11.81   11.10
 -11  10   0   -1.05    4.18
 -11 -10   0    1.07    4.39
 -11 -10   0    5.26    2.34
  11 -10   0    1.14    4.54
 -11  11   0   37.32    7.68
  11  11   0   27.21   11.74
 -11 -11   0   24.09    6.34
 -11 -11   0   32.13    4.02
 -11 -11   0   38.48   10.09
 -11  12   0    2.29    4.82
 -11 -12   0   12.12    5.11
 -11 -12   0   17.59    7.35
  11  12   0   -3.10   10.08
 -11 -13   0  103.45   15.57
 -11 -13   0  115.58   11.67
 -11  14   0    4.97    4.96
 -12   0   0  422.60   19.60
  12   0   0  415.27   32.27
 -12  -1   0   12.10    4.34
 -12   1   0    8.90    4.13
  12   1   0    2.65   10.87
  12  -1   0   13.53    8.13
 -12   2   0   76.35    8.46
 -12  -2   0   61.44    6.95
  12  -2   0   73.15   12.88
 -12  -3   0   17.00    4.40
 -12   3   0   13.90    4.50
  12  -3   0   24.39    8.52
 -12   4   0   59.10    7.95
 -12  -4   0   66.56    6.82
 -12  -5   0    3.24    2.74
 -12   5   0    0.90    3.78
  12  -5   0    4.49    6.90
 -12  -6   0  380.43   16.19
 -12   6   0  370.94   20.44
  12  -6   0  405.69   25.89
  12  -7   0    5.53    5.96
 -12   7   0    8.82    4.70
 -12  -7   0    5.69    2.75
  12  -8   0   46.47    9.30
 -12   8   0   38.83    7.31
 -12  -8   0   40.14    8.38
 -12   9   0    1.07    4.38
 -12  -9   0    1.21    4.96
 -12  10   0   91.58   11.06
 -12 -10   0  122.84   12.75
 -12  11   0    3.49    5.01
 -12 -11   0    3.48    5.23
 -12  12   0  361.47   22.44
 -12 -12   0  383.49   22.38
  13   0   0   -4.21    8.63
 -13   0   0   -2.26    4.25
  13   1   0  126.99   19.38
  13  -1   0  143.32   17.89
 -13   1   0  155.44   12.04
 -13  -1   0  138.03   10.76
  13   2   0   11.18   10.18
 -13  -2   0   15.54    4.46
 -13   2   0   16.67    5.15
  13  -2   0   16.04    8.04
 -13   3   0  359.59   19.73
  13  -3   0  426.22   28.58
 -13   4   0    9.14    5.02
  13  -4   0   16.41    7.72
 -13   5   0   27.67    6.38
  13  -5   0   40.99    9.97
 -13   6   0    3.98    4.49
 -13   7   0   49.94    8.58
 -13  -7   0   85.50   11.71
 -13   8   0    9.77    4.57
 -13  -8   0    6.75    5.53
 -13   9   0  124.55   12.79
 -13  -9   0  133.00   14.44
 -13  10   0   35.35    8.10
  14   1   0   -2.23    8.89
  14   2   0  107.32   18.48
 -14   6   0  494.47   25.76
 -14   7   0   40.52    8.35
   0   0   1    0.70    0.68
   0   0   1    0.53    0.93
   0   0  -1    0.89    0.65
   0   0   1    0.27    0.69
   0   1   1 1647.66   39.44
   0   1  -1 1637.64   39.07
   0   1  -1 1586.83   40.17
   0  -1   1 1594.01   40.15
   0   1   1 1648.85   39.91
   0   2   1 2034.93   50.54
   0  -2   1 2086.11   49.12
   0   2   1 2018.36   49.38
   0   2  -1 2064.04   50.75
   0   2  -1 2070.00   48.31
   0   3   1    6.02    1.27
   0   3   1    8.05    2.58
   0  -3   1    8.76    2.44
   0   3  -1    9.04    1.47
   0   3   1    7.62    2.28
   0   3  -1    8.31    2.71
   0   4  -1 3023.66   74.88
   0   4   1 3005.43   74.66
   0   4   1 2930.37   75.68
   0  -4   1 3024.38   74.96
   0   4  -1 3035.93   70.35
   0   4   1 2952.17   70.65
   0   5   1 4894.73  113.81
   0   5   1 4897.33  118.44
   0   5   1 4771.22  120.23
   0   5  -1 4889.07  118.28
   0   6  -1   13.59    3.27
   0   6  -1   11.79    2.45
   0  -6  -1    5.99    1.84
   0  -6   1    9.09    3.05
   0   6   1    7.11    3.16
   0   6   1   10.48    1.99
   0  -7   1  981.22   31.29
   0  -7  -1 1052.32   34.04
   0   7  -1 1029.31   32.02
   0   7  -1 1011.25   30.19
   0   7   1  985.14   35.23
   0  -7  -1 1039.07   25.18
   0   7   1 1024.47   28.43
   0  -7  -1 1009.10   28.23
   0  -8   1 2074.34   56.08
   0   8  -1 2084.19   57.12
   0   8  -1 2014.09   54.93
   0   8   1 2053.15   53.19
   0  -8  -1 2032.83   59.51
   0   8   1 2062.24   62.40
   0  -8  -1 2098.87   49.36
   0  -8  -1 2019.10   52.73
   0  -9   1  466.93   18.95
   0   9  -1  481.99   19.94
   0   9  -1  474.91   18.51
   0   9   1  479.92   17.10
   0  -9  -1  471.30   21.96
   0   9   1  472.72   24.03
   0  -9  -1  479.19   13.97
   0  -9  -1  469.92   16.74
   0 -10   1 2885.21   76.70
   0  10  -1 2862.55   78.06
   0  10  -1 2950.14   76.60
   0 -10   1 2801.46   74.56
   0  10   1 3051.92   74.50
   0 -10  -1 2812.97   81.95
   0  10   1 2898.23   86.26
   0 -10  -1 2952.72   69.84
   0 -10  -1 2907.06   73.68
   0 -11  -1  547.87   19.34
   0  11   1  550.50   19.88
   0  11  -1  511.47   21.06
   0 -11   1  495.32   19.54
   0 -11  -1  526.02   25.33
   0  11   1  531.11   28.30
   0 -11   1  547.01   21.53
   0 -11  -1  518.19   15.94
   0 -12  -1  178.16   10.37
   0  12   1  192.03   11.11
   0 -12   1  197.69   11.27
   0  12  -1  203.35   12.51
   0  12   1  213.76   18.11
   0 -12   1  224.27   12.57
   0 -12  -1  206.27    8.49
   0  13   1  668.56   34.86
   0 -13   1  627.14   24.23
   0 -13  -1  599.81   18.85
   0  13   1  623.97   23.26
   0 -13   1  651.13   23.54
   0  13  -1  599.34   24.66
   0 -13  -1  627.58   22.57
   0 -13  -1  588.33   29.22
   0  14   1 1821.71   67.90
   0 -14   1 1774.06   53.06
   0 -14  -1 1840.56   46.82
   0  14  -1 1756.56   54.53
   0  14   1 1816.07   52.60
   0 -14  -1 1848.03   62.06
   0 -14   1 1851.51   52.40
   0 -14  -1 1826.31   51.60
   0 -15  -1   89.94    7.91
   0 -15   1   88.41    8.06
   0 -15  -1   84.21    5.55
   0 -15   1   97.83    8.90
   0  15  -1   87.03    9.11
   0  15   1   82.13    7.94
   0 -15  -1   74.04   11.22
   0  15   1   90.43   14.41
   0 -16  -1  529.64   29.24
   0 -16  -1  520.50   17.39
   0  16   1  542.27   22.79
   0 -16   1  558.15   22.92
   0  16   1  534.63   34.60
   0 -16   1  515.87   21.78
   0 -16  -1  502.90   21.26
   0 -17   1  654.51   25.56
   0 -17  -1  654.19   25.26
   0 -17  -1  668.34   33.90
   0 -17  -1  636.84   20.45
   0  17   1  615.53   26.07
   0 -17   1  675.71   26.29
   0  17   1  607.59   39.42
   0 -18  -1   24.53    4.99
   0 -18  -1   11.58    2.74
   0 -18   1   15.89    4.62
   0 -18   1   15.60    4.43
   0  18   1    2.39    9.81
   0  18   1   20.22    5.32
   0 -18  -1   12.28    6.77
   0 -19  -1   91.19   13.17
   0  19   1   82.43   17.57
   0 -19  -1   79.99    5.88
   0 -19   1  100.64    9.38
   0 -19  -1   89.42    8.91
   0  19   1   76.99    8.92
   0 -19   1   97.97    9.39
   0 -20   1  439.77   20.37
   0  20   1  447.52   36.96
   0 -20  -1  409.36   27.65
   0 -20   1  397.72   20.02
   0 -20  -1  426.30   20.45
   0  20   1  416.47   21.67
   0 -20  -1  435.89   15.18
   0 -21  -1   25.60    3.41
   0 -21   1   29.40    5.84
   0  21   1   11.82   11.80
   0  21   1   25.19    6.06
   0 -21  -1   27.63    9.20
   0  21   1   16.99    5.26
   0 -21   1   23.48    5.65
   0 -21  -1   23.18    5.58
   0 -22  -1  177.47    8.40
   0  22   1  144.94   24.57
   0 -22  -1  173.64   18.56
   0  22   1  169.14   14.04
   0 -22  -1  171.71   13.01
   0 -22   1  176.40   12.56
   0 -22   1  150.84   17.11
   0  22  -1  174.57    8.42
   0  23   1  139.32   13.00
   0  23  -1  113.45    6.36
   0 -23   1  117.40   10.37
   0  23   1   97.13   21.74
   0 -23  -1  103.70   15.59
   0  24   1   48.61    8.76
   0 -24   1   45.57    7.07
   0  24   1   60.37   18.91
   0 -25   1   19.76    5.03
   0  25   1   26.25   14.54
   0 -26   1  225.23   13.88
   0  26   1  228.45   33.09
   1 -26   1  126.73   10.76
  -1  26   1  138.83   14.32
   1 -25   1   72.81    8.20
  -1  25   1   50.90   19.20
  -1  25   1   81.48   10.83
   1 -24   1   69.68    8.22
  -1  24   1   66.54   10.12
   1 -23   1  316.04   23.85
  -1  23   1  257.06   18.02
   1 -23   1  255.20   15.61
  -1 -23  -1  276.84   16.37
  -1  23   1  249.90   32.40
  -1  22   1  119.04   23.49
  -1 -22  -1  162.32   18.75
   1 -22   1  121.93   15.07
  -1  22   1  130.15   12.76
   1 -22   1  146.58   11.66
  -1 -22  -1  151.82   11.66
   1 -21   1   23.01    5.32
   1 -21   1   23.67    5.67
  -1 -21  -1   29.58    9.37
  -1  21   1   19.59    5.92
  -1 -21  -1   16.90    4.59
  -1  21   1   16.09   10.49
  -1 -20  -1  102.96    6.86
  -1 -20  -1   94.74    9.08
   1 -20   1  101.17    9.85
   1 -20   1   92.66    9.43
  -1  20   1   80.27    9.72
  -1 -20  -1  114.44   15.19
  -1  20   1   97.46   19.75
  -1  19   1  401.24   36.13
  -1 -19  -1  443.09   29.07
   1 -19   1  416.21   20.56
  -1 -19  -1  418.10   15.51
  -1  19   1  400.51   21.06
  -1 -19  -1  423.38   19.24
   1 -19   1  379.43   19.63
   1 -18   1   54.63    7.53
  -1  18   1   67.33   16.64
  -1 -18  -1   57.25    6.99
   1 -18   1   55.71    7.19
  -1 -18  -1   51.25    4.88
  -1  18   1   44.41    7.00
  -1 -18  -1   73.04   13.02
   1 -17   1 1046.65   34.85
  -1 -17  -1 1036.86   33.04
   1 -17   1 1017.22   35.75
  -1 -17  -1 1071.48   45.77
  -1 -17  -1 1023.46   29.09
  -1  17   1  971.03   35.22
  -1  17   1 1021.80   54.70
   1  17  -1  930.43   24.19
  -1 -16  -1  183.14   17.30
   1  16  -1  153.40    6.36
   1 -16   1  145.80   10.67
  -1 -16  -1  150.14   10.07
   1 -16   1  147.82   11.56
   1  16  -1  158.82   13.01
  -1 -16  -1  143.51    7.98
  -1  16   1  161.00   11.66
  -1  16   1  150.70   20.56
   1  16  -1  142.24    5.46
  -1 -15  -1  377.19   24.72
   1 -15   1  374.58   17.66
  -1 -15  -1  384.12   16.50
   1 -15   1  353.74   18.29
   1  15  -1  351.31   19.20
  -1 -15  -1  353.17   13.69
  -1  15   1  414.62   18.79
  -1  15   1  350.26   28.89
   1  15  -1  362.55   10.74
   1 -14   1  394.95   19.26
   1  14  -1  408.62   20.42
  -1  14   1  409.47   30.08
  -1 -14  -1  396.23   16.73
   1 -14   1  438.82   18.62
  -1 -14  -1  391.14   14.23
  -1  14   1  386.98   18.15
   1  14  -1  394.24   11.40
  -1 -14  -1  412.57   25.04
   1 -13   1  466.86   25.34
   1  13  -1  440.40   20.94
   1 -13   1  449.48   20.44
  -1  13   1  441.51   30.46
  -1 -13  -1  448.09   17.54
   1 -13   1  435.68   18.84
  -1 -13  -1  444.82   15.24
  -1  13   1  462.95   19.41
  -1 -13  -1  468.18   26.20
   1  13  -1  449.83   12.50
   1  12  -1   70.04    7.72
   1 -12   1   61.88    7.14
   1 -12   1   41.86    7.64
  -1  12   1   55.09   10.94
  -1 -12  -1   54.09    5.23
  -1 -12  -1   55.61    4.31
  -1  12   1   63.13    6.31
   1  12  -1   61.10    3.02
  -1 -12  -1   71.67   10.30
   1 -11   1 2158.54   61.63
   1  11  -1 2165.57   61.82
  -1  11   1 2111.73   74.69
  -1 -11  -1 2133.53   68.13
   1 -11   1 2246.26   68.30
  -1  11   1 2184.84   58.89
  -1 -11  -1 2142.08   56.77
  -1 -11  -1 2210.16   54.35
  -1 -10  -1  191.03    7.94
  -1 -10  -1  190.44   14.96
  -1  10   1  225.34   18.60
   1  10  -1  183.62   11.64
   1 -10   1  184.84   11.79
   1 -10   1  182.67   14.14
  -1  10   1  194.91   10.40
  -1 -10  -1  183.53    9.16
  -1  -9  -1   31.81    3.49
  -1   9   1   28.24    3.83
   1   9  -1   28.20    4.80
   1  -9   1   28.69    4.88
  -1   9   1   20.80    6.95
   1  -9   1   36.76    6.95
  -1  -9  -1   34.29    3.00
   1  -8   1 1386.55   46.24
  -1   8   1 1505.77   51.83
   1   8  -1 1401.92   41.69
   1  -8   1 1481.46   42.77
  -1   8   1 1423.41   39.07
  -1  -8  -1 1400.00   37.43
  -1  -8  -1 1426.37   35.95
  -1   7   1 1852.11   47.81
  -1  -7  -1 1861.96   46.09
   1   7  -1 1957.30   50.95
   1  -7   1 1918.92   55.82
   1  -7   1 1989.36   52.24
  -1   7   1 1941.13   60.16
  -1  -6  -1 2034.78   50.75
  -1   6   1 2061.10   52.55
   1  -6   1 2086.89   56.50
  -1   6   1 2142.07   63.75
   1  -6   1 2201.32   60.76
   1  -6   1 2095.34   53.44
   1   6  -1 2117.89   55.36
   1   5  -1 1692.13   46.33
   1  -5   1 1766.39   44.74
  -1   5   1 1753.49   45.26
  -1   5   1 1721.73   43.82
  -1  -5  -1 1724.02   42.03
  -1   5   1 1676.95   52.84
   1  -5   1 1789.59   51.28
   1   4  -1 2564.58   63.59
  -1   4   1 2418.70   68.83
   1  -4   1 2572.65   68.34
  -1   4   1 2533.97   61.91
  -1  -4  -1 2554.51   62.00
  -1  -4  -1 2469.23   61.77
   1  -4   1 2592.15   61.87
  -1   4   1 2524.88   61.17
  -1  -4  -1 2578.06   58.98
   1  -3   1  534.58   15.91
  -1   3   1  560.95   15.87
  -1   3   1  544.20   16.09
  -1  -3  -1  546.30   19.11
   1   3  -1  518.70   17.21
   1  -3   1  518.72   20.26
  -1  -2  -1  781.70   23.44
   1   2  -1  751.79   21.82
  -1   2   1  762.01   19.44
   1  -2   1  754.01   20.21
   1  -1   1 1980.33   47.03
  -1   1   1 2020.70   47.51
  -1   1   1 1867.65   49.76
   1   1  -1 1943.67   48.86
  -1   1   1 2030.04   47.39
   1   0   1  193.02    7.82
  -1   0   1  186.55    7.80
  -1   0   1  196.58    7.26
  -1   0   1  206.85    7.32
   1   0  -1  213.52    9.76
  -1   0  -1  195.80    7.55
   1   0   1  186.03    7.27
   1   1   1 1958.42   48.69
  -1  -1   1 1941.45   48.59
   1  -1  -1 2001.02   48.48
   1   1   1 1884.33   47.71
  -1  -1   1 1978.58   48.06
   1  -1  -1 1919.06   48.87
   1   2   1  811.79   25.13
   1  -2  -1  851.35   24.01
  -1  -2   1  796.64   23.31
   1   2   1  854.38   22.30
   1   2   1  859.13   23.02
   1   3   1  518.18   15.76
   1   3   1  523.45   18.50
   1   3   1  539.56   16.01
   1  -3  -1  527.23   13.94
   1   4   1 2687.54   69.63
   1   4   1 2690.39   62.77
   1  -4  -1 2733.73   65.89
   1   4   1 2613.01   65.12
   1   5   1 1766.21   45.79
   1   5   1 1843.44   51.06
   1   5   1 1789.20   44.04
  -1   5  -1 1802.71   46.91
   1   5   1 1840.30   43.75
   1  -5  -1 1820.01   47.32
   1  -6  -1 2162.88   55.69
   1   6   1 2087.01   53.07
  -1   6  -1 2103.02   54.69
   1   6   1 2105.44   51.81
   1   6   1 2123.64   50.98
  -1  -6   1 2081.16   55.29
   1  -7  -1 1955.59   52.36
   1   7   1 1871.42   47.65
  -1   7  -1 1868.63   50.59
  -1  -7   1 1795.90   49.04
   1   7   1 1896.19   46.54
  -1  -7   1 1934.24   51.25
   1   7   1 1919.52   48.66
   1  -8  -1 1383.14   41.14
   1  -8  -1 1339.83   35.07
   1   8   1 1358.51   36.90
   1   8   1 1377.35   36.53
  -1   8  -1 1338.60   39.35
  -1  -8   1 1371.99   37.81
  -1  -8   1 1323.27   39.14
   1   8   1 1349.91   35.05
   1  -9  -1   36.31    3.30
   1   9   1   29.80    3.24
  -1   9  -1   30.16    4.56
  -1  -9   1   31.58    4.06
   1   9   1   24.24    3.39
   1  -9  -1   23.92    4.86
   1   9   1   32.72    3.81
  -1  -9   1   36.72    4.89
   1  -9  -1   35.84    4.22
   1   9   1   28.97    5.99
   1  10   1  202.48   14.78
   1 -10  -1  179.12    9.88
  -1 -10   1  195.03   11.02
   1 -10  -1  177.47   12.45
   1  10   1  172.09    9.11
   1  10   1  189.40    8.81
   1 -10  -1  186.84    8.27
  -1 -10   1  172.19    9.63
  -1  10  -1  172.97   11.07
   1  10   1  193.82    9.70
   1  11   1 2147.88   68.57
   1 -11  -1 2111.67   58.38
  -1 -11   1 2201.74   60.10
   1 -11  -1 2123.57   64.28
   1  11   1 2261.35   57.36
  -1 -11   1 2116.85   58.29
   1  11   1 2233.68   58.04
  -1  11  -1 2232.47   61.33
   1 -11  -1 2216.82   55.09
   1  11   1 2136.77   56.17
  -1  12  -1   58.47    6.72
  -1 -12   1   69.91    6.49
   1  12   1   58.76    5.80
   1 -12  -1   68.37    8.73
   1  12   1   69.56    5.98
   1  12   1   49.90    8.74
   1  12   1   65.94    5.64
   1 -12  -1   65.51    4.90
  -1 -12   1   64.76    6.63
   1 -12  -1   62.33    6.16
   1  13   1  427.32   25.78
   1 -13  -1  408.47   14.63
  -1 -13   1  437.29   18.82
   1 -13  -1  390.49   21.73
   1  13   1  439.30   16.80
   1  13   1  398.29   16.15
  -1 -13   1  412.70   17.50
  -1  13  -1  382.68   19.06
   1  13   1  430.24   17.96
   1 -13  -1  398.93   17.57
   1 -14  -1  392.42   14.50
  -1 -14   1  407.40   18.41
   1  14   1  419.37   26.60
   1  14   1  424.34   18.16
  -1  14  -1  413.15   20.11
  -1 -14   1  413.04   17.85
   1 -14  -1  395.22   22.57
   1  14   1  389.32   16.27
   1 -14  -1  367.80   17.42
   1  14   1  424.37   16.87
   1 -15  -1  374.23   14.30
  -1 -15   1  428.00   19.02
   1  15   1  377.80   26.48
  -1  15  -1  388.91   20.11
  -1 -15   1  417.04   18.05
   1  15   1  392.98   18.11
   1 -15  -1  356.91   22.02
   1  15   1  389.05   16.45
   1 -15  -1  409.54   18.38
   1  15   1  396.71   16.67
   1 -16  -1  126.85    7.52
  -1 -16   1  145.96   10.74
   1  16   1  141.09   17.35
  -1  16  -1  154.52   12.32
   1  16   1  148.62   10.90
   1 -16  -1  116.41   13.20
   1 -16  -1  141.13   10.44
  -1 -16   1  147.86   10.37
   1  16   1  161.97   10.16
   1 -17  -1 1051.33   30.36
  -1 -17   1 1079.62   35.98
   1  17   1  969.88   49.45
   1 -17  -1 1072.63   43.80
  -1  17  -1 1044.13   38.95
   1  17   1  972.64   35.59
   1  17   1 1167.70   34.55
   1 -17  -1 1073.93   36.19
  -1 -17   1  994.53   34.80
   1  18   1   58.32   12.90
  -1 -18   1   47.40    6.55
   1 -18  -1   61.93   10.49
  -1  18  -1   51.64    8.44
   1  18   1   41.52    6.91
   1 -18  -1   60.98    7.63
  -1 -18   1   54.60    7.08
   1 -18  -1   58.46    5.06
   1  18   1   57.60    6.81
   1  19   1  383.15   31.60
   1 -19  -1  422.17   26.37
   1  19   1  469.38   18.78
   1 -19  -1  422.37   20.55
  -1 -19   1  411.16   19.63
   1 -19  -1  404.51   15.03
  -1 -19   1  392.94   19.44
  -1  19  -1  405.13   22.46
   1  19   1  400.57   20.43
  -1 -20   1  128.17   10.44
  -1 -20   1  124.22   10.45
   1 -20  -1  113.75   10.54
   1  20   1  134.06    9.39
   1 -20  -1  107.99   13.86
   1 -20  -1  113.55    6.81
   1  20   1   88.17   16.95
  -1  20  -1  113.29   12.01
   1  20   1  110.62   10.70
   1  21   1   25.97    4.59
   1 -21  -1   27.37    8.58
  -1 -21   1   18.51    4.81
   1 -21  -1   19.66    5.27
   1 -21  -1   22.12    3.19
  -1 -21   1   29.62    5.73
   1  21   1   32.50   12.48
   1 -22  -1  119.85   11.28
  -1 -22   1  129.98   11.18
   1  22   1  118.92   20.98
   1 -22  -1  132.66    7.07
  -1 -22   1  150.03   11.15
  -1 -22   1  152.44   17.49
   1 -22  -1  135.61   15.87
   1  23   1  257.55   30.54
  -1 -23   1  257.11   15.11
   1 -23  -1  243.03    9.68
   1 -23  -1  251.67   22.17
   1  24   1   82.69   19.23
   1 -24  -1   82.44   13.57
   1 -24  -1   65.38    4.20
  -1 -24   1   76.65    8.23
   1  25   1   91.62   21.59
  -1 -25   1  102.73    9.47
  -1 -26   1  130.16   10.45
  -2 -29  -1   53.27   11.74
  -2 -28  -1   66.71   12.11
  -2 -27  -1   32.84    9.22
  -2  26   1  254.87   19.40
   2 -26   1  226.13   14.55
  -2  25   1   50.38    9.16
   2 -25   1   49.95    7.39
   2 -24   1   91.41   13.36
  -2 -24  -1   84.03    8.87
  -2  24   1   79.27   10.71
   2 -24   1   85.69    9.46
  -2  23   1  126.74   13.26
   2 -23   1  153.95   16.54
  -2  23   1  134.18   25.70
  -2 -23  -1  130.59   10.79
   2 -23   1  149.05   12.28
  -2  22   1  141.34   13.31
   2 -22   1  106.13   13.47
  -2  22   1  111.85   22.95
  -2 -22  -1  149.07   11.14
   2 -22   1  127.75   11.50
   2 -21   1   15.41    6.20
  -2 -21  -1   23.54    5.00
  -2  21   1   23.59    6.32
   2 -21   1   19.07    5.42
  -2  21   1   16.78   12.22
  -2 -20  -1  721.32   39.95
   2  20  -1  695.12   31.31
  -2  20   1  660.52   29.65
   2 -20   1  691.71   29.14
   2 -20   1  655.56   28.05
  -2 -20  -1  696.34   26.15
  -2  20   1  608.74   47.60
  -2 -19  -1  229.62   21.90
   2  19  -1  226.92   16.68
   2 -19   1  232.61   15.88
  -2  19   1  234.20   15.94
  -2 -19  -1  255.27   13.73
   2 -19   1  224.50   14.76
  -2  19   1  243.97   29.71
   2  18  -1    3.13    4.27
  -2  18   1    3.65    4.29
   2 -18   1    2.76    3.36
  -2 -18  -1    1.79    6.06
   2 -18   1    5.69    3.82
  -2 -18  -1    2.46    2.89
  -2  18   1    5.80   10.56
  -2  17   1  290.25   29.98
  -2 -17  -1  291.44   23.45
   2  17  -1  286.29   17.87
   2 -17   1  267.50   16.64
  -2  17   1  255.22   16.11
   2 -17   1  289.56   22.45
  -2 -17  -1  258.37   13.45
   2 -17   1  277.22   15.84
   2 -16   1  912.57   41.62
  -2  16   1  861.45   32.70
   2  16  -1  923.29   35.01
   2 -16   1  886.61   34.16
   2 -16   1  943.68   32.68
  -2 -16  -1  913.88   29.58
  -2  16   1  782.26   48.43
  -2 -16  -1  856.37   42.14
   2 -15   1   44.09    6.80
   2  15  -1   43.53    6.80
  -2 -15  -1   41.13    9.34
  -2 -15  -1   43.45    5.13
  -2  15   1   41.91    6.32
  -2  15   1   41.21   12.73
   2 -15   1   45.30    9.66
   2 -14   1  998.16   43.60
  -2  14   1 1078.83   35.74
  -2 -14  -1 1084.87   32.24
  -2 -14  -1 1140.89   46.68
  -2  14   1 1046.74   52.98
   2 -14   1 1000.43   37.09
   2  14  -1  983.07   36.59
   2 -13   1   23.62    5.35
  -2  13   1   24.36    4.87
  -2 -13  -1   28.42    3.92
  -2 -13  -1   31.37    8.06
   2 -13   1   30.99    7.83
  -2  13   1   18.94    9.51
   2  13  -1   23.59    4.88
   2 -12   1   71.19    8.10
  -2 -12  -1   68.05    5.66
  -2  12   1   65.78    6.64
   2  12  -1   58.91    7.19
   2 -12   1   59.48    9.38
  -2  12   1   58.42   12.24
   2 -11   1  272.31   19.15
   2 -11   1  271.75   15.85
   2  11  -1  281.46   15.09
  -2  11   1  250.89   22.20
  -2 -11  -1  291.48   11.92
  -2  11   1  268.56   13.52
   2 -10   1 1230.59   45.50
   2  10  -1 1189.54   37.72
  -2 -10  -1 1192.40   32.76
   2 -10   1 1122.10   35.50
  -2  10   1 1180.16   35.53
  -2  10   1 1145.87   49.71
   2   9  -1   46.66    5.72
  -2  -9  -1   50.58    4.10
  -2   9   1   38.86    4.57
   2  -9   1   40.53    4.87
   2  -9   1   38.76    7.57
  -2   8   1 1461.88   41.02
  -2  -8  -1 1485.33   38.23
   2  -8   1 1496.80   41.60
   2  -8   1 1504.62   51.77
   2   8  -1 1461.46   43.24
  -2  -8  -1 1470.89   44.01
  -2   8   1 1495.52   44.08
   2  -7   1  104.12   11.33
  -2  -7  -1  100.02    7.74
  -2  -7  -1  106.13    6.28
  -2  -7  -1   95.24    9.88
  -2   7   1  128.18    8.80
   2  -7   1  121.32    7.45
  -2   7   1  111.73    6.95
  -2  -7  -1  111.62    5.34
   2   7  -1  111.29    8.06
   2   6  -1  355.65   14.95
   2  -6   1  348.08   20.17
  -2  -6  -1  384.80   18.94
  -2  -6  -1  352.07   15.24
  -2   6   1  364.26   15.51
  -2  -6  -1  355.51   13.05
  -2  -6  -1  374.90   11.10
  -2   6   1  366.05   13.64
   2  -6   1  349.14   13.61
  -2   5   1  775.12   26.22
   2   5  -1  835.66   26.21
   2  -5   1  793.60   32.23
  -2  -5  -1  865.81   30.29
  -2  -5  -1  834.84   26.06
  -2  -5  -1  843.21   24.07
  -2  -5  -1  829.31   20.99
  -2   5   1  817.91   24.33
   2  -5   1  858.37   24.60
   2   4  -1  298.97   12.47
  -2  -4  -1  295.58   14.80
  -2   4   1  293.33    9.19
  -2   4   1  271.70   10.90
  -2  -4  -1  305.60   11.35
   2  -4   1  295.63   11.01
   2  -3   1  123.81    5.90
   2   3  -1  110.58    6.82
  -2  -3  -1  114.29    6.17
  -2   3   1   97.60    5.82
   2  -3   1  118.81    4.64
  -2  -3  -1  123.29    8.51
   2   2  -1 8016.58  189.03
   2  -2   1 8135.55  186.56
  -2  -2  -1 8169.10  192.10
   2   1  -1  591.74   19.05
  -2   1   1  621.88   18.92
   2  -1   1  645.83   16.87
  -2  -1  -1  631.04   20.98
  -2   0  -1  176.97    6.00
   2   0   1  182.41    5.81
  -2   0   1  185.72   10.29
   2   0   1  176.50    9.97
  -2   0   1  188.11    8.11
  -2   0   1  188.00    8.62
  -2  -1   1  642.43   18.75
   2  -1  -1  594.62   21.14
  -2   1  -1  540.66   16.06
   2   1   1  589.95   18.82
   2   1   1  603.13   21.43
  -2  -1   1  643.59   21.51
  -2  -1   1  606.68   19.44
   2  -1  -1  600.42   18.73
   2  -2  -1 8119.07  189.98
   2   2   1 8233.52  188.90
  -2  -2   1 8071.42  190.12
   2   2   1 8130.44  192.30
  -2  -2   1 8126.09  191.82
   2  -2  -1 8311.11  188.48
  -2  -2   1 7640.09  188.14
   2   3   1  120.80    6.99
   2  -3  -1  118.88    7.54
   2   3   1  110.96    8.28
   2   4   1  371.26   14.40
   2   4   1  375.28   12.49
   2  -4  -1  382.26   15.00
  -2   4  -1  382.82   11.38
   2  -4  -1  341.10   13.02
   2   5   1  873.90   24.74
  -2   5  -1  926.96   23.98
   2   5   1  883.81   24.68
   2  -5  -1  853.26   25.84
  -2   6  -1  363.29   12.36
   2  -6  -1  386.00   13.24
   2   6   1  367.11   12.50
  -2  -6   1  343.35   14.49
   2   6   1  352.63   12.58
   2  -7  -1  127.30    7.41
   2   7   1  121.01    6.22
   2   7   1  128.26    6.71
  -2  -7   1  117.89    8.05
  -2   8  -1 1441.82   41.31
  -2  -8   1 1392.17   39.20
   2   8   1 1398.22   37.31
   2  -8  -1 1412.18   40.56
  -2  -8   1 1491.71   41.71
   2   8   1 1466.52   38.31
   2   8   1 1415.73   37.39
   2   9   1   43.50    4.12
  -2   9  -1   39.59    5.12
  -2  -9   1   40.54    4.51
   2  -9  -1   48.70    6.00
   2   9   1   40.35    3.75
   2   9   1   41.75    4.09
  -2  -9   1   38.88    5.21
  -2 -10   1 1146.79   34.14
  -2  10  -1 1133.08   36.22
   2  10   1 1133.49   32.77
   2  10   1 1162.31   31.56
   2 -10  -1 1187.41   37.00
  -2 -10   1 1164.08   36.02
   2  10   1 1152.29   32.91
  -2 -11   1  297.65   13.55
  -2  11  -1  333.61   15.94
   2  11   1  283.22   12.65
   2 -11  -1  316.35   16.16
  -2 -11   1  301.66   14.78
   2  11   1  282.32   12.56
   2  11   1  292.87   11.43
   2  12   1   75.47    6.16
  -2 -12   1   75.42    7.27
   2  12   1   62.66    4.76
  -2  12  -1   75.58    7.91
  -2 -12   1   77.96    6.76
   2  12   1   74.57    6.37
   2 -12  -1   69.78    5.97
   2 -12  -1   81.27    7.27
   2 -12  -1   55.49    7.58
   2 -13  -1   28.43    5.89
   2  13   1   29.85    4.27
   2 -13  -1   32.18    4.44
   2  13   1   31.58    7.76
   2  13   1   33.56    4.55
  -2 -13   1   31.57    4.66
  -2  13  -1   35.67    5.84
  -2 -13   1   32.76    5.17
   2 -13  -1   37.20    5.24
   2  13   1   30.91    3.43
   2 -14  -1 1054.51   35.43
  -2 -14   1 1058.34   35.32
   2 -14  -1 1049.36   32.35
   2  14   1 1086.23   33.47
   2 -14  -1 1011.32   38.64
  -2 -14   1 1071.22   34.03
  -2  14  -1 1045.40   37.08
   2  14   1 1153.07   46.33
   2  14   1 1064.30   29.88
  -2 -15   1   44.00    5.73
   2 -15  -1   66.17    9.11
   2  15   1   41.44    4.14
  -2  15  -1   42.59    6.67
   2  15   1   34.67    8.95
   2 -15  -1   50.65    6.54
   2  15   1   52.65    6.02
   2 -15  -1   48.48    5.40
  -2 -15   1   59.70    6.88
  -2 -16   1  904.76   31.75
   2 -16  -1  852.95   36.33
   2 -16  -1  901.97   32.27
  -2 -16   1  904.81   30.75
  -2  16  -1  894.31   34.27
   2  16   1  889.60   42.92
   2 -16  -1  840.76   27.89
   2  16   1  890.40   30.28
   2  16   1  874.46   25.57
  -2 -17   1  274.89   15.10
   2 -17  -1  238.29   14.87
   2 -17  -1  254.72   12.22
   2  17   1  251.58   14.09
   2 -17  -1  270.62   18.99
  -2 -17   1  259.37   14.17
  -2  17  -1  235.99   16.12
   2  17   1  238.55   22.40
   2  17   1  244.75   10.21
  -2  18  -1    7.27    5.08
   2  18   1    2.90    1.79
  -2 -18   1    4.55    3.84
   2 -18  -1    6.81    2.74
   2 -18  -1    5.07    3.46
   2 -18  -1   10.21    5.75
   2  18   1    6.25    3.39
   2  18   1    4.05    7.61
  -2 -18   1    3.48    3.27
  -2  19  -1  222.95   16.49
   2  19   1  231.98   23.80
   2 -19  -1  217.54   14.85
  -2 -19   1  265.87   15.17
   2  19   1  243.71    9.50
   2 -19  -1  240.12   11.51
  -2 -19   1  260.56   14.68
   2  19   1  224.40   14.03
   2 -19  -1  227.87   18.72
  -2  20  -1  681.23   31.06
  -2 -20   1  666.27   26.57
   2 -20  -1  661.86   21.75
   2  20   1  678.54   42.06
   2 -20  -1  661.09   33.46
   2 -20  -1  705.61   28.70
   2  20   1  631.51   18.37
  -2 -20   1  608.64   25.61
  -2  21  -1    9.60    5.98
   2 -21  -1    2.97    5.41
  -2 -21   1   24.24    8.59
   2 -21  -1   22.22    5.75
   2  21   1   20.26   10.11
  -2 -21   1   20.20    5.28
  -2 -21   1   17.28    4.74
   2 -21  -1   20.63    3.41
  -2 -22   1  123.61   10.52
   2  22   1  141.44   21.24
  -2 -22   1  114.34   10.16
   2 -22  -1  101.50    6.78
  -2  22  -1  109.95   12.47
   2 -22  -1  143.55   15.77
  -2  23  -1  160.91   15.01
  -2 -23   1  120.63   10.72
   2 -23  -1  136.11    7.32
   2 -23  -1  157.39   16.75
   2  23   1  125.39   21.45
   2 -24  -1   69.95   12.12
  -2 -24   1   77.23    8.46
   2 -24  -1   64.44    4.65
   2  24   1   43.64   14.73
   2 -25  -1   38.08   10.07
   2  25   1   29.91   14.68
  -2 -25   1   47.83    6.87
  -2 -26   1  207.03   13.44
  -3 -29  -1  263.59   23.22
  -3 -28  -1   19.69    8.75
  -3 -27  -1   17.68    9.11
  -3 -26  -1   88.81   13.84
  -3  26   1   86.69   12.14
   3 -25   1  108.58   10.92
  -3 -25  -1  112.78   14.96
   3 -25   1  130.62   15.58
  -3  25   1  127.85   14.05
   3 -24   1   26.44    6.00
   3 -24   1   41.42    9.25
  -3 -24  -1   41.74   10.32
  -3  24   1   32.24    7.70
  -3 -24  -1   36.12    6.13
  -3  23   1  287.52   21.60
  -3  23   1  283.05   19.90
   3 -23   1  310.88   18.59
   3 -23   1  286.16   21.27
  -3 -23  -1  290.85   15.77
   3  23  -1  261.53   19.60
  -3 -23  -1  300.55   23.37
  -3 -22  -1   29.03    5.20
   3  22  -1   37.23    8.19
   3 -22   1   19.02    7.02
   3 -22   1   34.38    6.82
  -3  22   1   29.39    7.11
  -3  22   1   23.28    7.53
  -3 -22  -1   31.52    9.62
  -3 -21  -1   81.20    7.88
   3 -21   1   70.92    9.36
  -3  21   1   93.33   11.97
   3 -21   1   75.03   10.45
  -3  21   1   71.82    9.92
   3  21  -1   74.55   10.37
  -3 -21  -1   47.24   10.06
  -3  20   1  271.35   20.13
   3 -20   1  262.60   17.70
   3  20  -1  295.50   19.47
  -3 -20  -1  237.62   23.37
  -3 -20  -1  330.14   15.48
   3 -20   1  269.89   19.24
  -3 -20  -1  287.72   21.47
  -3  20   1  308.21   19.02
  -3  19   1  131.59   13.62
  -3 -19  -1  162.36   10.56
   3 -19   1  171.49   12.96
   3  19  -1  145.58   13.57
   3 -19   1  153.70   13.30
  -3 -19  -1  168.56   19.44
   3 -19   1  133.36   17.37
  -3 -19  -1  190.27   17.14
  -3  19   1  183.09   14.19
   3  18  -1    6.34    4.45
   3 -18   1    9.32    4.87
  -3  18   1    8.09    5.32
  -3 -18  -1    7.68    7.22
   3 -18   1    5.33    6.88
  -3 -18  -1    7.93    3.37
  -3  18   1    4.83    3.86
  -3 -18  -1    4.04    4.91
  -3  17   1  328.89   18.62
  -3 -17  -1  331.29   21.81
  -3  17   1  326.06   20.48
   3 -17   1  320.59   24.73
  -3 -17  -1  349.46   15.44
   3 -17   1  333.72   20.07
   3  17  -1  342.73   19.88
  -3 -17  -1  354.35   26.67
  -3  16   1  288.55   16.65
   3 -16   1  282.91   18.06
   3  16  -1  258.46   16.78
  -3 -16  -1  286.21   19.60
  -3  16   1  259.03   17.49
   3 -16   1  302.89   23.61
  -3 -16  -1  283.32   13.26
  -3 -16  -1  273.41   22.97
  -3  15   1  139.20   11.12
   3  15  -1  137.55   11.89
  -3 -15  -1  169.05   14.37
  -3 -15  -1  114.88   15.45
   3 -15   1  141.08   16.55
  -3  15   1  134.23   12.26
  -3 -15  -1  137.78    8.66
   3 -15   1  161.90   13.24
  -3  14   1  128.55   11.72
   3 -14   1  155.49   12.91
  -3 -14  -1  141.65   13.12
  -3 -14  -1  142.17    8.44
  -3  14   1  143.07   10.94
   3  14  -1  137.49   11.41
   3 -14   1  130.96   15.56
   3 -13   1  491.79   20.95
  -3 -13  -1  527.22   18.07
  -3  13   1  487.83   21.27
  -3 -13  -1  501.76   24.70
  -3  13   1  485.37   23.56
   3 -13   1  439.28   28.29
   3  13  -1  525.73   23.27
   3  12  -1   23.14    5.00
  -3 -12  -1   26.36    5.76
  -3  12   1   17.00    4.76
  -3 -12  -1   24.40    3.43
   3 -12   1   27.14    4.66
  -3  12   1   25.90    4.94
   3 -12   1   24.37    7.32
   3  11  -1 1317.81   42.55
   3 -11   1 1348.93   53.09
  -3  11   1 1323.48   43.68
  -3 -11  -1 1345.50   36.45
  -3  11   1 1378.17   41.14
   3 -11   1 1366.41   40.98
  -3 -11  -1 1291.88   44.57
  -3 -10  -1  716.98   28.77
  -3 -10  -1  743.05   22.04
  -3  10   1  759.66   25.94
   3 -10   1  713.91   25.61
   3 -10   1  689.52   35.36
  -3  10   1  778.32   28.90
   3  10  -1  790.22   27.99
  -3 -10  -1  691.65   33.77
   3   9  -1  166.91   10.89
   3  -9   1  164.99   16.16
  -3  -9  -1  164.60   11.70
  -3   9   1  161.30    9.78
   3  -9   1  153.63    9.71
  -3   9   1  174.03   11.71
  -3  -9  -1  183.77   15.26
  -3  -9  -1  157.99    8.49
  -3  -9  -1  174.32    7.66
  -3   8   1  183.64   11.89
   3   8  -1  204.54   11.84
   3  -8   1  177.90   16.47
  -3  -8  -1  193.69   15.59
   3  -8   1  211.71   10.83
  -3   8   1  187.05   10.37
  -3  -8  -1  187.76   12.09
  -3  -8  -1  179.41    9.22
  -3  -8  -1  193.60    7.70
   3   7  -1 3556.29   90.38
   3  -7   1 3296.28  101.60
  -3  -7  -1 3691.59   98.39
  -3  -7  -1 3566.97   91.59
   3  -7   1 3461.98   87.70
  -3   7   1 3460.06   87.78
  -3  -7  -1 3539.98   86.53
  -3  -7  -1 3550.01   82.91
  -3   7   1 3453.39   91.09
   3   6  -1  630.31   22.67
  -3   6   1  614.00   23.42
  -3  -6  -1  634.07   27.24
  -3  -6  -1  636.15   23.65
  -3  -6  -1  608.79   20.26
  -3  -6  -1  637.38   16.82
   3  -6   1  618.95   20.70
   3  -5   1 1004.70   26.92
   3   5  -1  974.55   30.74
  -3   5   1  974.18   31.95
  -3  -5  -1  970.67   24.26
  -3  -5  -1  991.58   28.75
  -3   5   1  999.38   30.43
  -3  -5  -1  949.95   31.37
   3  -5   1  997.65   28.52
  -3  -5  -1 1036.15   35.76
   3  -4   1  478.11   15.28
  -3  -4  -1  468.57   20.96
   3   4  -1  481.90   18.34
  -3   4   1  492.66   20.24
  -3  -4  -1  495.01   16.92
  -3   4   1  512.04   18.13
   3  -4   1  502.63   16.30
  -3  -3  -1  265.53   13.99
  -3   3   1  257.98   11.44
   3  -3   1  263.75    9.93
   3   3  -1  239.79   11.52
  -3   3   1  244.76   15.03
   3  -3   1  247.06    9.99
  -3  -2  -1 1631.81   45.84
   3  -2   1 1536.18   41.90
   3   2  -1 1575.94   43.08
   3  -2   1 1475.57   39.66
  -3  -2  -1 1602.57   37.13
  -3   1   1  496.91   21.24
  -3  -1  -1  552.36   19.64
   3  -1   1  512.57   17.75
   3  -1   1  497.27   14.74
  -3   1   1  482.16   17.78
  -3  -1  -1  492.59   13.52
  -3   0   1 1396.15   42.84
   3   0   1 1392.59   38.96
   3   0   1 1340.15   34.01
   3   0   1 1383.61   39.29
  -3   0   1 1331.15   38.83
  -3   0  -1 1396.77   33.97
  -3   1  -1  595.75   16.93
   3   1   1  578.01   21.03
  -3  -1   1  592.35   23.68
   3   1   1  608.69   24.42
  -3  -1   1  575.86   21.08
   3   1   1  591.51   20.64
   3  -2  -1 1714.67   45.78
   3   2   1 1611.70   47.73
   3  -2  -1 1707.39   48.54
  -3   2  -1 1699.72   42.74
   3   2   1 1729.33   47.03
  -3  -2   1 1645.19   47.35
  -3  -2   1 1686.31   50.27
   3   2   1 1711.25   51.39
  -3  -2   1 1646.14   45.68
   3  -2  -1 1704.97   45.06
   3   3   1  244.25   14.79
  -3  -3   1  249.61   14.39
  -3  -3   1  255.53   13.15
   3   3   1  242.70   12.09
   3  -3  -1  256.81   12.67
  -3   3  -1  257.38   10.19
   3  -3  -1  268.03   11.63
  -3  -4   1  537.29   21.45
   3   4   1  537.85   20.19
   3   4   1  514.66   23.26
   3  -4  -1  537.06   20.37
  -3   4  -1  541.88   17.88
   3  -5  -1 1069.86   32.81
  -3   5  -1 1026.25   30.45
   3   5   1 1034.97   36.97
   3   5   1 1034.05   29.89
   3  -5  -1 1041.95   30.61
  -3  -5   1  966.67   33.88
   3   5   1 1022.05   32.82
   3  -6  -1  598.87   20.89
  -3   6  -1  625.78   19.51
   3  -6  -1  618.67   22.53
   3   6   1  615.38   20.14
  -3  -6   1  577.05   21.77
  -3   7  -1 3512.30   86.56
   3   7   1 3563.14   87.46
  -3  -7   1 3481.70   90.30
   3  -7  -1 3560.84   88.91
   3  -8  -1  176.64   10.29
  -3   8  -1  187.28    9.49
   3   8   1  191.12    9.69
  -3  -8   1  187.63   11.07
   3  -8  -1  182.83    8.60
  -3  -8   1  184.51    5.97
   3  -9  -1  152.14    8.54
  -3  -9   1  158.47   10.30
   3   9   1  146.29    8.74
  -3   9  -1  159.85    8.98
   3 -10  -1  757.74   25.18
  -3 -10   1  745.08   24.67
  -3 -10   1  756.82   27.17
  -3  10  -1  769.09   25.42
   3  10   1  762.42   25.10
   3 -11  -1 1322.92   40.33
   3  11   1 1393.61   39.71
  -3 -11   1 1405.51   39.60
  -3  11  -1 1450.28   40.71
  -3 -11   1 1330.06   41.99
   3 -12  -1   18.17    4.17
  -3  12  -1   24.17    4.75
  -3 -12   1   23.42    4.20
  -3  12  -1   18.94    4.04
   3  12   1   28.71    4.27
  -3 -12   1   22.53    4.79
  -3 -13   1  461.69   20.30
  -3  13  -1  486.54   21.53
  -3 -13   1  440.83   18.19
   3  13   1  453.37   18.48
   3 -13  -1  419.86   20.09
  -3 -14   1  130.26   10.18
  -3 -14   1  108.93    8.43
  -3  14  -1  114.62   10.32
   3  14   1  125.65    9.20
   3 -14  -1  134.25   10.90
   3  15   1  133.32    9.86
   3 -15  -1  156.41   11.53
  -3  15  -1  151.74   12.12
  -3 -15   1  145.66    9.94
   3 -15  -1  142.02   10.20
   3 -15  -1  125.05   11.26
  -3 -15   1  147.71   10.99
  -3 -16   1  296.36   16.10
   3 -16  -1  272.82   14.56
   3  16   1  268.49   14.75
   3 -16  -1  238.78   15.36
  -3 -16   1  271.76   14.31
  -3  16  -1  270.46   17.06
   3 -16  -1  269.01   17.30
   3  16   1  283.08   22.66
  -3 -17   1  314.70   17.26
   3 -17  -1  334.84   18.49
   3 -17  -1  322.84   16.09
   3  17   1  336.55   17.01
   3 -17  -1  342.98   20.33
   3  17   1  303.52   24.63
  -3 -17   1  326.59   16.25
  -3  17  -1  354.17   19.90
   3 -18  -1    3.74    2.75
   3  18   1    9.91    3.73
  -3 -18   1    5.65    3.64
   3 -18  -1    2.25    5.51
  -3 -18   1   14.28    4.19
   3  18   1    1.96    7.60
   3 -18  -1    5.51    3.96
  -3  18  -1    4.25    4.24
  -3 -19   1  164.45   12.20
   3 -19  -1  179.89   15.51
  -3 -19   1  188.32   12.25
   3 -19  -1  180.46   13.86
   3 -19  -1  156.24   10.58
   3  19   1  164.45   12.33
  -3  19  -1  155.35   13.90
   3  19   1  174.57   20.33
  -3 -20   1  310.12   17.10
  -3 -20   1  282.47   15.45
   3 -20  -1  280.22   17.87
   3  20   1  284.63   16.62
   3 -20  -1  280.11   14.00
   3 -20  -1  269.90   19.43
  -3  20  -1  240.45   17.95
   3  20   1  294.47   26.83
  -3 -21   1   77.40    8.26
   3  21   1   58.51   13.66
   3 -21  -1  100.11   12.35
  -3  21  -1   59.25    9.58
   3  21   1   72.71    8.82
  -3 -21   1   81.80    8.93
   3 -21  -1   76.18    6.89
   3 -22  -1   34.99    4.74
   3  22   1   36.02    6.93
   3  22   1   36.55   13.46
  -3 -22   1   23.25    5.92
  -3  22  -1   34.90    7.63
   3 -22  -1   40.71    8.78
  -3 -22   1   36.96    6.65
   3 -23  -1  285.84   12.58
   3  23   1  281.80   29.44
   3 -23  -1  249.86   20.60
  -3  23  -1  319.28   20.49
  -3 -23   1  288.53   16.72
  -3 -23   1  297.54   16.72
  -3  23  -1  271.40   20.13
  -3  24  -1   39.63    8.19
   3  24   1   41.68   14.29
  -3  24  -1   37.63    8.22
  -3 -24   1   34.28    6.54
   3 -24  -1   37.33    4.18
   3 -24  -1   41.07    9.94
   3  25   1  127.00   23.29
  -3  25  -1  128.15   14.60
  -3 -25   1  119.65   10.94
  -3  25  -1  130.24   13.90
   3 -25  -1  130.87   15.31
  -3 -26   1   97.58    9.78
  -4 -28  -1   20.11    8.60
  -4 -27  -1   28.98   10.38
  -4 -26  -1  215.94   20.64
  -4  25   1   18.19    6.85
   4 -25   1   22.46    6.23
  -4 -25  -1   14.03    7.01
   4 -24   1  109.43   13.05
  -4  24   1   65.83   10.58
  -4 -24  -1   83.27    8.24
   4 -24   1   72.81    9.83
  -4 -24  -1   99.64   14.11
  -4  23   1   77.68   12.01
   4 -23   1   79.41   11.27
  -4  23   1   93.80   11.69
  -4 -23  -1   82.97    8.12
  -4 -23  -1   85.60   13.44
   4 -23   1  111.79   11.84
  -4 -22  -1  120.84   15.66
   4 -22   1  130.09   13.36
  -4  22   1  117.99   13.03
  -4  22   1  178.11   16.72
  -4 -22  -1  137.96   10.02
   4  22  -1  139.04   14.40
   4 -22   1  146.31   13.75
  -4  21   1   54.04    8.99
   4 -21   1   62.29    9.60
  -4  21   1   70.96   10.81
  -4 -21  -1   57.31    6.45
   4 -21   1   67.80    9.85
  -4 -21  -1   41.13    9.72
   4  21  -1   44.73    8.60
   4  20  -1  548.92   28.20
   4 -20   1  518.78   27.08
  -4 -20  -1  530.27   21.05
   4 -20   1  552.00   27.14
  -4  20   1  563.44   27.36
  -4 -20  -1  563.10   31.47
  -4  20   1  522.87   28.62
   4 -19   1  162.19   14.63
   4  19  -1  151.38   14.09
  -4  19   1  149.11   13.42
  -4 -19  -1  147.03    9.59
   4 -19   1  146.37   13.23
  -4 -19  -1  142.86   15.35
  -4  19   1  151.41   14.43
   4 -18   1  135.98   13.26
   4  18  -1  126.41   12.65
  -4  18   1  136.42   12.26
   4 -18   1  132.81   17.49
  -4 -18  -1  133.69   17.77
  -4  18   1  126.02   13.00
  -4 -18  -1  140.51    9.21
  -4 -18  -1  153.80   15.26
   4 -17   1  253.75   23.22
   4  17  -1  268.36   17.97
   4 -17   1  294.28   19.65
  -4 -17  -1  292.39   13.57
  -4  17   1  302.72   19.74
  -4 -17  -1  276.40   20.18
  -4  17   1  326.90   18.66
   4  16  -1  199.66   15.21
   4 -16   1  225.30   16.89
   4 -16   1  242.15   14.89
  -4 -16  -1  227.27   11.18
  -4  16   1  215.54   16.19
  -4 -16  -1  224.48   17.64
  -4  16   1  199.76   14.40
  -4  15   1  175.91   12.82
  -4 -15  -1  153.28   14.37
   4 -15   1  130.43   17.44
   4  15  -1  173.10   13.44
  -4  15   1  146.41   13.14
  -4 -15  -1  169.09    9.21
   4 -15   1  146.64   11.63
  -4 -14  -1  547.39   18.80
   4 -14   1  548.44   23.24
  -4  14   1  490.01   22.74
  -4  14   1  528.78   25.63
   4 -14   1  510.15   32.62
   4  14  -1  564.72   25.32
  -4 -14  -1  570.83   27.95
  -4 -13  -1  229.07   10.39
  -4  13   1  238.98   14.30
   4 -13   1  254.20   14.38
  -4  13   1  252.96   16.30
   4 -13   1  236.94   21.60
  -4 -13  -1  222.86   16.43
  -4 -13  -1  287.13   22.47
   4  13  -1  233.25   15.15
   4 -12   1  178.97   18.91
  -4 -12  -1  189.26    8.82
   4 -12   1  175.26   11.59
  -4  12   1  178.37   11.82
   4  12  -1  190.45   13.08
  -4 -12  -1  173.01   13.75
  -4 -12  -1  179.74   17.60
  -4  12   1  184.41   13.55
  -4  11   1  630.59   26.59
   4  11  -1  615.92   25.69
   4 -11   1  650.11   36.12
  -4 -11  -1  587.55   31.97
  -4  11   1  630.05   24.06
   4 -11   1  652.94   24.23
  -4 -11  -1  591.64   18.87
  -4 -11  -1  644.88   27.89
  -4 -11  -1  585.13   20.54
  -4 -10  -1  566.46   17.52
   4  10  -1  614.04   24.58
  -4  10   1  591.99   25.08
   4 -10   1  530.26   32.63
  -4  10   1  529.34   21.72
   4 -10   1  606.62   22.63
  -4 -10  -1  557.28   19.83
  -4 -10  -1  574.50   25.62
  -4 -10  -1  571.19   30.77
  -4  -9  -1  111.69    5.65
  -4   9   1   97.79    9.44
   4  -9   1  101.93   14.12
  -4  -9  -1  111.33   10.15
   4   9  -1   89.55    8.59
   4  -9   1   98.08    7.82
  -4  -9  -1  112.16    7.37
  -4  -9  -1  114.79   12.90
   4   8  -1  946.65   32.83
  -4   8   1  963.43   34.34
  -4  -8  -1 1031.70   40.91
  -4  -8  -1 1030.82   35.48
   4  -8   1  986.54   30.97
  -4  -8  -1  958.75   25.64
  -4  -8  -1  953.66   29.61
   4   7  -1 1059.97   34.89
  -4   7   1 1081.39   36.58
  -4  -7  -1 1046.36   27.14
  -4  -7  -1 1089.20   36.77
  -4   7   1 1043.21   33.86
  -4  -7  -1 1051.69   31.75
  -4  -7  -1 1104.45   41.42
   4  -7   1 1065.49   32.45
   4   6  -1  216.06   12.30
  -4   6   1  221.52   15.52
   4  -6   1  208.32   10.49
  -4  -6  -1  196.69   10.30
  -4   6   1  209.91   11.62
  -4  -6  -1  203.96   15.14
  -4  -6  -1  211.44   13.27
   4  -6   1  212.38    9.88
  -4   5   1  804.83   27.10
   4  -5   1  841.87   25.14
   4  -5   1  823.16   25.58
   4   5  -1  802.17   28.09
  -4   5   1  831.31   33.94
  -4  -5  -1  861.23   26.31
  -4  -5  -1  767.96   29.25
  -4  -5  -1  884.32   33.32
   4  -4   1 2762.43   69.48
   4   4  -1 2800.09   73.14
   4  -4   1 2651.00   68.98
   4  -4   1 2808.79   69.88
  -4   4   1 2755.35   71.62
   4  -3   1   51.67    5.96
   4   3  -1   68.90    6.39
  -4  -3  -1   60.61    3.22
  -4   3   1   50.48    4.89
   4  -3   1   68.39    5.00
   4  -3   1   62.07    5.32
  -4  -3  -1   59.11    7.21
  -4   3   1   59.75    3.35
  -4   2   1 2880.39   83.01
  -4  -2  -1 2952.38   69.65
  -4   2   1 2925.74   74.20
   4  -2   1 2998.79   72.46
  -4  -2  -1 2941.87   79.25
   4  -2   1 2997.60   74.84
   4   2  -1 2941.60   76.43
  -4   1   1 1322.28   39.87
   4  -1   1 1308.27   34.87
   4  -1   1 1349.79   40.53
  -4  -1  -1 1339.80   33.38
  -4  -1  -1 1283.76   40.19
   4  -1   1 1354.62   38.63
  -4   1   1 1313.44   44.87
   4   0   1  550.15   21.65
  -4   0   1  569.17   21.75
   4   0   1  571.72   21.30
  -4   0  -1  568.11   16.63
  -4   0  -1  616.70   21.96
  -4   0   1  540.27   25.03
  -4  -1   1 1357.76   40.01
   4   1   1 1317.20   39.55
   4   1   1 1261.71   39.10
   4  -1  -1 1173.15   38.12
  -4  -1   1 1256.32   43.47
   4   1   1 1281.33   44.41
  -4   1  -1 1284.48   33.51
   4  -2  -1 2886.28   82.43
   4  -2  -1 3136.67   78.99
   4   2   1 2893.95   79.96
  -4   2  -1 2998.98   73.41
   4  -2  -1 2957.65   75.90
   4   2   1 3020.33   85.74
  -4  -2   1 2997.45   84.10
   4   2   1 3012.58   79.45
  -4  -2   1 3142.67   80.56
   4  -3  -1   65.90    7.12
  -4   3  -1   54.40    4.61
   4  -3  -1   55.58    5.44
   4   3   1   72.64    8.82
  -4  -3   1   66.37    8.52
   4   3   1   48.08    5.99
  -4  -3   1   66.18    7.09
   4  -3  -1   60.27    6.20
   4  -4  -1 2818.07   76.78
   4  -4  -1 2860.10   75.23
   4   4   1 2843.80   83.15
  -4   4  -1 2855.14   72.19
  -4  -4   1 2912.54   78.39
   4   4   1 2823.05   76.85
  -4   4  -1 2912.73   68.47
   4   5   1  799.45   29.10
  -4  -5   1  846.25   30.66
   4  -5  -1  793.28   28.53
   4   5   1  808.10   33.66
  -4   5  -1  785.89   25.49
   4   5   1  821.93   26.51
   4   6   1  185.71   12.55
   4   6   1  206.38   15.63
   4  -6  -1  212.03   12.49
  -4  -6   1  183.01   11.48
   4   6   1  215.46   11.07
  -4   6  -1  202.61   10.71
   4  -7  -1 1103.17   35.80
  -4   7  -1 1044.10   35.01
  -4   7  -1 1080.97   33.67
  -4  -7   1 1119.94   35.34
   4   7   1 1075.33   33.01
   4   7   1  992.23   41.04
   4  -7  -1 1097.32   34.04
  -4   8  -1 1017.60   31.15
   4  -8  -1  945.40   31.65
   4   8   1  974.11   30.88
  -4  -8   1 1054.37   33.76
   4   8   1 1003.48   40.72
   4  -9  -1   98.30    8.28
  -4   9  -1  102.10    7.66
   4   9   1  117.15    8.31
  -4  -9   1  107.48    9.03
  -4  -9   1  112.01    5.18
   4 -10  -1  599.65   23.27
  -4 -10   1  548.59   15.44
   4  10   1  603.68   21.98
  -4 -10   1  598.92   23.74
  -4  10  -1  552.16   21.10
   4 -11  -1  611.08   24.29
   4 -11  -1  581.87   19.77
  -4 -11   1  568.97   28.42
   4  11   1  610.49   22.87
  -4 -11   1  582.11   24.09
  -4  11  -1  614.30   22.69
  -4 -11   1  589.39   21.34
   4 -12  -1  172.70   12.20
   4 -12  -1  185.38   10.37
  -4 -12   1  187.11   16.07
   4  12   1  201.74   11.81
  -4 -12   1  212.60   13.15
  -4  12  -1  183.19   11.51
  -4 -12   1  183.18   10.67
   4 -13  -1  213.49   12.23
  -4 -13   1  242.89   18.55
   4  13   1  252.74   13.67
  -4  13  -1  209.17   12.99
  -4 -13   1  243.57   12.39
  -4 -13   1  244.45   14.65
   4 -14  -1  504.13   21.24
   4  14   1  522.65   22.00
  -4  14  -1  529.38   22.51
  -4 -14   1  545.96   20.79
  -4 -14   1  526.63   23.10
   4 -15  -1  144.42   10.98
   4  15   1  154.21   11.20
  -4  15  -1  166.64   12.16
  -4  15  -1  173.71   13.43
  -4 -15   1  158.35   10.30
  -4 -15   1  134.97   11.36
   4 -16  -1  194.36   13.29
  -4 -16   1  241.57   14.82
   4  16   1  204.60   13.11
  -4  16  -1  210.10   15.09
  -4 -16   1  219.50   12.39
   4  17   1  290.14   16.46
   4 -17  -1  275.70   16.40
   4 -17  -1  292.99   17.21
  -4  17  -1  329.84   19.42
  -4 -17   1  319.36   15.60
  -4 -17   1  284.52   16.88
  -4  17  -1  293.78   17.32
   4 -17  -1  286.64   17.67
   4 -18  -1  129.20   10.82
   4  18   1  114.17   10.35
   4 -18  -1  129.66   11.98
  -4  18  -1  120.03   12.15
  -4 -18   1  118.99    9.60
   4 -18  -1  139.87   12.33
  -4  18  -1  141.66   12.23
  -4 -18   1  119.34   10.99
   4  18   1   96.45   15.84
   4 -19  -1  150.01   11.42
   4  19   1  137.51   11.63
   4 -19  -1  121.17   12.49
   4  19   1  125.60   17.47
  -4 -19   1  154.01   12.39
  -4  19  -1  142.64   12.62
  -4  19  -1  168.15   14.69
  -4 -19   1  159.57   11.04
  -4 -20   1  544.11   24.64
  -4  20  -1  539.10   26.30
   4 -20  -1  515.49   22.63
   4  20   1  532.81   24.52
   4 -20  -1  496.41   25.84
  -4  20  -1  543.97   27.69
  -4 -20   1  522.22   22.09
   4  20   1  485.62   35.23
  -4 -21   1   52.86    8.08
  -4 -21   1   55.17    7.00
  -4  21  -1   65.96   10.05
   4 -21  -1   49.05    6.54
  -4  21  -1   58.45    8.88
   4  21   1   60.06    8.13
   4  21   1   38.23   12.16
   4 -21  -1   54.30    9.10
   4  22   1  178.45   22.83
  -4  22  -1  153.59   15.06
  -4 -22   1  124.58   11.47
  -4  22  -1  183.73   15.19
   4 -22  -1  125.02    9.85
  -4 -22   1  148.45   17.63
   4 -22  -1  139.61   13.92
  -4 -22   1  137.61   10.99
  -4 -23   1  103.85   10.74
   4 -23  -1   81.47    7.60
   4  23   1   89.83   17.09
  -4 -23   1   89.14    9.27
  -4  23  -1   83.15   11.83
   4 -23  -1   97.84   12.23
  -4 -23   1  111.50   16.16
  -4  23  -1   81.76   10.91
  -4  24  -1   77.54   11.03
  -4  24  -1   85.13   12.02
   4  24   1   66.76   17.55
  -4 -24   1   64.20   13.31
   4 -24  -1   70.09   10.89
  -4 -25   1   22.57    9.66
  -4 -26   1  226.11   23.18
  -5 -27  -1   11.15    7.62
  -5 -26  -1   56.95   12.16
  -5 -25  -1  137.55   16.96
   5 -25   1  139.78   13.68
  -5 -24  -1   16.00    7.48
  -5  24   1   16.75    7.08
   5 -24   1   25.19    7.14
   5 -23   1  540.44   28.60
  -5  23   1  552.71   31.15
  -5 -23  -1  521.97   21.75
  -5  23   1  598.38   30.33
  -5 -23  -1  616.69   34.50
  -5  22   1   30.16    8.02
   5 -22   1   30.49    7.77
   5  22  -1   30.68    7.86
   5 -22   1   32.62    7.10
  -5  22   1   37.15    8.11
  -5 -22  -1   28.23    4.87
  -5 -22  -1   28.80    8.75
   5  21  -1  146.02   14.65
   5 -21   1  145.45   14.51
   5 -21   1  161.59   13.62
  -5 -21  -1  162.01   10.17
  -5  21   1  143.55   15.19
  -5 -21  -1  128.34   15.43
  -5  21   1  123.14   13.15
  -5  20   1  114.45   12.27
  -5 -20  -1  151.52    9.61
   5 -20   1  143.19   12.56
  -5  20   1  154.33   15.44
  -5 -20  -1  124.31   14.83
   5 -20   1  124.63   13.68
   5  20  -1  114.92   12.95
   5  19  -1  107.59   12.98
   5 -19   1  129.66   13.75
  -5 -19  -1  150.80    9.37
   5 -19   1  145.27   12.22
  -5  19   1  128.11   13.96
  -5  19   1  139.47   13.32
  -5 -19  -1  166.13   16.34
   5  18  -1   54.94    9.00
  -5  18   1   63.48    9.92
   5 -18   1   45.05    8.97
   5 -18   1   54.12    7.79
  -5 -18  -1   44.39    8.98
  -5  18   1   48.23    8.26
  -5 -18  -1   47.48    5.25
  -5  17   1  616.77   30.27
  -5  17   1  645.43   28.68
   5  17  -1  708.13   30.97
   5 -17   1  611.60   27.44
  -5 -17  -1  627.98   21.54
  -5 -17  -1  557.01   30.95
   5 -17   1  619.98   25.65
   5 -17   1  643.64   39.47
   5  16  -1   22.62    6.36
   5 -16   1   42.15    7.03
  -5  16   1   27.67    7.06
   5 -16   1   34.18   11.20
  -5 -16  -1   23.04    7.01
  -5  16   1   26.87    6.41
  -5 -16  -1   31.76    4.16
  -5 -16  -1   34.80   11.40
  -5 -15  -1   62.97   12.50
   5 -15   1   48.90   12.24
   5  15  -1   63.20    8.67
  -5 -15  -1   69.82   10.06
  -5  15   1   60.80    9.18
  -5 -15  -1   68.11    5.60
  -5  15   1   64.14    8.10
   5 -15   1   73.63    8.53
  -5  14   1  680.89   30.50
   5  14  -1  675.79   29.75
  -5 -14  -1  742.12   39.49
  -5 -14  -1  693.55   21.78
   5 -14   1  695.06   27.80
  -5  14   1  681.41   28.02
  -5 -14  -1  720.42   32.75
  -5 -13  -1  467.87   24.85
   5  13  -1  418.97   22.15
  -5  13   1  429.72   22.92
  -5 -13  -1  425.65   29.28
   5 -13   1  437.52   20.54
  -5 -13  -1  454.49   15.56
   5 -13   1  374.36   29.83
  -5 -13  -1  454.47   17.10
  -5 -12  -1  156.38   14.04
  -5  12   1  165.26   13.45
  -5 -12  -1  190.83   18.71
  -5 -12  -1  171.43    9.77
   5  12  -1  145.53   12.30
  -5 -12  -1  168.81    8.05
   5 -12   1  153.67   19.24
   5 -12   1  176.59   12.09
  -5 -11  -1  821.62   33.89
   5  11  -1  807.79   31.68
  -5  11   1  802.06   32.31
  -5 -11  -1  809.05   39.53
  -5 -11  -1  769.59   26.16
  -5 -11  -1  791.88   22.83
   5 -11   1  751.32   42.74
   5 -11   1  802.62   29.22
  -5 -10  -1  465.48   23.73
  -5 -10  -1  458.23   18.16
  -5  10   1  474.95   21.31
  -5 -10  -1  447.15   14.50
   5  10  -1  466.53   21.98
  -5  10   1  491.25   23.54
   5 -10   1  454.42   31.78
  -5 -10  -1  404.90   26.45
   5 -10   1  474.40   20.17
  -5  -9  -1   16.60    5.59
  -5  -9  -1   13.76    3.43
   5   9  -1   12.89    4.30
  -5   9   1   14.81    5.01
  -5  -9  -1   19.88    2.43
   5  -9   1   11.15    3.56
  -5   9   1   14.95    4.14
  -5  -9  -1   12.69    6.37
   5   8  -1 1168.80   39.64
  -5   8   1 1278.85   45.33
  -5  -8  -1 1230.65   47.31
   5  -8   1 1176.56   37.15
  -5  -8  -1 1330.15   43.85
  -5   8   1 1252.41   38.90
  -5  -8  -1 1215.72   36.61
  -5  -8  -1 1164.04   31.03
   5   7  -1 1403.63   43.96
  -5   7   1 1270.83   50.06
  -5  -7  -1 1440.50   51.26
   5  -7   1 1371.48   40.81
  -5  -7  -1 1429.98   47.04
  -5   7   1 1379.43   42.23
   5  -7   1 1407.73   39.89
  -5  -7  -1 1374.53   40.71
   5   6  -1   16.24    4.64
   5  -6   1   25.05    4.16
   5  -6   1   28.21    3.54
  -5  -6  -1   35.62    7.35
  -5   6   1   19.87    4.04
  -5  -6  -1   29.05    4.48
  -5   6   1   31.02    4.54
   5  -6   1   28.69    4.19
  -5  -6  -1   26.79    5.66
   5  -5   1 4046.58   99.04
   5  -5   1 3983.74   96.30
  -5  -5  -1 4011.07  108.64
   5   5  -1 3941.30  102.46
  -5   5   1 3842.86   98.90
   5  -5   1 3956.49   98.47
  -5  -4  -1  815.28   32.13
   5  -4   1  834.37   24.82
   5  -4   1  799.22   26.80
   5   4  -1  797.18   28.40
  -5  -4  -1  780.15   21.13
  -5   4   1  727.88   25.50
   5  -4   1  767.02   24.94
  -5  -3  -1  111.77    5.23
   5  -3   1  111.58    7.10
  -5   3   1  121.81    8.00
   5  -3   1  100.85    9.63
  -5  -3  -1  121.27   10.51
   5  -3   1  101.32    7.32
  -5   3   1  110.48    5.65
   5   3  -1  105.61    8.67
  -5   3   1  101.13   11.65
  -5  -2  -1 1191.67   40.72
  -5  -2  -1 1234.29   32.06
  -5   2   1 1270.72   34.27
   5  -2   1 1284.51   37.23
  -5   2   1 1239.28   36.28
   5   2  -1 1213.46   38.46
  -5   2   1 1219.08   46.07
   5  -1   1 2083.04   61.08
  -5   1   1 2064.71   56.39
  -5   1   1 2166.68   56.39
   5  -1   1 2227.00   59.09
  -5  -1  -1 2159.02   52.79
   5  -1   1 2110.44   50.58
  -5  -1  -1 2147.83   60.83
  -5   1   1 2121.69   67.28
   5   0   1  101.88    8.71
  -5   0  -1  105.20    5.81
  -5   0   1  122.61   12.38
   5   0   1  113.49    9.59
  -5   0   1  103.66    9.13
  -5   0  -1   93.99    8.45
  -5   1  -1 2184.76   54.94
  -5  -1   1 2038.60   67.16
   5   1   1 2193.70   69.67
   5  -1  -1 2172.86   58.45
   5  -1  -1 2138.59   61.84
  -5  -1   1 2236.22   62.81
   5   1   1 2206.72   63.07
   5  -2  -1 1160.16   43.68
  -5  -2   1 1202.43   44.50
   5   2   1 1126.68   45.33
  -5  -2   1 1260.09   40.89
  -5   2  -1 1170.14   33.38
   5  -2  -1 1210.03   39.41
   5   2   1 1217.22   40.10
   5  -2  -1 1256.43   36.09
   5  -3  -1  114.43   10.23
   5   3   1  105.30   12.42
  -5  -3   1  123.27   12.39
   5  -3  -1  121.63    9.70
  -5  -3   1  119.99   10.71
  -5   3  -1  113.02    7.12
   5   3   1  116.02    9.87
   5  -3  -1  100.77    7.54
  -5  -4   1  895.74   35.86
   5   4   1  796.67   35.87
   5   4   1  828.05   30.84
  -5  -4   1  818.92   31.66
   5  -4  -1  798.59   29.12
  -5   4  -1  784.01   25.55
   5  -4  -1  800.86   30.19
  -5   5  -1 3964.90   94.50
   5  -5  -1 4020.40  104.43
   5   5   1 3967.68  101.15
  -5  -5   1 4032.43  106.70
   5   5   1 3898.65  104.94
   5   5   1 3946.35  113.06
   5  -5  -1 4052.15  102.99
  -5   5  -1 3935.77   98.78
  -5   6  -1   22.75    4.11
   5   6   1   27.89    7.09
   5   6   1   33.82    6.45
   5  -6  -1   35.57    5.56
  -5  -6   1   28.01    5.98
  -5   6  -1   29.63    3.35
   5  -6  -1   21.25    4.98
   5   6   1   27.17    4.65
   5   7   1 1356.23   41.46
  -5   7  -1 1392.50   41.03
   5   7   1 1368.46   46.03
   5   7   1 1337.37   51.71
   5  -7  -1 1352.86   43.83
  -5   8  -1 1232.25   39.49
   5   8   1 1293.68   40.06
   5   8   1 1300.90   51.34
   5  -8  -1 1355.18   42.51
   5   9   1   15.08    6.51
  -5   9  -1   22.65    4.58
   5   9   1   18.11    4.10
   5  -9  -1   18.12    4.32
  -5  10  -1  421.00   20.31
   5  10   1  386.34   26.30
  -5  10  -1  436.95   19.84
  -5 -10   1  414.49   14.14
   5  10   1  447.43   19.38
  -5 -10   1  441.16   20.81
   5 -10  -1  418.09   19.71
   5 -11  -1  774.84   29.52
   5  11   1  830.03   40.21
  -5  11  -1  719.02   28.91
  -5 -11   1  745.36   34.24
  -5 -11   1  762.36   21.76
   5  11   1  793.10   28.67
  -5 -11   1  784.11   30.50
  -5  11  -1  832.25   29.47
  -5 -12   1  184.40   13.08
  -5 -12   1  188.07   10.54
  -5 -12   1  163.80   15.38
   5  12   1  187.62   19.15
   5 -12  -1  173.40   12.54
  -5  12  -1  170.56   11.62
   5  12   1  173.89   11.66
  -5 -12   1  148.88    5.89
  -5 -13   1  468.61   18.78
   5 -13  -1  443.30   21.75
   5  13   1  431.79   20.33
  -5 -13   1  463.28   26.81
  -5 -13   1  450.19   22.10
  -5  13  -1  457.21   20.63
  -5 -14   1  634.26   23.56
   5  14   1  677.82   26.81
   5 -14  -1  621.12   27.60
  -5 -14   1  695.00   34.25
  -5  14  -1  666.77   26.49
  -5 -14   1  672.61   28.27
  -5  15  -1   52.45    7.56
   5 -15  -1   73.61    8.89
  -5 -15   1   61.04   10.73
  -5 -15   1   63.99    8.52
   5  15   1   60.95    7.69
  -5 -15   1   60.98    6.52
  -5  16  -1   26.45    6.33
  -5 -16   1   20.44    4.48
  -5 -16   1   19.87    5.65
  -5 -16   1   25.57    7.82
   5  16   1   19.47    5.12
  -5 -17   1  663.94   28.37
   5  17   1  592.25   26.59
  -5  17  -1  596.56   26.86
   5 -17  -1  592.12   23.85
  -5 -17   1  699.70   39.31
  -5 -17   1  681.58   35.84
  -5 -17   1  671.40   24.56
  -5  18  -1   40.67    7.18
  -5 -18   1   44.73    6.05
  -5  18  -1   48.52    8.34
  -5 -18   1   55.42   10.84
   5  18   1   40.91    6.91
   5 -18  -1   44.01    6.69
   5 -19  -1  121.71   11.62
   5 -19  -1  119.16   10.67
  -5 -19   1  121.81    9.69
  -5  19  -1  150.54   14.01
   5  19   1  121.52   11.62
  -5  19  -1  109.68   11.47
  -5 -19   1  125.61   15.97
  -5  20  -1  149.67   13.13
   5 -20  -1  136.74   11.70
   5  20   1  147.54   19.34
   5  20   1  113.49   11.60
   5 -20  -1  147.84   12.60
  -5 -20   1  159.45   17.79
  -5  20  -1  124.08   13.25
  -5 -20   1  144.97   10.68
  -5  21  -1  146.56   13.37
   5  21   1  117.40   18.42
   5  21   1  132.53   12.63
   5 -21  -1  145.87   11.97
   5 -21  -1  118.46   11.52
  -5 -21   1  146.70   10.91
  -5 -21   1  171.85   19.08
  -5  21  -1  139.12   14.23
   5  22   1   33.08   12.22
   5 -22  -1   34.95    6.30
  -5  22  -1   43.22    8.03
   5 -22  -1   30.26    6.47
  -5  22  -1   25.90    7.40
  -5 -22   1   29.45    9.96
  -5 -22   1   32.47    5.68
   5 -23  -1  501.99   23.03
  -5  23  -1  555.82   28.69
  -5 -23   1  591.26   36.38
  -5 -23   1  562.67   23.69
   5  23   1  582.42   41.73
  -5  23  -1  589.93   30.95
  -5 -24   1   16.44    8.65
  -5 -25   1  142.49   18.33
  -6 -25  -1   28.26   10.04
   6 -24   1   32.09    7.90
  -6 -24  -1   49.98   11.31
   6 -23   1  102.77   13.12
  -6 -23  -1   99.73   14.84
   6 -22   1   78.57   11.35
  -6 -22  -1   60.21   12.34
  -6  22   1   68.21   10.86
  -6  22   1   82.12   12.51
   6  21  -1    9.53    5.87
   6 -21   1   18.94    6.85
  -6 -21  -1   10.16    3.35
   6 -21   1    6.12    3.88
  -6 -21  -1   10.35    7.07
  -6  21   1   11.58    5.80
  -6  21   1    2.85    5.19
   6  20  -1  299.03   21.55
   6 -20   1  310.86   16.48
   6 -20   1  317.60   23.30
  -6 -20  -1  344.41   14.62
  -6 -20  -1  338.57   24.93
  -6  20   1  321.75   21.00
  -6  20   1  310.53   21.92
  -6  19   1   40.11    8.20
  -6 -19  -1   36.94    4.77
  -6  19   1   48.30    8.34
   6 -19   1   49.79    6.56
  -6 -19  -1   42.23    9.70
   6  19  -1   43.71    8.51
   6 -19   1   47.38    9.28
  -6  18   1   54.02    8.74
  -6 -18  -1   50.98    5.13
   6 -18   1   47.84    6.10
   6  18  -1   54.60    9.33
  -6 -18  -1   50.25   10.18
  -6  18   1   57.01   10.04
   6  17  -1  177.23   15.52
  -6  17   1  191.09   16.36
   6 -17   1  198.70   11.47
  -6  17   1  200.45   15.38
  -6 -17  -1  203.07   18.16
  -6 -17  -1  194.82    9.86
  -6 -16  -1  510.18   34.77
   6  16  -1  501.58   26.43
  -6  16   1  485.44   26.63
  -6 -16  -1  490.63   17.29
   6 -16   1  474.98   18.76
  -6 -16  -1  513.48   29.09
   6 -16   1  510.05   24.48
   6 -16   1  453.64   35.39
   6  15  -1  145.94   13.78
  -6  15   1  149.01   14.65
   6 -15   1  145.48   12.17
   6 -15   1  131.01    8.47
  -6 -15  -1  112.82   16.98
  -6  15   1  158.49   13.61
  -6 -15  -1  129.07   14.45
   6 -15   1  134.87   19.48
  -6 -15  -1  162.93    8.19
  -6 -14  -1  877.20   45.63
   6  14  -1  874.16   35.69
  -6  14   1  876.03   36.98
   6 -14   1  898.13   33.63
  -6 -14  -1  847.38   27.92
   6 -14   1  836.04   26.16
  -6 -14  -1  901.70   39.24
   6 -14   1  889.45   49.45
  -6  14   1  893.40   35.17
  -6 -14  -1  867.96   25.37
   6  13  -1  275.63   18.23
  -6  13   1  284.44   19.81
  -6 -13  -1  351.46   26.88
   6 -13   1  272.03   27.58
  -6 -13  -1  318.62   11.92
  -6 -13  -1  299.20   14.39
  -6  13   1  312.70   18.43
   6 -13   1  336.12   18.17
  -6 -13  -1  346.54   22.02
  -6 -12  -1  126.91   13.26
  -6 -12  -1  136.88    6.86
   6  12  -1  124.08   11.99
  -6  12   1  117.92   13.12
  -6 -12  -1  134.50    9.48
  -6  12   1  126.46   11.37
   6 -12   1  152.16   20.45
  -6 -12  -1  125.12   16.17
   6 -12   1  135.01   10.98
  -6 -11  -1   78.29    7.33
  -6  11   1   70.01    8.20
  -6  11   1   89.51   11.70
  -6 -11  -1   67.27    4.58
   6  11  -1   78.57    9.40
  -6 -11  -1   89.07   13.48
  -6 -11  -1   67.39    9.61
   6 -11   1   68.94   15.06
   6 -11   1   90.39    8.69
  -6 -10  -1  268.57   14.01
  -6  10   1  245.41   14.57
   6  10  -1  315.08   17.88
  -6  10   1  221.78   19.60
   6 -10   1  256.49    9.57
  -6 -10  -1  298.36   22.64
  -6 -10  -1  290.03   19.46
   6 -10   1  299.46   15.86
  -6  10   1  273.65   15.76
  -6 -10  -1  276.56   10.06
  -6  -9  -1   13.06    3.80
   6   9  -1   16.14    4.78
  -6  -9  -1   13.44    2.22
   6  -9   1   15.20    3.85
  -6  -9  -1   18.15    6.97
   6  -9   1   11.05    2.09
  -6   9   1   10.33    3.87
  -6  -9  -1    6.80    4.27
  -6   9   1   10.26    3.81
  -6  -8  -1  566.25   30.78
   6  -8   1  594.80   17.41
   6   8  -1  567.88   25.33
  -6  -8  -1  587.74   22.87
   6  -8   1  605.93   22.39
  -6   8   1  580.28   23.69
  -6   8   1  580.36   23.13
   6  -8   1  611.87   23.49
  -6  -8  -1  610.69   28.25
   6  -7   1  392.51   17.32
  -6  -7  -1  364.01   20.93
   6  -7   1  380.22   13.03
  -6  -7  -1  361.06   23.04
   6   7  -1  388.05   19.54
  -6  -7  -1  397.74   17.60
  -6   7   1  380.21   17.39
   6  -7   1  371.89   16.78
   6  -6   1   64.39    6.37
  -6  -6  -1   66.76    9.87
   6  -6   1   61.55    4.95
   6  -6   1   74.53    6.96
  -6   6   1   74.10    7.16
   6   6  -1   80.66    8.34
  -6  -6  -1   65.72    8.81
  -6  -5  -1  694.89   30.77
   6  -5   1  636.88   20.67
   6  -5   1  620.89   23.77
  -6   5   1  644.47   23.34
  -6  -5  -1  609.21   18.00
   6  -5   1  613.75   22.55
   6   5  -1  599.44   25.37
   6   4  -1  821.58   30.51
   6  -4   1  785.79   29.58
  -6  -4  -1  816.46   33.85
   6  -4   1  815.10   26.92
  -6   4   1  821.97   27.66
  -6  -4  -1  829.63   22.87
   6  -4   1  839.55   26.46
  -6   4   1  824.19   37.85
  -6  -3  -1   27.67    2.93
  -6   3   1   24.46    4.10
   6   3  -1   26.06    4.98
   6  -3   1   23.04    5.85
  -6   3   1   15.18    6.76
  -6   3   1   20.00    3.01
  -6  -3  -1   23.89    5.78
  -6  -2  -1  908.79   25.46
  -6   2   1  897.56   27.77
  -6  -2  -1  964.70   34.74
  -6   2   1  916.72   29.43
   6   2  -1  912.66   32.25
  -6   2   1  857.87   38.96
  -6  -1  -1  169.77   12.22
  -6   1   1  186.55   10.33
   6  -1   1  172.82    6.37
  -6   1   1  163.15    9.71
  -6   1   1  188.41   16.63
  -6   0  -1   12.15    2.41
  -6   0   1   14.12    3.57
  -6   0   1   15.82    6.57
   6   0  -1    9.69    3.89
   6   0   1   19.79    5.01
  -6   0   1   14.36    3.20
  -6   1  -1  146.17    7.98
  -6  -1   1  167.66   11.34
   6  -1  -1  146.05   11.84
   6   1   1  179.29   13.15
  -6  -1   1  134.79   14.23
  -6  -1   1  155.37   12.25
   6  -1  -1  150.35    9.89
  -6  -2   1  918.45   34.23
  -6   2  -1  837.48   26.35
   6  -2  -1  852.56   37.47
   6  -2  -1  835.05   28.28
   6   2   1  860.61   39.67
  -6  -2   1  864.72   37.99
  -6  -2   1  841.24   31.84
   6  -2  -1  881.37   31.01
   6   2   1  890.56   33.78
   6  -2  -1  910.44   33.42
   6  -3  -1   24.95    4.07
  -6  -3   1   30.18    7.73
   6  -3  -1   26.53    6.09
  -6   3  -1   32.12    4.24
   6   3   1   13.38    6.73
  -6  -3   1   20.68    5.38
   6  -3  -1   27.29    6.00
  -6  -3   1   32.43    6.74
   6   3   1   24.97    5.67
  -6   4  -1  787.13   26.65
  -6  -4   1  804.75   36.85
   6   4   1  816.40   39.01
   6  -4  -1  810.71   32.51
   6   4   1  780.56   32.12
  -6  -4   1  895.63   34.53
   6  -4  -1  873.70   32.09
  -6   5  -1  597.84   21.76
   6   5   1  583.15   32.22
   6   5   1  636.18   24.59
  -6  -5   1  623.86   28.27
   6   5   1  568.33   26.64
   6  -5  -1  554.05   25.45
   6  -5  -1  583.61   25.12
   6   6   1   74.09    7.61
   6   6   1   64.26   11.22
  -6   6  -1   66.20    6.47
  -6  -6   1   65.35    8.90
   6  -6  -1   58.75    7.65
   6  -6  -1   69.89    8.06
   6   6   1   59.66    8.52
   6  -7  -1  352.20   18.64
  -6   7  -1  363.50   16.67
   6   7   1  386.61   26.03
   6   7   1  340.45   20.22
   6  -7  -1  388.13   19.60
  -6   7  -1  342.90   13.48
   6   7   1  374.32   18.04
  -6   8  -1  577.12   20.09
   6   8   1  592.89   24.24
   6  -8  -1  618.28   26.28
  -6   8  -1  554.70   22.85
   6   9   1   13.76    6.87
  -6   9  -1   10.00    3.62
  -6   9  -1   10.15    3.06
   6   9   1   14.40    4.10
   6  -9  -1   12.98    4.75
   6  10   1  294.76   16.51
   6  10   1  306.61   24.41
  -6  10  -1  313.75   16.68
  -6  10  -1  308.75   14.68
  -6  11  -1  115.75   10.15
   6  11   1  107.57    9.76
  -6 -11   1  105.20    6.75
   6  12   1  135.19   11.01
  -6 -12   1  156.41   15.52
   6 -12  -1  146.45   11.95
  -6 -12   1  129.87    7.17
   6  12   1  132.75   17.09
  -6  12  -1  120.15   10.89
   6  13   1  322.10   17.69
  -6 -13   1  341.41   25.75
  -6  13  -1  299.08   19.81
  -6 -13   1  300.60   10.68
  -6  13  -1  277.54   17.27
  -6 -13   1  330.20   14.95
   6  13   1  288.67   25.20
  -6 -13   1  292.07   21.61
   6 -13  -1  295.39   17.77
   6 -14  -1  900.56   35.04
  -6  14  -1  884.55   35.22
  -6 -14   1  905.01   29.76
  -6  14  -1  866.51   34.41
   6  14   1  844.77   33.29
  -6 -14   1  941.57   45.61
  -6 -14   1  856.23   40.48
   6  14   1  898.35   47.39
  -6 -15   1  137.42   17.81
   6 -15  -1  145.70   12.95
  -6  15  -1  143.25   12.91
   6  15   1  163.11   20.24
  -6 -15   1  145.24    9.82
  -6  15  -1  127.09   12.07
   6  15   1  147.23   12.37
  -6 -15   1  167.18   17.44
  -6 -16   1  514.09   20.38
  -6 -16   1  489.98   30.25
  -6 -16   1  531.70   34.56
   6 -16  -1  484.04   25.05
   6  16   1  460.93   34.12
   6  16   1  440.20   22.77
  -6  16  -1  526.98   24.68
  -6 -17   1  191.72   11.65
  -6  17  -1  195.48   14.64
  -6 -17   1  221.15   20.16
   6  17   1  176.08   14.01
   6  17   1  183.68   22.16
   6  18   1   32.26   12.18
  -6 -18   1   54.36    6.46
  -6  18  -1   57.26    8.39
   6  18   1   54.93    8.43
  -6 -18   1   59.21   11.50
  -6 -19   1   37.05    5.68
   6  19   1   55.55    8.43
  -6  19  -1   37.72    7.04
  -6 -19   1   44.51   10.36
   6  20   1  310.69   19.61
   6 -20  -1  294.00   19.51
  -6 -20   1  344.11   26.66
  -6 -20   1  323.70   16.42
  -6  20  -1  343.08   20.26
  -6 -21   1   13.77    8.06
  -6  21  -1    6.56    4.60
  -6 -21   1   10.86    3.99
   6 -21  -1   12.87    5.43
   6 -22  -1   66.29    9.32
  -6 -22   1   85.03    8.32
  -6  22  -1   79.65   12.03
   6  22   1   93.12   18.12
  -6 -22   1   96.84   14.92
  -6  22  -1   81.51   10.48
  -6 -23   1  148.38   19.07
   6 -23  -1  108.43   11.09
  -6 -24   1   25.24    9.90
  -7 -24  -1   25.33    9.88
   7 -23   1  115.98   14.65
  -7 -23  -1  130.18   17.01
   7 -22   1   92.19   13.50
  -7 -22  -1   75.03   13.09
  -7  21   1    5.36    4.88
  -7 -21  -1   10.99    7.51
   7 -21   1    3.25    5.06
  -7  21   1    6.18    6.33
  -7  20   1  115.90   13.82
  -7  20   1  145.07   15.50
  -7 -20  -1  107.13   15.44
  -7 -19  -1  269.82   12.03
   7  19  -1  282.82   20.73
  -7  19   1  296.58   20.79
  -7  19   1  275.65   21.93
  -7 -19  -1  289.87   23.29
  -7 -18  -1   12.45    2.87
   7  18  -1    6.59    5.68
  -7  18   1   13.63    6.98
  -7  18   1   16.31    5.90
  -7 -18  -1   16.85    7.26
  -7  17   1  292.21   22.50
  -7 -17  -1  307.46   12.43
  -7  17   1  307.33   20.53
   7  17  -1  338.52   22.03
  -7 -17  -1  328.21   24.12
   7  16  -1   76.21   10.83
  -7 -16  -1   74.31    5.44
  -7 -16  -1   77.54   12.11
  -7  16   1   75.53    9.80
  -7  16   1   70.82   11.68
   7  15  -1   30.16    7.19
  -7 -15  -1   24.86    3.24
  -7 -15  -1   33.81    8.44
  -7  15   1   21.42    7.76
  -7 -15  -1   19.25    3.97
  -7  15   1   34.14    6.82
  -7 -14  -1  265.42   20.94
  -7  14   1  294.05   17.91
  -7 -14  -1  253.10   13.68
  -7  14   1  293.14   18.03
  -7  14   1  275.97   23.86
  -7 -14  -1  277.20   25.58
   7  14  -1  297.06   19.53
   7 -14   1  247.52   27.91
   7 -14   1  240.90   16.57
  -7 -14  -1  271.27   10.65
  -7 -13  -1  384.50   25.08
   7 -13   1  379.91   20.41
   7  13  -1  318.04   20.57
   7 -13   1  389.93   33.37
  -7 -13  -1  391.53   29.06
  -7  13   1  356.49   19.76
  -7 -13  -1  361.49   12.67
  -7  13   1  352.92   19.93
  -7 -13  -1  383.60   17.48
   7  12  -1   91.27   10.95
   7 -12   1   52.08   15.20
  -7 -12  -1   81.59    5.04
  -7  12   1   88.87    9.27
  -7 -12  -1   94.06   14.55
   7 -12   1   81.73    9.18
  -7 -12  -1  107.84   12.83
  -7  12   1   89.30    9.73
  -7 -12  -1   69.85    7.49
  -7  11   1  759.34   29.84
  -7 -11  -1  720.35   39.01
   7  11  -1  746.69   32.28
  -7  11   1  725.86   29.09
  -7 -11  -1  712.60   21.01
  -7 -11  -1  770.89   28.10
   7 -11   1  802.96   30.31
  -7 -11  -1  782.55   35.80
  -7  10   1  128.71   10.87
   7  10  -1  162.19   13.37
  -7 -10  -1  140.14    6.67
  -7 -10  -1  169.82   18.05
  -7 -10  -1  154.59   11.22
   7 -10   1  162.30   12.05
  -7 -10  -1  160.38   14.91
  -7  10   1  163.98   11.98
  -7   9   1   95.10    8.78
  -7  -9  -1   74.07   12.08
  -7  -9  -1   98.54    8.81
   7  -9   1   91.34    8.86
   7   9  -1   78.32    9.29
   7  -9   1   76.43    7.62
  -7  -9  -1   89.32   11.11
   7  -8   1  131.54    9.97
  -7   8   1  134.08   10.31
  -7  -8  -1  133.18   10.41
  -7  -8  -1  129.86   14.98
   7  -8   1  139.26   10.55
  -7  -8  -1  141.74   13.59
   7   8  -1  110.81   11.15
   7  -7   1  808.33   29.76
  -7  -7  -1  846.94   23.49
  -7  -7  -1  866.55   36.45
   7  -7   1  857.91   30.11
  -7  -7  -1  853.84   38.86
  -7   7   1  849.56   29.97
  -7  -7  -1  831.71   30.24
   7   7  -1  813.46   32.78
   7  -6   1   35.34    6.11
  -7  -6  -1   44.08    3.63
  -7  -6  -1   51.40    9.40
   7   6  -1   46.62    7.10
  -7  -6  -1   34.60    7.73
  -7   6   1   53.49    6.42
   7  -5   1  690.69   27.19
  -7  -5  -1  650.13   31.63
  -7   5   1  613.48   34.92
  -7   5   1  711.75   25.68
   7   5  -1  704.28   28.80
  -7  -5  -1  686.09   20.15
   7  -5   1  671.91   29.69
  -7  -4  -1  499.96   16.08
  -7   4   1  521.08   20.67
  -7  -4  -1  528.41   26.58
  -7   4   1  498.78   30.28
   7   4  -1  508.05   23.43
   7  -4   1  471.52   22.88
  -7   3   1   43.54    4.54
  -7   3   1   67.22    6.66
  -7  -3  -1   63.38    8.79
  -7  -3  -1   56.15    4.34
  -7   3   1   35.18    9.09
   7  -3   1   37.18    8.06
   7   3  -1   51.54    7.22
  -7   2   1  106.86   13.98
   7   2  -1  104.61    9.81
  -7   2   1  117.73    8.61
  -7  -2  -1  101.42    6.24
  -7  -2  -1  102.95   10.61
  -7   2   1  102.00    7.66
  -7   1   1  324.64   15.46
  -7   1   1  323.70   23.48
   7   1  -1  357.06   20.78
  -7  -1  -1  343.92   13.35
  -7  -1  -1  377.39   19.94
  -7   1   1  372.52   16.54
  -7   0  -1   10.52    2.49
  -7   0   1   14.50    4.01
   7   0   1    6.79    1.95
  -7   0   1   -3.06    6.75
  -7   0   1   10.55    3.14
   7   0  -1   10.35    4.77
   7   0   1   12.75    5.74
   7  -1  -1  331.63   15.69
  -7   1  -1  302.94   13.31
   7   1   1  332.31   19.82
   7  -1  -1  333.80   19.43
  -7  -1   1  298.76   22.49
  -7  -1   1  297.93   14.45
  -7  -1   1  331.55   17.42
  -7   2  -1   87.18    6.77
  -7  -2   1   88.72    9.30
  -7  -2   1   81.52   12.16
  -7  -2   1   80.32   10.01
   7  -2  -1   67.79   11.31
   7   2   1   71.49    9.35
   7  -2  -1   77.63    9.35
   7  -2  -1   73.01    8.23
   7  -2  -1   62.30    6.62
   7  -3  -1   50.94    5.72
   7  -3  -1   44.37    6.70
  -7  -3   1   51.42   10.12
   7  -3  -1   58.00    9.32
  -7  -3   1   62.26    8.54
  -7  -3   1   61.12    8.84
   7  -3  -1   52.26    7.93
   7   3   1   72.16    9.30
  -7   3  -1   45.54    5.18
   7   3   1   46.43   10.67
  -7   4  -1  480.83   19.39
  -7  -4   1  495.99   25.50
   7  -4  -1  474.98   24.85
  -7  -4   1  495.57   25.69
   7  -4  -1  524.56   25.34
   7   4   1  496.58   25.35
  -7  -4   1  536.82   30.17
   7   4   1  516.38   31.88
   7   4   1  490.34   22.56
  -7   5  -1  718.90   25.60
  -7  -5   1  685.07   32.28
   7  -5  -1  731.89   30.81
  -7  -5   1  729.00   32.50
   7   5   1  662.80   31.25
   7   5   1  744.24   39.33
   7   5   1  721.47   28.72
   7  -5  -1  747.09   31.52
   7   6   1   56.03    7.26
  -7   6  -1   64.17    6.77
   7   6   1   50.78   11.24
   7  -6  -1   53.08    8.02
  -7  -6   1   42.57    8.57
   7  -6  -1   47.67    7.58
  -7  -6   1   50.14    9.04
   7   6   1   59.38    9.24
   7   7   1  874.74   32.68
   7  -7  -1  888.77   34.71
  -7  -7   1  865.88   37.95
  -7  -7   1  935.14   40.07
   7   7   1  826.19   43.01
   7   7   1  845.38   36.43
  -7   7  -1  818.76   30.00
   7  -7  -1  890.02   34.75
   7   8   1  125.34   16.34
   7  -8  -1  145.90   12.69
   7   8   1  148.30   11.80
   7   8   1  161.70   14.72
  -7   8  -1  154.28   11.16
   7  -8  -1  155.14   13.01
  -7   9  -1   88.48    6.83
   7   9   1   89.98   14.95
   7  -9  -1   73.64    9.27
  -7   9  -1   75.32    8.24
  -7  -9   1   88.21   12.97
   7   9   1   96.03    9.62
   7  -9  -1   96.59   10.43
   7  10   1  181.16   13.16
  -7  10  -1  162.38   12.22
   7 -10  -1  183.88   14.50
  -7  10  -1  169.04   10.10
   7  10   1  145.49   18.41
   7 -10  -1  170.12   13.59
  -7 -10   1  146.78   16.65
  -7 -11   1  757.74   39.70
   7  11   1  748.11   42.20
  -7  11  -1  738.77   26.04
  -7 -11   1  752.65   24.82
   7  11   1  741.48   30.03
  -7  11  -1  691.87   29.11
   7  12   1   69.28   14.52
  -7 -12   1  103.39   14.44
  -7  12  -1   96.44    9.88
  -7 -12   1   68.65   11.64
  -7  12  -1   93.90    8.35
  -7 -12   1   77.86    6.50
   7  12   1   88.01    9.65
  -7 -13   1  325.68   23.53
  -7  13  -1  328.82   17.02
   7  13   1  377.38   30.39
  -7 -13   1  314.92   25.93
  -7 -13   1  335.35   13.58
  -7 -13   1  343.19   15.73
  -7  13  -1  340.71   19.36
   7  13   1  370.52   19.92
  -7 -14   1  272.18   24.80
  -7 -14   1  254.11   10.31
  -7  14  -1  285.33   16.16
  -7 -14   1  273.86   13.82
  -7  14  -1  284.01   18.05
   7  14   1  283.64   17.69
   7  14   1  261.17   26.27
  -7 -14   1  267.44   21.84
   7  15   1   23.13    5.93
  -7 -15   1   18.05    4.09
  -7  15  -1   35.30    7.41
  -7 -15   1   20.07    7.56
   7  15   1   31.41   11.37
   7  16   1   72.29    9.46
   7  16   1   67.48   15.67
  -7 -16   1   75.95    7.24
  -7  16  -1   76.01    9.83
  -7 -16   1   71.21   12.33
  -7  17  -1  327.72   20.45
  -7 -17   1  294.32   15.00
   7  17   1  307.86   19.41
  -7 -17   1  313.27   24.80
   7  17   1  320.33   30.05
  -7  18  -1    4.37    6.85
   7  18   1   10.67   11.49
  -7 -18   1   13.02    7.62
  -7 -18   1   12.96    3.94
  -7  18  -1   10.96    6.06
   7  18   1   14.16    5.33
   7  19   1  209.52   26.01
  -7 -19   1  266.75   14.12
  -7  19  -1  264.23   19.09
   7  19   1  260.04   18.31
  -7  19  -1  206.82   18.70
  -7 -19   1  278.41   24.14
   7  20   1  134.71   13.31
  -7  20  -1  111.77   14.22
  -7 -20   1  122.21    9.54
  -7 -20   1  142.13   18.13
   7  21   1   11.80   10.38
   7 -21  -1   11.24    5.87
  -7 -21   1    6.08    7.38
  -7 -21   1    5.19    3.11
   7 -22  -1   70.77   10.43
  -7 -22   1  107.80   16.86
   8 -23   1   56.31   11.85
   8 -22   1   49.09   10.97
  -8 -22  -1   30.50   10.51
  -8 -21  -1   47.86   11.90
  -8  20   1  194.95   22.66
  -8 -20  -1  228.16   22.58
  -8  20   1  245.68   19.44
  -8 -19  -1   65.22   12.54
  -8  19   1   39.99    8.64
  -8  18   1   17.41    6.42
  -8 -18  -1   16.64    7.59
  -8  18   1   25.93    6.78
  -8  17   1  195.01   15.89
  -8 -17  -1  165.74   18.22
  -8 -17  -1  180.71    8.40
  -8  17   1  223.18   17.03
  -8  16   1  325.55   20.25
  -8 -16  -1  286.80   14.31
  -8 -16  -1  311.31   11.37
  -8 -16  -1  345.92   25.58
  -8  16   1  283.91   19.09
   8  15  -1   46.67    8.84
  -8 -15  -1   49.63   10.71
  -8  15   1   43.26    7.60
  -8 -15  -1   45.19    3.84
  -8  15   1   36.24    7.15
  -8 -15  -1   45.00    6.00
   8  14  -1  320.92   21.52
  -8 -14  -1  313.17   16.45
  -8  14   1  329.06   19.58
  -8  14   1  315.43   19.11
  -8 -14  -1  323.79   11.34
  -8 -14  -1  330.18   23.97
  -8 -13  -1   82.14    8.49
  -8 -13  -1  137.72   15.37
   8 -13   1  112.86   11.62
  -8 -13  -1  108.01   16.59
  -8  13   1  107.18   11.02
   8  13  -1  115.91   12.76
  -8 -13  -1  107.73    5.66
  -8  13   1  110.25   10.94
  -8 -12  -1  153.57   11.69
   8 -12   1  180.98   13.69
  -8 -12  -1  162.69   16.16
   8 -12   1  117.28   20.27
  -8 -12  -1  163.26   19.43
   8  12  -1  161.37   14.56
  -8 -12  -1  138.07    6.58
  -8  12   1  149.97   12.51
  -8  12   1  157.68   12.59
   8  11  -1  205.45   16.26
  -8 -11  -1  209.78    8.37
  -8  11   1  220.58   14.73
  -8 -11  -1  221.72   14.31
  -8 -11  -1  245.10   19.46
   8 -11   1  215.26   14.93
  -8 -11  -1  257.87   22.88
   8  10  -1  165.99   14.49
  -8 -10  -1  149.06    6.98
  -8 -10  -1  171.78   18.73
  -8 -10  -1  180.52   12.84
   8 -10   1  155.54   12.18
  -8 -10  -1  162.18   16.03
  -8  10   1  169.45   12.53
   8   9  -1    4.39    4.25
   8  -9   1    2.95    3.32
  -8  -9  -1    1.38    6.09
  -8  -9  -1    1.71    6.42
  -8   9   1    2.44    3.51
  -8  -9  -1    3.33    3.32
  -8  -9  -1    0.25    1.67
   8   8  -1  691.62   30.93
  -8  -8  -1  774.54   38.37
   8  -8   1  726.81   28.30
  -8   8   1  677.63   27.56
  -8  -8  -1  762.46   29.30
  -8  -8  -1  705.84   34.19
  -8  -8  -1  695.24   20.58
   8  -8   1  711.96   32.59
   8   7  -1  324.27   19.70
  -8   7   1  320.23   25.93
   8  -7   1  296.22   20.06
  -8  -7  -1  344.53   22.63
  -8  -7  -1  330.76   11.81
  -8   7   1  334.63   17.25
   8  -7   1  310.59   17.53
  -8  -7  -1  339.22   17.95
  -8  -7  -1  384.65   24.99
   8  -6   1    0.85    4.06
   8  -6   1    4.60    4.32
  -8  -6  -1    1.42    5.18
  -8  -6  -1    9.64    2.17
  -8   6   1    2.15    2.78
   8   6  -1    3.08    3.98
  -8   6   1   -1.89    7.76
   8  -5   1  283.62   17.14
  -8   5   1  287.35   15.47
  -8  -5  -1  303.32   11.55
   8   5  -1  287.22   18.05
  -8  -5  -1  324.21   21.73
  -8   5   1  334.83   26.05
   8  -5   1  284.50   19.17
   8  -4   1  595.13   27.21
   8  -4   1  557.26   27.98
  -8  -4  -1  597.70   29.68
  -8  -4  -1  578.13   18.62
  -8   4   1  617.62   23.67
  -8   4   1  565.42   34.37
   8   4  -1  544.73   26.15
  -8   3   1   23.27    4.77
  -8  -3  -1   21.55    3.22
  -8   3   1   16.28    7.99
   8  -3   1   16.80    6.89
  -8  -3  -1   25.54    6.92
   8   3  -1   20.52    5.90
  -8   2   1  853.08   28.64
  -8  -2  -1  862.43   35.50
  -8  -2  -1  863.79   26.07
  -8   2   1  834.36   42.25
  -8   2   1  824.77   29.29
  -8   1   1   61.21    7.17
  -8   1   1   84.47    7.52
   8   1  -1   59.92    9.74
  -8  -1  -1   67.86    5.76
  -8   1   1   70.37   12.47
  -8   0   1    3.03    2.67
  -8   0   1    3.88    3.64
   8   0  -1    4.78    4.35
  -8   0  -1    3.61    2.40
   8   0   1    1.61    1.64
   8   0  -1    4.17    2.99
  -8   1  -1   81.27    6.67
  -8  -1   1   80.14    9.12
  -8  -1   1   60.25   12.00
   8  -1  -1   74.85    7.54
  -8  -1   1   73.36    7.03
   8   1   1   79.56   10.69
   8  -1  -1   52.73    8.76
   8  -1  -1   57.46    7.94
   8  -2  -1  890.40   34.29
  -8   2  -1  860.88   28.51
   8  -2  -1  836.20   40.59
  -8  -2   1  860.76   34.23
   8  -2  -1  856.26   29.65
   8   2   1  953.49   38.44
   8  -2  -1  888.82   36.91
  -8  -2   1  878.23   42.72
  -8  -2   1  872.24   29.52
  -8  -3   1   16.99    5.92
  -8  -3   1    6.85    7.39
  -8  -3   1   18.77    6.24
   8   3   1    9.88    5.34
   8  -3  -1   26.47    6.85
   8  -3  -1   19.86    6.71
   8  -3  -1   26.31    6.20
   8   3   1   18.94    5.43
  -8   3  -1   23.66    4.22
   8  -4  -1  543.52   25.25
   8   4   1  532.46   25.06
   8  -4  -1  524.50   27.45
  -8  -4   1  517.05   26.91
  -8  -4   1  518.24   31.77
   8   4   1  570.52   35.57
  -8  -4   1  515.13   27.85
   8   4   1  521.82   27.85
   8  -4  -1  594.73   28.37
  -8   4  -1  559.15   21.68
   8  -5  -1  295.32   19.80
   8   5   1  324.76   21.39
  -8  -5   1  332.84   21.78
  -8   5  -1  297.93   15.34
  -8  -5   1  331.20   21.41
   8   5   1  299.92   25.78
   8  -5  -1  280.10   19.39
   8  -5  -1  298.91   18.05
   8   5   1  314.54   18.30
   8   6   1    1.91    3.60
   8  -6  -1    1.15    5.28
  -8  -6   1   -1.33    4.67
  -8  -6   1    2.73    5.59
   8  -6  -1    1.13    4.39
   8   6   1   -2.07    8.01
  -8   6  -1    4.84    3.25
   8   6   1   -1.32    4.82
   8   7   1  333.57   27.47
  -8  -7   1  298.18   21.39
   8  -7  -1  317.65   20.13
  -8  -7   1  312.87   22.46
   8   7   1  340.61   22.39
  -8   7  -1  325.21   16.75
   8  -7  -1  300.04   19.49
   8   7   1  307.32   18.44
   8   8   1  792.91   43.70
  -8   8  -1  741.91   28.82
  -8  -8   1  773.63   38.07
   8  -8  -1  732.07   32.66
   8  -8  -1  767.63   32.91
   8   8   1  756.60   35.73
   8   8   1  702.41   30.63
   8  -9  -1    5.37    4.63
   8   9   1    4.39    8.51
  -8   9  -1    3.32    3.57
   8  -9  -1    7.88    5.60
   8   9   1    8.93    4.67
  -8  -9   1   -1.67    5.66
  -8  10  -1  182.24   13.23
  -8 -10   1  187.42   19.39
   8  10   1  173.04   13.79
   8 -10  -1  169.56   14.64
   8 -10  -1  163.76   13.79
  -8 -11   1  249.60   22.82
   8  11   1  199.87   23.09
   8 -11  -1  206.04   16.33
  -8 -11   1  249.76   13.17
  -8  11  -1  245.63   15.81
   8  11   1  223.01   16.19
   8  12   1  172.55   14.03
   8 -12  -1  149.89   13.95
   8  12   1  167.97   21.33
  -8  12  -1  171.04   13.56
  -8 -12   1  151.40   10.09
  -8  12  -1  144.63   10.24
  -8 -12   1  168.83   17.29
  -8 -12   1  158.32   18.98
  -8 -13   1  116.47    8.29
  -8  13  -1  104.28    9.16
   8  13   1  109.02   11.26
   8  13   1  101.53   17.74
  -8  13  -1  100.56   10.76
  -8 -13   1  107.07   14.28
   8 -13  -1  112.16   12.50
  -8 -13   1  112.50   16.27
  -8 -14   1  324.16   15.22
  -8  14  -1  317.02   19.56
   8  14   1  334.50   30.80
  -8  14  -1  320.98   16.74
   8  14   1  352.87   20.71
  -8 -14   1  331.96   24.91
  -8 -14   1  281.64   13.02
  -8 -15   1   35.84    3.93
   8  15   1   36.86   12.40
  -8 -15   1   34.19    5.05
  -8  15  -1   35.49    6.30
   8  15   1   35.49    7.34
  -8 -15   1   37.55    9.68
  -8  15  -1   22.49    6.47
  -8 -16   1  310.46   24.95
   8  16   1  317.37   31.13
  -8  16  -1  294.43   17.37
  -8  16  -1  338.24   20.83
  -8 -16   1  303.01   14.79
   8  16   1  268.23   18.88
   8  17   1  148.60   14.06
  -8 -17   1  209.81   20.71
   8  17   1  184.44   24.65
  -8  17  -1  162.55   13.32
  -8  17  -1  164.67   14.90
  -8 -17   1  170.44   10.83
   8  18   1   11.51   10.13
   8  18   1    5.93    5.24
  -8  18  -1   17.14    6.00
  -8 -18   1   15.73    8.48
  -8 -18   1   10.12    3.85
  -8  18  -1   30.48    7.46
  -8  19  -1   33.32    6.96
  -8  19  -1   35.72    8.46
  -8 -19   1   44.46   11.10
  -8  20  -1  244.66   19.18
   8  20   1  179.84   25.65
  -8 -20   1  234.26   23.29
  -8 -21   1   72.10   14.47
  -9 -20  -1   74.17   14.20
  -9 -19  -1  136.85   17.51
  -9  18   1   44.40    8.83
  -9 -18  -1   47.63   11.23
  -9 -17  -1  512.15   32.37
  -9  17   1  493.41   26.32
  -9  17   1  492.64   26.89
  -9  16   1   43.29    8.53
  -9  16   1   54.69    8.61
  -9 -16  -1   41.55   10.24
  -9 -16  -1   48.19    6.45
  -9 -15  -1   80.69    8.33
  -9  15   1   75.89   10.56
  -9 -14  -1  348.72   25.56
  -9 -14  -1  321.16   10.48
  -9  14   1  359.55   20.98
  -9 -14  -1  329.02   17.68
  -9 -13  -1  121.76   10.88
  -9 -13  -1  124.62    5.61
  -9  13   1  143.12   12.66
  -9 -13  -1  115.55    5.72
  -9 -13  -1  141.56   15.97
  -9 -12  -1   37.24    3.30
  -9  12   1   45.29    7.68
  -9 -12  -1   43.30    3.37
  -9 -12  -1   33.33    6.51
  -9 -12  -1   50.40   10.74
  -9 -11  -1  449.72   31.30
  -9 -11  -1  437.53   22.32
  -9  11   1  447.39   22.51
  -9 -11  -1  430.43   13.47
  -9 -11  -1  492.38   29.20
  -9 -11  -1  432.44   13.71
  -9 -10  -1  230.56   22.08
  -9 -10  -1  208.43    8.44
   9 -10   1  197.63   17.39
  -9 -10  -1  206.31    8.31
  -9 -10  -1  239.51   20.19
  -9 -10  -1  192.57   14.45
  -9  10   1  234.19   15.32
  -9  -9  -1  135.30    6.66
  -9   9   1  149.59   12.20
  -9  -9  -1  128.17   16.58
   9  -9   1  148.89   11.81
   9   9  -1  128.36   13.31
   9  -9   1  159.37   15.41
  -9  -9  -1  148.00   15.99
  -9  -9  -1  137.15   12.09
   9   8  -1  296.92   19.61
  -9  -8  -1  327.28   24.31
   9  -8   1  260.18   16.36
   9  -8   1  259.66   19.45
  -9  -8  -1  275.58   10.40
  -9   8   1  232.50   15.12
  -9   8   1  302.40   26.80
  -9  -8  -1  249.44   16.52
   9   7  -1  606.03   30.09
   9  -7   1  704.05   29.01
  -9   7   1  688.92   40.64
   9  -7   1  722.48   33.59
  -9   7   1  646.72   27.01
  -9  -7  -1  663.31   20.30
  -9  -7  -1  692.90   29.11
  -9  -7  -1  762.71   37.32
   9  -6   1   58.11    8.66
  -9   6   1   63.50   14.17
  -9  -6  -1   80.14   12.26
   9  -6   1   87.13   11.42
   9   6  -1   96.20   11.06
  -9   6   1   77.14    8.39
  -9  -6  -1   74.56    5.32
  -9   5   1  731.25   27.60
  -9  -5  -1  691.38   21.71
   9  -5   1  715.91   30.98
   9  -5   1  672.62   32.82
  -9  -5  -1  659.37   33.97
  -9   5   1  654.84   39.58
   9   5  -1  708.43   31.69
  -9   4   1  292.64   15.78
  -9  -4  -1  284.00   12.05
   9  -4   1  294.22   19.65
  -9   4   1  292.71   25.55
   9  -4   1  271.77   19.86
   9   4  -1  289.92   19.18
  -9  -4  -1  288.42   20.96
  -9   3   1   46.21    6.43
  -9   3   1   48.40   12.33
   9  -3   1   37.76    8.93
   9  -3   1   49.70    9.33
  -9  -3  -1   40.47    8.47
  -9  -3  -1   42.79    4.66
   9   3  -1   56.13    8.53
  -9   2   1  221.98   13.01
  -9  -2  -1  198.53   10.36
  -9   2   1  186.97   21.47
   9  -2   1  183.74   19.19
   9   2  -1  197.01   17.50
   9   1  -1  954.86   34.01
  -9  -1  -1  946.92   29.84
  -9   1   1  976.05   32.70
  -9   1   1  935.51   33.51
  -9   1   1  938.54   47.76
   9   1  -1 1004.66   42.45
   9   0  -1    9.35    4.34
   9   0  -1    4.07    5.57
  -9   0  -1   25.01    4.51
  -9   0   1   15.38    5.34
  -9   0   1   18.23    4.55
  -9   0   1    3.89   11.56
  -9  -1   1  971.73   36.98
   9  -1  -1 1035.30   49.53
  -9   1  -1  979.59   31.62
   9  -1  -1  996.53   33.51
   9   1   1 1009.55   28.66
  -9  -1   1  949.13   47.74
  -9  -1   1  973.39   32.95
   9  -1  -1  975.37   38.59
   9  -1  -1  949.10   41.02
   9   1   1  994.33   42.02
   9  -2  -1  192.84   16.74
   9   2   1  231.31   18.29
  -9  -2   1  200.14   15.37
   9  -2  -1  203.16   19.00
  -9   2  -1  218.65   12.15
  -9  -2   1  180.22   20.92
   9  -2  -1  192.82   12.14
   9   2   1  207.31   15.73
   9  -2  -1  222.59   16.31
  -9  -2   1  215.29   12.44
   9  -3  -1   51.99    9.85
  -9  -3   1   45.72    5.85
  -9  -3   1   45.70    8.25
   9  -3  -1   49.85    8.35
   9   3   1   72.25    9.64
  -9   3  -1   48.98    6.18
   9  -3  -1   55.99    9.93
   9   3   1   58.64    9.97
   9   4   1  310.94   19.19
   9  -4  -1  289.10   18.82
  -9  -4   1  329.90   22.57
  -9  -4   1  304.87   15.02
  -9  -4   1  278.75   19.75
  -9   4  -1  287.53   15.34
   9  -4  -1  301.09   21.32
  -9  -4   1  275.11   24.70
   9  -4  -1  322.87   21.61
   9   4   1  310.68   21.87
   9  -5  -1  699.31   30.58
   9   5   1  651.20   29.70
  -9  -5   1  664.63   33.03
   9  -5  -1  649.21   32.18
  -9  -5   1  653.02   33.46
   9  -5  -1  676.79   32.50
   9   5   1  630.09   33.57
   9   5   1  675.52   41.78
  -9   5  -1  659.53   25.84
   9   6   1   81.90   12.32
   9  -6  -1   64.12   10.44
   9  -6  -1   85.67   11.51
  -9  -6   1   82.54   12.04
  -9  -6   1   66.16   10.95
  -9   6  -1   85.39    8.46
   9   6   1   62.06   14.10
   9   6   1   67.82    9.54
   9  -6  -1   76.95    9.94
  -9  -7   1  622.25   33.92
   9   7   1  618.77   33.51
  -9  -7   1  707.57   34.97
   9  -7  -1  758.19   34.44
   9   7   1  651.96   41.43
   9  -7  -1  660.96   31.37
  -9   7  -1  638.84   26.56
   9  -7  -1  651.18   29.89
   9   7   1  646.97   29.84
  -9   8  -1  279.49   16.46
  -9  -8   1  277.89   22.34
   9  -8  -1  280.24   20.04
   9   8   1  262.00   18.08
   9  -8  -1  259.79   17.75
   9   8   1  253.32   25.76
   9  -8  -1  297.03   19.98
   9   8   1  269.46   21.34
  -9   9  -1  119.32   11.09
   9  -9  -1  141.24   14.63
   9  -9  -1  158.81   14.25
   9   9   1  126.89   12.51
  -9  -9   1  115.32   15.42
   9   9   1  124.28   18.70
   9  10   1  227.73   16.83
  -9 -10   1  255.13   22.68
   9 -10  -1  208.79   16.75
   9 -10  -1  241.56   18.45
   9  10   1  267.15   26.77
  -9  10  -1  245.77   16.04
   9  11   1  376.59   33.20
  -9 -11   1  420.34   30.73
  -9 -11   1  444.76   20.15
   9 -11  -1  454.45   26.20
   9  11   1  497.08   25.73
  -9  11  -1  485.30   23.80
  -9  12  -1   39.51    7.39
  -9 -12   1   52.60   10.85
   9 -12  -1   29.94    7.90
   9  12   1   57.90   14.46
   9  12   1   49.82    8.70
  -9 -12   1   53.18    6.61
  -9 -13   1  125.34    9.79
   9  13   1  119.03   19.78
  -9 -13   1  156.95   17.68
   9 -13  -1  154.80   15.14
  -9  13  -1  146.78   13.49
  -9 -14   1  328.68   15.39
  -9  14  -1  326.85   20.38
  -9 -14   1  284.00   14.54
   9  14   1  328.48   31.44
  -9 -14   1  360.32   27.29
  -9 -15   1   67.98    7.08
  -9  15  -1   70.68    7.89
  -9  15  -1   68.61    9.83
   9  15   1   91.64   18.13
  -9 -15   1   83.62   13.89
  -9  16  -1   39.75    6.81
  -9 -16   1   27.27    3.42
  -9 -16   1   59.68   12.29
   9  16   1   47.10   14.66
  -9  16  -1   46.80    8.85
  -9 -16   1   45.34    5.74
   9  17   1  519.55   41.31
  -9 -17   1  497.12   33.58
  -9  17  -1  492.51   27.22
  -9  18  -1   42.37    8.85
  -9 -18   1   37.53   11.63
   9  18   1   46.45   16.75
 -10 -17  -1   72.75   13.55
 -10 -16  -1  123.31   16.65
 -10  16   1  132.16   13.92
 -10  15   1    6.09    4.86
 -10 -15  -1   10.15    4.36
 -10 -15  -1    1.89    7.10
 -10 -14  -1  369.92   27.28
 -10 -14  -1  317.46   18.45
 -10  14   1  350.61   21.39
 -10 -13  -1   70.76   12.75
 -10  13   1   69.57    9.85
 -10 -13  -1   70.10    9.16
 -10 -12  -1   55.26   11.51
 -10 -12  -1   32.20    2.36
 -10  12   1   51.73    8.32
 -10 -12  -1   31.21    2.34
 -10 -12  -1   31.61    6.75
 -10 -11  -1  139.98   12.76
 -10 -11  -1  129.47    5.64
 -10  11   1  148.60   13.12
 -10 -11  -1  159.73   17.47
 -10 -11  -1  122.58    5.49
 -10 -10  -1  180.93   14.86
  10 -10   1  180.81   13.48
 -10 -10  -1  176.21    7.32
 -10  10   1  170.16   13.74
 -10 -10  -1  189.82    7.57
 -10  -9  -1    2.15    4.52
 -10   9   1    4.74    4.18
 -10  -9  -1    4.14    1.87
  10  -9   1    2.76    3.66
 -10  -9  -1   -1.88    7.51
 -10   8   1  304.78   17.69
 -10  -8  -1  285.44   10.86
 -10  -8  -1  289.12   23.81
 -10  -8  -1  245.91   17.58
  10  -8   1  292.66   18.00
 -10  -7  -1  120.92    6.95
 -10   7   1  140.99   11.80
 -10  -7  -1  128.61   16.02
 -10  -7  -1  126.55   12.16
  10  -7   1  154.47   13.05
  10  -6   1    6.48    4.66
 -10  -6  -1   17.64    7.39
 -10  -6  -1   14.36    3.09
 -10   6   1   15.17    4.49
 -10   5   1  318.35   17.20
 -10  -5  -1  303.72   12.85
  10  -5   1  330.42   20.66
 -10  -5  -1  312.91   22.99
 -10  -4  -1  543.60   19.38
 -10   4   1  545.99   23.65
 -10  -4  -1  545.75   30.49
  10  -4   1  596.60   29.31
  10  -3   1   37.61    8.53
 -10  -3  -1   38.95    4.92
 -10   3   1   43.00    6.44
  10   2  -1  395.68   19.79
 -10   2   1  393.58   18.72
 -10  -2  -1  365.54   15.89
  10  -2   1  362.40   26.58
  10   1  -1  129.52   10.71
 -10  -1  -1  128.82    8.89
 -10   1   1  134.34   10.39
  10   0  -1   20.20    4.92
  10   0  -1   35.03    8.84
 -10   0   1   16.39    5.09
 -10   0  -1   30.28    4.87
  10   0  -1   18.94    9.72
 -10   0   1   30.34    5.37
 -10  -1   1  113.23   11.59
  10   1   1  123.84    6.61
  10  -1  -1  120.72    9.73
  10  -1  -1  104.26   15.71
 -10   1  -1  129.58    9.38
  10  -1  -1  117.94   14.09
 -10  -1   1  116.82    9.53
 -10  -2   1  403.01   18.55
 -10  -2   1  399.02   23.10
  10  -2  -1  435.18   28.80
  10   2   1  433.86   16.05
 -10   2  -1  423.16   18.87
  10  -2  -1  384.17   25.32
 -10  -3   1   28.07    7.39
 -10   3  -1   34.68    5.74
 -10  -3   1   40.82    5.83
  10  -3  -1   39.12    8.97
  10  -3  -1   27.94    8.16
  10  -4  -1  545.91   30.19
 -10   4  -1  539.83   22.75
 -10  -4   1  488.98   20.84
 -10  -4   1  533.10   28.63
  10  -4  -1  513.14   29.42
  10  -5  -1  286.15   21.24
 -10  -5   1  298.34   21.64
 -10   5  -1  291.64   16.23
  10  -5  -1  303.98   22.17
 -10  -5   1  299.29   15.09
  10   6   1   10.03    9.73
 -10  -6   1   18.64    4.50
 -10  -6   1    7.57    6.37
 -10   6  -1   17.25    5.13
  10  -6  -1   19.30    6.62
 -10  -6   1   29.45    8.43
  10  -6  -1    7.14    6.31
 -10   7  -1  111.91   10.57
 -10  -7   1  103.30   14.30
 -10  -7   1  121.93    9.25
  10  -7  -1  104.44   12.85
  10   7   1  143.73   21.19
 -10  -7   1  109.36   14.59
 -10  -8   1  279.72   23.03
  10  -8  -1  298.79   20.79
  10   8   1  296.21   29.44
 -10  -8   1  289.46   22.78
 -10   8  -1  270.83   16.86
  10   9   1    2.68    9.76
  10  -9  -1    7.65    5.62
 -10   9  -1    3.86    4.15
 -10  -9   1    1.82    7.04
  10  10   1  213.67   25.37
  10 -10  -1  204.36   16.91
 -10 -10   1  180.39   19.86
 -10  10  -1  202.08   15.18
 -10 -11   1  134.27   11.25
  10  11   1  182.08   24.07
  10 -11  -1  172.75   15.19
 -10  11  -1  134.94   12.62
 -10 -12   1   36.75    6.26
  10  12   1   48.72   13.77
 -10  12  -1   44.08    7.81
 -10 -13   1   71.87    8.02
 -10 -13   1   77.93   13.10
  10  13   1   58.76   14.95
 -10  13  -1   66.53    9.47
 -10 -14   1  378.83   28.00
  10  14   1  346.63   33.95
 -10  14  -1  333.52   21.08
 -10 -14   1  296.49   16.14
  10  15   1    3.09   10.06
 -10  15  -1    2.49    4.82
 -10 -15   1   -2.02    7.34
 -10  16  -1  142.92   14.37
 -10 -16   1  138.97   18.26
 -11  14   1   80.53   11.03
 -11 -14  -1   58.96    8.64
 -11  13   1  172.45   15.00
 -11 -13  -1  132.65   13.12
 -11 -12  -1   35.00    7.77
 -11  12   1   42.39    7.96
 -11 -11  -1  134.78   13.33
 -11  11   1  122.24   12.37
 -11 -10  -1   22.56    6.80
  11 -10   1   19.46    5.73
 -11  10   1   19.02    5.98
 -11  -9  -1   19.25    6.61
  11  -9   1   23.93    6.16
 -11   9   1   29.43    6.76
 -11  -9  -1   19.85    2.54
 -11  -8  -1   70.04    4.86
 -11   8   1   65.23    8.98
  11  -8   1   57.30    8.92
 -11  -8  -1   49.55    8.84
 -11  -8  -1   46.71   11.20
 -11  -7  -1  270.21   11.15
 -11   7   1  283.72   17.27
 -11  -7  -1  264.81   22.97
 -11  -7  -1  268.53   18.93
  11  -7   1  243.94   17.82
  11  -6   1    8.30    5.46
 -11  -6  -1    1.69    6.37
 -11   6   1    9.93    4.65
 -11  -6  -1    4.90    2.48
 -11  -5  -1  611.14   33.72
 -11  -5  -1  557.61   19.86
 -11   5   1  578.28   25.44
  11  -5   1  599.95   29.83
 -11   4   1  108.70    9.99
 -11  -4  -1   93.13    7.24
  11  -4   1   85.84   11.58
 -11  -3  -1   35.96    4.94
 -11   3   1   27.41    5.87
  11   3  -1   38.12    6.71
  11  -3   1   50.53    9.63
 -11  -2  -1  150.05    9.88
 -11   2   1  187.49   12.57
  11   2  -1  148.86   11.87
  11  -2   1  168.19   17.94
 -11   1   1   61.75    7.48
  11   1  -1   59.77    7.48
  11   1  -1   45.62   13.41
  11  -1   1   69.57   14.07
 -11  -1  -1   57.69    6.47
 -11   0   1    4.38    4.00
 -11   0  -1    1.26    2.72
  11   0  -1    1.40    3.29
  11   0  -1   -2.27    7.70
 -11  -1   1   82.01    8.17
 -11   1  -1   94.25    8.68
  11  -1  -1   66.76   13.30
 -11  -1   1   65.20    9.44
  11   2   1  155.64    7.61
 -11  -2   1  157.47   14.44
 -11   2  -1  150.79   11.09
 -11  -2   1  161.38   11.15
  11  -2  -1  132.70   16.74
 -11  -3   1   45.98    9.11
  11  -3  -1   46.28   10.91
  11   3   1   38.64    4.84
 -11  -3   1   36.91    5.85
 -11   3  -1   37.05    6.26
 -11  -4   1   94.21   12.66
  11  -4  -1   77.61   12.45
 -11  -4   1   86.92    8.15
 -11   4  -1  108.50    9.91
  11  -5  -1  610.53   33.04
 -11  -5   1  609.75   32.91
 -11  -5   1  591.83   23.54
 -11   5  -1  631.34   26.40
 -11  -6   1    6.33    7.13
 -11  -6   1    2.53    2.97
 -11   6  -1    3.56    4.26
  11  -6  -1    8.93    6.10
 -11  -7   1  222.27   20.69
 -11   7  -1  260.22   16.57
 -11  -7   1  254.17   13.70
  11  -7  -1  263.82   20.73
  11   8   1   50.80   13.60
  11  -8  -1   72.02   11.12
 -11  -8   1   55.29   11.21
 -11   8  -1   74.65    9.57
 -11  -8   1   59.73    6.66
  11  -9  -1   17.81    7.52
 -11   9  -1   18.51    5.57
  11   9   1   14.46   11.54
 -11  -9   1   22.84    4.33
  11 -10  -1   15.88    6.48
 -11 -10   1   20.13    4.26
 -11  10  -1   25.73    6.31
  11  10   1    5.91   13.03
 -11 -11   1  106.76   11.09
 -11 -11   1  126.84    9.15
 -11  11  -1  126.28   12.63
  11 -11  -1  108.27   12.73
  11  11   1  127.08   21.64
 -11 -12   1   48.26    7.68
 -11  12  -1   51.11    8.66
  11  12   1   27.88   11.69
 -11 -13   1  160.02   12.46
 -11  13  -1  138.80   13.75
 -11  14  -1   71.53   10.67
 -11  15  -1    2.60    5.46
 -12 -12  -1   34.67    7.76
 -12  11   1   64.04    9.52
 -12 -11  -1   63.72    9.84
 -12  10   1  178.39   15.09
 -12 -10  -1  179.63   16.45
 -12   9   1    4.32    4.76
 -12  -9  -1    5.31    4.99
 -12   8   1  349.38   20.48
 -12  -8  -1  357.24   23.50
 -12   7   1   39.88    7.60
 -12  -7  -1   36.40    8.73
  12  -6   1   -5.07    7.04
 -12   6   1    0.96    3.71
 -12  -6  -1    2.70    4.91
  12  -5   1  137.01   15.08
 -12  -5  -1  170.80    9.64
 -12   5   1  171.32   13.59
  12  -4   1  292.90   21.73
 -12  -4  -1  290.17   13.64
 -12   4   1  288.78   17.59
  12  -3   1   -3.00    6.46
 -12   3   1    3.43    3.95
 -12  -3  -1    3.82    3.16
  12   2  -1  143.01   22.66
  12  -2   1  168.34   18.09
 -12  -2  -1  190.96   11.66
 -12   2   1  187.51   13.19
  12   1  -1   50.09   13.37
  12  -1   1   37.96   11.06
 -12   1   1   56.52    7.46
 -12  -1  -1   49.80    6.42
  12   0  -1   13.13    7.97
  12   0   1    9.17    8.63
 -12   0   1   13.06    4.52
 -12   0  -1   11.61    3.86
  12  -1  -1   53.25   12.23
 -12  -1   1   72.01    7.85
 -12   1  -1   51.55    7.09
  12  -2  -1  201.74   20.45
 -12  -2   1  192.85   12.67
 -12   2  -1  205.60   13.81
  12  -3  -1    8.73    7.34
 -12  -3   1    4.86    3.45
 -12   3  -1    1.63    3.60
 -12  -4   1  312.92   15.96
 -12   4  -1  287.24   17.08
  12  -4  -1  286.04   23.32
 -12  -5   1  173.51   11.51
  12  -5  -1  198.37   19.22
 -12   5  -1  166.97   13.36
 -12  -6   1   -0.63    2.66
 -12   6  -1    0.95    3.70
  12  -6  -1   -1.59    6.69
 -12  -7   1   42.51    5.90
 -12   7  -1   52.91    8.07
  12  -7  -1   29.39    9.13
  12  -8  -1  354.20   24.76
 -12   8  -1  370.78   21.13
 -12  -8   1  356.68   16.67
 -12  -9   1    1.74    3.28
 -12   9  -1    7.61    4.79
  12  -9  -1    5.80    5.94
  12 -10  -1  170.17   16.40
 -12  10  -1  163.86   14.42
 -12 -10   1  145.94   13.53
 -12 -11   1   51.83    8.25
 -12  11  -1   71.55   10.19
 -12  12  -1   35.32    8.13
 -13 -10  -1   35.38    8.76
 -13  -9  -1   11.56    6.52
 -13   9   1   13.64    5.56
 -13  -8  -1   44.01    9.29
 -13   8   1   31.74    7.32
 -13  -7  -1  176.34   17.08
 -13   7   1  199.25   15.37
 -13  -6  -1   23.90    7.97
 -13   6   1   33.45    6.97
 -13   5   1  310.36   18.76
 -13  -5  -1  330.81   23.37
 -13   4   1   58.07    8.32
 -13   3   1  116.39   11.07
  13   3  -1  109.92   20.46
 -13   2   1   89.53    9.77
  13   2  -1  103.87   19.02
  13  -2   1  102.93   14.38
 -13   1   1   39.39    6.96
  13   1  -1   28.28   10.88
  13  -1   1   36.44   10.16
 -13   0  -1   18.94    4.66
 -13   0   1   20.17    5.10
  13   0   1   16.58    9.55
  13   0  -1    8.58    8.07
 -13  -1   1   24.06    5.45
 -13   1  -1   31.11    5.84
  13   1   1   22.05   11.06
  13  -1  -1   37.96   10.97
 -13  -2   1   74.56    8.39
 -13   2  -1   81.70    9.09
  13  -2  -1   81.75   13.61
  13  -3  -1  106.41   15.55
 -13  -3   1  119.47   10.04
 -13   3  -1  113.51   10.82
 -13   4  -1   66.09    8.99
 -13  -4   1   70.86    7.71
  13  -4  -1   92.66   14.60
  13  -5  -1  324.53   25.13
 -13   5  -1  306.82   18.72
  13  -6  -1   23.37    8.76
 -13   6  -1   32.20    6.98
 -13   7  -1  160.62   13.83
 -13   8  -1   53.56    8.80
 -13  -9   1   12.18    6.28
 -13   9  -1   10.23    5.95
 -13  10  -1   36.54    8.18
 -14   6   1   31.89    7.58
 -14   5   1  141.37   13.38
 -14   4   1  139.89   13.05
 -14   3   1   28.41    6.63
  14  -1  -1   65.10   13.33
  14  -2  -1  180.43   20.18
   0   0   2 5139.88  121.71
   0   0   2 5008.30  120.22
   0   0  -2 5152.47  122.12
   0  -1  -2  363.33   13.90
   0   1   2  327.97   13.34
   0  -1   2  355.22   13.93
   0   1   2  343.98   12.50
   0   1   2  339.20   12.62
   0   1   2  352.05   13.20
   0   1  -2  348.02   13.24
   0  -1   2  329.46   12.63
   0   2  -2 5083.36  118.31
   0   2   2 5100.86  118.93
   0   2   2 4995.40  116.71
   0  -2   2 5062.30  120.43
   0   2  -2 4551.07  118.42
   0   2   2 4989.85  116.03
   0   2  -2 4941.70  116.13
   0   2   2 5035.22  118.35
   0   2   2 5031.38  119.61
   0   2  -2 4683.80  120.15
   0   3   2 9864.82  222.73
   0  -3   2 9680.90  228.41
   0   3  -2 9791.75  228.76
   0   3   2 9823.21  225.28
   0   3  -2 9632.21  225.47
   0  -3   2 9148.24  224.12
   0   3   2 9709.22  227.34
   0   3  -2 9999.00  225.13
   0   4   2    8.24    2.84
   0   4  -2   13.35    3.48
   0   4   2   12.79    1.63
   0   4  -2    9.49    2.39
   0   4   2    8.42    1.91
   0   4   2   10.36    3.62
   0  -4   2   11.40    2.23
   0   4  -2   12.57    3.57
   0   5   2  579.02   22.08
   0   5  -2  595.45   22.41
   0   5   2  638.34   22.91
   0   5  -2  595.33   22.86
   0   5  -2  617.20   18.86
   0  -5  -2  596.90   15.89
   0   5   2  609.90   17.80
   0   6  -2    1.47    1.61
   0   6   2    3.97    3.40
   0   6  -2    6.75    3.17
   0   6  -2    7.10    3.27
   0  -6  -2    8.84    3.30
   0   6   2    2.43    2.49
   0   6   2    4.00    1.56
   0  -7   2 3425.42   95.82
   0   7  -2 3787.45   99.10
   0   7   2 3632.24   98.49
   0   7   2 3702.71   96.61
   0  -7  -2 3756.01   97.16
   0   7  -2 3810.71   97.45
   0  -7  -2 3730.14   89.96
   0   7   2 3739.18   89.41
   0   7  -2 3774.15   89.62
   0  -8   2  522.57   22.45
   0   8   2  525.27   24.90
   0   8  -2  566.12   25.57
   0   8   2  541.68   23.03
   0  -8  -2  546.91   18.31
   0   8  -2  545.13   17.54
   0   8  -2  583.82   23.73
   0  -8  -2  601.62   24.40
   0   8   2  560.99   17.95
   0   9   2 5440.93  142.49
   0   9  -2 5355.96  142.51
   0  -9  -2 5493.30  139.55
   0   9  -2 5277.57  137.81
   0  -9  -2 5515.30  130.64
   0   9  -2 5429.08  128.90
   0   9   2 5474.49  129.81
   0  -9   2 5484.28  137.27
   0  10   2   58.83    5.20
   0 -10  -2   75.67    8.92
   0  10  -2   61.23    7.94
   0 -10  -2   65.82    5.68
   0  10   2   45.33    8.37
   0  10  -2   56.69    9.27
   0  10  -2   76.18    5.22
   0 -10   2   59.45    7.42
   0  11  -2 1151.85   45.92
   0  11   2 1162.74   46.16
   0 -11  -2 1151.53   42.16
   0  11  -2 1110.63   39.95
   0 -11  -2 1160.84   34.36
   0  11  -2 1139.60   31.81
   0  11   2 1155.49   33.87
   0 -11   2 1130.60   38.83
   0 -12  -2  792.66   34.35
   0  12   2  828.69   27.16
   0 -12   2  802.74   28.22
   0 -12  -2  801.33   26.96
   0 -12   2  847.48   31.61
   0  12  -2  835.01   24.51
   0  12   2  775.57   37.55
   0  12  -2  825.43   38.55
   0 -13  -2  590.76   29.33
   0  13   2  559.97   21.56
   0 -13   2  593.79   22.99
   0 -13  -2  594.69   22.16
   0 -13   2  560.67   24.86
   0  13  -2  589.91   19.18
   0  13   2  643.66   33.95
   0  13  -2  609.43   33.48
   0 -14  -2  138.30   14.56
   0 -14   2  153.48   10.69
   0  14   2  162.13   10.43
   0 -14  -2  154.11   10.20
   0 -14   2  131.76   11.32
   0  14  -2  160.45    8.24
   0  14  -2  167.14   17.61
   0  14   2  151.57   16.82
   0  15  -2  689.43   38.92
   0  15   2  670.44   38.20
   0  15   2  693.70   25.63
   0 -15   2  679.68   26.16
   0 -15  -2  687.75   25.47
   0  15  -2  684.24   21.72
   0 -15   2  669.10   28.33
   0 -15  -2  644.07   33.22
   0  16  -2  383.46   29.34
   0  16   2  381.67   29.41
   0 -16  -2  334.62   24.05
   0  16   2  391.33   18.11
   0 -16   2  345.84   17.74
   0 -16  -2  365.28   17.54
   0  16  -2  377.66   14.21
   0 -16   2  335.24   19.20
   0  17  -2    6.71    7.29
   0  17   2    2.23    7.27
   0 -17   2    4.67    4.12
   0 -17   2    8.41    4.07
   0 -17  -2    6.21    6.69
   0  17   2    5.87    3.38
   0 -17  -2   15.21    4.72
   0  17  -2    7.13    2.64
   0 -18   2  389.92   21.05
   0  18  -2  414.27   33.04
   0  18   2  411.92   32.97
   0 -18  -2  346.65   25.23
   0  18  -2  420.49   15.24
   0 -18  -2  416.06   19.73
   0  18   2  383.51   19.27
   0 -18   2  401.20   19.73
   0  19  -2  557.74   40.20
   0  19   2  650.72   42.98
   0 -19   2  651.22   28.15
   0 -19   2  597.49   25.68
   0 -19  -2  577.75   34.06
   0 -19  -2  580.60   25.22
   0  19   2  592.61   25.68
   0  19  -2  600.29   19.92
   0  20  -2    2.44    2.45
   0 -20   2    2.92    4.29
   0 -20  -2    5.89    4.03
   0 -20  -2    7.08    7.80
   0  20   2    3.53    4.07
   0  20   2    2.03    3.93
   0 -20   2    0.85    3.31
   0  20   2    8.34   10.12
   0  20  -2    8.28    9.71
   0  21  -2  450.05   38.24
   0  21   2  478.78   39.33
   0 -21   2  489.43   24.14
   0 -21  -2  483.61   22.83
   0 -21  -2  514.00   32.20
   0  21   2  475.48   23.26
   0 -21   2  434.38   22.22
   0  21  -2  461.78   15.92
   0  22  -2   12.49   12.46
   0  22   2    3.17   13.66
   0 -22  -2   16.46    5.17
   0  22   2   28.70    6.89
   0  22   2   11.83    4.92
   0 -22  -2   30.37    9.62
   0  22  -2   15.91    2.70
   0 -22   2   18.59    5.53
   0 -23  -2    1.90    3.79
   0  23   2    7.25    4.14
   0 -23  -2   19.58    8.83
   0  23  -2    6.61   11.21
   0  23   2   16.85   10.51
   0 -23   2    6.83    4.40
   0  24   2   25.00   15.77
   0  24   2   46.71    8.02
   0 -24   2   45.26    7.73
   0  25  -2  172.36   28.51
   0  25   2  222.20   31.32
   0  25   2  239.04   17.52
   0 -25   2  259.96   17.08
   0  26   2    3.50    4.91
   0 -26   2    7.39    4.17
  -1 -28  -2   88.32   12.96
  -1 -27  -2  102.02   14.01
  -1  27   2  101.95   12.31
   1 -26   2   10.62    5.37
  -1  26   2    9.88    6.25
   1 -25   2  147.92   13.00
   1  25  -2  129.98   24.45
  -1  25   2   85.73   23.64
  -1  25   2  126.70   13.12
   1 -24   2  336.17   19.76
  -1  24   2  332.15   37.39
   1  24  -2  329.49   34.64
  -1  24   2  332.29   20.80
   1 -23   2    5.11    4.41
  -1 -23  -2    5.28    4.46
   1  23  -2    6.07    9.02
  -1  23   2   21.45   15.76
  -1  23   2    6.48    4.31
   1  22  -2  392.95   35.24
  -1 -22  -2  398.58   30.10
  -1  22   2  405.41   22.10
  -1  22   2  383.59   38.29
   1 -22   2  388.45   21.81
  -1 -22  -2  413.90   20.54
   1  21  -2   13.32   12.30
  -1  21   2   25.80   14.24
  -1  21   2   33.22    6.61
  -1 -21  -2   41.23   11.25
   1 -21   2   39.32    7.45
  -1 -21  -2   41.94    6.87
   1  20  -2   -4.98    8.75
  -1  20   2    6.08    9.48
  -1 -20  -2    1.90    6.18
  -1  20   2    5.55    4.08
   1 -20   2   -0.87    3.58
  -1 -20  -2    7.72    4.11
   1 -20   2    5.16    4.65
   1  19  -2  113.44   17.96
  -1  19   2   77.53   18.84
  -1 -19  -2  100.82   14.90
   1 -19   2   85.93    9.18
   1 -19   2  114.08   11.78
  -1 -19  -2  101.56    9.26
  -1  19   2  119.45   10.79
   1 -18   2  827.84   31.22
   1 -18   2  775.51   33.23
  -1 -18  -2  780.50   40.88
  -1  18   2  837.74   31.66
  -1 -18  -2  851.33   30.10
  -1  18   2  864.64   51.25
   1  18  -2  804.68   44.89
  -1  17   2   11.76    3.98
   1 -17   2   16.36    4.52
  -1 -17  -2   20.29    7.46
   1  17  -2   13.77    5.61
   1  17  -2   19.83    8.34
  -1  17   2   10.10    9.20
   1 -17   2   14.09    4.83
  -1 -17  -2   11.19    4.02
   1 -16   2  826.03   33.73
  -1  16   2  842.38   47.46
  -1  16   2  801.79   29.91
  -1 -16  -2  762.06   38.84
   1  16  -2  832.62   34.72
   1  16  -2  845.86   42.66
   1 -16   2  825.71   30.35
  -1 -16  -2  816.11   28.52
   1 -15   2  222.59   15.44
  -1 -15  -2  226.49   19.35
   1  15  -2  226.01   16.16
  -1  15   2  178.51   21.05
  -1  15   2  228.15   13.25
   1  15  -2  216.62   19.84
   1 -15   2  200.23   12.83
  -1 -15  -2  193.95   11.54
   1 -14   2  138.02   11.89
   1  14  -2  156.20   12.99
  -1 -14  -2  132.85   14.41
  -1  14   2  126.72   17.33
  -1 -14  -2  132.55    8.96
  -1  14   2  134.25    9.83
   1  14  -2  142.75   15.07
   1  14  -2  124.69    5.23
   1  13  -2  372.49   23.74
  -1  13   2  320.85   25.92
  -1 -13  -2  344.83   14.92
  -1  13   2  352.12   15.96
   1 -13   2  315.77   18.55
   1  13  -2  359.73   19.81
  -1 -13  -2  340.53   22.44
   1  13  -2  330.92   10.51
   1  12  -2 1213.87   47.22
   1 -12   2 1317.98   46.84
  -1  12   2 1208.06   52.98
  -1 -12  -2 1239.02   36.32
  -1  12   2 1314.99   38.19
   1  12  -2 1258.25   43.37
   1 -12   2 1260.52   43.16
  -1 -12  -2 1195.25   47.13
   1  12  -2 1249.19   31.68
  -1 -11  -2  298.63   19.44
   1  11  -2  267.91    9.13
  -1  11   2  261.65   12.84
  -1 -11  -2  274.01   12.00
   1  11  -2  250.30   15.82
   1 -11   2  274.16   16.29
  -1  11   2  239.47   21.01
   1 -11   2  267.98   17.73
   1  11  -2  262.60   18.20
  -1 -10  -2  510.44   25.41
   1 -10   2  506.09   22.98
   1  10  -2  458.84   22.00
   1  10  -2  502.94   14.67
  -1  10   2  486.37   18.19
  -1 -10  -2  508.04   17.38
  -1  10   2  474.30   28.22
   1 -10   2  489.15   24.09
   1  10  -2  499.45   24.58
   1  -9   2 1146.40   36.04
  -1   9   2 1230.63   35.28
   1   9  -2 1230.32   31.42
   1  -9   2 1195.60   40.87
   1   9  -2 1232.09   40.55
   1   9  -2 1256.59   42.56
   1  -9   2 1238.59   42.85
  -1  -9  -2 1242.59   33.78
  -1  -9  -2 1250.32   43.98
  -1   9   2 1205.58   47.68
  -1   8   2  305.59   12.45
   1   8  -2  289.66   10.24
  -1   8   2  295.40   14.88
   1  -8   2  306.87   16.48
   1   8  -2  307.17   16.10
   1   8  -2  293.15   16.16
   1  -8   2  323.68   17.60
  -1  -8  -2  288.39   11.08
   1  -8   2  302.40   13.42
  -1  -8  -2  279.62   12.39
  -1   8   2  305.97   20.28
  -1  -7  -2  146.31    7.65
   1  -7   2  162.83    8.84
  -1   7   2  136.16    7.52
   1   7  -2  147.47   10.34
   1  -7   2  152.74   11.03
   1  -7   2  161.10   11.52
   1   7  -2  117.50    6.12
  -1   7   2  154.25    9.68
  -1   7   2  130.59   12.86
  -1  -7  -2  143.26    6.64
  -1   6   2 2687.64   64.31
  -1  -6  -2 2548.70   61.86
   1   6  -2 2396.52   62.67
   1   6  -2 2630.37   69.37
  -1   6   2 2663.09   67.79
   1  -6   2 2574.23   65.31
  -1   6   2 2568.89   74.83
  -1  -6  -2 2562.75   63.31
   1  -6   2 2572.62   70.74
   1   5  -2  643.83   23.16
  -1   5   2  603.60   21.46
  -1   5   2  648.16   19.51
   1  -5   2  594.48   19.72
  -1   5   2  617.43   25.87
   1  -5   2  589.21   23.52
  -1  -5  -2  631.28   18.31
   1   4  -2 1395.94   39.96
  -1   4   2 1364.92   38.53
  -1  -4  -2 1345.68   34.44
   1  -4   2 1366.07   40.76
  -1   4   2 1379.25   33.29
  -1   4   2 1218.56   38.60
   1  -4   2 1364.52   36.45
   1  -3   2  225.04    9.40
  -1   3   2  215.40   11.11
  -1   3   2  235.56    8.21
   1  -3   2  244.19   12.20
   1   3  -2  244.87   11.67
  -1   2   2 3072.06   77.53
  -1   2   2 2949.78   77.05
  -1   2   2 3118.79   71.79
  -1   2   2 3195.19   73.64
  -1   1   2   25.34    3.10
   1  -1   2   23.79    2.31
   1   1  -2   28.44    3.22
  -1   1   2   26.86    4.23
  -1   0   2 2744.44   72.49
  -1   0  -2 2760.32   67.40
  -1   0   2 2792.72   67.48
   1   0   2 2770.59   69.86
  -1   0  -2 2840.77   70.26
  -1   0   2 2854.54   69.03
   1   1   2   29.93    3.85
   1  -1  -2   28.39    4.08
   1   1   2   38.90    3.61
  -1   1  -2   35.60    4.05
  -1  -1   2   37.71    4.18
   1   1   2   31.65    3.49
   1  -2  -2 3323.19   81.68
  -1  -2   2 3059.39   79.69
  -1   2  -2 3373.64   80.88
   1   2   2 3281.83   81.22
  -1  -2   2 3323.39   81.47
   1  -2  -2 3301.75   78.73
   1  -2  -2 3252.67   81.75
   1  -3  -2  250.80    9.07
  -1  -3   2  251.58   11.82
  -1  -3   2  231.44    9.82
   1  -3  -2  248.91   12.48
  -1   3  -2  231.92   10.49
   1   3   2  235.59   11.03
   1   3   2  262.15    8.86
   1   3   2  273.31   13.66
   1  -3  -2  256.42   11.80
   1  -4  -2 1289.19   32.25
   1  -4  -2 1234.31   38.51
   1   4   2 1303.95   31.64
   1   4   2 1261.27   32.82
   1   4   2 1248.87   39.48
  -1   4  -2 1319.94   35.60
  -1  -4   2 1284.03   33.75
   1   4   2 1210.63   36.22
  -1   5  -2  575.92   24.75
   1   5   2  578.45   16.09
   1  -5  -2  593.90   15.90
   1   5   2  575.30   23.15
   1   5   2  611.06   20.68
  -1  -5   2  569.71   17.20
  -1   5  -2  591.40   19.41
   1  -5  -2  598.45   23.15
  -1   6  -2 2514.24   73.88
   1  -6  -2 2616.34   70.21
   1   6   2 2479.58   60.68
   1   6   2 2500.47   70.23
   1   6   2 2574.45   65.94
  -1  -6   2 2540.73   60.95
  -1   6  -2 2555.98   64.15
   1   7   2  117.58    4.69
  -1  -7   2  104.02    8.61
   1  -7  -2  132.47   10.43
   1  -7  -2  110.46    8.55
   1  -7  -2  101.31    6.75
   1   7   2   98.65    9.17
   1   7   2  120.96    8.11
  -1   7  -2  136.11   12.74
   1   7   2  109.42    5.55
  -1   8  -2  319.68   20.49
   1   8   2  292.53    9.24
  -1  -8   2  308.18   15.43
   1  -8  -2  309.90   17.24
   1   8   2  305.21   16.67
   1  -8  -2  306.56   15.48
   1   8   2  308.72   17.21
   1   8   2  284.59   13.60
   1  -8  -2  298.28   12.72
  -1   8  -2  281.94   13.89
   1   8   2  304.02   11.11
   1   9   2 1223.42   42.38
   1  -9  -2 1292.46   43.19
   1  -9  -2 1293.71   40.57
   1  -9  -2 1241.97   36.01
   1   9   2 1203.95   30.78
  -1  -9   2 1256.58   39.56
  -1   9  -2 1262.20   48.51
   1   9   2 1192.11   36.94
  -1  -9   2 1225.52   36.59
  -1   9  -2 1224.01   38.15
   1   9   2 1232.94   33.65
  -1 -10   2  533.63   20.39
  -1  10  -2  545.07   21.99
   1  10   2  539.47   18.09
   1  10   2  529.47   15.44
   1  10   2  528.71   25.83
   1 -10  -2  535.63   25.39
   1 -10  -2  511.62   19.64
  -1 -10   2  523.44   22.28
  -1  10  -2  509.28   29.52
   1  10   2  546.84   20.63
   1 -10  -2  575.06   24.23
  -1  11  -2  262.37   14.88
   1  11   2  293.31   12.44
  -1 -11   2  292.48   14.09
   1  11   2  283.73    9.90
   1 -11  -2  278.06   18.03
   1  11   2  278.09   18.83
   1 -11  -2  279.53   13.63
  -1 -11   2  276.44   15.46
  -1  11  -2  246.25   21.11
   1  11   2  293.71   14.26
   1 -11  -2  291.17   17.15
  -1  12  -2 1232.59   41.18
   1  12   2 1310.85   37.26
  -1 -12   2 1280.68   39.24
   1  12   2 1260.86   33.35
   1 -12  -2 1308.74   46.87
   1  12   2 1320.57   48.96
   1 -12  -2 1271.37   38.89
  -1 -12   2 1284.03   41.93
  -1  12  -2 1344.50   55.22
   1  12   2 1266.92   39.37
   1 -12  -2 1212.84   44.15
  -1  13  -2  354.21   18.48
   1  13   2  362.56   15.53
  -1 -13   2  370.64   16.99
   1  13   2  368.24   12.54
   1  13   2  373.69   17.10
   1 -13  -2  305.61   19.70
   1  13   2  356.38   23.58
  -1 -13   2  367.09   18.54
   1 -13  -2  355.27   16.62
  -1  13  -2  336.05   26.46
  -1  14  -2  101.38   15.58
   1 -14  -2  117.53   12.46
  -1 -14   2  138.04   10.08
   1  14   2  119.06    8.64
   1  14   2  125.31   14.60
  -1 -14   2  129.52   10.76
   1 -14  -2  134.49    9.86
   1  14   2  127.96    9.72
  -1  15  -2  203.22   22.29
   1  15   2  228.89   20.64
   1 -15  -2  219.42   17.29
  -1 -15   2  246.45   14.04
   1  15   2  242.88   13.20
  -1 -15   2  253.55   15.50
   1 -15  -2  246.25   14.15
   1  15   2  258.58   14.41
  -1 -16   2  867.09   33.01
   1  16   2  930.41   44.77
   1 -16  -2  757.04   36.58
   1  16   2  859.15   30.02
  -1 -16   2  882.21   31.27
   1  16   2  936.37   32.01
   1 -16  -2  826.09   31.11
  -1  16  -2  769.32   46.53
   1  17   2   16.11    9.08
  -1  17  -2   15.33   10.48
  -1 -17   2   14.39    4.40
   1  17   2   14.01    4.12
   1  17   2   11.53    4.64
  -1 -17   2   19.75    5.54
   1 -17  -2   13.45    4.15
   1 -17  -2    8.47    5.94
  -1 -18   2  815.98   32.13
   1  18   2  812.00   45.31
   1 -18  -2  776.95   37.91
  -1  18  -2  732.16   48.06
   1  18   2  913.92   31.92
   1  18   2  784.00   29.77
  -1 -18   2  778.96   30.32
   1 -18  -2  798.47   30.94
   1 -19  -2  106.53   10.14
   1 -19  -2   98.38   13.69
  -1 -19   2  117.40   10.38
  -1 -19   2  125.67   11.26
   1  19   2  128.21   10.78
   1  19   2  115.81   19.28
  -1  19  -2   86.90   19.61
   1  19   2  105.57    9.93
  -1  20  -2    9.09    3.41
  -1 -20   2   10.32    4.99
   1  20   2    4.27    3.93
   1  20   2    7.51    4.23
  -1 -20   2    5.86    4.24
   1 -20  -2    9.80    6.87
   1  20   2    7.64    8.63
  -1  20  -2    6.12   11.15
   1 -20  -2    5.48    4.38
  -1 -21   2   46.45    7.42
  -1  21  -2   55.43    6.29
   1  21   2   40.56    7.02
   1  21   2   50.78    7.54
  -1 -21   2   46.69    7.30
   1 -21  -2   45.61    7.65
   1 -21  -2   42.65   10.07
  -1  21  -2   45.31   16.97
   1  21   2   30.09   14.36
  -1  22  -2  373.53   37.62
  -1 -22   2  420.55   21.64
   1  22   2  396.23   36.14
   1  22   2  348.76   20.40
   1 -22  -2  392.62   27.68
  -1  22  -2  381.10   16.66
   1 -22  -2  381.91   21.32
   1  23   2    2.97    4.46
  -1  23  -2    8.28    3.41
  -1 -23   2    2.83    4.07
   1 -23  -2    5.49    6.66
  -1  23  -2    3.57   10.06
   1  23   2    3.14    9.32
   1  24   2  304.85   33.98
  -1  24  -2  315.28   36.31
  -1 -24   2  327.22   19.00
   1 -24  -2  341.31   26.36
  -1  25  -2  104.14   24.01
   1  25   2  160.20   26.98
  -1 -25   2  158.50   12.90
  -1 -26   2   13.79    4.97
  -1 -27   2   72.76    8.97
  -2 -28  -2   73.23   11.92
  -2 -27  -2  227.91   19.83
  -2 -26  -2   39.42    9.58
  -2  26   2   27.10    7.98
   2 -26   2   29.74    6.58
  -2 -25  -2  199.08   18.31
   2 -25   2  188.56   15.50
  -2  25   2  217.21   17.21
   2  25  -2  237.10   28.78
  -2 -24  -2   49.27   10.09
  -2  24   2   64.09    9.62
  -2 -24  -2   72.70    8.40
   2 -24   2   45.47    8.67
   2  24  -2   51.23   15.82
  -2 -23  -2   21.10    7.16
  -2  23   2   35.23    7.51
  -2 -23  -2   35.71    6.15
   2 -23   2   34.11    7.13
   2  23  -2   42.42   12.77
  -2 -22  -2   51.70   10.46
   2  22  -2   58.20   14.76
  -2  22   2   48.20   17.77
  -2  22   2   60.73    8.97
  -2 -22  -2   49.71    7.04
   2 -22   2   60.10    9.14
   2 -21   2  598.72   28.86
   2  21  -2  540.71   39.06
  -2 -21  -2  610.29   31.00
  -2  21   2  569.11   45.72
  -2 -21  -2  633.22   25.16
  -2  21   2  601.04   27.73
  -2  20   2   87.90   10.13
   2  20  -2  114.92   17.67
  -2  20   2   98.33   20.33
   2 -20   2   94.83   10.86
  -2 -20  -2   82.89   11.39
  -2 -20  -2   97.95    8.98
  -2 -20  -2  103.70   15.78
   2  20  -2   77.52   11.32
  -2  19   2  324.56   18.47
   2  19  -2  271.57   25.32
  -2  19   2  223.93   28.42
   2 -19   2  291.21   19.47
   2 -19   2  352.82   18.44
  -2 -19  -2  299.63   15.62
  -2 -19  -2  289.90   19.99
  -2 -19  -2  330.28   26.51
   2  19  -2  304.93   20.75
  -2  18   2  189.34   13.79
   2 -18   2  212.72   16.04
   2  18  -2  176.56   19.94
  -2  18   2  186.57   24.95
   2 -18   2  191.24   13.27
  -2 -18  -2  209.48   12.28
  -2 -18  -2  186.65   15.55
   2  18  -2  163.74   15.12
  -2 -18  -2  178.60   19.30
  -2  17   2  110.79   10.16
   2  17  -2   98.91   14.59
   2 -17   2  118.18   14.92
  -2  17   2   68.05   15.53
  -2 -17  -2  102.37   14.67
  -2 -17  -2  124.24    8.95
   2 -17   2   95.57   11.13
   2  17  -2  104.98   11.81
  -2 -17  -2   88.13   10.66
  -2  16   2  173.52   12.51
   2 -16   2  147.83   16.34
   2  16  -2  196.79   18.79
  -2  16   2  164.47   22.88
   2  16  -2  182.13   14.70
   2 -16   2  179.74   14.51
  -2 -16  -2  174.85   10.58
  -2 -16  -2  184.85   14.45
  -2 -16  -2  185.73   18.69
  -2  15   2  960.12   33.32
   2  15  -2  958.00   37.32
   2 -15   2  926.96   37.26
   2  15  -2  908.13   42.30
   2 -15   2  969.89   42.19
  -2  15   2  958.50   51.68
  -2 -15  -2  950.57   30.07
  -2 -15  -2  917.55   43.53
  -2 -15  -2  880.97   35.16
   2 -14   2   73.50   10.99
  -2  14   2   72.18   15.11
   2  14  -2   79.42   11.39
  -2 -14  -2   85.58   12.25
  -2 -14  -2   84.10    6.72
  -2  14   2   77.65    7.67
   2 -14   2   86.61   10.27
   2  14  -2   97.51   10.16
  -2 -14  -2   87.58    9.54
   2 -13   2  188.79   16.38
   2  13  -2  188.82   16.19
  -2  13   2  163.87   19.14
  -2 -13  -2  167.31   16.60
  -2  13   2  158.86   10.79
  -2 -13  -2  176.98    9.43
   2  13  -2  185.14   13.65
   2 -13   2  166.97   13.69
  -2 -13  -2  167.94   12.27
   2 -12   2  571.30   29.35
  -2  12   2  529.59   34.05
  -2 -12  -2  540.76   29.66
  -2 -12  -2  560.77   19.08
   2 -12   2  552.60   22.06
  -2  12   2  574.05   21.81
  -2 -12  -2  588.87   23.93
   2  12  -2  548.56   25.03
   2 -12   2  531.85   25.80
   2  11  -2  978.96   35.68
   2 -11   2 1001.86   40.58
  -2  11   2  864.61   44.55
  -2  11   2 1005.54   36.12
   2 -11   2 1009.55   37.32
   2 -11   2  969.83   32.10
  -2 -11  -2  972.08   28.34
  -2  11   2  953.85   31.25
  -2 -11  -2 1029.73   33.75
  -2 -10  -2  947.22   31.44
   2  10  -2  922.29   34.05
   2 -10   2  975.88   36.19
  -2  10   2  934.03   34.33
   2 -10   2  942.32   30.61
   2 -10   2  998.02   39.31
  -2 -10  -2  926.15   26.70
  -2  10   2  937.41   29.91
  -2  -9  -2 1116.55   34.44
   2  -9   2 1070.81   33.69
   2   9  -2 1091.60   37.18
   2  -9   2 1104.65   42.12
  -2   9   2 1125.65   37.74
  -2  -9  -2 1125.57   29.72
  -2   9   2 1051.79   32.92
   2  -9   2 1080.82   38.90
  -2   8   2  196.10   12.62
   2  -8   2  188.14   10.43
   2   8  -2  201.45   12.60
  -2  -8  -2  195.10   10.74
  -2   8   2  202.60   10.86
  -2  -8  -2  201.89    7.88
  -2   8   2  202.32   10.31
   2  -8   2  190.16   15.09
   2  -7   2  759.97   32.20
  -2  -7  -2  747.75   24.86
  -2   7   2  710.83   27.64
  -2  -7  -2  765.99   20.66
  -2  -7  -2  768.23   25.68
  -2   7   2  784.82   24.99
  -2   7   2  786.49   24.54
   2  -7   2  780.11   24.91
   2   7  -2  785.87   27.95
   2   6  -2  219.97   12.45
  -2  -6  -2  239.87   14.85
  -2   6   2  235.17   10.73
  -2   6   2  223.27   10.40
   2  -6   2  203.67   10.14
   2  -6   2  189.15   14.74
  -2  -6  -2  213.32   10.62
  -2  -6  -2  210.49   11.36
   2  -5   2 1166.41   33.13
   2   5  -2 1187.57   36.46
  -2  -5  -2 1166.29   33.42
  -2   5   2 1174.68   33.46
  -2  -5  -2 1166.60   35.18
  -2   5   2 1204.46   33.61
  -2  -5  -2 1182.18   39.41
   2  -5   2 1177.68   41.41
  -2  -4  -2 1722.27   50.26
  -2  -4  -2 1658.18   43.74
  -2   4   2 1591.73   43.60
  -2  -4  -2 1680.03   46.11
   2   4  -2 1675.83   46.76
   2  -4   2 1590.00   42.94
   2   3  -2 1023.75   31.89
  -2   3   2  972.84   27.18
   2   3  -2 1006.72   30.98
   2  -3   2  993.34   27.52
  -2   2   2  286.92   10.93
  -2   2   2  274.84   10.47
   2   2  -2  285.25   13.42
   2  -2   2  303.65   10.46
  -2   1   2   34.98    3.65
   2  -1   2   34.05    2.75
  -2  -1  -2   44.49    4.91
  -2   1   2   39.89    6.26
  -2   1   2   40.21    4.89
  -2   1   2   37.58    3.81
   2   1  -2   39.90    4.94
   2   0   2 1250.43   32.15
   2   0  -2 1324.59   40.31
   2   0   2 1288.66   31.50
  -2   0   2 1264.04   34.88
  -2   0   2 1241.48   34.95
  -2   0  -2 1213.91   36.37
  -2   0   2 1281.47   36.81
   2  -1  -2   62.74    5.70
  -2  -1   2   62.44    5.19
   2  -1  -2   63.13    6.18
   2   1   2   60.34    2.90
   2   1   2   54.39    4.74
  -2   1  -2   62.67    5.44
   2   1   2   60.42    3.97
  -2   1  -2   55.95    3.37
   2   1   2   52.25    5.50
  -2   1  -2   52.28    5.21
  -2  -1   2   55.71    5.61
  -2  -1   2   52.91    5.12
   2  -1  -2   55.00    4.53
  -2  -2   2  338.06   13.60
   2  -2  -2  322.94   12.04
   2  -2  -2  314.96   14.40
   2   2   2  287.38   13.89
  -2   2  -2  300.07   11.01
   2  -2  -2  306.19   11.42
   2  -2  -2  314.35   13.83
   2   2   2  312.29   12.82
  -2   2  -2  316.43   13.22
   2   2   2  316.39   12.25
   2  -3  -2  956.57   27.14
  -2  -3   2 1010.45   30.38
   2  -3  -2  948.00   26.48
   2  -3  -2 1039.63   30.99
   2   3   2  979.15   28.28
   2   3   2  959.02   31.34
   2  -3  -2  992.60   31.43
   2   3   2  999.52   29.30
  -2   3  -2  964.68   27.65
   2   4   2 1680.28   45.26
   2  -4  -2 1725.36   43.24
   2   4   2 1729.10   46.40
   2  -4  -2 1698.86   43.63
   2  -4  -2 1770.96   49.22
   2   5   2 1194.10   34.97
   2   5   2 1224.86   40.89
   2  -5  -2 1291.44   43.67
   2   5   2 1249.31   29.98
   2  -5  -2 1248.02   32.58
   2   5   2 1222.87   35.66
   2  -5  -2 1302.52   38.52
   2  -6  -2  221.84   15.41
   2   6   2  192.66    6.84
   2   6   2  192.53   10.04
   2  -6  -2  197.89    7.85
   2   6   2  213.36   13.92
  -2  -6   2  193.34    7.92
   2   7   2  820.80   22.51
   2  -7  -2  809.23   21.67
   2  -7  -2  820.66   33.56
   2   7   2  770.32   25.14
  -2  -7   2  706.98   26.80
   2   7   2  759.50   30.70
   2   7   2  766.71   21.17
   2  -8  -2  221.33    8.09
   2   8   2  209.08    8.69
   2   8   2  207.62    8.34
  -2  -8   2  202.32   12.36
  -2  -8   2  211.76    6.78
   2   8   2  210.72   10.76
   2   8   2  238.90   15.75
   2  -8  -2  190.92   15.43
   2  -9  -2 1164.81   36.35
   2   9   2 1133.90   30.75
   2  -9  -2 1180.71   43.60
   2   9   2 1102.57   33.59
  -2  -9   2 1124.66   37.06
   2   9   2 1135.56   30.70
   2  -9  -2 1121.18   29.20
   2 -10  -2  962.66   38.45
   2 -10  -2  921.20   31.68
  -2 -10   2  889.97   29.40
   2  10   2  938.58   26.42
   2  10   2  868.17   28.31
   2 -10  -2  926.30   29.99
   2  10   2  901.65   25.62
  -2 -10   2  931.57   32.36
   2 -11  -2  936.65   39.28
   2 -11  -2  947.14   33.71
  -2  11  -2  849.27   43.90
  -2  11  -2  927.50   33.27
  -2 -11   2 1019.10   31.59
   2  11   2  974.62   28.32
   2  11   2  910.20   29.60
   2 -11  -2  937.59   31.39
  -2 -11   2  947.64   33.57
   2  11   2  961.96   27.23
  -2 -12   2  569.77   24.01
   2  12   2  554.04   18.38
   2 -12  -2  566.82   17.56
   2 -12  -2  543.26   24.51
  -2  12  -2  541.99   34.31
   2  12   2  560.66   19.60
  -2  12  -2  533.94   23.82
  -2 -12   2  572.65   22.15
   2  12   2  571.19   20.84
   2 -12  -2  598.06   29.81
   2 -12  -2  580.93   22.66
  -2 -13   2  192.88   13.00
   2  13   2  186.55    9.25
   2 -13  -2  171.91    7.83
   2 -13  -2  196.54   13.96
  -2  13  -2  155.30   19.17
   2  13   2  188.75   10.27
  -2 -13   2  180.66   11.34
  -2  13  -2  191.57   13.31
   2  13   2  182.52   10.47
   2  13   2  218.93   17.51
   2 -13  -2  194.01   16.68
   2 -13  -2  182.62   11.80
   2 -14  -2   77.27    4.72
   2  14   2   68.04    5.64
   2 -14  -2   65.82    9.05
   2 -14  -2   64.32   10.49
  -2  14  -2   74.75   14.85
   2  14   2   78.76   11.84
  -2  14  -2   85.50    9.31
  -2 -14   2   71.54    7.49
   2  14   2   86.67    7.17
   2  14   2   83.46    7.07
   2 -14  -2   90.72    8.60
  -2 -14   2   84.77    8.73
  -2 -15   2  987.05   35.46
   2 -15  -2  952.93   25.75
   2  15   2 1002.00   29.62
   2 -15  -2  885.68   37.34
  -2  15  -2  900.84   50.55
  -2  15  -2  973.77   36.70
   2  15   2  970.17   31.65
  -2 -15   2 1032.25   33.74
   2  15   2  975.98   31.05
   2 -15  -2  910.20   41.75
   2  15   2  919.21   43.15
   2 -15  -2  951.40   34.17
   2 -16  -2  141.79    6.23
  -2 -16   2  156.15   12.29
   2  16   2  170.74    9.53
   2 -16  -2  152.35   14.13
  -2  16  -2  147.25   20.76
   2  16   2  153.90   10.49
  -2 -16   2  169.55   11.58
  -2  16  -2  159.92   13.20
   2  16   2  179.35   10.46
   2 -16  -2  146.13   15.81
   2  16   2  145.54   16.74
   2 -16  -2  173.45   12.45
   2  17   2   91.66    7.22
   2 -17  -2   83.53    9.13
   2  17   2  111.47   16.01
  -2  17  -2   82.50   17.27
   2 -17  -2   87.51   13.19
   2  17   2   88.51    8.39
  -2 -17   2   81.21    8.53
  -2  17  -2  101.46   10.89
   2 -17  -2   90.85   11.55
   2 -17  -2   85.75    4.23
  -2 -17   2  106.34   10.21
   2  17   2  101.37    7.99
   2  18   2  200.87   21.16
   2  18   2  188.07   10.46
   2 -18  -2  156.66   15.30
  -2  18  -2  162.72   23.70
  -2  18  -2  185.18   15.27
  -2 -18   2  161.22   12.04
   2  18   2  186.79   12.33
   2  18   2  193.35   11.07
  -2 -18   2  188.71   13.82
   2 -18  -2  198.64   14.19
   2  19   2  354.10   28.73
   2 -19  -2  335.00   23.03
  -2  19  -2  263.36   30.42
  -2 -19   2  326.69   17.79
   2  19   2  301.49   16.77
  -2  19  -2  353.11   21.34
   2  19   2  346.43   15.35
  -2 -19   2  342.30   19.08
   2 -19  -2  325.99   18.88
  -2 -20   2  110.46   10.76
   2 -20  -2  113.14   11.40
   2  20   2   93.04   16.17
  -2  20  -2  109.05   21.65
  -2 -20   2   94.02    9.79
   2  20   2   96.30    7.84
   2 -20  -2   89.03   12.75
  -2 -21   2  576.74   25.90
  -2  21  -2  582.55   46.93
   2 -21  -2  633.03   28.70
   2  21   2  634.39   22.05
  -2 -21   2  618.42   27.36
   2  21   2  608.31   41.44
   2 -21  -2  615.09   33.32
  -2 -22   2   66.72    8.96
   2 -22  -2   74.20   11.85
  -2  22  -2   69.57   18.27
   2  22   2   74.44   16.87
  -2 -23   2   44.88    7.45
   2 -23  -2   36.81    9.34
  -2  23  -2   31.89    5.44
   2  23   2   44.33   13.91
  -2 -24   2   58.96    8.30
   2  24   2   53.66   15.75
   2 -24  -2   57.13   11.35
  -2 -25   2  214.61   15.30
   2 -25  -2  219.56   21.06
   2  25   2  222.11   28.71
  -2 -26   2   36.57    6.82
  -2 -27   2  203.70   14.86
  -3 -28  -2  100.81   13.73
  -3 -27  -2   37.98    9.45
  -3 -26  -2    1.56    6.39
  -3  26   2   12.16    6.35
   3 -26   2    7.74    5.31
   3 -25   2   25.12    6.27
  -3 -25  -2   13.76    4.89
   3 -25   2   31.38    9.22
  -3 -25  -2   10.72    6.45
  -3  25   2   29.95    7.46
   3  25  -2   21.37   11.49
   3 -24   2  280.43   19.63
  -3 -24  -2  276.56   15.93
   3 -24   2  246.62   20.64
  -3  24   2  293.70   19.96
  -3 -24  -2  280.14   21.92
   3  24  -2  261.08   29.33
   3 -23   2   14.47    5.57
   3  23  -2   27.30    7.53
  -3  23   2   19.18    6.29
   3  23  -2    5.38    9.47
  -3 -23  -2   24.79    7.76
  -3 -23  -2   14.18    4.28
   3  22  -2  228.39   18.84
   3  22  -2  181.56   22.80
  -3 -22  -2  229.25   18.78
   3 -22   2  244.75   18.34
  -3  22   2  218.08   16.64
  -3 -22  -2  223.92   13.65
  -3  21   2  236.60   19.76
   3  21  -2  242.96   25.42
   3 -21   2  263.44   18.97
   3  21  -2  239.53   19.30
  -3 -21  -2  251.11   14.10
  -3 -21  -2  247.52   19.59
  -3  21   2  266.57   18.13
   3 -20   2   83.69   10.82
  -3  20   2   73.77   11.32
   3  20  -2   74.81   14.88
  -3 -20  -2   95.32    8.25
  -3  20   2   72.38    9.42
  -3 -20  -2   69.66   10.20
   3  20  -2   77.40   10.83
   3  19  -2   40.47    7.94
   3 -19   2   36.12   10.50
   3  19  -2   22.47   10.20
   3 -19   2   34.34    7.79
  -3  19   2   49.60    9.22
  -3 -19  -2   51.01    6.14
  -3  19   2   44.91    7.62
  -3 -19  -2   35.79   10.51
  -3 -19  -2   36.46    8.15
  -3  18   2  286.06   20.28
   3  18  -2  279.18   24.27
   3 -18   2  282.92   23.73
   3  18  -2  304.17   20.24
   3 -18   2  353.98   21.64
  -3 -18  -2  301.25   26.30
  -3 -18  -2  321.98   14.98
  -3 -18  -2  303.19   20.04
  -3  18   2  295.47   17.82
   3  17  -2   14.11    7.79
   3 -17   2   23.89    8.65
  -3 -17  -2   18.16    6.42
  -3  17   2   30.99    7.92
  -3 -17  -2   21.57    8.66
  -3 -17  -2   21.40    3.89
   3 -17   2   23.00    6.75
   3  17  -2   17.37    5.98
  -3  17   2   28.58    6.19
   3  16  -2  505.80   25.87
   3 -16   2  442.58   25.32
  -3  16   2  501.13   22.94
  -3 -16  -2  540.56   19.51
   3  16  -2  468.86   29.29
   3 -16   2  507.70   30.92
  -3  16   2  500.76   26.40
  -3 -16  -2  492.80   25.41
  -3 -16  -2  477.40   31.79
   3 -15   2  216.60   16.62
   3  15  -2  234.01   16.34
  -3  15   2  196.74   13.25
  -3 -15  -2  209.02   10.75
   3 -15   2  186.87   12.75
   3 -15   2  198.99   19.07
  -3  15   2  215.26   16.40
  -3 -15  -2  213.60   15.39
  -3 -15  -2  185.89   19.08
   3  14  -2  159.02   13.22
  -3  14   2  181.26   12.05
  -3 -14  -2  157.11    8.86
   3 -14   2  165.15   11.43
   3 -14   2  135.45   15.58
  -3  14   2  154.29   13.59
  -3 -14  -2  135.55   11.97
   3 -14   2  160.64   14.06
   3  13  -2  286.72   17.57
  -3 -13  -2  299.99   12.20
  -3  13   2  301.67   15.54
   3 -13   2  307.55   15.57
   3 -13   2  292.46   21.82
  -3  13   2  241.44   16.94
  -3 -13  -2  255.98   16.08
   3 -13   2  268.13   18.37
   3 -12   2 1290.71   51.16
  -3  12   2 1268.62   44.38
  -3 -12  -2 1262.21   34.46
   3 -12   2 1199.99   39.00
  -3  12   2 1244.65   39.35
   3  12  -2 1232.36   42.90
  -3 -12  -2 1258.52   42.15
   3 -11   2  141.91   15.76
  -3 -11  -2  189.32    8.27
   3 -11   2  176.55   11.06
  -3  11   2  166.72   10.77
  -3  11   2  175.80   13.58
   3  11  -2  175.69   12.95
  -3 -11  -2  181.09   12.23
   3 -10   2  637.31   33.25
  -3 -10  -2  675.65   19.77
  -3  10   2  708.46   24.85
   3 -10   2  660.32   24.31
  -3  10   2  673.17   28.26
  -3 -10  -2  689.37   26.31
  -3 -10  -2  693.11   24.42
   3  10  -2  672.32   27.49
  -3   9   2 1198.21   42.03
   3   9  -2 1213.60   41.13
  -3  -9  -2 1294.33   32.48
   3  -9   2 1287.75   38.22
  -3   9   2 1262.91   38.08
   3  -9   2 1295.04   50.29
  -3  -9  -2 1273.93   40.04
  -3  -9  -2 1219.59   37.97
  -3  -9  -2 1278.24   47.82
  -3   8   2    6.33    3.79
   3   8  -2    3.68    3.39
   3  -8   2    2.74    5.31
  -3   8   2   10.48    3.08
  -3  -8  -2    6.54    1.37
  -3  -8  -2    4.55    5.24
  -3  -8  -2    3.27    2.35
  -3  -8  -2    9.84    3.52
   3  -8   2    7.92    2.87
  -3  -7  -2  832.63   28.16
  -3  -7  -2  798.16   20.14
  -3   7   2  831.11   24.06
   3   7  -2  800.09   29.20
   3  -7   2  769.44   25.62
  -3   7   2  809.24   26.28
  -3  -7  -2  819.26   33.78
  -3   7   2  826.63   29.26
  -3  -7  -2  776.37   26.83
   3  -7   2  756.02   35.57
  -3   7   2  730.61   29.51
   3   6  -2 1848.67   53.86
  -3   6   2 1845.94   55.18
  -3   6   2 1886.48   47.86
  -3  -6  -2 1926.93   59.12
   3   6  -2 1900.08   58.39
  -3  -6  -2 1831.76   51.68
  -3   6   2 1866.20   50.88
  -3  -6  -2 1915.66   52.46
   3  -6   2 1825.89   50.02
  -3   6   2 1921.44   54.11
   3   5  -2  168.39   10.75
  -3   5   2  165.34   11.50
   3  -5   2  157.31    8.47
   3   5  -2  187.10   13.02
  -3  -5  -2  170.80   12.77
  -3   5   2  163.24    7.71
  -3  -5  -2  149.34    9.38
  -3   5   2  153.94    8.96
  -3   5   2  159.57   10.48
  -3  -5  -2  159.77    9.70
   3  -4   2  265.64   10.76
   3   4  -2  261.61   15.23
  -3  -4  -2  234.49   14.87
   3   4  -2  253.53   13.09
  -3   4   2  215.52   11.03
  -3  -4  -2  242.09   12.23
  -3  -4  -2  263.20   12.73
  -3   4   2  265.35   13.46
  -3  -3  -2  922.03   33.06
   3  -3   2  922.95   26.29
   3   3  -2  941.69   33.44
   3   3  -2  937.60   30.33
  -3  -3  -2  946.84   29.89
   3   2  -2 1950.79   55.63
  -3  -2  -2 1800.35   53.77
  -3   2   2 1845.87   49.23
   3  -2   2 1867.19   46.86
  -3   1   2  554.02   23.33
   3   1  -2  618.87   24.55
  -3  -1  -2  558.32   23.22
  -3   1   2  624.84   20.58
  -3   1   2  630.48   20.97
   3  -1   2  602.24   17.22
  -3   0   2 3548.85   90.09
  -3   0  -2 3464.70   89.74
   3   0  -2 3410.54   96.08
   3   0   2 3456.29   88.47
  -3   0   2 3297.46   85.18
   3   0  -2 3423.28   86.54
  -3   0   2 3403.45   85.99
   3   0   2 3365.92   79.55
   3   0   2 3419.85   80.04
  -3   0  -2 3456.87   80.69
  -3  -1   2  655.45   24.71
   3   1   2  612.95   24.70
  -3   1  -2  581.36   23.70
  -3  -1   2  622.18   21.48
   3  -1  -2  565.83   20.44
   3  -1  -2  602.84   22.26
   3  -1  -2  594.32   24.82
   3   1   2  596.46   23.57
  -3   1  -2  633.26   18.15
   3   1   2  617.36   15.86
  -3  -1   2  605.64   22.07
   3  -1  -2  632.63   21.41
   3  -2  -2 1797.97   53.84
   3   2   2 1902.49   55.55
  -3  -2   2 1834.65   54.33
  -3   2  -2 1877.33   47.79
   3  -2  -2 1846.67   49.83
  -3  -2   2 1830.30   52.50
  -3  -2   2 1973.51   51.97
   3  -2  -2 1814.22   49.52
   3  -2  -2 1898.72   52.11
   3   2   2 1915.62   51.06
   3  -3  -2  889.07   30.97
   3   3   2  888.65   32.53
  -3   3  -2  899.59   26.45
   3   3   2  918.20   28.82
  -3  -3   2  883.37   30.61
   3  -3  -2  914.10   27.22
  -3  -3   2  950.31   29.35
   3  -3  -2  875.09   26.94
   3  -3  -2  861.01   29.10
   3  -4  -2  282.83   15.10
   3  -4  -2  304.19   12.40
   3   4   2  321.74   17.11
   3  -4  -2  311.81   12.70
  -3  -4   2  305.01   15.70
   3   4   2  298.98   13.82
  -3   4  -2  317.95   12.91
   3  -5  -2  166.46   11.19
   3   5   2  160.76   12.17
  -3   5  -2  137.95    8.52
   3  -5  -2  152.93    8.17
   3   5   2  138.76    9.19
   3  -5  -2  155.62    8.11
  -3   6  -2 1823.95   51.52
   3  -6  -2 1999.99   55.62
   3  -6  -2 1917.35   49.26
   3   6   2 1861.16   50.38
   3   6   2 1860.13   52.62
   3  -7  -2  824.36   24.65
  -3   7  -2  833.02   22.44
   3   7   2  805.07   25.82
   3  -7  -2  808.36   36.97
  -3  -8   2    9.34    1.85
  -3  -8   2   15.02    4.01
   3  -8  -2   11.12    6.79
  -3   8  -2    8.07    1.99
   3   8   2    8.18    2.50
   3   8   2   11.57    2.63
   3  -8  -2    5.02    1.95
   3   9   2 1327.77   35.79
  -3  -9   2 1236.81   40.44
   3  -9  -2 1239.54   49.91
  -3   9  -2 1247.04   34.13
   3   9   2 1230.23   36.19
   3  10   2  709.79   22.76
  -3 -10   2  698.24   27.29
   3  10   2  682.83   23.20
  -3  10  -2  715.84   22.31
   3 -10  -2  764.13   36.25
   3 -11  -2  195.49   17.34
   3  11   2  174.29    9.56
  -3 -11   2  162.25   10.33
  -3 -11   2  175.79   12.36
  -3  11  -2  175.55    9.32
   3  11   2  174.52    9.30
   3 -12  -2 1236.47   50.20
   3 -12  -2 1204.94   39.34
  -3 -12   2 1205.38   37.92
   3  12   2 1273.24   35.64
   3  12   2 1195.46   35.21
   3 -12  -2 1158.24   39.00
  -3 -12   2 1241.18   40.98
   3 -13  -2  235.49   20.41
   3 -13  -2  257.71   15.23
  -3 -13   2  258.66   14.05
   3  13   2  264.41   12.44
   3  13   2  279.41   12.36
   3 -13  -2  296.38   15.81
  -3 -13   2  255.25   15.54
   3 -14  -2  157.11   17.09
   3 -14  -2  158.22   12.32
  -3  14  -2  155.35   12.73
  -3 -14   2  153.56   10.71
   3  14   2  159.99    9.62
   3  14   2  157.62    8.92
   3 -14  -2  166.20   11.98
  -3 -14   2  160.58   12.20
   3 -15  -2  190.92   18.58
   3 -15  -2  184.97   13.93
   3 -15  -2  185.97   10.14
  -3  15  -2  177.44   13.83
  -3 -15   2  197.43   12.25
   3  15   2  181.25   10.57
   3  15   2  180.41    9.74
  -3 -15   2  204.10   13.88
   3 -15  -2  175.92   12.88
   3 -16  -2  507.32   23.50
   3 -16  -2  460.04   17.43
   3  16   2  492.13   19.42
   3 -16  -2  427.37   23.27
  -3  16  -2  456.15   23.99
  -3 -16   2  501.44   21.37
   3  16   2  489.45   17.57
   3  16   2  495.50   31.09
   3 -16  -2  492.76   30.52
  -3 -16   2  474.63   23.00
  -3 -17   2   17.58    5.16
   3 -17  -2   16.48    3.18
   3  17   2   18.24    4.05
  -3 -17   2   23.51    4.95
  -3  17  -2   18.48    5.88
   3  17   2   14.70    8.82
   3 -17  -2   17.35    7.12
   3 -17  -2   20.71    6.33
   3 -17  -2   23.28    5.89
   3  17   2   19.49    3.31
  -3 -18   2  332.56   18.59
   3 -18  -2  301.94   18.31
   3  18   2  272.51   14.61
   3 -18  -2  279.20   11.71
   3 -18  -2  291.58   19.61
  -3 -18   2  321.01   16.79
  -3  18  -2  277.40   19.03
   3 -18  -2  300.25   24.45
   3  18   2  287.53   24.92
   3  18   2  312.74   12.55
  -3 -19   2   44.26    6.94
  -3 -19   2   30.60    6.15
   3 -19  -2   36.41    3.63
   3 -19  -2   43.64    7.73
   3  19   2   38.14    5.67
   3  19   2   40.34    4.13
   3 -19  -2   26.03    7.51
   3  19   2   27.73    9.86
   3 -19  -2   25.73    9.65
  -3  19  -2   38.23    7.82
  -3 -20   2   76.00    8.53
  -3  20  -2   71.00   10.47
   3  20   2   59.66    7.01
   3 -20  -2   89.03   11.79
  -3 -20   2  100.55   10.49
   3 -20  -2   75.11    4.14
   3 -20  -2   62.50    4.24
   3 -20  -2   80.06    9.84
   3  20   2   91.83   15.94
  -3 -21   2  238.39   16.08
  -3  21  -2  260.49   19.39
  -3 -21   2  248.32   15.41
   3  21   2  244.96   13.64
   3 -21  -2  222.85   18.83
   3  21   2  244.66   25.93
   3 -22  -2  204.89   18.89
  -3 -22   2  234.37   15.20
   3  22   2  253.87   26.82
  -3 -22   2  240.99   16.36
  -3  22  -2  235.03   18.78
  -3 -23   2   18.78    5.66
   3  23   2   11.31   10.96
   3 -23  -2   16.51    7.48
  -3 -24   2  273.65   17.43
   3 -24  -2  256.74   21.18
   3  24   2  259.70   30.23
   3  25   2   19.32   12.85
  -3 -25   2   26.33    6.56
   3 -25  -2   17.66    7.56
  -3 -26   2    2.91    3.87
  -4 -28  -2    8.25    6.58
  -4 -27  -2  111.11   14.86
  -4 -26  -2   19.36    7.73
   4 -26   2    7.23    5.32
  -4 -25  -2  184.08   18.16
   4 -25   2  195.46   16.42
   4 -24   2   19.31    7.12
  -4 -24  -2   29.39    5.38
  -4  24   2   31.45    7.91
   4  24  -2   11.15   10.82
   4 -24   2   15.50    7.00
   4 -23   2    7.89    5.93
   4  23  -2   14.78    6.52
  -4 -23  -2    8.18    3.57
  -4  23   2   18.92    6.39
   4 -23   2    3.95    4.80
   4  23  -2   -5.25   13.73
  -4 -23  -2    7.59    5.89
   4  22  -2   79.04   11.36
  -4 -22  -2   85.18    8.09
   4 -22   2   89.26   11.68
  -4  22   2   71.70   10.11
  -4 -22  -2   94.37   12.67
   4 -21   2  225.77   18.32
   4  21  -2  187.91   17.38
  -4 -21  -2  211.38   18.15
  -4 -21  -2  220.92   12.50
  -4  21   2  220.65   16.88
  -4  21   2  198.72   18.24
   4  21  -2  211.50   23.46
  -4  20   2   30.34    8.16
  -4 -20  -2   22.03    7.67
  -4  20   2   23.28    6.19
  -4 -20  -2   27.41    4.71
   4  20  -2    8.64    7.33
   4 -20   2   14.82    5.54
   4  20  -2   26.78    7.36
  -4  19   2  229.24   16.02
  -4 -19  -2  216.33   11.79
  -4 -19  -2  190.31   16.72
   4 -19   2  163.84   15.71
   4  19  -2  193.86   16.55
  -4  19   2  199.88   17.81
   4  19  -2  175.48   20.21
   4  18  -2  264.87   23.46
   4 -18   2  229.69   22.55
   4  18  -2  264.05   19.12
   4 -18   2  256.08   19.89
  -4 -18  -2  323.67   27.48
  -4 -18  -2  285.95   19.89
   4 -18   2  270.41   16.66
  -4 -18  -2  280.33   13.33
  -4  18   2  272.77   19.92
  -4  18   2  283.44   17.61
   4  17  -2   46.72    8.80
  -4  17   2   64.65    9.64
  -4 -17  -2   50.32   13.13
  -4 -17  -2   56.67    9.22
   4 -17   2   49.36   12.03
   4 -17   2   49.64    9.26
  -4  17   2   55.68    7.88
   4 -17   2   54.41    7.31
  -4 -17  -2   50.41    5.48
   4  16  -2   98.08   11.45
  -4  16   2   79.71   11.04
  -4  16   2   96.00    9.88
   4 -16   2  114.99   10.31
  -4 -16  -2   89.36    6.73
  -4 -16  -2   66.29    9.58
   4 -16   2   89.56   14.17
   4 -16   2   87.55   11.61
   4 -15   2 1175.72   52.89
  -4 -15  -2 1227.43   34.65
  -4  15   2 1206.75   41.25
   4 -15   2 1222.11   40.55
  -4 -15  -2 1207.22   44.56
  -4  15   2 1156.33   45.21
   4 -15   2 1213.89   47.30
   4  15  -2 1212.43   44.98
   4 -14   2   88.96   13.68
  -4 -14  -2   95.25    6.14
   4 -14   2   80.76    8.44
  -4  14   2   78.03    8.50
  -4 -14  -2   84.05    9.92
   4  14  -2   81.75   10.21
  -4  14   2   78.64   10.56
  -4  13   2  961.26   38.42
   4 -13   2  928.26   45.55
   4  13  -2  968.19   37.60
  -4  13   2 1001.46   34.48
  -4 -13  -2  973.48   27.91
   4 -13   2  997.78   34.15
  -4 -13  -2 1009.42   37.50
   4  12  -2  271.99   17.36
  -4  12   2  295.80   18.73
  -4 -12  -2  288.27   17.32
   4 -12   2  277.57   23.24
  -4 -12  -2  290.88   22.75
  -4  12   2  302.58   15.71
  -4 -12  -2  281.94   10.81
   4 -12   2  305.24   15.54
   4  11  -2   39.82    6.83
   4 -11   2   28.92    4.88
  -4 -11  -2   34.40    3.06
  -4  11   2   25.07    4.97
   4 -11   2   28.25    9.26
  -4 -11  -2   34.14    8.78
  -4  11   2   25.99    5.98
  -4 -11  -2   23.55    5.48
  -4 -11  -2   28.67    4.58
  -4 -10  -2  383.81   24.96
  -4  10   2  445.04   21.03
  -4 -10  -2  388.01   17.53
  -4  10   2  419.44   18.18
   4 -10   2  411.15   17.77
  -4 -10  -2  382.15   12.23
   4  10  -2  411.94   20.63
  -4  10   2  414.61   21.57
  -4 -10  -2  421.37   20.45
   4 -10   2  413.70   28.10
  -4  -9  -2 2293.60   73.45
   4   9  -2 2209.42   65.26
  -4   9   2 2197.39   66.49
  -4   9   2 2125.79   64.13
  -4  -9  -2 2201.71   61.32
  -4  -9  -2 2260.58   52.98
   4  -9   2 2271.41   60.92
  -4   9   2 2130.47   60.87
   4  -9   2 2100.48   76.69
  -4  -9  -2 2273.96   65.07
  -4  -8  -2  680.69   31.12
   4   8  -2  527.18   23.70
  -4   8   2  564.14   25.47
  -4  -8  -2  576.27   24.09
   4   8  -2  555.42   28.78
  -4   8   2  610.30   24.54
  -4  -8  -2  562.81   14.47
  -4   8   2  571.42   21.68
   4  -8   2  551.04   20.86
   4  -8   2  446.29   29.39
  -4  -8  -2  555.23   21.71
   4   7  -2 1474.75   46.00
  -4   7   2 1409.80   47.58
  -4  -7  -2 1423.14   51.26
   4   7  -2 1424.42   51.46
  -4  -7  -2 1475.52   43.52
  -4  -7  -2 1474.62   45.35
  -4   7   2 1479.78   45.51
   4  -7   2 1431.72   41.49
   4   6  -2  432.07   19.62
  -4   6   2  378.31   20.48
  -4   6   2  403.49   12.16
  -4  -6  -2  442.61   23.13
   4   6  -2  391.01   22.60
  -4  -6  -2  411.55   17.76
  -4  -6  -2  413.22   18.77
  -4   6   2  386.87   18.44
   4  -6   2  427.31   16.34
   4   5  -2  261.45   14.69
  -4   5   2  317.04   20.33
  -4  -5  -2  298.17   18.00
   4   5  -2  287.24   18.21
  -4   5   2  270.84   14.65
   4  -5   2  272.95    9.75
  -4  -5  -2  295.93   15.08
   4  -5   2  281.53   12.18
  -4  -5  -2  258.82   13.61
   4  -4   2  500.35   15.65
   4  -4   2  516.17   17.34
   4   4  -2  495.29   24.81
  -4  -4  -2  493.70   23.77
  -4  -4  -2  487.95   19.95
   4   4  -2  481.36   20.69
   4  -3   2 3030.30   74.21
  -4  -3  -2 2991.00   83.99
  -4  -3  -2 3066.52   84.89
   4   3  -2 2973.41   86.06
  -4  -3  -2 3011.96   78.97
   4   3  -2 3029.81   79.76
   4  -2   2  239.67    9.58
   4   2  -2  253.38   16.49
  -4   2   2  237.51   15.93
  -4  -2  -2  223.16   15.03
   4  -2   2  257.15   13.50
  -4  -2  -2  215.74   12.12
  -4   2   2  259.28   12.86
  -4  -2  -2  246.31    7.60
  -4  -1  -2 1443.83   35.32
   4   1  -2 1435.28   43.86
  -4   1   2 1402.40   41.87
  -4  -1  -2 1312.52   45.82
  -4   1   2 1436.88   47.29
   4   1  -2 1374.73   47.16
   4  -1   2 1401.18   36.28
   4  -1   2 1417.20   43.06
   4   0   2 1629.76   49.78
  -4   0  -2 1578.70   52.21
  -4   0   2 1678.17   53.21
  -4   0   2 1778.49   49.37
   4   0   2 1656.65   41.42
  -4   0  -2 1710.45   42.24
   4   0  -2 1622.84   48.72
   4  -1  -2 1452.81   43.30
  -4  -1   2 1493.88   44.45
   4  -1  -2 1513.83   44.10
   4  -1  -2 1434.57   49.56
   4   1   2 1508.47   46.13
  -4  -1   2 1399.95   47.51
   4   1   2 1469.26   48.97
  -4   1  -2 1413.83   47.68
   4   1   2 1505.64   44.08
   4   1   2 1431.40   36.00
  -4   1  -2 1520.26   38.53
   4  -1  -2 1403.56   42.22
  -4  -1   2 1467.30   43.21
   4  -2  -2  215.63   11.43
  -4  -2   2  195.23   11.67
   4  -2  -2  226.41   14.51
   4   2   2  217.13   13.94
   4  -2  -2  231.94   12.59
   4   2   2  217.42   15.40
  -4   2  -2  212.83   14.73
  -4  -2   2  219.55   14.90
   4   2   2  229.96   12.78
  -4   2  -2  209.16    9.58
  -4  -2   2  219.89   13.02
   4  -2  -2  214.38   11.80
  -4   3  -2 2898.20   74.75
   4  -3  -2 2997.61   82.12
   4   3   2 3139.96   80.22
   4  -3  -2 2996.80   77.65
  -4  -3   2 2996.03   81.01
   4   3   2 2942.96   85.74
  -4  -3   2 2959.52   83.99
   4  -3  -2 2983.25   76.89
  -4  -3   2 2997.90   78.88
   4  -3  -2 2968.75   78.56
   4   3   2 3119.46   83.72
   4  -4  -2  498.37   18.59
   4  -4  -2  502.65   19.33
  -4   4  -2  470.05   17.58
   4   4   2  477.74   22.95
   4  -4  -2  453.91   21.71
   4   4   2  476.76   24.24
  -4  -4   2  449.21   21.19
   4   4   2  441.08   19.69
   4  -4  -2  514.30   20.21
   4  -5  -2  267.93   15.49
   4  -5  -2  253.08   12.81
  -4   5  -2  284.64   13.07
   4   5   2  280.72   14.73
  -4  -5   2  261.37   15.86
   4   5   2  275.14   17.20
   4  -5  -2  268.53   12.71
   4   5   2  305.04   18.87
   4   6   2  403.86   23.09
   4  -6  -2  434.38   17.59
  -4   6  -2  444.09   17.87
   4   6   2  423.13   19.34
  -4  -6   2  428.60   21.51
   4  -6  -2  440.46   17.01
   4  -6  -2  427.92   20.48
   4   7   2 1467.12   51.78
   4  -7  -2 1492.89   42.39
  -4   7  -2 1449.74   43.26
   4  -7  -2 1478.12   41.27
   4  -7  -2 1438.19   46.32
   4   7   2 1371.20   44.81
  -4  -7   2 1396.40   48.32
  -4   8  -2  594.73   23.10
   4  -8  -2  593.22   20.95
  -4  -8   2  618.13   24.69
   4   8   2  602.88   21.23
   4  -8  -2  505.90   31.22
   4   8   2  559.27   29.09
  -4  -8   2  568.43   27.24
   4  -9  -2 2293.52   79.55
  -4   9  -2 2264.12   59.01
   4   9   2 2257.12   60.73
  -4  -9   2 2326.49   65.82
  -4   9  -2 2341.53   64.60
   4 -10  -2  347.38   25.86
  -4  10  -2  348.66   14.08
   4  10   2  362.59   15.54
  -4 -10   2  381.03   18.93
  -4  10  -2  395.33   18.57
   4 -11  -2   24.95    8.58
  -4  11  -2   32.43    4.34
   4  11   2   42.63    5.18
  -4 -11   2   35.18    5.84
  -4 -12   2  329.70   17.88
  -4  12  -2  295.01   13.55
   4  12   2  302.72   14.41
   4 -12  -2  304.37   24.27
   4 -13  -2  913.85   45.26
  -4 -13   2  893.78   31.25
  -4 -13   2  954.35   35.11
  -4  13  -2  931.39   29.98
   4  13   2  933.02   30.53
  -4 -14   2   85.87    8.13
   4 -14  -2   86.60   13.46
  -4 -14   2   93.47    9.84
  -4  14  -2  103.55    8.19
   4  14   2   83.28    7.63
   4 -15  -2 1185.61   53.42
   4  15   2 1214.00   38.15
   4 -15  -2 1166.40   41.82
  -4 -15   2 1204.88   42.65
  -4 -15   2 1329.95   39.99
  -4  15  -2 1174.52   38.24
   4 -16  -2   83.37   13.57
   4 -16  -2   93.69   10.03
  -4  16  -2   74.00    7.95
  -4 -16   2   92.29    8.71
   4  16   2   73.57    7.51
  -4 -16   2   84.65    9.83
   4 -17  -2   59.50    6.74
   4 -17  -2   40.49   11.10
   4 -17  -2   58.37    8.41
   4  17   2   61.87    7.11
  -4 -17   2   51.01    7.83
  -4  17  -2   70.00    8.05
  -4  17  -2   66.48    9.52
  -4 -17   2   56.12    7.08
  -4 -18   2  286.26   16.01
  -4  18  -2  305.16   19.88
  -4  18  -2  281.39   16.33
  -4 -18   2  305.34   18.41
   4 -18  -2  275.21   14.23
   4  18   2  297.29   15.82
   4  18   2  331.49   26.42
   4 -18  -2  343.05   26.76
   4 -18  -2  285.70   18.55
  -4 -19   2  196.51   14.83
  -4  19  -2  181.08   13.42
   4 -19  -2  183.75   10.88
   4  19   2  207.37   13.17
   4 -19  -2  186.95   15.09
  -4  19  -2  215.67   16.90
  -4 -19   2  200.65   13.30
   4  19   2  188.51   20.86
   4  20   2   17.53    4.94
   4 -20  -2   16.31    3.54
  -4  20  -2   25.66    6.17
  -4 -20   2   24.10    5.31
   4 -20  -2   23.45    6.82
  -4  20  -2   20.48    6.15
   4  20   2   29.47   10.45
   4 -20  -2   21.28    3.19
  -4 -20   2   31.56    6.98
  -4  21  -2  208.05   15.27
   4 -21  -2  203.12   16.53
   4 -21  -2  194.13    9.76
   4  21   2  183.59   13.22
  -4  21  -2  207.88   17.32
  -4 -21   2  200.96   14.06
  -4 -21   2  187.66   14.53
   4 -21  -2  209.73    8.85
  -4  22  -2   85.71   11.83
  -4 -22   2  112.78   11.73
   4 -22  -2   77.72    4.72
   4 -22  -2   70.44    5.00
  -4 -22   2   82.36    9.38
  -4  22  -2   87.43   10.27
   4  22   2  103.36   18.26
  -4  23  -2    1.43    5.55
  -4  23  -2    3.20    4.13
  -4 -23   2    5.19    4.02
  -4 -24   2   31.06    6.64
  -4  24  -2   32.55    8.37
   4  24   2   29.41   14.90
  -4 -25   2  162.38   14.13
  -4 -26   2    5.14    4.10
  -5 -27  -2   49.77   11.23
  -5 -26  -2    6.78    7.13
   5 -25   2    8.22    4.99
  -5 -25  -2   15.01    7.02
   5 -24   2  263.16   20.53
  -5 -24  -2  205.98   20.08
  -5 -23  -2   -4.79    6.55
   5  23  -2    5.17    9.72
   5 -23   2    2.87    5.40
  -5  23   2    5.30    5.84
  -5 -22  -2  241.06   20.62
   5 -22   2  225.93   17.43
  -5  22   2  276.22   19.44
   5  22  -2  277.80   21.32
   5 -22   2  277.38   20.95
  -5 -22  -2  269.04   13.95
   5  22  -2  242.11   25.75
   5 -21   2  157.36   16.10
   5  21  -2  149.31   15.53
  -5  21   2  167.12   17.16
  -5 -21  -2  161.20   10.14
  -5  21   2  130.53   13.37
   5  21  -2  168.14   21.05
  -5 -21  -2  140.47   15.93
   5  20  -2   29.26    7.53
  -5  20   2   19.36    7.29
  -5 -20  -2   17.65    3.87
  -5  20   2   15.18    6.32
   5  20  -2    8.68    8.42
  -5 -20  -2   26.30    7.90
   5 -20   2   14.93    6.59
  -5  19   2  171.64   14.66
  -5 -19  -2  177.58   10.03
  -5  19   2  155.14   15.76
  -5 -19  -2  179.17   16.85
   5  19  -2  172.73   16.01
   5 -19   2  166.57   16.60
   5  18  -2  740.91   34.69
   5 -18   2  675.62   35.45
  -5  18   2  717.77   31.48
  -5  18   2  734.79   35.40
  -5 -18  -2  743.09   35.23
  -5 -18  -2  745.62   24.19
   5  17  -2   49.39    9.00
  -5  17   2   55.20   10.05
  -5  17   2   65.85    8.94
  -5 -17  -2   61.12    5.42
   5 -17   2   56.64    8.16
   5 -17   2   47.61    9.77
  -5 -17  -2   50.87    9.02
   5 -17   2   67.89   13.73
  -5 -16  -2  251.32   24.96
   5  16  -2  253.84   18.79
   5 -16   2  198.54   22.12
  -5  16   2  256.15   16.49
  -5 -16  -2  295.60   12.01
   5 -16   2  301.61   17.07
  -5  16   2  219.84   18.55
  -5 -16  -2  265.05   18.99
   5  15  -2   25.83    7.20
  -5  15   2   36.36    8.12
  -5 -15  -2   24.72    9.32
   5 -15   2   40.24    6.45
   5 -15   2   39.96   11.55
  -5  15   2   41.13    6.87
  -5 -15  -2   38.24    4.01
  -5 -15  -2   27.50    6.60
  -5 -14  -2  193.11   15.71
   5  14  -2  230.17   16.99
   5 -14   2  220.11   22.49
  -5  14   2  222.27   14.53
   5 -14   2  233.69   14.37
  -5 -14  -2  226.94    9.48
  -5  14   2  201.52   16.51
  -5 -14  -2  182.88   20.09
  -5 -13  -2   37.69    5.67
  -5 -13  -2   34.69    3.41
  -5  13   2   40.72    6.47
  -5 -13  -2   41.09   10.42
  -5  13   2   43.79    7.64
  -5  13   2   39.63    8.02
   5  13  -2   42.35    7.89
   5 -13   2   47.31    6.75
  -5 -13  -2   51.48    8.28
   5 -13   2   29.36    9.90
  -5 -12  -2 1963.72   72.00
   5  12  -2 1873.00   61.08
  -5  12   2 1942.21   62.94
  -5 -12  -2 1808.53   54.87
  -5 -12  -2 2036.15   62.34
   5  12  -2 1975.33   71.50
   5 -12   2 2009.83   56.93
  -5 -12  -2 1931.51   47.74
  -5  12   2 1918.81   57.07
   5 -12   2 1872.83   74.68
  -5  12   2 1971.70   60.95
  -5 -11  -2   99.52    8.64
  -5  11   2   99.62   10.07
  -5 -11  -2  123.91   11.91
   5  11  -2  102.19   10.63
  -5  11   2  109.95   11.80
   5 -11   2  113.58   16.18
   5  11  -2  106.43   13.74
  -5 -11  -2  114.97   14.55
  -5  11   2   98.75    8.97
   5 -11   2  109.62    9.12
  -5 -11  -2  104.25    4.84
   5  10  -2 1134.89   48.02
   5  10  -2 1069.44   39.66
  -5  10   2 1123.03   41.96
   5 -10   2 1029.23   50.77
  -5 -10  -2 1134.25   47.72
  -5 -10  -2 1210.09   41.54
   5 -10   2 1129.37   35.93
  -5 -10  -2 1076.26   27.09
  -5 -10  -2 1092.73   36.17
  -5  10   2 1106.08   39.18
  -5   9   2  414.41   20.55
   5   9  -2  427.62   26.84
  -5  -9  -2  429.54   21.63
   5   9  -2  383.95   20.57
  -5   9   2  433.08   23.37
  -5  -9  -2  432.88   26.19
   5  -9   2  400.20   17.84
  -5  -9  -2  415.46   18.90
   5   8  -2  101.17    9.94
  -5   8   2  114.23   12.17
  -5  -8  -2  117.85    9.38
   5   8  -2  123.98   13.92
  -5  -8  -2  112.79   10.43
  -5  -8  -2   99.76   12.78
  -5   8   2  122.31   10.55
   5  -8   2  116.65    8.59
   5  -7   2  124.90    8.32
  -5  -7  -2   91.46   11.73
  -5  -7  -2   98.55    9.61
  -5  -7  -2   90.57    8.30
   5   7  -2  117.24   13.28
  -5   7   2   83.99   11.39
  -5   7   2   97.82    9.20
   5   7  -2   87.54    9.19
   5  -6   2 1023.35   31.80
  -5  -6  -2 1004.29   40.83
  -5  -6  -2 1077.13   37.23
  -5  -6  -2 1045.65   34.71
   5   6  -2 1027.50   43.09
   5  -6   2 1083.31   29.32
  -5   6   2  977.06   34.97
   5   6  -2  987.40   36.05
   5  -5   2  264.05   11.16
  -5  -5  -2  276.79   18.12
  -5  -5  -2  285.74   16.22
   5  -5   2  270.25   12.40
   5   5  -2  252.41   18.89
   5   5  -2  264.28   15.32
  -5  -5  -2  293.89   14.97
   5  -4   2  654.84   22.48
   5  -4   2  696.87   22.29
  -5   4   2  659.46   24.16
   5   4  -2  689.40   26.89
  -5  -4  -2  711.99   25.98
   5  -4   2  694.42   25.02
  -5  -4  -2  665.60   29.71
   5   4  -2  659.27   32.05
   5  -3   2  353.71   13.51
  -5  -3  -2  339.34   20.62
  -5   3   2  337.90   21.02
   5   3  -2  364.97   22.41
  -5  -3  -2  340.39   19.39
   5  -3   2  332.97   16.28
  -5  -3  -2  330.46   16.43
  -5  -3  -2  355.30   10.27
  -5   3   2  376.15   16.29
   5   3  -2  323.65   16.88
   5  -2   2  886.95   30.11
   5   2  -2  857.01   36.55
  -5   2   2  764.07   34.53
  -5  -2  -2  817.07   34.53
  -5  -2  -2  832.21   22.01
   5  -2   2  807.73   24.26
   5   2  -2  768.46   30.95
   5  -1   2  197.05   12.66
  -5  -1  -2  183.49   14.93
  -5   1   2  189.53   15.63
  -5  -1  -2  203.36    8.11
   5  -1   2  200.52    8.72
  -5   1   2  215.75   13.02
   5   1  -2  170.10   12.60
   5   0   2 3579.87   94.54
  -5   0  -2 3565.34   85.65
  -5   0  -2 3524.63   99.84
  -5   0   2 3651.46  100.68
   5   0   2 3484.77   84.96
  -5   0   2 3644.18   94.20
   5   0   2 3507.75   94.02
   5   0  -2 3550.78   94.43
   5  -1  -2  183.25   12.14
   5  -1  -2  185.94   11.48
   5  -1  -2  203.14   12.21
   5  -1  -2  185.82   16.24
   5   1   2  184.05   12.79
   5   1   2  165.75   11.80
  -5  -1   2  185.31   12.86
  -5  -1   2  171.74   14.61
  -5   1  -2  178.50   14.86
  -5   1  -2  181.03    8.69
   5   2   2  823.96   32.28
  -5  -2   2  805.24   34.53
  -5   2  -2  811.07   35.02
   5   2   2  786.13   35.78
  -5   2  -2  862.58   25.67
   5  -2  -2  798.40   29.47
  -5  -2   2  869.29   31.84
   5   2   2  872.21   31.43
   5  -2  -2  765.62   33.41
   5  -2  -2  822.70   28.84
   5  -2  -2  828.49   29.34
   5   3   2  301.92   18.16
   5  -3  -2  336.80   19.04
   5  -3  -2  310.80   15.14
  -5   3  -2  308.92   13.18
  -5   3  -2  263.38   18.76
  -5  -3   2  288.51   19.04
   5   3   2  245.20   18.60
   5  -3  -2  316.50   15.64
  -5  -3   2  289.47   16.97
   5   3   2  326.84   17.03
   5  -3  -2  304.64   15.68
   5   4   2  670.93   29.64
  -5   4  -2  627.50   22.54
   5  -4  -2  673.97   25.64
   5   4   2  646.50   26.60
  -5  -4   2  700.08   28.41
   5   4   2  700.05   32.72
  -5  -4   2  592.67   25.20
   5  -4  -2  675.10   24.64
   5  -4  -2  714.92   25.75
   5  -4  -2  681.39   28.73
   5  -5  -2  292.60   17.16
   5   5   2  257.54   17.79
   5   5   2  266.53   19.43
  -5   5  -2  289.29   13.67
   5  -5  -2  293.62   15.29
   5   5   2  244.87   15.10
  -5  -5   2  270.74   16.86
   5  -5  -2  279.93   14.16
   5  -6  -2 1066.23   34.08
   5   6   2 1056.76   43.77
  -5   6  -2 1052.98   33.93
   5  -6  -2 1064.12   35.18
   5  -6  -2 1056.46   38.38
   5   6   2 1099.68   37.80
  -5  -6   2 1024.15   38.93
   5  -7  -2  110.17    8.53
   5   7   2  121.85   13.74
  -5   7  -2  129.84    9.45
   5  -7  -2  127.79    9.54
   5  -7  -2  134.14   11.46
  -5  -7   2  116.58   11.45
   5   7   2  111.10   10.29
   5   8   2  136.71    9.53
   5  -8  -2  132.46    9.30
  -5  -8   2  127.20   10.72
   5   8   2  134.60   14.82
  -5   8  -2  130.27   10.01
   5  -8  -2  133.22   10.04
   5   8   2  132.78   11.53
  -5  -8   2  132.83   12.84
   5  -8  -2  113.91   10.68
  -5  -9   2  419.72   21.01
   5   9   2  440.53   18.71
   5   9   2  480.70   28.24
  -5   9  -2  464.62   20.63
  -5  10  -2 1123.66   38.41
   5 -10  -2 1006.11   50.89
   5  10   2 1182.46   36.40
  -5 -10   2 1125.92   39.81
   5  10   2 1154.40   48.94
   5 -11  -2   89.96   15.18
  -5  11  -2  107.76    9.95
   5  11   2  105.83    8.68
  -5 -11   2   90.79    9.56
   5  11   2  100.49   13.64
  -5  12  -2 1969.67   59.15
   5 -12  -2 1856.07   74.10
  -5  12  -2 1921.03   54.57
   5  12   2 1894.90   55.03
  -5 -12   2 1967.71   59.95
   5  12   2 1939.99   71.40
  -5  13  -2   44.47    5.80
  -5 -13   2   43.31    6.15
  -5  13  -2   60.18    8.28
   5  13   2   50.94    6.64
   5 -13  -2   46.05   12.18
  -5 -13   2   57.16    8.02
   5  14   2  218.63   13.28
   5 -14  -2  184.65   21.13
  -5  14  -2  263.03   13.54
  -5  14  -2  218.57   15.59
  -5 -14   2  216.62   13.06
  -5 -14   2  204.71   18.99
  -5 -14   2  251.21   16.33
  -5 -15   2   50.74    8.20
  -5  15  -2   38.56    5.77
  -5 -15   2   34.01    5.61
   5 -15  -2   29.53   10.71
   5  15   2   44.81    6.40
  -5 -15   2   49.08   10.80
   5  16   2  236.90   14.50
   5 -16  -2  237.64   23.24
  -5  16  -2  260.37   14.82
  -5 -16   2  286.16   15.34
  -5 -16   2  276.33   17.66
  -5 -16   2  269.57   22.37
   5  17   2   41.72    6.47
   5 -17  -2   70.45   13.80
  -5 -17   2   59.63    7.32
  -5 -17   2   61.06    8.98
  -5 -17   2   40.85   10.88
  -5  17  -2   45.05    6.65
  -5 -18   2  659.48   37.22
   5  18   2  630.96   26.57
  -5  18  -2  645.36   26.59
  -5 -18   2  701.79   26.88
  -5 -18   2  698.68   30.43
  -5 -19   2  203.02   15.40
   5  19   2  183.19   13.13
   5 -19  -2  150.24   11.56
  -5 -19   2  181.20   19.60
  -5 -19   2  179.68   12.55
  -5  19  -2  147.76   12.07
   5  20   2    4.59    8.90
   5  20   2   26.72    5.80
  -5  20  -2   15.93    5.08
   5 -20  -2   27.66    5.14
  -5 -20   2   23.62    8.89
   5 -20  -2   16.94    3.58
  -5 -20   2   29.49    6.75
  -5 -20   2   19.01    5.18
   5  21   2  131.09   18.98
  -5 -21   2  170.23   19.44
   5 -21  -2  163.71    9.02
  -5 -21   2  143.26   13.38
  -5  21  -2  135.11   14.40
  -5 -21   2  151.72   11.98
  -5  21  -2  157.40   13.16
   5 -21  -2  140.50   10.29
   5 -22  -2  234.10   12.58
  -5  22  -2  233.87   16.34
  -5  22  -2  284.63   20.93
  -5 -22   2  263.59   16.04
  -5 -22   2  257.49   18.11
  -5 -22   2  233.19   23.60
  -5  23  -2    5.90    6.04
  -5 -23   2    5.57    4.91
   5  23   2    2.73    9.95
  -5 -23   2    8.54    8.03
  -5 -24   2  257.86   25.01
  -5 -24   2  240.97   17.55
  -6 -26  -2   16.08    7.89
   6 -25   2  238.44   19.99
  -6 -25  -2  186.98   19.64
   6 -24   2   47.63    9.87
  -6 -24  -2   62.43   12.15
   6 -23   2    9.50    6.66
  -6 -23  -2    5.10    5.98
   6  22  -2  110.66   18.04
  -6  22   2   79.68   11.25
  -6 -22  -2  109.58   14.73
   6 -22   2  114.60   14.64
  -6 -21  -2  287.91   22.73
   6 -21   2  284.96   17.43
  -6  21   2  280.67   20.24
   6 -21   2  317.23   23.72
  -6 -20  -2    1.57    5.53
  -6 -20  -2    8.50    2.79
   6 -20   2    6.74    3.96
   6  20  -2   -4.39    7.78
  -6  20   2    4.61    5.21
   6 -20   2    8.26    5.15
  -6  20   2   14.69    6.30
  -6 -19  -2  140.81    8.39
   6  19  -2  163.44   21.44
   6  19  -2  143.83   15.30
  -6  19   2  144.78   15.51
   6 -19   2  147.85   16.68
  -6  19   2  141.29   13.42
  -6  19   2  132.14   15.01
  -6 -19  -2  130.97   15.28
  -6  18   2  106.64   12.62
   6  18  -2  105.68   17.75
  -6  18   2   95.71   12.79
  -6 -18  -2  109.24    6.93
   6  18  -2  127.37   14.45
  -6  18   2   90.90   10.74
  -6 -18  -2  100.21   13.06
   6  17  -2   77.61   11.28
  -6  17   2   94.46   12.51
   6  17  -2  101.73   16.95
  -6 -17  -2  106.57    6.65
  -6  17   2  115.84   11.74
  -6  17   2  119.75   13.27
  -6 -17  -2  115.43   13.80
   6 -16   2   74.93    9.18
  -6  16   2   76.77   10.61
  -6  16   2   79.80   11.76
   6  16  -2   76.28   10.73
  -6 -16  -2   97.81   12.19
   6 -16   2   61.92   14.08
  -6 -16  -2   75.58    5.19
  -6  16   2   77.18    9.38
   6  16  -2   41.03   12.05
  -6  15   2  457.83   25.18
   6 -15   2  449.06   34.30
   6  15  -2  494.73   26.62
  -6 -15  -2  450.71   26.48
   6 -15   2  492.23   23.13
  -6  15   2  478.32   23.61
  -6 -15  -2  466.35   15.18
  -6  15   2  489.20   27.71
   6  15  -2  480.14   33.71
  -6 -15  -2  466.58   33.29
  -6 -14  -2   10.45    6.14
  -6 -14  -2    1.37    2.88
  -6 -14  -2    4.17    8.31
   6 -14   2   -4.80   10.34
   6  14  -2    3.62    4.40
  -6  14   2    3.34    4.32
   6  14  -2    8.43    7.93
   6 -14   2   -1.72    3.61
  -6 -14  -2    4.78    1.75
  -6  14   2   -1.33    6.12
  -6 -13  -2  564.83   34.80
   6  13  -2  515.52   26.96
  -6  13   2  507.35   28.31
  -6 -13  -2  520.15   15.13
   6 -13   2  545.44   23.86
   6 -13   2  493.58   36.34
   6  13  -2  527.09   33.94
  -6 -13  -2  556.87   28.43
  -6 -13  -2  495.20   21.84
  -6  13   2  543.21   26.27
  -6 -12  -2  156.18   11.34
  -6  12   2  152.82   13.53
   6  12  -2  144.19   17.65
   6  12  -2  160.46   14.06
  -6  12   2  152.83   15.41
  -6 -12  -2  181.05   15.28
  -6 -12  -2  133.54   16.97
   6 -12   2  139.99   20.02
   6 -12   2  167.86   12.13
  -6 -12  -2  163.01    5.96
  -6 -11  -2   65.72    9.41
  -6  11   2   70.65    8.81
   6  11  -2   73.41    9.53
  -6 -11  -2   63.18    2.89
   6 -11   2   83.91    8.45
  -6  11   2   70.71   10.99
   6 -11   2   69.55   14.20
  -6 -11  -2   76.48    8.01
   6  11  -2   84.19   13.71
  -6 -11  -2   76.49   12.93
   6 -10   2   96.61    8.62
  -6  10   2   78.02   12.45
   6  10  -2   90.78   10.16
  -6 -10  -2   81.97   12.74
  -6 -10  -2   86.27   10.26
  -6 -10  -2   91.90    8.71
  -6  10   2   97.79   10.24
   6  10  -2   82.49   13.53
  -6  -9  -2  681.79   27.60
  -6   9   2  683.94   28.73
   6   9  -2  691.83   30.44
  -6   9   2  698.62   37.63
  -6  -9  -2  718.32   31.12
   6   9  -2  686.60   37.12
   6  -9   2  745.82   26.79
  -6  -9  -2  775.83   37.76
  -6  -8  -2    8.83    5.54
  -6  -8  -2    5.40    3.16
   6   8  -2    3.85    3.73
   6   8  -2    1.67    4.95
  -6   8   2   12.67    4.56
  -6  -8  -2   12.32    4.63
  -6   8   2   11.78    3.80
   6  -8   2    9.30    3.09
   6   7  -2  315.93   23.67
  -6   7   2  336.41   16.76
   6  -7   2  340.11   15.78
  -6  -7  -2  352.02   23.20
   6  -7   2  397.75   16.75
  -6  -7  -2  356.97   20.16
  -6  -7  -2  333.57   17.52
   6  -7   2  353.67   14.22
   6   7  -2  347.74   19.51
  -6  -6  -2  547.39   28.44
   6  -6   2  515.82   20.50
   6   6  -2  496.35   29.96
   6  -6   2  527.77   20.22
  -6  -6  -2  557.12   25.74
  -6   6   2  508.85   21.36
   6   6  -2  557.32   24.74
   6  -6   2  526.63   18.87
  -6  -6  -2  498.94   22.40
   6  -5   2  145.23    8.95
   6   5  -2  135.99   15.31
   6  -5   2  131.49    8.66
  -6   5   2  133.09    9.82
  -6  -5  -2  142.02   10.71
   6  -5   2  143.02    9.79
  -6  -5  -2  122.54   12.80
   6   5  -2  137.84   11.44
  -6  -4  -2  131.18   10.22
   6   4  -2  132.05   11.00
  -6  -4  -2  120.70    4.94
   6  -4   2  135.64    9.72
  -6   4   2  118.42    6.02
   6  -4   2  131.49    8.26
  -6   4   2  133.27    9.53
  -6   4   2  101.25   12.97
  -6  -4  -2  106.39   12.47
   6  -4   2  118.34    9.27
  -6  -4  -2  111.59   12.07
   6   4  -2  106.39   13.42
  -6  -3  -2 1234.84   44.87
   6  -3   2 1281.81   40.11
   6  -3   2 1262.61   35.74
  -6   3   2 1250.09   38.82
  -6   3   2 1251.85   49.26
  -6  -3  -2 1231.10   47.72
   6   3  -2 1231.13   49.96
   6   3  -2 1205.58   43.93
   6   3  -2 1150.91   40.73
  -6  -3  -2 1240.48   31.61
   6  -2   2   92.70    8.72
  -6   2   2   94.58    7.96
   6  -2   2   96.83    9.63
   6  -2   2   88.02    6.22
   6   2  -2   78.59   11.50
   6   2  -2   85.02    9.74
  -6  -2  -2   93.90    5.18
  -6   2   2   79.09   11.64
  -6  -2  -2   78.85   11.32
   6  -1   2  404.31   20.19
  -6   1   2  340.26   18.61
   6  -1   2  360.63   18.52
  -6   1   2  352.19   23.21
  -6  -1  -2  364.42   23.08
  -6  -1  -2  364.03   12.90
   6   1  -2  342.75   19.43
   6   0  -2  355.28   20.04
  -6   0  -2  421.58   14.66
  -6   0   2  342.66   22.96
  -6   0  -2  392.70   24.20
  -6   0   2  407.42   20.38
   6   0   2  400.30   20.46
   6   0   2  393.34   20.23
   6  -1  -2  359.48   17.82
   6  -1  -2  349.65   17.65
   6   1   2  363.80   19.84
   6  -1  -2  356.42   24.05
   6  -1  -2  320.40   18.22
  -6   1  -2  311.36   21.68
  -6  -1   2  330.24   22.07
  -6  -1   2  353.71   19.11
   6   1   2  357.02   19.24
  -6   1  -2  353.14   13.89
   6  -2  -2   89.44    8.46
  -6   2  -2   91.46    6.81
  -6  -2   2   81.94   11.26
  -6   2  -2   73.40   11.13
  -6  -2   2   78.38    9.45
   6  -2  -2   97.75    8.91
   6   2   2  121.29   13.99
   6  -2  -2   84.05    9.19
   6   2   2  102.83   10.12
   6  -2  -2   97.62   11.54
   6   2   2   94.11   10.32
  -6   3  -2 1198.71   36.19
   6   3   2 1161.88   43.60
  -6  -3   2 1301.88   44.78
   6  -3  -2 1261.84   40.28
  -6  -3   2 1186.95   47.19
   6   3   2 1164.17   48.99
  -6   3  -2 1255.65   48.72
   6   3   2 1224.35   42.77
   6  -3  -2 1225.33   41.45
   6  -3  -2 1230.32   45.16
   6  -3  -2 1248.02   39.69
   6  -4  -2  110.73   11.33
   6  -4  -2  109.48    9.40
   6   4   2  124.36   14.42
  -6   4  -2   95.80   12.59
  -6  -4   2  116.17   12.80
   6   4   2  111.63   10.75
   6  -4  -2  118.20   10.40
  -6  -4   2  130.30   12.17
  -6   4  -2  120.55    8.44
   6  -4  -2  119.76    9.50
   6  -5  -2  125.18   10.00
  -6   5  -2  146.00    9.64
   6   5   2  126.67   14.83
   6  -5  -2  127.02   11.87
   6  -5  -2  147.26   11.47
  -6  -5   2  129.29   12.25
   6   5   2  133.19   11.74
   6  -6  -2  518.24   22.20
  -6   6  -2  531.99   21.49
   6  -6  -2  533.58   25.78
   6  -6  -2  542.21   23.89
   6   6   2  541.27   31.27
  -6  -6   2  564.01   27.22
   6   6   2  507.77   24.80
   6   7   2  374.12   18.06
   6  -7  -2  376.90   17.99
   6  -7  -2  349.84   20.26
   6  -7  -2  372.68   19.05
  -6  -7   2  366.55   21.76
   6   7   2  335.87   19.89
  -6   7  -2  356.62   11.66
   6   7   2  316.14   23.91
  -6   7  -2  362.52   17.47
   6  -8  -2    9.25    3.61
   6   8   2    2.89    3.26
  -6   8  -2    7.55    2.13
   6   8   2    6.69    7.03
  -6  -8   2    4.81    4.80
   6  -8  -2    6.46    3.31
   6   8   2    6.31    4.31
   6  -8  -2    9.09    4.56
  -6   8  -2    5.82    3.55
  -6   9  -2  769.64   28.99
   6  -9  -2  770.27   31.96
   6   9   2  732.64   38.59
  -6  -9   2  782.61   34.87
   6  -9  -2  761.95   29.46
   6  -9  -2  708.13   27.45
  -6  -9   2  736.92   30.87
   6   9   2  690.48   27.45
   6 -10  -2   87.83    9.04
   6  10   2   87.42    8.58
  -6 -10   2   90.51   10.03
   6 -10  -2  101.09    8.90
   6  10   2  109.84   15.47
  -6  10  -2   95.41    9.39
   6 -11  -2   74.80   14.52
   6 -11  -2   57.64    7.72
  -6 -11   2   63.25    8.74
   6  11   2   63.41    7.36
   6  11   2   63.94   12.45
  -6  11  -2   62.56    7.96
   6 -12  -2  106.99   17.72
  -6  12  -2  130.30   11.54
  -6 -12   2  127.53   12.14
   6  12   2  121.67   10.34
   6  12   2  141.27   17.44
  -6 -12   2  129.87    6.43
   6 -13  -2  513.43   36.23
  -6  13  -2  577.78   25.39
   6  13   2  540.79   22.73
  -6 -13   2  562.48   26.41
   6  13   2  565.95   35.29
  -6  14  -2    2.04    4.17
  -6 -14   2    0.68    3.40
  -6 -14   2    1.63    5.51
   6 -14  -2   -9.47    9.70
  -6 -14   2    3.28    3.98
   6  14   2   -2.13    7.21
   6  14   2    0.80    3.18
  -6 -15   2  493.85   21.19
  -6  15  -2  519.04   25.48
  -6 -15   2  475.72   29.79
   6  15   2  429.35   32.70
   6  15   2  465.61   21.92
   6 -15  -2  465.06   34.86
  -6 -15   2  481.13   25.17
  -6 -16   2   77.38    7.98
  -6  16  -2   65.01    9.13
  -6 -16   2   60.19   11.87
   6 -16  -2   37.75   11.84
  -6  16  -2   67.44    8.80
  -6 -16   2   69.10    9.71
   6  16   2   87.44   15.82
   6  16   2   78.01    8.83
  -6  17  -2  103.05   10.35
  -6  17  -2   95.45   11.38
  -6 -17   2  102.53    9.35
  -6 -17   2  116.20   12.27
  -6 -17   2   90.06   13.70
   6  17   2   90.83   16.98
   6  17   2  121.03   10.90
  -6  18  -2  100.77   10.27
  -6  18  -2   87.44   11.21
  -6 -18   2   98.10    9.22
  -6 -18   2  116.57   12.55
   6 -18  -2   95.51    8.42
  -6 -18   2   81.96   13.35
   6  18   2   86.87   16.32
   6  18   2  120.16   10.99
  -6  19  -2  133.41   11.72
  -6 -19   2  137.60   10.88
   6  19   2  118.06   11.09
  -6 -19   2  125.98   16.91
   6 -19  -2  128.63    9.66
  -6 -19   2  127.43   12.94
   6  19   2  170.27   21.89
   6  20   2    4.74    3.79
  -6  20  -2    8.02    4.35
   6 -20  -2    7.33    3.95
  -6 -20   2    4.68    3.88
  -6 -20   2    4.05    7.62
   6 -20  -2    9.25    3.61
  -6 -21   2  300.36   16.87
  -6 -21   2  241.71   23.73
  -6  21  -2  317.53   18.40
   6 -21  -2  264.35   16.69
  -6 -22   2   92.61    9.62
   6 -22  -2   98.17    9.48
   6  22   2   99.85   18.77
  -6 -22   2   89.60   15.42
  -6 -23   2   -2.18    8.46
   7 -24   2  214.35   20.74
  -7 -24  -2  183.01   20.17
   7 -23   2    1.74    5.65
  -7 -23  -2    1.85    6.75
  -7 -22  -2  129.12   16.64
   7 -22   2  168.59   18.04
  -7  21   2  107.94   12.94
   7 -21   2  111.65   15.24
   7  21  -2   84.50   18.33
  -7 -21  -2  122.69   15.87
  -7  20   2   25.10    8.77
   7 -20   2   27.23    9.20
  -7  20   2   19.21    6.50
   7  20  -2   -2.82    9.57
  -7 -20  -2   26.21    8.70
  -7 -19  -2   40.48    4.06
   7 -19   2   34.61    5.04
  -7  19   2   49.64   10.59
  -7  19   2   42.28    8.93
  -7  19   2   58.75    9.25
  -7 -19  -2   40.38   10.04
   7  19  -2   51.97   15.02
  -7  18   2  123.47   15.38
   7  18  -2  140.41   19.84
   7 -18   2  131.57    9.06
  -7  18   2  155.67   15.35
  -7  18   2  150.59   13.77
  -7 -18  -2  129.54   15.44
  -7 -18  -2  127.75    6.75
  -7 -17  -2   10.88    2.14
   7 -17   2   15.85    3.68
   7  17  -2    7.71    9.66
  -7  17   2   20.73    7.21
   7  17  -2   12.68    6.36
  -7 -17  -2   24.98    8.31
   7  16  -2  124.51   14.30
   7  16  -2  116.80   18.30
  -7  16   2  143.60   16.47
  -7  16   2  161.84   14.69
  -7 -16  -2  132.69   15.05
  -7 -16  -2  115.19    5.62
   7  15  -2  142.57   14.40
   7  15  -2  100.97   17.05
  -7 -15  -2  153.95   11.15
  -7  15   2  158.76   14.45
  -7  15   2  149.16   16.89
  -7 -15  -2  135.35    5.60
  -7 -15  -2  144.70   15.10
  -7 -14  -2   96.16    9.38
  -7  14   2  109.57   15.51
   7  14  -2   99.80   16.73
   7  14  -2  105.73   12.75
  -7 -14  -2  114.12   17.12
  -7 -14  -2   81.37    3.69
   7 -14   2  112.91   10.74
  -7  14   2   90.08   10.95
  -7 -14  -2  104.61   12.73
  -7 -13  -2    6.42    3.92
  -7  13   2    5.78    8.49
   7 -13   2    8.03    4.28
  -7  13   2    1.09    4.09
   7  13  -2   -2.24    7.88
   7  13  -2    6.26    5.13
  -7 -13  -2    2.09    7.87
  -7 -13  -2    2.69    5.07
   7 -13   2   -2.67   10.64
   7  12  -2  901.77   46.78
  -7  12   2  807.68   33.50
   7  12  -2  784.75   35.15
   7 -12   2  742.86   47.19
  -7  12   2  706.27   30.27
  -7 -12  -2  907.50   45.90
  -7 -12  -2  841.30   31.57
   7 -12   2  840.27   31.70
  -7 -12  -2  804.88   36.47
  -7 -11  -2   98.53    9.57
   7 -11   2   90.68    6.92
  -7  11   2  102.55   10.81
   7  11  -2   89.96   11.14
   7 -11   2   70.00   16.08
  -7 -11  -2  119.80   12.95
   7 -11   2  109.89   10.18
  -7 -11  -2  103.55   15.07
  -7  11   2   90.10    9.33
   7  11  -2   81.59   14.74
  -7 -10  -2  231.00   21.18
   7 -10   2  220.27   11.21
  -7 -10  -2  226.47   15.02
  -7  10   2  242.76   14.94
   7  10  -2  242.83   22.55
  -7 -10  -2  224.15   17.46
   7 -10   2  251.44   14.72
  -7  10   2  240.25   16.01
   7  10  -2  228.73   17.04
  -7  -9  -2  324.66   18.08
  -7   9   2  297.52   17.00
   7   9  -2  305.31   25.59
  -7  -9  -2  341.43   24.96
   7  -9   2  348.48   14.73
   7  -9   2  363.35   17.56
  -7  -9  -2  348.98   21.52
   7   9  -2  312.52   19.79
   7   8  -2  105.53   11.30
  -7  -8  -2  124.09   14.76
   7  -8   2  140.69    9.11
  -7  -8  -2  118.29   10.74
  -7   8   2  129.77   10.41
  -7  -8  -2  139.99   13.57
   7  -8   2  141.50   10.39
   7  -8   2  143.65    8.96
   7   8  -2  110.16   15.74
  -7   7   2  755.92   28.34
   7  -7   2  746.55   25.75
  -7  -7  -2  727.28   36.15
   7   7  -2  749.22   40.22
   7  -7   2  733.13   26.78
  -7  -7  -2  724.28   29.42
   7   7  -2  717.75   31.23
   7  -7   2  749.95   25.42
  -7   6   2 1096.45   35.87
   7  -6   2 1047.70   33.70
  -7  -6  -2 1017.19   43.43
  -7  -6  -2 1040.97   37.27
   7  -6   2 1014.75   33.55
   7  -6   2 1049.41   33.36
   7   6  -2 1066.51   39.31
  -7   6   2  980.13   45.92
   7   6  -2 1082.97   49.11
   7   5  -2  139.80   12.26
  -7  -5  -2  167.68   15.55
   7  -5   2  156.05   10.66
  -7  -5  -2  151.42    5.81
  -7   5   2  157.04   17.14
   7   5  -2  140.16   17.02
   7  -5   2  148.55   10.23
  -7   5   2  170.14   11.65
   7  -5   2  139.03    9.45
  -7  -5  -2  136.66   11.30
   7   4  -2  274.63   17.24
  -7  -4  -2  299.37   10.00
   7  -4   2  256.38   15.57
  -7   4   2  285.69   15.29
   7  -4   2  277.21   13.51
  -7   4   2  285.96   22.68
  -7  -4  -2  332.01   23.10
   7   4  -2  279.36   22.77
  -7  -4  -2  309.46   20.53
   7  -4   2  282.20   15.38
  -7   4   2  292.08   10.75
  -7  -4  -2  292.64   16.60
   7   3  -2 1023.75   40.04
  -7   3   2  981.57   29.08
  -7  -3  -2  985.83   26.65
   7  -3   2 1004.44   34.69
  -7   3   2  976.04   33.21
   7  -3   2  846.73   36.02
  -7   3   2  909.21   43.27
   7   3  -2 1021.88   46.00
  -7  -3  -2  940.95   42.69
   7   2  -2  413.04   23.24
  -7  -2  -2  421.09   14.42
  -7   2   2  416.52   17.06
   7  -2   2  432.95   20.78
   7  -2   2  424.83   22.32
  -7   2   2  408.74   18.79
  -7  -2  -2  393.34   25.88
  -7   2   2  419.79   27.56
   7   1  -2  358.42   21.09
  -7  -1  -2  376.82   13.99
   7  -1   2  379.70   21.09
  -7   1   2  394.12   17.88
  -7   1   2  347.76   25.14
  -7  -1  -2  379.88   25.17
  -7   1   2  344.56   16.54
   7  -1   2  383.52   20.01
   7   0  -2 1324.00   47.61
  -7   0  -2 1409.59   54.45
  -7   0   2 1373.96   54.46
   7   0   2 1374.53   46.70
   7   0  -2 1352.37   45.48
   7   0   2 1376.61   47.88
  -7   0   2 1389.79   47.87
  -7   0  -2 1377.08   38.38
   7  -1  -2  334.94   18.10
  -7  -1   2  361.90   24.90
  -7   1  -2  356.48   24.87
   7  -1  -2  335.27   24.80
   7  -1  -2  379.09   21.09
   7  -1  -2  356.48   18.85
  -7   1  -2  348.31   14.62
  -7  -1   2  367.88   20.98
   7   1   2  399.68   21.76
  -7   2  -2  434.73   27.56
  -7  -2   2  458.25   28.00
   7  -2  -2  387.03   24.77
   7   2   2  448.71   23.58
   7  -2  -2  415.19   22.20
  -7   2  -2  418.89   17.06
   7  -2  -2  435.67   21.14
   7  -2  -2  423.59   20.17
  -7  -2   2  455.20   23.78
  -7  -3   2  996.98   43.90
   7   3   2 1006.95   46.15
  -7   3  -2  933.83   43.56
   7  -3  -2  975.18   40.39
   7   3   2 1048.20   39.16
   7  -3  -2  995.32   37.39
  -7   3  -2  953.45   31.14
   7  -3  -2  934.79   34.95
   7  -3  -2  955.44   34.03
  -7  -3   2  952.80   38.50
   7  -4  -2  303.69   19.74
   7  -4  -2  289.29   17.83
   7   4   2  291.77   18.87
  -7  -4   2  292.86   19.45
   7  -4  -2  300.11   17.10
  -7   4  -2  303.73   14.64
   7   4   2  281.49   23.31
  -7  -4   2  255.81   20.87
  -7   4  -2  264.38   22.20
   7   5   2  127.39   16.11
   7  -5  -2  126.49   12.71
  -7   5  -2  139.50    9.90
  -7  -5   2  132.64   13.43
  -7   5  -2  113.35   14.80
   7  -5  -2  135.00   12.05
   7   5   2  151.88   13.41
   7  -5  -2  143.13   11.54
   7  -6  -2 1127.20   38.55
  -7   6  -2 1122.41   36.39
   7   6   2 1021.11   48.94
  -7   6  -2 1020.11   47.10
   7  -6  -2 1132.29   42.47
  -7  -6   2 1040.73   42.77
   7   6   2 1055.09   41.71
   7  -6  -2 1102.14   40.25
   7   7   2  766.34   29.72
   7  -7  -2  681.93   28.67
  -7   7  -2  731.13   28.03
   7  -7  -2  763.26   31.65
   7   7   2  723.14   39.54
  -7  -7   2  803.29   35.54
   7   7   2  725.00   33.05
   7  -7  -2  780.80   33.43
   7  -8  -2  112.01   11.86
   7   8   2   87.86   14.14
   7  -8  -2  121.38   11.46
  -7   8  -2  103.90    9.69
   7   8   2  111.84   12.24
  -7  -8   2  111.31   12.84
   7  -8  -2  132.78   10.87
   7   8   2  120.80   10.57
   7  -9  -2  320.43   17.70
   7   9   2  307.43   17.28
   7  -9  -2  312.42   18.59
  -7   9  -2  312.28   17.33
   7   9   2  326.48   26.14
  -7   9  -2  294.94   11.54
   7  -9  -2  303.46   19.54
   7   9   2  318.49   20.64
  -7  -9   2  294.94   21.26
   7 -10  -2  262.79   16.87
  -7  10  -2  280.57   16.56
   7 -10  -2  265.69   17.95
   7 -10  -2  243.56   15.24
   7  10   2  207.18   14.55
  -7  10  -2  258.03   11.37
   7  10   2  274.32   24.30
   7 -11  -2   70.74   15.52
   7  11   2  115.56   16.53
  -7  11  -2   86.68    9.52
   7  11   2   96.79    9.65
   7 -11  -2   86.55    9.05
  -7  11  -2   92.85    7.25
   7 -11  -2   85.32    9.88
   7 -12  -2  771.57   32.38
  -7  12  -2  805.03   27.06
   7  12   2  842.00   45.46
   7  12   2  768.29   30.79
   7 -12  -2  800.12   30.61
  -7  12  -2  802.19   32.45
   7 -13  -2    3.07    4.08
   7  13   2    2.26    9.24
  -7  13  -2    1.02    4.05
   7 -13  -2    8.25    4.25
  -7 -13   2    1.25    1.78
   7 -13  -2   -2.60    9.47
   7  13   2    2.67    3.64
  -7 -14   2   98.32   13.75
   7 -14  -2   96.67   10.81
  -7  14  -2   94.84   10.77
   7  14   2  103.90   10.16
  -7 -14   2   73.62    4.06
   7 -14  -2  113.66   10.11
   7 -14  -2   89.40   17.58
   7  14   2   93.62   16.57
   7  15   2  155.18   20.87
   7  15   2  131.31   11.71
  -7 -15   2  125.93   10.25
  -7  15  -2  137.23   12.87
   7 -15  -2  138.80   11.23
  -7 -15   2  155.29   17.11
   7  16   2  135.48   20.10
   7 -16  -2  117.27   10.52
   7  16   2  126.05   11.73
  -7 -16   2  140.80   10.96
  -7  16  -2  142.11   13.57
  -7 -16   2  170.51   18.16
   7  17   2    5.18    9.75
   7 -17  -2   11.62    4.06
   7  17   2   14.59    5.10
  -7 -17   2   16.86    4.73
  -7  17  -2   14.66    5.97
  -7 -17   2   11.40    6.69
   7  18   2  112.33   18.92
   7 -18  -2  158.65   11.61
   7  18   2  143.04   12.73
  -7  18  -2  127.42   13.62
  -7 -18   2  148.82   11.53
  -7 -18   2  151.15   18.82
  -7  19  -2   37.16    8.69
  -7 -19   2   35.98    6.09
  -7 -19   2   36.46   10.29
   7  19   2   39.83    7.37
   7 -19  -2   47.84    6.60
   7  19   2   49.66   13.75
   7  20   2   19.96   10.73
  -7 -20   2   10.41    8.55
  -7  20  -2   24.85    7.13
  -7 -20   2   26.80    5.46
   7  21   2  117.77   21.23
  -7  21  -2  118.20   14.11
  -7 -21   2  114.20   10.25
  -7 -21   2   93.93   15.75
  -7 -22   2  135.43   18.84
   8 -23   2    5.68    6.89
   8 -22   2    7.73    8.12
  -8 -22  -2    9.36    7.04
   8 -21   2  293.16   25.04
  -8 -21  -2  289.16   24.30
  -8 -20  -2   53.77   11.24
   8  19  -2   64.56   16.19
  -8 -19  -2   97.79   14.24
  -8  19   2   89.06   15.74
  -8  19   2   77.81   11.74
  -8 -18  -2  100.14   14.37
  -8  18   2   72.58   14.53
  -8  18   2   80.25   11.63
  -8  17   2    2.61    4.60
  -8 -17  -2    8.25    6.01
   8  17  -2    2.77    9.40
  -8 -16  -2  103.23    9.66
  -8 -16  -2  150.86   16.17
  -8  16   2  108.40   11.85
   8  16  -2   80.94   17.39
  -8  16   2  129.49   13.45
  -8  15   2  521.54   25.97
  -8  15   2  564.51   28.16
  -8 -15  -2  491.96   29.55
  -8 -15  -2  514.46   23.40
   8  15  -2  524.16   38.55
  -8 -14  -2    5.17    3.63
   8  14  -2    5.09    9.27
  -8  14   2   13.83    5.84
  -8 -14  -2    6.05    5.87
  -8  14   2   12.44    5.06
  -8  13   2  191.78   15.21
  -8  13   2  170.56   13.70
   8  13  -2  165.63   21.56
   8 -13   2  159.23   13.15
  -8 -13  -2  193.45   17.37
  -8 -13  -2  189.22   13.79
   8  13  -2  208.61   17.58
   8  12  -2   64.68   14.56
  -8 -12  -2  108.38   13.05
   8 -12   2   85.80    9.60
  -8 -12  -2   87.45   14.66
  -8 -12  -2   90.28    9.61
  -8  12   2  105.78   10.49
   8  12  -2   81.75   11.10
   8  11  -2  186.82   16.32
  -8 -11  -2  240.66   22.56
   8 -11   2  214.44   14.68
  -8 -11  -2  216.62   18.14
  -8  11   2  228.45   15.25
  -8 -11  -2  225.77   15.47
   8  11  -2  243.88   25.00
  -8 -10  -2   22.25    5.87
   8  10  -2   35.50    7.49
   8  10  -2   40.61   11.24
   8 -10   2   41.84    7.03
  -8 -10  -2   31.73   10.25
   8 -10   2   29.51    3.45
  -8 -10  -2   52.87    9.46
  -8  10   2   27.38    6.14
  -8  -9  -2  322.99   25.38
   8   9  -2  351.31   28.93
   8  -9   2  358.03   13.86
   8   9  -2  349.67   21.67
   8  -9   2  364.79   18.62
  -8  -9  -2  378.60   23.70
  -8   9   2  391.45   19.55
  -8  -9  -2  353.93   20.11
  -8  -8  -2   60.07    8.43
   8   8  -2   71.63    9.77
  -8   8   2   61.02    7.66
   8  -8   2   70.69    7.86
   8  -8   2   60.13    5.83
  -8  -8  -2   61.77   11.94
   8  -8   2   80.31    7.36
   8   8  -2   81.33   14.86
   8   7  -2  712.77   31.76
  -8  -7  -2  726.34   30.05
  -8   7   2  687.34   27.65
   8  -7   2  636.45   23.70
   8  -7   2  691.85   26.65
   8  -7   2  724.81   25.95
   8   7  -2  682.65   40.02
  -8   7   2  742.00   40.28
  -8  -7  -2  652.27   35.12
  -8  -6  -2  205.91    6.96
   8   6  -2  195.02   15.17
   8  -6   2  184.56   12.35
   8  -6   2  195.00   11.85
  -8   6   2  225.92   13.87
  -8   6   2  210.95   21.11
   8   6  -2  213.47   21.72
  -8  -6  -2  225.24   15.19
  -8  -6  -2  190.00   18.05
  -8  -5  -2  138.56    6.06
   8  -5   2  119.07   10.31
  -8   5   2  156.98   11.37
  -8  -5  -2  119.63   11.30
   8   5  -2  150.57   18.54
  -8   5   2  125.75   16.45
   8   5  -2  113.75   11.93
  -8  -5  -2  136.27   14.44
   8   4  -2   35.75    6.95
   8  -4   2   30.01    6.43
  -8  -4  -2   20.43    8.93
  -8   4   2   25.82    9.83
  -8   4   2   24.91    5.11
  -8  -4  -2   34.88    3.42
   8   4  -2   31.38    9.95
  -8  -4  -2   14.81    6.49
  -8   3   2 1207.53   34.85
   8   3  -2 1225.22   47.63
  -8   3   2 1197.23   39.25
  -8  -3  -2 1174.99   32.54
  -8   3   2 1287.37   54.43
  -8  -3  -2 1182.03   51.36
   8  -3   2 1112.79   45.81
   8   2  -2  360.71   22.94
  -8   2   2  322.02   17.00
   8  -2   2  334.52   20.92
  -8   2   2  303.43   14.74
  -8   2   2  339.94   26.08
  -8  -2  -2  313.65   24.67
  -8  -2  -2  318.72   12.79
  -8   1   2  157.84   11.19
  -8   1   2  134.10   17.25
   8   1  -2  155.26   14.61
  -8  -1  -2  178.24   18.78
  -8  -1  -2  171.09    9.16
  -8   1   2  169.98   11.77
   8  -1   2  194.88   15.80
   8   0  -2  536.81   25.59
   8   0  -2  530.72   24.28
   8   0  -2  477.56   33.89
  -8   0  -2  542.39   19.39
   8   0  -2  532.98   27.68
   8   0   2  587.11   28.95
  -8   0   2  529.31   22.43
  -8   0   2  517.26   32.28
  -8   0  -2  433.24   29.97
  -8   0   2  533.61   23.17
   8  -1  -2  165.22   12.56
  -8  -1   2  159.21   12.58
   8  -1  -2  181.51   19.06
  -8   1  -2  122.91   16.52
  -8  -1   2  151.55   18.54
   8   1   2  209.42   16.23
   8  -1  -2  179.53   15.28
  -8  -1   2  173.52   15.05
  -8   1  -2  156.94    9.76
   8  -1  -2  154.99   13.14
   8  -2  -2  351.15   19.64
   8  -2  -2  340.62   23.60
  -8   2  -2  337.85   15.28
   8  -2  -2  306.99   20.17
   8   2   2  305.17   20.54
  -8  -2   2  289.61   24.06
  -8   2  -2  336.68   25.70
  -8  -2   2  318.17   18.91
  -8  -2   2  308.58   20.57
   8  -2  -2  301.43   17.16
   8  -3  -2 1226.56   42.48
  -8  -3   2 1127.04   43.03
   8  -3  -2 1266.83   48.39
  -8   3  -2 1140.80   36.75
   8  -3  -2 1148.18   43.87
   8   3   2 1182.53   45.32
  -8  -3   2 1077.61   49.73
  -8   3  -2 1158.47   51.80
   8  -3  -2 1242.99   40.36
  -8  -3   2 1121.17   45.04
  -8   4  -2   42.48    5.91
   8  -4  -2   29.20    8.22
  -8  -4   2   34.19    9.80
  -8   4  -2   25.50   10.16
   8   4   2   23.86    9.19
  -8  -4   2   34.44    7.77
   8  -4  -2   29.81    6.69
   8   4   2   33.51    7.33
  -8  -4   2   39.62    8.44
   8  -4  -2   38.40    7.69
   8  -5  -2  116.58   13.49
  -8   5  -2  131.64   10.43
  -8   5  -2   98.88   14.86
   8   5   2  115.88   17.13
   8  -5  -2  157.04   13.90
   8   5   2  128.09   13.38
  -8  -5   2  162.88   15.34
   8  -5  -2  120.01   11.58
  -8  -5   2  143.80   14.55
   8  -6  -2  212.18   16.19
   8   6   2  247.82   18.72
   8   6   2  211.61   22.14
  -8   6  -2  235.65   22.54
  -8   6  -2  234.56   14.04
   8   6   2  225.38   15.40
   8  -6  -2  229.09   15.72
  -8  -6   2  223.20   18.33
   8  -6  -2  221.42   17.62
   8  -7  -2  665.10   30.59
   8   7   2  648.16   32.32
  -8   7  -2  670.22   27.13
   8   7   2  663.05   39.91
  -8   7  -2  660.38   38.07
   8  -7  -2  692.11   29.29
   8   7   2  669.48   28.98
  -8  -7   2  693.73   34.29
   8  -7  -2  680.94   32.47
   8  -8  -2  103.93   11.67
   8  -8  -2   76.42   10.57
   8   8   2   88.31   15.42
   8   8   2   77.52   11.48
   8   8   2   95.81   10.04
   8  -8  -2   90.85   10.14
  -8   8  -2   99.03    9.66
  -8  -8   2   98.66   13.19
  -8   9  -2  331.18   18.57
   8   9   2  337.14   19.28
   8  -9  -2  320.40   18.84
   8   9   2  320.08   27.23
   8  -9  -2  336.50   20.56
  -8  -9   2  344.99   23.59
   8   9   2  340.37   22.78
   8  -9  -2  345.78   21.73
   8 -10  -2   38.56    8.21
  -8 -10   2   40.49    9.85
   8 -10  -2   28.04    6.96
   8  10   2   35.97    6.82
   8 -10  -2   43.97    7.45
   8  10   2   36.26   11.30
  -8  10  -2   30.83    6.38
   8  11   2  207.65   22.71
   8 -11  -2  203.28   14.83
   8  11   2  217.27   15.62
  -8  11  -2  234.37   16.06
  -8 -11   2  254.94   22.71
   8 -11  -2  235.09   16.99
  -8  12  -2   84.94    6.88
   8  12   2  103.58   17.07
  -8  12  -2   85.03    9.94
  -8 -12   2   98.03   15.04
   8  12   2  108.39   11.13
   8 -12  -2   88.30   10.15
   8 -12  -2  100.37   11.46
  -8 -13   2  167.58    9.51
  -8 -13   2  154.72   18.65
  -8  13  -2  205.29   15.40
   8 -13  -2  207.11   16.09
   8  13   2  221.33   24.84
   8  13   2  194.28   14.59
   8 -13  -2  175.48   13.57
  -8  13  -2  158.16   10.11
   8 -14  -2   11.22    4.73
  -8 -14   2    6.69    2.35
   8  14   2    3.06    3.84
   8  14   2    2.57    9.34
  -8  14  -2    7.82    5.15
  -8  14  -2    9.76    3.81
   8 -14  -2    8.14    5.13
  -8  15  -2  510.99   20.78
   8  15   2  499.60   37.54
  -8 -15   2  541.04   21.75
  -8  15  -2  521.25   26.02
  -8 -15   2  505.28   31.62
   8 -15  -2  521.69   26.40
   8  15   2  542.79   25.16
   8 -15  -2  520.72   23.73
   8  16   2   95.25   17.92
  -8  16  -2  124.01   12.80
  -8 -16   2  117.85   10.00
  -8 -16   2  138.12   16.93
   8 -16  -2  113.62   12.78
  -8  16  -2  135.50   10.95
   8  16   2  115.04   11.83
   8 -16  -2  100.81   10.51
   8  17   2    8.60    4.29
  -8 -17   2    8.00    4.04
  -8  17  -2    3.81    4.78
   8 -17  -2    7.39    5.55
  -8 -17   2    5.94    7.44
   8  17   2   11.21    9.50
  -8  17  -2    5.04    4.47
   8 -17  -2    5.33    4.01
   8  18   2   74.91   17.44
  -8  18  -2  108.31   12.80
  -8 -18   2   84.10    8.46
   8 -18  -2   78.96   11.21
  -8 -18   2   69.27   13.13
  -8  18  -2  109.48   10.60
   8 -18  -2   67.45    8.65
   8  18   2   82.35   10.39
   8 -19  -2  116.02   13.60
   8  19   2   85.96   17.99
  -8  19  -2   94.62   12.39
  -8 -19   2  108.25    9.75
  -8 -19   2  106.84   15.68
  -8  20  -2   48.43    9.62
  -8 -20   2   49.38   12.32
   9 -22   2  159.37   20.63
  -9 -20  -2   13.21    8.14
  -9 -19  -2   85.23   13.96
  -9 -18  -2  194.10   19.63
  -9 -17  -2   24.81    8.66
   9  17  -2    6.00   11.63
  -9  17   2   11.65    6.45
  -9  17   2    8.72    5.50
  -9 -17  -2   15.06    4.60
   9  16  -2  210.64   26.41
  -9  16   2  280.61   19.27
  -9 -16  -2  240.71   15.40
  -9 -16  -2  265.50   22.49
  -9 -15  -2   50.98   11.45
  -9  15   2   48.41    8.17
   9  15  -2   51.31   13.96
  -9 -15  -2   40.72    7.14
  -9 -14  -2   84.89   13.42
  -9 -14  -2   87.18    9.85
   9  14  -2   66.55   15.54
  -9  14   2   94.07   10.88
  -9 -13  -2   26.13    8.14
  -9 -13  -2   25.45    6.53
   9  13  -2   21.60   11.36
  -9  13   2   24.45    6.26
  -9  12   2  534.40   25.72
  -9 -12  -2  537.68   31.10
  -9 -12  -2  501.38   25.06
   9  12  -2  523.21   38.66
  -9 -11  -2   10.55    5.06
   9  11  -2    2.56    8.34
   9 -11   2   -0.95    4.63
  -9  11   2    1.97    3.47
  -9 -10  -2  256.42   17.49
  -9  10   2  245.11   16.07
  -9 -10  -2  260.43   23.56
   9 -10   2  221.95   15.18
   9  10  -2  249.43   26.05
   9  -9   2  113.97    9.26
  -9  -9  -2  138.38   12.84
  -9   9   2  123.36   11.10
   9   9  -2  109.69   18.12
  -9   8   2   21.40    5.52
   9   8  -2   31.02   10.77
  -9   8   2   32.61    9.81
  -9  -8  -2   24.74    8.48
   9  -8   2   17.06    4.28
  -9  -8  -2   19.53    5.51
   9  -8   2   24.64    7.84
  -9  -7  -2   59.53    8.91
   9   7  -2   64.05    9.57
   9  -7   2   50.27    7.01
  -9   7   2   54.49    7.57
  -9  -7  -2   65.55   12.00
   9   7  -2   58.32   14.44
  -9   7   2   64.36   13.89
   9  -7   2   75.10   10.71
  -9  -6  -2  996.66   26.47
   9   6  -2 1110.31   42.42
   9  -6   2  969.09   35.89
   9  -6   2 1033.29   42.84
  -9   6   2 1052.10   51.48
   9   6  -2 1091.77   53.97
  -9   6   2 1123.18   37.88
  -9  -6  -2 1157.16   41.36
  -9  -6  -2 1104.18   47.30
   9   5  -2   48.95   12.10
   9   5  -2   74.81   10.15
   9  -5   2   60.32    8.18
  -9   5   2   83.23   14.70
  -9  -5  -2   62.77    4.43
  -9  -5  -2   47.04    7.98
  -9  -5  -2   76.25   11.64
  -9   5   2   68.87    8.02
   9  -4   2  442.64   23.41
  -9   4   2  438.82   20.78
  -9  -4  -2  422.58   14.76
  -9   4   2  416.39   31.11
  -9  -4  -2  461.68   30.90
   9   4  -2  430.83   23.95
  -9   3   2   50.56   12.37
  -9  -3  -2   41.51   10.99
  -9   3   2   50.14    5.34
  -9   3   2   45.27    6.81
   9   3  -2   60.68   10.75
  -9  -3  -2   52.47    4.87
   9  -3   2   53.98   10.92
  -9   2   2  152.40   10.39
   9   2  -2  160.73   15.86
  -9   2   2  135.12   11.04
   9  -2   2  143.68   14.90
  -9  -2  -2  150.24    8.65
  -9   2   2  127.68   18.09
  -9  -2  -2  132.41   17.82
  -9  -1  -2  117.69   17.02
  -9   1   2  114.35   17.16
  -9   1   2  136.93   10.65
   9  -1   2  135.16   14.39
   9   1  -2  145.54   14.93
   9   1  -2  129.20   11.91
  -9   1   2  141.61   11.07
  -9  -1  -2  139.92    8.85
   9   1  -2  143.54   13.44
   9   0  -2  636.61   29.13
   9   0  -2  618.55   26.73
   9   0  -2  545.00   37.32
  -9   0   2  610.50   25.93
   9   0   2  609.22   30.76
   9   0  -2  614.98   31.82
  -9   0   2  599.82   24.86
  -9   0  -2  580.90   35.72
  -9   0   2  593.48   36.55
  -9   0  -2  572.90   21.74
  -9   1  -2  134.01    9.37
   9  -1  -2  153.94   18.76
  -9   1  -2  112.19   16.82
  -9  -1   2   90.59   15.65
   9  -1  -2  132.54   14.34
   9   1   2  117.40   13.68
  -9  -1   2  138.82   10.80
   9  -1  -2  126.59   11.27
   9  -1  -2  143.76   13.06
  -9  -1   2  130.68   11.98
   9  -2  -2  163.58   13.86
   9   2   2  124.06    6.07
   9  -2  -2  169.37   18.10
  -9   2  -2  125.43   17.76
  -9  -2   2  116.89   17.00
  -9  -2   2  149.49   13.52
  -9  -2   2  156.87   11.45
   9   2   2  130.97   14.45
   9  -2  -2  145.63   15.11
   9  -2  -2  151.71   11.92
  -9   2  -2  164.66   10.66
  -9  -3   2   70.28   10.16
   9  -3  -2   61.10   12.19
  -9   3  -2   49.77   13.32
  -9  -3   2   64.77   13.37
  -9   3  -2   62.09    7.01
  -9  -3   2   67.46   10.43
   9  -3  -2   85.85   11.31
   9   3   2   71.53   10.69
   9  -3  -2   77.08    8.55
   9  -3  -2   65.37    9.29
  -9  -4   2  455.03   25.76
   9  -4  -2  427.38   27.22
  -9   4  -2  465.26   20.44
  -9  -4   2  415.11   25.97
   9   4   2  457.98   26.99
   9  -4  -2  430.30   25.26
  -9  -4   2  493.37   31.88
  -9   4  -2  381.26   29.98
   9  -4  -2  437.11   23.61
   9   5   2   78.12   10.06
   9  -5  -2  107.14   11.42
  -9  -5   2   78.97   11.86
   9  -5  -2   78.61   12.07
  -9   5  -2   68.48    8.10
   9  -5  -2   75.04   11.23
  -9  -5   2   84.20   11.87
   9   5   2   72.09   14.47
   9   5   2   77.16   11.84
  -9   5  -2   72.44   13.87
   9  -6  -2 1033.98   40.38
   9   6   2 1058.74   40.25
   9  -6  -2  977.61   43.03
  -9   6  -2 1043.56   51.83
   9   6   2  967.67   52.40
  -9  -6   2 1112.38   45.91
  -9  -6   2 1090.51   45.47
  -9   6  -2 1111.77   37.42
   9   6   2 1073.43   45.33
   9  -6  -2  991.63   41.88
   9  -7  -2   57.48   10.14
   9  -7  -2   49.24    9.22
  -9  -7   2   51.94   10.05
   9   7   2   51.75   13.15
  -9   7  -2   64.89   13.41
  -9  -7   2   68.95   11.40
   9   7   2   70.00   11.37
   9   7   2   75.06    9.61
   9  -7  -2   71.40    9.64
  -9   7  -2   61.56    8.08
  -9   8  -2   16.19    5.24
   9  -8  -2   33.73    7.94
  -9  -8   2   25.00    8.45
  -9  -8   2   29.96    9.27
   9  -8  -2   20.24    6.64
  -9   8  -2   28.65    9.73
   9   8   2    9.61    8.47
   9   8   2   36.52    8.95
   9  -8  -2   25.95    6.61
   9   8   2   24.81    6.67
   9  -9  -2  129.44   12.79
   9   9   2  171.43   14.38
   9  -9  -2  148.86   14.87
  -9   9  -2  131.53   11.90
  -9  -9   2  142.87   16.97
  -9  -9   2  129.36   15.50
   9  -9  -2  185.89   16.08
   9   9   2  111.47   14.18
   9   9   2  159.13   20.96
  -9 -10   2  235.93   22.10
  -9  10  -2  246.25   16.32
   9 -10  -2  218.46   17.90
  -9 -10   2  241.41   20.96
   9  10   2  197.42   15.59
   9 -10  -2  218.54   16.21
   9  10   2  205.47   24.31
   9 -10  -2  221.75   17.84
   9 -11  -2    7.75    6.31
   9 -11  -2    7.68    5.24
  -9  11  -2    3.12    4.37
   9  11   2    2.21    4.16
   9 -11  -2    3.22    4.40
   9  11   2   10.29    9.97
  -9 -11   2    1.95    6.61
   9  12   2  536.32   26.84
   9 -12  -2  508.25   25.94
   9  12   2  480.77   37.48
  -9  12  -2  567.99   27.05
   9 -12  -2  579.49   29.55
   9  13   2   21.72   11.14
  -9  13  -2   21.39    6.54
   9 -13  -2   21.98    7.00
  -9 -13   2   21.14    4.08
   9 -13  -2   25.45    6.71
   9  14   2   64.20   15.62
  -9  14  -2   79.71   10.77
   9 -14  -2   95.05   12.06
   9 -14  -2   94.50   10.78
  -9 -14   2   70.09    6.56
  -9 -15   2   37.48    4.23
  -9  15  -2   34.18    7.67
  -9 -15   2   45.06    6.55
   9 -15  -2   49.78    8.21
   9  15   2   34.47   11.81
  -9  15  -2   44.76    5.69
  -9 -15   2   57.14   12.60
   9 -15  -2   47.27    9.37
  -9 -16   2  259.50   23.99
   9  16   2  289.33   30.14
   9 -16  -2  255.15   17.43
  -9 -16   2  234.38   14.43
  -9  16  -2  231.00   18.11
   9  17   2    6.06   11.39
   9 -17  -2   15.99    5.40
  -9  17  -2    5.27    5.11
  -9 -17   2    4.17    7.07
  -9  18  -2  220.89   18.58
  -9 -18   2  229.17   22.90
   9  18   2  235.77   28.88
 -10 -17  -2    1.92    5.98
 -10 -16  -2   37.73   10.82
 -10 -15  -2  301.17   18.83
  10  15  -2  387.14   35.90
 -10  15   2  318.00   21.01
 -10 -15  -2  369.09   27.39
  10  14  -2   27.02   12.31
 -10  14   2   20.05    6.29
 -10 -14  -2   17.99    6.15
 -10  13   2  188.47   15.37
  10  13  -2  161.08   23.87
 -10 -13  -2  178.79   14.89
 -10  12   2  151.83   13.53
 -10 -12  -2  151.64   13.86
  10  12  -2  131.58   20.92
 -10 -11  -2   63.33    9.64
 -10  11   2   53.77    8.34
  10  11  -2   75.50   16.47
  10  10  -2  232.31   26.24
 -10  10   2  208.10   15.54
 -10 -10  -2  196.57   16.43
 -10  -9  -2  537.10   27.59
  10  -9   2  501.49   21.69
 -10   9   2  493.79   24.47
 -10  -9  -2  501.75   33.40
  10   9  -2  555.71   40.10
 -10  -8  -2   18.67    7.86
 -10  -8  -2   20.51    6.23
  10   8  -2   15.65    9.82
  10  -8   2   16.23    4.89
 -10   8   2   26.74    6.04
 -10  -7  -2  256.94   22.10
 -10   7   2  212.80   14.94
 -10  -7  -2  218.63   17.03
  10   7  -2  208.91   24.33
  10  -7   2  214.14   14.47
 -10  -6  -2   55.37    9.30
 -10  -6  -2   63.79    3.83
 -10   6   2   69.20    8.57
  10  -6   2   59.26    8.21
 -10  -5  -2  116.00    6.39
 -10  -5  -2  120.08   12.73
  10  -5   2  136.01   12.22
 -10   5   2  146.50   11.73
 -10  -4  -2    4.78    4.64
 -10   4   2    5.13    4.02
 -10  -4  -2    8.89    2.50
  10  -4   2   13.12    5.14
 -10   3   2  697.95   27.91
 -10  -3  -2  635.11   21.60
  10  -3   2  650.88   32.21
 -10   2   2   99.67    8.63
  10  -2   2   89.99   13.90
 -10   2   2  107.33   10.12
 -10  -2  -2  104.98    7.60
  10   2  -2  113.04   11.49
 -10   1   2  123.51   10.65
 -10  -1  -2  119.74    8.67
  10   1  -2  115.49   19.06
 -10   1   2  126.26   10.72
  10   1  -2  158.69   13.06
 -10   0  -2  106.06    8.40
 -10   0   2   95.75   10.08
  10   0  -2  111.39   14.30
  10   0  -2   87.53   15.16
 -10   0   2  118.61   10.33
  10   0  -2  108.62   10.49
  10  -1  -2  120.75   16.24
 -10  -1   2  145.30   13.03
  10  -1  -2  150.55   12.29
  10  -1  -2  125.95   15.24
 -10  -1   2  150.66   11.37
 -10   1  -2  147.57   10.24
  10  -2  -2  113.57   14.91
 -10  -2   2  111.16   12.33
  10  -2  -2  125.16   14.78
  10  -2  -2  119.25   10.76
 -10  -2   2  117.36   10.20
 -10   2  -2  104.44    9.26
  10  -3  -2  659.82   35.55
 -10  -3   2  642.21   30.80
  10   3   2  615.13   19.16
 -10  -3   2  665.39   26.51
  10  -3  -2  676.29   34.27
 -10   3  -2  716.42   26.63
 -10  -4   2   -1.31    5.07
 -10  -4   2    3.82    3.44
  10  -4  -2    7.21    5.42
 -10   4  -2   -0.78    3.18
  10  -4  -2    4.78    5.40
 -10  -5   2  131.69   15.51
  10  -5  -2  135.36   14.78
 -10  -5   2  152.62   15.71
 -10   5  -2  151.27   11.70
  10  -5  -2  138.66   15.62
 -10   6  -2   75.63    8.88
  10  -6  -2   51.63    9.90
 -10  -6   2   63.62   11.15
  10  -6  -2   72.19   10.91
 -10  -6   2   60.84   10.70
 -10  -7   2  232.40   20.34
 -10   7  -2  235.82   15.52
 -10  -7   2  235.59   20.67
  10  -7  -2  231.75   19.29
  10  -7  -2  205.34   18.68
  10   7   2  213.31   24.57
 -10   8  -2   23.02    5.94
  10  -8  -2   35.29    9.02
 -10  -8   2   22.00    7.97
  10   8   2   21.01   11.59
 -10  -8   2   19.04    8.31
  10  -8  -2   23.36    7.15
 -10   9  -2  475.80   23.91
  10   9   2  518.47   38.49
  10  -9  -2  501.02   28.72
 -10  -9   2  470.69   31.29
 -10  -9   2  448.66   29.68
 -10 -10   2  205.43   20.27
 -10  10  -2  221.10   16.11
  10  10   2  241.82   26.93
  10 -10  -2  221.54   18.88
 -10  11  -2   73.36    9.77
  10 -11  -2   71.04   10.77
 -10 -11   2   57.10   11.96
  10  11   2   53.41   13.55
 -10  12  -2  137.72   13.45
  10  12   2  126.49   20.80
 -10  13  -2  197.53   15.96
  10  13   2  179.78   25.10
 -10 -13   2  169.17   11.50
 -10 -14   2   14.85    4.26
  10  14   2    6.04    9.84
 -10  14  -2   15.99    6.65
 -10  15  -2  335.83   22.03
  10  15   2  263.28   29.84
 -10 -15   2  336.29   27.55
 -10  16  -2   58.26    9.96
 -11  13   2   28.94    7.36
 -11 -13  -2   20.21    6.04
 -11  12   2  319.94   20.46
 -11 -12  -2  286.52   20.18
 -11 -11  -2   34.81    8.06
 -11  11   2   33.64    7.32
  11  10  -2   73.67   17.19
 -11  10   2   82.33   10.27
 -11 -10  -2  102.33   12.37
 -11  -9  -2  146.99   14.80
 -11   9   2  148.15   13.28
  11   9  -2  166.79   23.96
 -11  -8  -2  144.23   14.82
 -11   8   2  140.41   12.61
  11  -8   2  136.82   11.76
 -11  -7  -2   61.65   10.16
  11  -7   2   96.26   10.27
 -11   7   2   80.77    9.57
 -11  -6  -2  313.59   21.54
 -11  -6  -2  279.50    9.41
 -11   6   2  334.92   18.84
  11  -6   2  332.27   19.47
 -11  -5  -2    0.82    1.92
  11  -5   2    1.09    4.46
 -11  -5  -2    1.34    4.37
 -11   5   2    3.71    4.45
 -11  -4  -2  121.27    7.41
  11  -4   2  125.79   13.06
 -11  -4  -2  138.00   14.25
 -11   4   2  133.80   11.66
  11   3  -2  173.75   14.61
 -11   3   2  179.18   13.23
  11  -3   2  186.09   16.71
 -11  -3  -2  166.93    9.54
  11   2  -2   81.63    9.92
 -11  -2  -2   94.23    7.50
 -11   2   2  110.18   10.42
  11  -2   2   99.98   14.22
  11   2  -2   77.53   17.20
 -11   1   2   54.90    7.72
  11   1  -2   53.34    8.25
  11   1  -2   66.89   15.14
 -11  -1  -2   57.98    6.28
 -11   0   2  364.67   19.93
 -11   0  -2  343.75   16.75
  11   0  -2  373.83   20.06
  11   0  -2  408.89   30.95
 -11   0   2  373.28   19.17
 -11  -1   2   54.77    8.27
 -11  -1   2   45.80    6.80
 -11   1  -2   54.12    6.62
  11  -1  -2   49.27   12.20
  11  -1  -2   52.21    7.93
 -11   2  -2  102.16    9.37
  11  -2  -2  123.51   15.77
 -11  -2   2  101.12   12.01
 -11  -2   2   99.25    9.73
 -11   3  -2  159.37   12.07
  11  -3  -2  199.15   19.44
 -11  -3   2  159.07   15.14
 -11  -3   2  150.35   11.62
 -11  -4   2  139.32   11.04
 -11   4  -2  127.08   11.10
  11  -4  -2  130.43   16.16
 -11  -4   2  122.19   13.88
 -11  -5   2    7.33    5.34
 -11   5  -2    1.76    3.87
 -11  -5   2    1.56    3.52
  11  -5  -2    5.03    6.10
 -11   6  -2  339.66   19.12
  11  -6  -2  338.56   24.64
 -11  -6   2  322.06   23.90
 -11  -6   2  316.28   17.20
 -11  -7   2   70.31   12.10
 -11   7  -2   84.63   10.03
  11  -7  -2   73.58   11.96
 -11  -7   2   72.42   12.62
 -11  -7   2   69.41    8.12
 -11  -8   2  130.56   16.56
 -11  -8   2  153.25   17.41
  11  -8  -2  154.81   16.52
 -11   8  -2  166.96   13.58
  11   8   2  127.02   20.66
  11  -9  -2  159.14   16.31
  11   9   2  121.53   20.82
 -11  -9   2  136.47   17.20
 -11   9  -2  170.20   14.24
 -11 -10   2  137.38   17.46
  11  10   2   88.77   17.76
  11 -10  -2   95.51   13.23
 -11  10  -2  111.64   11.91
 -11 -11   2   13.64    9.00
  11 -11  -2   44.84    9.15
 -11  11  -2   35.61    7.67
  11  11   2   42.41   13.97
 -11  12  -2  294.72   20.15
  11  12   2  263.89   30.82
 -11 -12   2  325.44   17.75
 -11  13  -2   19.77    6.48
 -11  14  -2   23.06    7.34
 -11  15  -2  128.74   14.14
 -12 -12  -2   81.88   11.50
 -12 -11  -2   30.81    8.35
 -12 -10  -2   42.95    9.39
 -12  10   2   57.31    9.15
 -12  -9  -2  218.43   19.03
 -12   9   2  230.45   17.04
 -12   8   2   15.02    5.80
 -12  -8  -2   10.23    6.60
 -12   7   2    8.32    4.38
 -12  -7  -2   11.79    7.07
 -12   6   2   73.69    9.36
 -12  -6  -2   79.94   12.17
 -12   5   2  105.61   10.86
 -12  -5  -2  102.45   13.66
  12   4  -2   52.05    9.07
 -12   4   2   36.99    7.04
 -12  -4  -2   58.10   10.80
  12  -4   2   41.27    9.96
 -12   3   2  442.61   21.99
  12   3  -2  377.40   35.97
  12  -3   2  386.39   24.95
 -12  -3  -2  401.64   26.10
 -12  -3  -2  406.14   16.04
 -12   2   2   48.55    7.55
 -12  -2  -2   51.25    5.89
  12  -2   2   43.26   11.02
  12   2  -2   62.20   16.32
 -12   1   2  156.93   12.43
  12  -1   2  161.55   18.77
 -12  -1  -2  154.91   10.44
 -12   0   2   69.45    8.38
 -12   0  -2   58.64    6.94
  12   0  -2   76.18   15.10
  12   0   2   60.31   15.18
 -12   1  -2  172.50   11.99
 -12  -1   2  182.29   13.23
  12  -1  -2  156.31   19.48
 -12  -2   2   53.52    7.67
  12  -2  -2   67.68   13.41
 -12   2  -2   47.73    7.12
  12  -3  -2  362.80   27.79
 -12   3  -2  393.67   20.14
 -12  -3   2  418.68   20.29
  12  -4  -2   54.77   12.20
 -12   4  -2   56.97    8.12
 -12  -4   2   53.39    7.25
  12  -5  -2  104.85   14.68
 -12   5  -2  107.54   11.20
 -12  -5   2  115.04   10.27
  12  -6  -2   98.81   14.34
 -12   6  -2   95.67   10.45
 -12  -6   2   77.51    8.63
  12  -7  -2   11.88    7.32
 -12   7  -2   14.31    5.69
 -12  -7   2   11.49    4.62
  12  -8  -2    9.93    6.42
 -12   8  -2   24.50    6.42
 -12  -8   2   10.58    4.33
 -12   9  -2  242.00   17.55
 -12  -9   2  216.52   14.01
 -12  10  -2   69.13    9.76
  12 -10  -2   40.79    9.96
 -12 -10   2   51.53    7.13
  12 -11  -2   57.57   10.71
 -12  11  -2   39.54    8.49
 -12  12  -2   76.88   10.88
 -12  13  -2  111.96   12.99
 -13 -10  -2  132.14   15.17
 -13  -9  -2   17.20    7.36
 -13  -8  -2   22.23    8.46
 -13   7   2   30.46    7.04
 -13  -7  -2   25.65    8.00
 -13   6   2  221.38   16.53
 -13  -6  -2  208.33   19.16
 -13  -5  -2   27.69    8.26
 -13   5   2   18.41    6.32
 -13  -4  -2   72.05   12.27
 -13   4   2   43.67    7.84
 -13  -3  -2   60.99   11.38
  13   3  -2   71.37   16.17
 -13   3   2   70.18    9.16
 -13  -2  -2   64.64   11.34
 -13   2   2   70.94    8.95
  13   2  -2   71.61   15.66
  13   1  -2    2.35    8.55
 -13   1   2    3.63    4.00
  13   0  -2  164.70   20.50
 -13   0   2  178.03   13.47
  13  -1  -2   10.46    8.11
 -13  -1   2    2.58    3.62
  13   1   2   -2.47    9.27
 -13  -2   2   70.47    8.60
  13  -2  -2   64.55   13.09
 -13   3  -2   62.94    8.51
 -13  -3   2   62.91    7.93
  13  -3  -2   68.90   13.42
 -13   4  -2   77.89    9.41
 -13  -4   2   63.98    7.89
  13  -4  -2   63.34   12.60
 -13   5  -2   14.38    5.27
 -13  -5   2   19.50    5.15
  13  -5  -2   20.50    8.41
 -13   6  -2  219.72   16.03
  13  -6  -2  207.37   21.43
  13  -7  -2   24.84    9.74
 -13   7  -2   28.49    6.90
  13  -8  -2   24.26    9.52
 -13   8  -2   30.86    6.74
 -13   9  -2   17.22    6.02
 -13  10  -2   95.54   11.65
 -13  11  -2   29.73    8.18
 -14   4   2   30.78    7.25
 -14   3   2  272.11   17.90
 -14   2   2   61.78    8.91
 -14   1   2   83.39    9.83
   0   0   3    1.53    2.09
   0   0  -3    1.10    2.77
   0   0   3    0.83    1.78
   0   0  -3    0.80    1.93
   0  -1   3 1933.93   51.06
   0   1   3 1755.76   52.15
   0  -1   3 1934.42   53.20
   0   1   3 1905.53   51.47
   0  -1  -3 1904.47   53.38
   0   1  -3 1851.45   52.36
   0   1   3 1885.15   50.89
   0   1  -3 1954.77   50.24
   0  -1  -3 1865.79   51.59
   0   2   3  192.35    9.66
   0  -2   3  187.04   11.37
   0   2  -3  185.43    9.34
   0   2  -3  183.69   10.53
   0   2   3  187.85   11.11
   0   2  -3  190.42    8.12
   0   2   3  179.02    7.75
   0   2   3  184.71   10.52
   0   2   3  187.77   10.13
   0  -3   3  124.93    9.46
   0   3   3  119.30    7.10
   0   3  -3  136.73    8.52
   0   3   3  112.11    8.31
   0   3  -3  125.24    8.41
   0   3  -3  113.89    7.03
   0   3   3  117.98    7.06
   0  -3   3  126.24    7.99
   0   3   3  133.18    8.59
   0   3   3  122.23    8.89
   0   4   3  139.30    7.22
   0  -4   3  159.21   11.05
   0   4   3  128.76    8.32
   0   4  -3  140.12    8.98
   0   4  -3  144.47    8.94
   0   4   3  153.25    9.63
   0   4  -3  143.66   10.72
   0  -4   3  142.73    8.40
   0   4   3  138.43    9.26
   0   4   3  138.44    9.66
   0   5   3 3850.74   92.30
   0   5   3 3802.32   98.32
   0   5  -3 3839.05   98.73
   0  -5   3 4076.50   95.46
   0   5   3 3757.35   99.16
   0   5   3 3884.84  101.50
   0   5  -3 3956.62  102.31
   0   5  -3 3793.73   96.43
   0   6   3    5.54    3.32
   0   6  -3    3.56    3.55
   0   6   3    4.99    1.42
   0   6  -3    4.12    3.55
   0   6   3    3.10    3.09
   0   6  -3    5.55    2.46
   0   6   3    4.59    3.08
   0  -6   3    4.03    2.18
   0   6   3    2.22    1.49
   0   7   3 3182.16   78.45
   0   7  -3 3111.58   80.31
   0   7   3 3192.06   84.76
   0   7  -3 3334.96   88.72
   0   7   3 3316.23   87.70
   0   7  -3 3185.77   87.43
   0   7   3 3094.06   87.04
   0  -8   3  789.67   31.89
   0   8  -3  866.95   33.80
   0   8   3  836.72   33.20
   0   8   3  871.42   32.59
   0   8  -3  854.34   33.21
   0   8  -3  806.57   26.30
   0  -8   3  765.59   27.38
   0   8   3  829.10   25.00
   0  -8  -3  867.88   22.27
   0  -9   3   66.75    8.49
   0  -9  -3   61.21    4.34
   0   9  -3   73.16    9.57
   0   9   3   60.58    8.94
   0   9  -3   73.60    9.17
   0   9  -3   63.00    5.68
   0   9   3   65.41    5.23
   0  -9  -3   68.81    8.91
   0   9   3   65.24    8.34
   0 -10   3  780.02   31.77
   0  10   3  755.78   31.46
   0  10   3  756.72   34.09
   0  10  -3  727.44   33.93
   0 -10  -3  846.89   33.44
   0  10  -3  763.10   32.02
   0  10   3  725.73   23.88
   0  10  -3  780.76   24.98
   0 -11   3 1807.15   58.46
   0  11  -3 1903.69   65.03
   0  11   3 1837.73   64.12
   0  11   3 1806.90   59.16
   0 -11  -3 1907.59   61.29
   0  11  -3 1895.46   50.63
   0  11   3 1886.32   50.37
   0 -12   3   -0.99    3.09
   0  12  -3    0.91    2.00
   0 -12  -3    1.20    4.77
   0  12   3    2.95    4.59
   0  12  -3    1.51    5.31
   0  12   3    1.43    2.00
   0 -12  -3    0.55    2.47
   0 -13   3 2238.08   67.54
   0  13  -3 2201.20   76.34
   0  13   3 2190.91   76.00
   0  13   3 2133.38   59.13
   0  13  -3 2239.24   58.27
   0 -13  -3 2155.81   70.98
   0 -13  -3 2206.99   60.69
   0 -14   3  102.40   10.80
   0 -14  -3   80.73    7.63
   0 -14  -3   91.89   12.05
   0  14   3   82.86    7.39
   0  14  -3   90.50    6.78
   0 -14   3   88.50    8.56
   0  14  -3   74.04   12.85
   0  14   3   92.11   14.07
   0  15  -3   92.18   14.37
   0  15   3  106.06   15.68
   0  15   3  105.02   10.50
   0 -15   3  116.60   11.54
   0 -15  -3  115.44   13.95
   0  15  -3  113.85    7.67
   0 -15   3  121.17   10.10
   0  15   3   99.32    8.22
   0 -15  -3   97.51    9.04
   0 -16   3   35.19    6.19
   0  16   3   27.76    5.21
   0 -16   3   46.83    8.09
   0  16   3   33.24    6.65
   0  16  -3   31.18    4.36
   0 -16  -3   34.37    5.71
   0 -16  -3   24.78    7.73
   0  16   3   20.91    9.85
   0  16  -3    8.48    8.25
   0  17   3 1081.86   54.71
   0  17  -3 1090.26   54.85
   0 -17  -3 1017.56   46.79
   0 -17   3 1098.26   42.23
   0  17  -3 1091.27   32.76
   0 -17  -3 1151.80   38.12
   0  17   3 1220.07   41.99
   0 -17   3 1078.30   38.26
   0  17   3 1102.74   36.66
   0  18   3  137.47   10.88
   0 -18   3  134.94   11.50
   0 -18   3  142.49   13.43
   0  18  -3  122.02    8.00
   0 -18  -3  138.35   11.22
   0 -18  -3  109.80   14.90
   0  18   3  132.82   12.51
   0  18   3  119.57   18.30
   0  18  -3  144.85   20.72
   0  19  -3  751.20   46.42
   0  19   3  726.87   46.38
   0 -19   3  754.07   32.84
   0 -19  -3  727.42   29.15
   0 -19  -3  728.44   38.75
   0  19   3  839.81   33.69
   0 -19   3  704.05   29.28
   0  19   3  664.41   27.43
   0  19  -3  654.03   22.35
   0 -20   3   30.23    7.35
   0 -20  -3   31.44    6.46
   0 -20  -3   14.94    7.67
   0 -20   3   34.79    6.47
   0  20   3    8.41   10.88
   0  20  -3   22.36   12.33
   0  20   3   38.20    7.72
   0  20  -3   21.98    3.61
   0  20   3   24.36    5.39
   0 -21  -3   19.71    5.59
   0  21   3   17.77    5.55
   0 -21   3   12.86    5.51
   0  21  -3   17.62    2.97
   0  21   3   24.38    6.79
   0 -21  -3    9.68    7.29
   0  21  -3   11.88    9.67
   0  21   3   11.98   11.61
   0 -22   3   32.83    7.44
   0  22   3   45.96    7.48
   0 -22  -3   52.70    8.30
   0  22   3   49.67    9.16
   0  22  -3   37.08    3.70
   0  22   3   54.23   15.89
   0 -22  -3   38.01   11.16
   0 -23   3  415.49   23.49
   0  23   3  351.61   20.42
   0 -23  -3  391.39   21.63
   0  23  -3  382.28   37.06
   0  23   3  392.94   38.12
   0  24   3   -1.03    4.01
   0  24  -3    3.49   11.38
   0  24   3   -3.58   12.14
   0 -24   3   -1.17    5.03
   0  25   3   71.69    9.72
   0  25  -3   40.26   15.82
   0  25   3   26.40   14.67
   0 -25   3   61.25    9.49
   0 -26   3   14.80    6.44
   0 -26  -3   14.65    6.90
   0  26   3   28.33    7.39
   0 -27   3   48.86    8.45
   0  27   3   23.41    7.08
   0  28   3    4.83    5.08
   1 -27   3   10.41    5.96
  -1  27   3    8.65    5.81
   1 -26   3  339.84   21.68
  -1  26   3  350.95   21.82
  -1 -26  -3  330.78   22.09
  -1  25   3   15.43   14.52
   1  25  -3   34.19   15.09
   1 -25   3   16.87    6.33
  -1  25   3   27.24    7.02
  -1 -25  -3   43.18    8.78
  -1 -24  -3  122.53   11.51
  -1 -24  -3  123.89   13.03
   1 -24   3  118.25   13.00
  -1  24   3  122.16   23.50
   1  24  -3  116.51   21.90
  -1  24   3  120.00   12.35
  -1  23   3   25.01    6.67
   1 -23   3   25.85    7.06
  -1 -23  -3   25.20    5.98
  -1  23   3   46.97    9.82
  -1 -23  -3   19.83    6.13
  -1  23   3    7.10   14.16
   1  23  -3   30.46   14.33
  -1 -22  -3  132.32   11.62
  -1  22   3  131.07   12.21
  -1 -22  -3  132.47   13.08
  -1  22   3  172.41   26.00
   1  22  -3  120.35   20.57
  -1  22   3  180.77   16.14
   1 -22   3  132.07   13.89
  -1 -21  -3   79.50    9.10
  -1  21   3   82.36    9.40
  -1 -21  -3   89.27   10.58
   1  21  -3   80.53   16.65
  -1  21   3   93.26   20.59
  -1 -21  -3   81.22   14.51
   1 -21   3   91.00   11.71
  -1  20   3  616.02   46.36
   1 -20   3  725.47   33.06
   1  20  -3  698.18   44.64
  -1 -20  -3  743.47   41.18
  -1  20   3  656.39   28.32
  -1 -20  -3  723.93   28.56
  -1 -20  -3  671.41   30.11
   1 -19   3   57.23    9.56
  -1  19   3   67.68    8.31
   1 -19   3   75.13    9.02
  -1 -19  -3   56.42   12.22
  -1 -19  -3   75.51    9.27
  -1 -19  -3   74.90    8.16
   1  19  -3   51.51   13.47
  -1  19   3   48.78   15.80
   1 -18   3  110.90   12.27
  -1 -18  -3  112.83   11.00
  -1 -18  -3  121.45   16.27
  -1  18   3  103.82    9.63
  -1  18   3  102.74   18.82
   1  18  -3   80.55   15.76
  -1 -18  -3  109.23    9.57
   1 -18   3   91.63    9.63
  -1 -17  -3  171.37   11.38
  -1 -17  -3  151.80   17.82
   1  17  -3  155.08   15.37
  -1  17   3  106.68   19.22
  -1  17   3  140.11   10.94
   1 -17   3  151.16   11.83
   1  17  -3  161.14   19.11
   1 -17   3  136.92   13.68
  -1 -17  -3  117.05   11.00
  -1 -16  -3  443.46   19.65
  -1  16   3  421.01   33.60
   1 -16   3  469.03   25.17
   1  16  -3  463.93   25.99
  -1 -16  -3  440.41   28.80
  -1  16   3  480.98   20.70
  -1 -16  -3  458.27   21.33
   1  16  -3  401.55   29.14
  -1  15   3   64.60   14.42
   1  15  -3   64.89   11.65
   1 -15   3   61.89    9.55
   1  15  -3   62.78    9.63
  -1 -15  -3   73.96   12.35
   1  15  -3   62.95    4.57
  -1  15   3   59.11    6.80
  -1 -15  -3   52.45    6.85
  -1 -15  -3   49.78    6.23
  -1 -14  -3 1362.80   54.38
   1  14  -3 1501.58   51.66
   1 -14   3 1403.34   49.80
  -1 -14  -3 1338.81   42.68
   1  14  -3 1454.47   37.51
  -1  14   3 1335.44   60.69
  -1  14   3 1407.95   42.61
  -1 -14  -3 1410.84   41.94
   1  14  -3 1321.62   54.18
  -1 -13  -3  132.17   14.23
   1  13  -3  131.73   12.63
  -1  13   3  132.23    9.35
   1  13  -3  127.59    6.96
  -1  13   3  105.69   15.27
   1 -13   3  127.94   12.28
  -1 -13  -3  123.14    8.93
   1  13  -3  115.49   13.63
  -1 -13  -3  125.50    8.54
  -1  12   3   -1.78    6.47
   1  12  -3    5.16    4.20
   1 -12   3    6.39    4.37
  -1 -12  -3    1.03    2.12
   1  12  -3    4.34    3.95
  -1 -12  -3    1.33    4.14
  -1 -12  -3    3.36    2.25
   1  12  -3    5.35    2.09
  -1  12   3    5.88    2.75
   1  11  -3   20.81    6.45
  -1  11   3   31.00    8.96
   1 -11   3   24.88    5.79
   1  11  -3   23.39    3.29
   1  11  -3   24.87    5.95
   1 -11   3   24.85    6.10
  -1 -11  -3   22.52    3.73
  -1  11   3   26.96    4.15
  -1  11   3   19.90    4.99
  -1 -11  -3   28.48    7.19
   1 -11   3   20.15    4.34
   1 -10   3 1450.49   44.11
   1  10  -3 1520.35   50.43
   1 -10   3 1589.91   51.23
   1 -10   3 1464.14   49.53
   1  10  -3 1502.67   50.75
   1  10  -3 1470.07   40.28
  -1  10   3 1457.35   47.72
  -1  10   3 1489.33   42.43
  -1  10   3 1529.21   57.37
  -1 -10  -3 1472.76   40.84
  -1 -10  -3 1541.61   52.77
   1  -9   3  160.20   10.09
  -1   9   3  135.23   14.53
   1   9  -3  143.66   12.29
   1  -9   3  158.70   13.07
   1   9  -3  132.21   11.66
   1  -9   3  151.90   12.35
   1   9  -3  158.35    8.46
  -1   9   3  158.34    8.97
  -1   9   3  163.81   11.90
  -1  -9  -3  184.84   14.40
  -1  -9  -3  164.56    8.21
  -1  -8  -3 3695.56   88.06
   1  -8   3 3631.23   92.49
   1   8  -3 3600.48   97.08
   1  -8   3 3646.89   97.68
  -1   8   3 3712.03  104.80
   1  -8   3 3570.41   99.60
   1   8  -3 3635.66   98.79
  -1   8   3 3722.23   90.74
   1   8  -3 3588.36   89.82
  -1  -8  -3 3606.42  100.43
  -1   8   3 3652.82   96.52
   1  -7   3  120.77    8.39
   1   7  -3  123.16   10.66
   1  -7   3  122.94   10.08
   1   7  -3  121.84    9.64
  -1   7   3  109.05   11.55
  -1  -7  -3  121.73    6.06
  -1   7   3  137.60    7.91
   1   7  -3  128.45    7.76
  -1   7   3  106.41    9.58
   1   6  -3  337.43   13.89
  -1   6   3  335.94   10.32
   1  -6   3  340.75   16.66
   1   6  -3  335.06   17.66
  -1   6   3  325.20   16.63
  -1   6   3  299.38   18.21
  -1   6   3  342.31   17.05
  -1   6   3  330.42   16.47
   1  -6   3  330.24   14.36
  -1   6   3  366.36   13.97
   1   5  -3   86.86    8.28
  -1   5   3   73.94    7.35
   1  -5   3   75.27    6.03
  -1   5   3   78.39    7.72
  -1   5   3   85.11    4.48
   1  -5   3   79.73    7.35
  -1   4   3 1581.14   40.57
   1   4  -3 1544.50   47.88
   1  -4   3 1607.26   49.35
   1  -4   3 1600.36   43.87
   1  -4   3 1584.50   45.53
  -1   4   3 1558.83   46.58
  -1   4   3 1635.76   47.21
  -1   3   3   68.83    3.28
   1  -3   3   71.94    7.56
  -1   3   3   66.15    6.52
  -1   3   3   67.61    6.57
   1  -3   3   61.31    5.70
  -1   3   3   73.94    5.01
   1  -2   3 1471.28   37.94
   1   2  -3 1438.32   44.02
  -1   2   3 1388.07   42.11
   1   2  -3 1451.18   37.88
   1  -2   3 1408.46   44.00
  -1   2   3 1437.70   42.70
   1  -2   3 1379.14   39.32
  -1   2   3 1421.93   38.90
   1   1  -3  136.04    6.35
  -1  -1  -3  124.18    7.70
  -1  -1  -3  121.77    8.85
   1  -1   3  124.60    6.62
  -1   1   3  133.50    7.77
  -1   1   3  112.28    8.41
  -1   0   3  283.27   14.30
  -1   0  -3  280.81    9.58
  -1   0   3  279.22    9.73
  -1   0  -3  277.21   13.74
  -1   0   3  270.29   12.51
  -1   0  -3  293.02   12.26
   1   0   3  262.13   10.98
   1   0   3  251.73   12.82
   1  -1  -3  128.71    8.28
  -1   1  -3  127.93    8.83
  -1   1  -3  121.87    5.91
   1   1   3  134.34    6.28
  -1  -1   3  120.24    8.28
  -1   1  -3  126.21    8.76
   1   1   3  118.24    8.38
   1   1   3  122.35    7.21
   1   1   3  129.34    7.92
   1  -1  -3  118.13    8.73
  -1   2  -3 1410.55   37.31
   1  -2  -3 1493.28   40.74
   1   2   3 1473.31   40.97
   1  -2  -3 1397.64   42.39
  -1  -2   3 1485.19   41.80
   1   2   3 1469.80   38.28
   1  -2  -3 1478.68   40.04
  -1  -2   3 1374.00   42.22
   1   2   3 1444.86   42.27
  -1   2  -3 1431.47   41.97
  -1  -3   3   69.16    5.90
   1  -3  -3   76.08    7.02
   1   3   3   74.55    6.28
   1   3   3   71.44    6.68
   1  -3  -3   69.66    6.00
  -1   3  -3   65.93    6.21
  -1   3  -3   63.27    4.15
   1  -3  -3   63.04    5.22
  -1  -3   3   70.50    6.80
   1  -4  -3 1547.30   44.02
  -1  -4   3 1465.52   45.50
   1  -4  -3 1515.93   40.71
  -1   4  -3 1493.37   39.21
   1   4   3 1570.71   38.62
   1   4   3 1547.79   45.03
  -1  -4   3 1533.22   42.38
  -1   4  -3 1564.24   44.04
   1   4   3 1491.30   47.90
   1   5   3   85.56    8.67
   1   5   3   86.26    4.68
   1   5   3   73.91    7.12
   1  -5  -3   68.79    6.77
  -1  -5   3   78.94    6.05
  -1   5  -3   84.39    6.99
   1  -5  -3   83.75    5.30
   1  -6  -3  324.85   11.31
   1   6   3  335.34   18.51
   1   6   3  338.24   11.48
   1   6   3  316.85   15.59
  -1   6  -3  330.83   18.91
  -1  -6   3  313.96   12.82
  -1   6  -3  336.82   14.94
   1  -6  -3  352.19   16.48
   1  -7  -3  119.66    9.76
   1   7   3  119.21    9.50
   1   7   3  116.82   11.15
   1   7   3  132.26    9.59
  -1   7  -3  104.47   11.65
   1  -7  -3  123.67    5.48
  -1   7  -3  128.40    8.67
  -1  -7   3  129.49    7.10
   1   7   3  134.46    6.34
   1   8   3 3628.84   87.56
   1   8   3 3635.42  100.15
  -1  -8   3 3687.64   88.13
  -1   8  -3 3610.12   92.41
  -1   8  -3 3656.40  104.31
   1  -8  -3 3638.74   97.37
   1   8   3 3650.88   97.07
   1   8   3 3641.95   95.02
  -1  -9   3  145.31   11.62
   1   9   3  174.07   11.47
  -1   9  -3  152.41   15.04
   1   9   3  148.72    7.44
   1   9   3  142.51   12.72
  -1   9  -3  170.52   10.08
   1   9   3  149.11    5.41
   1   9   3  131.82   11.52
   1  -9  -3  179.77   13.05
   1  10   3 1459.66   44.90
  -1  10  -3 1475.42   55.84
   1  10   3 1422.76   38.55
   1  10   3 1359.03   49.25
  -1  10  -3 1491.07   42.35
   1 -10  -3 1417.48   47.81
   1  10   3 1397.62   49.01
  -1 -10   3 1382.17   46.79
   1  10   3 1426.69   34.18
  -1  11  -3   32.35    4.59
  -1 -11   3   27.75    4.93
   1  11   3   30.47    5.45
   1  11   3   30.66    6.95
  -1 -11   3   22.55    5.47
  -1  11  -3   34.69    9.84
   1 -11  -3   38.74    6.94
   1  11   3   26.46    6.61
   1  11   3   27.03    3.67
  -1  12  -3   10.82    3.26
   1  12   3    8.06    2.68
  -1 -12   3    2.80    3.52
  -1  12  -3    1.80    5.88
   1  12   3    1.29    4.53
   1  12   3    6.17    3.63
   1 -12  -3    8.59    4.74
  -1 -12   3    6.05    3.52
   1  13   3  126.89   14.41
  -1 -13   3  128.76   10.02
   1  13   3  124.52    8.24
  -1  13  -3  121.73    8.97
   1 -13  -3  136.80   10.07
   1  13   3  134.54   10.72
  -1 -13   3  124.61   11.49
  -1  13  -3  111.59   16.30
   1 -13  -3  139.39   13.31
   1  14   3 1291.66   53.29
  -1 -14   3 1386.55   47.14
   1  14   3 1271.04   39.38
  -1 -14   3 1357.01   43.09
   1 -14  -3 1374.92   50.17
   1  14   3 1399.72   44.84
   1 -14  -3 1403.67   43.13
  -1  14  -3 1360.95   60.44
  -1  14  -3 1351.58   40.93
  -1 -15   3   71.63    8.87
   1 -15  -3   77.59   11.21
   1  15   3   68.71    8.25
   1 -15  -3   58.82    7.43
  -1  15  -3   56.45    6.28
  -1  15  -3   45.51   12.36
   1  15   3   65.32   12.17
   1  15   3   59.17    6.22
  -1 -15   3   56.11    7.19
   1  16   3  495.41   32.23
  -1 -16   3  512.43   25.31
   1 -16  -3  492.01   28.31
   1  16   3  547.42   24.66
   1 -16  -3  509.91   22.93
   1  16   3  515.75   20.80
  -1 -16   3  502.49   22.68
  -1  16  -3  518.29   20.75
  -1  16  -3  488.92   36.12
  -1 -17   3  154.81   13.22
  -1 -17   3  116.30   10.46
   1  17   3  140.04   10.11
  -1  17  -3  111.62   19.61
   1  17   3  134.75   17.96
   1  17   3  161.01   12.94
   1 -17  -3  132.91   11.20
  -1  17  -3  139.48    9.93
   1 -17  -3  143.60   15.68
   1  18   3  102.78    9.14
  -1 -18   3  126.71   10.99
   1 -18  -3   85.82   13.11
   1  18   3  108.56   16.72
  -1  18  -3  135.22   21.38
   1  18   3  125.29   11.81
   1 -18  -3  107.01   10.66
  -1  18  -3   99.90    8.65
  -1 -18   3  131.90   12.50
  -1 -19   3   74.04    9.62
  -1 -19   3   71.84    8.70
   1  19   3   54.45    6.98
   1 -19  -3   58.98   11.19
   1  19   3   74.75    9.73
  -1  19  -3   55.07    6.58
   1 -19  -3   61.67    8.50
   1  19   3   66.99   14.64
  -1  19  -3   61.33   16.76
   1  20   3  688.69   45.39
  -1 -20   3  754.48   32.62
  -1  20  -3  742.38   50.10
   1 -20  -3  700.48   37.68
   1  20   3  674.30   27.81
  -1 -20   3  689.45   29.47
  -1  20  -3  683.43   25.80
   1 -20  -3  711.22   30.32
   1 -21  -3   90.94   14.17
  -1  21  -3   86.00    7.78
   1  21   3  123.91   12.24
   1  21   3   93.23    9.54
   1  21   3   55.38   14.86
  -1  21  -3   74.76   18.94
   1 -21  -3   94.07   10.40
  -1 -21   3   88.34   10.94
  -1 -22   3  122.42   12.43
  -1  22  -3  132.69   23.28
   1  22   3  130.69   21.50
   1 -22  -3  149.82   18.27
   1  22   3  168.72   14.48
   1  22   3  133.91   11.75
  -1  22  -3  153.34   10.10
   1 -22  -3  135.48   12.78
   1  23   3   32.17    6.69
   1 -23  -3   30.59    9.36
  -1 -23   3   38.70    7.67
   1  23   3    9.52   12.32
  -1  23  -3   28.43   14.58
  -1 -24   3  114.52   12.49
   1  24   3  120.17   11.92
  -1  24  -3  110.64   23.15
   1  24   3  132.11   22.67
  -1 -25   3   26.90    6.92
   1  25   3   19.64    6.00
   1  25   3   17.98   12.65
  -1 -26   3  316.11   20.15
  -1 -27   3   12.01    5.14
   2 -27   3   55.66    9.04
  -2 -26  -3   13.05    6.26
   2 -26   3    9.98    5.12
  -2  26   3   21.26    7.06
  -2 -25  -3  160.78   13.10
  -2  25   3  152.58   14.49
   2 -25   3  174.53   15.78
   2  25  -3  124.67   21.33
  -2 -25  -3  153.55   15.10
  -2 -24  -3    4.46    4.03
  -2  24   3    5.76    4.20
   2 -24   3    6.45    5.69
  -2 -24  -3    8.75    5.88
  -2 -23  -3  381.56   19.63
   2  23  -3  308.64   31.67
  -2  23   3  380.52   22.10
   2 -23   3  347.72   23.11
  -2 -23  -3  372.68   22.83
  -2  22   3   -1.06    5.00
   2  22  -3   -7.96   10.58
  -2 -22  -3    3.52    4.27
  -2 -22  -3    4.15    3.74
   2 -22   3   -1.31    5.66
   2 -21   3   50.07    9.36
  -2  21   3   66.23    9.23
   2  21  -3   42.13   12.61
  -2 -21  -3   57.38    9.31
  -2 -21  -3   65.21    7.91
   2  20  -3   -8.72    6.41
   2  20  -3  -11.55    9.21
   2 -20   3   -5.25    6.05
  -2  20   3   -1.94    4.38
  -2 -20  -3    2.27    3.18
  -2  20   3    4.42    5.55
  -2 -20  -3    1.07    4.28
  -2 -20  -3    4.32    8.38
  -2  19   3  308.44   17.74
   2  19  -3  316.05   26.93
  -2  19   3  281.08   21.15
   2 -19   3  302.33   20.93
  -2 -19  -3  261.05   17.52
  -2  19   3  284.36   30.83
  -2 -19  -3  299.19   16.04
   2  19  -3  279.36   21.24
  -2 -19  -3  309.76   26.63
   2  18  -3   13.63    5.87
  -2  18   3   19.75   11.56
   2  18  -3   13.97    8.80
   2 -18   3   11.63    5.70
  -2  18   3    8.74    4.27
  -2 -18  -3    8.08    7.35
  -2 -18  -3   12.52    4.96
  -2  18   3    6.82    5.74
  -2 -18  -3    5.40    3.18
  -2 -17  -3 1073.06   50.71
  -2 -17  -3 1121.06   35.34
   2  17  -3 1051.18   49.41
  -2  17   3 1063.35   43.82
   2  17  -3 1075.38   43.90
   2 -17   3 1068.52   43.37
  -2  17   3 1134.63   38.34
  -2 -17  -3 1048.49   38.67
  -2  17   3  965.77   55.70
   2  16  -3   64.43    9.60
  -2  16   3   42.94   13.08
   2 -16   3   71.77   11.50
   2  16  -3   44.19   10.69
   2 -16   3   74.16   10.26
  -2  16   3   74.69    8.02
  -2 -16  -3   44.39   11.35
  -2  16   3   55.23    9.76
  -2 -16  -3   58.88    7.95
  -2 -16  -3   64.40    6.65
  -2  15   3  321.12   20.64
   2 -15   3  279.02   19.81
   2  15  -3  316.31   20.63
  -2 -15  -3  323.96   14.76
  -2 -15  -3  313.12   17.06
  -2  15   3  337.63   16.92
   2  15  -3  302.79   22.95
   2 -15   3  271.79   20.83
  -2 -15  -3  310.68   24.36
  -2  15   3  275.44   26.67
   2 -14   3  134.83   10.49
  -2  14   3  139.24   13.09
   2  14  -3   94.35   11.19
   2 -14   3  130.13   13.08
  -2 -14  -3  119.54    8.32
  -2 -14  -3  133.90   10.23
  -2  14   3  119.19    9.50
   2 -14   3  132.65   13.94
   2  14  -3  120.06   13.98
  -2 -14  -3  131.20   15.54
  -2  14   3   95.40   16.39
   2  13  -3  554.04   29.02
   2 -13   3  528.74   28.35
  -2  13   3  550.25   27.22
   2 -13   3  511.35   26.94
   2  13  -3  567.15   27.23
  -2 -13  -3  515.16   30.33
  -2 -13  -3  511.42   21.66
  -2  13   3  562.45   22.05
  -2 -13  -3  528.92   19.33
   2 -13   3  555.65   22.79
  -2 -12  -3   35.77    4.17
  -2  12   3   41.02    7.30
  -2 -12  -3   28.65    4.64
   2 -12   3   25.04    4.68
  -2  12   3   32.32    5.14
   2  12  -3   24.43    5.94
   2 -12   3   27.98    6.88
  -2 -12  -3   19.02    6.49
   2  12  -3   43.83    8.28
   2 -12   3   22.49    6.57
  -2  11   3 1295.17   45.21
   2 -11   3 1294.97   46.99
   2  11  -3 1193.96   44.18
  -2 -11  -3 1242.98   49.41
   2 -11   3 1316.45   40.17
  -2  11   3 1236.41   41.70
  -2  11   3 1327.71   39.02
  -2 -11  -3 1262.28   38.40
   2 -11   3 1262.45   47.44
  -2  10   3   82.74    7.16
   2  10  -3   87.83    9.64
   2 -10   3   89.36   10.36
   2 -10   3   82.59    7.40
  -2  10   3   72.70    7.77
   2 -10   3   67.03    9.54
  -2 -10  -3   79.57    6.70
  -2  10   3   65.86    8.69
   2  -9   3   76.88    9.54
  -2   9   3   94.98    8.54
   2  -9   3   89.29    7.62
  -2  -9  -3  104.65    7.40
  -2   9   3  101.94    7.53
   2  -9   3   87.58   10.08
   2   9  -3   85.47    9.42
   2   8  -3  460.98   22.22
   2  -8   3  487.56   18.89
   2  -8   3  489.09   24.39
  -2   8   3  472.21   20.13
  -2   8   3  466.55   18.28
  -2  -8  -3  463.20   17.25
   2  -8   3  462.24   24.01
   2  -7   3 2193.54   67.20
  -2  -7  -3 2192.89   57.21
  -2   7   3 2213.51   58.88
  -2   7   3 2235.79   61.39
   2  -7   3 2160.14   58.85
  -2  -7  -3 2258.82   62.70
   2   7  -3 2250.61   64.94
   2   6  -3  441.23   20.83
  -2   6   3  445.40   18.96
  -2   6   3  466.04   17.59
  -2  -6  -3  462.18   20.09
   2  -6   3  455.45   17.34
   2  -6   3  444.31   22.57
   2  -5   3 2452.96   72.62
   2   5  -3 2547.22   70.62
  -2  -5  -3 2396.67   68.90
  -2   5   3 2596.19   62.34
   2  -5   3 2541.66   65.08
  -2   4   3  221.90    9.14
   2   4  -3  198.60   12.54
  -2   4   3  185.79   12.29
   2  -4   3  209.36    9.91
  -2  -4  -3  215.51   12.57
   2   4  -3  198.43   11.85
   2  -4   3  176.50   12.80
  -2   3   3  159.99   11.36
   2   3  -3  189.82   10.93
   2  -3   3  191.67    9.04
  -2   3   3  177.90    8.64
  -2   3   3  198.75    7.93
   2  -2   3  531.75   17.30
   2   2  -3  543.82   19.99
  -2   2   3  526.58   16.92
  -2   2   3  506.44   17.99
  -2   2   3  540.23   22.71
   2  -2   3  545.74   15.38
   2   1  -3 3338.91   81.95
  -2   1   3 3311.09   81.68
  -2  -1  -3 3262.13   81.01
  -2   1   3 3314.10   79.61
  -2   1   3 3217.38   80.68
  -2   1   3 3270.14   88.76
  -2   0  -3   13.60    3.90
   2   0   3    8.18    2.60
  -2   0   3    9.56    2.81
  -2   0   3    9.25    2.85
  -2   0  -3    7.35    2.71
   2   0  -3   12.53    3.23
  -2   0  -3   13.49    2.47
  -2   1  -3 3232.87   83.74
   2   1   3 3243.38   82.61
  -2  -1   3 3182.17   82.05
   2  -1  -3 3145.00   81.51
   2   1   3 3212.43   81.30
  -2  -1   3 3238.54   80.98
  -2   1  -3 3178.52   80.92
   2  -1  -3 3164.61   83.99
   2   1   3 3149.51   79.22
  -2   1  -3 3282.84   78.75
   2  -2  -3  506.69   21.70
  -2   2  -3  571.23   21.61
   2   2   3  569.02   21.02
  -2  -2   3  562.51   20.96
   2  -2  -3  573.30   19.75
   2   2   3  513.43   19.97
   2  -2  -3  546.61   21.71
   2   2   3  530.07   18.66
   2   3   3  190.53    9.90
   2  -3  -3  189.70   11.62
  -2   3  -3  193.75   11.32
   2   3   3  182.75   10.77
   2  -3  -3  189.02    9.81
  -2  -3   3  187.69   11.38
   2  -3  -3  195.26   12.18
   2   3   3  182.71    9.01
   2   3   3  204.13   11.35
   2   4   3  197.17   11.93
   2   4   3  223.42   11.98
  -2   4  -3  208.45   11.83
  -2  -4   3  212.94   11.04
   2   4   3  208.99   14.31
   2  -4  -3  221.61   13.13
  -2  -4   3  205.48   12.35
   2  -4  -3  198.36    9.92
   2   4   3  236.49   10.24
   2  -4  -3  210.50   13.85
  -2   5  -3 2473.96   66.29
   2   5   3 2433.49   66.00
   2  -5  -3 2639.12   72.51
   2  -5  -3 2460.86   68.22
   2  -5  -3 2397.27   61.69
   2   5   3 2441.49   57.92
   2  -5  -3 2449.17   59.24
   2   5   3 2347.89   61.95
   2   5   3 2415.34   71.48
  -2  -5   3 2534.44   63.78
   2  -6  -3  466.03   15.81
   2  -6  -3  450.99   22.85
   2  -6  -3  466.87   14.02
   2   6   3  449.13   16.60
   2   6   3  456.56   19.15
  -2   6  -3  492.37   19.73
  -2  -6   3  473.75   16.89
   2   6   3  473.73   23.50
   2   6   3  470.41   13.30
   2  -7  -3 2180.21   55.36
   2   7   3 2222.34   53.42
  -2   7  -3 2341.82   61.88
   2   7   3 2158.56   61.01
   2  -7  -3 2228.51   53.94
  -2  -7   3 2181.58   56.50
   2  -7  -3 2288.49   67.81
   2   7   3 2215.56   68.07
   2   8   3  481.38   24.74
   2   8   3  472.39   14.28
   2  -8  -3  484.13   14.93
   2  -8  -3  464.52   24.03
   2   8   3  445.08   19.38
  -2   8  -3  475.54   19.77
  -2  -8   3  455.24   15.49
  -2  -9   3   89.17    5.14
   2   9   3   93.42    8.18
  -2   9  -3  106.07    8.62
   2  -9  -3   87.00   10.65
   2   9   3   90.31   11.25
   2   9   3   94.56    5.33
   2   9   3   98.40    5.43
  -2  -9   3  115.47   10.20
   2  -9  -3  107.36    5.20
   2  10   3   80.18    4.82
   2  10   3   68.05    4.93
  -2  10  -3   78.18    7.60
   2  10   3   85.82    8.00
   2 -10  -3   78.72    4.06
  -2 -10   3   73.86    8.30
   2  10   3   86.92   10.93
   2 -10  -3   89.01   10.49
   2  11   3 1264.15   32.75
   2 -11  -3 1295.31   47.38
  -2 -11   3 1230.24   39.11
   2  11   3 1177.56   34.03
   2  11   3 1229.70   39.43
  -2  11  -3 1260.73   39.39
  -2 -11   3 1302.25   43.14
   2  11   3 1236.86   47.06
   2 -12  -3   17.51    6.58
   2  12   3   40.24    7.80
   2  12   3   39.01    5.72
   2  12   3   31.10    3.75
  -2 -12   3   28.05    5.03
  -2 -12   3   25.88    5.74
   2  12   3   30.81    3.19
  -2  12  -3   35.09    5.33
   2  13   3  499.35   18.38
  -2 -13   3  538.05   22.29
   2  13   3  505.29   21.74
  -2  13  -3  530.77   21.80
   2  13   3  527.22   28.74
   2 -13  -3  510.07   27.76
   2  13   3  521.58   16.27
  -2 -13   3  508.14   24.38
   2  14   3  119.54   14.10
   2 -14  -3  131.94   14.14
  -2  14  -3  136.44   18.31
  -2 -14   3  136.39   10.69
   2  14   3  129.88    8.36
   2  14   3  125.14   10.10
  -2  14  -3  113.92    9.55
  -2 -14   3  119.93   11.56
   2  14   3  129.09    6.60
  -2 -15   3  323.09   18.99
   2  15   3  292.30   10.91
   2 -15  -3  298.42   19.83
  -2  15  -3  288.32   27.34
  -2 -15   3  282.10   16.00
   2  15   3  282.07   13.65
   2  15   3  297.72   16.10
  -2  15  -3  298.33   15.80
   2 -15  -3  318.61   22.32
   2  15   3  262.36   21.39
   2 -15  -3  286.18   16.50
  -2 -16   3   57.88    8.91
   2  16   3   65.68    4.61
   2 -16  -3   46.02    7.20
   2  16   3   54.12    7.19
  -2 -16   3   63.93    7.69
   2  16   3   68.15    6.70
  -2  16  -3   60.42    7.06
   2 -16  -3   70.19   10.56
  -2  16  -3   79.49   16.58
   2 -16  -3   69.18   11.04
   2  16   3   47.53   10.69
   2  17   3 1095.73   51.31
   2 -17  -3 1129.17   40.16
   2 -17  -3 1015.38   43.70
  -2  17  -3 1206.48   38.39
   2  17   3 1191.02   39.01
  -2 -17   3 1087.10   38.56
   2  17   3 1148.07   36.17
  -2 -17   3 1095.70   41.56
  -2  17  -3 1013.01   57.52
  -2  18  -3   11.51   10.48
   2  18   3   10.38    7.04
  -2 -18   3   12.74    4.38
   2  18   3   10.03    3.78
   2 -18  -3   10.55    5.03
   2  18   3   14.20    4.46
  -2  18  -3   12.67    4.60
  -2 -18   3   10.72    5.62
   2 -18  -3    8.44    5.77
  -2 -19   3  314.20   19.64
   2  19   3  291.45   26.98
   2 -19  -3  283.09   21.76
   2  19   3  341.90   17.67
  -2  19  -3  280.60   15.98
   2  19   3  320.13   16.54
  -2 -19   3  324.18   18.01
   2 -19  -3  313.88   18.93
  -2  19  -3  260.29   29.97
  -2 -20   3   -3.31    4.87
   2  20   3   -2.42    9.36
   2  20   3    0.77    3.53
   2 -20  -3    3.13    4.39
   2 -20  -3    3.11    5.85
  -2  20  -3    1.52    3.11
  -2 -20   3   -0.91    3.90
   2  20   3    0.78    3.22
   2  21   3   63.17    7.90
   2  21   3   80.60   15.72
  -2 -21   3   64.48    9.23
   2  21   3   66.41    7.90
   2 -21  -3   66.59   11.42
  -2  21  -3   64.85    7.70
   2  22   3    0.85    3.59
   2  22   3    2.79    9.10
  -2  22  -3   -0.76    3.43
   2 -22  -3   -1.69    5.94
  -2 -22   3    6.71    5.04
   2 -23  -3  333.03   26.06
  -2 -23   3  377.96   21.90
  -2  23  -3  336.82   17.74
   2  23   3  383.04   34.79
   2  24   3   -6.39    9.50
   2 -24  -3    3.62    6.14
  -2 -24   3    7.86    5.48
   2 -25  -3  145.21   17.94
  -2 -25   3  170.19   14.56
   2  25   3  143.04   23.35
  -2 -26   3   16.64    6.09
  -2 -27   3   44.87    8.10
  -3 -26  -3  294.35   21.54
   3 -26   3  328.79   22.37
  -3  25   3   43.22    9.28
   3 -25   3   32.54    8.49
   3  25  -3   21.31   12.16
  -3 -25  -3   32.11    7.89
  -3 -24  -3   56.27    9.77
  -3 -24  -3   56.48    7.77
  -3  24   3   62.43    9.72
   3  24  -3   54.35   14.29
   3 -24   3   60.81   10.47
   3 -23   3    9.82    6.19
  -3 -23  -3    8.92    5.75
   3  23  -3    6.38    6.87
  -3  23   3   10.66    5.89
   3  23  -3    2.68    9.10
  -3 -23  -3    9.46    4.32
   3 -22   3  131.34   14.67
   3  22  -3  160.40   16.69
  -3 -22  -3  157.68   14.74
  -3  22   3  166.93   14.45
  -3 -22  -3  142.89   11.19
   3 -21   3   21.20    7.18
  -3 -21  -3   29.42    5.47
  -3 -21  -3   22.59    7.00
  -3  21   3   22.82    6.07
   3  21  -3   35.35   11.74
   3  21  -3   25.74    8.07
   3  20  -3  513.46   29.73
   3 -20   3  521.58   29.51
  -3 -20  -3  552.53   22.42
  -3 -20  -3  521.01   26.85
   3  20  -3  523.83   35.66
  -3  20   3  562.26   31.22
  -3  20   3  540.14   26.22
   3  19  -3  116.50   16.22
   3 -19   3  112.61   15.67
   3  19  -3  126.23   14.09
   3 -19   3  149.96   15.06
  -3  19   3  138.13   12.18
  -3  19   3  137.34   15.35
  -3 -19  -3  109.64   17.33
  -3 -19  -3  121.63   12.50
  -3 -19  -3  127.32    9.55
  -3 -18  -3  104.43    8.46
  -3 -18  -3   69.23   14.12
  -3  18   3  104.03   12.76
   3  18  -3   98.66   12.29
   3 -18   3   98.83   12.41
  -3  18   3  115.26   10.86
  -3 -18  -3   97.89   10.71
   3  18  -3  100.71   15.01
   3 -18   3   88.51   14.12
   3 -17   3   77.41   12.84
   3  17  -3   75.96   13.25
   3  17  -3  109.56   12.83
  -3 -17  -3   99.67    7.94
  -3 -17  -3   85.31   14.79
  -3  17   3  110.61   10.30
   3 -17   3   90.71    9.72
  -3  17   3  108.73   13.11
   3 -17   3   87.28   11.84
  -3 -17  -3   95.52   10.55
   3 -16   3  529.93   31.34
   3  16  -3  469.20   29.79
   3 -16   3  465.45   27.34
   3  16  -3  510.84   27.64
  -3 -16  -3  517.29   19.76
  -3 -16  -3  556.27   34.65
  -3  16   3  494.15   23.01
   3 -16   3  556.57   23.84
  -3  16   3  570.02   29.54
  -3 -16  -3  528.84   24.60
   3  15  -3   21.18    7.70
   3 -15   3   44.46    9.59
   3  15  -3   38.98    8.22
  -3  15   3   33.11    7.42
  -3 -15  -3   26.59    9.48
   3 -15   3   33.74    7.76
   3 -15   3   35.45    5.89
  -3  15   3   42.96    6.41
  -3 -15  -3   40.73    4.83
  -3 -15  -3   38.92    6.50
   3  14  -3 1012.12   40.65
   3 -14   3 1027.73   42.55
  -3 -14  -3 1022.40   30.47
   3 -14   3 1036.31   35.59
  -3  14   3 1028.23   35.24
  -3  14   3 1132.58   42.86
  -3 -14  -3  998.70   36.02
   3 -14   3 1019.89   45.27
   3  13  -3   26.95    6.26
  -3  13   3   15.26    5.64
   3 -13   3   20.84    6.61
  -3  13   3   20.23    4.42
   3 -13   3   15.08    4.24
  -3 -13  -3   24.42    4.99
   3 -13   3   16.50    6.78
  -3 -13  -3   20.67    3.27
  -3  12   3   51.51    8.47
   3 -12   3   48.44    8.60
   3 -12   3   47.11    6.16
  -3  12   3   42.24    5.69
   3  12  -3   44.11    7.35
  -3 -12  -3   37.95    5.90
   3 -11   3  119.65   13.64
   3  11  -3  127.65   11.90
  -3 -11  -3  148.49   10.46
  -3  11   3  117.55   11.99
   3 -11   3  130.87   13.25
   3 -11   3  124.88    9.51
  -3  11   3  135.32    9.78
  -3  10   3 1052.57   39.80
   3 -10   3 1022.20   43.67
  -3  10   3 1052.09   34.23
  -3 -10  -3 1117.42   36.84
  -3  10   3 1062.33   34.32
  -3  10   3 1082.86   38.99
  -3 -10  -3 1113.95   35.25
   3 -10   3 1022.56   34.10
   3  10  -3 1049.53   39.45
  -3   9   3  224.30   15.22
   3  -9   3  209.86   17.36
   3   9  -3  200.61   14.19
  -3   9   3  162.51   10.37
  -3  -9  -3  176.18   15.78
  -3  -9  -3  176.13   12.10
  -3   9   3  202.97   14.09
  -3  -9  -3  188.01   11.32
  -3   9   3  177.04   10.90
   3  -9   3  178.73   10.91
   3  -8   3 1539.76   44.52
   3   8  -3 1465.75   49.22
  -3   8   3 1574.34   44.54
  -3  -8  -3 1498.86   54.08
   3  -8   3 1506.03   55.71
  -3   8   3 1527.43   44.80
  -3  -8  -3 1589.91   45.00
  -3   8   3 1508.84   50.27
  -3   8   3 1585.58   49.62
  -3  -8  -3 1532.40   47.33
   3   7  -3  312.37   17.58
  -3   7   3  271.39   17.23
  -3   7   3  314.54   14.48
  -3  -7  -3  335.69   20.88
  -3  -7  -3  320.61   16.70
  -3   7   3  349.30   18.05
   3  -7   3  308.74   21.11
  -3   7   3  331.61   15.04
  -3  -7  -3  337.08   14.97
   3  -7   3  317.97   14.33
   3  -6   3  295.24   13.33
  -3   6   3  309.74   14.45
   3   6  -3  316.17   17.87
  -3  -6  -3  331.16   19.88
   3   6  -3  275.25   16.03
   3  -6   3  264.84   19.05
  -3   6   3  323.35   17.08
  -3  -6  -3  313.98   16.14
   3   5  -3  144.42   11.42
   3   5  -3  145.12   10.92
   3  -5   3  133.59    8.06
  -3   5   3  114.35    9.87
  -3  -5  -3  141.35   10.43
   3   4  -3 2843.44   79.23
   3  -4   3 2885.52   73.37
   3   4  -3 2948.45   81.16
  -3  -4  -3 3011.19   79.03
  -3   4   3 2954.25   79.93
  -3   4   3 2965.36   73.79
  -3   3   3  243.62   11.24
  -3  -3  -3  242.06   13.67
   3  -3   3  253.03   10.64
  -3   3   3  239.51   10.73
   3   3  -3  245.06   14.47
  -3   2   3 2283.88   57.61
  -3   2   3 2219.15   57.68
  -3   2   3 2057.15   61.43
  -3  -2  -3 2182.58   61.37
   3   2  -3 2186.91   62.50
   3  -2   3 2141.40   54.91
  -3   1   3   25.10    3.75
   3  -1   3   22.72    2.77
   3   1  -3   24.31    4.64
  -3   1   3   25.41    4.13
  -3   1   3   18.39    4.28
  -3  -1  -3   16.88    4.08
   3   0  -3  539.54   24.71
   3   0   3  545.99   15.94
  -3   0   3  536.82   20.13
   3   0  -3  522.92   20.76
  -3   0   3  538.72   20.12
  -3   0  -3  532.90   21.92
  -3   0   3  540.73   22.02
   3   1   3   24.90    5.15
  -3   1  -3   23.45    4.45
   3  -1  -3   25.83    4.36
  -3  -1   3   17.26    3.90
   3  -1  -3   22.46    5.09
  -3  -1   3   16.45    4.36
  -3   1  -3   20.64    4.72
  -3  -1   3   26.68    4.40
   3   1   3   28.73    2.38
   3  -1  -3   26.28    4.98
   3   1   3   25.13    3.15
   3  -2  -3 2089.53   57.53
   3  -2  -3 2155.64   62.37
   3   2   3 2105.36   50.55
   3   2   3 2140.52   61.55
  -3   2  -3 2062.18   60.16
  -3  -2   3 2193.74   60.70
  -3   2  -3 2123.61   60.17
   3   2   3 2136.84   58.13
   3   2   3 2106.36   54.69
   3  -2  -3 2186.49   60.96
  -3   2  -3 2178.57   52.80
  -3  -2   3 2140.16   59.71
  -3  -2   3 2160.25   58.88
   3  -3  -3  222.51   11.64
  -3  -3   3  255.68   13.56
   3  -3  -3  248.01   11.50
   3  -3  -3  228.08   13.66
   3   3   3  231.30   14.28
   3   3   3  240.33    6.99
   3   3   3  243.94   12.01
   3  -3  -3  250.21   14.84
  -3   3  -3  253.99   13.77
   3   3   3  224.30   12.28
  -3  -4   3 3062.26   78.95
   3  -4  -3 2859.72   74.78
   3   4   3 2940.98   81.00
   3  -4  -3 3061.93   81.50
   3  -4  -3 2849.04   73.47
   3  -4  -3 3032.72   79.93
   3   4   3 2993.39   75.99
   3   4   3 2843.88   76.57
  -3   4  -3 2887.74   78.42
   3  -5  -3  125.20    7.32
   3   5   3  130.54    8.68
   3   5   3  132.27    9.16
  -3   5  -3  153.24   10.87
   3  -5  -3  121.85    7.79
  -3  -5   3  109.03    9.70
   3   5   3  122.45   10.75
   3  -5  -3  116.78   10.41
   3  -6  -3  271.05   12.12
   3  -6  -3  305.89   20.08
   3  -6  -3  289.98   11.73
   3   6   3  284.09   13.51
  -3   6  -3  283.13   13.92
   3   6   3  293.02   14.35
   3  -6  -3  274.09   16.30
   3   6   3  266.43   16.82
   3   7   3  321.79   15.05
   3  -7  -3  321.58   13.03
  -3   7  -3  309.62   15.31
   3   7   3  320.36    9.08
  -3  -7   3  329.44   13.54
   3  -7  -3  354.05   22.64
   3  -7  -3  304.08   12.39
   3   7   3  308.30   15.02
   3   7   3  282.59   18.93
  -3   8  -3 1576.63   47.06
   3   8   3 1529.14   37.83
  -3  -8   3 1592.95   41.84
   3   8   3 1608.68   54.62
   3  -8  -3 1648.62   57.67
   3  -8  -3 1571.71   41.70
   3   8   3 1553.04   45.74
   3  -8  -3 1487.95   41.66
  -3  -9   3  188.25   13.21
  -3   9  -3  189.24   12.51
   3   9   3  173.23    7.04
   3   9   3  178.94   11.09
   3  -9  -3  177.99   16.43
  -3  -9   3  183.81    8.27
   3   9   3  167.52   15.00
  -3   9  -3  188.11    6.80
   3  -9  -3  192.53    9.05
  -3 -10   3 1064.69   37.67
   3 -10  -3 1063.09   44.45
   3  10   3 1010.20   27.97
   3  10   3 1097.73   43.59
   3  10   3 1058.61   34.12
  -3 -10   3 1066.53   27.65
   3 -10  -3 1011.08   29.27
   3  10   3 1073.34   30.28
  -3  10  -3 1045.47   27.95
   3  11   3  124.37    9.22
   3 -11  -3  129.03    6.81
   3  11   3  131.89    7.50
   3 -11  -3  117.66   13.88
   3  11   3  121.81    6.55
  -3 -11   3  116.48   10.71
  -3 -12   3   19.71    5.27
   3  12   3   29.22    3.81
   3 -12  -3   43.12    9.30
   3  12   3   31.83    3.69
   3 -12  -3   38.52    3.52
   3  12   3   32.50    5.11
   3  13   3   21.55    3.50
  -3 -13   3   14.53    4.75
   3 -13  -3   21.54    2.71
   3  13   3   14.47    3.81
   3 -13  -3   15.27    6.75
  -3 -13   3   18.00    4.25
   3  13   3   16.87    3.31
   3 -14  -3  984.08   44.66
   3 -14  -3 1014.42   26.79
  -3 -14   3 1050.73   38.73
   3  14   3  975.15   29.79
   3  14   3 1056.61   33.86
   3  14   3 1010.76   30.53
  -3 -14   3 1041.30   35.36
   3  15   3   39.77    9.49
   3 -15  -3   24.18    7.91
  -3 -15   3   36.60    6.93
   3 -15  -3   31.72    2.60
   3  15   3   45.72    5.93
   3  15   3   32.13    4.40
   3 -15  -3   30.47    3.08
  -3 -15   3   37.87    6.17
   3  15   3   36.61    4.77
   3  16   3  557.54   33.07
   3 -16  -3  588.91   33.20
   3  16   3  559.90   19.38
  -3 -16   3  522.79   25.82
   3  16   3  553.32   21.83
  -3  16  -3  492.07   26.13
   3  16   3  496.32   19.89
  -3 -16   3  558.99   24.04
   3 -17  -3   90.75   13.72
   3  17   3   83.74   13.71
   3  17   3   88.28    8.13
  -3 -17   3   90.24   10.63
   3  17   3   96.45    7.10
  -3 -17   3   99.19    9.57
   3  18   3   99.61    8.41
  -3 -18   3  108.57   10.25
  -3 -18   3  105.98   11.58
   3 -18  -3   95.16   14.80
   3  18   3   96.03   15.89
   3  18   3   93.49    7.20
   3  19   3  128.06    9.39
  -3 -19   3  115.76   10.94
  -3 -19   3  150.51   13.52
   3 -19  -3  105.55   15.46
   3  19   3  125.25   18.37
   3  19   3  124.13    8.15
   3  20   3  553.20   20.89
  -3  20  -3  542.03   24.45
  -3 -20   3  561.18   27.09
   3  20   3  491.41   17.87
   3  20   3  491.54   36.18
  -3 -20   3  525.12   24.29
  -3 -21   3   30.41    7.07
   3  21   3   32.50   12.01
  -3  21  -3   40.79    6.72
   3  21   3   34.78    4.94
  -3  22  -3  145.26   12.24
   3  22   3  152.48   21.62
  -3 -22   3  167.71   14.28
  -3  23  -3    5.40    3.88
   3  23   3   -2.86   11.09
  -3 -23   3    3.42    4.28
   3  24   3   58.07   15.52
  -3 -24   3   55.79    8.85
   3  25   3   32.60   15.63
  -3 -25   3   22.71    6.51
  -3 -26   3  319.91   20.60
  -3 -27   3    6.67    4.43
  -4 -26  -3   23.26    8.32
   4 -26   3   14.18    6.67
  -4 -25  -3   62.95   11.03
   4 -25   3   73.00   11.34
  -4 -24  -3    1.40    5.43
   4  24  -3   -8.33   10.75
   4 -24   3    1.48    5.58
  -4  24   3    1.30    5.04
  -4 -23  -3  390.93   18.94
  -4  23   3  382.13   23.57
  -4 -23  -3  396.05   25.04
   4  23  -3  355.28   32.48
   4 -23   3  431.91   26.70
  -4 -22  -3    3.37    3.35
  -4  22   3   -1.20    5.06
   4  22  -3   -1.59    5.37
  -4 -22  -3    2.65    4.98
   4  22  -3   -4.90   11.29
   4 -22   3   -1.52    4.72
  -4 -21  -3   15.98    4.31
  -4  21   3   17.29    5.54
   4  21  -3   18.52    6.97
  -4 -21  -3   21.79    7.44
   4  21  -3    6.88    8.35
   4 -21   3   16.75    6.57
  -4  20   3   50.55   10.44
  -4  20   3   38.45    7.37
  -4 -20  -3   51.88    9.27
   4  20  -3   34.42   10.94
   4 -20   3   59.37   10.56
   4  20  -3   52.35    9.89
  -4 -20  -3   39.63    5.62
   4 -19   3  362.20   24.49
   4  19  -3  362.43   24.21
  -4 -19  -3  347.75   15.83
  -4  19   3  374.67   20.96
  -4  19   3  336.20   23.94
  -4 -19  -3  321.41   21.10
   4  19  -3  318.43   26.93
  -4  18   3   65.25   11.01
  -4 -18  -3   71.61    6.68
   4  18  -3   86.61   12.08
   4 -18   3   70.04   11.39
  -4  18   3   76.98    9.42
  -4 -18  -3   77.13   10.47
   4 -18   3   66.44   12.60
   4  18  -3   73.45   13.23
   4 -17   3  811.70   39.11
   4  17  -3  797.25   37.26
   4  17  -3  799.06   41.42
   4 -17   3  840.18   43.38
  -4 -17  -3  846.60   27.01
  -4 -17  -3  758.59   44.40
  -4  17   3  859.13   33.48
   4 -17   3  839.76   32.32
  -4 -17  -3  842.38   35.01
  -4  17   3  900.47   39.80
   4 -16   3   23.84   10.06
  -4  16   3   23.49    7.48
  -4 -16  -3   18.06    3.42
   4  16  -3   18.27    6.62
   4 -16   3   26.14    5.63
  -4  16   3   27.49    5.86
   4 -16   3   22.50    7.48
  -4 -16  -3   25.79    6.81
   4 -15   3   28.82    8.70
  -4  15   3   62.68    9.85
  -4 -15  -3   50.32    4.84
   4  15  -3   44.09    8.61
  -4  15   3   48.64    7.18
   4 -15   3   54.86    7.12
   4 -15   3   47.44    9.52
  -4 -15  -3   54.05    8.18
   4 -14   3   10.65    7.08
   4  14  -3    4.86    4.85
  -4  14   3   12.83    5.91
  -4 -14  -3    8.36    2.30
   4 -14   3    8.72    4.93
  -4 -14  -3    4.70    4.14
  -4  14   3    9.56    4.24
   4 -14   3    6.94    3.70
   4  13  -3  646.22   30.15
  -4 -13  -3  644.25   27.38
  -4  13   3  628.79   25.50
   4 -13   3  637.18   25.18
  -4  13   3  606.25   30.11
  -4  13   3  604.30   28.98
   4 -13   3  544.16   33.45
  -4  12   3    7.47    4.91
  -4  12   3    3.55    4.17
   4  12  -3    2.24    4.22
  -4 -12  -3    1.72    6.67
  -4 -12  -3    5.16    3.71
   4 -12   3    1.74    6.32
  -4  12   3    6.50    3.33
   4 -12   3    4.19    3.01
   4 -11   3 1133.72   35.97
  -4  11   3 1063.76   35.92
  -4 -11  -3 1056.34   37.12
   4  11  -3 1068.67   40.73
  -4  11   3 1009.95   40.96
   4 -11   3 1132.98   49.33
  -4 -11  -3 1042.46   46.72
  -4  11   3 1108.23   40.78
  -4 -11  -3 1131.17   38.18
   4  10  -3  195.53   14.83
  -4  10   3  195.96   15.17
   4 -10   3  184.48   18.59
  -4 -10  -3  174.76   12.38
  -4 -10  -3  177.43   17.10
  -4  10   3  183.03   14.04
  -4 -10  -3  184.05   12.54
  -4  10   3  195.76   11.99
   4 -10   3  203.40   11.90
   4   9  -3   89.64   11.53
   4   9  -3   98.91   10.28
  -4   9   3   95.87   10.60
   4  -9   3   75.45   12.17
  -4   9   3   99.16    6.99
  -4  -9  -3   78.14   11.12
  -4  -9  -3   99.15    9.04
  -4   9   3   77.31    9.07
  -4  -9  -3   86.16    8.63
  -4   9   3   78.94    7.78
   4  -9   3   94.13    7.81
   4   8  -3  426.20   21.85
  -4   8   3  459.13   23.54
  -4  -8  -3  453.86   25.84
  -4   8   3  432.97   16.26
   4  -8   3  410.19   27.26
  -4  -8  -3  445.86   20.55
  -4   8   3  440.47   21.75
  -4   8   3  396.67   18.22
  -4  -8  -3  436.38   19.63
   4   8  -3  397.17   23.83
   4  -8   3  422.44   17.79
  -4   7   3 1205.04   41.52
   4   7  -3 1208.62   41.65
  -4   7   3 1237.73   43.92
  -4  -7  -3 1188.47   46.13
  -4   7   3 1148.59   34.26
   4   7  -3 1265.85   45.99
  -4  -7  -3 1228.16   40.17
  -4   7   3 1155.80   37.24
   4  -7   3 1206.29   36.10
   4   6  -3  241.90   15.52
  -4   6   3  264.47   17.86
  -4  -6  -3  285.06   19.09
   4   6  -3  264.59   18.12
  -4   6   3  270.06   16.07
  -4   6   3  262.44   13.72
  -4  -6  -3  253.37   14.85
   4  -6   3  278.68   12.78
   4  -5   3 2413.35   61.12
  -4  -5  -3 2490.10   67.10
  -4   5   3 2488.37   73.75
   4   5  -3 2366.00   67.57
   4   5  -3 2541.73   72.77
  -4  -4  -3   11.99    3.93
   4   4  -3    6.13    4.30
   4   4  -3    9.29    3.72
   4  -4   3   17.89    3.16
   4   3  -3    0.99    3.72
  -4   3   3   -1.02    2.52
   4  -3   3    3.11    2.00
  -4  -3  -3   -1.48    2.95
  -4   2   3  206.58   14.55
   4   2  -3  196.97   14.36
  -4  -2  -3  164.30   12.83
  -4  -2  -3  208.65   13.03
  -4   2   3  177.78   10.57
  -4   2   3  179.98   10.77
   4  -2   3  187.24    8.54
   4   1  -3 2356.58   79.94
  -4   1   3 2511.74   65.62
   4  -1   3 2352.42   58.76
  -4   1   3 2324.70   64.29
  -4  -1  -3 2414.50   69.54
  -4   1   3 2403.71   70.09
   4   0  -3    5.79    3.53
   4   0   3    5.38    1.55
  -4   0  -3    9.56    5.42
  -4   0   3    8.78    4.29
  -4   0   3    5.01    2.95
   4   0  -3   16.34   10.52
   4   0   3    5.99    4.11
  -4   0   3    7.02    3.16
   4  -1  -3 2237.00   63.03
  -4  -1   3 2343.70   64.07
  -4  -1   3 2294.29   67.12
  -4   1  -3 2260.04   67.17
   4   1   3 2212.13   56.35
  -4  -1   3 2280.44   62.89
   4  -1  -3 2272.57   63.01
   4  -1  -3 2312.68   69.75
   4   1   3 2251.67   67.39
   4   1   3 2313.80   54.54
   4  -1  -3 2322.86   65.59
   4   2   3  188.59    6.08
   4   2   3  174.45   11.23
   4  -2  -3  192.48   11.36
  -4  -2   3  213.57   13.06
   4   2   3  187.30    8.64
  -4   2  -3  188.49   12.47
  -4  -2   3  197.69   11.95
   4  -2  -3  185.25   11.26
   4  -2  -3  167.69   13.54
   4   2   3  193.22   14.14
  -4   2  -3  187.80    9.21
  -4   2  -3  184.75   13.63
   4   2   3  188.53   14.22
  -4  -2   3  205.45   13.99
   4  -2  -3  168.11   12.06
   4   3   3   -0.63    2.53
  -4   3  -3    1.70    2.07
  -4  -3   3   -0.68    2.78
   4  -3  -3    0.57    2.51
  -4  -3   3    3.59    3.16
   4   3   3   -1.00    4.00
   4   3   3    4.93    4.15
   4  -3  -3    2.80    2.52
  -4  -3   3    3.13    3.60
  -4   3  -3    1.45    2.73
   4  -3  -3   -2.74    3.74
   4  -3  -3    1.49    3.06
  -4   3  -3    1.28    1.00
   4  -4  -3   10.62    3.91
   4  -4  -3   13.79    3.67
  -4  -4   3   10.69    3.80
   4   4   3    4.15    4.25
   4   4   3    9.27    3.30
   4  -4  -3   11.04    3.09
  -4   4  -3    9.19    2.95
   4   4   3    9.35    4.48
   4  -4  -3    9.06    4.43
  -4  -4   3    9.30    4.36
  -4  -5   3 2332.47   68.50
   4  -5  -3 2471.36   65.55
  -4   5  -3 2432.34   65.45
   4  -5  -3 2524.19   72.21
   4   5   3 2466.47   74.43
   4   5   3 2466.22   67.51
   4  -5  -3 2476.21   64.90
  -4  -5   3 2452.82   71.85
   4  -6  -3  264.80   13.02
  -4   6  -3  301.79   14.44
   4  -6  -3  242.52   16.08
   4   6   3  284.89   18.90
   4   6   3  268.13   14.56
   4  -6  -3  247.20   12.40
  -4  -6   3  273.82   17.35
   4   7   3 1179.15   39.15
   4  -7  -3 1226.96   36.67
  -4   7  -3 1159.98   38.47
   4  -7  -3 1290.27   36.93
   4   7   3 1197.59   45.82
   4  -7  -3 1286.66   43.36
   4  -8  -3  413.77   21.54
   4   8   3  420.96   19.77
   4  -8  -3  376.92   26.17
   4  -8  -3  435.52   17.02
   4  -8  -3  419.84   16.77
   4   8   3  389.25   23.72
  -4   8  -3  411.26   19.16
   4  -9  -3   84.43    6.86
   4  -9  -3   73.70   12.24
   4   9   3   70.55   10.78
  -4  -9   3   77.47    5.90
   4  -9  -3   92.51    6.96
  -4  -9   3   91.57    9.38
  -4   9  -3   83.71    8.50
   4  10   3  190.17   11.07
   4 -10  -3  177.64   10.40
   4 -10  -3  164.87   17.95
  -4 -10   3  190.66    8.58
   4 -10  -3  181.38    9.96
   4  10   3  188.40   10.27
  -4 -10   3  190.90   13.69
  -4  10  -3  186.37   12.99
  -4  11  -3 1067.04   37.65
  -4 -11   3 1002.88   26.74
   4  11   3 1058.85   33.24
   4 -11  -3 1020.80   47.05
   4  11   3 1056.70   31.78
   4 -11  -3  982.87   30.81
  -4 -11   3 1092.11   38.91
  -4  11  -3 1039.17   27.93
  -4  12  -3    6.41    2.19
  -4  12  -3    6.51    4.19
   4  12   3    6.85    3.09
   4 -12  -3    1.76    6.19
  -4 -12   3    3.93    3.81
   4 -12  -3    4.69    2.60
   4  12   3    3.95    2.46
  -4  13  -3  585.17   27.15
   4  13   3  639.82   22.09
   4 -13  -3  575.71   20.27
  -4 -13   3  601.75   27.61
   4  13   3  635.21   22.97
  -4  13  -3  594.55   19.90
   4 -13  -3  632.28   35.61
  -4 -14   3   12.14    4.10
   4  14   3    8.36    3.02
   4  14   3    8.30    3.01
  -4 -14   3    7.25    4.67
   4 -14  -3   10.76    2.81
  -4  14  -3   12.00    3.15
   4 -14  -3   14.42    6.99
  -4 -15   3   50.21    7.06
  -4 -15   3   60.42    8.82
   4  15   3   54.28    5.95
   4 -15  -3   54.98    4.94
   4 -15  -3   42.09   10.67
  -4  15  -3   52.81    5.77
  -4 -16   3   23.31    5.57
   4  16   3   27.08    4.49
   4 -16  -3   17.09    2.86
  -4 -16   3   12.98    5.20
  -4  16  -3   26.86    4.63
   4 -16  -3   20.51    8.42
   4 -17  -3  850.43   43.87
  -4 -17   3  876.64   32.38
   4  17   3  872.57   28.91
   4 -17  -3  878.01   24.46
  -4 -17   3  887.02   35.90
  -4  17  -3  840.56   29.16
   4 -17  -3  786.00   25.90
   4  18   3   73.86   13.89
   4 -18  -3   71.28   13.17
  -4 -18   3   87.06    9.32
  -4 -18   3   79.47   10.07
   4 -18  -3   74.11    4.58
  -4  18  -3   71.57    7.51
   4  18   3   92.15    7.85
   4 -18  -3   69.85    5.24
   4  19   3  304.20   26.89
  -4 -19   3  345.00   18.27
   4  19   3  354.11   15.91
  -4 -19   3  324.07   19.96
   4 -19  -3  281.35    8.75
  -4  19  -3  342.14   16.75
  -4  20  -3   43.06    6.47
  -4 -20   3   47.14    8.37
   4  20   3   50.29   12.39
   4  20   3   48.06    6.17
  -4 -20   3   49.87    7.56
  -4  21  -3   21.32    5.24
  -4 -21   3   12.76    6.08
   4  21   3    4.88   10.52
  -4  22  -3   -0.87    3.92
  -4 -22   3    1.17    4.92
   4  22   3   -2.62    9.52
  -4 -23   3  412.51   23.54
  -4  23  -3  383.25   21.80
   4  23   3  432.70   36.73
  -4 -24   3    2.34    4.40
  -4  24  -3    3.09    4.11
   4  24   3   -2.97   11.52
  -4 -25   3   67.80    9.82
  -4 -26   3   20.95    6.58
  -4 -27   3  117.32   12.61
  -5 -26  -3  257.11   21.28
   5 -26   3  265.27   21.73
  -5 -25  -3   13.81    6.92
   5 -25   3    7.83    5.70
  -5 -24  -3  134.02   15.53
   5 -24   3  129.35   15.74
  -5 -23  -3   -2.94    6.03
   5  23  -3   15.42    9.96
  -5  23   3   -1.31    5.09
   5 -23   3    3.25    5.50
   5  22  -3  206.42   24.18
  -5 -22  -3  261.21   20.37
  -5  22   3  232.58   18.11
   5 -22   3  216.48   20.12
  -5  21   3    4.85    4.56
  -5 -21  -3    1.39    5.24
  -5 -21  -3    4.31    3.28
   5  21  -3   -6.87    9.63
   5 -21   3    4.98    5.63
  -5  20   3  433.07   24.15
  -5 -20  -3  439.96   17.54
   5  20  -3  416.27   31.70
   5 -20   3  467.68   29.30
   5  20  -3  438.07   27.81
  -5 -20  -3  417.33   25.55
   5 -19   3   10.03    6.49
   5  19  -3   23.98    7.19
   5  19  -3   14.30    7.44
  -5 -19  -3   12.92    3.21
  -5  19   3   18.65    6.11
  -5  19   3   19.09    7.48
  -5 -19  -3   19.59    6.84
   5  18  -3   97.49   13.13
  -5  18   3   89.51   12.71
  -5 -18  -3  109.91    7.37
  -5  18   3  130.67   12.20
   5 -18   3  100.35   14.27
  -5 -18  -3  106.08   12.40
  -5  18   3  114.52   14.22
  -5  17   3   75.43   11.04
  -5 -17  -3   88.24   11.30
  -5  17   3   56.79   10.74
   5 -17   3   68.23   11.93
  -5  17   3   83.46    9.72
   5 -17   3   77.25   14.65
   5  17  -3   73.49   11.40
   5 -16   3  439.12   28.55
   5 -16   3  422.87   31.18
   5  16  -3  428.86   26.20
   5 -16   3  437.84   21.76
  -5  16   3  455.51   22.82
  -5 -16  -3  479.39   25.63
  -5  16   3  476.92   28.03
  -5  16   3  453.17   26.29
  -5  15   3   11.38    5.33
  -5 -15  -3   16.91    5.62
   5  15  -3   17.22    6.60
   5 -15   3   18.58   10.09
  -5 -15  -3   30.18   10.92
  -5  15   3   15.38    6.96
   5 -15   3   17.64    4.94
  -5  15   3   13.47    4.71
  -5 -14  -3 1176.22   54.88
   5 -14   3 1063.96   52.59
   5  14  -3 1132.11   45.24
  -5  14   3 1114.51   45.77
   5 -14   3 1198.73   39.54
  -5  14   3 1137.25   39.85
  -5  14   3 1107.27   43.97
  -5 -14  -3 1216.74   43.56
  -5 -13  -3   19.93    5.31
  -5  13   3   13.12    4.44
   5 -13   3   23.76    5.06
  -5 -13  -3   13.24    4.80
  -5  13   3   26.39    6.83
   5  13  -3   17.15    6.32
   5 -13   3   28.78    9.86
  -5 -13  -3    7.78    7.09
   5  13  -3    9.15    7.51
  -5  13   3   10.50    5.93
   5  12  -3   87.32   13.36
   5  12  -3  104.88   11.72
  -5  12   3  108.18   12.73
   5 -12   3  106.94   15.78
  -5 -12  -3  114.54   10.33
  -5 -12  -3  101.18   14.57
  -5  12   3  107.70   11.25
  -5  12   3  119.19   10.19
   5 -12   3  112.35    9.55
  -5 -12  -3  108.98   10.83
  -5 -11  -3    6.52    4.38
  -5 -11  -3   10.12    4.49
   5 -11   3   12.44    3.91
  -5 -11  -3   10.41    6.73
   5  11  -3   11.66    6.27
  -5  11   3    8.71    6.19
   5  11  -3    9.08    4.78
  -5  11   3   10.62    4.69
  -5  11   3    8.30    3.56
   5 -11   3   20.45    9.22
  -5  10   3  728.64   31.38
  -5 -10  -3  730.40   29.53
   5  10  -3  753.43   37.67
  -5 -10  -3  769.55   30.63
   5  10  -3  785.31   32.90
   5 -10   3  723.13   40.86
  -5  10   3  692.83   33.15
  -5  10   3  753.17   28.17
   5 -10   3  733.70   27.02
  -5 -10  -3  725.87   37.48
  -5   9   3   20.50    4.53
  -5  -9  -3   21.48    8.17
  -5  -9  -3   18.71    5.01
  -5   9   3   24.84    6.82
  -5   9   3   26.65    6.31
   5   9  -3   13.65    6.55
   5   9  -3   21.98    6.00
   5  -9   3   20.26    4.31
  -5  -9  -3   21.90    5.48
   5  -9   3   19.27    8.32
  -5   8   3 1472.99   48.27
   5   8  -3 1413.50   48.41
  -5   8   3 1280.90   50.98
  -5  -8  -3 1403.27   46.00
  -5  -8  -3 1421.28   46.39
   5   8  -3 1407.43   54.05
  -5   8   3 1451.46   36.99
  -5  -8  -3 1391.82   54.01
   5  -8   3 1401.05   42.09
  -5  -7  -3   18.33    4.78
  -5  -7  -3    9.54    6.02
  -5   7   3   19.67    2.83
  -5   7   3   16.86    6.75
   5  -7   3   20.28    3.97
   5   7  -3   27.92    5.88
   5   7  -3   20.82    7.04
  -5   7   3   20.31    5.71
   5   6  -3  227.18   18.08
  -5  -6  -3  232.79   14.72
   5  -6   3  249.59   12.13
   5   6  -3  248.35   15.83
  -5  -6  -3  256.60   18.99
  -5   6   3  187.06   18.65
  -5  -5  -3  149.70   11.77
   5  -5   3  164.22    9.17
   5  -5   3  153.48    6.23
   5   5  -3  173.54   12.93
   5   5  -3  178.27   15.72
   5   4  -3 1874.16   64.01
   5  -4   3 2007.55   51.37
  -5  -4  -3 1934.65   58.03
   5  -4   3 1946.05   49.78
  -5  -3  -3   79.28    9.90
   5   3  -3   80.95   10.90
  -5   3   3   63.35    9.65
  -5  -3  -3   81.16    8.51
   5  -3   3   81.49    5.69
   5   2  -3 1904.88   63.20
  -5   2   3 1894.70   62.39
  -5  -2  -3 1902.66   61.50
   5  -2   3 1956.57   49.23
  -5   2   3 1880.43   55.15
   5  -2   3 1860.78   57.80
  -5  -2  -3 1897.62   57.46
  -5  -1  -3  259.02   17.91
  -5   1   3  261.52   18.20
   5  -1   3  290.26   10.67
  -5   1   3  288.56   15.43
   5  -1   3  268.84   16.50
  -5  -1  -3  286.49   16.10
  -5   0   3  503.67   22.56
   5   0   3  506.30   15.45
   5   0  -3  532.84   22.49
   5   0  -3  582.49   30.64
   5   0   3  526.92   24.37
  -5   0  -3  501.96   16.30
  -5   0  -3  455.84   24.85
  -5   0   3  523.63   26.20
   5   1   3  288.09    9.89
  -5  -1   3  290.59   15.69
   5  -1  -3  262.44   15.05
   5  -1  -3  285.12   19.61
   5   1   3  279.62   17.67
  -5  -1   3  315.40   16.82
   5  -1  -3  294.86   16.30
  -5   1  -3  303.77   11.96
  -5  -1   3  274.71   18.44
  -5   1  -3  275.93   18.55
   5   1   3  290.45    9.70
   5   1   3  275.85   15.67
   5  -1  -3  289.35   16.85
   5  -2  -3 1903.95   56.80
   5  -2  -3 1933.71   61.26
   5   2   3 1738.02   58.51
  -5  -2   3 1908.04   57.24
   5  -2  -3 1846.27   55.02
   5  -2  -3 1826.45   54.43
  -5  -2   3 1799.32   55.03
  -5   2  -3 1839.78   60.71
  -5  -2   3 1931.76   61.05
   5   2   3 1846.66   62.31
   5   2   3 1886.09   55.78
  -5   2  -3 1890.59   49.78
   5   3   3   69.26    7.81
  -5  -3   3   90.64    9.48
   5  -3  -3   68.68    7.50
   5  -3  -3   64.95    7.89
   5  -3  -3   62.07    8.84
   5   3   3   91.19   10.67
   5   3   3   80.80   11.21
  -5   3  -3   71.84    9.85
  -5   3  -3   83.95    6.52
  -5  -3   3   76.55    9.57
  -5  -3   3   83.78    8.43
   5  -3  -3   72.69    7.53
   5   4   3 2037.92   58.53
   5  -4  -3 1877.90   55.64
  -5  -4   3 1969.90   60.28
   5   4   3 1976.37   65.49
   5  -4  -3 1944.73   61.72
   5   4   3 1915.18   62.79
   5  -4  -3 1934.75   58.47
  -5   4  -3 1960.20   53.77
   5  -4  -3 1921.67   55.83
  -5  -4   3 1902.37   57.76
   5   5   3  155.34   14.13
   5  -5  -3  161.85   10.84
   5   5   3  159.35   11.87
  -5  -5   3  183.07   13.90
  -5   5  -3  145.83    9.92
   5   5   3  183.40   15.99
   5  -5  -3  147.82   12.98
  -5  -5   3  159.55   11.97
   5  -5  -3  162.47   10.92
   5   6   3  254.76   18.57
  -5   6  -3  224.95   13.04
   5  -6  -3  239.23   13.42
   5   6   3  236.26   14.75
  -5  -6   3  229.92   16.49
   5   6   3  241.96   18.65
   5  -6  -3  256.96   13.67
   5  -6  -3  272.26   17.28
   5   7   3   17.25    5.87
   5  -7  -3   25.10    4.40
   5   7   3   19.59    7.10
  -5   7  -3   26.45    5.04
  -5  -7   3   15.83    5.74
   5   7   3   15.97    5.14
   5  -7  -3   16.12    3.91
   5  -7  -3   15.55    5.70
   5  -8  -3 1300.11   40.85
   5  -8  -3 1408.84   47.94
   5   8   3 1251.98   50.25
   5  -8  -3 1353.44   41.50
   5   8   3 1465.76   53.98
   5   8   3 1335.57   44.75
  -5  -8   3 1301.31   48.78
  -5   8  -3 1304.14   42.80
   5  -9  -3   24.83    4.55
  -5  -9   3   27.66    6.04
   5  -9  -3   25.55    4.50
  -5   9  -3   24.14    5.37
   5  -9  -3   12.54    5.04
   5   9   3   25.99    7.76
  -5  -9   3   25.60    6.83
   5   9   3   24.70    5.85
   5  -9  -3   15.01    7.90
   5  10   3  746.08   37.58
   5 -10  -3  690.67   39.84
  -5  10  -3  735.44   29.37
  -5 -10   3  698.26   33.95
   5 -10  -3  691.03   26.18
  -5 -10   3  749.14   31.04
   5 -10  -3  728.13   25.91
   5  10   3  740.42   26.19
   5  11   3   12.60    4.11
   5 -11  -3    6.42    2.85
  -5 -11   3   10.18    4.69
   5 -11  -3   12.10    7.82
   5 -11  -3    3.95    2.91
  -5 -11   3    7.51    2.55
  -5  11  -3    9.12    5.15
   5  11   3   15.16    6.90
  -5 -11   3    1.44    4.87
   5 -12  -3  109.69    8.50
   5  12   3  117.97    8.86
  -5 -12   3  137.12   12.39
  -5  12  -3  105.20   10.68
   5 -12  -3  114.46    9.31
  -5 -12   3  108.81    5.33
   5  12   3   83.19   13.95
   5 -12  -3  122.33   17.00
   5 -13  -3   24.57    9.24
   5 -13  -3   19.86    4.11
   5  13   3   11.14    8.01
  -5 -13   3   27.92    6.48
   5  13   3   20.95    4.32
  -5  13  -3   18.30    5.91
   5 -14  -3 1118.20   53.09
   5 -14  -3 1099.82   34.48
  -5 -14   3 1183.34   43.00
   5  14   3 1100.62   35.86
  -5  14  -3 1131.30   34.02
  -5  14  -3 1124.01   42.39
   5 -15  -3   22.76    9.73
  -5 -15   3   23.54    6.84
   5 -15  -3   18.32    3.82
   5  15   3   16.76    4.55
  -5  15  -3   24.09    4.82
  -5 -15   3   17.48    4.92
  -5  15  -3   12.37    5.30
  -5  16  -3  443.52   17.84
   5  16   3  428.55   19.46
  -5 -16   3  460.09   24.62
   5 -16  -3  428.77   17.41
   5 -16  -3  451.42   32.13
  -5  16  -3  450.53   24.56
  -5 -16   3  464.31   21.73
   5 -17  -3   77.63   14.59
   5  17   3   70.15    7.57
  -5 -17   3   77.27    8.61
  -5  17  -3   77.30   10.58
  -5  17  -3   67.64    6.82
  -5 -17   3   94.96   11.07
   5 -17  -3   73.73    6.44
   5  18   3   89.72    8.75
  -5 -18   3  119.74   12.42
   5 -18  -3  111.60    7.31
  -5 -18   3   99.31    9.96
  -5  18  -3  113.40    8.78
   5 -19  -3   14.85    3.84
   5  19   3   12.95    4.18
   5 -19  -3   16.90    3.03
  -5 -19   3   15.47    5.93
  -5  19  -3   13.62    4.01
  -5 -19   3   26.88    5.89
   5 -20  -3  430.15   16.53
  -5  20  -3  444.11   20.04
   5 -20  -3  421.55   14.71
  -5 -20   3  496.89   26.11
  -5 -20   3  431.25   21.63
   5 -21  -3    2.98    1.84
   5 -21  -3    2.04    1.70
  -5 -21   3   -2.43    6.24
   5  21   3    7.35    8.31
  -5 -21   3   -2.14    6.66
  -5  21  -3    4.47    3.64
  -5 -22   3  255.31   18.51
   5  22   3  247.28   27.03
  -5 -22   3  219.43   23.25
  -5 -23   3    4.50    7.62
  -5 -23   3   -2.45    6.20
   5  23   3    2.76    9.36
  -5 -24   3  144.41   14.29
  -5  24  -3  117.15   12.65
  -5 -25   3    6.12    5.40
  -5 -26   3  217.27   17.67
  -6 -26  -3   46.68   10.21
   6 -25   3   55.51   11.44
  -6 -25  -3   36.56    9.29
   6 -24   3    3.45    6.07
  -6 -24  -3    1.64    6.34
  -6 -23  -3  372.43   25.90
   6 -23   3  342.47   26.16
  -6  22   3   10.55    5.69
  -6 -22  -3    7.86    6.77
   6 -22   3   10.76    6.75
   6  22  -3   12.20    8.59
   6  22  -3    5.67    9.97
  -6  21   3   64.56    9.86
  -6 -21  -3   44.45    9.71
   6 -21   3   34.47    9.55
   6  21  -3   39.41   12.74
   6  21  -3   30.05   10.94
   6 -20   3    5.49    6.88
  -6  20   3   12.08    5.56
   6  20  -3   -2.63    8.93
  -6 -20  -3    1.48    6.38
  -6  19   3  169.38   14.71
   6 -19   3  150.40   17.67
  -6 -19  -3  161.51   16.05
  -6  19   3  153.20   17.18
   6  19  -3  127.03   18.97
  -6 -18  -3    8.27    6.48
   6 -18   3    9.16    7.31
   6  18  -3   13.75    7.47
   6  18  -3    9.80    7.64
  -6  18   3   12.13    5.19
  -6  18   3   10.20    6.72
  -6  18   3   16.05    7.24
   6  17  -3  831.16   39.01
  -6  17   3  858.34   40.31
  -6  17   3  794.91   33.51
  -6  17   3  772.37   36.75
   6  17  -3  810.14   46.73
  -6 -17  -3  793.02   36.47
  -6  16   3   38.20    7.15
  -6  16   3   32.08    8.06
  -6  16   3   15.32    6.61
   6  16  -3   17.30    6.79
   6 -16   3    7.04   10.12
  -6 -16  -3   21.69    6.80
   6  16  -3    4.55    8.01
   6 -15   3  169.53   20.96
  -6  15   3  157.64   16.49
   6  15  -3  139.15   14.90
  -6 -15  -3  181.76   15.53
  -6 -15  -3  158.73   20.10
  -6  15   3  152.62   12.89
   6 -15   3  168.58   12.96
  -6  15   3  160.68   15.19
   6  15  -3  170.91   20.81
  -6  14   3  108.93   12.37
   6 -14   3   88.92    9.33
  -6  14   3   83.78    9.41
   6 -14   3   80.39   15.37
  -6  14   3  111.08   14.13
   6  14  -3   68.50   10.75
  -6 -14  -3   79.31   10.45
  -6 -14  -3   99.62   16.15
  -6 -14  -3   92.50    9.53
   6  14  -3   97.01   15.23
  -6  13   3  311.94   20.68
   6  13  -3  367.48   28.17
   6 -13   3  310.98   29.23
   6  13  -3  319.63   21.74
  -6 -13  -3  360.47   21.34
  -6 -13  -3  341.45   18.89
  -6  13   3  329.02   23.29
  -6  13   3  345.88   18.84
   6 -13   3  349.53   18.15
  -6 -13  -3  320.70   26.88
  -6 -12  -3   22.14    6.34
  -6 -12  -3   15.40    4.68
  -6  12   3   12.73    4.46
  -6 -12  -3   25.36    9.18
   6 -12   3   26.01   11.12
   6  12  -3   13.77    5.28
   6  12  -3   21.45    8.61
  -6  12   3   17.25    5.93
   6 -12   3   21.55    5.13
  -6  12   3   17.90    7.43
   6  11  -3  851.64   43.23
   6 -11   3  835.47   30.71
  -6 -11  -3  853.75   33.22
  -6  11   3  824.88   35.04
   6  11  -3  894.08   37.30
  -6  11   3  813.22   39.37
   6 -11   3  793.27   46.09
  -6 -11  -3  877.92   35.53
  -6 -11  -3  864.73   43.30
  -6 -10  -3   28.45    6.36
  -6  10   3   11.42    6.53
  -6 -10  -3   28.82    6.14
  -6  10   3   21.40    6.30
  -6 -10  -3   15.68    7.70
   6  10  -3   17.48    5.61
   6  10  -3   30.56    9.27
   6 -10   3   27.64    5.06
   6 -10   3   17.86    9.63
  -6   9   3   76.42    9.69
   6   9  -3   59.49    9.09
  -6  -9  -3   82.16   12.55
   6  -9   3   76.90    7.42
   6   9  -3   74.55   12.51
  -6   9   3   52.03   11.30
  -6  -9  -3   64.18    8.90
  -6  -9  -3   72.11    8.64
   6  -8   3   -1.22    2.63
  -6  -8  -3    1.83    3.66
  -6  -8  -3   -1.55    5.26
   6   8  -3   -2.16    4.43
   6   8  -3   -1.67    5.45
  -6  -7  -3  592.10   26.87
  -6  -7  -3  668.03   33.71
   6   7  -3  670.69   35.20
   6   7  -3  619.62   28.53
   6  -7   3  638.46   23.27
  -6  -6  -3   24.79    5.63
   6   6  -3   31.23    6.59
   6  -6   3   28.59    3.08
   6  -6   3   34.22    4.85
  -6  -6  -3   36.32    8.12
   6   6  -3   29.83    8.11
   6   5  -3 1439.59   48.08
   6  -5   3 1353.80   37.82
   6   5  -3 1439.76   55.52
  -6   5   3 1352.17   53.34
   6  -5   3 1452.11   40.81
  -6   5   3 1457.40   44.72
   6  -5   3 1416.36   46.26
  -6  -5  -3 1473.27   47.59
   6  -4   3   88.71    7.40
   6  -4   3   86.44    9.19
  -6  -4  -3   86.46    9.01
   6  -4   3   90.20    6.66
  -6   4   3   93.68   12.31
   6   4  -3   74.85   11.34
  -6   4   3   86.33    8.32
   6  -3   3   22.25    3.39
   6   3  -3   33.49    8.12
  -6  -3  -3   23.28    5.29
  -6  -3  -3   24.47    6.66
  -6   3   3   39.13    8.43
   6  -3   3   30.56    5.89
   6  -2   3  253.01   10.81
  -6   2   3  232.18   14.77
  -6   2   3  257.69   19.38
  -6  -2  -3  279.26   16.42
   6  -2   3  242.36   15.72
   6   1  -3  837.52   31.56
  -6  -1  -3  760.61   22.39
   6  -1   3  799.32   32.17
   6  -1   3  765.65   23.25
   6  -1   3  834.46   32.10
  -6   1   3  786.36   30.76
  -6  -1  -3  798.49   35.92
  -6   1   3  777.97   36.18
  -6  -1  -3  817.85   31.54
   6   0  -3   56.14    7.35
  -6   0   3   72.41    8.50
   6   0   3   65.34    4.59
   6   0  -3   54.46   10.27
  -6   0   3   55.10    9.66
  -6   0  -3   55.59    9.28
   6   0  -3   67.03    8.79
  -6   0  -3   77.12    8.61
   6   0   3   53.15    8.18
  -6   0  -3   59.74    4.79
   6   0   3   67.60    8.33
   6  -1  -3  741.43   30.42
   6  -1  -3  794.50   31.18
   6   1   3  715.47   19.29
   6  -1  -3  773.88   36.20
   6   1   3  744.69   32.05
   6  -1  -3  783.36   29.75
   6   1   3  754.95   30.30
  -6  -1   3  773.24   31.40
  -6   1  -3  803.13   24.09
  -6   1  -3  754.73   35.04
  -6  -1   3  717.24   34.38
   6  -2  -3  245.89   15.75
   6  -2  -3  270.25   15.69
  -6   2  -3  251.26   12.00
   6  -2  -3  275.93   19.26
   6   2   3  222.67   15.38
  -6   2  -3  248.07   19.24
  -6  -2   3  239.68   18.63
  -6  -2   3  307.28   18.04
   6  -2  -3  242.57   15.58
   6   2   3  265.15   17.80
   6  -3  -3   32.22    6.00
   6  -3  -3   27.79    5.69
   6  -3  -3   33.29    5.81
   6  -3  -3   31.17    6.98
  -6   3  -3   17.65    6.90
  -6  -3   3   19.37    6.90
   6   3   3   38.40    8.80
   6   3   3   28.95    5.98
  -6  -3   3   39.46    7.02
  -6   3  -3   32.43    4.53
   6   3   3   17.55    5.64
   6  -4  -3   98.73   11.63
  -6   4  -3   95.47    7.88
   6   4   3   88.21   12.81
  -6   4  -3   77.65   11.56
   6  -4  -3   87.82    9.31
  -6  -4   3  101.05   10.82
   6  -4  -3   81.23    8.82
   6   4   3  105.40   10.61
   6   4   3  104.97   12.09
   6  -4  -3  102.49    9.40
  -6  -4   3  104.98   10.21
  -6   5  -3 1353.32   42.15
  -6   5  -3 1279.70   51.64
   6   5   3 1401.64   55.12
   6   5   3 1391.70   47.07
  -6  -5   3 1348.29   48.63
   6  -5  -3 1419.21   45.00
   6  -5  -3 1404.40   49.99
  -6  -5   3 1378.88   46.67
   6  -5  -3 1429.99   44.78
   6   5   3 1386.19   51.59
   6  -6  -3   35.66    7.61
   6   6   3   36.57    9.48
   6   6   3   31.42    8.06
   6  -6  -3   32.54    5.83
  -6  -6   3   34.44    7.36
   6   6   3   32.72    6.63
   6  -6  -3   29.74    5.61
  -6   6  -3   43.36    5.95
   6   7   3  676.05   33.64
   6   7   3  640.38   35.10
  -6  -7   3  668.46   31.35
   6   7   3  691.93   29.43
   6  -7  -3  598.95   25.76
   6  -7  -3  690.33   26.46
   6  -7  -3  688.41   31.00
  -6   7  -3  586.03   25.08
   6  -8  -3    5.73    4.44
  -6   8  -3    3.98    3.67
   6  -8  -3    0.75    3.14
   6   8   3    1.69    5.49
   6  -8  -3    8.77    4.10
   6   8   3    1.02    4.30
  -6  -8   3    1.28    4.95
  -6   9  -3   68.56    8.14
   6  -9  -3   82.61   10.40
  -6  -9   3   75.49   11.01
   6   9   3   56.14    8.53
   6  -9  -3   63.44    7.81
   6  -9  -3   62.02    7.21
   6   9   3   68.17    7.56
  -6  -9   3   67.50    9.34
   6  10   3   30.83    9.67
   6 -10  -3   29.80    5.51
   6  10   3   38.10    5.93
  -6 -10   3   24.55    6.22
  -6  10  -3   30.64    6.03
   6 -10  -3   17.28    8.40
  -6 -10   3   25.56    7.46
   6 -10  -3   33.26    6.31
  -6 -11   3  797.50   38.51
   6  11   3  887.17   44.15
  -6  11  -3  813.79   32.74
   6  11   3  851.63   30.29
   6 -11  -3  792.53   29.70
  -6 -11   3  857.41   35.21
   6 -11  -3  809.42   30.96
   6 -11  -3  786.66   45.22
  -6  12  -3   31.10    6.95
   6  12   3   15.79    8.91
  -6 -12   3   14.62    5.62
   6  12   3   27.51    5.29
   6 -12  -3   18.96    4.69
   6 -12  -3    9.20   10.38
  -6 -12   3   20.46    7.70
   6 -12  -3   24.09    5.46
   6  13   3  336.91   27.11
  -6  13  -3  339.02   20.10
   6 -13  -3  333.78   16.66
  -6 -13   3  344.36   20.85
   6  13   3  353.47   17.52
   6 -13  -3  361.67   18.59
  -6 -13   3  317.57   10.83
   6 -13  -3  338.22   29.04
   6  14   3   76.98   14.07
  -6  14  -3   86.40   10.40
   6 -14  -3   90.30    9.41
   6 -14  -3  104.20   17.12
   6 -14  -3   89.60    8.21
  -6 -14   3  103.40   11.71
   6  14   3   88.74    8.64
   6 -15  -3  181.18   11.45
  -6 -15   3  179.63   15.25
   6  15   3  173.17   20.70
   6  15   3  147.28   11.31
  -6 -15   3  154.66   11.97
  -6  15  -3  194.28   15.54
   6 -15  -3  181.68   13.64
   6 -15  -3  157.41   20.30
  -6  16  -3   19.38    6.36
  -6 -16   3   18.22    5.53
   6  16   3   32.28   11.27
  -6 -16   3   35.29    7.60
   6 -16  -3   23.61    4.70
   6  16   3   20.77    5.19
   6 -16  -3   16.20   10.89
  -6 -17   3  761.50   42.17
   6  17   3  789.47   30.44
   6 -17  -3  818.82   28.18
  -6 -17   3  859.88   36.48
   6  17   3  757.64   45.64
  -6  17  -3  804.81   36.14
  -6 -17   3  819.42   31.43
   6 -18  -3   12.75    3.73
   6  18   3   13.72    4.50
   6  18   3   17.34    9.02
  -6 -18   3   12.51    5.40
  -6 -18   3    9.40    4.41
  -6  18  -3   15.81    7.01
  -6 -18   3   14.08    7.57
   6  19   3  147.42   11.80
   6  19   3  172.00   21.96
  -6 -19   3  150.64   14.45
   6 -19  -3  154.01    9.64
  -6 -19   3  128.62   17.09
  -6  19  -3  133.76   14.32
  -6 -19   3  134.22   11.54
  -6 -20   3    4.27    7.24
   6  20   3    5.32    8.67
   6 -20  -3    8.46    3.69
   6 -20  -3    4.18    2.36
  -6  20  -3    3.96    4.59
  -6 -20   3    5.11    4.65
  -6  20  -3   11.30    5.94
  -6 -20   3    1.76    3.70
   6  21   3   15.15   12.59
  -6 -21   3   54.79   12.74
   6 -21  -3   40.86    5.64
  -6 -21   3   43.82    8.62
   6  21   3   46.97   14.95
  -6  21  -3   54.11   10.15
   6  22   3   15.95   10.30
  -6 -22   3    7.78    5.97
  -6 -22   3  -11.23    8.71
  -6 -23   3  416.31   25.00
  -6 -24   3    2.61    4.74
  -7 -25  -3   54.96   11.82
   7 -24   3   13.13    7.69
  -7 -24  -3   18.66    8.44
   7 -23   3    9.59    7.21
  -7 -23  -3    3.34    6.28
  -7 -22  -3  337.90   24.50
   7 -22   3  280.60   24.61
   7 -21   3   -1.98    6.70
   7  21  -3   -5.80    9.83
  -7 -21  -3   -1.61    7.09
   7  20  -3  359.82   33.49
   7 -20   3  399.14   29.91
  -7 -20  -3  400.69   26.62
  -7  20   3  371.99   23.11
   7 -19   3    9.96    7.49
  -7 -19  -3    4.57    5.72
  -7  19   3    6.06    5.22
   7  19  -3    8.18   10.25
  -7  18   3   62.10   10.41
  -7 -18  -3   56.19   10.68
  -7  18   3   70.96    9.58
   7  18  -3   60.84   14.35
  -7  17   3   91.86   13.83
  -7  17   3   62.40    8.94
  -7  17   3   58.46   10.57
  -7 -17  -3   48.84    9.66
   7  17  -3   87.15   16.40
  -7  16   3  404.62   28.26
  -7 -16  -3  331.60   22.96
  -7  16   3  360.99   23.59
   7  16  -3  409.60   32.67
  -7  16   3  339.75   20.46
  -7 -15  -3   43.96    7.16
   7  15  -3   36.60    8.75
  -7 -15  -3   41.99    8.78
  -7  15   3   33.26    9.87
  -7  15   3   42.27    9.17
   7  15  -3   50.38   13.75
   7  14  -3  468.37   34.29
  -7  14   3  455.03   26.13
   7  14  -3  487.28   28.16
  -7 -14  -3  519.05   27.83
  -7 -14  -3  462.93   23.06
  -7  14   3  467.40   31.83
   7 -14   3  447.06   22.50
   7 -14   3  460.08   36.90
  -7 -13  -3   43.85    8.36
  -7  13   3   50.22   12.56
   7  13  -3   35.83   11.94
   7  13  -3   34.46    8.14
  -7 -13  -3   41.05   11.70
  -7 -13  -3   39.73    7.40
  -7  13   3   48.01    8.86
   7 -13   3   35.35    6.49
   7 -13   3   39.90   14.17
  -7 -12  -3   25.22    6.93
  -7  12   3   30.21   11.31
   7  12  -3   23.84   10.98
   7  12  -3   33.35    7.95
  -7 -12  -3   20.54    9.28
  -7  12   3   26.11    6.62
  -7 -12  -3   30.68    6.54
   7 -12   3   24.67    5.38
   7 -12   3    5.26    9.59
  -7 -11  -3   54.56    8.23
  -7  11   3   51.52    8.58
  -7 -11  -3   52.62   11.81
   7  11  -3   51.62    9.34
   7 -11   3   61.04   14.99
   7 -11   3   69.77    7.95
   7  11  -3   58.72   13.15
  -7 -11  -3   89.05   11.23
  -7 -10  -3  836.85   34.69
   7 -10   3  926.18   32.40
   7  10  -3  947.08   47.14
  -7 -10  -3  865.61   43.95
   7  10  -3  921.86   38.75
  -7   9   3   48.70    7.09
   7  -9   3   47.77    6.35
  -7  -9  -3   35.25    7.28
  -7  -9  -3   52.50   10.84
   7   9  -3   39.79    8.32
   7   9  -3   62.77   12.41
  -7  -8  -3  859.42   34.48
   7  -8   3  793.07   30.85
  -7  -8  -3  880.11   41.72
   7   8  -3  880.45   44.14
   7   8  -3  872.56   36.44
  -7   8   3  819.54   31.71
   7  -8   3  866.44   29.92
   7   7  -3    1.13    4.51
   7  -7   3    0.79    3.25
  -7  -7  -3   -1.58    5.76
   7  -7   3    2.51    1.89
   7  -7   3    0.62    2.59
  -7   7   3   -1.63    3.42
   7   7  -3   -1.85    5.78
  -7  -7  -3    4.07    4.17
   7   6  -3   14.25    5.26
   7  -6   3   22.93    5.34
  -7   6   3   13.47    6.91
   7  -6   3   11.15    2.75
  -7   6   3   11.23    4.14
   7  -6   3   16.71    3.88
   7   6  -3   12.67    6.81
  -7  -6  -3   14.12    4.94
   7  -5   3   10.74    3.12
   7  -5   3   12.83    4.63
  -7   5   3   18.23    4.84
   7  -5   3   12.28    3.46
  -7  -5  -3   17.00    5.32
   7   5  -3   21.27    6.25
   7   5  -3   14.16    8.16
  -7   5   3    8.32    6.64
   7   4  -3 1232.52   53.15
  -7   4   3 1317.63   53.13
   7  -4   3 1248.58   42.97
  -7  -4  -3 1249.67   44.28
   7  -4   3 1263.10   37.21
  -7   4   3 1251.01   41.35
   7  -4   3 1243.52   40.05
  -7   3   3   53.11   10.80
  -7  -3  -3   62.44   11.70
   7  -3   3   61.08    5.74
  -7   3   3   76.08    8.26
   7  -3   3   67.09    8.48
  -7  -3  -3   70.09    8.88
  -7  -2  -3 1336.12   35.01
   7  -2   3 1390.84   47.09
   7  -2   3 1413.94   48.06
   7  -2   3 1356.90   38.16
  -7  -2  -3 1322.65   46.57
  -7   2   3 1401.97   55.12
  -7  -2  -3 1325.32   53.10
   7   1  -3   52.11    7.99
  -7  -1  -3   57.57    4.61
   7  -1   3   40.19    7.40
  -7   1   3   49.91    7.82
   7  -1   3   60.26    8.25
   7   1  -3   41.65   11.89
   7   1  -3   46.71    8.16
  -7  -1  -3   44.24    7.48
  -7  -1  -3   43.10    9.64
  -7   1   3   40.28    9.73
   7   0  -3    2.85    4.18
  -7   0  -3    1.14    1.98
  -7   0   3   -7.63    8.48
  -7   0  -3   -4.49    8.90
   7   0  -3    1.10    4.27
   7   0  -3   -3.63    6.60
   7   0   3   -1.09    3.96
   7   0  -3    0.99    4.27
  -7   0   3    1.02    3.72
   7   0   3    4.15    3.90
  -7  -1   3   46.42    7.78
   7   1   3   57.89    8.71
   7  -1  -3   50.09    8.53
   7  -1  -3   53.19    8.02
   7  -1  -3   59.77    7.99
   7  -1  -3   60.90   10.45
  -7   1  -3   37.82    9.40
  -7  -1   3   51.11   10.45
   7   1   3   45.97    8.24
  -7   1  -3   60.95    5.54
   7  -2  -3 1409.43   46.29
   7   2   3 1377.73   49.96
  -7  -2   3 1393.51   54.06
  -7   2  -3 1358.80   53.83
   7  -2  -3 1394.94   52.96
  -7   2  -3 1324.13   39.58
  -7  -2   3 1478.82   49.52
   7   2   3 1474.14   49.46
   7  -2  -3 1399.62   47.73
   7  -2  -3 1393.84   46.76
   7   2   3 1291.81   33.92
   7  -3  -3   57.04    8.26
   7  -3  -3   73.65    8.70
   7  -3  -3   57.21    8.11
   7  -3  -3   55.29   10.08
  -7   3  -3   56.33   10.90
  -7  -3   3   50.70   10.49
  -7   3  -3   53.95    6.24
   7   3   3   71.50   12.78
   7   3   3   79.14   11.02
  -7  -3   3   63.73    9.53
   7   3   3   72.66    9.50
   7  -4  -3 1194.89   47.30
  -7   4  -3 1166.67   38.03
   7   4   3 1189.49   52.44
  -7   4  -3 1265.67   51.68
  -7  -4   3 1240.76   50.10
   7  -4  -3 1214.66   42.34
   7  -4  -3 1217.71   43.21
  -7  -4   3 1299.03   47.34
   7   4   3 1186.71   44.37
   7  -4  -3 1268.66   43.22
   7   4   3 1241.07   48.03
  -7   5  -3   19.19    4.33
   7  -5  -3   14.30    4.67
  -7  -5   3    3.68    4.91
   7   5   3   18.68    5.94
   7  -5  -3   12.95    6.56
  -7   5  -3    6.56    6.73
   7   5   3   14.40    7.76
   7   5   3   16.76    6.95
   7  -5  -3   13.40    4.53
   7  -6  -3   14.01    6.34
   7   6   3   18.34    7.91
   7  -6  -3   15.09    5.25
   7   6   3    5.59    4.82
  -7  -6   3   26.67    7.46
  -7   6  -3   12.56    4.06
   7  -6  -3   15.09    5.15
  -7   6  -3   16.74    7.39
   7  -7  -3   -1.26    5.17
   7   7   3   11.26    7.27
   7   7   3    1.15    4.57
   7  -7  -3    0.88    3.71
  -7   7  -3    0.79    3.50
   7  -7  -3   -0.94    3.94
  -7  -7   3    1.32    4.48
   7   8   3  904.39   45.58
   7  -8  -3  847.10   37.38
   7  -8  -3  899.99   34.50
  -7  -8   3  878.78   39.07
   7   8   3  925.75   37.63
   7  -8  -3  845.53   33.15
  -7   8  -3  854.08   32.71
  -7   9  -3   77.30    9.05
   7  -9  -3   47.64    8.81
   7   9   3   35.62   10.58
   7   9   3   51.30    7.33
   7  -9  -3   49.44    7.10
  -7  -9   3   48.58   10.02
   7  -9  -3   49.09    7.72
   7   9   3   41.12    8.43
   7 -10  -3  843.83   32.70
  -7 -10   3  899.78   37.12
   7  10   3  889.68   33.04
   7 -10  -3  867.23   34.41
  -7  10  -3  853.88   24.33
   7  10   3  809.96   44.43
  -7 -10   3  902.26   40.61
   7 -10  -3  910.98   38.10
  -7  10  -3  860.48   33.84
   7  11   3   59.26   12.83
   7 -11  -3   78.63   15.22
   7 -11  -3   68.56    8.22
  -7 -11   3   77.09   10.61
   7  11   3   59.44    7.67
  -7 -11   3   59.54   11.13
   7 -11  -3   73.35    9.35
  -7  11  -3   83.91    9.88
   7  12   3   21.90    9.00
   7 -12  -3   12.69    8.95
  -7 -12   3   49.20   10.48
   7 -12  -3   26.57    6.34
  -7  12  -3   42.05    7.62
  -7 -12   3   27.08    7.17
   7 -12  -3   30.03    6.01
   7  12   3   34.58    6.23
  -7 -13   3   47.71    8.63
   7 -13  -3   36.87    6.41
   7  13   3   35.59    6.23
   7  13   3   38.53   11.89
  -7  13  -3   37.38    7.64
   7 -13  -3   43.70   13.48
   7 -13  -3   38.24    7.13
   7 -14  -3  430.16   34.78
   7 -14  -3  466.93   22.80
  -7  14  -3  490.18   24.96
  -7 -14   3  409.32   12.37
   7  14   3  502.48   35.26
  -7 -14   3  511.34   26.55
   7 -14  -3  440.48   20.55
   7  14   3  462.73   21.71
   7  15   3   38.01    6.76
   7 -15  -3   41.23    7.32
  -7 -15   3   41.60    8.51
   7 -15  -3   45.14    6.69
  -7  15  -3   36.01    7.87
   7  15   3   34.06   12.13
  -7 -16   3  358.81   22.83
   7 -16  -3  358.09   18.07
   7 -16  -3  355.80   20.64
   7  16   3  346.28   19.06
   7  16   3  349.62   30.76
  -7 -16   3  371.54   19.15
  -7  16  -3  321.14   21.50
   7  17   3   70.81    8.74
   7  17   3   54.51   13.87
  -7 -17   3   52.00   11.36
   7 -17  -3   59.21    8.74
  -7 -17   3   64.15    9.90
   7 -17  -3   70.30    7.70
  -7  17  -3   57.50   10.00
  -7 -17   3   46.73    7.23
   7 -18  -3   66.31    7.31
   7  18   3   54.84    8.02
   7  18   3   45.51   12.64
  -7 -18   3   53.64   12.02
   7 -18  -3   38.58    7.88
  -7 -18   3   64.94   10.79
  -7 -18   3   62.67    8.09
  -7  18  -3   51.44    9.69
  -7 -19   3   12.75    8.48
  -7 -19   3    6.93    4.75
  -7  19  -3   21.07    6.74
   7 -19  -3   14.32    4.02
   7 -19  -3   11.68    5.29
   7  19   3   11.03   11.00
  -7 -20   3  421.08   31.53
  -7 -20   3  390.48   20.53
  -7  20  -3  385.57   25.02
   7  20   3  397.62   35.26
   7 -20  -3  418.99   23.13
   7  21   3   -2.93    9.53
  -7 -21   3   -2.24    7.87
   8 -24   3   -2.02    7.09
   8 -23   3  282.66   25.61
  -8 -23  -3  274.62   23.44
   8 -22   3   18.94    8.39
  -8 -22  -3   -1.75    6.77
   8 -21   3   17.04    8.74
  -8 -21  -3   18.90    7.92
   8 -20   3   29.92   10.06
  -8 -20  -3   28.61    9.25
   8  19  -3  163.68   23.15
  -8  19   3  171.90   15.50
  -8 -19  -3  182.95   18.49
   8  18  -3   -2.85   12.26
  -8 -18  -3   11.28    6.94
  -8 -17  -3  386.27   26.14
   8  17  -3  337.77   32.02
  -8  17   3  425.98   26.28
  -8  16   3    2.79    4.90
  -8 -16  -3   -1.89    3.77
  -8 -16  -3   -1.54    5.79
   8  16  -3   -2.69    9.47
   8  15  -3   78.55   15.62
  -8  15   3   63.17   10.27
  -8 -15  -3   52.81   10.01
  -8 -15  -3   59.34    8.57
   8 -15   3   53.84    6.29
   8  14  -3   -2.55    8.63
  -8 -14  -3   -1.02    4.20
  -8  14   3    1.30    4.88
  -8 -14  -3   -1.48    5.38
   8 -14   3    0.57    2.77
  -8  13   3  202.96   15.05
   8 -13   3  193.50   11.55
   8 -13   3  180.42   14.04
  -8 -13  -3  192.84   17.46
   8  13  -3  192.73   23.28
  -8 -13  -3  196.55   15.13
   8  12  -3    2.39    7.47
  -8  12   3    7.89    4.54
   8 -12   3   12.18    4.01
   8 -12   3    7.12    4.10
  -8 -12  -3    5.42    4.45
  -8 -11  -3  608.14   36.93
   8 -11   3  554.84   22.51
   8 -11   3  556.65   24.76
   8  11  -3  583.56   38.26
  -8  11   3  536.20   25.51
   8  11  -3  554.03   30.08
  -8 -11  -3  581.33   27.63
  -8 -10  -3   27.54    7.20
  -8  10   3   29.71    6.39
   8 -10   3   36.27    6.19
   8 -10   3   28.16    5.24
  -8 -10  -3   29.23    9.89
   8  10  -3   24.00    6.90
   8  10  -3   33.90   10.64
   8   9  -3    4.40    7.17
  -8  -9  -3    9.29    6.77
   8  -9   3   17.61    4.69
   8  -9   3   14.52    4.32
  -8   9   3   12.71    4.99
   8   9  -3    9.07    5.03
  -8  -9  -3   12.28    5.36
   8   8  -3    2.14    6.68
   8  -8   3    3.60    2.95
  -8   8   3    0.89    3.34
  -8   8   3   -1.95    8.00
  -8  -8  -3    4.50    5.50
   8   8  -3   11.37    5.57
  -8  -8  -3    3.54    6.23
   8  -8   3    2.23    3.70
  -8   7   3  684.24   38.80
   8   7  -3  679.44   40.21
  -8   7   3  722.55   28.75
   8  -7   3  672.37   25.93
   8  -7   3  708.22   27.70
   8  -7   3  684.01   22.73
   8   7  -3  671.33   32.09
  -8  -7  -3  638.73   30.20
   8  -6   3   34.38    4.89
   8  -6   3   45.90    6.89
   8   6  -3   41.80    8.06
   8  -6   3   39.90    5.58
  -8   6   3   31.89    5.90
  -8  -6  -3   36.51    7.40
   8   6  -3   26.61   10.22
  -8   6   3   36.29   10.35
   8   5  -3 1236.37   45.82
   8  -5   3 1248.83   37.64
  -8  -5  -3 1277.67   45.13
   8  -5   3 1361.05   42.96
  -8   5   3 1356.99   42.51
   8  -5   3 1367.54   38.37
   8   5  -3 1346.08   57.29
  -8   5   3 1421.04   56.83
  -8  -4  -3   19.71    5.65
   8  -4   3   14.26    4.96
   8  -4   3   13.42    5.86
  -8   4   3   18.70    3.63
   8  -4   3   15.98    5.17
   8  -4   3   20.94    4.13
  -8   4   3   26.21    5.52
  -8   4   3   18.49    8.35
  -8  -4  -3   16.93    7.30
  -8   3   3   82.04    8.74
  -8  -3  -3   73.15    4.28
  -8  -3  -3   75.36    9.61
   8  -3   3   96.84   11.08
  -8   3   3   66.40    6.57
   8  -3   3   64.73    8.84
  -8  -3  -3   67.31   12.26
  -8   3   3   74.66   13.36
  -8  -2  -3  216.10    9.20
  -8  -2  -3  200.56   19.75
  -8   2   3  221.85   21.55
   8  -2   3  253.72   17.39
   8  -2   3  218.32   16.90
  -8   2   3  256.35   15.30
  -8  -2  -3  236.96   16.76
  -8  -1  -3  753.14   32.79
   8  -1   3  803.02   33.98
  -8  -1  -3  703.98   38.08
  -8   1   3  736.99   39.64
   8   1  -3  791.65   35.50
   8   1  -3  737.29   44.32
   8  -1   3  753.99   33.83
   8   1  -3  755.79   32.69
  -8  -1  -3  779.55   23.59
   8   0  -3    1.25    4.56
   8   0  -3    3.14    4.29
   8   0  -3    1.06    3.87
  -8   0  -3    2.14    2.28
  -8   0   3   -8.68   11.76
  -8   0  -3  -13.59   10.10
   8   0  -3    5.81    8.15
   8   0   3    2.37    4.59
  -8   0   3   -1.18    4.14
   8   0   3   -2.39    4.63
   8  -1  -3  762.52   32.24
   8  -1  -3  779.86   39.54
  -8   1  -3  745.79   25.13
  -8  -1   3  661.40   37.32
  -8   1  -3  736.48   39.19
   8   1   3  745.36   33.95
  -8  -1   3  751.24   33.99
   8   1   3  779.45   34.67
   8  -1  -3  742.74   31.62
   8  -1  -3  709.47   33.24
   8  -2  -3  218.36   15.95
  -8  -2   3  235.62   17.69
   8  -2  -3  239.95   20.17
  -8   2  -3  216.35   12.01
   8   2   3  234.71   18.19
   8  -2  -3  241.96   16.36
  -8  -2   3  171.81   19.09
  -8   2  -3  186.37   19.99
   8   2   3  220.44   17.20
   8  -2  -3  211.54   16.74
   8  -3  -3   62.21    8.93
   8  -3  -3   91.09   12.44
  -8  -3   3   60.90   12.54
  -8   3  -3   56.76   12.92
   8  -3  -3   65.99    9.88
   8  -3  -3   91.87   10.32
  -8  -3   3   77.21   10.65
   8   3   3   79.61   10.81
  -8   3  -3   89.07    8.02
   8  -4  -3   17.45    5.70
   8  -4  -3   15.36    5.37
   8  -4  -3   14.58    6.58
  -8   4  -3   14.47    7.80
  -8  -4   3   15.26    7.14
   8  -4  -3   20.40    6.41
   8   4   3    7.90    7.67
   8   4   3   27.21    7.27
  -8  -4   3   17.03    6.41
  -8   4  -3   23.90    4.99
  -8   5  -3 1337.51   43.18
   8   5   3 1347.73   59.48
  -8   5  -3 1367.05   57.78
   8  -5  -3 1365.34   47.68
  -8  -5   3 1368.34   52.00
   8  -5  -3 1354.69   52.63
   8   5   3 1398.95   50.84
   8  -5  -3 1389.90   48.98
  -8   6  -3   23.89    5.44
   8   6   3   16.63    8.98
  -8   6  -3   36.06   10.58
   8  -6  -3   37.89    8.47
   8  -6  -3   27.30    6.27
   8   6   3   43.32    8.66
  -8  -6   3   47.51    9.50
   8  -6  -3   27.37    6.70
  -8   7  -3  747.69   29.81
  -8   7  -3  723.49   40.73
   8   7   3  734.48   42.30
   8  -7  -3  789.37   32.30
  -8  -7   3  800.53   37.45
   8  -7  -3  726.63   32.39
   8   7   3  759.92   35.21
   8  -7  -3  783.37   36.38
   8  -8  -3    6.02    4.52
   8  -8  -3    1.37    4.83
   8   8   3   -2.17    6.75
   8   8   3    1.33    6.01
  -8   8  -3   -1.98    6.70
   8   8   3    5.76    4.51
   8  -8  -3    3.26    4.68
  -8  -8   3    2.99    5.26
  -8   8  -3    5.40    4.14
   8  -9  -3    9.95    4.95
   8  -9  -3   13.63    6.54
   8   9   3   10.92    5.74
   8   9   3   13.32    7.81
   8   9   3   12.45    4.60
   8  -9  -3   13.00    5.68
  -8  -9   3    3.10    5.45
  -8   9  -3   11.39    4.73
   8 -10  -3   24.28    7.31
   8  10   3   30.62    6.64
   8 -10  -3   32.57    6.78
   8  10   3   16.73    7.09
   8  10   3   34.20   11.15
  -8  10  -3   27.01    6.20
   8 -10  -3   28.31    6.74
  -8 -10   3   38.55    9.45
   8 -11  -3  556.03   29.70
   8  11   3  605.32   39.10
  -8  11  -3  579.52   27.06
   8 -11  -3  553.75   27.40
  -8 -11   3  517.02   31.36
   8 -11  -3  506.58   25.15
   8  11   3  554.55   25.73
   8 -12  -3   18.29    5.65
   8  12   3    4.84    8.20
  -8  12  -3   14.30    5.67
   8  12   3    6.77    4.36
  -8  12  -3    8.24    2.35
   8 -12  -3    6.83    4.91
  -8 -12   3    8.65    7.28
  -8  13  -3  142.74   13.67
  -8  13  -3  163.98    8.93
   8 -13  -3  188.19   15.31
   8  13   3  192.39   23.54
   8 -13  -3  158.17   12.97
   8  13   3  173.25   13.78
  -8 -13   3  148.87   17.42
  -8 -14   3   -0.31    1.67
   8 -14  -3    3.72    3.91
  -8  14  -3    3.59    5.16
   8  14   3   -0.97    3.99
   8  14   3   -7.73   11.10
  -8  14  -3    1.47    2.48
   8 -14  -3    1.12    4.20
  -8  15  -3   48.73    8.89
   8  15   3   57.88    8.30
   8  15   3   63.71   14.61
   8 -15  -3   64.06    9.54
   8 -15  -3   58.17    8.03
  -8  15  -3   62.90    6.66
   8  16   3   -2.73    9.25
  -8  16  -3   -2.60    5.60
  -8 -16   3    1.67    3.34
  -8  16  -3    1.33    3.14
   8 -16  -3   -0.88    3.61
   8  16   3   -1.98    3.48
   8 -16  -3    1.13    4.64
  -8  17  -3  352.84   23.10
  -8 -17   3  333.68   18.53
  -8 -17   3  310.95   26.91
   8  17   3  355.50   20.52
   8  17   3  361.84   32.80
   8 -17  -3  350.43   18.91
   8 -17  -3  360.93   21.82
   8 -18  -3    7.35    3.76
   8 -18  -3    1.15    5.93
  -8 -18   3   10.60    7.72
   8  18   3    5.76   11.17
  -8  18  -3    2.80    5.88
  -8 -18   3   -0.86    3.77
   8 -19  -3  157.03   14.63
  -8  19  -3  168.10   16.61
  -8 -19   3  184.22   13.49
   8  19   3  177.44   23.89
  -8 -19   3  150.46   19.28
   9 -21   3   -2.26    7.65
  -9 -20  -3  306.15   25.07
  -9 -19  -3    3.58    7.14
  -9 -18  -3   59.83   12.00
  -9  17   3   11.25    6.44
  -9 -17  -3    5.19    6.30
  -9 -17  -3   10.46    4.98
   9  17  -3    5.98   11.24
   9  16  -3  160.34   23.30
  -9 -16  -3  126.84   12.25
  -9  16   3  149.53   14.05
  -9 -15  -3    5.34    4.26
  -9  15   3    6.98    5.01
   9  15  -3   -2.84   10.34
   9  14  -3  481.63   38.01
  -9 -14  -3  530.91   26.49
  -9  14   3  470.45   25.16
   9 -13   3    4.55    2.04
   9  13  -3    2.70   10.14
  -9 -13  -3   11.52    5.42
  -9  13   3    9.81    5.12
   9  12  -3   28.90   11.60
   9 -12   3   24.06    3.70
  -9 -12  -3   35.82    7.86
  -9  12   3   34.89    7.19
   9  11  -3  140.78   20.51
   9 -11   3  134.04    8.65
   9 -11   3  129.46   11.66
  -9 -11  -3  156.69   14.19
  -9  11   3  141.47   12.87
   9 -10   3  349.34   16.01
   9 -10   3  381.42   19.84
  -9  10   3  420.99   21.86
  -9 -10  -3  366.78   22.52
   9  10  -3  371.85   31.72
  -9   9   3   70.05    8.97
   9  -9   3   70.96    8.37
   9   9  -3   48.80   12.25
  -9  -9  -3   94.03   14.82
   9  -9   3   81.50    7.88
  -9  -9  -3   67.59   10.33
   9   8  -3  840.69   47.72
  -9   8   3  830.97   32.80
   9  -8   3  798.77   29.41
   9  -8   3  798.70   30.44
  -9  -8  -3  821.24   36.13
   9  -8   3  822.57   26.26
  -9   7   3   64.53   13.21
   9   7  -3   99.89   17.28
   9  -7   3   79.54    7.12
   9  -7   3   60.38    7.52
  -9   7   3   69.05    8.63
  -9  -7  -3   88.11   11.16
   9  -7   3   89.44    8.92
   9  -6   3   55.61    7.71
   9   6  -3   56.69   13.03
  -9   6   3   61.70    7.95
  -9  -6  -3   56.11    8.90
  -9   6   3   46.57   11.50
   9  -6   3   62.68    6.90
   9   5  -3    2.54    4.14
   9  -5   3   -0.71    3.84
  -9   5   3   -0.91    3.92
  -9  -5  -3   -1.22    4.57
   9  -5   3   -2.74    3.84
  -9   5   3    2.09    8.54
  -9   4   3  500.19   17.68
  -9   4   3  633.37   37.86
   9  -4   3  556.63   26.07
  -9   4   3  639.11   26.31
   9  -4   3  597.92   30.64
  -9  -4  -3  597.26   28.97
   9  -4   3  552.92   24.89
  -9   3   3  137.66   18.71
  -9  -3  -3  164.97   19.55
  -9   3   3  145.60    9.42
   9  -3   3  131.95   13.97
   9  -3   3  123.77   12.07
  -9  -3  -3  145.37   13.78
  -9   3   3  152.73   12.32
   9  -3   3  128.74   13.73
  -9  -3  -3  133.63    6.45
   9   2  -3  805.95   34.91
  -9   2   3  805.13   43.30
  -9  -2  -3  771.69   41.53
   9  -2   3  741.97   35.03
  -9   2   3  835.75   31.67
   9   2  -3  657.29   45.40
  -9   2   3  731.79   27.35
  -9  -2  -3  754.86   34.23
  -9  -2  -3  754.44   22.87
   9   1  -3   15.86    7.17
  -9   1   3   10.51    4.51
   9   1  -3    4.65   10.26
   9  -1   3    6.72    5.51
  -9  -1  -3   13.38    5.61
   9   1  -3    7.16    4.63
  -9  -1  -3   12.79    2.99
   9   1  -3    2.25    4.23
  -9   1   3   12.32    4.22
  -9   1   3   -7.88   11.41
  -9  -1  -3   -1.89   10.35
   9   0  -3    5.46    4.23
   9   0  -3    2.36    4.58
  -9   0  -3    8.52    2.95
  -9   0   3   -9.70   10.32
   9   0  -3    8.07    9.86
   9   0  -3    7.05    5.30
  -9   0   3   -0.87    4.67
  -9   0   3    7.96    4.78
   9   0   3    5.57    5.71
   9   1   3    2.72    5.27
   9  -1  -3    9.65    5.80
   9  -1  -3    3.18    4.56
   9  -1  -3    5.85    4.80
   9  -1  -3   14.58    8.22
  -9   1  -3   -1.92   10.82
  -9  -1   3   -1.92   10.38
  -9   1  -3    9.82    3.40
  -9  -1   3    3.95    4.46
  -9  -2   3  735.66   32.40
   9  -2  -3  765.31   39.20
  -9   2  -3  764.73   27.03
  -9  -2   3  772.95   36.05
  -9   2  -3  694.97   40.40
  -9  -2   3  782.68   42.04
   9   2   3  786.89   36.28
   9  -2  -3  739.19   35.25
   9  -2  -3  766.49   33.74
   9  -2  -3  740.74   31.91
   9  -3  -3  168.03   17.16
  -9  -3   3  107.94   16.64
  -9   3  -3  120.54   17.64
  -9  -3   3  155.69   15.46
   9  -3  -3  155.31   13.24
  -9   3  -3  145.96   10.63
   9  -3  -3  133.64   13.06
   9   3   3  142.62   14.84
   9  -3  -3  131.86   14.13
   9  -4  -3  674.89   35.68
  -9   4  -3  659.36   26.18
   9   4   3  658.56   33.24
   9  -4  -3  690.58   33.03
  -9  -4   3  704.89   34.53
  -9   4  -3  570.17   37.40
  -9  -4   3  662.39   38.21
   9  -4  -3  735.82   32.28
  -9   5  -3   -4.11    7.97
   9   5   3    1.40    4.57
  -9  -5   3    1.47    4.78
   9  -5  -3   -2.28    4.16
   9  -5  -3    3.82    4.63
  -9   5  -3   -0.79    3.66
   9  -5  -3    1.56    5.49
   9  -6  -3   75.18   11.81
  -9   6  -3   75.84   13.94
   9  -6  -3   50.16    9.09
  -9  -6   3   59.24   10.59
   9   6   3   57.54   14.10
   9   6   3   75.85   11.35
   9  -6  -3   72.70    9.78
  -9   6  -3   61.17    7.96
   9  -7  -3   83.72   10.56
   9  -7  -3   77.13   11.67
  -9   7  -3   78.63    8.91
  -9  -7   3   63.22   10.85
   9  -7  -3   56.98    9.47
   9   7   3   77.49   11.94
  -9   7  -3   75.56   14.45
   9   7   3   84.73   15.89
   9   7   3   92.37   10.63
  -9   8  -3  899.35   34.79
   9  -8  -3  845.03   37.50
   9   8   3  904.88   41.08
   9  -8  -3  889.47   36.83
   9   8   3  867.86   35.64
  -9  -8   3  911.18   42.66
   9  -8  -3  867.96   40.22
  -9   8  -3  889.62   47.93
   9   8   3  865.65   49.08
   9   9   3   73.95   15.29
   9  -9  -3   96.25   12.39
  -9  -9   3   55.38   11.51
   9  -9  -3   73.00    9.93
   9   9   3   66.47    9.81
  -9   9  -3   83.52    9.84
   9  -9  -3   73.76   11.56
   9 -10  -3  396.42   25.42
   9  10   3  391.92   22.03
   9 -10  -3  348.89   21.53
  -9  10  -3  392.88   21.94
  -9 -10   3  351.54   26.09
   9 -10  -3  376.08   23.04
   9  10   3  398.03   32.72
   9 -11  -3  132.87   14.51
   9  11   3  134.02   13.06
   9 -11  -3  121.36   12.44
  -9  11  -3  139.00   13.24
   9 -11  -3  126.17   13.37
  -9 -11   3  116.46   15.62
   9  11   3  142.09   19.94
  -9  12  -3   34.63    7.40
   9 -12  -3   43.55    8.55
  -9 -12   3   35.05    9.99
   9  12   3   26.54   10.90
   9 -12  -3   34.91    7.15
   9  12   3   33.73    7.13
  -9  13  -3   13.20    5.87
   9 -13  -3    7.53    5.06
   9  13   3    2.73    9.59
   9 -13  -3    7.56    5.92
  -9 -13   3   13.33    8.21
   9 -14  -3  489.88   25.29
  -9  14  -3  526.32   27.66
   9  14   3  479.07   37.85
   9 -14  -3  542.29   28.48
  -9 -14   3  493.45   18.14
  -9 -15   3    2.87    1.98
   9  15   3   -2.88    9.76
   9 -15  -3    1.03    3.89
   9 -15  -3    6.56    5.66
  -9  15  -3    3.89    5.31
   9 -16  -3  170.90   14.09
   9 -16  -3  175.32   16.01
   9  16   3  133.03   22.36
  -9 -16   3  172.58   12.86
  -9  16  -3  145.35   14.83
   9  17   3    3.03   10.67
  -9  17  -3    5.59    5.42
  -9 -17   3   11.04    4.79
   9 -17  -3    5.17    5.16
  -9 -17   3   19.40    9.06
  -9  18  -3   57.89   10.53
 -10 -15  -3   33.33    7.75
  10  15  -3   36.75   13.21
 -10  15   3   30.90    7.38
 -10 -14  -3   16.86    6.11
  10  14  -3   14.96   13.19
 -10  14   3   17.92    5.95
 -10  13   3  455.02   24.60
 -10 -13  -3  386.68   23.87
  10  13  -3  397.44   35.67
  10  12  -3   42.86   14.73
 -10 -12  -3   32.84    7.82
 -10  12   3   29.30    6.65
  10  11  -3  332.61   32.20
 -10  11   3  391.01   21.86
 -10 -11  -3  325.89   21.89
 -10  10   3   38.27    7.54
  10  10  -3   54.61   14.78
 -10 -10  -3   45.07    8.86
 -10   9   3   13.48    5.17
 -10  -9  -3   17.57    6.97
  10   9  -3   15.96    8.67
  10   8  -3   18.18   10.65
  10  -8   3   24.41    4.47
 -10  -8  -3   24.20    6.95
 -10   8   3   28.36    6.75
  10   7  -3  319.20   29.71
 -10  -7  -3  356.17   22.99
 -10   7   3  402.69   21.11
  10  -7   3  319.09   16.04
 -10   6   3    2.92    3.98
 -10  -6  -3    5.38    5.06
  10  -6   3    3.58    3.69
 -10  -5  -3  552.27   29.79
  10  -5   3  613.46   25.80
 -10   5   3  629.38   27.58
 -10  -4  -3   54.90    9.27
  10  -4   3   61.20    8.46
 -10   4   3   66.43    8.67
  10  -3   3   43.56    8.46
 -10  -3  -3   29.93    3.24
 -10  -3  -3   38.93    8.77
 -10   3   3   29.11    4.45
 -10   3   3   37.49    6.97
 -10   2   3    8.34    4.27
  10   2  -3    2.68    7.56
 -10  -2  -3    5.23    2.34
 -10  -2  -3    5.39    4.57
 -10   2   3    2.58    2.98
  10   2  -3    4.78    4.76
  10   1  -3  416.60   23.45
  10   1  -3  394.93   31.58
 -10   1   3  350.63   18.60
 -10  -1  -3  418.32   24.89
 -10   1   3  381.57   20.37
 -10  -1  -3  386.84   15.38
  10   0  -3   81.29   14.35
 -10   0   3  104.39   10.49
  10   0  -3  124.01   12.27
 -10   0   3  115.57   10.94
 -10   0  -3  114.93    8.20
  10  -1  -3  319.37   25.98
 -10   1  -3  359.81   16.54
 -10  -1   3  341.39   20.27
  10  -1  -3  379.15   25.38
  10  -1  -3  407.70   22.33
 -10  -1   3  368.39   19.81
 -10   2  -3    6.57    3.49
  10  -2  -3    1.51    6.03
  10  -2  -3   14.59    6.64
  10  -2  -3    2.11    3.97
 -10  -2   3    1.78    3.45
 -10  -2   3    7.91    4.99
  10  -3  -3   49.34   10.50
 -10   3  -3   23.13    5.32
  10  -3  -3   38.57    9.07
  10  -3  -3   34.35    6.89
 -10  -3   3   39.00    9.07
 -10  -3   3   43.51    8.30
 -10   4  -3   58.96    7.64
  10  -4  -3   55.44   10.49
  10  -4  -3   63.95   11.65
 -10  -4   3   67.96   11.65
 -10  -4   3   66.32   10.38
  10  -5  -3  617.26   34.29
 -10  -5   3  526.74   31.62
 -10   5  -3  571.57   25.00
  10  -5  -3  571.23   31.09
 -10  -5   3  576.95   31.37
  10  -6  -3    4.96    5.81
 -10   6  -3    5.41    4.24
  10  -6  -3    5.67    5.33
 -10  -6   3    6.55    5.96
 -10  -6   3    6.25    6.23
 -10   7  -3  379.83   20.84
  10   7   3  364.28   31.96
  10  -7  -3  402.98   26.72
 -10  -7   3  427.61   27.93
  10  -7  -3  371.61   25.00
 -10  -7   3  437.12   28.14
 -10   8  -3   20.19    5.56
  10  -8  -3   12.50    6.55
 -10  -8   3   29.37    8.76
  10   8   3   36.81   11.60
  10  -8  -3   24.04    8.13
 -10  -8   3   22.88    8.12
 -10   9  -3   26.50    6.91
  10  -9  -3   16.57    7.35
 -10  -9   3    5.34    5.56
  10   9   3   29.58   11.86
  10  -9  -3   26.91    8.02
 -10  -9   3   12.99    7.41
  10 -10  -3   48.36    9.42
 -10 -10   3   47.98   11.29
  10 -10  -3   52.84   10.58
 -10  10  -3   45.55    8.02
  10  10   3   27.56   11.04
  10  11   3  361.25   33.82
 -10 -11   3  354.04   27.40
  10 -11  -3  402.73   26.24
 -10  11  -3  394.96   22.78
 -10 -12   3   23.90    8.99
  10  12   3    8.65    9.78
 -10  12  -3   30.13    7.27
 -10  13  -3  444.30   25.49
  10  13   3  422.28   37.27
 -10 -13   3  480.47   33.47
 -10  14  -3   18.20    6.25
  10  14   3   27.25   13.66
 -10  15  -3   22.94    6.98
  10  15   3   46.54   14.30
 -10  16  -3   20.97    7.09
 -11 -14  -3  476.76   26.97
 -11  12   3   23.81    6.82
 -11 -12  -3   10.95    5.91
 -11 -11  -3   29.50    8.18
 -11  11   3   44.11    8.13
  11  11  -3   30.00   12.95
 -11 -10  -3  262.86   20.47
 -11  10   3  266.47   18.58
  11  10  -3  263.99   29.27
 -11  -9  -3   23.46    7.43
 -11   9   3   18.66    5.85
  11   9  -3    2.86   11.41
 -11  -8  -3  311.58   22.40
 -11   8   3  292.72   18.86
 -11   7   3    5.23    4.50
 -11  -7  -3   11.76    6.34
 -11   6   3   23.57    5.88
 -11  -6  -3   17.70    7.22
 -11  -5  -3    2.95    5.00
  11  -5   3    0.90    3.80
 -11   5   3    1.00    3.65
 -11  -4  -3  491.87   28.63
 -11   4   3  495.81   24.39
  11  -4   3  472.91   24.50
  11   3  -3   11.86   11.49
 -11  -3  -3   13.34    7.11
 -11   3   3   15.55    5.10
  11  -3   3   15.46    6.62
  11   3  -3   13.76    6.55
 -11  -2  -3  330.40   13.26
 -11   2   3  351.14   19.67
 -11  -2  -3  325.36   23.22
  11   2  -3  370.71   22.43
  11   2  -3  352.59   31.90
  11  -2   3  348.31   24.28
 -11   1   3   -0.95    4.00
 -11  -1  -3    1.50    5.09
 -11  -1  -3    0.45    2.41
  11   1  -3    1.16    4.37
  11   1  -3   -2.34    8.50
 -11   0   3   15.01    5.01
 -11   0  -3   30.34    8.45
  11   0  -3   20.07    6.22
  11   0  -3   34.34   11.24
 -11   0  -3   18.31    4.04
  11  -1  -3   -3.26    4.22
 -11  -1   3   -0.93    3.60
  11  -1  -3   -4.04    7.35
 -11   1  -3   -1.23    2.95
 -11   2  -3  350.96   17.42
 -11  -2   3  338.26   19.33
  11  -2  -3  401.10   22.12
 -11  -2   3  340.94   21.29
  11  -2  -3  331.24   26.39
 -11  -3   3    7.33    4.31
 -11   3  -3   14.43    5.00
  11  -3  -3   11.31    7.73
 -11  -3   3    7.57    5.17
  11  -4  -3  482.66   31.43
 -11  -4   3  532.35   24.35
 -11  -4   3  486.37   28.49
 -11   4  -3  503.84   23.18
 -11   5  -3    2.66    4.08
 -11  -5   3    2.98    5.42
 -11  -5   3    8.80    7.21
  11  -5  -3   -1.81    6.36
 -11   6  -3   12.33    4.89
 -11  -6   3    6.40    6.56
 -11  -6   3    1.79    6.05
  11  -6  -3   15.94    7.07
 -11   7  -3    3.02    4.43
  11  -7  -3    5.23    6.13
 -11  -7   3    3.41    6.61
 -11  -7   3    3.63    5.66
  11  -8  -3  298.71   23.81
 -11  -8   3  271.46   23.62
 -11   8  -3  253.30   17.60
 -11  -9   3   28.30    9.56
 -11   9  -3   16.68    5.83
  11   9   3    8.67   11.53
  11  -9  -3   23.52    8.66
 -11  10  -3  197.45   16.37
  11 -10  -3  199.26   19.82
  11  10   3  210.10   26.50
 -11 -10   3  223.91   21.81
  11 -11  -3   53.02   10.84
  11  11   3   39.39   13.10
 -11  11  -3   50.82    9.10
 -11  12  -3   18.85    6.90
 -11  13  -3   29.94    8.05
 -11  14  -3  470.48   27.33
 -11  15  -3    4.18    5.40
 -12 -12  -3   17.58    7.30
 -12 -11  -3  357.81   24.80
 -12 -10  -3    4.67    6.21
 -12  -9  -3   27.06    8.86
 -12   9   3   19.64    6.35
 -12  -8  -3    6.39    6.55
 -12   8   3   13.48    5.69
 -12  -7  -3  379.01   25.88
 -12   7   3  340.59   20.73
 -12  -6  -3    3.21    5.85
 -12   6   3   16.04    5.78
 -12   5   3  328.20   19.47
 -12  -5  -3  272.53   22.48
  12   5  -3  288.74   35.25
  12   5  -3  247.85   20.01
 -12   4   3    1.03    4.09
  12   4  -3    6.33   12.26
  12   4  -3    2.58    5.28
 -12  -4  -3    1.62    5.28
 -12   3   3    2.01    3.65
  12   3  -3    8.45   10.25
  12   3  -3   -2.47    5.31
 -12  -3  -3   -1.63    6.68
 -12   2   3   16.76    5.49
 -12  -2  -3    3.28    6.18
  12   2  -3    7.11    6.21
  12   2  -3   -2.54    9.57
  12   1  -3  343.99   21.50
  12   1  -3  392.05   31.79
  12  -1   3  341.38   26.62
 -12   1   3  389.20   20.86
 -12  -1  -3  340.32   25.12
 -12   0  -3   54.66    6.16
 -12   0   3   52.83    8.12
  12   0  -3   61.74    9.58
 -12   0  -3   40.19   10.03
 -12   1  -3  394.06   17.83
 -12   1  -3  372.84   26.67
 -12  -1   3  354.61   20.20
  12  -1  -3  377.55   29.83
 -12  -2   3    4.70    3.75
 -12   2  -3    5.67    3.72
 -12  -3   3    0.93    3.90
 -12   3  -3    0.79    3.62
  12  -3  -3    2.00    7.28
 -12  -4   3    0.92    3.77
 -12   4  -3   -0.86    3.60
  12  -4  -3    7.82    8.01
  12  -5  -3  287.65   24.45
 -12  -5   3  262.81   16.89
 -12   5  -3  298.87   17.99
 -12  -6   3   16.35    5.61
 -12   6  -3    8.86    5.63
  12  -6  -3   11.26    7.69
  12  -7  -3  370.90   27.29
 -12  -7   3  303.51   18.23
 -12   7  -3  353.35   20.59
 -12  -8   3   13.35    4.96
  12  -8  -3   14.43    7.40
 -12   8  -3   12.10    5.76
  12  -9  -3   21.22    8.65
 -12   9  -3   26.44    6.86
  12 -10  -3   10.36    7.78
 -12  10  -3    3.60    4.79
  12 -11  -3  373.97   26.69
 -12  11  -3  353.80   22.70
 -12  12  -3   25.96    7.54
 -12  13  -3  190.57   17.14
 -13 -10  -3   41.45   10.02
 -13  -9  -3   16.97    7.99
 -13  -8  -3  162.87   18.25
 -13  -7  -3   39.74    9.65
 -13  -6  -3   29.55    9.27
 -13  -5  -3    1.75    5.94
 -13   5   3    4.33    4.55
 -13   4   3  163.81   14.11
 -13  -4  -3  146.27   16.94
 -13   3   3   48.56    8.26
 -13   2   3  262.45   17.55
 -13   1   3   11.91    4.85
 -13   0   3   36.08    7.32
 -13  -1   3   11.53    5.35
  13  -1  -3   13.15    8.74
 -13  -2   3  255.40   16.71
  13  -2  -3  239.78   23.97
 -13  -3   3   40.99    6.97
  13  -3  -3   62.84   12.80
  13  -4  -3  174.05   20.14
 -13  -4   3  183.34   13.86
 -13  -5   3    3.65    4.11
  13  -5  -3   -7.97    8.79
 -13  -6   3   19.83    5.83
  13  -6  -3   19.58    9.03
  13  -7  -3   36.35   10.67
 -13   8  -3  185.40   15.59
  13  -8  -3  204.89   20.76
  13  -9  -3    7.34    8.09
 -13   9  -3    3.54    4.97
 -13  10  -3   50.64    9.21
 -13  11  -3    1.28    5.10
 -14   1   3  189.82   14.93
 -14   0   3   73.04    9.47
 -14  -1   3  176.12   13.94
   0   0  -4 1150.87   38.21
   0   0   4 1133.58   37.27
   0   0  -4 1171.01   35.45
   0   0   4 1156.58   35.69
   0   0  -4 1113.04   37.43
   0   1  -4 1558.10   46.94
   0   1   4 1465.41   45.00
   0  -1   4 1533.81   46.97
   0  -1  -4 1578.74   44.36
   0   1  -4 1510.27   43.56
   0   1  -4 1420.53   46.53
   0   1   4 1511.20   44.48
   0  -1   4 1524.92   44.80
   0  -2   4  279.48   14.55
   0   2  -4  307.70   15.84
   0   2   4  278.95   14.53
   0   2  -4  303.75   13.94
   0   2   4  311.04   16.20
   0  -2   4  297.14   16.36
   0   2   4  288.11   14.32
   0  -3   4 1154.45   38.62
   0   3   4 1051.69   33.62
   0   3  -4 1094.92   33.61
   0   3  -4 1100.63   36.22
   0   3   4 1083.82   36.01
   0   3   4 1112.01   35.80
   0   3  -4 1093.83   31.86
   0   3   4 1110.11   31.61
   0   3   4 1069.68   37.01
   0  -3   4 1067.52   34.70
   0  -4   4  233.70   15.38
   0   4   4  260.88   12.29
   0   4  -4  265.74   13.22
   0   4   4  255.54   15.03
   0   4   4  262.44   14.40
   0   4  -4  245.63   12.55
   0   4   4  253.11   12.52
   0  -4   4  252.44   13.13
   0   4   4  252.80   14.27
   0   4  -4  234.93   13.63
   0   5   4   90.88    8.71
   0   5   4  100.28    6.96
   0  -5   4  103.18   10.12
   0   5  -4   93.65    9.35
   0   5  -4  109.61    8.90
   0   5   4  112.51    9.36
   0   5   4  118.10    9.97
   0  -5   4  103.80    7.91
   0   5  -4   98.30   10.30
   0   5   4  109.32    8.71
   0   5  -4  109.56    8.98
   0   6   4 1133.04   41.21
   0   6  -4 1141.42   41.87
   0   6   4 1148.25   32.22
   0   6   4 1120.07   39.00
   0   6   4 1141.33   38.58
   0   6  -4 1196.94   37.29
   0   6   4 1170.74   38.89
   0  -6   4 1129.66   35.00
   0   6  -4 1175.94   39.00
   0   6   4 1160.33   38.47
   0   7   4 1307.36   44.15
   0   7  -4 1318.91   44.56
   0   7   4 1328.26   37.44
   0  -7   4 1344.92   39.04
   0   7  -4 1351.46   47.21
   0   7   4 1282.43   45.86
   0   7  -4 1346.11   41.12
   0   7   4 1376.90   43.85
   0   7   4 1336.55   43.96
   0   7   4 1314.15   34.99
   0   8   4   83.80    6.24
   0   8  -4   87.84   10.22
   0   8  -4   82.98    7.55
   0   8   4   85.74    9.75
   0   8  -4  102.02   10.66
   0   8   4   71.57    8.25
   0   8   4   70.18    9.38
   0   8   4   77.62    4.21
   0   9  -4 2186.49   68.59
   0   9   4 2155.77   67.64
   0   9   4 2183.38   67.15
   0   9  -4 2132.95   68.07
   0  -9   4 2105.00   60.19
   0   9  -4 2150.34   59.81
   0   9   4 2191.25   56.69
   0   9   4 2053.11   63.31
   0  10   4 1624.67   44.89
   0 -10   4 1669.85   55.40
   0  10   4 1664.81   55.23
   0 -10   4 1569.58   48.40
   0  10   4 1681.21   57.72
   0  10  -4 1624.15   57.45
   0  10  -4 1605.33   47.48
   0  10   4 1606.57   51.70
   0 -11   4  232.82   16.75
   0  11   4  221.04   18.25
   0  11  -4  181.81   17.11
   0  11   4  201.07   14.27
   0  11   4  187.78   10.42
   0  11   4  181.27   15.07
   0  11  -4  193.93   11.59
   0 -11  -4  215.50    7.80
   0  12   4  689.35   23.59
   0  12   4  707.77   32.11
   0  12   4  645.29   28.57
   0 -12   4  696.58   31.72
   0 -12  -4  688.09   19.87
   0  12   4  711.12   35.61
   0  12  -4  654.21   35.08
   0  12  -4  659.75   24.71
   0 -13   4    4.77    4.20
   0  13   4   -1.26    4.10
   0 -13  -4    7.56    2.26
   0  13   4    3.34    5.87
   0  13  -4   -1.72    6.68
   0  13   4    4.17    2.59
   0  13  -4    2.99    2.45
   0  13   4    3.90    3.67
   0 -14   4    1.22    4.13
   0  14   4    3.64    6.63
   0  14  -4    5.64    7.07
   0  14  -4    5.93    2.67
   0  14   4    4.03    4.13
   0  14   4    2.79    2.58
   0 -14  -4    3.84    2.17
   0 -15   4  441.01   24.73
   0  15  -4  445.82   31.38
   0  15   4  393.81   29.42
   0  15   4  382.02   17.41
   0 -15  -4  406.52   16.15
   0  15  -4  409.34   17.62
   0  15   4  406.09   22.10
   0  16   4  163.93   13.93
   0  16   4  119.93   18.22
   0  16  -4  171.12   20.39
   0  16  -4  145.74    9.76
   0 -16  -4  153.67    9.58
   0 -16   4  150.49   14.53
   0  16   4  150.29   10.46
   0 -16   4  166.14   12.60
   0  17  -4  101.78    8.09
[truncated: 547,763 more chars]
