# Supplementary material for: Synthesis of Homochiral N‐Heterocyclic Carbene‐Based Nanosheets for Enhanced Asymmetric Catalysis
Source: Adv Sci (Weinh). 2024 Nov 19;12(2):2412592. doi: 10.1002/advs.202412592 (PMC11727139; doi:10.1002/advs.202412592)
Supplement: Supplementary file 2 — Supporting Information [file ADVS-12-2412592-s002.zip › (S)-1-Co.cif]

data_l-co_auto-111
_audit_creation_date               2024-07-03
_audit_creation_method
;
Olex2 1.5
(compiled 2024.02.16 svn.r378c4104 for OlexSys, GUI svn.r6928)
;
_shelxl_version_number             2013-2
_audit_contact_author_address      ?
_audit_contact_author_email        ?
_audit_contact_author_name         ''
_audit_contact_author_phone        ?
_publ_contact_author_id_orcid      ?
_publ_section_references
;
Dolomanov, O.V., Bourhis, L.J., Gildea, R.J, Howard, J.A.K. & Puschmann, H.
 (2009), J. Appl. Cryst. 42, 339-341.

Sheldrick, G.M. (2008). Acta Cryst. A64, 112-122.

Sheldrick, G.M. (2015). Acta Cryst. C71, 3-8.
;
_chemical_name_common              ?
_chemical_name_systematic
;
 ?
;
_chemical_formula_moiety           'C18 H22 Co N4 O8'
_chemical_formula_sum              'C18 H22 Co N4 O8'
_chemical_formula_weight           481.32
_chemical_absolute_configuration   .
_chemical_melting_point            ?
_chemical_oxdiff_formula           'C H  N Co'
loop_
  _atom_type_symbol
  _atom_type_description
  _atom_type_scat_dispersion_real
  _atom_type_scat_dispersion_imag
  _atom_type_scat_source
 'C' 'C' 0.0033 0.0016 'International Tables Vol C Tables 4.2.6.8 and 6.1.1.4'
 'H' 'H' 0.0000 0.0000 'International Tables Vol C Tables 4.2.6.8 and 6.1.1.4'
 'Co' 'Co' 0.3494 0.9721 'International Tables Vol C Tables 4.2.6.8 and 6.1.1.4'
 'N' 'N' 0.0061 0.0033 'International Tables Vol C Tables 4.2.6.8 and 6.1.1.4'
 'O' 'O' 0.0106 0.0060 'International Tables Vol C Tables 4.2.6.8 and 6.1.1.4'

_shelx_space_group_comment
;
The symmetry employed for this shelxl refinement is uniquely defined
by the following loop, which should always be used as a source of
symmetry information in preference to the above space-group names.
They are only intended as comments.
;
_space_group_crystal_system        'orthorhombic'
_space_group_IT_number             19
_space_group_name_H-M_alt          'P 21 21 21'
_space_group_name_Hall             'P 2ac 2ab'
loop_
  _space_group_symop_operation_xyz
 'x, y, z'
 '-x+1/2, -y, z+1/2'
 'x+1/2, -y+1/2, -z'
 '-x, y+1/2, -z+1/2'

_cell_length_a                     9.8613(3)
_cell_length_b                     9.9033(3)
_cell_length_c                     21.6822(10)
_cell_angle_alpha                  90
_cell_angle_beta                   90
_cell_angle_gamma                  90
_cell_volume                       2117.47(13)
_cell_formula_units_Z              4
_cell_measurement_reflns_used      8529
_cell_measurement_temperature      100.00(10)
_cell_measurement_theta_max        30.4730
_cell_measurement_theta_min        2.2470
_shelx_estimated_absorpt_T_max     0.919
_shelx_estimated_absorpt_T_min     0.881
_exptl_absorpt_coefficient_mu      0.863
_exptl_absorpt_correction_T_max    1.00000
_exptl_absorpt_correction_T_min    0.11639
_exptl_absorpt_correction_type     multi-scan
_exptl_absorpt_process_details
;
CrysAlisPro 1.171.41.115a (Rigaku Oxford Diffraction, 2021)
Empirical absorption correction using spherical harmonics,
implemented in SCALE3 ABSPACK scaling algorithm.
;
_exptl_crystal_colour              'clear light violet'
_exptl_crystal_colour_lustre       clear
_exptl_crystal_colour_modifier     light
_exptl_crystal_colour_primary      violet
_exptl_crystal_density_diffrn      1.510
_exptl_crystal_density_meas        ?
_exptl_crystal_density_method      ?
_exptl_crystal_description         block
_exptl_crystal_F_000               996
_exptl_crystal_size_max            0.15
_exptl_crystal_size_mid            0.12
_exptl_crystal_size_min            0.1
_exptl_special_details
;
 ?
;
_exptl_transmission_factor_max     ?
_exptl_transmission_factor_min     ?
_diffrn_reflns_av_R_equivalents    0.0434
_diffrn_reflns_av_unetI/netI       0.0277
_diffrn_reflns_Laue_measured_fraction_full  0.997
_diffrn_reflns_Laue_measured_fraction_max  0.997
_diffrn_reflns_limit_h_max         11
_diffrn_reflns_limit_h_min         -11
_diffrn_reflns_limit_k_max         11
_diffrn_reflns_limit_k_min         -11
_diffrn_reflns_limit_l_max         26
_diffrn_reflns_limit_l_min         -26
_diffrn_reflns_number              24403
_diffrn_reflns_point_group_measured_fraction_full  0.998
_diffrn_reflns_point_group_measured_fraction_max  0.998
_diffrn_reflns_theta_full          25.242
_diffrn_reflns_theta_max           25.496
_diffrn_reflns_theta_min           2.261
_diffrn_ambient_environment        N~2~
_diffrn_ambient_temperature        100.00(10)
_diffrn_detector                   'Hybrid Pixel Array Detector'
_diffrn_detector_area_resol_mean   10.0000
_diffrn_detector_type              HyPix
_diffrn_measured_fraction_theta_full  0.997
_diffrn_measured_fraction_theta_max  0.997
_diffrn_measurement_details
;
List of Runs (angles in degrees, time in seconds):

  # Type    Start    End  Width  t~exp~   \w     \q     \k     \f   Frames
--------------------------------------------------------------------------
  1  \w    -10.00  31.00   0.50    2.40    --    6.35 -99.00-180.00   82
  2  \w    -17.00  10.00   0.50    2.40    --   -5.41 -99.00-180.00   54
  3  \w    -20.00  68.00   0.50    2.40    --   -5.41  38.00 -90.00  176
  4  \w    -17.00  51.00   0.50    2.40    --    6.35  77.00 -30.00  136
  5  \w    -13.00  62.00   0.50    2.40    --   -5.41  38.00  30.00  150
  6  \w    -78.00   4.00   0.50    2.40    --   -5.41 -38.00  90.00  164
  7  \w    -18.00   7.00   0.50    2.40    --   -5.49 -99.00-150.00   50
;
_diffrn_measurement_device         'four-circle diffractometer'
_diffrn_measurement_device_type    Mo
_diffrn_measurement_method         '\w scans'
_diffrn_orient_matrix_type        
 'CrysAlisPro convention (1999,Acta A55,543-557)'
_diffrn_orient_matrix_UB_11        -0.0347888000
_diffrn_orient_matrix_UB_12        0.0288233000
_diffrn_orient_matrix_UB_13        0.0254332000
_diffrn_orient_matrix_UB_21        0.0223798000
_diffrn_orient_matrix_UB_22        -0.0538164000
_diffrn_orient_matrix_UB_23        0.0190442000
_diffrn_orient_matrix_UB_31        0.0588526000
_diffrn_orient_matrix_UB_32        0.0374735000
_diffrn_orient_matrix_UB_33        0.0077522000
_diffrn_radiation_monochromator    mirror
_diffrn_radiation_probe            x-ray
_diffrn_radiation_type             'Mo K\a'
_diffrn_radiation_wavelength       0.71073
_diffrn_source                     'micro-focus sealed X-ray tube'
_diffrn_source_type                'Mova (Mo) X-ray Source'
_reflns_Friedel_coverage           0.747
_reflns_Friedel_fraction_full      1.000
_reflns_Friedel_fraction_max       1.000
_reflns_number_gt                  3053
_reflns_number_total               3921
_reflns_odcompleteness_completeness  99.92
_reflns_odcompleteness_iscentric   1
_reflns_odcompleteness_theta       26.32
_reflns_special_details
;
 Reflections were merged by SHELXL according to the crystal
 class for the calculation of statistics and refinement.
 
 _reflns_Friedel_fraction is defined as the number of unique
 Friedel pairs measured divided by the number that would be
 possible theoretically, ignoring centric projections and
 systematic absences.
;
_reflns_threshold_expression       'I > 2\s(I)'
_computing_cell_refinement         'CrysAlisPro 1.171.41.115a (Rigaku OD, 2021)'
_computing_data_collection         'CrysAlisPro 1.171.41.115a (Rigaku OD, 2021)'
_computing_data_reduction          'CrysAlisPro 1.171.41.115a (Rigaku OD, 2021)'
_computing_molecular_graphics      'Olex2 1.5 (Dolomanov et al., 2009)'
_computing_publication_material    'Olex2 1.5 (Dolomanov et al., 2009)'
_computing_structure_refinement    'SHELXL 2013/2 (Sheldrick, 2015)'
_computing_structure_solution      'SHELXS  (Sheldrick, 2008)'
_refine_diff_density_max           1.441
_refine_diff_density_min           -0.619
_refine_diff_density_rms           0.102
_refine_ls_abs_structure_details
;
 Flack x determined using 1172 quotients [(I+)-(I-)]/[(I+)+(I-)]
 (Parsons and Flack (2004), Acta Cryst. A60, s61).
;
_refine_ls_abs_structure_Flack     0.008(9)
_refine_ls_extinction_coef         .
_refine_ls_extinction_method       none
_refine_ls_goodness_of_fit_ref     1.029
_refine_ls_hydrogen_treatment      constr
_refine_ls_matrix_type             full
_refine_ls_number_parameters       313
_refine_ls_number_reflns           3921
_refine_ls_number_restraints       86
_refine_ls_R_factor_all            0.1024
_refine_ls_R_factor_gt             0.0855
_refine_ls_restrained_S_all        1.099
_refine_ls_shift/su_max            0.000
_refine_ls_shift/su_mean           0.000
_refine_ls_structure_factor_coef   Fsqd
_refine_ls_weighting_details
;
 w=1/[\s^2^(Fo^2^)+(0.1709P)^2^+3.3750P]
 where P=(Fo^2^+2Fc^2^)/3
;
_refine_ls_weighting_scheme        calc
_refine_ls_wR_factor_gt            0.2430
_refine_ls_wR_factor_ref           0.2610
_refine_special_details
;
 ?
;
_olex2_refinement_description
;
1. Fixed Uiso
 At 1.2 times of:
  All C(H) groups
 At 1.5 times of:
  All C(H,H,H) groups
2. Restrained distances
 C2-C16 = C2-C4
 1.5 with sigma of 0.01
 C5-C1 = C12-C1 = C6-C10 = C7-C6 = C15-C9 = C13-C9
 1.5 with sigma of 0.01
 O5-C4 = O7-C4
 1.25 with sigma of 0.01
 O2-C5 = O8-C5
 1.25 with sigma of 0.01
 O8A-C5 = O8-C5
 1.25 with sigma of 0.02
 O7A_$1-O3
 3.2 with sigma of 0.01
 O5-O7
 2.3 with sigma of 0.04
 O7-C4 \\sim O7A-C4
 with sigma of 0.01
 O5A-C4 \\sim O5-C4
 with sigma of 0.01
 Co-O8A \\sim Co-O8
 with sigma of 0.01
3. Rigid bond restraints
 C12, C1
 with sigma for 1-2 distances of 0.01 and sigma for 1-3 distances of 0.01
4. Uiso/Uaniso restraints and constraints
O7 \\sim O7A: within 2A with sigma of 0.01 and sigma for terminal atoms of 0.02
within 2A
O5A \\sim O5: within 2A with sigma of 0.01 and sigma for terminal atoms of 0.02
within 2A
O2: within 2A with sigma of 0.01 and sigma for terminal atoms of 0.02 within 2A
O8: within 2A with sigma of 0.01 and sigma for terminal atoms of 0.02 within 2A
C12 \\sim C1: within 2A with sigma of 0.01 and sigma for terminal atoms of 0.01
within 2A
C4 \\sim O5: within 2A with sigma of 0.01 and sigma for terminal atoms of 0.02
within 2A
O2 \\sim O8: within 2A with sigma of 0.01 and sigma for terminal atoms of 0.01
within 2A
C5 \\sim O8: within 2A with sigma of 0.01 and sigma for terminal atoms of 0.01
within 2A
C5 \\sim O2: within 2A with sigma of 0.01 and sigma for terminal atoms of 0.01
within 2A
O8A \\sim O8: within 2A with sigma of 0.01 and sigma for terminal atoms of 0.01
within 2A
Uanis(C12) \\sim Ueq, Uanis(C1) \\sim Ueq: with sigma of 0.01 and sigma for
terminal atoms of 0.02
Uanis(O7) \\sim Ueq: with sigma of 0.01 and sigma for terminal atoms of 0.02
Uanis(C4) \\sim Ueq: with sigma of 0.01 and sigma for terminal atoms of 0.02
5. Others
 Sof(O5A)=Sof(O7A)=1-FVAR(1)
 Sof(O5)=Sof(O7)=FVAR(1)
 Sof(O8A)=1-FVAR(2)
 Sof(O8)=FVAR(2)
6.a Ternary CH refined with riding coordinates:
 C1(H1), C2(H2), C6(H6), C9(H9)
6.b Aromatic/amide H refined with riding coordinates:
 C3(H3), C8(H8), C11(H11), C14(H14), C17(H17), C19(H19)
6.c Idealised Me refined as rotating group:
 C10(H10A,H10B,H10C), C12(H12A,H12B,H12C), C13(H13A,H13B,H13C), C16(H16A,H16B,
 H16C)
;
_atom_sites_solution_hydrogens     geom
_atom_sites_solution_primary       direct
_atom_sites_solution_secondary     ?
loop_
  _atom_site_label
  _atom_site_type_symbol
  _atom_site_fract_x
  _atom_site_fract_y
  _atom_site_fract_z
  _atom_site_U_iso_or_equiv
  _atom_site_adp_type
  _atom_site_occupancy
  _atom_site_site_symmetry_order
  _atom_site_calc_flag
  _atom_site_refinement_flags_posn
  _atom_site_refinement_flags_adp
  _atom_site_refinement_flags_occupancy
  _atom_site_disorder_assembly
  _atom_site_disorder_group
 Co Co 0.19706(14) 0.71671(13) 0.17605(9) 0.0747(6) Uani 1 1 d D . . . .
 O1 O 0.1217(8) 1.6883(7) 0.3131(5) 0.086(3) Uani 1 1 d . . . . .
 O2 O -0.0782(16) 0.7009(12) 0.1126(7) 0.130(4) Uani 1 1 d D U . A 1
 O3 O 0.2750(10) 1.6142(8) 0.2478(5) 0.089(3) Uani 1 1 d D . . . .
 O4 O 0.1124(8) 0.8980(7) 0.1763(5) 0.086(3) Uani 1 1 d . . . . .
 O5 O -0.749(2) 0.736(3) 0.0305(10) 0.122(8) Uani 0.47(2) 1 d D U P B 1
 O6 O 0.3180(7) 0.9359(7) 0.2112(4) 0.0635(18) Uani 1 1 d . . . . .
 O7 O -0.665(3) 0.675(3) 0.1182(6) 0.073(6) Uani 0.47(2) 1 d D U P B 1
 O8 O 0.0542(17) 0.5751(15) 0.1768(8) 0.099(5) Uani 0.58(2) 1 d D U P A 1
 N1 N -0.2390(13) 0.4812(8) 0.1045(5) 0.080(3) Uani 1 1 d . . . . .
 N2 N 0.2519(7) 1.2109(8) 0.2244(4) 0.055(2) Uani 1 1 d . . . . .
 N3 N -0.4308(15) 0.5703(10) 0.0740(5) 0.079(3) Uani 1 1 d . . . . .
 N4 N 0.2693(8) 1.3639(8) 0.2947(4) 0.0548(19) Uani 1 1 d . . . . .
 C1 C -0.0964(19) 0.4668(16) 0.1122(9) 0.117(5) Uani 1 1 d D U . . .
 H1 H -0.0824 0.3989 0.1457 0.141 Uiso 1 1 calc R U . . .
 C2 C -0.5197(17) 0.6443(15) 0.0345(7) 0.106(6) Uani 1 1 d D . . . .
 H2 H -0.4666 0.7144 0.0117 0.128 Uiso 1 1 calc R U . . .
 C3 C 0.1831(9) 1.3007(8) 0.2573(5) 0.051(2) Uani 1 1 d . . . . .
 H3 H 0.0884 1.3170 0.2547 0.062 Uiso 1 1 calc R U . . .
 C4 C -0.6432(16) 0.7101(15) 0.0643(6) 0.122(6) Uani 1 1 d D U . . .
 C5 C -0.0214(15) 0.5993(11) 0.1329(7) 0.090(4) Uani 1 1 d D U . . .
 C6 C 0.1904(9) 1.1259(9) 0.1758(5) 0.065(3) Uani 1 1 d D . . . .
 H6 H 0.0909 1.1450 0.1743 0.077 Uiso 1 1 calc R U . . .
 C7 C 0.2103(9) 0.9765(9) 0.1906(5) 0.059(3) Uani 1 1 d D . . . .
 C8 C -0.453(2) 0.4891(15) 0.1221(8) 0.130(8) Uani 1 1 d . . . . .
 H8 H -0.5392 0.4722 0.1399 0.156 Uiso 1 1 calc R U . . .
 C9 C 0.2304(10) 1.4782(10) 0.3339(5) 0.068(3) Uani 1 1 d D . . . .
 H9 H 0.1442 1.4540 0.3556 0.082 Uiso 1 1 calc R U . . .
 C10 C 0.2496(14) 1.1556(13) 0.1138(6) 0.087(4) Uani 1 1 d D . . . .
 H10A H 0.2371 1.2515 0.1042 0.131 Uiso 1 1 calc R U . . .
 H10B H 0.2038 1.1007 0.0825 0.131 Uiso 1 1 calc R U . . .
 H10C H 0.3466 1.1342 0.1141 0.131 Uiso 1 1 calc R U . . .
 C11 C -0.299(2) 0.5650(10) 0.0638(6) 0.089(5) Uani 1 1 d . . . . .
 H11 H -0.2534 0.6134 0.0323 0.107 Uiso 1 1 calc R U . . .
 C12 C -0.0438(16) 0.4043(15) 0.0536(9) 0.116(5) Uani 1 1 d D U . . .
 H12A H -0.0961 0.3226 0.0442 0.174 Uiso 1 1 calc R U . . .
 H12B H 0.0520 0.3805 0.0588 0.174 Uiso 1 1 calc R U . . .
 H12C H -0.0531 0.4689 0.0196 0.174 Uiso 1 1 calc R U . . .
 C13 C 0.3376(16) 1.5045(19) 0.3823(7) 0.102(5) Uani 1 1 d D . . . .
 H13A H 0.3482 1.4242 0.4082 0.153 Uiso 1 1 calc R U . . .
 H13B H 0.3102 1.5813 0.4079 0.153 Uiso 1 1 calc R U . . .
 H13C H 0.4241 1.5250 0.3620 0.153 Uiso 1 1 calc R U . . .
 C14 C 0.3860(10) 1.2181(13) 0.2416(6) 0.071(3) Uani 1 1 d . . . . .
 H14 H 0.4578 1.1646 0.2256 0.085 Uiso 1 1 calc R U . . .
 C15 C 0.2043(10) 1.6033(9) 0.2957(5) 0.065(3) Uani 1 1 d D . . . .
 C16 C -0.582(2) 0.549(2) -0.0108(9) 0.133(7) Uani 1 1 d D . . . .
 H16A H -0.5107 0.5045 -0.0348 0.200 Uiso 1 1 calc R U . . .
 H16B H -0.6425 0.5985 -0.0386 0.200 Uiso 1 1 calc R U . . .
 H16C H -0.6346 0.4800 0.0115 0.200 Uiso 1 1 calc R U . . .
 C17 C 0.3973(9) 1.3132(12) 0.2845(6) 0.065(3) Uani 1 1 d . . . . .
 H17 H 0.4785 1.3410 0.3044 0.078 Uiso 1 1 calc R U . . .
 C19 C -0.338(2) 0.4360(12) 0.1411(6) 0.099(6) Uani 1 1 d . . . . .
 H19 H -0.3277 0.3761 0.1750 0.119 Uiso 1 1 calc R U . . .
 O5A O -0.648(2) 0.8436(14) 0.0613(9) 0.104(7) Uani 0.53(2) 1 d D U P B 2
 O7A O -0.630(2) 0.707(3) 0.1179(6) 0.085(5) Uani 0.53(2) 1 d D U P B 2
 O8A O 0.100(2) 0.576(3) 0.1257(14) 0.126(7) Uani 0.42(2) 1 d D U P A 2

loop_
  _atom_site_aniso_label
  _atom_site_aniso_U_11
  _atom_site_aniso_U_22
  _atom_site_aniso_U_33
  _atom_site_aniso_U_23
  _atom_site_aniso_U_13
  _atom_site_aniso_U_12
 Co 0.0415(7) 0.0305(7) 0.1520(16) 0.0000(8) -0.0039(8) 0.0082(6)
 O1 0.057(4) 0.048(4) 0.152(8) -0.039(5) 0.041(5) -0.018(3)
 O2 0.140(9) 0.083(7) 0.165(9) -0.007(7) -0.027(8) 0.009(7)
 O3 0.080(6) 0.054(4) 0.134(7) 0.020(5) 0.049(5) 0.025(4)
 O4 0.047(4) 0.037(3) 0.175(9) -0.012(5) -0.029(5) 0.010(3)
 O5 0.117(14) 0.138(15) 0.110(13) 0.073(12) 0.009(11) 0.039(13)
 O6 0.039(3) 0.040(3) 0.111(5) -0.007(3) -0.006(4) 0.010(3)
 O7 0.060(11) 0.053(10) 0.106(8) -0.026(7) -0.009(7) -0.002(8)
 O8 0.110(10) 0.059(7) 0.128(11) -0.015(9) -0.025(9) 0.026(7)
 N1 0.118(9) 0.025(4) 0.097(7) 0.006(4) -0.054(6) -0.018(5)
 N2 0.023(3) 0.030(3) 0.112(6) -0.006(4) -0.002(4) 0.003(3)
 N3 0.112(9) 0.051(5) 0.075(6) 0.017(5) 0.014(6) 0.020(6)
 N4 0.038(4) 0.040(4) 0.087(5) -0.003(4) 0.007(4) -0.010(3)
 C1 0.111(9) 0.073(7) 0.168(10) 0.027(7) -0.027(8) -0.014(7)
 C2 0.144(15) 0.077(9) 0.098(10) 0.040(9) 0.029(10) 0.047(10)
 C3 0.031(4) 0.030(4) 0.093(6) 0.010(4) -0.001(4) -0.006(4)
 C4 0.142(11) 0.107(9) 0.117(9) 0.060(8) 0.012(8) 0.041(8)
 C5 0.116(9) 0.047(5) 0.108(8) 0.001(5) -0.019(7) 0.047(6)
 C6 0.032(4) 0.043(5) 0.118(9) -0.013(5) -0.018(6) 0.012(4)
 C7 0.036(4) 0.041(5) 0.100(7) -0.014(5) -0.007(5) 0.004(4)
 C8 0.21(2) 0.064(9) 0.114(11) 0.052(9) 0.072(13) 0.076(12)
 C9 0.058(6) 0.050(6) 0.097(8) -0.018(5) 0.025(5) -0.019(5)
 C10 0.086(9) 0.052(6) 0.124(11) -0.004(7) -0.034(8) 0.004(6)
 C11 0.143(14) 0.035(5) 0.089(8) 0.026(5) -0.048(9) -0.030(7)
 C12 0.081(8) 0.051(6) 0.216(12) 0.011(8) -0.026(9) -0.002(6)
 C13 0.099(11) 0.097(12) 0.110(10) -0.016(9) -0.005(9) -0.023(9)
 C14 0.030(4) 0.061(6) 0.122(9) -0.014(7) -0.003(5) 0.002(5)
 C15 0.041(5) 0.042(5) 0.111(8) -0.017(5) 0.018(5) -0.008(4)
 C16 0.134(18) 0.155(19) 0.111(12) 0.024(14) 0.009(12) 0.036(17)
 C17 0.022(4) 0.070(7) 0.104(8) -0.002(6) -0.006(5) -0.010(4)
 C19 0.185(19) 0.034(5) 0.078(8) 0.012(5) 0.009(10) 0.022(9)
 O5A 0.141(17) 0.047(8) 0.126(14) 0.043(9) 0.013(11) 0.044(9)
 O7A 0.044(10) 0.061(11) 0.149(10) -0.045(8) -0.029(7) -0.016(8)
 O8A 0.129(14) 0.096(12) 0.153(15) 0.003(13) -0.024(14) 0.029(12)

_geom_special_details
;
 All esds (except the esd in the dihedral angle between two l.s. planes)
 are estimated using the full covariance matrix.  The cell esds are taken
 into account individually in the estimation of esds in distances, angles
 and torsion angles; correlations between esds in cell parameters are only
 used when they are defined by crystal symmetry.  An approximate (isotropic)
 treatment of cell esds is used for estimating esds involving l.s. planes.
;
loop_
  _geom_bond_atom_site_label_1
  _geom_bond_atom_site_label_2
  _geom_bond_distance
  _geom_bond_site_symmetry_2
  _geom_bond_publ_flag
 Co O3 2.010(10) 1_545 ?
 Co O4 1.980(7) . ?
 Co O7 1.90(2) 1_655 ?
 Co O8 1.988(17) . ?
 Co O7A 2.13(2) 1_655 ?
 Co O8A 2.011(19) . ?
 O1 C15 1.231(12) . ?
 O2 C5 1.233(11) . ?
 O3 Co 2.010(10) 1_565 ?
 O3 C15 1.255(13) . ?
 O4 C7 1.278(12) . ?
 O5 C4 1.300(11) . ?
 O6 C7 1.220(12) . ?
 O7 Co 1.90(2) 1_455 ?
 O7 C4 1.239(12) . ?
 O8 C5 1.232(11) . ?
 N1 C1 1.42(2) . ?
 N1 C11 1.348(14) . ?
 N1 C19 1.34(2) . ?
 N2 C3 1.327(12) . ?
 N2 C6 1.478(13) . ?
 N2 C14 1.375(12) . ?
 N3 C2 1.429(18) . ?
 N3 C8 1.334(17) . ?
 N3 C11 1.32(2) . ?
 N4 C3 1.331(12) . ?
 N4 C9 1.467(13) . ?
 N4 C17 1.376(12) . ?
 C1 H1 1.0000 . ?
 C1 C5 1.572(12) . ?
 C1 C12 1.506(13) . ?
 C2 H2 1.0000 . ?
 C2 C4 1.525(12) . ?
 C2 C16 1.498(13) . ?
 C3 H3 0.9500 . ?
 C4 O5A 1.324(14) . ?
 C4 O7A 1.170(15) . ?
 C5 O8A 1.23(2) . ?
 C6 H6 1.0000 . ?
 C6 C7 1.527(10) . ?
 C6 C10 1.494(12) . ?
 C8 H8 0.9500 . ?
 C8 C19 1.31(3) . ?
 C9 H9 1.0000 . ?
 C9 C13 1.512(12) . ?
 C9 C15 1.512(11) . ?
 C10 H10A 0.9800 . ?
 C10 H10B 0.9800 . ?
 C10 H10C 0.9800 . ?
 C11 H11 0.9500 . ?
 C12 H12A 0.9800 . ?
 C12 H12B 0.9800 . ?
 C12 H12C 0.9800 . ?
 C13 H13A 0.9800 . ?
 C13 H13B 0.9800 . ?
 C13 H13C 0.9800 . ?
 C14 H14 0.9500 . ?
 C14 C17 1.329(17) . ?
 C16 H16A 0.9800 . ?
 C16 H16B 0.9800 . ?
 C16 H16C 0.9800 . ?
 C17 H17 0.9500 . ?
 C19 H19 0.9500 . ?
 O7A Co 2.13(2) 1_455 ?

loop_
  _geom_angle_atom_site_label_1
  _geom_angle_atom_site_label_2
  _geom_angle_atom_site_label_3
  _geom_angle
  _geom_angle_site_symmetry_1
  _geom_angle_site_symmetry_3
  _geom_angle_publ_flag
 O3 Co O7A 97.3(6) 1_545 1_655 ?
 O3 Co O8A 104.5(10) 1_545 . ?
 O4 Co O3 128.1(4) . 1_545 ?
 O4 Co O8 109.9(5) . . ?
 O4 Co O7A 112.5(8) . 1_655 ?
 O4 Co O8A 115.4(8) . . ?
 O7 Co O3 97.3(7) 1_655 1_545 ?
 O7 Co O4 120.1(8) 1_655 . ?
 O7 Co O8 111.1(9) 1_655 . ?
 O8 Co O3 84.7(5) . 1_545 ?
 O8A Co O7A 91.5(10) . 1_655 ?
 C15 O3 Co 118.1(8) . 1_565 ?
 C7 O4 Co 103.5(6) . . ?
 C4 O7 Co 133(2) . 1_455 ?
 C5 O8 Co 106.5(12) . . ?
 C11 N1 C1 125.1(14) . . ?
 C19 N1 C1 128.3(13) . . ?
 C19 N1 C11 105.7(14) . . ?
 C3 N2 C6 123.7(7) . . ?
 C3 N2 C14 108.1(9) . . ?
 C14 N2 C6 128.1(8) . . ?
 C8 N3 C2 132.6(16) . . ?
 C11 N3 C2 121.6(11) . . ?
 C11 N3 C8 105.6(14) . . ?
 C3 N4 C9 123.3(8) . . ?
 C3 N4 C17 108.4(9) . . ?
 C17 N4 C9 128.0(8) . . ?
 N1 C1 H1 106.8 . . ?
 N1 C1 C5 114.5(13) . . ?
 N1 C1 C12 106.4(13) . . ?
 C5 C1 H1 106.8 . . ?
 C12 C1 H1 106.8 . . ?
 C12 C1 C5 115.0(14) . . ?
 N3 C2 H2 109.4 . . ?
 N3 C2 C4 117.0(12) . . ?
 N3 C2 C16 108.7(13) . . ?
 C4 C2 H2 109.4 . . ?
 C16 C2 H2 109.4 . . ?
 C16 C2 C4 102.7(16) . . ?
 N2 C3 N4 108.5(8) . . ?
 N2 C3 H3 125.8 . . ?
 N4 C3 H3 125.8 . . ?
 O5 C4 C2 119.0(17) . . ?
 O7 C4 O5 116.6(18) . . ?
 O7 C4 C2 114.8(17) . . ?
 O5A C4 C2 115.8(15) . . ?
 O7A C4 C2 108.5(18) . . ?
 O7A C4 O5A 94.8(19) . . ?
 O2 C5 C1 111.4(12) . . ?
 O8 C5 O2 135.2(14) . . ?
 O8 C5 C1 110.0(13) . . ?
 O8A C5 C1 105.4(14) . . ?
 N2 C6 H6 108.5 . . ?
 N2 C6 C7 110.5(8) . . ?
 N2 C6 C10 111.6(9) . . ?
 C7 C6 H6 108.5 . . ?
 C10 C6 H6 108.5 . . ?
 C10 C6 C7 109.3(9) . . ?
 O4 C7 C6 116.2(8) . . ?
 O6 C7 O4 123.1(9) . . ?
 O6 C7 C6 120.5(8) . . ?
 N3 C8 H8 124.9 . . ?
 C19 C8 N3 110.2(17) . . ?
 C19 C8 H8 124.9 . . ?
 N4 C9 H9 108.0 . . ?
 N4 C9 C13 110.6(10) . . ?
 N4 C9 C15 111.0(9) . . ?
 C13 C9 H9 108.0 . . ?
 C13 C9 C15 111.0(10) . . ?
 C15 C9 H9 108.0 . . ?
 C6 C10 H10A 109.5 . . ?
 C6 C10 H10B 109.5 . . ?
 C6 C10 H10C 109.5 . . ?
 H10A C10 H10B 109.5 . . ?
 H10A C10 H10C 109.5 . . ?
 H10B C10 H10C 109.5 . . ?
 N1 C11 H11 124.8 . . ?
 N3 C11 N1 110.5(13) . . ?
 N3 C11 H11 124.8 . . ?
 C1 C12 H12A 109.5 . . ?
 C1 C12 H12B 109.5 . . ?
 C1 C12 H12C 109.5 . . ?
 H12A C12 H12B 109.5 . . ?
 H12A C12 H12C 109.5 . . ?
 H12B C12 H12C 109.5 . . ?
 C9 C13 H13A 109.5 . . ?
 C9 C13 H13B 109.5 . . ?
 C9 C13 H13C 109.5 . . ?
 H13A C13 H13B 109.5 . . ?
 H13A C13 H13C 109.5 . . ?
 H13B C13 H13C 109.5 . . ?
 N2 C14 H14 126.0 . . ?
 C17 C14 N2 107.9(10) . . ?
 C17 C14 H14 126.0 . . ?
 O1 C15 O3 124.3(10) . . ?
 O1 C15 C9 120.3(10) . . ?
 O3 C15 C9 115.4(9) . . ?
 C2 C16 H16A 109.5 . . ?
 C2 C16 H16B 109.5 . . ?
 C2 C16 H16C 109.5 . . ?
 H16A C16 H16B 109.5 . . ?
 H16A C16 H16C 109.5 . . ?
 H16B C16 H16C 109.5 . . ?
 N4 C17 H17 126.4 . . ?
 C14 C17 N4 107.1(9) . . ?
 C14 C17 H17 126.4 . . ?
 N1 C19 H19 126.0 . . ?
 C8 C19 N1 108.0(12) . . ?
 C8 C19 H19 126.0 . . ?
 C4 O7A Co 119.7(16) . 1_455 ?
 C5 O8A Co 105.3(14) . . ?

loop_
  _geom_torsion_atom_site_label_1
  _geom_torsion_atom_site_label_2
  _geom_torsion_atom_site_label_3
  _geom_torsion_atom_site_label_4
  _geom_torsion
  _geom_torsion_site_symmetry_1
  _geom_torsion_site_symmetry_2
  _geom_torsion_site_symmetry_3
  _geom_torsion_site_symmetry_4
  _geom_torsion_publ_flag
 Co O3 C15 O1 -30.9(15) 1_565 . . . ?
 Co O3 C15 C9 151.6(7) 1_565 . . . ?
 Co O4 C7 O6 -13.4(15) . . . . ?
 Co O4 C7 C6 161.9(8) . . . . ?
 Co O7 C4 O5 -31(4) 1_455 . . . ?
 Co O7 C4 C2 -177.5(18) 1_455 . . . ?
 Co O7 C4 O5A 51(3) 1_455 . . . ?
 Co O7 C4 O7A 105(7) 1_455 . . . ?
 Co O8 C5 O2 -47(3) . . . . ?
 Co O8 C5 C1 156.0(12) . . . . ?
 Co O8 C5 O8A 59.9(12) . . . . ?
 O2 C5 O8A Co 68(2) . . . . ?
 O5 C4 O7A Co 9(4) . . . 1_455 ?
 O7 C4 O7A Co -46(5) . . . 1_455 ?
 O8 C5 O8A Co -58.2(12) . . . . ?
 N1 C1 C5 O2 -31(2) . . . . ?
 N1 C1 C5 O8 131.4(17) . . . . ?
 N1 C1 C5 O8A -167(2) . . . . ?
 N2 C6 C7 O4 143.4(10) . . . . ?
 N2 C6 C7 O6 -41.1(14) . . . . ?
 N2 C14 C17 N4 0.9(14) . . . . ?
 N3 C2 C4 O5 -155.9(18) . . . . ?
 N3 C2 C4 O7 -11(3) . . . . ?
 N3 C2 C4 O5A 117.3(18) . . . . ?
 N3 C2 C4 O7A 12(2) . . . . ?
 N3 C8 C19 N1 -1.0(19) . . . . ?
 N4 C9 C15 O1 150.1(10) . . . . ?
 N4 C9 C15 O3 -32.3(13) . . . . ?
 C1 N1 C11 N3 -170.6(13) . . . . ?
 C1 N1 C19 C8 170.3(14) . . . . ?
 C1 C5 O8A Co -162.5(13) . . . . ?
 C2 N3 C8 C19 175.5(15) . . . . ?
 C2 N3 C11 N1 -175.4(11) . . . . ?
 C2 C4 O7A Co -156.7(14) . . . 1_455 ?
 C3 N2 C6 C7 -121.6(10) . . . . ?
 C3 N2 C6 C10 116.7(10) . . . . ?
 C3 N2 C14 C17 -0.5(14) . . . . ?
 C3 N4 C9 C13 165.3(10) . . . . ?
 C3 N4 C9 C15 -71.0(11) . . . . ?
 C3 N4 C17 C14 -1.0(12) . . . . ?
 C6 N2 C3 N4 -177.1(9) . . . . ?
 C6 N2 C14 C17 176.3(10) . . . . ?
 C8 N3 C2 C4 39(3) . . . . ?
 C8 N3 C2 C16 -77(2) . . . . ?
 C8 N3 C11 N1 0.4(17) . . . . ?
 C9 N4 C3 N2 174.4(8) . . . . ?
 C9 N4 C17 C14 -174.3(10) . . . . ?
 C10 C6 C7 O4 -93.5(12) . . . . ?
 C10 C6 C7 O6 82.0(13) . . . . ?
 C11 N1 C1 C5 61(2) . . . . ?
 C11 N1 C1 C12 -66.9(16) . . . . ?
 C11 N1 C19 C8 1.2(15) . . . . ?
 C11 N3 C2 C4 -147.0(14) . . . . ?
 C11 N3 C2 C16 97.3(18) . . . . ?
 C11 N3 C8 C19 0.3(19) . . . . ?
 C12 C1 C5 O2 92.5(19) . . . . ?
 C12 C1 C5 O8 -104.9(19) . . . . ?
 C12 C1 C5 O8A -44(2) . . . . ?
 C13 C9 C15 O1 -86.5(14) . . . . ?
 C13 C9 C15 O3 91.1(13) . . . . ?
 C14 N2 C3 N4 -0.1(12) . . . . ?
 C14 N2 C6 C7 62.1(14) . . . . ?
 C14 N2 C6 C10 -59.7(15) . . . . ?
 C16 C2 C4 O5 -37(2) . . . . ?
 C16 C2 C4 O7 108(2) . . . . ?
 C16 C2 C4 O5A -123.8(17) . . . . ?
 C16 C2 C4 O7A 131.1(18) . . . . ?
 C17 N4 C3 N2 0.7(11) . . . . ?
 C17 N4 C9 C13 -22.3(15) . . . . ?
 C17 N4 C9 C15 101.4(12) . . . . ?
 C19 N1 C1 C5 -105.9(15) . . . . ?
 C19 N1 C1 C12 125.9(14) . . . . ?
 C19 N1 C11 N3 -1.0(14) . . . . ?
 O5A C4 O7A Co 84(2) . . . 1_455 ?

_shelx_res_file
;
TITL L-CO_auto-111 in P212121 #19
CELL 0.71073 9.8613 9.9033 21.6822 90 90 90
ZERR 4 0.0003 0.0003 0.001 0 0 0
LATT -1
SYMM 0.5-X,-Y,0.5+Z
SYMM 0.5+X,0.5-Y,-Z
SYMM -X,0.5+Y,0.5-Z
SFAC C H Co N O
UNIT 72 88 4 16 32
EQIV $1 1+X,1+Y,+Z
DANG 2.3 O5 O7
DFIX 1.5 0.01 C2 C16 C2 C4
DFIX 1.5 0.01 C5 C1 C12 C1 C6 C10 C7 C6 C15 C9 C13 C9
DFIX 1.25 0.01 O5 C4 O7 C4
SADI 0.01 O7 C4 O7A C4
SADI 0.01 O5A C4 O5 C4
SIMU 0.01 0.02 2 O7 O7A
SIMU 0.01 0.02 2 O5A O5
DFIX 1.25 0.01 O2 C5 O8 C5
SIMU 0.01 0.02 2 O2
SIMU 0.01 0.02 2 O8
ISOR 0.01 0.02 C12 C1
ISOR 0.01 0.02 O7
SIMU 0.01 0.01 2 C12 C1
DELU C12 C1
SIMU 0.01 0.02 2 C4 O5
ISOR 0.01 0.02 C4
SIMU 0.01 0.01 2 O2 O8
SIMU 0.01 0.01 2 C5 O8
SIMU 0.01 0.01 2 C5 O2
SADI 0.01 Co O8A Co O8
DFIX 1.25 O8A C5 O8 C5
SIMU 0.01 0.01 2 O8A O8
DFIX 3.2 0.01 O7A_$1 O3

L.S. 20
PLAN  50
SIZE 0.1 0.12 0.15
TEMP -173
CONF
FREE O7 C2
FREE Co C7
FREE O5 O7
fmap 2 53
acta
MORE -1
BOND $H
OMIT -3 51
OMIT 0 0 8
OMIT 0 3 2
OMIT 1 0 2
OMIT 1 2 0
OMIT 3 4 0
REM <olex2.extras>
REM <HklSrc "%.\\L-CO_auto-111.hkl">
REM </olex2.extras>

WGHT    0.170900    3.375000
FVAR       0.49574   0.47060   0.57525
CO    3    0.197057    0.716709    0.176051    11.00000    0.04150    0.03053 =
         0.15199   -0.00001   -0.00386    0.00825
O1    5    0.121730    1.688280    0.313142    11.00000    0.05679    0.04753 =
         0.15235   -0.03942    0.04133   -0.01765
PART 1
O2    5   -0.078237    0.700905    0.112604    11.00000    0.14024    0.08346 =
         0.16506   -0.00723   -0.02749    0.00919
PART 0
O3    5    0.274997    1.614167    0.247779    11.00000    0.07972    0.05402 =
         0.13422    0.02046    0.04899    0.02497
O4    5    0.112403    0.897989    0.176259    11.00000    0.04703    0.03709 =
         0.17538   -0.01208   -0.02932    0.00958
PART 1
O5    5   -0.748833    0.735980    0.030474    21.00000    0.11717    0.13795 =
         0.10957    0.07296    0.00894    0.03877
PART 0
O6    5    0.318005    0.935911    0.211182    11.00000    0.03922    0.04035 =
         0.11080   -0.00660   -0.00553    0.00994
PART 1
O7    5   -0.665046    0.674996    0.118231    21.00000    0.05988    0.05334 =
         0.10644   -0.02613   -0.00920   -0.00209
O8    5    0.054159    0.575055    0.176791    31.00000    0.11041    0.05913 =
         0.12790   -0.01497   -0.02450    0.02579
PART 0
N1    4   -0.238958    0.481151    0.104451    11.00000    0.11836    0.02506 =
         0.09745    0.00596   -0.05391   -0.01752
N2    4    0.251916    1.210856    0.224371    11.00000    0.02303    0.02951 =
         0.11176   -0.00559   -0.00243    0.00251
N3    4   -0.430773    0.570301    0.074024    11.00000    0.11249    0.05101 =
         0.07494    0.01704    0.01425    0.01973
N4    4    0.269330    1.363942    0.294707    11.00000    0.03767    0.04006 =
         0.08672   -0.00279    0.00708   -0.00977
C1    1   -0.096411    0.466806    0.112183    11.00000    0.11076    0.07269 =
         0.16849    0.02716   -0.02707   -0.01396
AFIX  13
H1    2   -0.082437    0.398850    0.145700    11.00000   -1.20000
AFIX   0
C2    1   -0.519680    0.644348    0.034486    11.00000    0.14438    0.07721 =
         0.09776    0.04018    0.02899    0.04711
AFIX  13
H2    2   -0.466578    0.714404    0.011683    11.00000   -1.20000
AFIX   0
C3    1    0.183138    1.300651    0.257324    11.00000    0.03130    0.02986 =
         0.09283    0.01016   -0.00087   -0.00601
AFIX  43
H3    2    0.088390    1.317004    0.254682    11.00000   -1.20000
AFIX   0
C4    1   -0.643159    0.710144    0.064321    11.00000    0.14246    0.10749 =
         0.11693    0.06046    0.01157    0.04131
C5    1   -0.021383    0.599307    0.132925    11.00000    0.11562    0.04662 =
         0.10801    0.00090   -0.01869    0.04714
C6    1    0.190434    1.125854    0.175806    11.00000    0.03210    0.04315 =
         0.11830   -0.01329   -0.01836    0.01204
AFIX  13
H6    2    0.090926    1.145036    0.174336    11.00000   -1.20000
AFIX   0
C7    1    0.210339    0.976455    0.190586    11.00000    0.03592    0.04130 =
         0.09999   -0.01429   -0.00704    0.00396
C8    1   -0.452940    0.489149    0.122074    11.00000    0.21145    0.06408 =
         0.11412    0.05235    0.07185    0.07555
AFIX  43
H8    2   -0.539230    0.472194    0.139949    11.00000   -1.20000
AFIX   0
C9    1    0.230370    1.478231    0.333907    11.00000    0.05821    0.04984 =
         0.09709   -0.01810    0.02545   -0.01864
AFIX  13
H9    2    0.144235    1.453988    0.355583    11.00000   -1.20000
AFIX   0
C10   1    0.249603    1.155648    0.113833    11.00000    0.08605    0.05162 =
         0.12401   -0.00383   -0.03364    0.00425
AFIX 137
H10A  2    0.237141    1.251549    0.104235    11.00000   -1.50000
H10B  2    0.203847    1.100699    0.082530    11.00000   -1.50000
H10C  2    0.346626    1.134237    0.114092    11.00000   -1.50000
AFIX   0
C11   1   -0.299300    0.564990    0.063849    11.00000    0.14288    0.03526 =
         0.08934    0.02649   -0.04849   -0.03035
AFIX  43
H11   2   -0.253361    0.613425    0.032325    11.00000   -1.20000
AFIX   0
C12   1   -0.043829    0.404254    0.053571    11.00000    0.08089    0.05141 =
         0.21557    0.01149   -0.02646   -0.00187
AFIX 137
H12A  2   -0.096115    0.322649    0.044184    11.00000   -1.50000
H12B  2    0.051967    0.380521    0.058780    11.00000   -1.50000
H12C  2   -0.053117    0.468883    0.019606    11.00000   -1.50000
AFIX   0
C13   1    0.337636    1.504467    0.382265    11.00000    0.09857    0.09724 =
         0.10968   -0.01560   -0.00510   -0.02303
AFIX 137
H13A  2    0.348182    1.424167    0.408239    11.00000   -1.50000
H13B  2    0.310194    1.581272    0.407887    11.00000   -1.50000
H13C  2    0.424062    1.524970    0.362013    11.00000   -1.50000
AFIX   0
C14   1    0.385978    1.218114    0.241550    11.00000    0.03000    0.06067 =
         0.12247   -0.01431   -0.00273    0.00169
AFIX  43
H14   2    0.457779    1.164594    0.225558    11.00000   -1.20000
AFIX   0
C15   1    0.204251    1.603276    0.295663    11.00000    0.04134    0.04189 =
         0.11051   -0.01741    0.01836   -0.00821
C16   1   -0.582309    0.548557   -0.010765    11.00000    0.13396    0.15524 =
         0.11100    0.02406    0.00859    0.03580
AFIX 137
H16A  2   -0.510726    0.504549   -0.034826    11.00000   -1.50000
H16B  2   -0.642531    0.598467   -0.038569    11.00000   -1.50000
H16C  2   -0.634641    0.479988    0.011495    11.00000   -1.50000
AFIX   0
C17   1    0.397314    1.313231    0.284476    11.00000    0.02235    0.06983 =
         0.10359   -0.00225   -0.00610   -0.01012
AFIX  43
H17   2    0.478499    1.341004    0.304362    11.00000   -1.20000
AFIX   0
C19   1   -0.338278    0.436043    0.141124    11.00000    0.18544    0.03359 =
         0.07842    0.01235    0.00925    0.02226
AFIX  43
H19   2   -0.327712    0.376117    0.174998    11.00000   -1.20000
AFIX   0
PART 2
O5A   5   -0.648281    0.843568    0.061292   -21.00000    0.14072    0.04698 =
         0.12556    0.04323    0.01282    0.04381
O7A   5   -0.629618    0.706507    0.117896   -21.00000    0.04439    0.06107 =
         0.14884   -0.04526   -0.02900   -0.01638
O8A   5    0.100292    0.575945    0.125721   -31.00000    0.12897    0.09649 =
         0.15252    0.00251   -0.02445    0.02938
HKLF 4

REM  L-CO_auto-111 in P212121 #19
REM R1 =  0.0855 for    3053 Fo > 4sig(Fo)  and  0.1024 for all    3921 data
REM    313 parameters refined using     86 restraints

END

WGHT      0.1709      3.3756

REM Highest difference peak  1.441,  deepest hole -0.619,  1-sigma level  0.102
Q1    1   0.1747  0.4629  0.1107  11.00000  0.05    1.44
Q2    1   0.0595  0.5034  0.1136  11.00000  0.05    0.76
Q3    1   0.0328  0.6377  0.1372  11.00000  0.05    0.64
Q4    1  -0.0591  0.4019  0.0864  11.00000  0.05    0.51
Q5    1  -0.5783  0.7371  0.0746  11.00000  0.05    0.47
Q6    1   0.2116  1.6034  0.2210  11.00000  0.05    0.43
Q7    1  -0.0400  0.3782  0.0136  11.00000  0.05    0.42
Q8    1  -0.7176  0.6616  0.1234  11.00000  0.05    0.42
Q9    1  -0.6589  0.6750  0.1383  11.00000  0.05    0.41
Q10   1  -0.5466  0.3585  0.0175  11.00000  0.05    0.40
Q11   1   0.2971  1.6379  0.2372  11.00000  0.05    0.38
Q12   1  -0.2423  0.5615  0.0242  11.00000  0.05    0.37
Q13   1   0.1814  1.0973  0.1080  11.00000  0.05    0.33
Q14   1  -0.4821  0.4669  0.1165  11.00000  0.05    0.33
Q15   1  -0.5759  0.4207 -0.0131  11.00000  0.05    0.31
Q16   1  -0.6419  0.3333  0.0388  11.00000  0.05    0.30
Q17   1   0.1559  0.9190  0.1237  11.00000  0.05    0.30
Q18   1   0.1756  0.9716  0.1027  11.00000  0.05    0.30
Q19   1  -0.3760  0.5267  0.1305  11.00000  0.05    0.29
Q20   1  -0.6415  0.4777  0.1164  11.00000  0.05    0.27
Q21   1   0.1575  1.4485  0.2406  11.00000  0.05    0.26
Q22   1  -0.1292  0.4444  0.1107  11.00000  0.05    0.26
Q23   1  -0.5576  0.8419  0.0574  11.00000  0.05    0.26
Q24   1   0.1790  1.3558  0.0960  11.00000  0.05    0.25
Q25   1  -0.8432  0.7371  0.0794  11.00000  0.05    0.24
Q26   1  -0.4557  0.5862  0.1640  11.00000  0.05    0.24
Q27   1  -0.2640  0.4253  0.1401  11.00000  0.05    0.24
Q28   1  -0.6947  0.8877  0.0506  11.00000  0.05    0.24
Q29   1   0.2400  1.7363  0.3200  11.00000  0.05    0.23
Q30   1   0.0441  0.9330  0.1131  11.00000  0.05    0.23
Q31   1  -0.4800  0.3855  0.0016  11.00000  0.05    0.23
Q32   1  -0.5825  0.4403  0.0982  11.00000  0.05    0.23
Q33   1  -0.2792  0.4807  0.1750  11.00000  0.05    0.23
Q34   1  -0.4530  0.4347 -0.0231  11.00000  0.05    0.23
Q35   1  -0.5146  0.6444 -0.0412  11.00000  0.05    0.23
Q36   1  -0.3398  0.5667  0.0564  11.00000  0.05    0.23
Q37   1  -0.4301  0.3658  0.0186  11.00000  0.05    0.23
Q38   1  -0.8416  0.8622  0.0804  11.00000  0.05    0.22
Q39   1  -0.3867  0.3628  0.0207  11.00000  0.05    0.22
Q40   1   0.5707  1.2402  0.2072  11.00000  0.05    0.22
Q41   1   0.2126  1.5551  0.4195  11.00000  0.05    0.22
Q42   1   0.6040  1.2174  0.2147  11.00000  0.05    0.21
Q43   1  -0.2793  0.5383  0.0810  11.00000  0.05    0.21
Q44   1   0.2526  0.7358  0.1537  11.00000  0.05    0.21
Q45   1  -0.1775  0.4603  0.0828  11.00000  0.05    0.21
Q46   1   0.1152  1.5612  0.3054  11.00000  0.05    0.21
Q47   1  -0.6546  0.5385  0.0241  11.00000  0.05    0.21
Q48   1   0.2326  1.2584  0.2181  11.00000  0.05    0.21
Q49   1   0.3703  1.2302  0.0862  11.00000  0.05    0.20
Q50   1   0.1936  1.5200  0.3565  11.00000  0.05    0.20
;
_shelx_res_checksum                20449
_shelx_hkl_file
;
   0   0  -3    0.63    0.69
   0   0  -4 1689.36   56.69
   0   0  -5   -0.86    1.26
   0   0  -6  262.77    9.43
   0   0   6  252.06    9.37
   0   0  -7    0.28    1.30
   0   0   7   -0.62    1.39
   0   0  -7   -0.18    0.73
   0   0   8  170.04    6.86
   0   0  -8  173.67    6.15
   0   0  -8  179.83    7.00
   0   0  -9    2.30    1.70
   0   0  -9    2.73    0.87
   0   0  -9    4.42    0.91
   0   0   9    2.24    1.76
   0   0 -10  190.52    6.70
   0   0  10  173.48    7.57
   0   0 -10  186.79    6.70
   0   0 -11    4.43    1.94
   0   0 -11    0.68    0.87
   0   0 -11    3.16    0.93
   0   0  11   -0.14    1.85
   0   0 -12    8.70    2.12
   0   0 -12    6.39    0.97
   0   0 -12    6.53    0.98
   0   0  12    6.97    2.00
   0   0 -13    0.69    2.01
   0   0 -13    0.80    0.88
   0   0  13   -0.96    1.87
   0   0  14  201.09    8.32
   0   0 -14  190.19    6.92
   0   0 -14  216.45    8.62
   0   0 -15    1.39    2.55
   0   0  15    2.59    2.46
   0   0 -15    1.93    0.98
   0   0  16  123.14    6.40
   0   0 -16  130.92    6.53
   0   0  17    6.53    2.82
   0   0 -17    1.11    2.60
   0   0  18    5.77    3.10
   0   0 -18    4.20    2.95
   0   0  19   -0.93    2.94
   0   0 -19    0.25    2.94
   0   0  20   13.76    4.09
   0   0  20   13.04    3.51
   0   0 -20   11.09    3.44
   0   0  21   -3.09    3.55
   0   0 -21    0.81    3.48
   0   0  21    1.76    3.51
   0   0 -22   10.78    3.72
   0   0  22   12.70    4.04
   0   0  22   12.09    3.73
   0   0 -23    3.23    3.68
   0   0  23   -0.68    4.06
   0   0  23    4.94    3.64
   0   0 -24   -5.16    3.89
   0   0  24    3.44    3.80
   0   0  24   -0.36    4.12
   0   0  25  -12.82    8.00
   0   0  25    0.59    4.00
   0   0 -25    3.45    3.91
   0   0  25   -3.75    4.66
   0   0  26   -1.86    4.05
   0   0  26   -0.78    4.72
   0   0 -26   -1.28    4.02
   0   0  27   -0.82    5.15
   0   0 -27    3.61    4.34
   0   0 -28    2.01    4.47
   0   1   0    0.28    0.50
   0   1   1 4061.52  139.26
   0  -1  -1 4230.52  139.27
   0  -1   1 4232.90  139.21
   0  -1   1 4281.00  139.20
   0   1   1 4133.67  139.21
   0  -1  -1 4110.41  139.20
   0  -1  -2  814.16   26.40
   0   1   2  769.86   26.41
   0  -1   2  802.04   26.43
   0   1  -2  820.51   26.44
   0  -1  -3 1213.01   40.95
   0   1  -3 1220.47   41.05
   0   1   4 5851.85  198.56
   0   1  -4 6023.63  198.87
   0  -1  -4 6060.30  198.77
   0   1  -4 5968.88  198.49
   0   1   5  517.77   17.80
   0   1  -5  523.26   18.11
   0  -1  -5  506.14   17.76
   0  -1  -5  515.29   18.00
   0   1  -5  532.12   17.70
   0   1   6 2779.98   93.33
   0   1  -6 2725.91   93.63
   0  -1   6 2834.57   92.93
   0  -1  -6 2745.87   93.29
   0  -1  -6 2764.63   93.50
   0   1  -6 2780.46   93.19
   0  -1   7    3.49    0.71
   0   1  -7    1.44    1.57
   0  -1   7    4.02    0.67
   0  -1  -7    2.58    1.57
   0   1   7   -0.08    1.25
   0  -1  -7    1.96    1.16
   0  -1   8  146.08    6.61
   0   1  -8  167.61    6.77
   0   1   8  157.98    6.34
   0  -1   8  162.92    5.67
   0  -1  -8  161.57    6.58
   0  -1  -8  169.59    6.37
   0  -1   9  557.23   20.28
   0  -1  -9  565.58   20.18
   0  -1  -9  570.23   19.96
   0   1   9  565.39   19.97
   0   1  -9  588.49   20.38
   0   1 -10   22.69    2.50
   0  -1 -10   23.44    2.23
   0   1  10   23.09    2.28
   0  -1  10   22.50    2.50
   0  -1 -11   59.17    3.28
   0   1  11   50.68    3.21
   0   1 -11   54.58    3.57
   0  -1  11   49.83    3.54
   0  -1 -12   30.90    2.65
   0   1 -12   37.34    3.17
   0   1  12   37.02    2.83
   0  -1  12   33.81    3.08
   0   1 -13   17.23    2.75
   0  -1 -13   18.78    2.45
   0   1  13   21.37    2.41
   0  -1  13   22.94    2.78
   0   1 -14    1.88    2.41
   0  -1 -14    2.77    2.13
   0  -1  14    2.32    2.50
   0   1  14    1.24    1.98
   0  -1 -15    1.75    2.18
   0   1 -15    3.79    2.73
   0   1  15    2.33    2.37
   0  -1  15   -0.41    2.52
   0  -1 -15    1.92    1.50
   0  -1 -16    4.86    2.49
   0   1 -16    0.94    2.80
   0  -1  16    1.29    2.66
   0   1  16    3.55    2.53
   0  -1 -16    4.86    1.52
   0  -1 -17    8.46    1.49
   0   1 -17   12.01    3.34
   0  -1 -17    8.52    2.75
   0   1  17   10.76    2.81
   0  -1  17   10.89    3.00
   0  -1 -17    6.33    1.49
   0  -1 -18   17.71    1.69
   0  -1 -18   18.48    3.21
   0   1 -18   10.77    3.44
   0  -1  18   13.28    3.30
   0   1  18    8.45    3.01
   0  -1 -18   14.13    1.64
   0  -1 -19    2.98    1.35
   0  -1 -19    3.76    2.97
   0   1 -19    2.47    3.25
   0  -1  19    4.73    3.27
   0   1  19    5.15    3.02
   0   1  20    5.39    3.78
   0  -1 -20    5.43    1.30
   0   1 -20    5.73    3.54
   0  -1 -20    4.63    3.08
   0   1 -20    6.26    3.07
   0   1  20    3.85    3.14
   0  -1  20    1.31    3.30
   0  -1  21    6.14    3.77
   0   1  21   -0.63    3.82
   0   1  21   16.41    8.84
   0  -1 -21    3.12    0.93
   0  -1 -21    2.17    2.94
   0   1 -21    7.13    3.66
   0   1 -21    5.62    3.11
   0  -1  21    5.73    3.51
   0   1  21    6.87    3.33
   0  -1  22    2.58    3.97
   0  -1 -22    0.50    3.05
   0   1 -22   -0.31    3.54
   0   1  22   -0.66    3.98
   0   1  22    2.46    3.33
   0  -1  22   -1.99    3.67
   0   1 -22   -1.80    3.01
   0   1 -23    3.26    3.17
   0  -1 -23    0.26    3.25
   0   1 -23    4.79    3.98
   0   1  23    8.00    4.37
   0  -1  23    1.36    4.05
   0  -1  23    0.59    3.83
   0   1  23    3.06    3.50
   0   1 -24   -2.71    3.32
   0   1 -24   -1.65    4.06
   0   1  24   12.78    4.66
   0   1  24    4.19    8.19
   0  -1  24    3.57    4.18
   0  -1  24    1.23    4.03
   0   1  24   -0.53    3.69
   0   1 -25    2.98    3.41
   0  -1  25    2.25    4.56
   0   1  25   -6.24    7.20
   0   1  25    5.27    4.03
   0   1 -25    0.34    4.12
   0  -1  25    2.56    4.28
   0   1  25    5.72    4.57
   0   1  26    4.33    4.14
   0  -1  26   -2.74    4.79
   0   1 -26    4.62    4.54
   0   1  26   10.78    5.07
   0   1 -27    3.63    4.61
   0   1  27    0.60    4.28
   0   1  27    3.34    5.00
   0  -1  27    1.63    4.97
   0   1 -28   -0.37    4.64
   0   1 -29    6.82    5.09
   0   2   0   19.40    1.88
   0  -2   0   20.84    1.65
   0  -2  -1 1523.37   49.12
   0  -2   1 1494.63   48.86
   0   2   1 1335.68   48.64
   0  -2  -1 1503.94   48.69
   0   2   1 1456.55   48.94
   0   2  -1 1450.69   48.91
   0  -2  -2 2312.25   76.65
   0   2   2 2047.89   76.61
   0  -2  -2 2317.96   76.55
   0   2   2 2290.86   76.56
   0   2   2 2236.55   76.20
   0  -2  -2 2358.75   76.21
   0  -2   2 2305.95   76.56
   0  -2   2 2325.13   76.52
   0  -2  -3  229.54    8.09
   0   2   3  198.72    7.88
   0  -2  -3  219.59    7.95
   0   2   3  215.59    7.45
   0  -2   3  217.70    7.94
   0   2  -3  180.84    7.79
   0  -2   3  205.14    7.88
   0  -2  -4 1583.07   44.00
   0   2   4 1509.63   43.49
   0  -2   4 1573.07   44.12
   0   2  -4 1562.14   44.10
   0  -2  -5  230.00    8.36
   0   2  -5  223.38    8.51
   0  -2   5  216.01    7.92
   0   2   6   42.20    2.15
   0  -2  -6   36.79    2.53
   0   2  -6   42.15    2.76
   0  -2   6   42.45    2.12
   0   2   7   17.85    1.55
   0   2  -7   16.95    2.20
   0  -2  -7   18.39    2.05
   0  -2  -8  406.72   14.16
   0   2  -8  417.92   13.66
   0   2  -8  411.48   14.43
   0   2   8  412.82   13.76
   0  -2  -9   44.62    3.08
   0   2  -9   44.23    2.42
   0  -2   9   42.94    2.05
   0   2  -9   40.40    3.16
   0   2   9   42.98    2.60
   0   2  10   68.17    3.53
   0   2 -10   77.64    4.32
   0   2  10   62.82   12.48
   0  -2 -10   68.45    3.91
   0  -2  10   69.37    2.89
   0  -2  10   65.92    4.15
   0   2 -10   69.40    3.34
   0  -2  11   82.11    3.18
   0   2 -11   76.32    3.68
   0   2  11   74.85    3.88
   0   2 -11   83.82    4.64
   0  -2 -11   83.98    4.42
   0  -2  11   78.91    3.16
   0  -2  11   78.14    4.54
   0  -2 -12   95.51    4.97
   0   2  12   85.93    4.44
   0   2 -12  100.11    5.31
   0  -2  12  108.06    5.28
   0  -2  12   94.30    3.62
   0   2 -12   95.84    4.30
   0   2 -13   85.85    5.06
   0   2  13   82.26    4.31
   0  -2  13   83.43    4.98
   0  -2 -13   92.22    4.90
   0   2 -13   83.81    4.13
   0   2 -14  104.61    4.94
   0  -2  14  116.14    5.92
   0   2 -14  107.00    5.98
   0   2  14  105.84    5.20
   0   2 -15   98.14    4.78
   0   2 -15   93.88    5.78
   0   2  15   98.08    5.02
   0  -2  15  101.57    5.73
   0   2 -16    3.10    3.10
   0  -2  16    0.47    2.77
   0   2  16   -1.14    2.14
   0   2 -16    3.48    2.17
   0   2 -17   17.44    3.44
   0   2 -17   19.71    2.70
   0   2  17   17.14    2.82
   0  -2  17   17.38    3.55
   0   2 -18   -5.18    3.36
   0   2 -18   -0.45    2.31
   0  -2  18    0.52    3.19
   0   2  18    2.58    2.54
   0   2  18    5.86    5.52
   0   2  19   16.50    4.04
   0   2  19    9.72    5.58
   0   2 -19   13.42    2.83
   0   2 -19   14.16    3.75
   0  -2  19    4.91    3.73
   0   2  19   14.80    3.10
   0   2  20    1.03    2.85
   0   2  20    4.44    3.80
   0   2 -20    0.33    2.54
   0   2 -20    0.31    3.67
   0  -2  20    3.13    3.59
   0  -2 -20    2.34    1.87
   0  -2  21   15.74    4.05
   0  -2 -21    7.90    1.87
   0  -2  21   16.97    4.14
   0   2  21   18.37    4.24
   0   2 -21    9.53    2.93
   0   2 -21    7.54    3.94
   0   2  21    9.66    3.39
   0  -2 -21    7.65    1.89
   0  -2  22    2.16    3.91
   0  -2 -22    1.52    1.64
   0  -2  22    2.31    3.81
   0   2  22    5.61    4.26
   0   2  22    6.30    5.71
   0   2 -22    3.51    2.84
   0   2 -22    1.02    3.81
   0   2  22    4.85    3.35
   0  -2 -22    1.57    1.65
   0  -2 -23   -1.64    1.47
   0  -2  23    4.50    4.03
   0   2  23    2.57    4.32
   0   2  23   -5.66    6.54
   0   2 -23    0.36    2.85
   0   2 -23   -2.80    4.16
   0  -2  23    5.44    4.07
   0   2  23    2.64    3.37
   0   2  24    0.77    4.55
   0   2  24   14.69    6.88
   0   2 -24    1.08    4.25
   0  -2  24    2.16    4.33
   0   2  24   -2.74    3.55
   0   2 -24    0.38    3.03
   0  -2  25   -3.01    4.52
   0   2 -25   -0.74    4.24
   0   2  25    1.29    3.63
   0   2  25    4.82    4.89
   0  -2  26   -3.91    4.77
   0   2  26   11.73    5.35
   0   2  26   -1.88    3.76
   0   2 -26   -0.76    4.58
   0   2 -27   -0.39    4.71
   0   2 -28    1.20    4.99
   0   2 -29   -4.93    5.49
   0  -3   0   -0.55    1.28
   0   3   0   -0.72    1.42
   0   3   0   -0.11    1.53
   0   3   0    1.08    1.20
   0   3  -1   97.29    4.09
   0   3   1   93.47    3.91
   0  -3   1   95.27    4.14
   0  -3  -1   97.57    4.60
   0   3   1   90.78    4.32
   0   3  -1   96.10    4.33
   0  -3  -1   89.85    3.91
   0  -3  -2   29.70    2.61
   0  -3   2   27.42    2.19
   0   3   2   26.12    1.80
   0  -3  -2   29.01    1.89
   0   3   2   25.85    2.29
   0  -3  -3  255.49    9.09
   0  -3  -3  244.71    9.68
   0  -3  -3  256.37    9.59
   0  -3   3  251.15    9.57
   0   3   3  249.11    9.06
   0  -3   3  266.65    9.67
   0  -3   3  255.33    9.53
   0   3   3  243.62    9.59
   0  -3   4    6.64    1.87
   0  -3  -4    6.54    1.93
   0  -3   4    6.45    1.85
   0   3   4    7.07    1.31
   0   3   4    6.63    1.85
   0  -3  -4    5.06    1.93
   0  -3  -5  261.61    9.11
   0  -3   5  254.44    9.18
   0  -3   5  260.53    9.22
   0   3   5  239.37    8.39
   0   3  -6   55.75    3.54
   0  -3   6   59.60    3.68
   0  -3   6   59.05    3.67
   0  -3  -6   63.12    3.58
   0   3   6   57.77    2.88
   0  -3   7  378.17   13.14
   0   3  -7  366.45   13.90
   0  -3  -7  361.00   13.65
   0  -3   8 1106.07   37.54
   0   3  -8 1108.11   38.44
   0  -3  -8 1089.25   38.11
   0   3   8 1111.91   37.58
   0   3  -9  112.88    5.63
   0   3   9  108.65    4.71
   0  -3  -9  100.75    5.19
   0   3 -10  126.09    6.22
   0  -3 -10  122.18    5.85
   0   3  10  119.27    5.19
   0   3  11  159.07    6.79
   0   3 -11  182.22    7.95
   0   3  11  190.79    8.45
   0  -3 -11  175.27    7.50
   0  -3  11  172.29    6.46
   0   3 -12   71.85    4.72
   0   3  12   82.06    3.84
   0  -3  12   65.05    4.64
   0   3  12   74.31    5.41
   0  -3 -12   77.98    4.43
   0  -3  12   71.86    3.26
   0   3  13   99.95    4.79
   0   3 -13  106.67    5.93
   0   3  13  107.75    6.52
   0  -3  13   96.90    5.71
   0  -3  13  104.32    4.17
   0  -3 -13  102.83    5.45
   0  -3 -14    2.32    2.56
   0   3 -14    3.54    2.79
   0   3  14    8.15    4.23
   0  -3  14    1.90    2.87
   0  -3  14    0.99    1.22
   0   3  14    2.78    1.94
   0  -3  14    2.68    1.16
   0   3  15   51.63    3.47
   0   3 -15   67.36    4.90
   0   3  15   56.05    5.51
   0  -3 -15   56.85    4.28
   0  -3  15   51.89    2.50
   0  -3  15   55.14    4.69
   0   3  16    1.84    2.14
   0   3 -16    3.65    3.27
   0  -3  16   -1.57    3.08
   0  -3 -16   -0.43    2.73
   0   3 -17    4.99    3.34
   0   3  17    4.88    4.45
   0  -3  17    3.29    3.31
   0   3  17   -0.32    2.34
   0   3  18    3.46    3.66
   0   3 -18    2.78    3.41
   0   3  18    6.89    4.53
   0  -3  18    5.44    3.73
   0   3  18    4.27    2.52
   0   3  19    1.99    3.87
   0   3  19    2.88    2.80
   0  -3  19    1.79    3.67
   0   3 -19    2.91    3.61
   0   3 -20    0.68    3.82
   0   3  20    3.47    4.23
   0  -3  20    6.81    4.04
   0   3  20    1.52    2.70
   0   3  21   -0.70    4.49
   0   3 -21   -2.12    4.19
   0   3  21    0.36    4.16
   0  -3  21   -1.60    4.17
   0   3  21    1.00    2.86
   0  -3  22    5.45    4.13
   0   3  22    2.66    4.50
   0   3  22    3.47    4.55
   0   3 -22    4.02    4.40
   0  -3  22    2.32    3.98
   0   3  22    4.04    3.09
   0  -3  23    0.36    4.28
   0   3  23   11.24    4.69
   0   3  23    3.17    4.63
   0  -3 -23   -0.97    2.10
   0   3  23    1.35    3.23
   0   3 -23    3.42    4.41
   0   3  24   -2.07    4.82
   0  -3  24    0.37    4.36
   0   3  24    1.17    3.37
   0   3 -24   -2.35    4.60
   0   3  25   -2.59    5.01
   0  -3  25    3.47    4.61
   0   3  25    1.45    3.52
   0   3 -25    3.21    4.62
   0   3  26   -0.90    5.33
   0  -3  26    1.20    5.03
   0   3 -26    0.41    4.95
   0   3  26   -1.00    3.70
   0   3 -27    3.76    5.27
   0   3 -28   -2.13    5.25
   0   4   0  113.25    4.89
   0  -4   0  113.67    4.91
   0   4   0  106.98    5.01
   0   4   0  106.18    5.22
   0  -4   1 3441.14  114.55
   0   4  -1 3423.16  114.51
   0   4   1 3448.38  114.35
   0  -4  -1 3429.58  114.38
   0  -4  -1 3486.67  115.05
   0   4  -1 3334.66  114.67
   0   4  -1 3327.25  114.75
   0   4   1 3384.49  114.81
   0  -4   2   11.23    1.99
   0   4   2   13.90    1.69
   0  -4  -2   13.70    2.70
   0   4  -2    7.71    2.01
   0  -4   2    9.49    2.08
   0   4   2   11.98    2.20
   0  -4  -2   12.63    1.82
   0  -4  -3   52.94    3.65
   0   4   3   45.69    2.73
   0  -4   3   47.88    3.24
   0   4   3   51.13    3.40
   0  -4   3   51.85    3.26
   0  -4  -3   43.75    2.73
   0  -4  -4  497.66   17.78
   0   4   4  504.12   18.59
   0  -4   4  497.98   18.37
   0  -4  -4  531.33   18.61
   0  -4  -4  520.65   18.67
   0   4   4  507.68   17.77
   0  -4   4  515.22   18.53
   0  -4   4  517.42   18.49
   0  -4   5 1629.80   55.25
   0   4   5 1570.63   55.42
   0  -4  -5 1671.93   55.46
   0  -4   5 1615.98   55.37
   0  -4   5 1616.60   55.43
   0  -4  -5 1578.11   55.91
   0   4   5 1622.51   54.60
   0  -4  -6   66.53    4.14
   0  -4   6   58.76    4.03
   0  -4   6   68.45    4.27
   0   4   6   65.65    3.25
   0   4   7  214.85    8.13
   0  -4  -7  218.36    8.91
   0  -4   7  222.56    9.18
   0   4  -7  198.73    8.96
   0  -4   7  218.37    9.13
   0  -4   8   20.64    2.89
   0  -4   8   18.31    2.79
   0  -4   8   16.42    1.88
   0  -4  -8   20.00    2.52
   0   4   8   17.97    1.91
   0   4  -8   19.24    2.78
   0   4  -9   26.12    2.98
   0   4   9   26.58    2.25
   0  -4   9   29.06    2.20
   0  -4   9   25.40    3.23
   0  -4  -9   28.96    3.01
   0  -4  10   57.08    4.24
   0   4  10   59.71    4.23
   0   4 -10   47.26    3.90
   0   4  10   49.94    2.93
   0   4  10   48.50    3.00
   0  -4  10   51.36    2.92
   0  -4 -10   47.34    3.58
   0   4  11  218.45    9.21
   0  -4  11  199.07    9.10
   0   4  11  201.86    7.73
   0   4 -11  184.93    8.80
   0  -4 -11  184.46    8.44
   0  -4  12   27.91    3.76
   0   4  12   21.03    2.18
   0  -4 -12   27.05    3.19
   0   4 -12   22.10    3.33
   0   4 -13  124.23    6.81
   0   4  13  121.18    5.40
   0  -4  13  123.45    6.97
   0  -4 -13  113.02    6.20
   0   4  13  131.97    6.96
   0  -4  13  123.99    5.10
   0  -4  13  120.25    6.76
   0   4 -14   62.65    5.16
   0   4  14   67.36    3.87
   0   4  14   82.76    5.48
   0  -4  14   69.16    3.44
   0  -4 -14   70.24    4.75
   0  -4  14   72.61    5.19
   0  -4 -15   34.41    3.76
   0   4 -15   32.39    4.14
   0  -4  15   25.03    3.98
   0   4  15   27.62    2.72
   0   4  15   36.60    4.49
   0  -4  15   29.48    2.24
   0  -4 -16    5.92    3.11
   0   4 -16    2.14    3.50
   0  -4  16    1.48    1.55
   0  -4  16    5.74    3.70
   0   4  16   -1.72    2.18
   0   4  16    8.10    3.59
   0  -4  16    2.30    1.55
   0  -4 -17   11.87    3.53
   0   4  17   14.26    2.62
   0  -4  17   16.31    1.71
   0   4 -17   20.20    4.15
   0  -4  17   13.98    1.68
   0   4  17   14.11    4.23
   0  -4  17   16.73    4.08
   0   4  18   17.79    4.54
   0  -4  18   14.00    4.14
   0  -4 -18   23.12    3.83
   0  -4  18   26.62    4.89
   0   4 -18   22.00    4.39
   0   4  18   22.50    4.46
   0   4  18   16.04    2.83
   0   4  19   -1.45    4.33
   0  -4  19   -1.62    4.00
   0  -4  19    3.15    4.40
   0  -4 -19    7.77    3.52
   0   4 -19    4.15    3.87
   0   4  19    0.61    3.92
   0   4  19   -0.34    2.62
   0  -4  20    6.03    4.35
   0   4 -20    1.45    4.20
   0   4  20    3.19    2.79
   0   4  20    7.18    4.13
   0   4  20    9.86    4.81
   0   4 -21    4.51    4.27
   0   4  21    2.99    2.92
   0   4  21   -0.64    4.05
   0   4  21    4.34    4.72
   0   4 -22    3.53    4.46
   0   4  22    5.75    4.94
   0   4  22    6.27    3.12
   0   4 -23   -1.62    4.66
   0   4  23   -5.13    5.06
   0   4  23    2.90    3.17
   0   4  24   -3.55    5.17
   0   4 -24    7.09    4.96
   0   4  24   -1.31    3.33
   0  -4  24    2.68    4.66
   0   4  25   -2.30    5.74
   0   4  25    0.68    3.50
   0  -4  25    1.59    4.87
   0   4 -25    3.87    5.11
   0   4 -26   -3.08    5.14
   0   4 -27   -5.38    5.61
   0   5   0    1.41    1.75
   0  -5   0    0.13    1.88
   0   5   0    1.81    1.91
   0   5   0    0.88    2.10
   0  -5   0   -2.59    2.34
   0  -5  -1  129.45    6.29
   0  -5  -1  118.03    5.38
   0  -5   1  125.23    5.61
   0   5   1  114.62    5.51
   0   5  -1  125.03    5.73
   0   5  -1  116.17    5.84
   0  -5   1  116.54    5.75
   0   5   1  115.48    5.88
   0   5   1  118.53    5.30
   0   5  -1  118.81    5.48
   0  -5   2  590.48   21.66
   0   5   2  594.11   21.83
   0  -5  -2  599.86   22.06
   0   5  -2  577.37   21.59
   0  -5  -2  609.30   21.18
   0   5   2  603.80   21.11
   0  -5   2  620.05   21.55
   0   5   3  333.97   13.26
   0  -5   3  340.01   13.14
   0   5   3  338.17   12.50
   0  -5   3  348.44   13.09
   0  -5  -3  341.44   13.50
   0  -5  -3  352.69   12.62
   0   5  -3  340.55   13.17
   0  -5  -4  348.06   13.31
   0  -5   4  345.27   13.04
   0   5   4  330.31   12.25
   0   5   4  328.59   13.17
   0  -5   4  356.96   13.08
   0   5  -4  307.34   12.94
   0  -5  -4  345.18   12.32
   0  -5  -5  488.72   17.32
   0  -5  -5  456.28   17.39
   0  -5   5  440.18   16.98
   0   5   5  465.79   17.21
   0  -5   5  442.22   16.93
   0   5   5  466.00   16.21
   0  -5  -5  440.27   16.09
   0  -5  -6   83.54    5.10
   0   5   6   88.23    4.11
   0  -5   6   88.98    5.02
   0  -5   6   79.34    4.95
   0   5   6   77.93    5.15
   0  -5   6   80.69    4.74
   0  -5  -7    8.30    3.42
   0   5   7    7.69    1.78
   0  -5   7    6.62    2.66
   0  -5  -7   11.49    2.88
   0  -5   7   10.78    2.80
   0  -5   7    8.38    2.40
   0  -5   8   31.84    3.50
   0  -5  -8   43.14    3.69
   0  -5   8   36.98    3.75
   0   5   8   36.96    2.66
   0  -5   9  381.09   15.04
   0  -5  -9  366.37   14.69
   0   5   9  371.76   13.83
   0  -5   9  397.75   15.12
   0  -5   9  387.34   13.89
   0  -5 -10  128.00    6.46
   0   5  10  117.13    5.51
   0  -5  10  128.02    5.52
   0  -5  10  124.95    6.79
   0   5 -10  130.93    6.83
   0  -5  10  133.21    6.87
   0  -5 -11  264.80   10.88
   0   5  11  253.56   11.33
   0  -5  11  260.91    9.88
   0   5  11  254.61    9.93
   0   5  11  256.82    9.84
   0  -5  11  259.85   11.37
   0   5 -11  255.42   11.20
   0  -5 -12  294.95   12.22
   0  -5  12  294.11   11.26
   0   5  12  286.59   11.37
   0   5  12  332.86   13.05
   0   5 -12  286.49   12.66
   0  -5  12  317.60   13.01
   0   5  12  307.36   11.28
   0  -5  13   19.81    3.89
   0   5  13   17.88    2.31
   0  -5 -13   20.50    3.48
   0   5  13   16.60    3.87
   0   5  13   20.19    2.77
   0   5 -13   21.10    3.85
   0  -5  14   19.84    4.18
   0  -5 -14   17.32    3.33
   0   5  14   18.49    2.39
   0   5  14   19.71    3.96
   0   5 -14   18.68    3.96
   0   5  14   18.04    2.77
   0  -5 -15   -0.24    3.14
   0  -5  15    4.41    3.82
   0   5 -15    0.95    3.48
   0   5  15    1.86    2.05
   0  -5  15    0.74    1.95
   0   5  15    0.88    3.71
   0   5  15    1.49    2.58
   0  -5  15    3.63    3.72
   0   5 -16   22.89    4.31
   0  -5  16   21.28    2.36
   0  -5  16   22.62    4.43
   0   5  16   19.07    2.60
   0   5  16   17.28    4.26
   0  -5  16   31.28    4.73
   0  -5 -16   20.14    3.72
   0  -5 -17   15.13    3.87
   0   5  17   12.47    4.74
   0  -5  17   11.92    2.08
   0  -5  17   12.72    4.31
   0   5  17    9.54    2.41
   0   5  17   10.83    4.25
   0   5 -17    8.31    3.97
   0  -5  18    1.50    1.78
   0  -5 -18    6.57    3.60
   0   5  18    1.97    4.67
   0   5  18   -1.59    4.14
   0   5  18   -0.15    2.41
   0   5 -18    0.72    3.98
   0  -5  18    0.49    1.75
   0  -5  18   -0.68    4.10
   0  -5  19    2.10    4.32
   0   5  19    2.75    2.56
   0   5  19   -0.32    4.02
   0   5 -19    1.87    4.06
   0   5  19    6.14    4.82
   0  -5  19    1.31    1.64
   0  -5  19    2.51    1.61
   0   5  20   11.50    5.18
   0   5  20   11.61    2.92
   0   5  20    7.30    4.60
   0   5 -20    6.18    4.56
   0   5  21    5.32    5.12
   0   5 -21    0.40    4.37
   0   5  21    7.31    2.87
   0   5  22    3.22    5.27
   0   5 -22    1.24    4.59
   0   5  22    1.83    2.93
   0   5  23    0.95    5.62
   0   5 -23    2.15    5.05
   0   5  23   -0.76    3.07
   0   5 -24   -5.33    5.37
   0   5  24   -0.98    5.74
   0   5 -25    2.28    5.40
   0   5  25   -0.51    6.10
   0   5 -26    0.93    5.45
   0   6   0   59.64    3.67
   0  -6   0   61.01    3.80
   0  -6   0   59.22    4.04
   0   6   0   59.71    3.91
   0   6   0   60.19    4.22
   0   6   1  241.72    9.42
   0  -6  -1  242.33    9.51
   0  -6   1  242.65    9.70
   0  -6  -1  240.12   10.08
   0  -6  -1  229.69   10.35
   0   6   1  230.35    9.69
   0   6  -1  227.84    9.79
   0   6   1  244.11   10.14
   0  -6   1  245.67   10.06
   0   6   2   34.04    2.65
   0  -6  -2   35.67    2.88
   0  -6   2   34.50    3.20
   0  -6  -2   33.31    3.80
   0   6  -2   32.03    3.23
   0   6   2   36.80    3.10
   0  -6   2   39.47    3.42
   0   6   2   38.60    3.60
   0  -6   3    0.75    2.23
   0   6   3    1.95    1.74
   0  -6  -3    0.24    2.62
   0   6   3    0.65    2.00
   0   6  -3    0.41    2.24
   0   6   3    4.51    2.77
   0  -6   3    1.45    2.23
   0  -6  -3    1.62    1.91
   0   6   4   54.79    4.18
   0  -6   4   55.89    4.02
   0   6  -4   54.42    4.06
   0  -6   4   65.47    4.24
   0   6   4   57.50    3.41
   0  -6  -4   57.98    3.45
   0  -6  -5   66.49    4.63
   0   6  -5   65.73    4.46
   0  -6   5   65.28    4.34
   0   6   5   61.73    4.57
   0   6   5   58.13    3.53
   0  -6   5   70.37    4.51
   0  -6  -5   68.06    3.60
   0  -6  -6   15.08    3.25
   0  -6   6   21.05    3.23
   0   6   6   20.04    2.28
   0  -6   6   20.22    2.93
   0   6  -6   21.85    3.15
   0   6   6   19.26    3.27
   0  -6  -7  595.64   21.95
   0  -6   7  609.01   21.90
   0   6   7  618.33   20.74
   0   6   7  624.43   22.20
   0  -6   7  605.52   21.74
   0  -6   8  212.50    7.74
   0  -6   8  183.87    7.95
   0   6   8  198.00    6.53
   0  -6  -8  192.27    7.87
   0  -6   9  221.19   10.39
   0  -6  -9  223.76   10.24
   0   6   9  244.81    9.24
   0  -6   9  243.52   10.22
   0  -6  10   17.60    3.67
   0   6  10   13.04    2.36
   0  -6  10   16.20    3.07
   0  -6  10   14.90    3.56
   0  -6  10   13.64    2.43
   0  -6 -10   10.35    3.24
   0  -6 -11   38.22    4.05
   0  -6  11   43.49    3.22
   0  -6  11   44.46    4.61
   0  -6  11   48.89    4.74
   0   6  11   41.41    3.25
   0  -6  12  100.33    6.42
   0  -6 -12   92.82    5.76
   0   6  12   78.32    4.70
   0   6  12   97.81    6.56
   0  -6  12   87.46    4.59
   0   6 -12   89.97    6.16
   0  -6  12   91.83    6.40
   0  -6  13    8.39    3.85
   0  -6 -13    1.95    3.15
   0   6  13    5.61    2.11
   0  -6  13    7.33    2.35
   0   6  13    3.76    3.74
   0   6 -13    1.87    3.51
   0   6  13    3.31    2.42
   0   6  14   63.39    3.76
   0  -6  14   68.88    5.77
   0   6  14   59.12    5.66
   0  -6 -14   69.22    5.25
   0   6  14   58.32    4.21
   0   6  15   13.20    4.53
   0   6  15   17.65    2.47
   0  -6  15    8.82    4.24
   0  -6 -15   16.50    3.68
   0   6 -15   17.11    4.29
   0   6  15   14.32    3.01
   0  -6  16   -5.66    4.41
   0  -6 -16    5.04    3.63
   0   6 -16    3.21    4.04
   0   6  16    2.42    4.47
   0  -6  16    2.92    2.25
   0   6  16    2.07    2.23
   0   6  16    3.84    2.82
   0   6  16   -2.36    4.65
   0  -6  17    1.77    4.26
   0  -6 -17   12.50    3.80
   0   6 -17    1.86    3.93
   0   6  17    9.21    5.05
   0  -6  17    4.77    2.29
   0   6  17    4.00    2.32
   0   6  17    8.98    3.09
   0   6  17   -0.35    4.43
   0   6 -18   18.18    4.76
   0   6  18   23.48    5.40
   0  -6  18   20.35    2.56
   0   6  18   17.72    2.80
   0   6  18   14.50    3.32
   0   6  18   21.48    4.90
   0   6  19   14.88    5.59
   0   6 -19   14.84    4.86
   0   6  19   12.62    2.76
   0   6  19   12.51    3.38
   0  -6  19   11.63    2.26
   0  -6  20   -1.13    1.89
   0   6  20    5.13    5.43
   0   6  20   -0.80    2.64
   0  -6  20    0.68    1.92
   0   6 -20    2.48    4.57
   0   6  20    1.91    3.28
   0   6  21    0.99    2.86
   0   6 -21    8.51    4.92
   0   6  21    5.31    5.55
   0  -6  21    0.72    1.64
   0   6  21    6.19    3.61
   0   6  22   -0.50    5.59
   0   6  22    0.34    2.82
   0   6  22    5.53    3.69
   0   6 -22   -0.44    5.06
   0   6  23    8.75    6.37
   0   6 -23    3.62    5.23
   0   6  23    2.16    3.77
   0   6 -24   -4.67    5.31
   0   6  24   -1.73    3.99
   0   7   0    0.63    2.38
   0   7   0    1.23    2.76
   0  -7   0    0.36    2.39
   0  -7   0   -1.73    2.63
   0  -7   0   -0.83    3.28
   0  -7  -1    6.94    3.27
   0   7   1    9.82    2.38
   0   7   1    7.79    2.64
   0   7  -1    6.59    2.75
   0   7   1    7.26    3.14
   0  -7  -1    8.03    2.52
   0  -7   1    9.20    2.67
   0  -7   1    9.47    2.94
   0  -7  -1    7.35    2.84
   0   7   2  986.15   36.85
   0  -7   2 1061.25   36.88
   0  -7  -2 1047.23   36.96
   0  -7  -2 1041.27   37.21
   0   7   2 1043.74   36.44
   0   7  -2 1018.44   36.64
   0   7   2 1035.20   36.01
   0  -7   2 1048.97   36.48
   0  -7  -2 1027.96   36.05
   0  -7   3   74.89    4.88
   0   7   3   59.80    5.11
   0  -7  -3   71.16    4.28
   0  -7   3   75.16    4.95
   0   7  -3   61.91    4.64
   0   7   3   74.93    4.62
   0   7   3   72.74    4.13
   0  -7  -3   78.18    5.44
   0  -7  -4  167.13    7.93
   0   7   4  144.65    7.69
   0  -7   4  140.70    7.26
   0   7  -4  143.49    7.32
   0   7   4  143.02    6.88
   0  -7   4  143.68    7.34
   0   7   4  150.38    6.50
   0  -7  -4  141.18    6.50
   0  -7  -5   53.17    4.77
   0   7   5   46.82    3.61
   0   7  -5   48.26    4.29
   0  -7   5   49.77    4.11
   0   7   5   45.04    4.47
   0  -7   5   40.21    4.05
   0   7   5   50.56    3.37
   0  -7  -5   46.40    3.31
   0  -7  -6    4.29    3.44
   0   7   6    4.36    2.11
   0  -7   6    3.92    2.96
   0   7  -6    5.80    3.09
   0  -7   6    5.14    2.78
   0   7   6    6.23    3.36
   0  -7   7   55.66    4.48
   0   7   7   59.21    5.10
   0  -7   7   59.02    4.69
   0   7   7   54.05    3.49
   0  -7  -7   53.33    4.89
   0   7  -7   59.17    4.80
   0  -7   8  142.06    7.38
   0   7   8  157.36    8.08
   0   7   8  149.46    6.24
   0  -7   8  151.61    7.68
   0  -7  -8  150.37    7.70
   0   7  -8  149.75    7.78
   0  -7   9    8.82    3.64
   0   7   9    2.43    2.22
   0  -7   9    3.31    3.00
   0  -7  -9    4.26    3.67
   0   7  10  554.15   19.50
   0  -7  10  517.26   20.64
   0  -7  10  531.64   21.03
   0  -7 -10  556.80   20.90
   0  -7  11   37.89    4.76
   0   7  11   31.30    3.14
   0  -7  11   37.74    3.43
   0  -7  11   29.50    4.14
   0  -7 -12   21.79    4.07
   0   7  12   17.92    2.83
   0  -7  12   18.04    4.41
   0   7  12   16.60    4.64
   0  -7  12   20.01    2.80
   0  -7  12   18.71    3.77
   0  -7 -13    1.89    3.47
   0   7  13    0.89    2.24
   0  -7  13    4.37    4.12
   0   7  13    9.42    2.80
   0   7  13   -1.75    4.81
   0  -7  13   -0.54    3.18
   0  -7  13    1.35    2.35
   0   7  14    2.63    2.62
   0  -7  14   -1.40    4.30
   0   7 -14    1.77    3.71
   0  -7 -14   -1.92    3.50
   0   7  14    2.74    2.38
   0   7  14    2.84    4.65
   0  -7  14    5.72    2.51
   0  -7  14    2.73    3.38
   0   7  15    7.40    2.91
   0   7 -15    5.91    4.13
   0  -7 -15    3.37    3.76
   0   7  15    7.92    5.12
   0  -7  15   -0.28    3.22
   0   7  15    5.58    2.31
   0   7  15    1.45    4.49
   0  -7  15    4.73    4.30
   0   7  16   -2.73    4.88
   0   7 -16   -1.15    4.08
   0   7  16    3.06    2.27
   0   7  16    4.04    2.78
   0   7  17   10.37    5.53
   0   7 -17    4.78    4.30
   0  -7  17    1.03    2.54
   0   7  17    0.28    2.26
   0   7  17   -2.48    3.07
   0   7  18   16.59    5.93
   0   7 -18   11.59    4.94
   0  -7  18   18.27    2.90
   0   7  18   10.46    2.59
   0   7  18   12.03    3.32
   0   7  19   10.57    6.03
   0   7 -19    1.71    4.65
   0  -7  19    3.48    2.47
   0   7  19   -1.62    2.41
   0   7  19    5.21    3.22
   0   7  20   11.38    6.21
   0   7  20   -0.46    2.61
   0  -7  20   -2.02    2.39
   0   7  20    2.39    3.42
   0   7 -20    2.21    5.02
   0   7 -21    2.71    4.96
   0   7  21   -2.66    6.08
   0   7  21    1.64    3.47
   0  -7  21   -0.21    2.16
   0   7 -22   -2.78    5.22
   0   7  22   -0.42    3.66
   0   7  22    0.55    6.25
   0  -8   0   73.44    5.07
   0   8   0   80.88    5.40
   0  -8   0   75.34    5.53
   0  -8   0   85.86    6.25
   0  -8   1  932.40   35.46
   0  -8  -1  981.80   35.24
   0  -8   1 1012.67   35.31
   0   8   1  998.13   34.82
   0   8  -1  971.58   34.90
   0  -8  -1  977.33   34.42
   0  -8   1  970.13   34.57
   0  -8  -1  963.99   35.59
   0   8   1  945.98   35.20
   0   8  -2    5.12    3.11
   0  -8  -2    2.50    4.03
   0  -8   2    3.41    2.97
   0  -8  -2    3.57    2.79
   0   8   2    0.91    2.79
   0   8   2    4.95    3.39
   0  -8  -2    1.14    3.09
   0  -8   2   -0.55    3.19
   0  -8   3   12.31    3.41
   0   8  -3   12.96    3.37
   0  -8  -3   10.13    3.91
   0   8   3   13.57    2.66
   0  -8  -3    9.08    2.80
   0   8   3    9.53    3.61
   0   8   3   14.04    3.00
   0  -8   3    6.86    3.19
   0  -8  -3    8.22    3.29
   0  -8   4   -1.51    3.28
   0   8   4    1.82    2.42
   0  -8   4    6.91    3.30
   0  -8  -4    3.01    3.57
   0   8  -4    1.36    3.01
   0   8   4    1.54    3.57
   0   8   4    3.47    2.87
   0  -8  -4    0.66    2.44
   0  -8  -5   70.63    4.26
   0   8   5   71.45    5.81
   0  -8   5   75.52    5.33
   0  -8  -5   74.67    5.81
   0  -8   5   72.54    5.41
   0   8   5   69.86    4.34
   0   8  -5   69.16    5.28
   0   8   5   77.72    4.83
   0   8   6    4.27    2.29
   0   8   6    6.42    2.85
   0   8   6    6.80    3.73
   0  -8  -6   10.76    3.70
   0  -8   6    3.88    3.11
   0  -8  -6    5.14    2.31
   0  -8   6    9.14    3.61
   0   8  -6    9.49    3.44
   0  -8  -7   53.36    5.39
   0  -8   7   59.48    4.92
   0   8   7   51.42    5.39
   0   8   7   63.90    4.38
   0   8  -7   62.52    5.29
   0  -8   7   61.38    5.28
   0   8   7   62.18    3.96
   0  -8  -8    4.45    3.93
   0   8   8    8.18    4.09
   0  -8   8    2.78    3.17
   0   8   8   10.67    2.57
   0  -8   8    6.48    3.74
   0   8  -8    4.76    3.66
   0  -8  -9  149.11    8.08
   0  -8   9  128.42    7.46
   0   8   9  151.44    8.52
   0   8  -9  140.19    7.95
   0   8   9  135.84    6.25
   0  -8   9  133.05    7.88
   0   8 -10    4.69    3.90
   0  -8 -10    3.87    3.82
   0  -8  10    2.88    4.08
   0   8  10    5.60    2.32
   0  -8  10    4.01    3.40
   0  -8 -11   -1.48    3.71
   0   8  11    4.48    2.37
   0  -8  11   -2.34    4.23
   0  -8  11    6.95    3.41
   0  -8 -12   -1.48    3.79
   0  -8  12    0.29    3.33
   0  -8  12   -0.54    2.80
   0   8  12   -1.11    2.42
   0  -8  12   -1.39    4.23
   0   8  13   24.17    5.85
   0   8  13   26.20    3.02
   0  -8  13   26.39    5.27
   0  -8  13   30.57    4.33
   0  -8  13   23.33    3.22
   0   8  14    9.76    5.35
   0   8  14   10.09    2.71
   0   8  14    9.27    2.62
   0  -8  14    8.40    3.62
   0  -8  14   12.75    2.92
   0  -8  15    1.21    3.57
   0   8  15    1.96    2.39
   0   8  15    0.86    2.63
   0   8  15    2.91    5.32
   0   8  16    8.10    6.07
   0   8  16    0.58    2.27
   0  -8  16    6.39    3.66
   0   8  16   -0.73    2.70
   0   8 -16    4.53    4.52
   0   8  17   -5.26    5.90
   0   8  17    0.14    2.35
   0  -8  17    5.19    3.79
   0   8  17   -1.07    2.83
   0   8 -17   -0.85    4.66
   0   8 -18    1.32    5.00
   0   8  18   -4.85    6.19
   0  -8  18    4.05    2.92
   0  -8  18    2.78    3.88
   0   8  18    2.04    2.90
   0   8  18   -0.43    2.48
   0  -8  19    0.81    2.85
   0  -8  19    5.62    4.13
   0   8 -19   -2.27    5.07
   0   8  19    2.78    6.46
   0   8  19   -0.48    3.03
   0   8 -20    0.47    5.33
   0  -8  20   -4.72    4.16
   0  -8  21    5.09    4.33
   0  -8  22   -1.28    4.21
   0  -8  23    1.92    4.38
   0  -9   0   -1.39    3.19
   0   9   0   -0.81    3.26
   0  -9   0    6.59    3.56
   0  -9   0    1.07    4.39
   0  -9  -1   58.65    4.64
   0   9  -1   66.38    5.11
   0   9   1   56.55    4.85
   0  -9   1   51.50    4.69
   0  -9  -1   68.31    5.51
   0  -9   1   58.49    5.85
   0  -9   1   56.06    5.21
   0  -9  -1   54.62    5.75
   0  -9  -2   93.66    7.18
   0  -9   2  101.30    6.70
   0  -9   2  102.85    7.29
   0  -9  -2  111.37    6.93
   0  -9   2  108.74    6.46
   0  -9  -2  106.97    5.93
   0   9   2   96.26    6.77
   0   9   2  114.69    6.56
   0   9  -2   98.58    6.39
   0  -9  -3   57.04    5.61
   0  -9   3   55.27    4.98
   0  -9   3   52.84    5.19
   0  -9  -3   56.77    5.40
   0  -9  -3   55.00    4.38
   0   9   3   53.25    5.42
   0   9   3   58.92    4.87
   0   9  -3   59.18    5.03
   0  -9  -4   94.31    6.78
   0  -9  -4  108.79    7.15
   0  -9   4   87.83    6.26
   0  -9   4   85.71    5.99
   0   9   4   95.59    6.69
   0  -9  -4   86.91    5.16
   0   9   4   89.99    5.74
   0   9  -4   84.31    6.13
   0   9  -5   49.23    4.96
   0  -9  -5   40.75    5.28
   0  -9   5   39.15    4.75
   0  -9   5   25.81    4.44
   0  -9  -5   40.46    3.67
   0   9   5   36.41    4.16
   0   9   5   46.09    5.22
   0   9   6    2.16    2.59
   0   9  -6    0.33    3.76
   0  -9  -6   -0.99    3.93
   0  -9   6   -2.39    3.78
   0  -9   6   -3.71    3.92
   0  -9  -6   -2.60    2.41
   0   9   6    2.79    3.09
   0   9   6   -1.45    4.19
   0   9   7    5.40    3.01
   0   9   7    8.90    4.54
   0  -9   7    2.53    4.05
   0   9   7    7.14    2.66
   0   9  -7    8.83    3.95
   0  -9  -7    7.23    4.27
   0  -9   7    9.57    3.81
   0   9   8   19.62    3.42
   0   9   8    5.34    4.55
   0  -9   8   19.03    4.44
   0   9   8   13.33    2.75
   0   9  -8   19.07    4.37
   0  -9  -8   20.20    4.55
   0  -9   8   15.08    3.88
   0  -9   9    9.75    4.38
   0   9  -9   11.01    4.03
   0  -9   9    6.53    3.52
   0   9   9    9.25    3.06
   0   9   9    9.17    2.53
   0  -9  10   24.27    4.27
   0   9  10   24.45    2.95
   0  -9  10   33.55    5.20
   0   9  10   24.46    3.55
   0   9 -10   24.12    4.80
   0  -9  11   10.32    3.78
   0   9 -11    6.78    3.92
   0   9  11    7.35    2.44
   0  -9  11    4.64    4.46
   0   9  11   12.01    3.02
   0  -9  12   39.28    3.96
   0  -9  12   33.35    4.73
   0   9 -12   36.86    5.30
   0   9  12   30.20    2.96
   0   9  12   32.76    3.74
   0   9  13   -2.48    2.34
   0  -9  13   -0.97    2.94
   0  -9  13    2.55    3.69
   0   9  14    2.89    2.32
   0  -9  14   -0.91    2.88
   0  -9  14   -1.61    3.85
   0   9  15   10.72    2.81
   0  -9  15    9.07    4.06
   0   9  15    4.21    2.45
   0  -9  15    9.64    3.01
   0   9  16    1.21    2.57
   0  -9  16    4.89    4.02
   0   9  16    0.23    2.39
   0   9  16    4.84    6.20
   0  -9  17   21.33    4.77
   0   9  17   14.56    2.74
   0   9  17   25.04    6.94
   0  -9  18    2.97    4.28
   0   9 -18    3.28    5.28
   0   9  18   -0.58    6.36
   0  -9  19   -2.98    4.25
   0  -9  20   -5.33    4.36
   0  -9  21    3.00    4.46
   0  -9  22   -1.33    4.45
   0 -10   0  198.36   10.07
   0 -10   0  186.74    9.18
   0  10   0  190.60    9.53
   0 -10  -1   94.97    6.98
   0 -10   1   99.43    6.79
   0  10   1   85.77    6.27
   0  10  -1   88.08    6.32
   0 -10   1   98.77    6.30
   0 -10  -1   80.84    5.85
   0 -10  -2  146.93    8.61
   0 -10   2  142.95    8.30
   0  10  -2  134.03    8.00
   0  10   2  133.67    7.65
   0 -10   2  140.60    7.79
   0 -10  -2  138.72    7.26
   0 -10   3  109.85    7.06
   0 -10  -3  115.36    7.66
   0  10  -3  105.53    6.98
   0  10   3   93.54    6.35
   0 -10   3   96.81    6.80
   0 -10  -3  112.19    6.07
   0 -10  -4   -1.16    3.13
   0  10  -4   -5.46    4.04
   0 -10  -4   -1.36    4.96
   0 -10   4    7.92    4.12
   0 -10   4   -0.30    3.96
   0  10   4    0.54    3.49
   0 -10  -5    5.37    2.91
   0  10  -5   11.26    4.18
   0 -10   5    8.87    4.16
   0 -10  -5    2.15    5.86
   0 -10   5    8.39    4.25
   0  10   5    5.26    3.67
   0  10  -6   15.56    4.39
   0 -10   6    8.14    3.95
   0 -10  -6   15.90    6.26
   0 -10   6    8.13    4.23
   0  10   6    9.94    3.54
   0 -10   7   44.64    5.10
   0 -10   7   36.22    5.30
   0  10  -7   43.63    5.33
   0  10   7   39.52    4.38
   0 -10   8   -4.75    3.88
   0 -10   8   -5.22    4.57
   0  10  -8   -0.75    4.13
   0  10   8   -0.24    3.23
   0  10  -9    3.86    4.22
   0 -10   9   -0.34    3.84
   0  10   9    6.50    3.25
   0  10 -10   -1.98    4.44
   0 -10  10    4.41    3.88
   0  10  10    2.24    3.14
   0  10 -11    8.56    4.77
   0  10  11    1.51    3.10
   0 -10  11    4.05    3.86
   0 -10  12    5.33    3.55
   0 -10  12   10.15    4.33
   0  10 -12    8.37    4.64
   0  10  12    7.68    3.26
   0  10  12    4.11    2.37
   0 -10  13    0.88    3.38
   0 -10  13    4.09    4.00
   0  10 -13    5.14    4.98
   0  10  13    0.99    2.98
   0  10  13    0.53    2.23
   0 -10  14   18.01    3.58
   0 -10  14   21.85    4.66
   0  10 -14   22.94    5.63
   0  10  14   13.79    3.25
   0  10  14   11.97    2.41
   0  10 -15   -3.19    5.11
   0 -10  15    3.41    4.29
   0  10  15    2.15    2.88
   0 -10  15    5.47    3.24
   0 -10  16    9.88    3.31
   0 -10  16    9.88    4.41
   0 -10  17   -0.34    4.42
   0 -10  18    7.54    4.60
   0 -10  19    2.73    4.42
   0 -10  20    4.44    4.67
   0 -11   0   -3.79    3.99
   0  11   0    0.99    3.89
   0 -11   0    3.54    4.31
   0 -11   1   -0.85    3.93
   0 -11  -1   -2.31    3.64
   0  11  -1   -1.70    4.10
   0  11   1   -1.28    3.82
   0 -11   1   -2.69    4.04
   0 -11  -1    2.03    4.26
   0 -11   2   20.58    4.48
   0 -11  -2   22.76    3.99
   0 -11   2   30.74    5.06
   0 -11  -2   24.43    5.39
   0  11  -2   21.84    4.66
   0  11   2   25.19    4.44
   0 -11  -3   84.17    7.87
   0 -11   3   89.87    6.75
   0 -11   3   70.35    6.14
   0  11  -3   73.53    6.45
   0  11   3   75.85    5.87
   0 -11  -3   73.79    5.30
   0 -11  -4   52.96    7.73
   0  11  -4   59.15    5.98
   0  11   4   46.07    5.14
   0 -11  -4   48.09    4.42
   0 -11   4   43.17    5.52
   0 -11   4   59.38    5.88
   0 -11   5   16.09    4.63
   0 -11  -5   12.80    7.70
   0  11  -5   19.94    5.12
   0 -11  -5   12.98    3.22
   0  11   5   14.51    3.88
   0 -11   5   10.38    4.62
   0  11  -6    5.85    4.68
   0  11   6    7.15    3.72
   0 -11  -6   -0.83    7.12
   0 -11   6   10.05    4.27
   0 -11   6   10.36    4.64
   0  11   7   48.79    4.80
   0 -11   7   53.16    5.67
   0  11  -7   44.60    5.81
   0  11   8   23.70    4.05
   0 -11   8   20.98    4.78
   0  11  -8   26.05    5.21
   0  11   9   16.66    3.81
   0 -11   9   30.69    5.30
   0  11  -9   20.85    5.29
   0  11  10   22.42    4.02
   0 -11  10   33.31    5.55
   0  11 -10   34.25    6.06
   0  11  11   10.27    3.51
   0  11 -11    7.89    5.01
   0 -11  11   12.42    4.82
   0  11  12   11.09    3.45
   0  11 -12   12.56    5.40
   0 -11  12   10.01    3.98
   0 -11  12   10.89    4.68
   0  11  13    7.01    3.26
   0 -11  13   -3.27    4.91
   0  11 -13   -2.75    5.27
   0 -11  13    9.94    4.00
   0 -11  14    1.77    3.57
   0 -11  14   -2.55    4.62
   0 -11  15    3.98    4.63
   0 -11  16    3.24    4.52
   0 -11  17    6.79    4.72
   0 -11  18   12.79    4.98
   0 -12   0  107.06    8.22
   0  12   0   70.30    6.84
   0 -12  -1   46.69    6.76
   0 -12   1   39.50    5.93
   0  12   1   30.86    5.30
   0  12  -1   37.40    5.78
   0  12   2   75.11    6.38
   0  12  -2   77.30    6.92
   0 -12   2   61.96    6.24
   0 -12  -2   62.01    8.12
   0 -12  -3   -7.56    7.70
   0  12   3    7.85    4.49
   0  12  -3   -2.36    5.06
   0 -12   3    9.18    4.73
   0 -12   3    6.16    4.93
   0 -12   4   -0.41    4.65
   0  12  -4    4.81    5.09
   0  12   4    7.25    4.16
   0 -12  -4   -0.77    7.82
   0 -12   5   -3.63    4.94
   0  12  -5    6.13    4.85
   0  12   5   -0.91    4.12
   0 -12   6   15.52    5.11
   0  12   6    5.58    4.01
   0  12  -6   15.88    5.44
   0 -12  -6    4.49    8.04
   0  12  -7   11.98    5.08
   0  12   7   11.03    4.07
   0 -12   7   14.32    5.20
   0  12   8   -0.82    3.78
   0  12  -8   11.83    5.45
   0 -12   8    2.78    4.72
   0  12  -9    4.48    5.29
   0  12   9    2.35    3.64
   0 -12   9    4.76    4.73
   0  12  10    2.99    3.68
   0 -12  10    0.39    4.81
   0 -12  11   14.44    5.26
   0 -12  12    4.66    4.93
   0 -12  13   11.51    5.19
   0 -12  14    1.15    5.07
   0 -12  15    3.04    5.32
   0 -12  16   -0.38    5.11
   0  13   0    1.17    4.85
   0  13   1   16.22    5.11
   0  13  -1   23.47    5.62
   0  13   2   17.56    5.10
   0  13  -2   19.50    5.46
   0  13  -3   12.06    5.44
   0  13   3    6.72    4.67
   0  13   4   18.79    5.08
   0  13  -4   24.71    5.93
   0 -13   4   27.17    6.08
   0  13   5    8.20    4.72
   0  13  -5    4.36    5.50
   0 -13   5    4.36    5.36
   0  13   6   12.26    4.49
   0 -13   6    4.73    5.36
   0 -13   7    5.53    5.25
   0  14   1   -2.35    5.10
   0  14   2    9.11    5.09
  -1   0   0    0.44    0.41
   1   0   0    0.50    0.46
  -1   0   0    0.16    0.40
   1   0   0    0.40    0.47
  -1   0   0    0.20    0.40
  -1   0   0   -0.03    0.48
  -1   0  -1  562.26   18.96
   1   0  -1  585.73   19.05
  -1   0   1  530.52   19.02
  -1   0  -1  570.03   19.03
  -1   0   1  585.41   19.06
   1   0  -1  542.18   19.01
  -1   0   1  534.02   19.02
  -1   0  -1  564.64   18.96
   1   0  -1  588.40   19.04
   1   0  -2  644.03   21.70
  -1   0  -2  648.32   21.56
   1   0  -2  633.43   21.70
  -1   0  -2  651.81   21.57
  -1   0   2  648.69   21.79
   1   0  -2  637.62   21.78
  -1   0  -2  634.45   21.70
  -1   0   2  624.16   21.63
  -1   0   3   46.96    2.28
   1   0  -3   46.29    2.23
  -1   0  -3   45.33    2.09
   1   0  -3   52.30    2.54
   1   0  -3   51.01    2.26
  -1   0  -3   48.16    1.95
  -1   0  -3   51.42    2.26
   1   0  -4 2144.61   65.70
   1   0  -4 2086.91   65.40
   1   0  -4 2059.22   65.41
  -1   0   4 2029.93   65.54
  -1   0  -4 2057.42   65.35
   1   0   4 1935.52   65.35
  -1   0  -5 1998.65   67.01
   1   0   5 2019.71   67.01
   1   0  -5 1993.09   66.96
  -1   0   5 1971.83   67.22
   1   0  -5 1993.10   66.98
   1   0  -5 2020.54   67.33
   1   0   6  456.01   16.17
  -1   0  -6  447.80   16.14
   1   0  -6  473.73   16.07
  -1   0   6  477.91   16.45
   1   0  -6  477.71   16.09
   1   0  -6  464.99   16.51
   1   0   7  919.54   32.03
  -1   0  -7  944.09   32.06
   1   0  -7  933.91   31.84
  -1   0   7  958.49   32.30
   1   0  -7  941.55   31.86
   1   0  -7  956.29   32.42
   1   0   8  175.53    6.43
   1   0  -8  153.69    6.05
  -1   0   8  155.59    6.59
   1   0  -8  156.08    6.07
  -1   0   8  166.45    6.75
  -1   0  -8  178.09    6.47
   1   0  -8  157.39    6.71
   1   0   9   50.49    2.96
   1   0  -9   54.79    2.60
  -1   0   9   54.09    3.29
   1   0   9   46.04    3.14
   1   0  -9   55.48    2.63
  -1   0  -9   54.91    3.04
  -1   0   9   56.64    3.39
   1   0  -9   54.56    3.40
   1   0  10  203.87    8.09
   1   0 -10  200.16    7.57
   1   0  10  206.29    8.32
  -1   0  10  201.28    8.38
   1   0 -10  213.43    8.50
  -1   0 -10  220.44    8.19
  -1   0  10  206.55    8.48
   1   0 -10  204.74    7.61
   1   0 -11    7.36    1.40
  -1   0  11    5.28    2.08
   1   0  11    9.75    2.18
   1   0 -11    4.73    1.35
   1   0  11    6.68    1.91
  -1   0  11    6.49    2.16
  -1   0 -11    5.77    1.90
   1   0 -11    8.34    2.29
   1   0  12   88.99    4.40
   1   0  12   78.32    4.62
  -1   0  12   89.13    4.80
   1   0 -12   85.06    3.70
   1   0 -12   87.69    4.82
  -1   0  12   83.41    4.73
  -1   0 -12   91.88    4.55
   1   0 -12   84.62    3.69
   1   0  13  309.51   12.56
   1   0  13  308.37   12.84
  -1   0  13  330.55   13.05
   1   0 -13  330.08   11.87
   1   0 -13  366.91   13.22
  -1   0  13  329.36   12.98
  -1   0 -13  356.50   12.81
   1   0 -13  344.37   11.89
   1   0 -14    4.40    1.40
   1   0  14    7.84    2.53
  -1   0  14    3.27    2.41
   1   0  14    8.53    2.39
  -1   0  14    8.53    2.60
   1   0 -14   10.31    2.56
  -1   0 -14    8.78    2.31
   1   0  15   38.99    3.48
  -1   0  15   43.95    3.74
  -1   0  15   39.91    3.92
   1   0  15   40.28    3.77
   1   0 -15   43.78    2.47
  -1   0 -15   44.56    3.61
   1   0 -15   42.59    3.85
   1   0  16  102.53    5.35
  -1   0  16   94.24    5.49
   1   0  16   89.57    5.55
  -1   0  16   87.14    5.69
   1   0 -16   86.74    3.98
  -1   0 -16   99.72    5.42
   1   0 -16   96.72    5.63
   1   0 -17    0.97    1.50
   1   0  17    4.01    3.12
  -1   0  17    3.31    2.78
   1   0  17    1.59    2.80
   1   0 -17    7.21    3.09
  -1   0 -17   -1.67    2.71
   1   0  18   31.01    3.72
   1   0  18   36.76    4.14
   1   0 -18   29.60    2.21
  -1   0  18   30.69    3.76
  -1   0 -18   35.28    3.69
   1   0 -18   28.02    3.86
   1   0  19    0.54    3.38
   1   0 -19   -0.97    1.51
   1   0  19    1.12    2.97
  -1   0 -19    4.85    3.07
   1   0 -19    1.88    3.17
  -1   0  19    2.17    3.09
   1   0 -20    8.11    3.48
  -1   0 -20    5.06    3.12
  -1   0  20    2.28    3.23
   1   0  20    5.45    3.31
   1   0  20    4.55    3.57
   1   0 -21   -0.58    3.41
  -1   0 -21    4.77    3.20
  -1   0  21   -1.59    3.36
   1   0  21    2.00    3.49
   1   0  21   -0.90    3.66
   1   0  22    2.85    3.95
  -1   0 -22    4.97    3.27
   1   0 -22    2.73    3.69
   1   0  22    5.50    3.56
  -1   0  22   -2.49    3.45
   1   0  23   11.60    4.51
   1   0  23   10.65    4.32
   1   0 -23    6.28    3.89
  -1   0 -23    9.80    3.71
   1   0  23    1.92    3.78
  -1   0  23    6.03    3.88
   1   0  24   -2.13    4.57
   1   0  24    4.54    4.31
   1   0  24   -1.58    7.78
   1   0 -24    3.55    3.80
  -1   0 -24    1.70    3.69
   1   0  24    7.42    3.92
  -1   0  24    3.53    3.85
   1   0  25    5.11    4.55
   1   0  25    4.22    6.40
   1   0 -25    0.26    3.80
   1   0 -25   -0.33    4.16
  -1   0 -25    7.91    3.89
   1   0  25    3.28    4.13
  -1   0  25    1.21    3.96
   1   0  26    0.95    6.69
   1   0 -26    2.37    4.32
   1   0 -26    6.14    4.32
  -1   0 -26    4.82    4.00
   1   0  26   -1.86    4.34
   1   0  26    5.34    4.81
  -1   0 -27   -0.31    4.10
   1   0  27   -2.78    5.08
   1   0  27    3.53    4.57
  -1   0 -28    8.77    4.46
   1   1 -30   -0.40    5.04
   1   1 -29   -1.58    4.86
   1   1 -28   -2.34    4.90
   1   1 -27   -1.53    4.72
   1  -1  27   11.10    5.07
   1  -1  26   -1.70    8.60
  -1   1  26    1.18    3.98
   1   1 -26    4.49    4.40
   1  -1  26    2.28    4.64
   1  -1  25    5.10    4.64
  -1   1  25    0.86    3.89
   1   1 -25   -0.73    4.41
  -1  -1 -25    3.82    3.61
   1  -1  25    2.57    4.36
   1   1 -25   -2.39    3.54
   1  -1  24    1.74    4.18
   1  -1  24    3.80    8.73
   1   1 -24    0.35    4.12
  -1  -1 -24    3.45    3.33
   1  -1  24    0.31    4.17
   1   1 -24    0.95    3.41
  -1   1  24    5.31    3.75
  -1   1  23    1.07    3.50
   1   1 -23    2.36    4.03
  -1  -1 -23    0.24    3.10
   1  -1  23    4.16    4.00
   1  -1  23    3.20    4.40
   1  -1  23    3.30    4.15
   1   1 -23    0.69    3.45
  -1   1  22    4.86    3.45
   1   1 -22    5.85    4.00
  -1  -1 -22    3.01    3.01
   1  -1  22    2.28    3.88
   1  -1  22    9.10    3.99
   1  -1  22    1.36    4.30
   1   1 -22    5.61    3.44
  -1   1  21    4.66    3.32
  -1  -1 -21    0.88    2.80
   1   1 -21    3.13    3.53
   1  -1  21    1.36    3.52
   1  -1  21    0.65    4.06
   1  -1  21    3.28    3.68
   1   1 -21    1.53    3.28
  -1   1  20    3.53    3.16
  -1  -1 -20    7.58    2.84
   1   1 -20    1.50    3.42
   1  -1  20    1.56    3.41
   1  -1  20    0.31    3.92
   1  -1  20    5.10    3.39
   1   1 -20    3.80    3.15
  -1   1  19    1.80    2.90
   1  -1  19    0.50    3.13
  -1  -1 -19    6.22    2.74
   1   1 -19    4.59    3.34
   1   1 -19    6.97    3.20
   1  -1  19    1.88    3.26
   1  -1  18    4.55    3.18
  -1   1  18    0.86    2.83
  -1  -1 -18    1.52    0.69
   1   1 -18    1.10    3.15
  -1  -1 -18    8.43    2.56
   1  -1  18    1.41    3.06
  -1  -1 -18    2.82    0.71
   1   1 -18    6.49    3.02
  -1   1  17    8.71    2.93
  -1  -1 -17    3.66    1.07
  -1  -1 -17    4.24    2.39
   1   1 -17    2.10    3.10
   1  -1  17    6.69    3.16
   1  -1  17    8.55    3.19
   1   1 -17    7.75    2.87
   1   1 -16   18.79    3.04
   1   1 -16   25.78    3.67
  -1  -1 -16   25.60    2.85
   1  -1  16   12.19    3.11
   1  -1  16   21.41    3.27
  -1   1  16   23.13    3.18
   1  -1  15   57.12    4.28
  -1   1  15   61.31    4.69
   1  -1  15   58.02    4.33
  -1  -1 -15   57.95    3.79
   1   1 -15   69.27    4.80
  -1   1  15   66.45    4.29
   1  -1  14   45.03    3.69
  -1   1  14   43.20    3.97
   1  -1  14   52.24    3.80
   1   1 -14   49.51    4.07
  -1   1  14   43.72    3.55
  -1  -1 -14   57.62    3.40
   1  -1  13  121.48    5.72
  -1   1  13  108.91    5.87
  -1  -1 -13  116.21    5.22
  -1   1  13  104.09    5.50
   1   1 -13  119.52    6.07
   1  -1  12   31.04    2.92
  -1   1  12   39.48    3.22
  -1   1  12   35.94    2.97
  -1  -1 -12   34.13    2.59
   1   1 -12   37.56    3.37
   1  -1  11   49.25    3.51
  -1  -1 -11   59.13    3.12
  -1   1  11   50.11    3.44
  -1   1  11   52.05    3.64
   1   1 -10   13.38    1.51
   1   1 -10   14.80    2.47
  -1  -1 -10   13.90    1.70
  -1   1  10   14.85    2.28
   1   1 -10    9.94    2.07
  -1   1  10   14.86    2.41
   1  -1  10   10.96    2.22
   1  -1   9  287.91   10.75
  -1   1   9  276.93   10.68
   1   1  -9  285.31   11.05
  -1  -1  -9  287.54   10.29
   1   1  -9  273.21   10.49
   1   1  -9  286.75   10.08
  -1   1   9  274.05   10.83
   1  -1   8  307.57   11.32
   1   1  -8  303.41   11.61
  -1  -1  -8  307.76   10.87
  -1   1   8  318.97   11.35
   1   1  -8  286.66   11.09
   1   1  -8  304.45   10.76
  -1   1   8  300.01   11.43
  -1  -1  -8  307.08   11.23
   1  -1   7 2246.02   75.87
  -1  -1  -7 2248.91   75.77
  -1   1   7 2233.19   75.94
  -1   1   7 2289.07   75.85
  -1  -1  -7 2257.13   75.43
   1   1  -7 2264.13   76.15
   1   1  -7 2204.06   75.69
   1   1  -7 2264.62   75.43
   1  -1   6  804.29   27.94
  -1  -1  -6  801.53   27.80
  -1   1   6  802.68   27.98
   1   1  -6  826.80   28.19
  -1  -1  -6  827.46   27.46
  -1   1   6  790.41   27.88
   1   1  -6  781.64   27.77
   1   1  -6  842.32   27.60
  -1  -1  -5 1550.59   36.92
  -1  -1  -5 1561.88   37.43
  -1   1   5 1547.53   37.66
   1   1  -5 1468.22   37.43
  -1  -1  -4 1452.90   47.37
   1   1  -4 1372.81   47.55
  -1   1   4 1417.71   47.41
  -1  -1  -4 1410.73   47.25
   1   1  -4 1364.40   47.31
  -1  -1  -3  403.67   13.91
   1   1  -3  404.12   13.97
  -1  -1  -3  404.59   13.83
  -1   1   3  411.36   14.00
   1   1  -3  380.06   14.09
  -1  -1  -2  460.96   15.26
  -1   1   2  448.55   15.27
  -1  -1  -2  439.55   15.14
   1  -1   2  418.17   15.37
  -1  -1  -1 1115.08   36.75
  -1  -1  -1 1101.21   36.64
  -1   1   1 1072.91   36.70
   1  -1   1 1066.15   36.78
  -1  -1   0  135.02    4.68
   1  -1   0  137.34    4.95
  -1  -1   1 1036.67   35.65
   1  -1  -1 1068.35   35.74
  -1   1  -1 1076.11   35.77
  -1  -1   2  491.24   16.70
  -1   1  -2  474.81   16.71
  -1  -1   3  423.15   15.28
  -1   1  -3  443.10   15.27
  -1   1  -3  442.94   15.20
  -1  -1   4 1352.67   47.25
  -1  -1   4 1375.28   46.88
  -1   1  -4 1447.39   47.22
  -1   1  -4 1414.27   47.11
   1   1   5 1643.99   54.65
  -1  -1   5 1645.12   54.42
  -1   1  -5 1640.56   54.73
   1   1   5 1592.89   54.19
   1   1   6  768.67   26.54
  -1   1  -6  754.09   27.01
  -1  -1   6  782.65   26.67
  -1  -1   6  778.91   26.67
  -1   1  -7 2234.60   75.90
   1   1   7 2224.75   75.40
  -1  -1   7 2224.04   75.43
  -1  -1   7 2246.23   75.43
   1   1   7 2413.42   76.12
   1   1   8  243.86   10.84
  -1  -1   8  275.01    9.74
   1   1   8  277.03    9.82
  -1   1  -8  270.62   10.28
  -1  -1   8  283.49    9.77
   1  -1  -8  271.92   10.25
  -1  -1   9  241.93    8.41
  -1   1  -9  237.72    9.08
   1   1   9  239.81    8.60
   1   1   9  237.11    9.08
   1  -1  -9  238.45    9.02
   1  -1 -10   12.41    2.06
  -1   1 -10    6.79    1.94
   1   1  10    8.48    1.66
  -1  -1  10   10.89    2.36
   1   1  10    9.51    2.13
  -1   1 -11   66.20    3.71
  -1  -1  11   63.49    3.94
   1   1  11   62.66    3.27
   1   1  11   69.91    3.87
   1  -1 -11   69.44    3.71
  -1   1 -12   35.61    3.05
   1   1  12   35.36    2.55
  -1  -1  12   33.93    3.16
   1   1  12   30.92    3.01
   1  -1 -12   32.48    2.87
  -1   1 -13  118.39    5.68
   1   1  13  107.02    5.10
  -1  -1  13  104.99    5.70
   1  -1 -13  112.15    4.89
   1   1  13  106.45    5.59
   1  -1 -13  112.81    5.50
  -1   1 -14   47.73    3.76
   1  -1 -14   46.75    2.88
   1   1  14   41.72    3.14
  -1  -1  14   46.99    3.79
  -1  -1  14   49.88    4.01
   1   1  14   41.42    3.71
   1  -1 -14   43.33    3.56
  -1   1 -15   64.36    4.45
   1  -1 -15   66.23    3.41
  -1  -1  15   67.03    4.57
   1   1  15   76.29    4.03
   1  -1 -15   64.69    4.33
  -1  -1  15   65.54    4.62
   1   1  15   60.23    4.47
  -1  -1  16   23.69    3.62
   1   1  16   22.57    3.37
  -1  -1  16   22.23    3.52
   1   1  16   22.06    2.85
   1  -1 -16   24.19    2.24
   1  -1 -16   21.72    2.18
   1  -1 -16   23.26    3.21
  -1   1 -16   25.50    3.31
   1   1  17    4.91    3.15
   1   1  17   11.65    5.74
  -1  -1  17    4.06    3.11
   1   1  17    7.38    2.63
   1  -1 -17    5.15    1.75
   1  -1 -17    5.73    1.80
   1  -1 -17    3.29    2.63
  -1   1 -17    7.56    2.95
   1   1  18    4.17    3.29
   1   1  18    8.64    4.48
  -1  -1  18    6.56    3.31
   1   1  18   -0.75    2.63
   1  -1 -18    4.20    1.74
   1  -1 -18    3.80    1.70
  -1   1 -18    3.26    2.95
   1  -1 -18    4.38    2.85
   1   1  19    2.48    3.42
   1   1  19   12.15    5.56
  -1  -1  19    4.75    3.35
   1   1  19    5.23    2.89
   1  -1 -19    5.56    1.73
   1  -1 -19    4.03    1.76
   1  -1 -19    5.32    3.01
  -1   1 -19    8.40    3.46
   1   1  20    4.67    3.64
   1  -1 -20    4.51    1.77
   1  -1 -20    2.77    3.17
  -1   1 -20    6.61    3.46
  -1  -1  20    4.67    3.52
   1   1  20    2.57    3.10
  -1  -1  21   -0.28    3.69
   1   1  21    4.00    3.67
   1  -1 -21    1.45    1.69
  -1   1 -21    2.87    3.47
   1   1  21   -1.81    3.27
  -1  -1  22    2.34    3.68
   1   1  22   -2.26    3.94
   1   1  22    3.67    5.40
   1  -1 -22    2.52    1.69
  -1   1 -22    3.56    3.65
  -1   1 -22    3.33    2.96
   1   1  22    5.74    3.46
  -1  -1  23    0.90    3.77
   1   1  23    2.04    3.91
   1   1  23   -8.32    5.27
   1  -1 -23    1.38    1.52
  -1   1 -23    0.92    3.63
   1   1  23   -1.01    3.45
  -1   1 -23   -0.18    2.90
  -1   1 -24    2.36    3.02
  -1   1 -24    1.89    3.79
   1   1  24    4.98    4.34
   1   1  24    7.46    5.20
  -1  -1  24    2.48    4.00
   1   1  24    3.16    3.63
   1   1  24   -1.70    4.40
  -1   1 -25    0.97    3.99
   1   1  25    1.86    4.70
   1   1  25   -0.34    4.64
   1   1  25    2.75    3.90
   1   1  25    2.48    4.84
   1   1  26    3.65    4.87
   1   1  26    0.78    4.67
   1   1  26    2.01    4.02
  -1   1 -26   -1.67    4.29
   1   1  27    5.62    5.23
   1   1  27   -2.69    4.42
   1   1  27    2.04    4.91
  -1   1 -27   -3.07    4.40
  -1   1 -28   -4.23    4.55
  -1   1 -29   -2.15    4.51
   1   2 -29   -4.72    5.59
   1   2 -28    3.36    5.11
   1   2 -27    1.23    4.84
   1  -2  27    3.98    4.99
   1   2 -26   -0.40    4.64
  -1   2  26    5.36    3.94
   1  -2  26    2.29    4.77
   1   2 -25    2.46    3.37
   1   2 -25    4.24    4.62
  -1   2  25    1.36    3.71
   1  -2  25   -0.37    4.34
   1   2 -24    1.75    3.35
   1   2 -24    1.86    4.31
   1  -2  24    4.65    4.34
  -1   2  24    2.60    3.48
   1  -2  24    3.51    4.33
   1   2 -23    0.21    3.23
   1   2 -23    0.36    4.12
   1  -2  23    2.89    4.25
  -1   2  23   -0.25    3.36
   1  -2  23    7.07    4.14
   1  -2  22    5.02    4.58
   1  -2  22    2.89    3.95
  -1   2  22    1.44    3.15
   1   2 -22    2.65    3.05
   1   2 -22    2.10    3.96
   1  -2  22   -0.62    3.84
  -1  -2 -22    1.46    1.06
  -1  -2 -22    2.62    1.08
  -1   2  21    3.23    3.02
   1  -2  21    4.75    4.06
  -1  -2 -21    0.27    1.39
   1   2 -21    4.38    4.13
   1  -2  21    5.20    3.74
   1  -2  21    9.61    4.33
   1   2 -21   -1.77    3.03
   1   2 -20    1.15    2.85
   1   2 -20    2.28    3.70
   1  -2  20   -0.33    4.13
   1  -2  20    9.03    3.80
  -1   2  20    2.65    2.98
   1  -2  20    2.85    3.78
   1   2 -19    1.29    2.69
   1   2 -19    3.76    3.52
   1  -2  19    3.76    3.89
   1  -2  19   -2.21    3.42
  -1   2  19    1.71    2.82
   1  -2  19    5.17    3.47
   1   2 -18   12.91    3.04
   1   2 -18   12.03    3.87
   1  -2  18   13.30    3.46
   1  -2  18   23.64    4.44
  -1   2  18   13.55    3.04
   1  -2  18   17.13    3.71
   1   2 -17   14.86    2.89
   1   2 -17   13.48    3.49
   1  -2  17   11.96    3.86
   1  -2  17    8.40    3.26
  -1   2  17   11.44    2.83
   1  -2  16   53.76    4.78
   1   2 -16   40.56    4.32
   1  -2  16   45.80    4.30
   1   2 -16   40.40    3.48
  -1   2  16   46.82    3.77
   1   2 -15   50.96    3.61
  -1  -2 -15   48.88    3.25
   1  -2  15   49.83    4.24
  -1   2  15   53.33    3.76
   1   2 -15   57.74    4.70
   1   2 -14   21.24    2.58
   1   2 -14   21.31    3.31
  -1  -2 -14   22.39    2.21
  -1   2  14   18.18    2.60
   1  -2  14   14.68    3.25
  -1   2  14   22.63    3.37
   1  -2  14   18.92    3.15
   1   2 -13    1.34    1.91
  -1   2  13    2.21    2.00
   1   2 -13    1.38    2.49
   1  -2  13   -1.81    2.63
  -1  -2 -13    1.70    2.19
   1  -2  13   -1.39    2.50
  -1   2  13    1.07    2.49
   1   2 -12   45.78    3.77
  -1   2  12   40.22    3.13
   1  -2  12   46.41    3.82
  -1   2  12   41.98    3.60
  -1  -2 -12   47.46    3.32
   1  -2  12   54.23    3.67
   1   2 -12   47.35    3.06
   1   2 -11   11.45    2.00
  -1   2  11   13.73    2.10
   1   2 -11    9.19    2.52
  -1   2  11   13.56    2.59
   1  -2  11   14.33    2.79
  -1  -2 -11    8.91    2.08
   1  -2  11   10.31    2.38
  -1   2  10  152.43    6.59
   1   2 -10  162.06    7.23
   1   2 -10  155.09    6.49
  -1  -2 -10  159.23    6.74
  -1   2  10  155.73    7.10
   1  -2  10  170.10    7.13
   1   2  -9   90.31    4.78
  -1   2   9   83.56    4.20
   1   2  -9   90.75    4.15
  -1   2   9   92.13    4.74
  -1  -2  -9   78.06    4.25
   1  -2   9   88.76    4.67
   1   2  -8  263.15   10.72
  -1   2   8  288.59   10.33
   1   2  -8  260.63   10.14
   1  -2   8  282.25   10.67
  -1   2   8  276.71   10.68
  -1  -2  -8  280.05   10.37
  -1   2   7  278.82   10.38
  -1  -2  -7  265.12   10.04
   1   2  -7  263.18   10.43
  -1   2   7  272.72   10.03
   1   2  -6  452.93   15.55
  -1   2   6  469.56   15.50
  -1  -2  -6  459.20   15.17
  -1  -2  -5  336.98   11.65
  -1   2   5  309.02   11.83
   1  -2   5  305.47   11.93
   1   2  -5  295.70   11.82
  -1   2   4  329.46   12.27
  -1  -2  -4  335.76   12.12
  -1   2   4  342.26   12.06
   1  -2   4  335.39   11.74
   1  -2   4  335.71   12.36
  -1  -2  -4  339.79   12.07
  -1  -2  -3  995.20   31.03
  -1   2   3  891.65   30.86
   1  -2   3  987.10   30.62
   1  -2   3  974.88   31.14
  -1   2   3  977.86   31.12
  -1  -2  -3 1024.51   31.00
  -1  -2  -2 7203.17  240.84
   1  -2   2 7030.47  240.47
  -1   2   2 7540.53  241.21
   1  -2   2 7382.25  240.90
  -1   2   2 7139.41  240.93
  -1  -2  -2 7258.57  240.83
  -1  -2  -1  425.39   15.28
  -1   2   1  478.64   15.31
  -1  -2  -1  428.29   14.88
  -1  -2  -1  432.22   15.34
   1  -2   1  415.04   15.27
  -1   2   0   32.04    2.04
   1  -2   0   34.86    2.31
  -1  -2   0   36.29    2.30
  -1  -2   0   33.02    1.88
   1  -2  -1  405.75   13.93
  -1   2  -1  389.25   13.66
  -1  -2   1  390.87   13.74
   1   2   1  391.50   13.52
   1  -2  -2 7062.70  231.64
  -1  -2   2 6859.81  231.65
   1   2   2 6970.25  231.19
  -1   2  -2 6877.16  231.42
  -1  -2   3  987.20   33.67
  -1   2  -3  983.08   33.68
  -1   2  -4  446.34   16.02
  -1  -2   4  457.64   16.02
  -1   2  -4  445.79   16.00
  -1  -2   5  290.53   10.94
  -1   2  -5  294.99   10.90
  -1  -2   5  294.23   10.62
  -1  -2   6  508.41   17.43
  -1   2  -6  480.39   17.71
  -1  -2   6  477.02   17.78
   1   2   6  502.03   16.85
   1   2   6  498.78   17.68
   1   2   7  232.10    8.43
  -1  -2   7  231.33    8.71
  -1   2  -7  250.13    9.39
  -1  -2   7  246.32    9.01
   1   2   8  301.15   10.58
   1   2   8  265.70    9.67
   1   2   8  264.17   10.51
  -1   2  -8  277.65   10.61
  -1  -2   8  275.66    9.87
  -1  -2   9  104.47    4.23
   1   2   9  101.90    4.14
  -1   2  -9   98.06    3.94
  -1   2  -9   98.83    4.94
   1   2   9  101.47    5.05
   1  -2  -9   92.14    4.83
   1   2  10  133.63    6.26
   1  -2 -10  133.88    6.11
  -1   2 -10  135.98    5.17
  -1  -2  10  136.89    5.38
  -1   2 -10  140.45    6.32
   1   2  10  125.88    5.34
   1   2  10  155.97    6.43
  -1  -2  10  139.74    5.39
  -1  -2  11    6.66    1.38
   1  -2 -11    8.66    2.21
   1   2  11    6.97    1.43
  -1  -2  11    6.76    2.41
  -1   2 -11   11.94    2.39
   1   2  11    8.61    2.32
  -1   2 -11    6.14    1.27
  -1  -2  11    9.07    1.42
   1   2  12   35.11    3.23
   1  -2 -12   29.29    3.02
  -1   2 -12   36.66    2.23
   1   2  12   42.98    3.53
  -1  -2  12   38.99    2.25
  -1  -2  12   36.97    2.21
  -1   2 -12   35.22    3.29
  -1  -2  12   36.31    3.43
   1   2  12   39.09    2.46
   1  -2 -13    0.54    2.32
   1   2  13    0.41    2.36
   1   2  13   -2.32    2.65
  -1  -2  13    1.51    1.37
  -1   2 -13    0.32    1.41
  -1   2 -13    0.41    2.28
  -1  -2  13   -0.21    2.39
   1   2  13    3.51    1.57
   1   2  14   22.29    2.42
  -1   2 -14   29.32    3.36
  -1  -2  14   19.68    3.41
   1   2  14   23.81    3.51
  -1   2 -14   23.25    2.08
   1   2  14   23.62    3.32
  -1   2 -15   53.22    4.31
   1   2  15   49.56    4.31
   1   2  15   48.93    4.58
  -1  -2  15   47.02    4.28
   1   2  15   50.50    3.39
  -1   2 -15   52.92    3.06
  -1   2 -16   43.55    4.16
   1   2  16   40.31    4.39
   1   2  16   42.85    4.16
   1   2  16   47.70    3.38
  -1  -2  16   49.30    4.36
  -1   2 -16   38.91    2.90
   1   2  17   10.51    3.49
   1   2  17   15.43    4.07
  -1   2 -17   12.12    2.24
  -1  -2  17   10.69    3.50
   1   2  17    9.10    2.55
  -1   2 -17   16.40    3.50
  -1  -2  18   14.34    3.79
   1   2  18   13.40    2.86
  -1   2 -18   16.10    3.69
   1   2  18   22.06    3.89
   1   2  18   21.31    4.29
   1  -2 -18   14.86    2.54
  -1   2 -18   15.12    2.41
   1   2  19    1.44    2.66
  -1  -2  19    0.28    3.45
   1   2  19    4.42    3.64
  -1   2 -19   -0.29    3.42
   1   2  19    3.06    3.73
   1  -2 -19    2.88    2.16
  -1   2 -19    3.87    2.35
   1  -2 -20    2.16    2.12
   1   2  20    3.84    2.85
  -1  -2  20    2.03    3.57
   1   2  20    1.55    3.59
   1  -2 -20    3.09    2.10
  -1   2 -20    0.61    3.58
  -1   2 -20    0.14    2.28
   1   2  21   -1.02    2.89
  -1  -2  21    5.09    3.82
   1   2  21    5.56    3.83
  -1   2 -21   -2.53    3.80
   1  -2 -21    2.02    2.02
   1   2  21    7.92    4.19
  -1   2 -21    2.41    2.37
   1  -2 -21   -1.30    1.99
   1  -2 -22    1.65    2.01
  -1  -2  22    4.97    3.80
   1   2  22   -1.37    4.02
  -1   2 -22    4.60    3.99
   1   2  22    3.89    3.22
   1   2  22    5.44    3.90
  -1   2 -22    6.00    2.71
   1  -2 -22    4.58    2.05
   1  -2 -23    0.96    1.91
  -1  -2  23    1.93    4.09
   1   2  23    2.52    4.37
  -1   2 -23    0.34    3.99
   1  -2 -23    1.86    1.92
   1   2  23    4.08    4.07
  -1   2 -23    0.45    2.56
   1   2  23   -0.23    3.31
   1   2  24    0.60    4.05
  -1   2 -24    2.45    4.15
   1  -2 -24    1.31    1.85
   1   2  24    1.13    4.33
   1   2  24    2.17    3.46
   1   2  25   -2.01    3.65
   1   2  25   -3.14    4.74
  -1   2 -25   -3.95    4.39
   1   2  25    4.29    4.29
   1   2  25    0.68    4.55
   1   2  26   -1.57    4.05
   1   2  26   -5.60    5.15
   1   2  26   -2.87    5.00
  -1   2 -26   -0.37    4.47
   1   2  27    6.84    5.45
  -1   2 -27   -0.75    4.59
  -1   2 -28    8.39    4.93
  -1   2 -29   -1.95    4.89
   1   3 -28   -3.97    5.32
   1   3 -27    2.15    5.23
   1   3 -26   -4.62    5.07
  -1   3  26    2.13    3.81
   1  -3  26    1.17    4.94
   1   3 -25    0.41    4.87
  -1   3  25    0.25    3.51
   1  -3  25   -0.38    4.58
   1   3 -24    0.40    4.57
  -1   3  24    2.70    3.52
   1  -3  24    0.72    4.24
   1   3 -23    5.83    4.42
   1  -3  23   10.76    4.82
  -1   3  23    3.07    3.28
  -1   3  22    7.71    6.47
   1   3 -22    1.88    4.37
   1  -3  22   -4.97    4.17
   1  -3  22    3.32    4.12
  -1   3  22    2.04    3.19
   1   3 -21   -0.36    3.97
   1  -3  21    0.32    3.91
   1  -3  21    2.18    4.42
  -1   3  21    1.54    3.05
   1   3 -20   10.19    4.25
   1  -3  20    4.33    3.92
   1  -3  20    5.23    4.36
  -1   3  20    5.95    3.14
   1   3 -19    9.43    4.08
   1  -3  19   15.47    4.17
   1  -3  19   13.67    4.43
  -1   3  19   10.87    3.05
  -1   3  18    6.33    6.12
   1   3 -18    8.09    3.95
   1  -3  18   13.45    4.02
   1  -3  18    7.98    4.13
  -1   3  18   10.81    2.99
   1  -3  17    5.21    3.38
  -1   3  17   -0.37    2.49
   1   3 -17    4.95    3.63
   1  -3  17    1.82    3.65
  -1   3  17    1.66    5.00
   1  -3  16    7.33    3.27
  -1   3  16    5.69    2.49
   1   3 -16   10.25    3.65
  -1  -3 -16   14.23    3.05
   1  -3  16    6.07    3.55
   1  -3  15   27.72    3.73
  -1   3  15   29.34    3.07
   1   3 -15   32.33    4.03
  -1  -3 -15   31.31    3.42
   1  -3  15   31.06    4.15
   1   3 -14   22.05    3.56
  -1   3  14   15.35    2.59
   1  -3  14   22.59    3.42
  -1  -3 -14   22.72    3.09
   1  -3  14   25.49    3.81
  -1   3  14   15.03    3.59
   1  -3  13   87.00    3.27
   1  -3  13   84.22    5.19
  -1   3  13   92.46    5.50
  -1  -3 -13   90.92    4.81
   1   3 -13   92.09    5.53
  -1   3  13   84.82    4.48
  -1   3  12    0.47    3.64
  -1  -3 -12    1.84    2.18
  -1   3  12    1.72    1.80
   1   3 -12    3.53    2.59
   1  -3  12   -1.28    2.49
  -1   3  12   -0.69    2.53
  -1   3  11   54.47    3.26
   1  -3  11   64.33    4.12
   1   3 -11   59.78    4.09
  -1  -3 -11   61.12    3.69
  -1  -3 -10   84.54    4.55
  -1   3  10   89.69    4.38
   1  -3  10   84.61    4.95
   1   3 -10   94.23    5.14
  -1   3  10   86.16    5.04
  -1  -3  -9  274.62   10.45
   1   3  -9  263.57   10.90
  -1   3   9  276.41   10.27
  -1   3   9  254.50   10.84
  -1  -3  -8  260.10    9.99
  -1   3   8  252.90   10.42
   1  -3   8  250.67   10.47
   1   3  -8  264.23   10.43
  -1  -3  -7 1505.31   47.92
  -1   3   7 1438.65   48.28
   1  -3   7 1428.89   46.99
  -1   3   7 1388.73   47.70
   1  -3   7 1490.72   48.36
   1   3  -7 1348.84   48.15
  -1   3   6  313.91   12.33
  -1  -3  -6  335.03   12.36
  -1   3   6  340.42   13.40
   1  -3   6  318.24   12.37
  -1  -3  -6  324.22   12.05
  -1   3   6  315.17   11.86
  -1  -3  -5  563.07   19.48
  -1   3   5  513.19   19.13
   1  -3   5  539.14   19.02
   1  -3   5  528.18   19.59
  -1   3   5  522.93   19.59
  -1  -3  -5  542.33   19.35
  -1  -3  -4  297.96   11.00
  -1   3   4  291.32   10.75
   1  -3   4  275.08   10.54
   1  -3   4  279.99   11.04
  -1   3   4  277.93   11.14
  -1  -3  -4  278.15   10.93
  -1  -3  -3 1173.22   41.73
  -1   3   3 1229.39   42.00
  -1  -3  -3 1238.51   41.78
  -1   3   3 1347.37   41.92
  -1  -3  -3 1217.43   40.85
   1  -3   3 1193.22   41.37
   1  -3   3 1184.13   41.78
  -1   3   3 1210.64   41.52
  -1  -3  -2 1283.71   42.73
   1  -3   2 1251.87   42.34
  -1   3   2 1219.09   42.47
   1  -3   2 1258.99   42.66
  -1  -3  -2 1205.12   41.89
  -1  -3  -2 1295.04   42.78
  -1   3   2 1315.07   42.67
  -1  -3  -1  117.17    4.99
   1  -3   1  113.12    4.86
  -1   3   1  105.34    4.71
   1   3  -1  106.09    4.65
  -1  -3  -1  105.02    4.22
   1  -3   1  117.83    4.65
  -1   3   1  105.57    4.75
  -1   3   0 1878.58   63.87
  -1   3   0 1763.17   63.89
   1  -3   0 1904.59   63.97
   1   3   0 1948.94   63.75
  -1  -3   0 2000.17   63.77
  -1  -3   0 1934.44   63.58
   1  -3   0 1785.29   63.81
  -1  -3   1  146.61    5.68
   1   3   1  133.51    5.38
   1  -3  -1  145.50    5.81
   1   3   1  141.09    5.97
  -1   3  -1  136.14    5.62
  -1   3  -2 1267.90   43.87
   1   3   2 1283.76   43.58
  -1  -3   2 1297.96   44.00
   1  -3  -2 1328.37   43.99
  -1  -3   3 1227.32   42.57
   1   3   3 1249.52   42.00
   1  -3  -3 1259.15   42.44
  -1   3  -4  274.91   10.59
  -1  -3   4  281.29   10.57
  -1  -3   5  561.87   19.48
  -1   3  -5  524.84   19.43
  -1  -3   6  363.38   13.23
  -1   3  -6  367.40   13.18
  -1  -3   6  364.48   12.72
   1   3   6  337.55   12.00
   1   3   7 1510.50   49.70
  -1  -3   7 1483.71   49.21
   1   3   7 1458.24   48.55
   1   3   7 1331.93   49.59
  -1   3  -7 1458.18   49.71
  -1  -3   7 1405.64   49.71
   1   3   8  303.39   11.49
   1   3   8  288.99   10.20
  -1  -3   8  279.49   11.46
  -1   3  -8  305.42   11.50
  -1  -3   8  286.48   10.86
   1   3   8  295.11   11.49
  -1  -3   9  235.37    9.19
   1   3   9  264.72   10.33
   1   3   9  265.36   10.15
   1  -3  -9  238.11    9.85
  -1   3  -9  267.41   10.30
  -1  -3   9  245.83    9.57
   1   3   9  253.11    8.95
   1   3  10   83.44    5.00
   1   3  10   98.49    5.08
  -1  -3  10   93.99    4.06
  -1   3 -10   91.72    5.07
   1  -3 -10   88.97    4.75
   1   3  10   88.04    3.77
   1   3  11   69.04    4.47
   1   3  11   77.71    4.45
  -1   3 -11   64.89    4.31
   1   3  11   64.39    3.16
  -1  -3  11   68.90    3.37
   1  -3 -11   69.09    4.16
   1  -3 -12    2.28    2.43
   1   3  12    1.82    1.35
  -1   3 -12    1.28    2.29
   1   3  12    1.98    2.46
   1   3  12    1.37    2.40
  -1  -3  12    2.67    1.48
   1  -3 -13   98.48    5.38
   1   3  13  100.09    5.95
   1   3  13   95.91    4.43
   1   3  13  109.62    5.64
  -1  -3  13   98.60    4.38
  -1   3 -13  103.30    5.77
  -1  -3  13  104.70    5.84
  -1  -3  13  101.22    4.41
   1  -3 -14   15.81    2.98
  -1  -3  14   17.58    1.99
  -1  -3  14   16.47    1.99
   1   3  14   22.15    3.29
   1   3  14   17.32    3.49
   1   3  14   19.49    2.13
  -1  -3  14   18.27    3.35
  -1   3 -14   18.79    3.34
   1  -3 -15   26.91    3.44
  -1  -3  15   22.20    2.15
  -1  -3  15   22.61    2.06
   1   3  15   29.57    3.66
  -1  -3  15   23.17    3.72
  -1   3 -15   20.77    3.55
   1   3  15   23.89    2.43
   1   3  15   24.38    3.88
   1   3  16   10.35    3.59
  -1  -3  16    6.53    1.71
   1  -3 -16    4.63    2.90
   1   3  16    7.46    3.10
   1   3  16    7.42    2.13
  -1   3 -16   11.42    3.29
  -1  -3  16   11.41    3.42
   1   3  17   -0.30    3.45
   1   3  17    2.42    3.23
   1   3  17    2.24    2.26
  -1   3 -17    2.87    3.28
  -1  -3  17    5.55    3.58
   1   3  18    7.44    3.79
  -1   3 -18   10.53    3.77
   1   3  18    9.47    2.67
  -1  -3  18   13.02    3.89
   1   3  18   15.81    3.66
   1   3  19   16.93    4.33
   1   3  19    9.16    2.72
  -1  -3  19   17.76    4.23
   1   3  19   10.63    3.90
  -1   3 -19   11.90    4.01
   1   3  20   11.26    4.22
  -1   3 -20    6.84    4.00
  -1  -3  20    4.37    4.05
   1   3  20    5.35    2.83
   1   3  20    1.61    3.90
   1   3  21    1.43    4.49
  -1   3 -21    3.07    4.03
   1  -3 -21    1.04    2.53
   1   3  21    1.10    2.90
  -1  -3  21    5.18    3.97
   1   3  21    1.39    3.69
   1   3  22    2.99    4.30
   1  -3 -22    1.65    2.41
  -1   3 -22   -3.20    4.08
   1   3  22   -0.29    3.69
   1   3  22   -2.71    3.00
   1   3  23    0.39    4.73
   1   3  23    3.49    3.18
  -1   3 -23    2.22    4.43
   1  -3 -23    3.77    2.42
   1  -3 -23   -0.14    2.41
   1   3  23    2.68    3.95
   1   3  24    1.08    3.37
  -1   3 -24    1.52    4.63
   1  -3 -24    4.05    2.37
   1   3  24    1.54    4.05
   1   3  24    4.07    4.80
  -1   3 -25   -1.96    4.62
   1   3  25    1.70    5.02
   1   3  25   -0.68    3.47
  -1   3 -26    1.20    4.94
   1   3  26    3.29    4.77
   1   3  26    0.44    5.20
  -1   3 -27    1.23    4.99
  -1   3 -28   -0.83    5.03
  -1   3 -29   -2.10    5.31
   1   4 -26   -2.68    5.21
  -1   4  25    2.89    3.42
   1   4 -25    4.37    4.95
   1  -4  25    3.50    4.97
  -1   4  24   -0.23    3.40
   1   4 -24    1.28    4.71
   1  -4  24    6.72    4.67
   1   4 -23   -0.83    4.44
  -1   4  23    0.22    3.14
   1   4 -22   -4.03    4.61
  -1   4  22    0.22    3.09
   1   4 -21    7.38    4.57
   1  -4  21   10.79    4.66
  -1   4  21   15.77    5.37
  -1   4  21    8.89    3.20
   1   4 -20    3.38    4.34
   1  -4  20    7.07    4.46
  -1   4  20    0.39    4.90
  -1   4  20    1.23    3.01
   1  -4  19    3.59    4.03
  -1   4  19    4.32    2.96
   1   4 -19    4.69    4.11
   1  -4  19    7.85    4.57
  -1  -4 -19    7.13    3.53
   1   4 -18    3.44    3.78
  -1   4  18    5.99    2.79
   1  -4  18   -0.34    4.07
  -1  -4 -18    9.79    3.45
   1  -4  18    8.49    4.06
  -1   4  17   24.92    5.42
   1  -4  17   21.34    4.27
  -1   4  17   20.13    3.00
   1   4 -17   21.08    4.19
   1  -4  17   19.95    4.43
  -1  -4 -17   19.59    3.67
  -1   4  16   19.74    5.08
   1  -4  16   17.07    1.43
  -1   4  16   16.58    2.86
   1   4 -16   14.44    3.94
  -1  -4 -16   14.49    3.32
   1  -4  16   19.05    4.15
  -1  -4 -15    4.46    2.90
   1  -4  15    1.88    1.34
   1  -4  15    3.34    3.40
   1   4 -15    9.02    3.56
  -1   4  15    1.84    2.29
  -1  -4 -14   -0.61    2.63
   1   4 -14    3.16    3.26
  -1   4  14    2.71    2.26
   1  -4  14    5.86    3.33
  -1   4  14   -5.01    4.43
  -1   4  13   18.07    2.49
  -1   4  13   19.15    3.93
  -1   4  13   20.36    4.79
   1  -4  13   20.81    3.60
   1   4 -13   15.89    3.34
  -1  -4 -13   18.83    3.09
  -1  -4 -12   44.19    3.70
  -1   4  12   50.93    3.31
  -1   4  12   39.92    4.26
  -1   4  12   52.02    5.20
   1  -4  12   32.81    3.83
   1   4 -12   46.77    4.22
  -1   4  11    6.00    2.00
   1  -4  11    4.84    2.92
   1   4 -11    1.97    2.58
  -1  -4 -11    4.61    2.35
  -1   4  11    4.04    2.85
  -1   4  10  144.39    7.19
  -1  -4 -10  142.35    6.53
  -1   4  10  132.38    6.24
   1  -4  10  138.07    7.11
   1   4 -10  157.16    7.22
  -1  -4  -9   11.09    2.33
  -1   4   9   14.69    2.92
   1  -4   9   11.51    2.86
  -1   4   9   12.55    2.17
   1  -4   9   15.14    1.47
   1   4  -9   12.13    2.76
  -1   4   8  366.63   13.92
   1  -4   8  369.54   13.87
  -1  -4  -8  362.29   13.34
   1  -4   8  363.48   12.33
  -1   4   8  359.74   13.04
  -1   4   7  394.93   15.62
  -1  -4  -7  402.58   15.79
   1  -4   7  412.04   15.56
   1  -4   7  381.58   14.76
  -1   4   7  389.24   14.81
  -1  -4  -7  425.80   15.28
  -1  -4  -6  939.15   32.35
  -1   4   6  897.96   32.70
   1  -4   6  904.03   32.54
  -1   4   6 1031.17   32.87
  -1  -4  -6  944.59   32.53
   1  -4   6  896.80   31.93
  -1   4   6  892.38   31.96
  -1   4   5  699.74   25.74
  -1  -4  -5  708.97   25.42
  -1   4   5  781.30   25.73
  -1  -4  -5  722.25   25.47
   1  -4   5  730.21   25.57
   1  -4   5  685.39   24.97
  -1   4   5  704.15   25.02
  -1  -4  -4  654.79   22.81
  -1   4   4  607.37   23.00
  -1  -4  -4  638.06   22.78
  -1   4   4  672.69   22.92
   1  -4   4  648.77   22.84
   1  -4   4  627.03   22.32
  -1   4   4  639.26   22.38
  -1  -4  -4  626.75   21.61
   1  -4   3 1101.29   38.63
  -1  -4  -3 1120.34   39.06
  -1   4   3 1145.92   39.03
  -1  -4  -3 1140.11   39.10
   1  -4   3 1157.13   39.07
  -1  -4  -3 1141.98   38.04
  -1   4   3 1094.48   38.63
   1   4  -3 1109.70   38.89
   1   4  -2   29.71    2.52
   1  -4   2   29.79    2.38
  -1  -4  -2   25.89    3.04
  -1  -4  -2   23.58    1.82
  -1   4   2   24.18    2.36
   1  -4   2   30.01    2.77
  -1   4   2   26.57    2.63
  -1  -4  -2   26.06    2.70
  -1   4   1  563.60   19.97
   1  -4   1  552.82   20.04
  -1  -4  -1  555.59   19.47
   1   4  -1  561.90   19.89
   1  -4   1  567.05   19.94
  -1  -4  -1  573.32   20.32
  -1   4   1  563.66   20.05
   1  -4   0  405.66   14.77
  -1  -4   0  401.00   14.35
  -1   4   0  407.14   14.74
   1   4   0  405.30   14.55
   1  -4   0  411.89   14.74
  -1   4   0  391.49   14.72
   1  -4  -1  529.65   18.50
  -1  -4   1  517.02   18.21
  -1   4  -1  502.60   18.53
  -1  -4   1  530.68   18.43
   1   4   1  515.52   18.21
   1  -4  -1  520.13   18.55
  -1   4  -1  503.64   18.46
   1   4   1  511.61   18.76
  -1  -4   2   49.02    2.99
  -1   4  -2   46.93    3.20
   1   4   2   42.38    3.33
  -1   4  -2   43.26    2.95
   1   4   2   39.64    2.58
  -1  -4   2   49.04    3.11
   1  -4  -2   47.36    3.11
   1  -4  -3 1145.49   38.46
  -1  -4   3 1151.68   38.53
  -1   4  -3 1050.41   38.64
   1   4   3 1095.10   38.07
  -1  -4   3 1168.03   38.71
   1  -4  -4  633.16   22.47
   1   4   4  635.22   21.77
  -1  -4   4  664.98   22.91
   1   4   4  643.73   22.11
   1   4   5  718.11   24.54
  -1  -4   5  753.78   25.82
   1   4   6  787.84   29.85
  -1  -4   6  875.00   29.87
  -1   4  -6  845.20   29.81
   1   4   6  847.68   28.45
   1   4   7  412.34   15.70
   1   4   7  405.57   14.15
  -1   4  -7  417.05   15.59
  -1  -4   7  420.89   15.61
   1  -4  -8  318.49   12.46
   1   4   8  312.77   12.78
   1   4   8  326.91   12.70
   1   4   8  309.80   11.28
  -1  -4   8  351.51   12.12
  -1  -4   8  322.55   12.74
  -1   4  -8  323.10   12.71
  -1   4  -9   21.65    2.97
   1  -4  -9   21.45    2.70
   1   4   9   28.43    3.26
   1   4   9   22.58    1.61
   1   4   9   32.36    3.28
  -1  -4   9   17.61    2.23
   1   4   9   21.36    1.70
  -1  -4   9   19.78    2.96
  -1  -4  10  110.02    6.20
  -1   4 -10  131.93    6.37
   1  -4 -10  120.59    5.88
   1   4  10  127.50    6.47
   1   4  10  128.51    6.33
   1   4  10  118.88    4.71
  -1  -4  10  122.79    5.46
   1   4  10  112.58    4.81
   1  -4 -11    8.74    2.57
   1   4  11   10.96    3.08
   1   4  11    7.39    1.38
   1   4  11   10.51    2.84
  -1  -4  11    6.22    2.16
  -1   4 -11    9.00    2.71
   1   4  12   51.87    4.53
   1   4  12   56.28    4.35
  -1   4 -12   40.71    3.95
   1  -4 -12   47.84    3.91
  -1  -4  12   53.02    3.03
   1   4  12   47.21    2.62
   1   4  13   20.69    3.46
  -1  -4  13   24.50    2.26
   1  -4 -13   19.88    3.16
   1   4  13   15.35    3.68
   1   4  13   18.76    1.88
  -1   4 -13   20.27    3.33
   1   4  14    4.63    3.07
  -1  -4  14    2.14    1.86
   1  -4 -14   -0.21    2.75
   1   4  14    2.60    3.56
  -1   4 -14    2.39    2.95
   1   4  14    2.91    1.71
   1   4  15    0.25    3.33
  -1  -4  15    7.08    2.00
   1  -4 -15    8.83    3.10
  -1   4 -15    3.91    3.21
   1   4  15    1.69    1.79
  -1  -4  15    4.18    3.50
   1   4  15    3.33    3.55
  -1  -4  16   15.49    2.23
   1   4  16   14.57    4.10
  -1  -4  16   14.53    3.88
  -1  -4  16   16.62    2.22
   1  -4 -16   16.45    3.48
   1   4  16   17.09    3.74
   1   4  16   17.37    2.29
  -1   4 -16   13.02    3.71
  -1  -4  17   19.59    2.25
   1   4  17   16.58    4.32
  -1  -4  17   19.07    4.19
  -1  -4  17   15.78    2.21
   1   4  17   11.18    3.50
   1   4  17   15.33    2.40
  -1   4 -17   19.59    4.10
   1  -4 -17   17.63    3.72
  -1  -4  18    6.84    1.99
   1  -4 -18    6.32    3.44
  -1  -4  18    8.81    4.07
   1   4  18    4.94    3.85
   1   4  18   -0.69    4.05
  -1   4 -18    1.63    3.82
   1   4  18    3.47    2.33
   1  -4 -19    3.16    3.60
   1   4  19    1.08    4.25
  -1  -4  19    7.52    4.14
  -1   4 -19    9.21    4.03
   1   4  19    0.44    2.43
   1   4  19    4.25    3.77
   1   4  20    3.39    4.48
  -1  -4  20   -2.03    4.04
   1   4  20   -1.24    2.62
   1   4  20    0.29    3.69
  -1   4 -20    2.12    3.98
   1   4  21    6.27    4.66
   1   4  21    8.94    2.97
   1   4  21    6.62    4.04
  -1   4 -21    5.49    4.52
   1   4  22    1.22    4.64
   1   4  22    2.73    2.86
   1   4  22   -0.93    3.99
  -1   4 -22    4.16    4.19
  -1   4 -23   -0.39    4.43
   1   4  23   -1.44    2.93
   1   4  23   -2.54    4.94
   1   4  24    0.19    3.20
   1   4  24    9.65    5.31
  -1   4 -24    1.63    4.78
   1   4  25   -4.56    5.38
  -1   4 -25   -5.05    5.11
   1   4  26   -0.94    5.81
  -1   4 -26    0.43    5.20
  -1   4 -27   -4.41    5.35
   1   5 -25   -0.46    5.48
  -1   5  24   -2.65    3.25
   1   5 -24   -2.72    5.20
  -1   5  23    1.51    3.12
   1   5 -23   -6.15    5.26
  -1   5  22    1.27    3.11
   1   5 -22   -0.85    4.67
  -1   5  21    2.86    3.08
   1   5 -21    9.52    4.90
   1   5 -20   13.89    4.96
  -1   5  20   10.62    3.13
  -1   5  19   19.88    5.03
   1  -5  19    8.34    4.52
   1   5 -19   11.88    4.62
  -1   5  19    7.60    3.02
  -1  -5 -18    1.03    3.30
  -1   5  18    0.56    2.66
   1   5 -18    2.20    4.00
  -1   5  18    3.08    4.55
   1  -5  18    0.35    1.33
   1  -5  18    0.34    4.05
   1  -5  18    1.96    1.37
   1  -5  17    0.99    1.60
  -1   5  17    2.87    2.61
   1   5 -17    7.77    4.04
  -1   5  17   -0.33    4.55
  -1  -5 -17    1.73    3.30
   1  -5  17   -1.30    3.93
   1  -5  16   21.85    2.19
   1   5 -16   21.43    4.33
  -1   5  16   18.07    2.94
  -1   5  16   20.92    3.47
  -1   5  16   30.70    4.88
  -1  -5 -16   23.06    3.84
   1  -5  16   25.01    4.57
   1   5 -15   17.99    4.12
  -1   5  15   15.63    2.74
  -1  -5 -15   13.82    3.36
  -1   5  15   14.12    3.23
  -1   5  15   15.25    4.30
   1  -5  15   11.43    3.98
   1   5 -14   15.66    3.86
  -1   5  14   24.15    2.94
  -1  -5 -14   22.27    3.55
   1  -5  14   18.74    4.11
  -1   5  14   16.41    3.12
  -1   5  14   30.54    4.55
   1  -5  14   32.70    4.37
   1  -5  13   12.50    3.71
   1  -5  13    8.23    3.56
  -1  -5 -13    9.24    3.16
  -1   5  13   12.08    2.61
  -1   5  13    9.22    4.05
  -1   5  13    7.95    2.77
   1   5 -13   11.36    3.62
  -1  -5 -12  119.34    6.21
  -1   5  12  106.11    5.73
  -1   5  12  126.36    5.81
   1  -5  12  118.15    6.91
   1   5 -12  110.13    6.75
  -1   5  12  110.45    6.93
  -1   5  11  166.12    8.59
   1   5 -11  170.50    8.31
   1  -5  11  150.32    8.08
  -1  -5 -11  161.21    7.58
  -1   5  11  157.09    7.18
   1  -5  11  160.76    6.29
   1  -5  10   11.75    1.70
  -1  -5 -10   15.50    2.99
  -1   5  10   16.75    3.60
   1  -5  10   10.16    3.29
   1  -5  10   13.88    2.42
  -1   5  10   11.49    2.53
  -1   5   9  134.66    6.98
   1  -5   9  131.26    6.74
   1  -5   9  134.10    5.91
  -1   5   9  143.98    5.98
  -1  -5  -9  130.29    6.29
  -1   5   8  577.07   22.17
  -1   5   8  658.58   22.28
  -1  -5  -8  614.95   21.66
   1  -5   8  615.70   22.00
   1  -5   8  585.18   21.21
  -1   5   8  569.10   21.07
  -1   5   7  133.38    6.76
  -1  -5  -7  145.48    6.99
  -1   5   7  126.23    6.99
  -1  -5  -7  132.02    6.51
   1  -5   7  129.65    6.63
   1  -5   7  127.91    5.99
  -1   5   7  126.10    5.95
  -1  -5  -6  959.74   32.89
  -1   5   6  986.61   33.10
  -1   5   6  919.30   33.21
  -1  -5  -6  940.60   32.77
   1  -5   6  910.12   32.82
  -1   5   6  889.40   32.14
   1  -5   6  897.72   32.26
   1  -5   5  412.83   15.15
  -1  -5  -5  405.82   15.57
  -1   5   5  389.99   15.90
  -1   5   5  408.07   15.71
  -1  -5  -5  415.87   15.61
   1  -5   5  423.95   15.68
   1   5  -5  400.08   15.50
  -1   5   5  408.90   15.02
  -1  -5  -4  505.14   17.80
   1  -5   4  519.61   18.62
  -1   5   4  530.49   19.12
  -1  -5  -4  513.76   19.05
  -1  -5  -4  514.83   19.07
   1  -5   4  523.41   19.07
   1   5  -4  519.25   18.92
  -1   5   4  499.54   18.46
  -1  -5  -3   91.00    4.97
  -1  -5  -3   93.98    5.19
   1   5  -3   82.41    4.64
  -1   5   3   88.24    4.47
   1  -5   3   87.73    4.83
  -1  -5  -3   78.09    3.81
   1  -5   3   88.30    4.52
  -1   5   3   91.46    4.95
  -1   5   2  145.31    6.62
   1  -5   2  147.49    6.38
  -1  -5  -2  140.12    6.88
  -1   5   2  144.81    6.32
   1   5  -2  153.12    6.49
  -1  -5  -2  134.22    5.74
   1  -5   2  135.74    6.50
   1  -5   1  675.68   23.91
  -1  -5  -1  675.00   23.31
  -1   5   1  647.66   23.71
   1   5  -1  668.56   23.75
  -1  -5  -1  658.64   24.21
   1  -5   1  675.62   23.86
  -1   5   1  680.86   24.00
   1  -5   0 1135.43   39.14
  -1   5   0 1108.01   39.07
  -1  -5   0 1132.90   38.70
   1   5   0 1146.08   38.97
   1  -5   0 1151.48   39.20
  -1   5   0 1098.15   39.20
   1  -5  -1  668.19   23.30
  -1   5  -1  640.51   23.32
  -1  -5   1  666.37   23.05
   1   5   1  623.19   23.01
   1  -5  -1  681.46   23.51
  -1   5  -1  648.05   23.39
   1   5   1  654.64   23.67
   1  -5  -2  136.14    5.92
   1  -5  -2  137.82    6.27
  -1  -5   2  134.24    5.77
  -1   5  -2  128.71    5.96
   1   5   2  112.45    6.09
  -1   5  -2  116.42    5.84
  -1   5  -2  118.85    6.04
   1   5   2  123.47    5.51
  -1   5  -3   72.47    4.40
  -1  -5   3   75.95    4.25
   1  -5  -3   84.66    4.32
  -1  -5   3   75.05    4.61
   1   5   3   75.84    4.74
  -1  -5   3   84.00    4.46
   1   5   3   75.70    3.86
  -1  -5   4  513.47   18.80
  -1   5  -4  519.11   19.00
   1   5   4  514.32   17.81
   1  -5  -4  509.18   18.50
  -1  -5   4  523.81   19.19
   1   5   4  507.98   18.20
  -1  -5   4  522.69   18.94
   1   5   5  428.34   14.74
  -1  -5   5  422.13   15.89
  -1  -5   5  415.95   16.16
   1   5   5  417.96   15.13
  -1  -5   5  448.01   16.13
   1  -5  -5  413.06   15.42
   1   5   6  903.63   32.89
  -1  -5   6  923.58   32.59
   1   5   6  920.10   31.12
  -1  -5   6  921.93   32.47
   1   5   7  116.59    4.49
  -1  -5   7  117.74    6.05
   1   5   7  115.57    6.48
  -1  -5   7  114.76    6.05
   1  -5  -7  105.03    5.96
   1  -5  -8  538.24   20.04
  -1  -5   8  551.77   20.19
   1   5   8  586.94   20.68
   1   5   8  516.96   18.50
  -1  -5   8  563.02   20.24
  -1   5  -8  552.95   20.21
  -1  -5   9  129.69    6.65
  -1   5  -9  123.70    6.50
   1  -5  -9  132.27    6.44
   1   5   9  120.58    6.80
   1   5   9  117.24    6.46
   1   5   9  117.47    4.83
  -1  -5   9  127.65    5.77
  -1  -5  10    8.07    2.90
  -1   5 -10   16.05    3.17
   1  -5 -10   12.66    2.87
   1   5  10   14.24    3.42
   1   5  10    8.53    3.12
  -1  -5  10   10.12    2.30
   1   5  10   12.44    1.57
   1   5  10   11.67    1.69
   1   5  11  139.30    7.75
   1   5  11  143.87    5.66
   1   5  11  145.63    7.61
  -1   5 -11  156.87    7.65
  -1  -5  11  162.62    7.74
  -1  -5  11  146.99    6.52
   1   5  11  133.38    5.78
   1  -5 -11  155.43    7.21
  -1  -5  12  111.50    6.73
  -1   5 -12  122.73    6.88
   1  -5 -12  115.10    6.35
   1   5  12  129.05    7.18
   1   5  12  122.86    6.79
   1   5  12  118.93    5.09
  -1  -5  12  115.06    5.70
   1   5  12  118.89    4.87
  -1   5 -13    7.30    3.41
   1  -5 -13   12.35    3.23
   1   5  13   13.67    3.83
   1   5  13    5.36    3.42
   1   5  13    9.11    1.72
   1   5  13   11.54    2.09
  -1  -5  13    9.48    2.23
   1   5  14   23.14    3.96
   1   5  14   19.90    2.06
   1  -5 -14   16.71    3.41
  -1   5 -14   15.55    3.67
   1   5  14   22.13    4.47
   1   5  14   19.79    2.43
  -1  -5  14   17.69    2.53
   1  -5 -15   20.14    3.60
   1   5  15   13.32    4.37
   1   5  15   15.04    2.09
  -1   5 -15   13.46    3.85
   1   5  15   10.52    3.65
  -1  -5  15   16.81    2.47
   1   5  15   13.52    2.49
   1   5  16   23.26    4.96
   1   5  16   20.16    4.31
  -1  -5  16   23.84    2.73
   1   5  16   21.56    2.40
  -1   5 -16   22.06    4.36
   1  -5 -16   27.43    4.01
   1  -5 -17    1.03    3.36
  -1   5 -17   -2.36    3.64
   1   5  17    0.66    1.99
   1   5  17    3.74    4.34
  -1  -5  17    4.61    4.05
  -1  -5  17    1.42    2.11
   1   5  17   -5.09    4.39
  -1  -5  17    3.95    2.24
   1  -5 -18    7.48    3.74
   1   5  18   -4.93    4.46
  -1  -5  18    1.13    2.18
   1   5  18   -0.78    4.55
  -1  -5  18    0.12    2.12
  -1  -5  18    0.34    4.18
   1   5  18   -0.59    2.18
  -1   5 -18    1.41    3.99
   1   5  19   13.84    5.29
  -1  -5  19   13.44    2.42
  -1  -5  19   10.83    2.27
  -1   5 -19    8.44    4.33
   1   5  19    9.69    2.59
   1   5  19   14.54    4.56
   1   5  20   10.01    2.67
  -1   5 -20   10.67    4.64
   1   5  20   11.01    4.51
   1   5  20    8.45    5.31
  -1  -5  20   13.69    2.21
   1   5  21    6.51    2.75
  -1   5 -21    5.53    4.73
   1   5  21    4.38    5.11
   1   5  22    0.15    2.60
  -1   5 -22   -3.25    4.85
  -1   5 -23    6.26    4.85
   1   5  23    5.17    5.47
   1   5  23    2.88    2.77
  -1   5 -24    4.76    4.89
   1   5  24   -0.97    5.84
  -1   5 -25    0.45    5.24
   1   5  25  -11.00    6.57
  -1   5 -26   -2.75    5.57
  -1   6  25    4.50    4.53
  -1   6  24    3.80    4.42
   1   6 -24   -2.38    5.61
  -1   6  23    4.53    4.34
   1   6 -23    5.11    5.54
  -1   6  22    1.10    4.05
   1   6 -22   -0.90    5.03
  -1   6  22    3.26    3.24
  -1   6  21   -2.91    3.79
   1   6 -21   -1.31    4.71
  -1   6  21    0.79    2.95
  -1   6  20    1.92    2.85
   1   6 -20    1.27    4.63
  -1   6  20   -2.04    3.72
   1  -6  20    0.45    1.28
   1  -6  20    1.53    1.30
  -1   6  19    3.93    3.51
   1   6 -19    2.84    4.60
  -1   6  19    0.57    2.76
   1  -6  19    1.87    1.72
  -1   6  18    4.23    3.45
   1  -6  18    2.27    1.98
   1   6 -18    2.36    4.20
  -1   6  18    1.29    2.70
  -1   6  17    8.47    2.81
  -1  -6 -17    6.36    3.73
  -1   6  17    0.71    4.56
  -1   6  17    6.07    3.34
   1  -6  17    9.93    2.20
  -1  -6 -16   21.77    4.01
   1   6 -16   15.82    4.50
  -1   6  16   13.77    2.87
  -1   6  16   17.40    3.59
   1  -6  16   19.01    4.51
  -1   6  16   16.42    4.63
  -1  -6 -15   60.95    5.13
   1   6 -15   67.22    5.99
  -1   6  15   65.15    4.28
  -1   6  15   54.76    5.99
   1  -6  15   73.36    6.13
  -1   6  15   50.97    4.56
   1   6 -14   42.10    5.27
  -1   6  14   50.90    3.97
   1  -6  14   60.49    5.74
  -1   6  14   45.20    4.17
  -1   6  14   55.47    5.58
   1  -6  14   43.63    4.06
  -1  -6 -14   55.51    4.82
  -1   6  13   33.46    3.63
  -1  -6 -13   30.46    3.91
   1  -6  13   43.25    4.88
   1   6 -13   27.24    4.53
   1  -6  13   30.35    3.47
  -1   6  13   41.13    3.58
   1  -6  12   18.41    2.18
  -1  -6 -12   21.92    3.60
  -1   6  12   22.08    3.22
   1  -6  12   20.55    3.11
   1  -6  12   20.46    4.12
   1  -6  11   47.07    2.89
   1  -6  11   48.73    3.85
  -1   6  11   40.46    3.69
  -1  -6 -11   50.20    4.30
   1  -6  11   56.31    4.96
  -1   6  11   45.60    5.16
   1  -6  10   24.93    2.40
  -1   6  10   23.40    4.36
   1  -6  10   24.66    3.88
  -1   6  10   24.86    3.00
   1  -6  10   21.22    2.92
  -1  -6 -10   28.51    3.56
  -1   6   9   86.23    6.35
  -1   6   9   80.75    5.87
  -1  -6  -9   91.91    5.51
  -1   6   9   86.49    4.83
   1  -6   9   89.23    5.78
   1  -6   9   84.32    4.90
   1  -6   8   60.87    4.15
  -1   6   8   63.20    5.10
  -1   6   8   68.72    5.43
  -1  -6  -8   60.60    5.71
  -1  -6  -8   49.10    4.33
  -1   6   8   69.88    4.09
   1   6  -8   61.86    4.79
   1  -6   8   51.89    4.68
   1  -6   7   59.99    4.14
  -1   6   7   72.73    5.40
  -1   6   7   62.73    4.96
  -1  -6  -7   69.79    5.04
  -1  -6  -7   73.95    4.89
  -1   6   7   65.41    4.08
   1   6  -7   62.51    4.63
   1  -6   7   66.90    4.90
  -1   6   6  190.22    8.62
   1  -6   6  165.11    7.75
  -1  -6  -6  179.21    8.37
  -1  -6  -6  186.81    8.49
  -1   6   6  169.44    7.55
   1   6  -6  175.87    8.23
   1  -6   6  178.71    8.32
  -1  -6  -5  131.30    5.26
   1  -6   5  129.04    6.27
  -1   6   5  128.45    6.80
  -1  -6  -5  138.65    6.88
  -1  -6  -5  130.54    6.68
  -1   6   5  121.12    6.03
   1   6  -5  137.91    6.62
   1  -6   5  125.59    6.71
  -1  -6  -4  459.20   17.32
  -1  -6  -4  456.91   17.31
   1  -6   4  471.68   17.21
  -1   6   4  448.17   16.64
   1  -6   4  436.04   16.75
  -1   6   4  446.99   17.24
   1   6  -4  446.49   17.07
  -1  -6  -4  442.17   15.91
  -1   6   3  464.28   17.84
   1  -6   3  468.50   17.51
  -1  -6  -3  492.66   18.13
   1  -6   3  463.30   17.73
  -1  -6  -3  471.24   16.74
   1   6  -3  459.34   17.65
  -1   6   3  475.14   17.33
  -1   6   2  125.27    6.78
   1  -6   2  157.08    6.87
  -1  -6  -2  147.64    7.35
   1  -6   2  150.31    6.91
  -1  -6  -2  144.48    6.09
   1   6  -2  143.30    6.77
  -1   6   2  144.43    6.55
  -1   6   1  192.60    8.49
  -1  -6  -1  207.49    8.18
   1  -6   1  203.36    8.76
   1  -6   1  214.41    8.78
  -1  -6  -1  209.89    9.27
   1   6  -1  203.30    8.59
  -1   6   1  200.69    8.90
   1  -6   0   17.64    2.85
  -1   6   0   21.20    2.74
  -1  -6   0   30.02    2.66
  -1   6   0   22.02    2.95
   1   6   0   30.46    2.74
  -1   6   0   27.99    2.97
   1  -6   0   25.43    2.80
  -1  -6   1  221.99    8.74
  -1   6  -1  221.31    9.04
   1  -6  -1  199.86    8.88
   1  -6  -1  218.98    9.17
  -1   6  -1  214.53    9.19
   1   6   1  216.47    8.76
   1   6   1  216.52    9.41
  -1   6  -1  222.24    9.22
  -1  -6   1  187.02    9.19
  -1  -6   2  146.55    6.53
  -1   6  -2  151.74    6.83
   1  -6  -2  154.13    7.09
   1  -6  -2  136.48    6.59
   1   6   2  137.80    6.35
  -1   6  -2  145.33    6.92
  -1  -6   2  141.21    7.03
   1   6   2  145.12    7.15
  -1   6  -2  140.06    6.79
   1  -6  -3  444.64   17.78
   1   6   3  459.50   17.56
  -1  -6   3  456.12   17.59
  -1   6  -3  468.10   17.47
   1   6   3  445.15   16.66
   1  -6  -3  467.47   16.96
  -1  -6   3  471.71   17.06
  -1   6  -3  449.37   17.20
   1   6   4  452.74   17.01
  -1  -6   4  418.90   16.79
  -1   6  -4  435.44   16.74
   1   6   4  431.37   15.88
   1  -6  -4  442.88   16.14
  -1  -6   4  432.48   16.37
  -1  -6   5  115.77    6.28
  -1  -6   5  120.11    6.18
   1   6   5  114.39    5.23
   1  -6  -5  110.75    5.46
  -1  -6   5  122.44    6.04
  -1  -6   6  171.94    8.10
   1   6   6  167.10    6.43
  -1  -6   6  177.52    7.96
   1   6   6  164.87    6.94
  -1  -6   6  178.56    8.12
   1  -6  -7   58.52    4.69
  -1  -6   7   67.78    4.82
   1   6   7   66.07    3.62
  -1  -6   7   62.31    4.66
   1   6   7   69.70    3.12
  -1  -6   7   67.73    4.77
   1   6   8   43.78    4.73
   1  -6  -8   55.93    4.57
  -1  -6   8   56.87    4.51
  -1  -6   8   51.77    4.36
  -1  -6   8   50.20    4.32
   1   6   8   48.69    2.57
   1   6   9   65.63    3.12
  -1  -6   9   72.11    5.15
   1   6   9   66.11    5.45
  -1  -6   9   72.39    5.05
   1   6   9   61.55    5.16
   1  -6  -9   74.58    5.10
   1   6  10   21.02    1.85
  -1  -6  10   24.40    3.75
  -1   6 -10   26.93    3.80
   1   6  10   19.05    4.13
   1   6  10   18.56    3.76
  -1  -6  10   15.30    2.82
  -1  -6  10   17.70    3.74
   1  -6 -10   16.98    3.48
   1   6  11   55.81    2.92
  -1  -6  11   56.85    5.07
   1  -6 -11   52.76    4.55
   1   6  11   59.88    5.40
   1   6  11   65.09    5.19
  -1   6 -11   58.89    5.01
  -1  -6  11   54.16    5.00
  -1  -6  11   54.33    3.88
  -1  -6  12   12.47    3.89
   1   6  12   17.20    2.07
  -1  -6  12   10.56    3.90
   1  -6 -12   17.52    3.60
   1   6  12   18.29    4.52
   1   6  12   16.32    1.91
   1   6  12   17.76    3.83
  -1  -6  12   19.31    3.02
  -1   6 -12   20.93    3.91
  -1  -6  13   33.06    4.70
  -1  -6  13   39.04    4.76
   1  -6 -13   35.52    4.25
   1   6  13   46.61    5.36
   1   6  13   41.11    4.71
   1   6  13   33.50    2.68
  -1  -6  13   34.86    3.47
   1   6  13   33.04    2.37
  -1   6 -13   33.73    4.45
   1  -6 -14   51.83    4.85
  -1  -6  14   48.30    5.26
   1   6  14   65.26    6.23
   1   6  14   51.68    5.20
  -1  -6  14   45.62    5.38
  -1   6 -14   47.93    5.04
   1   6  14   46.60    2.87
   1   6  14   44.53    3.16
  -1   6 -15   66.49    5.80
   1  -6 -15   66.10    5.35
  -1  -6  15   64.60    5.91
   1   6  15   65.02    3.42
   1   6  15   71.81    6.68
   1   6  15   51.70    5.68
  -1  -6  15   58.74    3.98
   1   6  15   65.74    3.83
   1   6  16   16.93    2.23
  -1   6 -16   16.95    4.43
   1   6  16   22.11    5.29
  -1  -6  16   20.70    4.77
   1  -6 -16   26.43    4.24
  -1  -6  16   22.17    2.90
   1   6  16   15.66    4.38
   1   6  16   16.71    2.72
   1   6  17    9.19    4.94
   1   6  17    8.73    2.60
  -1  -6  17    5.27    2.53
   1   6  17    4.32    4.30
   1   6  17    5.94    2.07
  -1   6 -17    8.69    4.15
   1   6  18   -1.73    4.85
   1   6  18    8.07    2.80
  -1  -6  18    5.69    2.49
   1   6  18   -2.37    4.21
  -1   6 -18    6.79    4.20
   1   6  18    4.10    2.09
  -1  -6  19    1.61    2.38
  -1   6 -19   11.40    4.52
   1   6  19    1.74    2.19
   1   6  19    4.94    5.12
  -1  -6  19    6.71    2.52
   1   6  19    0.16    2.77
  -1  -6  20   -0.12    2.29
  -1   6 -20   -2.04    4.54
   1   6  20    0.23    2.22
   1   6  20    2.79    5.34
  -1  -6  20    2.03    2.33
   1   6  20    1.66    2.88
  -1   6 -21    3.37    4.66
   1   6  21    0.47    2.35
  -1  -6  21    1.72    2.16
   1   6  21    1.41    3.08
   1   6  21    0.48    5.52
  -1   6 -22    2.60    4.89
   1   6  22    1.29    3.20
   1   6  22    1.98    6.06
  -1   6 -23   -3.12    5.24
   1   6  23    1.74    3.33
   1   6  23   -4.09    6.06
  -1   6 -24    1.37    5.24
   1   6  24    4.73    6.16
   1  -7  23   -1.56    3.84
  -1   7  23   -6.99    4.32
   1  -7  22   -0.26    3.66
  -1   7  22    2.62    4.12
   1   7 -22   -1.42    5.37
   1  -7  21   -1.03    3.66
  -1   7  21   -2.54    3.90
   1   7 -21    2.30    5.06
  -1   7  21   -0.19    2.97
  -1   7  20    0.25    3.85
   1   7 -20    3.11    4.95
  -1   7  20    0.19    2.91
   1  -7  20   -1.78    3.35
   1  -7  20   -0.86    2.09
  -1   7  19   -4.83    3.52
  -1   7  19   -0.19    2.81
   1   7 -19    6.91    4.90
   1  -7  19   -4.01    3.29
   1  -7  19   -0.35    2.25
  -1   7  18   -2.60    3.46
  -1   7  18    2.42    2.81
   1   7 -18    1.26    4.70
   1  -7  18   -1.48    3.17
   1  -7  18   -0.38    2.33
  -1   7  17   -1.15    3.39
   1  -7  17    0.73    3.04
   1   7 -17    6.94    4.69
  -1   7  17    0.92    2.70
  -1   7  16    9.74    3.48
   1  -7  16   14.90    3.44
   1   7 -16    8.29    4.25
  -1   7  16   13.73    2.94
  -1  -7 -15   28.22    4.38
  -1   7  15   25.19    3.39
  -1   7  15   23.78    5.21
  -1   7  15   30.62    3.99
   1  -7  15   24.08    3.74
   1   7 -15   25.90    5.04
   1  -7  14  115.23    6.70
   1  -7  14  118.76    8.03
  -1  -7 -14  133.27    7.38
  -1   7  14  109.82    6.52
  -1   7  14  141.79    6.62
  -1  -7 -13   21.88    4.17
  -1   7  13   22.60    3.65
   1  -7  13   20.61    4.86
   1  -7  13   21.87    3.50
   1  -7  13   23.20    2.51
  -1   7  12   88.94    5.30
   1  -7  12   91.43    5.44
   1  -7  12   77.18    4.18
   1  -7  12   76.07    6.30
  -1  -7 -12   80.75    5.83
  -1  -7 -11   25.25    3.99
   1  -7  11   21.52    3.48
  -1   7  11   27.14    3.47
   1  -7  11   23.98    4.51
   1  -7  11   29.04    2.80
  -1  -7 -10   12.50    3.69
   1   7 -10   12.63    3.81
  -1   7  10   12.58    4.64
  -1  -7 -10    9.51    4.75
  -1   7  10    7.76    2.81
   1  -7  10   10.91    3.88
  -1   7  10   13.79    4.27
   1  -7  10   10.71    2.95
  -1  -7  -9   16.09    3.72
  -1  -7  -9   27.67    5.91
  -1   7   9   14.64    4.32
   1   7  -9   21.63    3.82
  -1   7   9   21.21    4.40
   1  -7   9   23.47    3.36
  -1   7   9   17.34    3.11
   1  -7   9   17.53    3.79
  -1  -7  -8  133.39    7.30
  -1   7   8  134.39    6.49
   1   7  -8  132.79    7.40
   1  -7   8  127.37    7.41
   1  -7   8  126.17    6.63
  -1   7   8  122.40    7.64
  -1  -7  -7   11.84    3.63
   1   7  -7   14.97    3.37
  -1   7   7   15.06    2.79
   1  -7   7    5.23    3.51
  -1   7   7   17.63    3.84
   1  -7   7   12.56    2.98
  -1  -7  -7   14.96    3.63
  -1  -7  -6  362.14   15.04
  -1  -7  -6  385.28   15.34
  -1   7   6  373.69   14.34
   1  -7   6  372.94   15.07
   1   7  -6  364.61   14.98
   1  -7   6  368.47   14.55
  -1   7   6  375.81   15.34
  -1  -7  -5  105.71    4.79
  -1   7   5  101.91    6.46
   1  -7   5  101.88    5.83
  -1  -7  -5  112.18    6.49
  -1  -7  -5  116.61    6.61
   1  -7   5  109.59    6.37
   1   7  -5  109.62    6.24
  -1   7   5  108.14    5.66
  -1  -7  -4  193.72    7.79
  -1  -7  -4  196.87    9.24
   1  -7   4  195.92    8.79
  -1   7   4  194.94    8.47
   1  -7   4  201.04    9.14
   1   7  -4  195.73    8.96
  -1   7   4  195.40    9.25
  -1  -7  -3  180.35    8.84
   1  -7   3  176.67    8.24
  -1   7   3  190.84    8.11
  -1  -7  -3  172.67    7.41
   1  -7   3  177.32    8.41
   1   7  -3  181.35    8.36
  -1   7   3  186.25    8.74
  -1  -7  -2   79.22    5.82
   1  -7   2   85.58    5.23
  -1   7   2   94.59    5.74
   1  -7   2   91.13    5.43
  -1  -7  -2   87.59    4.66
   1   7  -2   91.79    5.31
  -1   7   2   90.24    5.07
   1   7  -1   37.13    3.49
  -1  -7  -1   40.87    4.34
   1  -7   1   32.66    3.50
   1  -7   1   32.51    3.67
  -1   7   1   37.26    3.50
  -1   7   1   36.74    3.92
  -1   7   1   33.93    3.65
  -1  -7  -1   36.41    3.12
   1  -7   0  228.65    9.55
  -1  -7   0  205.29    9.85
  -1   7   0  212.20    9.19
   1   7   0  206.59    9.07
  -1   7   0  222.60    9.60
  -1   7   0  215.07    9.55
  -1  -7   0  198.12    9.61
  -1  -7   0  217.20    8.89
   1  -7   0  211.31    9.29
  -1   7  -1   28.78    3.29
   1  -7  -1   32.80    3.44
  -1  -7   1   32.82    3.19
  -1   7  -1   25.52    3.43
   1   7   1   33.78    3.25
  -1   7  -1   32.17    3.78
  -1  -7   1   29.72    3.53
   1  -7  -1   35.74    3.55
   1  -7  -2   73.55    4.57
   1  -7  -2   74.36    5.10
  -1   7  -2   64.30    4.84
   1   7   2   65.60    4.29
  -1  -7   2   72.36    5.07
   1   7   2   65.45    4.96
  -1   7  -2   75.41    4.77
  -1  -7   2   75.73    4.57
   1  -7  -3  170.95    8.78
   1   7   3  166.11    7.49
  -1   7  -3  159.63    8.09
  -1  -7   3  172.97    8.34
   1   7   3  174.70    8.47
   1  -7  -3  176.00    7.75
  -1  -7   3  169.11    7.76
   1   7   4  223.19    9.68
  -1  -7   4  211.66    9.51
  -1  -7   4  211.49    9.03
   1  -7  -4  195.36    8.61
   1   7   4  209.64    8.55
  -1   7  -4  202.91    9.41
  -1  -7   5  102.18    6.24
   1   7   5  104.45    6.32
  -1  -7   5  104.12    5.93
   1  -7  -5   98.87    5.22
   1   7   5   93.62    5.05
  -1   7  -5   98.13    5.98
   1   7   6  360.84   13.29
  -1   7  -6  355.09   14.44
   1   7   6  345.31   14.62
  -1  -7   6  367.36   14.58
   1  -7  -6  341.82   13.34
  -1  -7   6  355.01   14.13
   1  -7  -6  329.26   14.44
   1   7   7   15.30    2.42
  -1  -7   7   17.99    3.51
  -1  -7   7   15.01    3.44
   1  -7  -7   12.54    3.67
   1   7   8  118.96    5.58
  -1  -7   8  134.29    7.08
  -1  -7   8  127.76    7.05
  -1  -7   8  112.85    6.73
   1   7   8  117.77    4.87
   1  -7  -8  116.18    7.02
  -1  -7   9   26.42    4.01
   1   7   9   16.70    1.89
  -1  -7   9   27.58    3.99
   1   7   9   19.75    2.51
  -1  -7   9   28.22    4.25
   1  -7  -9   22.53    3.99
   1   7  10    8.25    1.65
   1  -7 -10    7.87    3.88
   1   7  10   10.36    4.37
  -1  -7  10    9.25    3.72
   1   7  10   11.70    3.95
  -1  -7  10    7.81    3.49
   1   7  10   10.31    2.21
  -1  -7  10    9.59    3.77
   1   7  11   24.40    2.07
   1  -7 -11   32.07    4.43
   1   7  11   27.89    5.01
  -1  -7  11   40.90    4.74
  -1  -7  11   22.80    4.04
   1   7  11   30.20    4.64
  -1  -7  11   33.15    3.56
  -1  -7  11   28.80    4.40
   1  -7 -12   87.53    6.16
  -1   7 -12   93.05    6.32
  -1  -7  12   89.13    6.44
   1   7  12   90.63    7.03
   1   7  12   86.07    6.64
  -1  -7  12   88.51    5.10
  -1  -7  12   95.13    6.46
   1   7  12   67.89    3.53
  -1  -7  13   29.44    4.79
   1   7  13   15.25    2.11
  -1  -7  13   21.60    4.61
   1  -7 -13   25.33    4.29
   1   7  13   24.55    5.26
   1   7  13   20.81    2.23
   1   7  13   25.66    4.72
  -1   7 -13   17.97    4.12
  -1  -7  13   24.48    3.36
  -1  -7  14  130.98    6.31
   1   7  14  151.83    8.34
  -1  -7  14  133.32    7.99
   1  -7 -14  132.38    7.41
   1   7  14  143.98    8.92
   1   7  14  117.75    5.10
   1   7  14  100.44    4.89
  -1  -7  14  133.60    8.04
  -1   7 -14  128.93    7.93
  -1   7 -15   21.04    4.59
   1   7  15   32.11    5.87
   1   7  15   23.07    4.58
   1   7  15   22.60    2.28
  -1  -7  15   33.58    5.16
   1   7  15   19.19    2.31
   1   7  16   15.46    5.18
   1   7  16   10.93    2.25
  -1   7 -16   10.48    4.40
   1   7  16   10.07    2.03
  -1  -7  16   10.99    2.88
   1   7  17    2.95    2.28
   1   7  17   -0.57    1.92
  -1   7 -17   -1.94    4.25
  -1  -7  17    2.63    2.71
   1   7  17    3.29    5.19
   1   7  18    2.51    2.42
  -1   7 -18   -0.81    4.29
   1   7  18   -0.85    1.96
  -1  -7  18    0.48    2.67
   1   7  18   -3.41    5.33
   1   7  19   -0.62    2.61
  -1   7 -19    7.54    4.67
   1   7  19   -0.82    2.08
  -1  -7  19   -2.14    2.69
   1   7  19    0.50    5.75
   1   7  20    3.11    6.04
  -1   7 -20   -3.92    4.95
   1   7  20   -0.17    2.02
   1   7  20   -2.13    2.78
  -1  -7  20    1.81    2.66
  -1  -7  20   -0.86    2.66
   1   7  21   -0.71    2.89
  -1  -7  21   -0.27    2.60
  -1   7 -21    1.35    5.01
   1   7  21   -1.60    6.12
  -1   7 -22    3.23    5.48
   1   7  22    7.12    6.60
   1  -8  22    3.77    3.89
   1  -8  21    4.57    3.97
   1  -8  20   -1.61    3.66
  -1   8  20    0.47    3.81
   1   8 -20    2.82    5.37
   1  -8  19    0.27    3.78
  -1   8  19   11.06    3.91
   1   8 -19    7.81    5.23
  -1   8  19    7.01    3.03
   1  -8  18   -1.59    3.52
  -1   8  18    3.40    3.64
   1   8 -18    2.69    5.10
  -1   8  18    3.39    2.94
   1   8 -17    4.80    4.95
  -1   8  17    5.54    2.90
   1  -8  17    8.17    3.63
  -1   8  17   12.03    3.83
   1  -8  16    1.31    3.39
  -1   8  16    2.58    2.88
  -1   8  16    4.14    3.33
   1  -8  15    6.48    3.36
  -1   8  15    6.13    3.21
  -1   8  15    2.65    2.95
  -1   8  14    2.91    3.23
   1  -8  14    3.09    3.13
   1  -8  14    8.18    2.25
  -1   8  13   22.46    3.62
   1  -8  13   22.68    3.80
   1  -8  13   21.62    2.71
   1   8 -12   15.36    4.40
   1  -8  12   12.59    3.35
  -1  -8 -12   15.04    4.06
   1  -8  12    8.14    4.34
  -1   8  12   10.54    3.28
   1  -8  12   14.00    2.65
  -1  -8 -11   16.51    4.22
   1   8 -11   15.42    4.14
   1  -8  11   22.64    4.66
  -1   8  11   23.06    3.44
  -1   8  11   19.12    4.79
   1  -8  11   18.55    3.52
  -1  -8 -10   34.00    4.69
   1   8 -10   36.39    4.79
   1  -8  10   36.66    4.02
  -1   8  10   36.62    5.28
   1  -8  10   34.70    5.03
  -1   8  10   39.02    3.82
  -1  -8  -9  110.01    6.92
  -1  -8  -9  100.52    8.59
   1  -8   9  113.10    7.21
  -1   8   9  111.43    6.09
   1   8  -9  104.22    6.93
  -1   8   9  106.68    7.43
   1  -8   9  108.33    6.25
  -1  -8  -8   17.74    4.16
   1   8  -8   20.72    4.01
  -1  -8  -8   16.29    5.10
  -1   8   8   20.20    3.30
   1  -8   8   20.86    4.35
  -1   8   8   12.65    4.17
   1  -8   8   21.19    3.44
  -1  -8  -7    3.21    3.94
   1   8  -7    5.13    3.37
   1  -8   7   -0.89    3.80
  -1   8   7    8.58    2.90
  -1  -8  -7    8.03    4.22
   1  -8   7    1.49    3.08
  -1   8   7    6.91    3.82
  -1   8   6   72.22    6.00
  -1  -8  -6   67.22    5.56
   1  -8   6   71.05    5.07
  -1  -8  -6   60.29    5.67
   1  -8   6   70.48    5.72
   1   8  -6   80.22    5.71
  -1   8   6   80.82    4.90
  -1  -8  -5  199.21    8.09
  -1  -8  -5  191.93    9.87
   1  -8   5  197.77    9.33
  -1   8   5  207.97    9.11
   1  -8   5  202.99    9.76
   1   8  -5  216.68    9.72
  -1   8   5  212.82   10.16
  -1  -8  -4   34.91    4.67
   1  -8   4   33.26    4.24
  -1   8   4   38.91    3.76
  -1  -8  -4   25.95    2.86
  -1   8   4   31.23    4.39
   1  -8   4   26.95    3.71
   1   8  -4   30.50    3.99
  -1  -8  -3  134.00    7.89
   1  -8   3  145.67    7.50
  -1   8   3  151.51    7.12
  -1  -8  -3  134.48    6.40
   1  -8   3  144.08    7.56
   1   8  -3  141.17    7.46
  -1   8   3  152.18    7.51
  -1   8   3  135.46    7.73
   1  -8   2   10.39    3.44
   1   8  -2   13.59    3.35
  -1  -8  -2   17.27    4.05
  -1   8   2   11.20    3.09
  -1  -8  -2    9.69    2.62
  -1   8   2   15.28    3.67
  -1   8   2   11.72    3.40
   1  -8   2   12.09    3.37
   1   8  -1   26.04    3.72
  -1  -8  -1   32.21    4.68
  -1   8   1   26.84    3.59
  -1   8   1   27.05    3.98
  -1   8   1   29.46    3.88
   1  -8   1   21.25    3.67
  -1  -8  -1   23.23    3.17
   1  -8   1   23.83    3.52
  -1  -8  -1   27.95    4.05
  -1  -8   0   13.77    3.02
   1   8   0   10.91    3.18
  -1  -8   0   19.96    4.26
   1  -8   0   15.50    3.45
   1  -8   0   16.91    3.57
  -1  -8   0   16.12    3.48
  -1   8   0   16.65    3.51
  -1   8   0   15.10    3.59
  -1   8   0   15.74    3.30
  -1  -8   1   24.15    3.38
  -1   8  -1   27.62    3.51
  -1   8  -1   20.48    3.66
  -1   8  -1   21.50    3.70
   1  -8  -1   25.78    3.87
  -1  -8   1   19.32    3.75
   1  -8  -1   32.41    3.87
   1   8   1   26.20    3.40
   1   8   2   16.00    3.01
   1  -8  -2    9.74    3.23
  -1  -8   2   16.57    3.42
  -1   8  -2   13.42    3.41
   1  -8  -2   15.29    3.75
  -1  -8   2   16.45    3.43
   1  -8  -3  118.54    7.91
  -1  -8   3  151.36    7.28
  -1  -8   3  133.54    7.49
   1   8   3  136.83    7.76
  -1   8  -3  138.32    7.45
   1   8   3  135.62    6.67
   1  -8  -3  130.37    6.81
   1  -8  -4   33.44    3.71
   1  -8  -4   23.75    5.43
   1   8   4   33.57    4.42
   1   8   4   31.20    3.41
  -1   8  -4   35.28    4.19
  -1  -8   4   37.48    4.42
  -1  -8   4   35.15    4.04
   1   8   5  209.83    8.66
  -1   8  -5  207.73    9.69
   1   8   5  205.63   10.00
  -1  -8   5  208.61    9.76
   1  -8  -5  196.67    8.59
  -1  -8   5  221.08    9.39
   1  -8  -6   71.18    5.74
   1   8   6   66.27    5.70
  -1  -8   6   74.48    5.55
   1   8   6   68.06    4.29
  -1   8  -6   62.76    5.24
   1  -8  -6   64.82    4.28
  -1  -8   6   74.84    5.32
  -1  -8   7   12.39    3.73
   1  -8  -7    4.57    3.90
   1   8   7    5.72    4.13
   1   8   7    4.99    2.44
  -1  -8   7    5.27    3.43
  -1   8  -7    4.92    3.48
   1  -8  -8   19.27    4.34
   1   8   8   23.24    2.92
  -1  -8   8   25.44    4.09
  -1  -8   8   28.01    4.55
  -1   8  -8   25.75    4.21
   1   8   9  105.58    5.47
  -1  -8   9  110.30    6.94
   1  -8  -9  113.25    7.16
  -1  -8   9  119.53    7.18
   1  -8 -10   38.40    4.92
  -1  -8  10   40.10    4.87
  -1  -8  10   33.46    4.61
   1   8  10   30.53    3.05
   1   8  11   15.93    2.62
  -1  -8  11   19.09    4.09
   1   8  11   13.20    4.56
   1  -8 -11   19.56    4.36
  -1  -8  11   13.11    4.38
  -1  -8  11   21.54    3.56
   1   8  12   17.53    2.46
  -1  -8  12    8.10    3.68
   1  -8 -12    8.73    3.99
   1   8  12   11.99    4.45
  -1  -8  12   19.50    4.56
  -1  -8  12   14.94    3.42
   1   8  13   20.32    5.37
  -1  -8  13   34.17    5.14
   1   8  13   22.99    2.48
  -1  -8  13   34.36    3.77
   1   8  13   22.33    2.59
  -1  -8  13   19.37    4.21
  -1  -8  14    3.33    3.81
   1   8  14    6.76    2.19
   1   8  14    1.84    4.97
  -1   8 -14    5.70    4.13
   1   8  14    4.55    1.92
   1   8  14    2.71    1.04
  -1  -8  14    7.32    3.13
  -1  -8  15    6.07    3.99
   1   8  15    3.17    2.05
   1   8  15    9.10    5.52
  -1   8 -15    1.57    4.39
   1   8  15    3.88    1.86
   1   8  15    1.50    0.91
  -1  -8  15    2.39    2.89
   1   8  16    5.49    5.59
  -1  -8  16    4.91    2.87
  -1   8 -16    0.40    4.35
   1   8  16    2.84    1.93
  -1  -8  16   -0.34    3.95
   1   8  16    1.55    1.95
   1   8  17    7.30    6.02
  -1  -8  17   10.64    3.14
  -1   8 -17   14.99    5.03
   1   8  17    4.66    2.00
  -1  -8  17    4.13    4.10
   1   8  17    6.45    1.98
   1   8  18    0.54    6.20
  -1  -8  18    2.93    2.96
   1   8  18    0.17    1.97
  -1   8 -18    4.76    4.72
   1   8  18    0.96    0.95
  -1  -8  18    4.52    4.25
   1   8  18    1.82    1.85
  -1   8 -19    3.57    5.12
  -1  -8  19    5.01    3.11
   1   8  19    8.33    6.59
  -1   8 -20    3.69    5.24
   1   8  20    2.29    6.61
   1   8  21    1.18    6.86
   1  -9  20    1.94    3.78
   1  -9  19    4.74    3.90
   1  -9  18   -2.79    3.63
  -1   9  18   -0.81    3.39
  -1   9  17    2.19    3.10
   1  -9  17    0.28    3.60
  -1   9  17    3.24    3.49
  -1   9  16    2.31    3.21
   1  -9  16    3.90    3.63
  -1   9  16    4.28    3.53
  -1   9  15   -4.12    3.34
  -1   9  15    1.22    3.30
   1  -9  15   -0.84    3.49
   1  -9  14    0.42    2.43
   1  -9  14    2.79    3.43
  -1   9  14    0.60    3.33
   1   9 -14    2.95    4.72
   1  -9  13    0.61    2.58
   1  -9  13   -2.77    3.41
  -1   9  13   -3.50    3.31
   1   9 -13    8.17    4.69
   1  -9  12   13.44    3.03
   1   9 -12    4.74    4.32
   1  -9  12    6.66    3.52
  -1   9  12    6.73    3.37
   1   9 -11   -0.76    4.15
  -1   9  11    1.61    3.11
   1  -9  11    3.33    3.26
   1   9 -10   -0.37    3.98
  -1  -9 -10   -1.49    5.68
   1  -9  10   -2.90    4.49
  -1   9  10    2.42    3.03
   1  -9  10    1.95    3.39
  -1  -9  -9   13.82    4.17
  -1  -9  -9   12.23    6.67
   1   9  -9   13.85    4.24
   1  -9   9   14.48    3.60
   1  -9   9   12.82    4.42
  -1   9   9   10.45    3.16
  -1  -9  -8   72.59    6.40
   1  -9   8   84.98    5.93
  -1  -9  -8   78.39    8.85
  -1   9   8  104.80    7.39
   1  -9   8   90.41    6.72
   1   9  -8   96.28    6.64
  -1   9   8   93.45    5.54
  -1  -9  -7  126.91    7.92
   1  -9   7  122.51    7.19
  -1   9   7  126.69    8.29
   1  -9   7  132.19    7.92
   1   9  -7  125.85    7.66
  -1   9   7  132.20    6.77
   1  -9   6   34.72    4.39
  -1   9   6   37.78    5.41
  -1  -9  -6   37.05    5.19
  -1   9   6   41.13    4.54
  -1   9   6   39.72    4.00
   1  -9   6   37.36    4.96
   1   9  -6   35.26    4.53
  -1  -9  -5  103.40    5.21
  -1  -9  -5  101.46    7.20
   1  -9   5  101.96    6.62
  -1   9   5  117.14    6.24
   1  -9   5  118.68    7.16
   1   9  -5  109.15    6.84
  -1   9   5  109.75    6.64
  -1   9   5  110.44    7.40
   1  -9   4    5.57    3.80
   1   9  -4   10.53    3.72
  -1  -9  -4    7.86    4.15
  -1   9   4   11.06    3.21
  -1  -9  -4   11.18    2.63
  -1   9   4   11.24    4.14
  -1   9   4    8.64    3.56
   1  -9   4   11.46    3.76
   1  -9   3    8.76    3.85
   1   9  -3    6.71    3.29
  -1  -9  -3    3.67    4.12
  -1   9   3    7.63    3.13
  -1  -9  -3    7.52    2.82
  -1   9   3   10.05    3.50
  -1   9   3    2.98    3.93
   1  -9   3    4.04    3.36
  -1  -9  -2   61.68    5.85
   1  -9   2   60.81    5.29
  -1  -9  -2   64.23    5.47
  -1   9   2   73.12    4.98
   1  -9   2   68.86    5.48
  -1  -9  -2   52.10    4.19
  -1   9   2   59.31    5.22
   1   9  -2   63.46    5.20
  -1   9   2   70.25    5.68
  -1   9   1   46.21    4.28
  -1  -9  -1   45.34    5.01
  -1   9   1   50.48    5.10
  -1   9   1   39.17    4.60
  -1  -9  -1   47.23    5.56
   1  -9   1   49.94    4.93
   1   9  -1   45.01    4.52
   1  -9   1   42.45    4.75
  -1  -9  -1   36.85    4.01
   1   9   0  315.73   13.27
  -1   9   0  311.69   13.61
  -1   9   0  306.85   13.65
  -1  -9   0  326.55   14.04
  -1  -9   0  312.83   14.29
   1  -9   0  338.87   13.92
  -1  -9   0  319.18   12.84
   1  -9   0  314.19   13.31
   1  -9  -1   48.44    5.14
  -1  -9   1   40.65    4.79
  -1  -9   1   37.49    5.45
  -1   9  -1   42.90    4.71
   1   9   1   38.34    4.15
  -1  -9   1   47.69    4.34
   1  -9  -1   47.81    4.63
   1  -9  -2   83.92    6.39
  -1   9  -2   65.90    5.49
   1   9   2   64.15    4.85
  -1  -9   2   67.48    5.64
   1  -9  -2   64.73    5.07
  -1  -9   2   64.96    4.98
   1   9   3    7.67    2.96
   1  -9  -3   17.34    5.59
  -1  -9   3    6.68    3.67
  -1  -9   3    6.52    3.49
  -1   9  -3    9.04    3.79
   1  -9  -3   12.93    3.47
   1   9   4    5.42    2.96
  -1   9  -4    8.27    3.67
   1  -9  -4    7.38    3.12
  -1  -9   4    8.71    3.72
   1   9   4    7.29    4.04
  -1  -9   4    3.16    3.44
   1  -9  -5   86.12    6.81
   1  -9  -5   75.64   12.44
  -1  -9   5  100.09    6.36
  -1  -9   5   97.37    6.60
   1   9   5  100.21    6.85
   1   9   5   89.72    5.45
  -1   9  -5   98.87    6.53
   1  -9  -5   84.60    5.37
   1  -9  -6   37.55    3.79
   1  -9  -6   40.44    5.43
  -1  -9   6   54.77    5.21
   1   9   6   48.49    5.65
   1   9   6   33.98    3.84
  -1  -9   6   49.56    5.04
  -1   9  -6   49.05    5.10
   1  -9  -7  112.02    7.77
  -1   9  -7  131.62    7.75
   1   9   7  117.64    6.21
  -1  -9   7  123.14    7.40
   1   9   7  132.06    8.12
  -1  -9   7  120.40    7.49
   1  -9  -8   91.61    6.79
   1   9   8   87.80    7.36
  -1  -9   8   95.06    6.57
   1   9   8   92.86    5.27
  -1   9  -8   85.94    6.67
  -1  -9   8  104.29    6.82
   1   9   9   11.36    2.82
  -1  -9   9   16.90    4.32
  -1  -9   9   11.62    4.32
  -1   9  -9   11.68    4.34
   1   9  10    1.63    2.41
  -1  -9  10    1.39    3.85
  -1  -9  10    0.34    4.05
  -1   9 -10    1.50    3.91
   1   9  11    1.38    2.38
  -1   9 -11    7.65    4.30
  -1  -9  11    2.81    4.32
  -1  -9  11    1.76    3.86
  -1  -9  12    7.48    3.52
  -1  -9  12    7.43    4.23
   1   9  12    7.33    2.38
  -1  -9  13   -1.63    3.30
  -1  -9  13    1.07    3.97
   1   9  13    0.40    2.17
  -1  -9  14    5.38    3.45
   1   9  14    1.04    2.07
  -1  -9  14    0.36    4.19
   1   9  14    2.21    2.13
  -1  -9  15    0.43    3.28
   1   9  15    3.30    2.04
   1   9  15    0.45    2.13
  -1  -9  15    2.19    4.29
  -1   9 -16    3.89    4.97
   1   9  16    4.03    2.03
  -1  -9  16    3.98    3.36
  -1  -9  16    3.29    4.30
   1   9  16    5.40    2.08
  -1   9 -17   -0.89    4.95
  -1  -9  17   -2.09    3.31
   1   9  17    7.74    6.41
  -1  -9  17   -1.10    4.52
   1   9  18    4.58    6.74
  -1  -9  18   -1.11    4.52
  -1   9 -18    7.83    5.28
  -1  -9  19   -2.22    4.60
   1   9  19   -2.96    6.98
  -1  -9  20    0.37    4.66
  -1  -9  21   -3.37    4.74
  -1  -9  22    6.00    5.02
  -1  -9  23    1.88    5.07
   1 -10  19    2.62    3.98
   1 -10  18   -0.89    3.89
   1 -10  17    5.06    4.08
   1 -10  16    1.79    4.06
   1 -10  15    9.93    2.81
   1 -10  15    3.60    4.18
  -1  10  15    4.88    3.30
   1  10 -15   15.36    5.54
   1 -10  14    1.57    2.80
   1 -10  14   -4.54    4.13
  -1  10  14    1.31    3.15
   1  10 -14   -0.90    4.97
   1 -10  13   -0.53    2.95
   1 -10  13    2.43    3.83
  -1  10  13    0.96    3.04
   1  10 -13  -10.08    5.39
   1 -10  12   -1.75    3.22
   1 -10  12    0.91    3.77
   1  10 -12    8.51    4.85
  -1  10  12    1.57    3.13
   1 -10  11   32.07    4.66
  -1  10  11   41.76    4.11
   1  10 -11   40.66    5.81
   1  10 -10   24.20    5.07
   1 -10  10    7.99    3.86
  -1  10  10   14.20    3.44
  -1  10  10   22.85    4.24
  -1 -10  -9   25.04    7.10
   1 -10   9   42.32    4.91
   1  10  -9   48.52    5.60
  -1  10   9   36.95    4.05
  -1  10   9   34.75    4.64
  -1  10   8   32.26    3.95
   1 -10   8   35.98    4.74
   1  10  -8   30.66    5.02
   1 -10   8   40.80    5.57
  -1  10   8   28.73    4.32
  -1  10   7   43.31    4.25
   1 -10   7   39.14    4.64
   1  10  -7   34.46    5.24
   1 -10   7   35.51    5.35
  -1  10   7   39.11    4.72
  -1  10   6    8.69    3.40
   1  10  -6    3.51    3.85
   1 -10   6    3.44    3.73
  -1  10   6    5.56    3.71
   1 -10   6    7.47    4.37
   1 -10   5   62.11    5.61
   1 -10   5   62.89    6.03
  -1  10   5   75.58    5.20
  -1 -10  -5   54.84    4.02
   1  10  -5   61.42    5.79
  -1  10   5   77.45    5.70
   1 -10   4   32.22    4.97
  -1  10   4   35.34    4.31
   1  10  -4   43.45    5.10
   1 -10   4   37.33    4.67
  -1 -10  -4   38.19    5.34
  -1  10   4   35.12    4.69
  -1 -10  -4   28.12    3.45
  -1  10   3  149.06    7.81
   1 -10   3  150.26    8.43
  -1 -10  -3  165.08    9.23
  -1 -10  -3  132.57    7.10
   1 -10   3  163.25    8.62
  -1  10   3  161.28    8.61
   1  10  -3  168.05    8.56
   1  10  -2   14.87    4.01
   1 -10   2    7.95    3.91
  -1 -10  -2   16.42    4.59
  -1  10   2   17.90    4.10
  -1  10   2   12.89    4.59
   1 -10   2    5.68    4.09
  -1 -10  -2    9.51    3.29
  -1  10   1  124.65    7.66
   1  10  -1  130.26    7.56
  -1 -10  -1  123.90    6.75
   1 -10   1  132.02    7.56
  -1 -10  -1  130.88    8.11
   1 -10   1  136.69    8.00
   1  10   0    4.93    3.67
   1 -10   0    4.31    4.18
  -1 -10   0    1.48    4.05
  -1 -10   0    3.44    3.37
   1 -10   0   -0.83    3.98
  -1  10   0    2.28    4.00
   1  10   1  139.70    7.59
  -1  10  -1  137.27    8.16
  -1 -10   1  129.66    7.28
   1 -10  -1  135.67    7.58
  -1 -10   1  134.12    8.35
   1 -10  -1  140.20    8.77
   1 -10  -2    6.53    3.66
   1  10   2    6.40    3.34
   1 -10  -2    6.61    5.24
  -1 -10   2   11.46    4.32
  -1 -10   2    9.76    3.80
  -1  10  -2    8.07    4.11
  -1 -10   3  163.95    9.00
   1 -10  -3  153.56    7.91
  -1  10  -3  150.40    8.66
   1  10   3  159.41    7.96
  -1 -10   3  160.75    8.29
   1  10   4   37.75    4.22
  -1  10  -4   27.24    4.59
   1 -10  -4   23.26    6.40
  -1 -10   4   45.33    5.22
  -1 -10   4   34.51    4.70
   1 -10  -4   31.53    3.94
  -1  10  -5   60.45    5.65
  -1 -10   5   62.28    5.81
   1 -10  -5   58.07    4.61
  -1 -10   5   61.15    5.37
   1  10   5   60.62    4.66
  -1 -10   6    2.21    3.85
  -1  10  -6    4.02    4.12
   1  10   6   10.19    3.22
  -1 -10   6    8.37    4.04
  -1 -10   7   29.48    4.78
  -1  10  -7   35.75    5.29
   1  10   7   30.65    3.66
  -1 -10   7   32.33    4.95
  -1 -10   8   34.62    5.03
  -1  10  -8   35.00    5.22
   1  10   8   32.60    3.71
  -1 -10   8   29.02    5.09
  -1 -10   9   37.58    5.22
   1  10   9   34.60    3.72
  -1  10  -9   42.21    5.54
  -1 -10   9   41.68    5.54
  -1 -10  10   21.53    4.61
   1  10  10   17.12    3.14
  -1  10 -10   21.12    5.13
  -1 -10  11   41.48    5.34
   1  10  11   34.41    3.46
  -1  10 -11   35.01    5.69
  -1 -10  12   -1.33    3.94
  -1 -10  12   -3.38    4.24
   1  10  12   -0.47    2.57
  -1  10 -12    0.42    4.55
  -1 -10  13   -2.07    3.79
  -1 -10  13    5.32    4.41
   1  10  13    0.73    2.52
  -1  10 -13    3.44    4.76
  -1 -10  14    4.66    3.82
  -1 -10  14   -2.68    4.33
   1  10  14    1.85    2.46
  -1 -10  15    7.31    3.82
  -1 -10  15    6.91    4.73
  -1 -10  16    2.92    3.58
  -1 -10  16   -1.16    4.59
  -1 -10  17    5.83    4.93
  -1 -10  18    3.50    4.70
  -1 -10  19    3.51    4.85
  -1 -10  20   -3.12    5.05
  -1 -10  21    5.46    5.12
   1 -11  17    0.94    4.44
   1 -11  16   -0.32    4.44
   1 -11  15    4.50    4.34
  -1  11  14   -0.77    3.95
   1 -11  14    0.65    4.29
   1 -11  13    8.48    3.61
   1 -11  13    3.60    4.44
  -1  11  13    4.49    3.99
   1  11 -13    0.93    5.36
   1 -11  12    4.78    3.67
   1 -11  12    2.66    4.50
   1  11 -12    5.92    5.27
  -1  11  12    5.70    3.95
  -1 -11 -11  -10.42    9.48
   1 -11  11    1.67    4.50
   1  11 -11    6.63    5.26
  -1  11  11    2.12    3.20
  -1  11  11    3.91    4.03
   1 -11  10    1.01    4.12
   1  11 -10    5.57    4.79
  -1  11  10    1.61    3.20
  -1  11  10    5.76    3.95
   1 -11   9   30.60    4.93
   1  11  -9   29.42    5.59
  -1  11   9   22.14    3.68
  -1  11   9   30.18    4.82
   1 -11   8   11.85    4.29
   1  11  -8   15.32    5.01
  -1  11   8   12.97    3.57
  -1  11   8   14.00    4.21
   1 -11   7   26.90    4.78
   1  11  -7   19.60    4.99
  -1  11   7   21.14    3.92
  -1  11   7   24.84    4.74
  -1  11   6   26.60    4.64
   1 -11   6   23.14    4.70
   1  11  -6   25.88    5.09
  -1 -11  -5    7.48    5.49
   1 -11   5   11.51    4.16
   1  11  -5   11.07    4.48
   1 -11   5   18.48    5.19
  -1  11   5   13.24    4.34
   1  11  -4    5.00    4.18
   1 -11   4   14.49    4.66
  -1  11   4    6.92    4.31
   1 -11   4   12.10    4.33
  -1 -11  -4   14.26    5.17
   1  11  -3   20.41    4.51
   1 -11   3   19.57    4.83
  -1 -11  -3   23.01    3.56
  -1  11   3   21.53    4.76
   1 -11   3   23.71    4.80
  -1 -11  -3   28.49    5.47
   1  11  -2   19.80    4.60
  -1 -11  -2   10.71    3.52
   1 -11   2   20.09    4.71
  -1  11   2   28.49    4.78
  -1 -11  -2   25.31    5.26
   1 -11   2   24.99    5.00
   1  11  -1   24.39    4.48
  -1 -11  -1   13.71    3.72
   1 -11   1   26.25    4.86
  -1  11   1   16.01    4.49
   1 -11   1   19.09    4.95
  -1 -11  -1   23.68    5.02
   1  11   0   23.37    4.53
   1 -11   0   23.41    5.38
  -1 -11   0   24.68    5.08
   1 -11   0   21.10    4.50
  -1 -11   0   25.87    4.20
  -1  11   0   21.25    4.79
  -1 -11   1   24.22    5.11
   1 -11  -1   22.60    6.11
   1 -11  -1   23.07    4.42
  -1 -11   1   13.07    4.04
   1  11   1   16.83    4.17
  -1  11  -1   15.85    4.39
   1  11   2   19.49    4.17
  -1  11  -2   30.10    5.11
  -1 -11   2   21.81    5.21
   1 -11  -2   11.24    6.95
   1 -11  -2   32.18    4.70
  -1 -11   2   24.68    4.53
   1  11   3   25.53    4.23
  -1  11  -3   18.30    4.87
  -1 -11   3   17.01    4.98
   1 -11  -3   10.38    7.07
   1 -11  -3   27.37    4.25
  -1 -11   3   17.98    4.29
  -1  11  -4   12.58    4.63
   1  11   4    8.43    3.65
  -1 -11   4   10.06    4.64
   1 -11  -4    0.79    7.29
   1 -11  -4    6.86    3.51
  -1 -11   4   13.06    4.41
  -1 -11   5   11.94    4.66
   1 -11  -5   13.52    3.73
  -1  11  -5   14.46    4.93
   1  11   5   12.21    3.70
  -1 -11   5   15.82    4.55
  -1 -11   6   27.48    5.11
   1  11   6   17.07    3.85
  -1  11  -6   22.51    5.14
  -1 -11   6   24.21    5.02
  -1 -11   7   17.54    4.89
  -1  11  -7   22.31    5.11
   1  11   7   21.66    3.79
  -1 -11   7   19.46    5.19
  -1 -11   8    9.16    4.76
  -1  11  -8    1.69    4.86
   1  11   8    6.26    3.25
  -1 -11   9   35.81    5.64
   1  11   9   29.13    3.88
  -1  11  -9   29.09    5.70
  -1 -11  10    3.99    4.45
   1  11  10    1.99    3.09
  -1  11 -10    1.30    4.90
  -1 -11  11   -1.20    4.69
   1  11  11    0.56    3.01
  -1  11 -11   -0.44    5.04
  -1 -11  12    4.37    4.26
  -1 -11  12    4.41    4.82
  -1  11 -12   11.72    5.31
   1  11  12    6.60    3.00
  -1 -11  13    2.54    4.21
  -1 -11  13   -2.01    4.83
  -1 -11  14    0.79    4.13
  -1 -11  14    4.82    4.84
  -1 -11  15    3.55    4.06
  -1 -11  15    6.80    4.99
  -1 -11  16    4.79    4.97
  -1 -11  17   -0.40    4.95
  -1 -11  18   -1.99    5.20
  -1 -11  19   -7.57    5.08
   1 -12  15   -1.02    4.64
   1 -12  14   -0.69    4.60
   1 -12  13    0.70    4.43
   1 -12  12    5.64    4.70
  -1  12  11   16.44    4.58
   1 -12  11   18.46    5.17
  -1  12  10   17.03    4.60
   1 -12  10   20.19    5.23
   1  12  -9    6.69    5.48
  -1  12   9    8.64    4.36
   1 -12   9    5.46    4.56
   1  12  -8   -2.16    5.08
  -1  12   8    8.60    4.51
   1 -12   8    0.37    4.85
   1  12  -7    3.36    5.06
   1 -12   7    2.99    4.64
  -1  12   7   -0.33    4.32
   1  12  -6   15.54    5.26
   1 -12   6   14.84    5.02
  -1  12   6    8.75    4.74
  -1 -12  -6   11.21    8.61
   1  12  -5   40.15    5.92
   1 -12   5   44.42    5.98
  -1  12   5   40.64    5.45
  -1 -12  -5   43.87    8.10
   1  12  -4   28.19    5.59
   1 -12   4   47.50    6.34
  -1 -12  -4   28.65    6.99
  -1  12   4   34.86    5.43
   1  12  -3   60.16    6.48
  -1 -12  -3   83.93    7.93
  -1  12   3   72.57    6.83
   1 -12   3   81.27    7.34
   1 -12   2   34.01    6.26
  -1 -12  -2   36.73    6.16
  -1  12   2   30.13    5.51
   1  12  -2   22.79    5.26
   1 -12   1   12.38    5.95
  -1 -12  -1   17.16    5.50
  -1  12   1    9.74    4.92
   1  12  -1   11.20    4.79
   1 -12   1   14.68    5.01
   1 -12   0   -8.04    7.66
  -1 -12   0   -1.77    5.04
  -1  12   0   -8.39    5.19
   1  12   0    1.01    4.36
   1 -12   0   -6.80    4.68
   1 -12  -1   -0.71    7.51
  -1 -12   1   10.08    5.25
   1  12   1   12.75    4.56
  -1  12  -1    9.32    4.81
   1 -12  -2   31.95    8.64
  -1 -12   2   34.83    6.13
  -1  12  -2   38.54    6.09
   1  12   2   26.50    4.74
  -1 -12   3   80.50    7.07
   1  12   3   67.23    5.86
  -1  12  -3   72.78    6.92
  -1 -12   4   41.78    6.26
   1  12   4   36.32    5.05
  -1  12  -4   33.44    5.91
  -1 -12   5   42.13    6.15
   1  12   5   46.43    5.06
  -1  12  -5   43.38    6.42
   1  12   6    9.96    3.89
  -1  12  -6   15.32    5.65
  -1 -12   6   11.22    5.43
   1  12   7    1.80    3.69
  -1  12  -7   -0.45    5.63
  -1 -12   7   -0.86    5.13
   1  12   8    4.38    3.59
  -1  12  -8    1.35    5.36
  -1 -12   8   10.62    5.17
   1  12   9    0.92    3.51
  -1 -12   9    3.39    5.07
  -1 -12  10   18.58    5.46
  -1 -12  11   10.56    5.13
  -1 -12  12    2.51    4.97
  -1 -12  12    5.50    5.18
  -1 -12  13    4.21    5.34
  -1 -12  14   -4.21    5.40
  -1 -12  15    4.61    5.10
   1 -13  12    1.13    5.18
   1 -13  11    1.53    5.03
   1 -13  10    2.72    5.08
   1 -13   9    2.77    5.02
   1 -13   8   10.91    5.49
  -1  13   8    7.89    4.64
  -1  13   7    8.50    4.79
   1 -13   7   13.31    5.47
  -1  13   6   18.55    5.26
   1 -13   6   18.52    5.77
   1  13  -5   31.72    5.99
  -1  13   5   26.32    5.59
   1 -13   5   28.64    6.43
  -1  13   4    0.74    4.85
   1  13  -4    2.88    5.04
   1 -13   4   10.32    6.13
   1  13  -3   -1.60    5.11
  -1  13   3    3.41    5.02
   1 -13   3   -3.26    6.60
   1  13  -2    2.70    5.00
  -1  13   2    0.78    4.90
   1 -13   2   -7.99    7.58
   1  13  -1   -3.74    4.87
  -1  13   1    1.60    5.00
   1 -13   1   -7.44    8.93
   1  13   0   -1.81    4.88
  -1  13   0    2.46    5.21
  -1  13  -1   -1.68    5.14
   1  13   1   -0.70    4.61
  -1  13  -2   -1.73    5.28
   1  13   2   -4.35    4.66
  -1  13  -3    6.20    5.45
   1  13   3   -0.64    4.44
   1  13   4    3.71    4.24
  -1  13  -4    3.62    5.57
   1  13   5   24.21    4.70
  -1  14   4   24.12    5.75
  -1  14   3    3.22    5.23
   1  14  -1    1.57    5.16
   1  14   0   -1.90    5.15
   1  14   1    0.73    4.85
  -2   0   0 9853.45  330.27
  -2   0   0 9875.96  330.31
  -2   0   0 9931.66  330.21
  -2   0   0 9999.00  330.27
  -2   0  -1   18.95    1.70
  -2   0   1   22.56    1.81
   2   0  -1   21.68    1.87
  -2   0   1   22.22    1.78
  -2   0  -1   23.01    1.77
  -2   0  -1   22.29    1.96
  -2   0  -1   22.62    1.77
   2   0  -1   22.95    1.88
  -2   0   1   20.29    1.90
  -2   0   1   24.43    1.19
  -2   0  -2 7504.63  251.94
   2   0  -2 7676.08  252.06
  -2   0   2 7527.11  251.73
  -2   0  -2 7639.91  252.07
   2   0  -2 7591.44  252.08
  -2   0  -2 7491.24  251.93
   2   0  -3 2558.47   88.08
  -2   0  -3 2612.53   87.65
   2   0   3 2570.64   87.61
  -2   0   3 2593.81   87.83
   2   0   3 2618.16   87.84
   2   0  -3 2694.44   88.06
  -2   0  -3 2608.80   87.85
  -2   0   3 2678.89   88.17
   2   0  -3 2713.49   88.08
  -2   0  -3 2674.50   87.85
  -2   0  -3 2678.76   88.04
  -2   0  -4   15.23    1.65
   2   0   4   17.84    1.80
   2   0   4   17.94    1.30
  -2   0   4   20.48    1.67
   2   0  -4   22.34    1.80
  -2   0  -4   20.77    1.50
  -2   0  -4   16.59    1.14
  -2   0   4   20.77    1.98
   2   0  -4   23.57    1.94
   2   0  -4   22.44    1.83
  -2   0  -4   14.95    1.41
   2   0   4   21.20    1.44
  -2   0  -5  138.45    5.49
   2   0   5  140.58    5.54
  -2   0   5  143.57    5.50
   2   0   5  146.09    5.25
   2   0  -5  153.58    5.57
  -2   0  -5  144.98    5.13
   2   0  -5  143.00    5.76
  -2   0  -5  145.48    5.13
   2   0   5  139.96    5.12
   2   0  -5  146.07    5.52
  -2   0  -5  134.14    5.24
   2   0   5  140.17    5.01
   2   0   6   66.05    3.20
  -2   0  -6   67.86    3.20
  -2   0   6   52.37    3.01
   2   0   6   68.80    2.93
   2   0  -6   50.16    2.89
  -2   0  -6   61.82    2.85
  -2   0  -6   61.80    2.57
   2   0  -6   52.32    3.30
   2   0   6   62.71    2.55
  -2   0  -6   62.32    2.57
   2   0  -6   49.76    2.91
  -2   0   7  111.60    5.03
   2   0   7  118.53    4.82
   2   0  -7  107.84    4.77
   2   0   7  127.45    4.45
   2   0   7  129.67    5.11
   2   0  -7  110.36    5.26
  -2   0  -7  110.08    4.27
  -2   0  -7  111.88    4.27
   2   0  -7  107.09    4.79
  -2   0  -7  112.73    4.65
  -2   0   8  486.15   17.54
   2   0   8  459.60   17.25
   2   0  -8  473.79   17.22
  -2   0  -8  493.95   16.64
   2   0   8  538.87   16.96
   2   0   8  504.76   17.51
   2   0  -8  490.69   17.80
  -2   0  -8  479.85   16.64
   2   0  -8  460.81   17.17
  -2   0  -8  491.60   17.16
   2   0   9  775.55   27.34
  -2   0   9  788.24   27.58
   2   0  -9  761.02   27.15
  -2   0  -9  778.91   26.50
   2   0   9  861.97   27.03
   2   0   9  824.56   27.55
   2   0  -9  801.11   27.82
   2   0  -9  768.58   27.11
  -2   0  -9  762.91   26.50
  -2   0  -9  815.72   27.17
  -2   0 -10   61.73    3.25
   2   0  10   64.60    3.37
  -2   0  10   58.80    3.68
   2   0  10   55.07    3.43
  -2   0  10   58.63    3.93
   2   0  10   63.32    3.74
   2   0 -10   54.03    3.79
   2   0 -10   60.20    3.17
  -2   0 -10   53.10    2.34
  -2   0 -10   55.78    2.35
   2   0 -10   58.17    3.17
   2   0  11  193.66    7.63
  -2   0  11  188.48    8.07
   2   0  11  195.73    7.84
  -2   0  11  191.32    8.21
  -2   0 -11  193.09    7.58
   2   0  11  156.81    7.73
   2   0  11  192.75    8.00
   2   0 -11  196.96    8.29
   2   0 -11  193.42    7.38
   2   0 -11  189.54    7.40
   2   0  12   63.30    3.74
  -2   0  12   59.31    3.89
  -2   0 -12   60.16    3.46
  -2   0  12   58.22    4.01
   2   0  12   52.53    4.20
   2   0  12   56.38    3.91
   2   0 -12   47.76    3.88
   2   0 -12   54.18    3.09
   2   0  12   55.27    3.42
   2   0 -12   50.08    3.04
  -2   0  13    2.74    2.57
   2   0  13    3.24    2.23
   2   0  13    1.67    2.47
  -2   0 -13    0.74    1.90
   2   0  13    4.12    2.61
   2   0 -13    2.06    1.64
  -2   0  13    3.44    2.54
   2   0 -13    1.07    2.37
   2   0 -13    2.32    1.71
   2   0  13    2.03    2.03
  -2   0  14   81.74    5.14
   2   0  14   98.27    5.14
  -2   0  14   86.78    5.24
  -2   0 -14   99.37    4.92
   2   0  14   69.85    5.24
   2   0  14  106.26    5.44
   2   0  14   98.78    4.87
   2   0 -14   81.20    4.15
   2   0 -14   88.88    4.21
   2   0 -14   95.98    5.45
   2   0  15    2.58    2.82
  -2   0  15   -0.23    2.73
   2   0  15    1.39    2.48
  -2   0  15    1.79    2.72
   2   0 -15    1.29    1.69
   2   0 -15   -0.48    2.74
  -2   0 -15    2.05    2.36
   2   0  15    0.51    2.32
  -2   0  16    3.38    3.04
   2   0  16    4.06    2.83
   2   0  16    2.53    2.90
   2   0  16    9.65    3.44
  -2   0  16    4.65    3.04
   2   0 -16    4.89    1.90
   2   0 -16    4.04    3.00
  -2   0 -16    2.21    2.45
   2   0  16    4.00    2.72
   2   0  17    3.69    3.14
  -2   0  17    4.91    3.15
   2   0  17    3.21    2.93
  -2   0  17    7.26    3.20
   2   0 -17   -1.10    1.86
  -2   0 -17    4.74    2.66
   2   0 -17    0.80    3.06
   2   0  17    1.17    2.69
   2   0  18   20.58    3.67
   2   0  18   21.95    3.90
  -2   0  18   24.49    4.02
   2   0  18   23.03    4.71
  -2   0  18   14.00    3.43
   2   0 -18   16.12    2.31
   2   0 -18   16.66    3.69
   2   0  18   18.40    3.38
   2   0  19    3.65    3.20
   2   0  19    2.22    3.65
  -2   0  19   11.39    3.83
   2   0  19    1.09    4.02
  -2   0  19    7.73    3.37
   2   0 -19    8.60    2.10
  -2   0 -19    7.26    3.06
   2   0 -19    6.94    3.52
   2   0  19    9.42    3.21
  -2   0  20    6.18    3.81
   2   0  20    3.04    3.39
   2   0  20    2.93    3.77
  -2   0  20    1.88    3.23
   2   0 -20    4.61    1.96
   2   0 -20    3.91    3.55
  -2   0 -20    2.07    3.09
   2   0  20    4.86    3.24
   2   0  21    0.58    3.44
  -2   0  21    0.33    3.90
   2   0  21    2.48    4.04
  -2   0  21   -0.28    3.61
   2   0 -21    2.58    1.92
   2   0  21   -0.24    3.26
   2   0 -21    0.31    3.49
  -2   0 -21   -5.01    3.20
   2   0 -22    1.65    3.69
   2   0 -22    2.90    3.71
  -2   0 -22   -0.25    3.16
   2   0  22   -1.96    4.13
   2   0  22    2.77    3.83
  -2   0  22    9.92    4.39
   2   0  22    0.25    3.52
   2   0  22    1.30    3.56
  -2   0  22    4.87    3.82
   2   0 -23    0.56    3.93
   2   0  23    5.47    3.67
   2   0  23    1.29    3.85
  -2   0  23   -3.23    4.54
  -2   0 -23    3.56    3.28
   2   0 -23    5.66    4.03
   2   0  23    8.23    4.56
   2   0  23    2.71    3.71
  -2   0  23    0.89    3.74
   2   0  24    0.36    4.62
  -2   0  24    8.28    4.81
   2   0  24   -0.34    4.14
   2   0  24    3.76    3.76
  -2   0 -24    0.26    3.48
   2   0 -24    3.43    4.12
   2   0  24    0.28    3.98
   2   0 -24    1.97    3.98
  -2   0  25   -2.75    4.86
   2   0  25    5.32    4.45
   2   0  25    4.10    3.94
  -2   0 -25    4.07    3.70
   2   0  25    3.79    4.13
   2   0 -25    1.99    4.06
  -2   0 -26   10.15    4.01
  -2   0  26   -0.82    5.07
   2   0  26   -2.59    4.62
   2   0  26    5.01    4.29
  -2   0 -27    5.18    4.10
   2   0  27    0.39    4.94
   2   1 -28   -0.41    4.99
   2   1 -27    2.80    4.77
   2  -1  27   -2.69    5.04
   2   1 -26   -1.17    4.64
  -2  -1 -26   -0.24    3.34
  -2   1  26    3.77    4.88
   2  -1  26    0.37    4.59
   2   1 -26    2.97    4.02
   2  -1  25    3.34    4.71
   2   1 -25    7.21    4.04
  -2  -1 -25    2.09    3.28
   2   1 -25   -1.91    4.46
  -2   1  25    5.61    4.97
   2  -1  25    0.71    4.50
   2  -1  24    1.69    4.22
  -2   1  24    0.77    4.40
   2  -1  24   11.97    5.72
   2   1 -24    3.41    3.87
   2   1 -24   -1.49    4.31
  -2  -1 -24    0.23    3.10
   2  -1  24    0.31    4.15
  -2   1  24    0.58    3.69
   2  -1  23    5.46    3.89
   2  -1  23    1.08    4.53
  -2   1  23    4.39    4.42
   2  -1  23    4.24    5.24
   2   1 -23   -2.06    3.73
  -2  -1 -23    1.31    2.97
   2   1 -23    2.88    4.13
   2  -1  23    1.18    4.01
  -2   1  23   -1.12    3.60
   2  -1  22    3.65    3.86
   2  -1  22    2.08    4.36
  -2   1  22    9.42    4.29
   2  -1  22    2.39    4.93
   2   1 -22    4.28    3.78
  -2  -1 -22    7.36    3.08
   2   1 -22    3.47    4.01
   2  -1  22    4.82    3.88
  -2   1  22    4.62    3.73
   2  -1  21    2.02    3.52
   2  -1  21   -1.66    4.08
  -2   1  21    1.66    3.96
   2  -1  21    7.55    7.01
   2   1 -21   -4.35    3.99
  -2  -1 -21    6.59    2.82
  -2   1  21   -1.58    3.39
   2  -1  21    3.54    3.79
   2   1 -21   -1.46    3.41
   2  -1  20    0.27    3.30
   2  -1  20    2.53    4.08
   2   1 -20    2.85    3.28
   2   1 -20    2.89    3.55
  -2  -1 -20    3.23    2.69
  -2   1  20    0.32    3.85
   2  -1  20   -1.30    3.37
  -2   1  20    2.31    3.43
   2  -1  19    5.99    3.85
   2  -1  19    1.56    3.40
  -2   1  19    4.79    3.55
   2   1 -19    2.96    3.24
   2   1 -19    3.67    3.56
  -2  -1 -19    0.54    2.44
   2  -1  19    0.25    3.27
  -2   1  19    5.22    3.16
   2  -1  18    1.96    3.10
   2  -1  18    6.26    3.76
  -2   1  18   -1.42    3.53
   2  -1  18    0.64    4.90
  -2  -1 -18    0.34    2.30
   2   1 -18    2.34    3.32
   2  -1  18    3.29    3.15
   2   1 -18    0.66    2.96
  -2   1  18   -0.48    2.90
  -2   1  17    0.80    3.19
   2   1 -17    7.33    3.07
   2   1 -17    7.85    3.35
  -2  -1 -17    5.47    2.37
   2  -1  17    5.12    3.09
  -2   1  17    6.73    3.01
   2  -1  17    5.52    3.05
   2  -1  17   11.56    3.45
  -2   1  16   15.08    3.33
   2   1 -16   12.04    3.02
  -2  -1 -16   10.14    2.37
  -2   1  16   14.65    3.08
   2   1 -16   12.23    3.42
   2  -1  16   16.38    3.14
  -2  -1 -16    8.43    1.11
   2  -1  16   12.48    2.98
   2  -1  16   17.75    3.52
   2  -1  15   24.35    3.14
   2  -1  15   20.02    3.54
  -2   1  15   32.27    3.60
   2   1 -15   22.78    3.17
   2   1 -15   29.03    3.62
  -2  -1 -15   22.43    2.60
  -2   1  15   21.70    3.25
   2  -1  15   20.96    3.28
   2   1 -15   21.46    2.26
  -2  -1 -15   25.05    1.60
   2   1 -14   48.13    4.05
  -2   1  14   47.62    3.91
  -2  -1 -14   40.39    2.97
   2   1 -14   45.46    3.75
   2  -1  14   43.29    3.67
   2   1 -14   49.23    2.95
  -2  -1 -14   41.66    2.22
   2  -1  14   48.04    3.75
  -2   1  14   39.35    3.92
   2  -1  14   38.61    3.92
  -2   1  13   26.82    3.16
   2  -1  13   21.56    2.77
   2   1 -13   21.12    2.11
  -2   1  13   23.58    3.08
  -2  -1 -13   21.13    2.28
   2   1 -13   20.14    3.16
   2  -1  13   24.01    3.25
   2   1 -13   25.17    2.96
   2  -1  12   92.07    5.05
   2  -1  12   79.76    4.56
  -2   1  12   81.09    4.83
  -2  -1 -12   91.79    4.17
   2   1 -12   93.67    5.18
  -2   1  12   78.28    4.81
   2   1 -12   84.56    4.66
   2   1 -12   88.03    4.03
   2  -1  11  171.09    7.36
   2  -1  11  163.99    6.95
   2   1 -11  168.74    7.47
  -2  -1 -11  163.31    6.37
  -2   1  11  161.17    7.17
   2   1 -11  151.89    6.38
  -2   1  11  148.59    7.06
   2   1 -11  160.07    6.97
  -2   1  10  107.37    5.35
  -2  -1 -10  109.43    4.60
   2   1 -10  116.10    5.66
  -2   1  10  110.56    5.41
   2  -1  10  108.09    5.51
   2   1 -10  113.16    4.79
   2   1 -10  101.43    5.15
  -2   1   9  453.86   16.51
   2   1  -9  435.81   16.26
   2   1  -9  441.11   16.71
  -2   1   9  458.05   16.51
  -2  -1  -9  454.27   15.72
   2  -1   9  472.21   16.63
   2   1  -9  439.45   15.94
  -2   1   8  997.57   34.13
   2   1  -8  994.82   34.44
  -2  -1  -8  993.22   33.39
   2   1  -8  955.55   33.96
  -2   1   8 1005.54   34.19
   2  -1   8  979.39   33.10
   2   1  -8  974.95   33.73
   2  -1   8 1015.09   34.26
   2  -1   7  108.78    4.71
  -2  -1  -7  105.21    4.15
  -2   1   7  110.11    4.49
   2   1  -7  112.16    4.81
  -2  -1  -7  100.54    3.59
   2  -1   7  103.31    3.51
   2   1  -7  108.47    4.42
   2  -1   7  104.21    3.50
   2   1  -7  114.94    4.24
  -2  -1  -6 1063.26   35.41
  -2   1   6 1035.45   35.69
   2   1  -6 1035.41   35.97
  -2  -1  -6 1074.85   35.48
   2   1  -6 1021.08   35.66
   2  -1   6 1018.92   35.05
   2   1  -6 1067.42   35.54
   2  -1   6 1029.48   35.05
  -2  -1  -6 1051.04   35.02
  -2  -1  -5  865.53   29.71
  -2  -1  -5  877.42   29.96
  -2  -1  -5  891.89   30.03
  -2   1   5  893.90   30.31
   2   1  -5  856.47   30.57
  -2  -1  -5  901.36   30.09
   2  -1   5  904.34   29.89
   2   1  -5  861.32   30.35
   2   1  -5  891.26   30.26
   2  -1   5  896.53   29.87
   2   1  -4  566.60   19.14
   2  -1   4  557.16   18.81
  -2  -1  -4  550.42   18.79
  -2   1   4  555.75   19.07
  -2  -1  -4  554.37   18.96
  -2  -1  -4  535.75   18.76
   2   1  -4  529.50   19.16
  -2  -1  -3  230.55    8.02
  -2  -1  -3  225.07    8.27
   2   1  -3  221.55    8.42
  -2  -1  -3  217.13    8.21
   2   1  -3  231.12    8.40
  -2   1   3  224.52    8.24
  -2  -1  -3  229.85    7.96
   2   1  -2 3396.15  108.03
  -2  -1  -2 3098.82  107.88
  -2  -1  -2 3404.57  107.73
   2  -1   2 3244.27  107.57
  -2   1   2 3246.61  107.81
  -2  -1  -2 3275.03  107.58
  -2   1   1   96.80    4.23
   2  -1   1   92.96    3.59
  -2  -1  -1   86.94    3.60
  -2  -1  -1   92.91    3.90
   2   1  -1   95.74    3.93
  -2  -1  -1   85.75    3.53
  -2   1   1   93.00    3.72
  -2  -1  -1   91.27    3.51
  -2  -1   0  865.09   28.82
  -2   1   0  894.85   29.23
  -2  -1   0  822.36   28.96
   2  -1   0  805.19   29.13
   2  -1   0  859.40   28.75
  -2   1  -1   74.06    3.68
  -2  -1   1   72.21    3.42
  -2  -1   1   77.21    3.32
   2  -1  -1   77.81    3.69
   2  -1  -1   75.58    3.09
  -2   1  -2 3463.72  114.32
   2  -1  -2 3365.19  113.89
  -2  -1   2 3434.65  114.21
  -2  -1   2 3385.16  114.23
   2   1   2 3439.35  113.82
   2   1   2 3399.25  113.84
   2   1   3  197.33    7.19
   2   1   3  208.02    7.17
   2  -1  -3  186.06    7.28
  -2   1  -3  207.49    7.78
  -2  -1   3  209.56    7.71
  -2  -1   4  527.36   18.65
   2   1   4  526.49   18.04
   2  -1  -4  488.62   18.19
   2   1   4  543.10   18.12
   2   1   4  544.82   18.25
  -2   1  -4  534.78   18.57
  -2   1  -5  846.88   29.40
   2   1   5  875.37   29.01
  -2  -1   5  862.28   29.54
   2   1   5  840.04   28.86
  -2  -1   5  847.88   29.13
   2   1   5  830.23   29.02
  -2  -1   5  862.81   29.14
  -2   1  -6 1006.25   34.38
   2   1   6  999.28   33.85
  -2  -1   6  982.28   34.52
  -2   1  -6  967.36   34.17
  -2  -1   6 1013.28   34.06
   2   1   6  988.58   33.95
  -2  -1   6 1009.01   34.06
   2   1   6 1011.21   34.01
   2   1   7   92.08    4.23
  -2  -1   7   98.79    4.26
  -2   1  -7   94.59    4.38
   2   1   7   92.42    4.13
  -2  -1   7  103.85    4.28
   2   1   7   93.01    4.11
  -2  -1   8 1013.40   34.37
   2   1   8 1035.22   34.39
   2   1   8  997.85   34.33
  -2   1  -8  976.92   34.55
  -2  -1   8 1021.24   34.38
   2   1   8  979.30   34.53
   2   1   9  474.74   16.24
   2   1   9  478.41   16.31
   2   1   9  455.68   15.87
  -2   1  -9  447.78   16.43
  -2  -1   9  438.15   16.15
   2   1   9  440.20   16.42
   2   1  10  112.14    5.07
   2   1  10  113.12    5.15
   2   1  10  113.29    4.75
  -2   1 -10  112.20    5.32
   2  -1 -10  126.38    5.40
  -2  -1  10  120.12    5.02
   2   1  10  110.06    5.29
   2   1  11  163.17    7.55
   2   1  11  186.56    7.39
  -2  -1  11  181.04    8.08
  -2   1 -11  180.26    7.56
   2   1  11  184.53    7.07
   2  -1 -11  193.66    7.49
   2   1  11  181.93    7.52
   2   1  12   75.91    4.45
  -2  -1  12   85.68    4.89
   2   1  12   81.52    4.13
  -2   1 -12   76.81    4.28
   2   1  12   76.01    3.85
   2  -1 -12   82.26    4.10
   2   1  12   76.25    4.31
   2   1  13   21.30    2.70
  -2  -1  13   20.52    2.99
   2   1  13   17.51    2.80
   2   1  13   21.16    2.23
   2   1  13   22.28    2.45
   2  -1 -13   23.85    2.45
  -2  -1  13   22.87    3.17
  -2   1 -13   22.67    2.76
   2  -1 -14   32.11    2.89
   2   1  14   36.79    3.41
   2   1  14   30.25    3.40
   2   1  14   41.48    3.22
   2  -1 -14   42.96    2.94
  -2  -1  14   43.26    3.79
   2   1  14   35.95    2.91
  -2   1 -14   38.13    3.39
  -2  -1  14   44.61    3.91
   2   1  15   29.54    3.13
   2   1  15   29.13    3.45
   2   1  15   28.60    2.79
   2  -1 -15   27.38    2.63
   2  -1 -15   30.37    2.68
  -2  -1  15   25.25    3.40
   2   1  15   34.36    3.49
  -2  -1  15   27.27    3.60
  -2   1 -15   22.96    3.16
   2   1  16    8.57    2.59
  -2  -1  16   12.37    3.22
   2   1  16   12.23    3.10
   2   1  16    9.86    3.06
   2   1  16    8.06    2.55
   2  -1 -16    9.89    2.23
   2  -1 -16    7.63    2.21
  -2  -1  16   12.39    3.22
  -2   1 -16   11.08    2.92
   2   1  17    6.30    2.83
  -2   1 -17    5.40    2.85
   2   1  17    9.61    3.15
  -2  -1  17    5.94    3.21
   2   1  17    5.98    3.22
   2   1  17    5.86    2.57
   2  -1 -17    6.23    2.07
   2  -1 -17    4.70    2.12
  -2  -1  17    4.32    3.20
   2   1  18    3.12    2.88
  -2   1 -18    1.42    2.79
   2   1  18    1.68    3.11
  -2  -1  18    3.29    3.41
   2   1  18   -1.02    3.10
   2   1  18    1.62    2.73
   2  -1 -18    1.56    2.05
   2  -1 -18    1.62    2.03
  -2  -1  18   -1.32    3.21
   2   1  19   10.62    3.14
  -2   1 -19    4.01    3.13
  -2  -1  19    9.28    3.72
   2   1  19    0.26    3.42
   2   1  19    5.12    3.50
   2   1  19    2.70    2.90
   2  -1 -19    2.85    2.07
   2  -1 -19    4.16    2.14
  -2  -1  19    2.47    3.45
   2   1  20   -3.07    2.92
   2   1  20   -3.13    3.50
   2  -1 -20   -1.55    2.04
  -2   1 -20   -0.26    3.24
  -2  -1  20   -4.27    3.79
   2   1  20    0.82    3.60
   2   1  20    8.10    3.41
  -2  -1  20   -1.70    3.47
   2   1  21   -1.30    3.13
   2   1  21    2.40    3.51
   2  -1 -21    0.81    1.98
  -2   1 -21    3.03    3.42
   2   1  21    2.59    3.86
  -2  -1  21    7.72    4.07
   2   1  21    3.12    3.37
  -2  -1  21    0.88    3.65
   2   1  22    3.65    3.41
   2   1  22    4.73    3.87
   2  -1 -22    3.29    2.07
  -2   1 -22    8.86    3.74
  -2  -1  22    4.39    4.14
   2   1  22   11.22    4.42
   2   1  22    7.21    3.45
  -2  -1  22   10.72    4.08
   2   1  23   -1.45    3.56
   2   1  23    5.96    4.14
   2  -1 -23    1.51    2.06
  -2   1 -23    2.07    3.68
  -2  -1  23   12.82    4.55
   2   1  23   -0.96    4.21
   2   1  23    3.39    3.50
  -2  -1  23    0.95    4.06
   2  -1 -24   -0.30    1.99
  -2  -1  24   -4.11    4.54
   2   1  24   -3.03    4.44
  -2   1 -24    5.47    3.99
   2   1  24    2.77    4.33
   2   1  24    2.78    3.65
   2   1  24   -2.52    3.68
  -2  -1  25    9.40    4.96
   2   1  25    1.40    4.79
  -2   1 -25    2.17    3.89
   2   1  25    4.72    4.60
   2   1  25    2.89    3.90
   2   1  25    7.37    3.93
  -2   1 -26   -1.90    4.19
  -2  -1  26   -2.45    4.73
   2   1  26   -2.28    4.57
   2   1  26    5.71    4.13
   2   1  26   -3.02    4.44
   2   1  27    3.18    5.20
  -2   1 -27    2.91    4.23
  -2   1 -28   -0.66    4.46
   2   2 -28    3.50    5.14
   2   2 -27    2.57    5.28
   2  -2  27    0.39    4.99
   2   2 -26    0.42    4.79
   2  -2  26   -0.37    4.63
  -2   2  26    4.40    5.30
  -2   2  25    5.90    4.97
   2  -2  25    0.45    6.34
   2   2 -25   -1.27    3.73
   2   2 -25   -2.44    4.83
   2  -2  25    5.69    4.49
  -2   2  25    0.85    3.80
  -2   2  24   -0.81    4.73
   2  -2  24  -15.86    6.89
   2   2 -24    3.73    3.79
   2   2 -24   -4.71    4.62
   2  -2  24    0.34    4.23
  -2   2  24   -3.03    3.61
  -2   2  23   -1.93    4.65
   2   2 -23    2.91    3.64
   2   2 -23    2.64    4.34
   2  -2  23    1.60    4.11
   2  -2  23    4.57    3.97
  -2   2  23    3.73    3.56
  -2   2  22    3.31    4.43
   2   2 -22    1.88    3.44
   2   2 -22    4.02    4.15
   2  -2  22   -0.31    4.07
  -2   2  22   -0.52    3.35
   2  -2  22    1.46    4.61
   2  -2  22    3.12    3.87
  -2  -2 -21    0.64    0.81
   2  -2  21    5.33    3.88
   2  -2  21    0.70    4.15
  -2   2  21    0.35    3.96
   2   2 -21    2.06    3.19
   2   2 -21    4.21    3.93
   2  -2  21   -2.96    3.90
  -2  -2 -21   -0.03    0.85
  -2   2  21    4.33    3.41
   2  -2  20    8.45    3.70
   2  -2  20    9.39    4.38
  -2   2  20   10.69    4.14
   2   2 -20   11.44    3.49
   2   2 -20    7.43    4.06
   2  -2  20    5.97    3.89
  -2  -2 -20    4.46    1.57
  -2   2  20    9.93    3.51
  -2   2  19   25.02    4.41
   2  -2  19   18.23    3.79
   2   2 -19   19.64    3.53
  -2  -2 -19   12.54    2.49
   2   2 -19   21.10    4.19
   2  -2  19   20.13    3.84
   2  -2  19   24.31    4.58
  -2   2  19   12.96    3.37
   2  -2  18    9.61    3.69
   2   2 -18    4.68    3.05
  -2  -2 -18    3.23    2.07
   2   2 -18    0.62    3.51
  -2   2  18   -0.23    2.90
  -2   2  18   11.12    3.90
   2  -2  18    1.52    3.79
   2  -2  18    6.57    3.19
   2  -2  17   16.10    3.56
   2   2 -17    7.16    2.95
   2   2 -17    9.27    3.64
  -2  -2 -17   12.14    2.20
  -2   2  17    9.06    3.06
  -2   2  17    6.23    3.45
   2  -2  17   11.30    3.86
   2  -2  16   11.53    3.41
   2   2 -16    7.95    2.83
  -2   2  16   13.44    3.07
  -2  -2 -16   10.39    1.98
   2   2 -16   15.48    3.56
  -2   2  16   12.04    3.50
   2  -2  16   20.32    3.87
   2   2 -15   54.40    4.83
  -2   2  15   47.89    4.03
   2  -2  15   60.78    4.95
  -2  -2 -15   49.91    3.04
  -2   2  15   50.63    4.50
   2  -2  15   55.65    4.43
   2   2 -15   52.48    3.94
   2   2 -14   46.51    4.28
  -2   2  14   40.70    3.61
   2  -2  14   48.79    4.32
  -2  -2 -14   42.55    2.67
  -2   2  14   43.68    4.07
   2  -2  14   48.66    3.96
   2   2 -14   43.70    3.54
   2   2 -13   98.34    5.78
  -2   2  13   93.22    5.18
   2  -2  13  106.74    5.81
  -2  -2 -13   89.60    4.09
  -2   2  13   90.76    5.51
   2  -2  13   99.44    5.33
   2   2 -13   92.66    4.96
  -2   2  12   46.27    3.57
   2   2 -12   51.34    4.07
   2  -2  12   48.42    4.05
  -2  -2 -12   49.12    2.55
  -2  -2 -12   44.24    3.40
  -2   2  12   49.94    3.96
   2  -2  12   62.25    3.87
   2   2 -12   47.40    3.45
  -2   2  11  160.30    7.56
  -2  -2 -11  171.35    7.23
  -2  -2 -11  164.01    6.30
   2   2 -11  171.49    7.91
  -2   2  11  186.27    7.52
   2   2 -11  167.58    7.23
   2  -2  11  190.07    7.97
   2  -2  10  191.14    8.26
   2   2 -10  197.63    8.45
  -2   2  10  189.72    8.15
  -2  -2 -10  196.29    7.70
  -2  -2 -10  176.42    6.72
  -2   2  10  206.78    7.97
   2   2 -10  183.26    7.67
   2  -2  10  186.83    6.58
  -2   2   9   60.78    3.74
  -2  -2  -9   54.30    3.19
   2   2  -9   55.49    3.90
  -2   2   9   55.18    3.56
  -2  -2  -9   48.55    2.19
   2  -2   9   51.76    3.80
   2   2  -9   62.12    3.49
  -2  -2  -8   27.80    3.15
  -2   2   8   31.55    2.83
   2   2  -8   30.62    3.04
   2   2  -8   27.26    2.57
  -2  -2  -8   34.30    2.52
  -2   2   8   33.26    2.94
   2   2  -7    8.88    2.23
  -2   2   7    6.44    1.99
  -2  -2  -7    7.25    1.69
  -2  -2  -7    8.94    1.73
   2  -2   6  405.20   14.14
  -2  -2  -6  419.11   14.74
  -2  -2  -6  438.14   14.96
  -2   2   6  429.75   15.21
  -2  -2  -5 1553.16   51.62
  -2   2   5 1507.72   51.96
   2  -2   5 1521.50   51.08
  -2  -2  -5 1536.61   51.84
  -2  -2  -4  387.16   14.97
  -2  -2  -4  393.42   14.76
  -2   2   4  381.84   15.05
   2  -2   3   31.04    2.58
  -2  -2  -3   29.51    2.07
  -2   2   3   32.81    2.30
  -2  -2  -3   33.74    2.26
   2  -2   2   98.45    4.73
  -2   2   2   99.55    4.60
  -2  -2  -2  101.83    4.34
  -2  -2  -2  106.70    3.90
  -2  -2  -2  105.53    4.57
   2   2  -1  506.45   17.81
  -2  -2  -1  508.91   17.51
   2  -2   1  519.43   18.14
   2   2   0  658.08   15.87
  -2  -2   0  651.39   15.84
   2  -2   0  678.79   16.55
   2  -2   0  647.91   16.21
   2  -2  -1  558.85   20.48
   2   2   1  577.09   20.15
  -2  -2   1  569.77   20.41
   2  -2  -1  564.12   20.69
   2  -2  -2   82.16    3.87
  -2   2  -2   85.70    3.44
  -2   2  -2   77.74    4.08
   2   2   2   89.53    3.34
  -2  -2   2   91.39    3.95
   2  -2  -2   89.52    4.18
  -2   2  -3   50.14    3.01
   2  -2  -3   46.63    2.66
   2   2   3   49.93    2.71
  -2  -2   3   45.55    2.81
  -2   2  -3   48.61    2.11
   2   2   3   39.01    2.73
   2   2   4  414.14   14.48
   2   2   4  417.06   14.35
  -2   2  -4  412.37   14.70
  -2  -2   4  369.34   14.23
  -2  -2   4  411.09   14.65
  -2  -2   5 1553.64   53.60
   2   2   5 1589.21   53.27
   2   2   5 1573.53   53.36
  -2   2  -5 1605.12   53.65
  -2   2  -5 1597.30   53.51
  -2  -2   5 1530.93   53.16
   2   2   6  371.87   13.26
  -2  -2   6  401.19   14.42
   2   2   6  402.46   14.05
  -2  -2   6  391.65   14.10
   2   2   6  391.97   14.03
  -2   2  -6  405.38   14.24
  -2  -2   6  384.74   13.82
  -2   2  -6  381.37   14.30
   2   2   7    3.51    1.13
  -2   2  -7    3.22    2.05
   2   2   7    5.00    1.85
  -2  -2   7    7.37    2.29
  -2   2  -7    3.56    1.88
   2   2   7    6.43    1.79
  -2  -2   7    6.02    1.71
  -2  -2   7    4.51    1.90
   2   2   8   45.23    2.30
   2   2   8   41.10    2.93
  -2  -2   8   36.47    3.32
  -2  -2   8   40.86    2.59
   2   2   8   34.39    2.83
  -2   2  -8   34.52    2.85
  -2  -2   9   54.86    3.10
   2   2   9   51.16    3.35
  -2   2  -9   55.29    3.56
   2   2   9   51.97    2.79
  -2  -2   9   54.98    3.10
   2   2   9   53.14    3.54
   2   2  10  184.12    8.18
  -2  -2  10  202.38    7.71
   2   2  10  218.46    8.17
   2   2  10  198.50    7.58
  -2  -2  10  205.68    7.74
   2   2  10  188.72    7.11
  -2   2 -10  198.58    8.30
   2   2  11  170.07    7.46
  -2  -2  11  172.08    6.79
   2   2  11  174.62    7.23
   2   2  11  170.87    6.79
  -2   2 -11  164.45    5.98
  -2  -2  11  179.64    6.83
  -2   2 -11  172.82    7.45
   2   2  11  162.67    6.29
   2   2  12   56.94    4.01
  -2  -2  12   59.25    3.37
   2   2  12   68.15    3.92
   2   2  12   64.48    3.56
   2   2  12   65.20    3.06
  -2   2 -12   60.30    4.05
  -2  -2  12   58.69    3.35
  -2   2 -12   60.69    2.62
  -2   2 -13   87.26    3.66
   2   2  13   93.11    4.89
   2   2  13   93.32    5.24
   2   2  13   87.27    4.04
  -2  -2  13   91.57    5.50
  -2   2 -13   90.54    5.10
  -2  -2  13   90.09    4.33
   2   2  13   99.81    4.70
  -2   2 -14   50.87    2.66
   2   2  14   62.61    4.03
   2   2  14   58.00    4.29
   2   2  14   48.24    3.01
  -2   2 -14   54.81    4.12
  -2  -2  14   54.28    4.42
  -2  -2  14   62.67    3.39
   2   2  14   57.29    3.72
   2   2  15   56.57    4.39
  -2   2 -15   57.69    4.29
   2   2  15   54.32    3.91
   2   2  15   55.99    3.90
  -2   2 -15   47.21    2.70
   2   2  15   50.79    3.19
  -2  -2  15   56.27    4.67
   2  -2 -16   11.74    2.70
   2   2  16   13.22    3.26
  -2   2 -16    7.76    1.75
   2   2  16    8.02    2.86
   2   2  16   11.97    2.83
   2   2  16   12.20    2.20
  -2  -2  16   16.89    3.39
  -2   2 -16    8.55    2.99
   2  -2 -17   12.77    2.62
   2   2  17   14.81    3.61
  -2   2 -17   10.54    1.88
   2   2  17    9.84    3.09
   2   2  17   14.99    3.20
  -2  -2  17   12.70    3.53
   2   2  17   11.01    2.54
  -2  -2  17   13.84    3.63
  -2   2 -17   13.40    3.37
   2  -2 -18    5.03    2.48
  -2  -2  18    9.54    3.61
   2   2  18    5.18    3.18
   2   2  18    7.14    3.42
  -2   2 -18    2.79    1.86
   2   2  18    2.52    2.95
  -2   2 -18    6.13    3.28
  -2  -2  18    4.24    3.58
   2   2  18    4.70    2.44
   2   2  19   14.28    2.92
   2  -2 -19   15.80    2.71
   2   2  19   11.58    3.49
  -2  -2  19   22.53    4.35
   2   2  19   22.30    4.21
  -2   2 -19   20.38    4.00
  -2   2 -19   17.91    2.31
   2   2  19   17.99    3.54
  -2  -2  19   15.99    4.09
   2  -2 -19   14.22    2.82
   2   2  20    9.35    2.91
   2  -2 -20   11.72    2.58
   2   2  20   15.57    3.90
  -2  -2  20   15.56    4.10
   2   2  20    9.78    3.85
  -2   2 -20    7.55    3.61
  -2   2 -20    8.26    2.23
   2   2  20    6.86    3.43
  -2  -2  20   11.68    3.92
   2  -2 -20    8.20    2.54
   2   2  21    3.19    3.01
   2  -2 -21   -1.64    2.34
  -2  -2  21   -0.98    3.87
   2   2  21    0.53    3.60
   2   2  21    4.50    3.84
  -2   2 -21    3.35    3.65
  -2   2 -21    0.89    2.09
   2   2  21    2.39    3.49
  -2  -2  21   -4.76    4.10
   2  -2 -21    1.14    2.29
   2   2  22    0.79    3.02
   2  -2 -22    1.45    2.29
  -2  -2  22    2.06    4.15
   2   2  22    3.07    4.00
   2   2  22    1.35    3.95
  -2   2 -22    0.95    3.75
  -2   2 -22   -1.50    2.14
   2   2  22   -1.25    3.32
  -2  -2  22    0.33    3.97
   2  -2 -22   -0.96    2.30
   2  -2 -23    1.26    2.25
  -2  -2  23    6.46    4.48
   2   2  23    0.29    4.05
   2   2  23    7.77    4.29
  -2   2 -23   -0.33    4.09
   2   2  23    1.67    3.21
   2   2  23   -0.26    3.57
  -2   2 -23    2.06    2.32
   2  -2 -23    4.44    2.33
   2   2  24   -3.32    4.46
   2   2  24    3.97    3.48
  -2   2 -24    3.05    4.12
   2  -2 -24   -0.25    2.24
   2   2  24    1.25    4.36
  -2  -2  24    4.12    4.49
   2   2  24    1.62    3.72
   2   2  25   -0.28    4.16
  -2   2 -25   -2.10    4.28
  -2  -2  25   -3.12    4.84
   2   2  25   -2.28    4.68
   2   2  25   -3.20    3.65
   2   2  25    3.86    4.77
  -2   2 -26   -0.36    4.38
   2   2  26    5.22    4.95
   2   2  26   -8.80    4.87
  -2  -2  26    6.92    4.91
   2   2  26   -4.07    5.05
  -2   2 -27    2.54    4.58
   2   2  27    0.84    5.21
  -2   2 -28   -1.47    4.67
   2   3 -27   -0.90    5.20
   2   3 -26   -1.30    5.08
   2  -3  26    7.97    5.10
   2  -3  25    1.46    4.56
   2   3 -25   -3.39    4.92
  -2   3  25   -1.08    3.71
  -2   3  25    3.16    5.24
   2  -3  24   -0.70    4.27
   2   3 -24    5.74    4.73
  -2   3  24    1.32    3.60
  -2   3  24   -8.21    5.38
   2  -3  23   -3.03    4.40
   2   3 -23   -2.78    4.34
  -2   3  23    1.82    3.49
  -2   3  23   -2.07    5.08
   2  -3  22   -2.59    3.95
   2   3 -22    4.63    4.39
  -2   3  22   -0.25    3.35
  -2   3  22    4.76    4.66
   2  -3  21    3.39    3.71
   2  -3  21    1.86    4.50
   2   3 -21   -5.60    4.35
  -2   3  21    3.46    3.30
  -2   3  21    2.28    4.37
   2  -3  20   -0.36    4.49
   2   3 -20   -3.25    3.91
  -2   3  20    3.36    3.31
  -2   3  20    1.45    4.24
   2  -3  19   20.14    4.71
   2   3 -19   16.39    4.44
  -2   3  19   12.24    3.36
  -2   3  19   25.96    4.87
   2  -3  18   17.97    4.48
  -2   3  18   17.49    3.42
   2   3 -18   14.75    4.21
  -2   3  18   13.51    4.30
   2  -3  17    2.50    3.83
  -2   3  17   -0.44    2.91
   2   3 -17    5.80    3.77
  -2   3  17    9.71    4.07
  -2  -3 -16    4.17    2.92
   2  -3  16    3.87    3.73
  -2   3  16    0.21    2.62
   2   3 -16   -3.70    3.32
  -2   3  16    3.87    3.53
  -2  -3 -15   20.78    3.15
  -2   3  15   21.66    3.24
   2   3 -15   15.85    3.70
  -2   3  15   22.58    3.86
  -2  -3 -14    7.24    2.54
  -2   3  14    9.65    2.61
   2   3 -14    3.64    3.04
   2  -3  14    5.93    3.22
  -2   3  14    6.68    3.12
  -2  -3 -13  107.17    5.56
  -2   3  13  109.34    6.37
   2  -3  13  104.31    6.30
   2   3 -13  102.55    6.25
  -2   3  13  116.18    5.68
  -2  -3 -12   18.26    2.59
  -2   3  12   16.87    2.61
   2   3 -12   14.87    3.16
   2  -3  12   15.49    3.27
  -2   3  12   23.34    3.36
  -2  -3 -11  234.52    9.78
  -2   3  11  258.46   10.05
   2   3 -11  244.32   10.59
  -2   3  11  249.27   10.53
  -2  -3 -10  277.24   10.83
  -2   3  10  272.69   11.41
  -2   3  10  292.94   11.07
   2   3 -10  273.54   11.51
  -2   3   9  371.00   12.84
  -2  -3  -9  344.02   12.04
   2   3  -9  339.50   12.74
  -2  -3  -8  170.18    7.40
   2  -3   8  163.93    6.28
  -2   3   8  165.11    7.49
  -2  -3  -8  165.83    6.90
  -2  -3  -7  552.58   19.10
  -2   3   7  534.86   19.10
   2  -3   7  512.89   18.19
  -2   3   7  534.73   19.33
  -2  -3  -7  520.65   18.76
  -2   3   6  561.98   20.44
  -2  -3  -6  588.15   20.27
  -2   3   6  556.19   20.26
   2  -3   6  555.92   19.42
   2  -3   6  546.47   20.52
  -2  -3  -6  585.39   20.04
   2  -3   5   60.16    2.85
  -2  -3  -5   62.99    3.64
   2  -3   5   62.40    4.10
  -2   3   5   61.51    3.80
  -2  -3  -5   68.41    3.56
  -2   3   5   62.76    3.76
   2  -3   4  974.17   29.18
   2  -3   4  985.77   30.21
  -2  -3  -4  961.03   29.99
  -2  -3  -4  972.16   29.76
  -2   3   4  943.12   30.10
  -2   3   4  920.27   29.92
   2   3  -3  928.03   32.89
   2  -3   3 1042.75   32.46
  -2  -3  -3  951.12   32.84
  -2   3   3  941.78   33.16
  -2   3   3  936.52   33.02
   2  -3   3  962.80   33.13
  -2  -3  -3  953.11   32.10
  -2  -3  -3  973.58   33.06
   2   3  -2  592.58   21.23
   2  -3   2  592.80   21.29
  -2  -3  -2  616.92   21.34
  -2   3   2  572.52   21.37
   2  -3   2  594.62   21.50
  -2  -3  -2  586.28   20.68
  -2  -3  -2  633.35   21.57
  -2  -3  -1  306.03    9.15
   2  -3   1  305.66    9.10
   2   3  -1  295.71    8.58
  -2  -3  -1  302.58    8.19
   2  -3   0   25.07    2.50
   2  -3   0   26.44    2.57
  -2   3   0   26.83    2.09
   2   3   0   29.11    1.98
  -2  -3   0   25.71    2.46
  -2  -3   0   25.63    1.93
   2  -3  -1  335.79   12.21
  -2   3  -1  324.29   11.71
   2  -3  -1  333.12   12.20
   2   3   1  316.79   11.56
  -2  -3   1  322.96   11.81
   2  -3  -2  647.38   23.30
   2  -3  -2  699.88   23.44
  -2   3  -2  647.84   22.83
  -2  -3   2  688.96   23.18
   2   3   2  652.41   22.66
   2  -3  -3  913.98   31.48
  -2   3  -3  895.30   30.93
  -2  -3   3  915.96   31.40
   2   3   3  908.98   30.64
   2   3   4  907.13   34.76
  -2  -3   4 1029.95   34.87
   2   3   4 1028.46   33.81
   2   3   4 1001.80   34.82
   2   3   5   41.11    3.14
  -2   3  -5   41.19    3.11
  -2  -3   5   43.74    3.24
   2   3   5   48.34    3.20
  -2   3  -5   38.14    3.22
  -2  -3   6  562.47   19.52
   2   3   6  543.67   19.66
  -2   3  -6  550.03   19.76
  -2  -3   6  550.69   19.79
   2   3   6  533.71   19.59
  -2   3  -6  527.87   19.80
   2   3   7  534.66   20.01
  -2  -3   7  580.03   19.95
   2   3   7  548.77   20.05
  -2  -3   7  547.90   20.26
  -2   3  -7  576.40   20.25
  -2  -3   7  541.26   19.56
  -2   3  -7  573.66   20.36
   2   3   8  149.14    6.48
  -2  -3   8  154.88    6.25
   2   3   8  149.65    6.43
  -2  -3   8  142.82    6.64
  -2   3  -8  155.33    6.57
  -2  -3   8  140.81    5.85
   2   3   8  126.31    4.97
   2   3   9  354.51   13.26
  -2  -3   9  360.09   12.99
   2   3   9  368.42   13.20
   2   3   9  326.60   11.88
  -2  -3   9  337.28   12.52
  -2   3  -9  356.74   13.32
  -2  -3   9  330.73   13.37
  -2  -3  10  234.83   10.76
  -2   3 -10  261.34   10.70
   2   3  10  276.21   10.63
   2   3  10  270.14    9.47
  -2  -3  10  258.32    9.94
   2   3  10  266.01   10.75
   2   3  11  213.86    7.89
  -2   3 -11  251.98    9.80
   2   3  11  238.21    9.49
   2   3  11  227.88    8.42
  -2  -3  11  242.92    8.83
   2   3  11  238.96    9.78
  -2  -3  12   19.93    2.26
   2   3  12   17.35    1.96
   2   3  12   19.47    3.03
   2   3  12   14.64    1.40
   2   3  12   22.83    2.92
  -2   3 -12   16.93    2.93
  -2  -3  12   18.77    2.20
  -2  -3  13  107.05    4.80
   2   3  13  102.83    5.92
   2   3  13  111.59    5.69
   2   3  13   89.10    4.08
  -2   3 -13  112.11    5.89
  -2  -3  13  109.90    4.87
   2   3  13   98.11    4.69
   2   3  14    4.27    1.52
   2   3  14    8.18    3.14
   2   3  14    4.93    2.70
   2   3  14    7.84    2.27
  -2  -3  14    5.63    2.06
  -2  -3  14    9.30    2.12
  -2   3 -14    2.84    2.69
   2   3  15   16.69    2.01
   2   3  15   15.81    3.62
   2   3  15   19.61    3.23
   2   3  15   18.71    2.65
  -2  -3  15   19.98    2.40
  -2  -3  15   22.71    2.51
  -2  -3  15   20.92    3.81
  -2   3 -15   19.89    3.40
   2   3  16   -2.07    2.41
   2   3  16    0.89    2.87
   2   3  16    5.02    3.61
  -2  -3  16    1.97    2.10
   2   3  16   -1.28    1.79
  -2  -3  16    1.70    3.40
  -2   3 -16    3.66    3.01
   2   3  17    3.00    3.26
   2   3  17    3.81    3.56
   2   3  17    3.20    2.05
   2   3  17    7.49    2.91
  -2  -3  17    9.15    3.84
  -2   3 -17    3.33    3.13
   2   3  18   14.53    3.53
   2   3  18   15.75    4.18
   2   3  18   12.64    2.42
   2   3  18   14.76    3.26
  -2  -3  18   14.70    4.11
  -2   3 -18   12.55    3.65
   2   3  19    4.20    3.67
   2   3  19   17.44    4.37
   2   3  19   13.81    2.62
  -2  -3  19   13.86    4.32
  -2   3 -19   21.50    4.22
   2   3  19   15.38    3.47
   2   3  20    0.88    3.23
   2   3  20    5.41    4.20
   2   3  20    0.26    3.64
   2  -3 -20    6.54    2.81
   2   3  20   -0.43    2.51
  -2  -3  20    2.27    4.03
  -2   3 -20    8.33    4.05
   2   3  21    3.55    4.28
   2   3  21   -0.79    3.49
  -2   3 -21   -1.99    3.90
   2  -3 -21    2.48    2.73
   2   3  21   -0.62    2.54
  -2  -3  21    2.69    4.08
   2   3  21    0.94    3.41
  -2  -3  22    4.58    4.11
   2   3  22    1.50    3.58
   2   3  22    1.48    4.38
   2   3  22    2.76    3.76
  -2   3 -22    1.37    3.98
   2  -3 -22    4.65    2.81
   2  -3 -22    5.10    2.77
   2   3  22    0.82    2.81
  -2  -3  23    8.08    4.45
   2   3  23    3.20    3.99
   2   3  23    4.63    4.58
   2   3  23   -1.72    3.96
  -2   3 -23    9.65    4.49
   2  -3 -23    1.69    2.62
   2   3  23    1.39    2.87
   2  -3 -23    0.32    2.54
   2   3  24   -2.81    4.80
   2   3  24   -0.36    3.08
  -2   3 -24    1.48    4.42
  -2  -3  24    1.91    4.64
   2   3  24   -1.40    4.06
   2  -3 -24   -2.16    2.67
   2   3  24   -2.38    3.94
  -2   3 -25   -3.44    4.53
   2   3  25    3.82    4.40
  -2  -3  25    5.59    4.89
   2   3  25    1.67    4.98
   2   3  25   -1.23    4.33
   2   3  26    1.30    5.52
  -2   3 -26   -3.12    4.78
  -2   3 -27   -2.40    4.95
  -2   3 -28    1.21    5.16
  -2   3 -29    1.23    5.17
   2  -4  26    0.78    5.03
   2   4 -26    0.46    5.37
  -2   4  25    2.39    5.98
   2  -4  25   -3.03    4.91
  -2   4  25    3.14    3.72
   2   4 -25    0.44    5.02
  -2   4  24    0.92    5.27
   2  -4  24   -0.36    4.59
   2   4 -24   -2.60    4.92
  -2   4  24   -4.90    3.78
   2   4 -23   -2.11    4.58
  -2   4  23   -2.78    3.56
  -2   4  23   -4.43    5.25
   2   4 -22    1.23    4.70
  -2   4  22    2.72    3.45
  -2   4  22    2.13    5.03
  -2   4  21   -1.44    3.37
   2   4 -21    8.76    4.53
  -2   4  21    5.74    4.99
   2   4 -20    8.50    4.52
  -2   4  20    9.30    3.42
  -2   4  20    9.52    6.63
  -2   4  20    9.04    4.87
  -2   4  19    8.41    3.35
   2   4 -19   10.44    4.21
   2  -4  19   12.36    4.65
  -2   4  19   18.87    4.80
  -2   4  18    0.36    4.28
  -2  -4 -18    5.28    3.37
   2  -4  18    2.44    4.12
   2   4 -18    8.23    4.01
  -2   4  18    0.22    2.97
  -2   4  17   -1.38    3.94
  -2  -4 -17   -2.52    3.16
   2  -4  17    2.68    4.09
   2   4 -17    2.07    3.73
  -2   4  17   -1.52    2.91
  -2   4  16   12.60    4.31
  -2  -4 -16   11.56    3.28
   2  -4  16   10.24    3.99
  -2   4  16    9.03    3.06
   2   4 -16   13.22    3.93
  -2   4  15    6.67    3.83
  -2  -4 -15    6.03    2.99
  -2   4  15    4.28    6.07
   2  -4  15    1.83    3.71
  -2   4  15    1.21    2.61
   2   4 -15    5.69    3.84
  -2   4  14   45.39    4.98
   2   4 -14   44.07    4.73
  -2   4  14   45.26    3.88
  -2  -4 -14   43.22    3.81
  -2   4  13   29.87    4.31
  -2   4  13   39.34    3.51
   2   4 -13   35.18    4.32
  -2  -4 -13   34.79    3.48
  -2   4  12   36.88    4.34
  -2   4  12   46.21    3.67
   2   4 -12   40.51    4.19
  -2  -4 -12   36.99    3.36
  -2   4  11    5.46    2.99
  -2  -4 -11    7.91    2.41
   2   4 -11   13.09    3.13
  -2   4  11   12.06    2.55
  -2   4  11   10.24    2.68
   2  -4  11    6.47    1.74
  -2   4  10  104.07    5.10
   2  -4  10   89.34    4.07
  -2  -4 -10   86.81    4.78
  -2   4  10   96.96    5.60
  -2   4   9   71.01    4.76
  -2  -4  -9   56.21    4.80
  -2   4   9   59.11    6.24
  -2   4   9   66.30    4.12
   2  -4   9   62.02    3.24
  -2  -4  -9   63.31    4.00
   2  -4   9   58.18    4.48
  -2   4   8  508.09   18.93
  -2   4   8  522.93   20.98
  -2  -4  -8  547.04   18.80
   2  -4   8  492.33   16.97
  -2   4   8  492.83   18.40
   2  -4   8  490.64   17.63
  -2  -4  -8  505.07   18.26
   2  -4   8  510.66   18.92
  -2   4   7  159.95    8.18
  -2   4   7  207.33   10.01
  -2  -4  -7  196.85    8.09
  -2   4   7  179.04    7.88
   2  -4   7  181.78    7.13
  -2  -4  -7  195.55    7.85
   2  -4   7  177.34    8.29
  -2   4   6  431.46   16.16
  -2  -4  -6  412.84   15.55
  -2  -4  -6  417.01   15.79
   2  -4   6  402.88   14.95
   2  -4   6  424.18   16.12
  -2   4   6  418.34   15.68
   2  -4   5  771.11   28.33
  -2   4   5  775.93   28.03
   2   4  -5  731.71   28.11
  -2  -4  -5  778.40   27.98
  -2   4   5  788.48   28.47
  -2  -4  -5  796.35   28.22
   2  -4   5  799.72   27.44
  -2   4   4  337.99   13.29
   2  -4   4  343.91   12.30
   2   4  -4  330.13   12.87
   2  -4   4  342.39   13.16
  -2   4   4  317.36   12.80
  -2  -4  -4  329.90   13.01
  -2  -4  -4  318.17   12.78
  -2  -4  -3   37.63    3.18
   2  -4   3   38.71    2.49
  -2   4   3   41.43    3.24
   2   4  -3   34.57    2.89
  -2   4   3   32.76    3.12
  -2  -4  -3   34.44    1.74
   2  -4   3   30.94    3.29
  -2  -4  -3   33.38    3.10
  -2  -4  -2  238.81    8.79
  -2  -4  -2  255.29   10.00
  -2   4   2  251.23    9.84
   2   4  -2  226.28    9.58
   2  -4   2  246.76   10.01
  -2   4   2  239.32    9.82
  -2  -4  -2  251.62    9.13
  -2  -4  -2  252.23   10.06
  -2  -4  -1 1054.54   36.04
  -2   4   1 1082.43   35.67
   2  -4   1  985.22   35.77
   2   4  -1 1002.90   35.41
  -2  -4  -1 1031.29   34.89
   2  -4   1 1025.36   35.84
  -2   4   1  987.62   35.72
  -2  -4  -1 1050.98   35.18
  -2  -4   0  686.10   21.56
   2   4   0  656.37   21.56
  -2   4   0  648.97   22.07
   2  -4   0  656.33   22.06
  -2   4   0  659.15   21.74
  -2  -4   0  685.18   22.38
   2  -4   0  667.99   22.21
  -2   4  -1 1047.27   35.53
  -2  -4   1  949.70   36.01
  -2   4  -1  996.64   35.94
   2   4   1 1018.78   35.30
  -2  -4   1 1038.70   35.54
   2  -4  -1 1087.19   35.99
   2  -4  -1 1093.67   36.16
   2  -4  -2  210.31    8.70
  -2   4  -2  213.98    8.23
  -2  -4   2  210.01    8.40
   2   4   2  210.50    7.91
   2  -4  -2  205.22    8.82
  -2   4  -3   41.31    2.83
   2  -4  -3   46.51    3.37
  -2  -4   3   49.15    3.26
   2   4   3   42.34    2.43
  -2   4  -4  354.92   12.64
   2   4   4  329.46   12.10
  -2  -4   4  361.47   13.15
   2  -4  -4  354.99   13.07
  -2  -4   5  703.71   25.73
   2   4   5  729.11   24.58
  -2   4  -5  757.21   26.01
   2   4   5  745.37   25.94
   2   4   5  677.21   25.81
   2   4   6  436.05   16.07
  -2  -4   6  424.82   15.93
  -2   4  -6  434.09   16.05
   2   4   6  417.25   14.46
   2   4   6  430.10   16.00
   2   4   7  169.19    7.57
   2   4   7  175.72    7.72
  -2   4  -7  167.56    7.62
  -2  -4   7  162.18    7.57
  -2  -4   7  166.84    7.21
   2   4   8  515.79   19.60
   2   4   8  532.00   19.77
  -2   4  -8  544.89   19.83
  -2  -4   8  519.69   19.74
  -2  -4   8  545.99   19.36
  -2  -4   9   75.05    4.21
   2   4   9   68.45    4.45
   2   4   9   70.51    4.72
  -2  -4   9   67.06    3.74
  -2  -4   9   76.49    4.72
  -2   4  -9   70.58    4.59
  -2  -4  10  112.11    5.66
  -2   4 -10  101.77    5.35
   2   4  10   93.43    5.42
  -2  -4  10  104.51    4.91
   2   4  10   83.93    3.33
   2   4  10  102.61    5.30
  -2  -4  10   86.79    4.29
   2   4  10   77.96    3.29
  -2   4 -11    9.03    2.76
  -2  -4  11    8.21    2.89
   2   4  11    9.13    2.88
  -2  -4  11    6.87    2.42
   2   4  11    6.63    2.68
  -2  -4  11    8.36    1.95
   2   4  11    5.40    1.18
   2   4  12   38.17    2.32
   2   4  12   40.13    4.13
   2   4  12   42.76    3.94
  -2  -4  12   49.07    3.14
  -2  -4  12   44.65    4.35
  -2   4 -12   41.59    3.95
   2   4  13   37.14    4.25
   2   4  13   41.31    3.88
   2   4  13   37.27    2.40
  -2  -4  13   41.23    2.96
  -2   4 -13   42.14    4.06
  -2   4 -14   46.10    4.44
   2   4  14   48.02    4.25
   2   4  14   37.05    2.67
  -2  -4  14   46.42    3.10
   2   4  14   44.49    4.65
   2   4  15    2.81    1.34
   2   4  15    6.97    3.67
  -2  -4  15    2.90    2.22
   2   4  15   -1.46    3.00
   2   4  15    0.11    1.99
  -2  -4  15    7.18    2.36
  -2   4 -15    7.19    3.35
   2   4  16    8.28    1.67
   2   4  16    4.76    3.80
  -2  -4  16   11.50    2.43
   2   4  16    6.80    3.46
   2   4  16   12.09    2.49
  -2  -4  16   16.08    2.58
  -2   4 -16   10.11    3.53
   2   4  17    0.23    1.65
   2   4  17   -2.99    4.11
  -2  -4  17    0.94    2.22
   2   4  17   -0.52    3.42
   2   4  17    2.17    2.48
  -2  -4  17    4.97    2.40
  -2   4 -17   -0.60    3.45
  -2  -4  17    2.48    3.69
  -2  -4  18   -2.24    2.26
   2   4  18    2.78    4.04
   2   4  18   -4.53    4.01
   2   4  18    2.55    2.77
   2   4  18    1.93    1.85
  -2   4 -18    4.13    3.66
  -2  -4  18    1.93    3.84
   2   4  19   10.49    4.73
   2   4  19   -2.75    4.08
   2   4  19    5.38    2.99
   2   4  19    5.36    2.09
  -2   4 -19   10.96    3.92
  -2  -4  19   10.32    4.32
   2   4  20   13.90    4.86
   2   4  20    7.09    3.87
   2   4  20    4.89    3.12
   2   4  20    7.44    2.28
  -2   4 -20    8.00    4.28
   2   4  21    4.69    4.78
   2   4  21    4.45    3.18
   2   4  21    4.38    3.86
   2   4  21    1.59    2.25
  -2   4 -21    6.14    4.28
   2   4  22    7.32    5.04
  -2   4 -22    3.73    4.30
   2   4  22    8.01    3.54
   2   4  22   -0.90    3.95
   2   4  22    5.00    2.47
   2  -4 -22    5.16    3.33
   2   4  23    2.53    5.10
  -2   4 -23    0.77    4.48
   2   4  23    5.28    3.71
  -2  -4  23    1.89    4.59
   2   4  23   -1.55    4.21
   2   4  23   -0.51    2.44
   2  -4 -23    1.48    2.96
  -2  -4  24   -5.12    4.96
   2   4  24   -1.93    3.79
   2   4  24    7.42    5.63
  -2   4 -24   -1.19    4.86
  -2  -4  25   -0.82    4.92
   2   4  25   -4.07    5.71
  -2   4 -25    0.41    4.92
   2   4  26   -7.94    6.19
  -2   4 -26    7.59    5.44
  -2   4 -27   -2.15    5.29
   2   5 -25   -0.47    5.48
  -2   5  24   -0.25    3.56
  -2   5  24   -5.09    6.19
   2   5 -24   -2.30    5.33
  -2   5  23    1.73    3.57
  -2   5  23   -5.41    5.92
   2   5 -23    4.48    5.04
  -2   5  22   -7.13    5.86
  -2   5  22    0.72    3.43
   2   5 -22   -2.62    4.82
  -2   5  21    4.58    5.32
   2   5 -21   -1.70    4.60
  -2   5  21   -0.70    3.18
  -2   5  20    0.88    5.22
  -2   5  20   -1.16    3.20
   2   5 -20   -0.82    4.38
  -2  -5 -19    2.09    3.67
  -2   5  19   -3.65    3.28
   2   5 -19    1.59    4.16
  -2   5  19    2.96    4.89
  -2   5  18    0.41    4.56
   2   5 -18    3.06    4.37
  -2   5  18    2.46    3.16
  -2  -5 -18    0.25    3.33
  -2   5  18   15.48    5.70
   2  -5  18    3.35    4.26
  -2   5  18    2.51    3.54
  -2  -5 -17   13.55    3.63
  -2   5  17    5.85    4.68
   2   5 -17    9.93    4.19
  -2   5  17    5.24    3.11
  -2   5  17    5.07    3.65
   2  -5  17    5.16    1.50
  -2   5  16   17.28    5.53
  -2   5  16   16.44    4.70
  -2   5  16   19.42    3.38
   2   5 -16   17.89    4.44
  -2   5  16   16.39    3.72
  -2  -5 -16   10.66    3.49
  -2   5  15   69.32    6.29
  -2  -5 -15   59.25    4.84
  -2   5  15   74.51    4.84
  -2   5  15   68.91    5.19
   2   5 -15   62.32    5.82
  -2  -5 -14   29.91    3.74
  -2   5  14   22.37    3.68
  -2   5  14   27.25    4.76
   2  -5  14   23.83    2.89
  -2   5  14   32.70    3.70
   2   5 -14   24.44    4.43
  -2   5  13  186.43    9.68
   2  -5  13  167.79    7.59
   2   5 -13  174.58    9.20
  -2  -5 -13  192.24    8.49
  -2   5  13  179.81    8.58
  -2   5  12   85.65    6.10
  -2   5  12   72.87    5.10
   2  -5  12   86.12    4.50
  -2  -5 -12   94.91    5.33
   2  -5  12   91.71    6.12
  -2   5  11   94.47    6.16
  -2   5  11   84.88    5.02
   2  -5  11   82.01    4.23
  -2  -5 -11   89.93    4.98
  -2   5  10  141.09    7.79
  -2   5  10  139.65    6.96
   2  -5  10  143.76    5.37
   2  -5  10  143.87    6.28
  -2  -5 -10  150.89    6.98
   2  -5  10  150.95    7.71
  -2   5   9  111.05    6.54
  -2  -5  -9  102.75    6.36
  -2   5   9  107.72    5.74
   2  -5   9  109.00    5.06
  -2  -5  -9  102.49    5.67
   2  -5   9  103.04    6.25
  -2   5   8   86.20    5.78
  -2  -5  -8   93.61    5.49
  -2  -5  -8   92.56    5.17
   2  -5   8   91.24    5.75
  -2   5   8   95.03    5.24
   2  -5   8   91.68    4.53
   2   5  -7  482.79   18.08
  -2  -5  -7  472.90   17.95
  -2   5   7  485.84   18.46
  -2  -5  -7  465.07   17.64
   2  -5   7  452.66   18.12
  -2   5   7  454.25   17.60
   2  -5   7  461.29   17.02
  -2   5   6   56.23    4.31
  -2   5   6   56.30    4.46
  -2  -5  -6   55.54    3.98
   2  -5   6   46.38    3.09
   2   5  -6   48.11    3.80
  -2  -5  -6   51.60    3.85
   2  -5   6   48.66    4.07
  -2   5   6   49.66    3.70
   2  -5   5  207.07    8.30
  -2   5   5  234.70    9.39
  -2  -5  -5  214.09    9.16
  -2   5   5  194.80    9.34
  -2   5   5  206.33    8.79
   2  -5   5  202.56    9.16
   2   5  -5  208.65    9.04
  -2  -5  -5  206.14    8.90
  -2  -5  -4  270.30   10.89
   2  -5   4  277.24   10.32
  -2   5   4  275.51   11.05
  -2   5   4  261.94   10.71
   2  -5   4  272.69   11.07
  -2  -5  -4  279.98   11.13
  -2  -5  -4  262.03    9.35
   2   5  -4  263.91   10.77
   2  -5   3  616.65   20.89
  -2   5   3  610.93   21.45
  -2  -5  -3  595.33   21.42
  -2  -5  -3  621.33   21.62
   2   5  -3  571.73   21.14
  -2   5   3  563.59   21.16
   2  -5   3  606.53   21.51
  -2  -5  -3  555.71   20.00
  -2  -5  -2  464.12   16.16
  -2   5   2  448.17   17.13
   2  -5   2  496.96   16.98
  -2  -5  -2  470.42   17.40
  -2  -5  -2  459.11   17.49
   2   5  -2  459.79   17.00
   2  -5   2  459.55   17.34
  -2   5   2  433.79   17.11
  -2  -5  -1  455.81   17.85
   2  -5   1  521.50   17.88
   2  -5   1  488.07   17.93
  -2   5   1  477.12   17.82
  -2   5   1  479.72   17.69
  -2  -5  -1  481.23   18.14
  -2  -5  -1  472.17   16.90
   2   5  -1  479.97   17.48
   2  -5   0  182.54    8.35
   2  -5   0  165.01    8.56
   2  -5   0  184.74    8.15
  -2   5   0  188.02    7.91
  -2  -5   0  188.70    7.38
  -2   5   0  201.04    8.28
  -2  -5   0  196.39    7.69
   2   5   0  186.59    7.66
  -2   5  -1  490.76   17.23
  -2  -5   1  496.31   16.56
   2  -5  -1  476.59   17.49
   2  -5  -1  482.56   17.21
  -2  -5   1  515.77   16.92
   2   5   1  496.49   16.62
  -2   5  -1  482.68   16.89
   2  -5  -2  426.65   16.19
  -2   5  -2  442.13   15.96
   2  -5  -2  404.54   16.43
   2   5   2  442.38   15.58
  -2  -5   2  445.22   16.03
  -2  -5   2  428.48   15.73
  -2   5  -2  430.51   16.31
  -2   5  -3  541.42   20.30
   2   5   3  540.47   19.34
  -2  -5   3  577.12   20.07
   2  -5  -3  549.55   20.08
  -2   5  -3  548.69   19.79
  -2   5  -4  270.20   10.95
  -2  -5   4  267.65   10.66
   2   5   4  265.27    9.76
   2  -5  -4  254.54   10.48
   2   5   5  190.08    7.19
  -2  -5   5  187.40    8.28
   2  -5  -5  190.70    8.07
   2   5   6   57.18    4.38
  -2   5  -6   60.84    4.28
  -2  -5   6   70.13    4.38
   2   5   6   58.36    2.88
   2   5   7  435.50   17.26
  -2   5  -7  444.12   17.19
  -2  -5   7  480.97   17.23
   2   5   7  442.65   15.54
   2   5   7  455.89   17.28
   2   5   8   98.55    5.75
   2   5   8  104.59    5.75
  -2  -5   8   99.07    5.11
  -2  -5   8   95.01    5.49
   2   5   8   86.29    3.64
  -2   5  -8   96.29    5.54
   2   5   9  102.56    3.93
   2   5   9  124.33    6.32
  -2  -5   9  114.27    5.67
   2   5   9  118.27    6.47
  -2   5  -9  117.95    6.17
  -2  -5   9  122.25    6.27
   2   5   9  103.80    3.99
   2   5  10  148.82    7.11
  -2  -5  10  133.50    6.37
   2   5  10  136.26    7.39
  -2  -5  10  123.44    6.92
  -2   5 -10  124.20    6.93
  -2   5 -11   89.83    5.89
  -2  -5  11  100.24    5.97
  -2  -5  11   86.10    4.72
   2   5  11  101.82    5.97
  -2  -5  11   99.71    5.28
   2   5  11   93.74    6.24
  -2  -5  12   79.56    3.95
   2   5  12   93.94    5.40
   2   5  12   81.38    5.64
  -2  -5  12   96.37    4.72
  -2   5 -12   79.19    5.32
  -2  -5  12   90.27    5.48
   2   5  13  122.35    5.29
   2   5  13  130.29    5.38
  -2  -5  13  187.28    7.38
   2   5  13  187.58    8.55
  -2   5 -13  156.70    7.99
  -2  -5  13  181.88    8.25
  -2  -5  13  171.69    6.65
   2   5  13  171.82    7.96
   2   5  14   19.08    1.92
   2   5  14   28.17    4.12
  -2  -5  14   24.56    2.95
   2   5  14   28.87    4.63
  -2   5 -14   32.52    4.30
   2   5  14   19.28    2.03
  -2   5 -15   51.52    5.14
   2   5  15   69.63    5.90
   2   5  15   56.50    3.12
  -2  -5  15   63.80    3.91
   2   5  15   45.99    2.98
   2   5  15   72.87    5.41
   2   5  16   14.95    4.45
   2   5  16   13.72    3.97
  -2  -5  16   16.57    2.80
  -2   5 -16   14.28    3.96
   2   5  16   11.95    2.14
   2   5  17    3.92    2.16
  -2   5 -17    3.29    3.62
   2   5  17    4.47    4.72
  -2  -5  17    2.44    2.48
  -2  -5  17    7.47    2.67
   2   5  17    4.98    3.81
   2   5  17    2.85    0.95
   2   5  18    3.55    2.40
  -2   5 -18   -1.37    3.88
   2   5  18   10.11    4.81
  -2  -5  18    0.30    2.43
  -2  -5  18    2.60    2.58
   2   5  18   -5.39    4.04
  -2  -5  18    4.50    4.21
   2   5  18    1.31    1.07
  -2   5 -19    5.38    4.10
   2   5  19    7.70    4.84
   2   5  19   -0.14    2.45
  -2  -5  19    2.78    2.47
  -2  -5  19    3.43    2.42
   2   5  19   -4.62    4.05
   2   5  20    2.10    5.01
  -2   5 -20   -4.11    4.29
   2   5  20   -0.63    3.94
  -2  -5  20   -1.37    2.44
   2   5  20   -1.64    2.56
   2   5  21   -0.32    4.30
   2   5  21   -0.64    2.79
   2   5  21    1.31    5.11
  -2   5 -21    4.28    4.50
   2   5  22    9.04    5.70
  -2   5 -22   11.27    5.09
   2   5  22    2.24    3.08
   2   5  23   -1.84    3.22
   2   5  23    1.87    5.66
  -2   5 -23    4.96    4.93
   2   5  24   -3.85    5.93
  -2   5 -24    2.54    4.91
   2   5  25    0.99    6.04
  -2   5 -25    0.43    5.07
  -2   5 -26   -1.34    5.36
  -2   6  25    4.13    4.91
  -2   6  24   -6.38    4.89
  -2   6  23    6.21    4.69
   2   6 -23    9.00    5.45
  -2   6  23   -0.24    3.46
   2  -6  23   -0.96    3.08
  -2   6  23    5.82    6.25
  -2   6  22    1.59    4.60
   2   6 -22   -0.92    4.98
  -2   6  22   -2.35    3.53
   2  -6  22    1.72    2.94
  -2   6  22   -0.51    5.90
  -2   6  21    0.62    4.27
  -2   6  21   -0.23    3.27
   2   6 -21    4.03    5.05
   2  -6  21    1.90    2.93
  -2   6  21    2.97    5.52
  -2   6  20    1.79    4.17
  -2   6  20   -0.23    3.31
   2   6 -20   -3.05    4.89
   2  -6  20   -1.50    2.73
  -2   6  20    5.74    5.29
  -2   6  19   16.65    5.41
   2  -6  19    2.29    1.49
  -2   6  19    5.77    3.91
   2  -6  19    4.41    2.70
   2   6 -19    4.21    4.80
  -2   6  19    4.36    3.23
  -2   6  18    3.57    4.87
   2  -6  18    0.72    1.76
   2  -6  18   -1.45    2.62
  -2   6  18   -0.55    3.65
  -2   6  18    2.03    3.09
   2   6 -18    2.02    4.20
  -2   6  17    4.24    3.07
   2   6 -17   11.32    4.60
  -2   6  17   -0.86    4.78
   2  -6  17    0.71    2.58
  -2  -6 -17    0.52    3.39
  -2   6  17   -1.87    3.55
  -2   6  16    1.48    4.55
  -2   6  16    9.52    4.72
  -2  -6 -16    4.28    3.43
   2   6 -16    9.00    4.31
  -2   6  16    4.71    3.16
   2  -6  16    7.20    2.63
  -2   6  16    4.16    3.53
   2  -6  15    0.35    4.23
  -2  -6 -15   -0.73    3.26
  -2   6  15   -0.80    4.52
   2   6 -15    1.08    4.01
  -2   6  15    0.91    3.11
   2  -6  15    3.28    2.55
  -2   6  15    4.77    3.52
  -2   6  14    4.84    3.32
  -2   6  14   10.36    4.69
  -2  -6 -14    4.75    3.34
  -2   6  14    4.10    3.06
   2  -6  14    3.73    2.52
   2  -6  14   10.50    4.34
  -2  -6 -13    1.85    3.10
  -2   6  13    1.40    3.20
   2  -6  13    1.17    2.36
  -2   6  13    1.86    4.22
   2  -6  13   -0.33    3.80
  -2  -6 -12   16.03    3.35
  -2   6  12   15.09    4.50
  -2   6  12   17.29    3.37
   2  -6  12   16.01    2.62
   2  -6  12   10.69    4.07
  -2  -6 -11   17.22    3.30
  -2   6  11   17.37    4.39
  -2   6  11   18.86    3.35
  -2   6  11   11.56    4.38
   2  -6  11   16.05    2.62
   2  -6  11   15.92    1.70
   2  -6  11   20.90    4.18
  -2  -6 -10   49.45    4.32
   2   6 -10   45.82    4.82
  -2   6  10   50.84    5.27
  -2  -6 -10   36.30    5.72
  -2   6  10   72.53    5.59
  -2   6  10   60.01    4.48
   2  -6  10   59.71    3.79
   2  -6  10   52.41    2.82
   2  -6  10   60.41    5.16
  -2  -6  -9  175.06    8.40
  -2   6   9  177.46    9.34
  -2  -6  -9  183.18    9.16
  -2   6   9  187.58    9.32
   2   6  -9  176.40    8.93
   2  -6   9  183.24    7.74
   2  -6   9  191.46    9.18
  -2   6   9  183.25    8.38
  -2  -6  -8   48.13    4.35
  -2  -6  -8   61.05    4.74
  -2   6   8   62.96    5.35
  -2   6   8   69.02    5.29
   2   6  -8   60.08    4.84
   2  -6   8   52.79    3.69
   2  -6   8   48.17    4.81
  -2   6   8   59.86    4.25
  -2  -6  -7  279.09   11.59
   2   6  -7  263.79   11.74
  -2   6   7  271.22   11.31
   2  -6   7  286.35   11.97
   2  -6   7  267.15   10.82
  -2  -6  -7  292.19   11.90
  -2   6   7  272.79   12.23
  -2   6   7  287.46   12.17
  -2  -6  -6   58.10    4.65
  -2   6   6   64.04    4.35
   2  -6   6   68.07    4.97
   2   6  -6   59.26    4.51
  -2  -6  -6   66.17    4.70
   2  -6   6   64.01    3.97
  -2   6   6   74.08    5.18
  -2  -6  -5   98.39    5.46
  -2   6   5   93.07    5.72
   2  -6   5   90.78    4.80
  -2  -6  -5   97.02    5.65
   2  -6   5   95.98    5.69
  -2   6   5   77.08    5.05
   2   6  -5   86.83    5.40
  -2  -6  -4  275.17   11.60
  -2  -6  -4  279.81   11.74
   2  -6   4  290.66   11.09
  -2  -6  -4  268.23    9.96
  -2   6   4  301.41   11.81
   2   6  -4  292.23   11.54
  -2   6   4  275.63   11.31
   2  -6   4  278.73   11.68
   2  -6   3   77.82    4.53
   2  -6   3   79.97    5.08
  -2  -6  -3   78.98    3.69
  -2   6   3   83.31    4.86
  -2   6   3   85.45    5.11
  -2  -6  -3   84.71    5.24
   2   6  -3   79.84    4.75
  -2  -6  -3   83.13    5.23
  -2  -6  -2   98.14    5.98
   2  -6   2  115.06    5.57
  -2   6   2  105.05    5.74
  -2   6   2  116.76    5.85
  -2  -6  -2  111.89    6.02
   2   6  -2  108.75    5.59
  -2  -6  -2  101.30    4.67
   2  -6   2  114.39    6.04
  -2  -6  -1  166.51    7.97
   2  -6   1  184.22    7.71
  -2   6   1  166.19    7.65
  -2  -6  -1  160.76    6.72
  -2   6   1  147.50    7.45
   2   6  -1  172.37    7.40
   2  -6   1  170.50    7.82
   2  -6   0   -1.49    2.89
   2  -6   0    1.03    2.77
   2   6   0    0.66    1.98
  -2   6   0    0.59    2.18
  -2  -6   0    0.89    1.80
  -2   6   0    1.03    2.27
   2  -6   0    0.62    2.49
   2  -6  -1  118.51    6.28
   2  -6  -1  123.27    6.81
  -2   6  -1  129.09    6.20
   2   6   1  128.79    5.86
  -2   6  -1  131.92    6.44
  -2  -6   1  143.69    5.84
   2  -6  -2  103.77    5.71
  -2  -6   2   98.86    4.95
   2   6   2   91.20    4.46
  -2  -6   2   98.02    4.72
  -2   6  -2   80.29    5.05
   2  -6  -2   94.04    5.16
  -2   6  -2   98.06    5.01
  -2  -6   3   81.43    4.76
   2   6   3   75.21    4.08
  -2   6  -3   78.40    4.93
  -2  -6   3   87.40    4.58
   2  -6  -3   77.14    4.78
  -2   6  -3   73.81    4.47
  -2  -6   4  259.59   10.54
   2   6   4  254.87    9.68
  -2   6  -4  240.37   10.66
  -2  -6   4  254.80   10.26
   2  -6  -4  258.07   10.38
  -2  -6   4  235.61   10.84
   2   6   5   89.34    4.25
  -2   6  -5   84.05    5.40
  -2  -6   5   84.65    5.03
   2  -6  -5   79.39    4.88
  -2  -6   5   95.00    5.66
  -2  -6   6   59.90    4.50
  -2  -6   6   58.76    4.66
   2   6   6   57.50    3.18
  -2   6  -6   58.70    4.46
  -2  -6   6   56.75    4.22
  -2  -6   7  260.26   11.26
   2   6   7  271.41    9.83
   2   6   7  259.50   11.54
  -2   6  -8   62.64    4.80
   2   6   8   54.21    2.89
   2   6   8   52.60    4.74
   2   6   9  149.23    8.08
  -2  -6   9  171.74    7.58
  -2  -6   9  157.54    8.00
  -2   6  -9  156.64    8.03
   2   6   9  156.56    6.02
   2   6   9  156.90    8.41
   2   6  10   56.34    4.89
  -2  -6  10   63.06    4.54
  -2  -6  10   64.72    5.13
   2   6  10   55.31    2.68
  -2   6 -10   63.01    4.97
   2   6  10   55.02    5.33
   2   6  11   19.94    4.28
  -2  -6  11   22.52    3.20
   2   6  11   15.34    3.70
   2   6  11   16.02    1.38
  -2  -6  11   20.43    3.90
   2   6  11   17.09    1.26
  -2   6 -11   19.75    3.68
   2   6  12   18.23    4.57
  -2  -6  12   16.15    3.09
   2   6  12   17.31    4.01
  -2  -6  12   12.01    3.92
  -2   6 -12    9.42    3.56
  -2   6 -13    3.49    3.50
   2   6  13    3.94    4.25
  -2  -6  13    1.98    2.52
   2   6  13    1.20    3.60
  -2  -6  13    6.26    3.88
  -2  -6  13   -4.13    2.91
  -2   6 -14    6.52    3.80
   2   6  14    5.22    4.35
  -2  -6  14    5.13    2.56
   2   6  14    9.82    3.95
  -2  -6  14    6.17    4.03
  -2  -6  14    6.93    3.13
   2   6  15    7.37    4.73
  -2  -6  15    2.02    4.01
  -2   6 -15    4.68    3.77
   2   6  15    2.84    3.72
  -2  -6  15    3.64    2.67
  -2  -6  16   12.08    2.82
   2   6  16    8.85    4.59
  -2   6 -16    8.64    4.03
   2   6  16    4.97    1.39
   2   6  16    2.36    1.18
   2   6  16    8.04    4.13
  -2  -6  17    4.39    2.72
   2   6  17    6.26    4.84
  -2   6 -17    3.22    3.81
   2   6  17    2.25    1.82
   2   6  17    3.44    1.53
   2   6  17    5.56    4.05
   2   6  18    1.37    1.75
  -2  -6  18    2.41    2.65
   2   6  18   -1.74    4.88
  -2   6 -18    1.11    4.01
   2   6  18    3.16    2.09
  -2  -6  18   -1.86    2.67
   2   6  18    2.66    4.06
  -2  -6  19    3.78    2.86
   2   6  19    3.15    5.15
  -2   6 -19    1.92    4.32
   2   6  19    4.64    2.27
  -2  -6  19    1.48    2.69
   2   6  19    3.32    1.93
  -2  -6  20    0.61    2.74
   2   6  20    3.25    5.22
  -2   6 -20   -6.41    4.62
   2   6  20    2.67    2.42
  -2  -6  20   -0.94    2.68
   2   6  20   -0.58    2.12
  -2  -6  21    4.59    2.82
   2   6  21    6.24    5.37
   2   6  21    1.39    2.22
   2   6  21    4.24    2.61
  -2  -6  21    6.02    2.71
  -2   6 -21    9.96    5.08
   2   6  22    4.03    2.69
   2   6  22    4.45    5.74
  -2   6 -22    2.15    4.97
  -2  -6  22   -1.22    2.59
   2   6  23   -6.62    6.03
  -2   6 -23    0.44    5.12
  -2   6 -24    5.90    5.46
   2   6  24    2.09    6.28
  -2   7  23    1.27    4.56
   2  -7  22   -3.56    3.10
  -2   7  22   -1.55    4.46
   2   7 -21    6.62    5.60
  -2   7  21   -3.29    3.53
   2  -7  21    0.79    3.00
  -2   7  21   -5.43    6.38
  -2   7  21   -3.33    4.30
   2   7 -20   -1.84    5.14
  -2   7  20   -0.70    3.42
   2  -7  20   -0.99    2.97
  -2   7  20    7.90    6.26
  -2   7  20   -2.64    4.14
  -2   7  19    5.63    5.87
   2  -7  19   -0.20    2.93
  -2   7  19    0.93    3.20
   2   7 -19   -0.44    4.85
   2  -7  19    2.92    2.11
  -2   7  19   -5.46    4.22
   2   7 -18    2.15    4.64
  -2   7  18   -0.23    3.24
   2  -7  18    4.15    2.90
  -2   7  18    5.89    3.96
  -2   7  18    1.99    5.34
  -2   7  17    5.15    3.26
   2   7 -17   13.67    5.05
   2  -7  17    5.68    2.89
  -2   7  17    7.14    4.08
  -2   7  17    4.82    5.36
  -2   7  16    5.52    3.38
   2  -7  16    1.56    2.73
  -2   7  16    3.21    3.69
  -2   7  16    4.66    5.30
  -2   7  15   16.23    5.24
  -2  -7 -15    3.19    3.60
  -2   7  15   14.12    3.60
  -2   7  15    7.53    3.66
   2  -7  15    7.46    2.70
  -2  -7 -14    4.15    3.44
  -2   7  14    5.05    3.59
   2  -7  14    5.69    2.81
  -2   7  14   -0.87    4.74
   2  -7  14   -0.36    4.27
  -2  -7 -13   15.06    3.65
  -2   7  13   15.58    5.02
  -2   7  13   15.65    3.71
   2  -7  13   21.25    3.12
   2  -7  13   13.12    4.64
   2   7 -12   36.77    4.89
  -2  -7 -12   33.47    4.24
  -2   7  12   32.89    5.59
  -2   7  12   34.09    4.14
   2  -7  12   38.26    3.59
  -2   7  12   25.91    5.35
   2  -7  12   33.06    2.36
   2  -7  12   30.92    5.03
   2   7 -11   18.53    4.22
  -2  -7 -11    6.55    3.61
  -2   7  11   10.59    4.63
  -2  -7 -11   15.35    5.12
  -2   7  11    6.07    3.24
   2  -7  11   13.00    2.84
  -2   7  11   10.59    4.44
   2  -7  11   14.67    2.02
   2  -7  11   11.42    4.42
   2   7 -10   77.17    6.00
  -2   7  10   81.20    6.85
  -2  -7 -10   74.81    7.37
  -2   7  10   96.05    6.84
  -2  -7 -10   82.74    5.73
  -2   7  10   71.24    5.30
   2  -7  10   84.84    6.41
   2  -7  10   81.81    4.85
   2   7  -9   23.10    4.21
  -2   7   9   18.19    4.74
  -2  -7  -9   20.62    3.93
   2  -7   9   21.51    4.34
  -2   7   9   23.55    3.58
  -2  -7  -9   30.07    4.89
  -2   7   9   21.94    4.41
   2  -7   9   19.11    3.02
  -2   7   8  171.89    8.25
   2  -7   8  182.05    9.13
  -2  -7  -8  177.49    8.68
   2   7  -8  176.23    8.83
  -2  -7  -8  178.11    9.14
   2  -7   8  168.57    7.92
  -2   7   8  183.68    9.33
   2  -7   7  134.90    6.59
  -2  -7  -7  130.35    7.61
  -2  -7  -7  137.11    7.31
   2  -7   7  139.22    7.69
  -2   7   7  128.67    6.78
   2   7  -7  129.13    7.25
  -2   7   7  135.51    7.77
  -2  -7  -6   22.70    3.73
  -2   7   6   18.69    4.00
   2  -7   6   13.61    2.83
  -2  -7  -6   20.61    3.74
   2   7  -6   21.07    3.50
   2  -7   6   10.85    3.70
  -2   7   6   16.46    3.23
  -2  -7  -5   33.49    2.22
  -2   7   5   34.55    4.30
  -2  -7  -5   36.94    4.04
   2  -7   5   51.10    3.73
  -2  -7  -5   43.10    4.29
  -2   7   5   39.26    3.88
   2  -7   5   38.68    4.31
   2   7  -5   38.42    3.98
  -2  -7  -4  257.35   11.44
  -2  -7  -4  286.98   11.86
   2  -7   4  284.22   11.04
   2  -7   4  263.32   11.56
  -2   7   4  266.21   11.18
  -2   7   4  285.80   11.73
   2   7  -4  266.27   11.32
  -2  -7  -4  250.16    9.74
  -2  -7  -3  176.68    8.44
   2  -7   3  174.62    7.80
  -2  -7  -3  177.59    8.55
  -2   7   3  154.86    8.06
  -2  -7  -3  159.95    6.67
   2  -7   3  174.76    8.38
   2   7  -3  163.82    7.90
  -2   7   3  160.45    7.86
  -2  -7  -2  248.49   11.40
   2  -7   2  290.36   11.08
  -2   7   2  247.71   10.88
  -2  -7  -2  254.45    9.90
   2  -7   2  269.72   11.28
   2   7  -2  268.95   10.91
  -2   7   2  241.85   11.03
   2  -7   1  540.52   19.64
  -2  -7  -1  497.01   19.74
   2  -7   1  497.62   19.88
  -2   7   1  515.29   19.40
  -2  -7  -1  510.26   18.45
   2  -7   1  512.83   19.52
   2   7  -1  522.44   19.18
  -2   7   1  501.54   19.42
  -2  -7   0   29.19    4.08
   2  -7   0   20.88    3.83
   2  -7   0   22.41    3.91
   2   7   0   25.16    3.00
   2  -7   0   21.80    3.44
  -2   7   0   29.00    3.61
  -2   7   0   25.87    3.48
  -2  -7   0   27.45    2.85
  -2   7  -1  504.97   18.93
   2  -7  -1  504.08   19.51
   2  -7  -1  525.28   19.07
  -2  -7   1  512.47   18.26
  -2   7  -1  510.42   19.05
   2   7   1  490.26   18.41
   2  -7  -2  247.24   10.86
   2  -7  -2  232.19   10.18
  -2   7  -2  254.83   10.25
  -2   7  -2  268.73   10.58
  -2  -7   2  250.18    9.78
  -2   7  -2  273.21   10.82
   2   7   2  264.22    9.80
  -2  -7   3  157.89    7.57
  -2   7  -3  160.45    6.90
  -2   7  -3  156.34    7.38
   2   7   3  156.75    6.31
  -2   7  -3  155.20    7.18
  -2  -7   3  157.83    6.57
   2  -7  -3  160.43    6.95
  -2  -7   4  275.89   11.80
  -2   7  -4  252.02   11.39
   2   7   4  258.73   10.30
  -2  -7   4  262.61   11.07
  -2  -7   4  262.34   10.82
  -2   7  -4  254.69   11.30
   2  -7  -4  261.32   10.87
  -2  -7   5   58.37    5.01
  -2  -7   5   60.56    4.36
  -2   7  -5   49.32    4.62
   2  -7  -5   45.87    4.04
   2   7   5   48.29    3.43
  -2  -7   5   52.74    4.43
   2   7   6   18.72    2.42
  -2  -7   6   21.17    3.72
  -2  -7   6   15.73    3.51
  -2  -7   6   14.35    3.32
  -2  -7   7  129.08    7.00
   2   7   7  125.74    5.65
  -2  -7   7  135.33    7.28
  -2  -7   7  136.03    7.63
  -2  -7   8  179.85    8.50
   2   7   8  173.37    8.94
  -2  -7   8  171.95    8.82
  -2  -7   8  166.83    8.56
   2   7   8  162.98    6.81
   2   7   9   16.90    2.05
  -2  -7   9   20.64    4.10
  -2  -7   9    9.58    3.75
   2   7   9   21.82    4.30
  -2  -7   9   14.17    3.73
  -2  -7  10   75.34    5.11
   2   7  10   74.00    6.03
  -2  -7  10   75.02    5.67
  -2  -7  10   83.67    6.12
  -2   7 -10   81.52    5.90
   2   7  10   72.10    3.60
   2   7  11   13.10    1.77
  -2   7 -11   10.30    3.75
   2   7  11   12.78    4.60
  -2  -7  11   16.17    3.46
   2   7  11   15.12    4.33
  -2  -7  11   16.85    4.13
  -2  -7  11   23.34    4.60
   2   7  12   33.99    1.86
  -2   7 -12   31.15    4.80
   2   7  12   36.30    5.41
  -2  -7  12   37.86    3.97
   2   7  12   30.89    4.82
  -2  -7  12   39.69    5.04
  -2  -7  12   28.84    4.72
   2   7  12   31.37    2.06
  -2   7 -13   21.56    4.57
   2   7  13   13.23    4.91
  -2  -7  13   20.78    3.59
   2   7  13   22.20    4.60
  -2  -7  13   23.07    4.79
  -2  -7  13   17.82    4.61
  -2  -7  14    6.21    4.35
  -2   7 -14    0.71    3.91
   2   7  14    6.34    5.13
  -2  -7  14    5.70    2.71
   2   7  14    9.04    4.29
  -2  -7  14    7.18    3.28
  -2  -7  14    1.06    4.21
  -2   7 -15    6.19    4.21
   2   7  15   15.30    5.57
  -2  -7  15   21.13    3.67
   2   7  15   13.32    4.56
  -2  -7  15   11.43    3.03
  -2  -7  15    7.91    4.57
   2   7  16   -3.64    5.10
  -2   7 -16    1.12    4.18
   2   7  16   -4.28    4.18
  -2  -7  16   -0.18    2.80
   2   7  17    8.98    5.37
  -2   7 -17    9.29    4.52
  -2  -7  17    7.88    2.97
   2   7  18    8.79    5.56
  -2   7 -18    5.98    4.38
  -2  -7  18    3.41    2.93
   2   7  19    6.55    5.79
  -2  -7  19    2.63    2.92
  -2   7 -19    1.65    4.36
  -2  -7  20    1.97    2.91
   2   7  20   -2.60    5.97
  -2  -7  20    2.57    3.00
  -2   7 -20    1.71    4.81
  -2  -7  21    2.90    2.94
   2   7  21   -4.29    6.15
  -2   7 -21    1.33    5.09
   2   7  22   -4.96    6.45
  -2   7 -22   -6.86    5.34
   2   7  23   -3.38    6.63
  -2   8  21   -2.37    4.46
   2   8 -20    2.89    5.39
  -2   8  20   -0.58    4.38
  -2   8  20    2.33    6.60
   2  -8  20    2.29    3.20
   2   8 -19    2.34    5.17
  -2   8  19    4.24    3.42
  -2   8  19   -2.56    4.19
  -2   8  19    9.09    6.78
   2  -8  19    2.74    3.23
  -2   8  18   -0.24    3.36
  -2   8  18   -1.39    4.07
  -2   8  18   -1.10    6.14
   2  -8  18    1.28    3.09
  -2   8  17    4.22    3.46
  -2   8  17    7.66    4.28
  -2   8  17   -4.25    5.94
   2  -8  17    6.40    3.04
  -2   8  16    3.31    3.60
  -2   8  16   -0.81    3.84
  -2   8  16   -3.64    5.76
   2  -8  16    3.21    3.01
  -2   8  15    1.03    3.54
  -2   8  15    0.26    3.75
  -2   8  15   -2.50    5.69
   2  -8  15    3.85    2.93
  -2   8  14   20.55    5.42
   2  -8  14   10.73    3.15
   2   8 -14    6.88    4.37
  -2   8  14   12.77    3.99
  -2  -8 -13   45.87    4.90
  -2   8  13   46.50    6.13
   2  -8  13   40.79    2.75
   2  -8  13   42.75    4.04
   2   8 -13   52.88    5.82
  -2   8  13   39.13    4.58
  -2  -8 -12   15.40    4.08
  -2   8  12    7.54    5.09
   2  -8  12   13.28    2.18
   2  -8  12   14.91    3.29
  -2   8  12   18.94    3.89
   2  -8  12    7.90    4.76
   2   8 -12   13.62    4.51
  -2  -8 -11   -0.69    5.95
   2   8 -11    2.55    3.83
   2  -8  11    5.20    2.97
  -2   8  11    2.68    4.66
   2  -8  11    8.96    4.40
  -2   8  11    5.16    3.53
  -2  -8 -11    6.17    3.86
   2   8 -10   73.90    6.14
   2  -8  10   61.23    4.75
  -2  -8 -10   74.46    8.53
  -2  -8 -10   67.89    5.41
  -2   8  10   76.08    5.30
   2  -8  10   59.47    5.97
  -2   8  10   64.19    6.57
   2  -8   9   88.20    5.63
  -2  -8  -9  113.01    8.02
   2  -8   9   94.51    6.93
  -2   8   9  102.13    6.17
   2   8  -9  100.14    6.75
  -2   8   9   90.39    7.22
  -2  -8  -9   95.74    6.33
   2   8  -8   29.06    4.47
  -2  -8  -8   15.84    4.07
   2  -8   8   18.96    4.36
  -2   8   8   27.38    3.93
   2  -8   8   20.08    3.47
  -2   8   8   22.55    4.52
  -2  -8  -8   24.73    4.52
  -2  -8  -7  233.20   11.13
   2  -8   7  236.04   10.19
  -2  -8  -7  230.09   10.85
  -2   8   7  216.19   10.25
   2  -8   7  231.17   11.03
   2   8  -7  241.26   10.99
  -2   8   7  242.68   11.34
  -2  -8  -6   16.58    3.79
  -2   8   6   16.06    4.08
   2  -8   6    8.19    3.14
  -2  -8  -6   17.97    3.91
   2   8  -6   19.14    3.71
   2  -8   6   15.46    4.20
  -2   8   6   16.45    3.67
  -2  -8  -5   15.42    3.72
  -2   8   5   15.75    3.94
   2  -8   5   14.90    3.29
  -2  -8  -5   20.65    4.12
  -2  -8  -5   13.20    1.94
   2  -8   5   16.85    4.07
  -2   8   5   16.12    3.44
   2   8  -5   16.32    3.65
  -2  -8  -4   72.45    3.90
  -2  -8  -4   69.92    5.75
   2  -8   4   78.72    5.22
  -2  -8  -4   72.94    5.78
  -2   8   4   86.58    5.40
   2  -8   4   77.57    5.81
   2   8  -4   82.24    5.51
  -2   8   4   79.54    5.83
  -2  -8  -3   71.03    5.93
   2  -8   3   90.96    5.60
  -2   8   3   78.50    5.47
  -2  -8  -3   79.60    4.28
   2  -8   3   80.82    5.89
   2   8  -3   85.52    5.45
  -2   8   3   82.42    5.92
  -2  -8  -2   20.71    4.48
   2  -8   2   30.41    4.82
  -2  -8  -2   24.78    2.96
  -2   8   2   31.29    3.85
   2  -8   2   25.89    4.09
   2   8  -2   32.19    3.70
  -2   8   2   22.29    3.89
   2  -8   2   30.62    3.95
   2  -8   1  416.88   16.07
   2  -8   1  371.53   16.23
  -2  -8  -1  393.23   16.15
  -2   8   1  412.27   15.62
  -2  -8  -1  367.75   14.45
   2  -8   1  393.49   15.69
   2   8  -1  376.84   15.22
  -2   8   1  384.61   15.68
   2   8   0    3.55    2.90
   2  -8   0    6.24    4.48
  -2  -8   0    1.24    3.98
   2  -8   0    2.11    4.03
  -2  -8   0    4.47    2.73
   2  -8   0   11.86    3.57
  -2   8   0    6.57    3.47
  -2   8   0    5.64    3.35
  -2   8   0    4.92    3.28
   2  -8  -1  408.32   16.25
   2  -8  -1  406.79   15.51
  -2  -8   1  400.53   14.81
  -2   8  -1  375.97   15.40
   2   8   1  393.84   14.95
  -2   8  -1  394.15   15.83
  -2  -8   1  382.11   15.94
  -2   8  -1  380.51   15.41
   2  -8  -2   21.28    3.82
  -2   8  -2   25.36    3.88
   2   8   2   21.54    3.09
   2  -8  -2   22.77    4.57
   2  -8  -2   15.78    5.20
  -2  -8   2   25.10    3.45
  -2   8  -2   19.87    3.63
  -2   8  -2   17.62    3.88
  -2  -8   2   25.25    4.24
  -2  -8   3   72.01    5.68
   2  -8  -3   69.30    5.00
  -2   8  -3   70.86    5.18
  -2  -8   3   76.56    4.77
  -2   8  -3   62.19    5.15
   2   8   3   70.14    4.37
  -2  -8   4   80.14    6.05
   2  -8  -4   74.69    5.15
  -2  -8   4   79.73    5.24
  -2   8  -4   72.61    5.61
   2   8   4   73.45    4.60
  -2   8  -4   81.09    5.86
   2   8   5   18.59    2.80
  -2  -8   5   21.22    3.75
  -2  -8   5   22.81    4.44
  -2   8  -5   20.74    4.03
   2  -8  -5   18.31    3.54
   2  -8  -6   17.72    3.35
  -2  -8   6   14.82    3.95
  -2   8  -6   23.38    4.13
   2   8   6   17.33    2.78
  -2  -8   6   15.76    3.68
   2   8   7  219.16    9.03
  -2  -8   7  241.57   10.63
  -2   8  -7  204.07   10.56
  -2  -8   7  221.23   10.91
  -2  -8   7  231.48   10.38
   2   8   8   19.62    2.59
  -2  -8   8   17.19    4.16
  -2  -8   8   22.39    4.41
  -2  -8   8   24.67    4.50
   2   8   9  102.52    4.84
  -2  -8   9   89.63    6.64
  -2  -8   9   97.96    6.56
   2   8   9   91.28    6.87
  -2  -8   9  113.16    7.09
  -2  -8  10   55.31    5.53
   2   8  10   62.30    3.49
  -2  -8  10   53.76    5.60
   2   8  10   65.07    6.05
  -2  -8  10   55.37    5.45
   2   8  11    3.90    1.87
  -2  -8  11    6.48    3.98
  -2  -8  11    5.99    3.72
   2   8  11    5.16    4.47
  -2  -8  11    5.15    4.08
  -2  -8  11    2.75    3.34
  -2   8 -12    8.85    4.23
   2   8  12   15.92    1.96
   2   8  12   15.13    1.71
  -2  -8  12   15.59    4.36
  -2  -8  12   20.96    3.82
   2   8  12   12.00    4.52
  -2  -8  12   10.34    4.04
  -2  -8  12   17.11    4.72
   2   8  13   43.89    2.21
  -2  -8  13   51.35    5.43
   2   8  13   41.41    2.41
  -2  -8  13   49.73    4.54
  -2  -8  13   43.80    5.56
  -2   8 -14    6.17    4.33
   2   8  14    8.18    5.32
  -2  -8  14    5.58    3.41
   2   8  15    5.21    5.47
  -2   8 -15    2.37    4.24
  -2  -8  15    1.93    3.31
  -2  -8  15    0.20    3.06
  -2  -8  16    0.61    3.11
  -2   8 -16    0.40    4.38
   2   8  16   -4.94    5.71
  -2  -8  17    4.43    3.14
  -2   8 -17    2.91    4.53
   2   8  17    1.03    6.08
  -2  -8  18    4.62    3.27
  -2   8 -18    2.14    4.75
   2   8  18   -4.85    6.27
  -2  -8  19   -2.74    3.20
  -2   8 -19    5.71    4.96
   2   8  19    8.94    6.73
  -2   8 -20   -3.65    5.15
   2   8  20    1.15    6.65
   2   8  21    8.24    6.94
   2  -9  19   -3.62    3.59
  -2   9  19   -2.72    4.20
  -2   9  18   -1.17    6.75
  -2   9  18   -0.54    4.25
   2  -9  18   -1.15    3.67
  -2   9  17    2.84    3.71
  -2   9  17   -2.27    6.80
  -2   9  17   -0.27    4.05
   2  -9  17   -3.94    3.68
  -2   9  16    8.22    3.98
   2   9 -16    3.65    5.18
  -2   9  16   11.54    6.62
  -2   9  16    6.65    4.09
   2  -9  16   -0.47    3.40
   2   9 -15   14.68    5.31
  -2   9  15    8.40    4.01
  -2   9  15    3.72    5.93
   2  -9  15    8.79    3.52
   2  -9  14    3.12    3.33
  -2   9  14    0.26    3.71
   2   9 -14    4.77    4.72
   2  -9  13    6.53    2.21
   2  -9  13    5.08    3.42
  -2   9  13    7.05    3.91
   2   9 -13    6.72    4.79
   2  -9  12   44.94    3.37
   2  -9  12   39.43    4.39
  -2   9  12   48.57    4.92
   2   9 -12   45.56    5.86
   2  -9  11    1.48    3.15
  -2   9  11    1.29    3.71
   2   9 -11    2.76    4.27
  -2  -9 -11   -0.78    5.80
  -2   9  10   48.39    4.92
   2   9 -10   56.07    5.70
   2  -9  10   56.40    4.68
   2   9  -9    0.73    3.79
  -2  -9  -9   -0.49    5.16
  -2  -9  -9    7.35    4.15
   2  -9   9    5.77    4.35
  -2   9   9    4.19    3.63
   2  -9   9    1.00    3.26
  -2  -9  -8  121.80    8.03
   2  -9   8  105.74    6.42
   2  -9   8  117.52    7.65
  -2   9   8  114.87    6.72
   2   9  -8  103.45    7.28
  -2  -9  -8   90.92    6.95
   2   9  -7   12.50    4.12
  -2  -9  -7   -3.46    4.29
   2  -9   7   -0.26    3.16
  -2   9   7    4.41    4.26
  -2  -9  -7    7.20    4.33
  -2   9   7    3.08    3.42
   2  -9   7   -1.70    4.54
  -2   9   6   25.93    3.99
   2  -9   6   18.92    4.71
  -2  -9  -6   19.90    4.38
  -2  -9  -6   20.12    4.40
   2  -9   6   16.97    3.53
  -2   9   6   26.68    4.82
   2   9  -6   21.97    4.23
   2   9  -5   29.42    4.33
  -2  -9  -5   31.12    4.74
  -2   9   5   32.41    4.25
   2  -9   5   32.78    4.71
  -2  -9  -5   27.63    2.47
   2  -9   5   28.06    4.16
  -2  -9  -5   30.55    4.75
  -2   9   5   29.11    4.85
   2  -9   4   60.95    5.71
  -2  -9  -4   51.00    5.57
   2  -9   4   66.34    5.18
  -2   9   4   63.24    5.05
  -2   9   4   64.13    5.75
   2   9  -4   63.75    5.22
  -2  -9  -4   51.32    3.52
   2   9  -3   28.04    4.23
  -2  -9  -3   32.02    4.92
   2  -9   3   31.07    5.39
   2  -9   3   38.55    4.65
  -2   9   3   24.57    4.02
  -2   9   3   34.34    4.83
  -2  -9  -3   28.92    3.10
   2  -9   3   32.87    4.71
  -2  -9  -2   40.22    5.30
   2  -9   2   58.26    5.51
   2  -9   2   40.38    5.65
   2  -9   2   44.21    4.99
  -2  -9  -2   40.65    3.54
  -2   9   2   50.43    4.77
  -2   9   2   42.56    4.87
  -2   9   2   47.01    5.07
   2   9  -2   48.51    4.58
   2   9  -1    7.08    3.36
  -2  -9  -1   22.47    4.90
   2  -9   1   18.39    5.07
  -2   9   1   14.22    3.80
  -2  -9  -1   17.33    3.04
  -2   9   1   18.73    4.26
  -2   9   1   15.49    4.16
   2  -9   1   16.16    4.25
   2   9   0   43.02    4.28
   2  -9   0   62.03    7.12
   2  -9   0   40.78    5.60
  -2  -9   0   48.08    5.48
   2  -9   0   45.67    4.98
  -2  -9   0   37.00    3.88
  -2   9   0   51.13    4.91
  -2   9   0   50.75    5.07
  -2   9   0   50.87    5.13
  -2  -9   0   48.06    5.37
   2  -9  -1   17.26    3.94
   2   9   1   15.95    3.26
  -2  -9   1    7.80    4.43
   2  -9  -1   14.18    7.83
   2  -9  -1   10.29    4.69
  -2   9  -1   10.13    3.54
  -2  -9   1    9.74    3.11
  -2   9  -1    5.95    3.60
  -2   9  -1   14.57    4.20
  -2  -9   1    6.08    4.10
   2  -9  -2   44.51    4.73
   2   9   2   36.05    3.86
   2  -9  -2   45.22    5.54
  -2   9  -2   34.33    4.43
  -2  -9   2   40.43    4.11
  -2   9  -2   40.49    4.88
  -2  -9   2   39.74    4.78
  -2  -9   3   29.14    4.02
   2   9   3   37.66    3.81
   2  -9  -3   34.94    4.38
  -2   9  -3   37.00    4.50
  -2   9  -3   36.51    4.77
  -2  -9   3   47.94    5.29
  -2  -9   4   66.51    5.75
  -2   9  -4   71.37    5.67
   2   9   4   51.34    4.31
   2  -9  -4   55.18    4.81
  -2  -9   4   54.78    4.93
  -2  -9   5   22.50    4.40
  -2  -9   5   22.75    4.10
   2   9   5   26.34    3.35
   2  -9  -5   17.46    3.68
  -2   9  -5   28.47    4.54
   2   9   6   22.09    3.24
  -2  -9   6   27.48    4.65
   2  -9  -6   22.64    3.62
  -2   9  -6   24.67    4.60
  -2  -9   6   27.30    4.47
  -2   9  -7    1.06    3.84
   2   9   7   -0.17    2.47
  -2  -9   7    2.91    3.76
  -2  -9   7    2.96    3.89
   2   9   8   88.52    5.07
  -2   9  -8  105.68    7.05
  -2  -9   8  100.36    6.72
  -2  -9   8  103.12    7.13
  -2  -9   9   -3.39    4.05
  -2  -9   9    5.08    4.36
   2   9   9    1.15    2.29
  -2   9  -9   -1.83    4.02
   2   9  10   53.59    3.60
  -2  -9  10   49.20    5.44
  -2  -9  10   54.99    5.73
  -2  -9  11   -3.03    3.76
  -2  -9  11    2.70    4.09
  -2  -9  11    5.19    4.32
   2   9  11    2.17    2.12
  -2  -9  12   50.69    5.92
   2   9  12   54.36    3.31
  -2  -9  12   63.37    5.38
   2   9  13    4.77    1.61
  -2  -9  13    7.77    4.52
   2   9  13    4.07    1.79
  -2  -9  13    7.76    3.97
  -2  -9  14    9.34    4.54
  -2   9 -14    4.98    4.59
  -2  -9  14   10.04    3.89
  -2   9 -15    0.85    4.66
  -2  -9  15    1.57    4.35
  -2  -9  15    4.41    3.75
  -2  -9  15    6.37    3.49
  -2   9 -16   -3.91    4.84
  -2  -9  16    4.36    4.59
  -2  -9  16    5.33    3.98
  -2  -9  16   -0.22    3.44
  -2  -9  17    2.68    3.47
  -2  -9  17    2.00    4.66
  -2   9 -17    3.12    5.00
  -2  -9  18   -4.85    5.06
  -2   9 -18    5.93    5.16
   2   9  18   -2.27    6.66
  -2  -9  19    3.26    4.85
   2   9  19   -6.46    7.12
  -2  -9  20    1.64    4.96
  -2  -9  21    4.53    5.02
  -2  -9  22   -3.72    5.34
  -2  -9  23    0.41    5.24
   2 -10  17   -3.55    3.86
   2 -10  16    1.03    3.87
  -2  10  16   -1.03    3.97
   2  10 -15    2.36    5.23
  -2  10  15   -2.62    4.18
   2 -10  15   -3.14    4.06
   2 -10  14    8.29    2.46
   2 -10  14    7.17    3.81
  -2  10  14    7.69    4.24
   2  10 -14   12.91    5.40
   2 -10  13    2.94    2.53
   2 -10  13    8.08    3.73
  -2  10  13    2.63    3.94
   2  10 -13    1.34    4.96
   2 -10  12   17.33    3.07
  -2  10  12   15.72    4.34
   2  10 -12   21.33    5.27
   2 -10  12   20.04    4.06
  -2  10  11    7.62    3.88
   2  10 -11   22.38    5.27
   2 -10  11   15.59    3.99
  -2 -10 -10   12.73    7.25
  -2  10  10    9.27    4.02
   2  10 -10    2.04    4.60
   2 -10  10    3.61    3.67
  -2 -10  -9   -5.06    7.05
   2 -10   9    0.85    3.49
   2  10  -9    5.91    4.51
  -2  10   9    2.42    3.69
   2 -10   8   34.49    4.58
  -2 -10  -8   39.84    6.50
   2  10  -8   48.76    5.57
  -2  10   8   41.98    4.79
   2 -10   7   31.78    4.34
  -2 -10  -7   34.50    5.67
   2  10  -7   38.56    5.33
  -2  10   7   44.50    4.89
   2 -10   6   10.16    3.75
  -2 -10  -6   14.40    4.89
  -2  10   6    8.36    3.80
   2 -10   6    5.01    4.49
   2  10  -6   12.35    4.16
   2  10  -5   13.56    4.17
  -2 -10  -5   16.87    2.46
   2 -10   5   17.58    4.00
  -2  10   5   17.76    4.49
   2 -10   5   19.35    4.96
  -2  10   5   15.55    4.17
   2 -10   4   88.06    6.72
   2 -10   4  102.64    6.63
  -2  10   4   90.44    6.19
  -2  10   4   93.30    6.70
   2  10  -4   85.26    6.29
  -2 -10  -4   70.58    4.40
   2  10  -3   44.53    4.90
  -2  10   3   55.01    5.24
   2 -10   3   43.91    5.36
  -2 -10  -3   41.35    3.66
   2 -10   3   49.87    5.64
  -2  10   3   46.40    5.52
  -2  10   3   59.83    5.63
   2 -10   2   65.35    6.46
  -2  10   2   62.00    5.27
  -2  10   2   53.67    5.48
   2  10  -2   63.99    5.35
  -2  10   2   45.27    5.67
   2 -10   2   55.81    5.61
  -2 -10  -2   44.22    3.99
  -2 -10  -1   76.72    6.63
   2 -10   1   54.50    7.21
  -2  10   1   76.51    5.87
  -2  10   1   82.00    6.48
  -2  10   1   77.48    6.29
   2  10  -1   72.63    5.55
  -2 -10  -1   70.71    4.84
   2 -10   1   74.21    6.17
  -2 -10   0    9.75    3.29
  -2  10   0   10.17    4.03
   2  10   0    6.94    3.48
   2 -10   0    8.35    5.66
  -2 -10   0   11.80    4.54
  -2  10   0    2.02    4.10
  -2  10   0    2.48    4.27
   2 -10   0   10.65    4.26
  -2  10  -1   83.74    6.16
  -2 -10   1   80.95    6.61
   2 -10  -1   84.66    6.16
  -2  10  -1   83.36    6.50
   2  10   1   72.93    5.51
  -2 -10   1   83.86    5.36
  -2 -10   2   69.45    6.30
   2  10   2   63.53    4.92
  -2  10  -2   59.43    5.77
   2 -10  -2   53.42    5.26
  -2 -10   2   59.56    4.85
   2 -10  -3   46.65    4.94
  -2 -10   3   42.06    5.32
   2  10   3   30.84    4.17
  -2 -10   3   48.95    4.79
  -2  10  -3   41.63    5.30
   2  10   4  102.67    5.99
  -2  10  -4   97.32    7.07
  -2 -10   4   99.76    6.52
   2 -10  -4   89.19    6.13
   2 -10  -5   11.77    3.77
   2  10   5   16.03    3.32
  -2 -10   5   20.16    4.21
  -2  10  -5   16.45    4.66
  -2 -10   5   14.63    4.60
  -2 -10   6    6.78    4.26
   2  10   6    4.91    2.87
  -2  10  -6    4.93    4.40
  -2 -10   6    0.90    3.90
  -2 -10   7   32.97    5.22
   2  10   7   35.13    3.69
  -2  10  -7   39.65    5.25
  -2 -10   7   40.72    4.93
  -2 -10   8   40.31    5.51
   2  10   8   38.30    3.69
  -2  10  -8   37.91    5.55
  -2 -10   8   37.18    5.30
  -2 -10   9   10.50    4.64
  -2  10  -9    0.40    4.57
   2  10   9    5.63    2.63
  -2 -10   9    9.10    4.50
  -2  10 -10    2.06    4.71
   2  10  10    3.17    2.57
  -2 -10  10    5.30    4.55
  -2  10 -11   16.95    4.88
   2  10  11   14.19    2.72
  -2 -10  11   14.74    5.04
  -2 -10  11   14.16    4.51
   2  10  12   15.10    2.55
  -2 -10  12    9.50    4.89
  -2 -10  12   13.79    4.44
  -2 -10  13    3.81    4.13
  -2 -10  13   -2.07    4.79
   2  10  13    4.01    2.16
  -2 -10  14    6.68    4.93
  -2 -10  14   12.28    4.31
  -2 -10  15    9.27    4.93
  -2 -10  15    2.51    4.21
  -2 -10  16    2.54    5.06
  -2 -10  16    3.51    4.07
  -2 -10  17   -3.84    5.16
  -2 -10  18   -0.43    5.15
  -2 -10  19    0.43    5.19
  -2 -10  20    2.57    5.20
  -2 -10  21   -0.86    5.24
   2 -11  15    0.28    3.82
   2 -11  14    0.57    3.98
   2  11 -13    3.33    5.57
   2 -11  13    0.29    3.89
  -2  11  12    5.17    3.97
   2  11 -12    2.78    5.31
   2 -11  12    3.88    4.09
  -2 -11 -11   17.48    8.58
   2 -11  11    5.74    4.26
  -2  11  11   12.35    4.15
   2  11 -11   13.97    5.59
  -2 -11 -10   25.69    8.67
  -2  11  10   16.59    4.98
   2 -11  10   19.34    4.61
  -2  11  10   22.38    4.52
   2  11 -10   24.06    5.55
  -2 -11  -9   27.50    8.42
  -2  11   9   37.22    5.53
   2 -11   9   32.60    4.96
  -2  11   9   42.91    5.12
   2  11  -9   43.56    6.12
  -2  11   8   19.58    4.38
  -2  11   8   30.13    5.35
   2  11  -8   20.87    5.36
   2 -11   8   23.88    4.61
  -2  11   7   12.30    4.22
  -2  11   7   19.65    5.01
   2  11  -7   18.62    5.10
   2 -11   7   14.62    4.52
  -2  11   6   33.12    4.84
  -2  11   6   31.79    5.30
   2  11  -6   30.98    5.29
   2 -11   6   28.40    4.95
  -2  11   5   14.59    4.33
  -2  11   5   19.20    5.01
   2  11  -5   19.54    4.74
   2 -11   5   21.71    5.01
  -2  11   4   10.32    4.24
   2 -11   4    9.62    4.91
  -2  11   4   23.54    5.07
   2  11  -4   12.38    4.48
   2  11  -3   17.37    4.58
   2 -11   3   11.63    5.52
  -2  11   3   13.65    4.31
  -2 -11  -3    8.61    4.89
  -2  11   3    8.96    4.74
   2 -11   3   10.60    4.90
   2  11  -2   44.21    5.16
   2 -11   2   31.05    7.13
  -2  11   2   41.93    5.31
  -2 -11  -2   47.59    6.02
   2 -11   2   45.89    5.70
  -2  11   2   52.65    5.86
   2 -11   1    6.48    6.74
   2  11  -1   10.09    4.09
  -2 -11  -1   14.88    4.69
   2 -11   1   14.06    4.79
  -2 -11  -1   10.47    3.46
  -2  11   1   12.90    4.99
   2  11   0   38.80    4.81
  -2 -11   0   38.24    5.77
  -2  11   0   29.14    5.40
   2 -11   0   39.42    5.35
  -2 -11   0   32.74    4.26
   2 -11  -1   12.85    4.39
  -2  11  -1    6.22    4.41
  -2 -11   1   11.78    3.82
  -2 -11   1   17.61    5.02
   2  11   1   13.66    3.96
   2  11   2   38.67    4.65
   2 -11  -2   44.86    5.24
  -2  11  -2   38.48    5.61
  -2 -11   2   50.75    6.09
  -2 -11   2   41.47    4.62
   2  11   3   10.61    3.69
   2 -11  -3    9.45    4.06
  -2  11  -3   13.85    4.91
  -2 -11   3    8.95    4.07
  -2 -11   3   18.29    5.03
  -2 -11   4   20.41    5.16
   2 -11  -4   10.45    3.90
  -2 -11   4   15.54    4.40
  -2  11  -4   17.26    5.03
   2  11   4   16.44    3.67
  -2 -11   5   19.21    4.97
  -2  11  -5   19.10    5.16
   2  11   5   20.16    3.79
  -2 -11   5   19.28    4.67
   2 -11  -5   12.97    3.91
  -2  11  -6   25.10    5.42
   2  11   6   32.03    4.01
  -2 -11   6   43.68    5.92
  -2 -11   6   35.61    5.13
  -2  11  -7   13.74    5.04
   2  11   7   17.55    3.61
  -2 -11   7   24.74    5.40
  -2 -11   7   13.17    4.77
  -2  11  -8   21.31    5.34
   2  11   8   23.05    3.63
  -2 -11   8   24.00    5.37
  -2  11  -9   32.36    5.95
   2  11   9   34.61    3.87
  -2 -11   9   38.39    5.92
   2  11  10   13.64    3.24
  -2  11 -10   13.00    5.57
  -2 -11  10   14.65    5.22
  -2 -11  11    6.88    4.76
  -2  11 -11    5.02    5.37
  -2 -11  11    1.63    4.51
  -2 -11  12   -1.30    4.85
  -2 -11  12    0.65    4.64
  -2 -11  13    6.52    5.24
  -2 -11  13   -0.96    4.64
  -2 -11  14   -0.44    5.00
  -2 -11  14   -2.14    4.47
  -2 -11  15    2.64    5.18
  -2 -11  15   -2.09    4.59
  -2 -11  16   -1.32    5.23
  -2 -11  17   -0.44    5.35
   2 -12  13   14.12    4.91
  -2  12  12    1.69    4.75
   2 -12  12    8.85    4.69
  -2  12  11    1.72    4.81
   2 -12  11    8.07    4.89
  -2  12  10    5.28    4.77
   2 -12  10   10.06    4.97
  -2  12   9   17.66    4.46
  -2  12   9   20.18    5.42
   2 -12   9   31.29    5.61
   2  12  -9   20.78    5.83
  -2  12   8   14.61    4.32
  -2  12   8   10.34    4.96
   2 -12   8   14.94    5.21
   2  12  -8    7.01    5.69
  -2  12   7    0.58    4.11
  -2  12   7    2.26    4.86
   2 -12   7    8.43    5.47
   2  12  -7   -4.23    5.03
  -2  12   6   17.67    4.73
   2  12  -6   20.89    5.68
   2 -12   6   33.83    6.79
  -2  12   6   20.61    5.40
  -2  12   5   33.28    5.86
   2  12  -5   36.07    5.69
   2 -12   5   34.41    7.18
   2  12  -4   23.71    5.55
  -2 -12  -4   26.83    6.23
  -2  12   4   26.66    5.77
   2 -12   4   21.43    7.82
   2  12  -3   20.99    5.09
  -2 -12  -3   11.88    5.66
  -2  12   3   19.47    5.53
   2 -12   3    7.13    8.13
   2  12  -2   52.40    5.90
  -2 -12  -2   61.74    7.07
  -2  12   2   52.87    6.41
   2  12  -1   15.96    4.53
  -2  12   1   21.27    5.52
  -2 -12  -1   21.32    6.00
  -2 -12   0  102.29    8.04
   2  12   0   83.75    6.36
  -2  12   0   86.42    7.47
   2  12   1   20.63    4.79
  -2 -12   1    4.60    5.35
  -2  12  -1    8.76    5.33
   2 -12  -1   12.19    4.86
   2  12   2   54.23    5.53
  -2  12  -2   50.68    6.57
  -2 -12   2   63.27    7.18
   2  12   3   17.22    4.27
  -2  12  -3   15.81    5.64
  -2 -12   3   17.03    5.49
   2  12   4   25.18    4.35
  -2  12  -4   23.33    5.86
  -2 -12   4   26.14    5.99
  -2  12  -5   37.98    6.33
   2  12   5   33.31    4.65
  -2 -12   5   37.27    6.18
   2  12   6   19.74    4.12
  -2  12  -6   30.76    6.24
  -2 -12   6   29.16    5.87
  -2  12  -7    3.19    5.39
   2  12   7    4.42    3.55
  -2 -12   7    2.27    5.14
  -2 -12   8   16.33    5.60
  -2 -12   9   12.25    5.44
  -2 -12  10    3.63    5.29
  -2 -12  11    6.98    5.20
  -2 -12  11    5.90    5.51
  -2 -12  12    9.34    5.25
  -2 -12  13   11.56    5.26
   2 -13  11    6.05    5.22
   2 -13  10   -1.76    5.88
  -2  13   9   -3.70    5.06
   2 -13   9    7.51    6.22
  -2  13   8    2.28    5.15
   2 -13   8   11.11    7.09
  -2  13   7    3.89    5.10
   2 -13   7   -4.61    7.87
  -2  13   6    8.76    5.44
   2  13  -6    2.17    5.38
  -2  13   5    7.72    5.44
   2  13  -5    1.26    5.38
   2 -13   5   17.82    7.78
  -2  13   4   11.17    5.60
   2  13  -4    7.72    5.19
   2 -13   4   -4.67    7.99
  -2  13   3   12.59    5.41
   2 -13   3   -1.61    8.61
  -2  13   2   -1.28    5.36
   2 -13   2   -4.08    9.40
   2  13  -2    9.47    5.13
   2  13  -1   12.76    4.80
  -2  13   1   10.82    5.49
   2  13   0   -1.05    4.62
  -2  13   0    1.75    5.30
   2  13   1   12.76    4.69
  -2  13  -1   13.78    5.77
   2  13   2    2.57    4.34
  -2  13  -2    3.60    5.57
   2  13   3   12.31    4.54
  -3   0   0    0.61    1.36
  -3   0   0    1.35    1.55
  -3   0   0    0.38    1.45
  -3   0   0    0.19    1.24
  -3   0  -1  495.37   16.92
  -3   0  -1  476.11   16.65
  -3   0   1  484.09   16.80
  -3   0   1  469.64   16.90
   3   0  -1  423.32   16.71
  -3   0  -1  473.62   16.77
  -3   0   1  470.29   16.83
  -3   0   1  486.27   16.88
  -3   0  -1  483.00   16.77
  -3   0   1  482.17   16.09
  -3   0   2  804.58   26.48
  -3   0   2  700.33   27.04
   3   0  -2  805.07   27.06
  -3   0  -2  796.29   26.96
  -3   0   2  792.02   27.10
  -3   0  -2  779.67   26.81
   3   0   2  793.32   27.02
  -3   0  -2  816.76   27.14
  -3   0  -2  782.17   26.94
  -3   0   2  738.28   27.07
   3   0  -2  779.89   27.04
   3   0   3  825.59   28.11
   3   0  -3  827.77   28.31
  -3   0  -3  817.79   28.12
  -3   0   3  775.58   28.35
   3   0   3  803.95   28.26
  -3   0  -3  832.44   28.34
  -3   0  -3  815.91   28.13
   3   0  -3  818.66   28.32
   3   0   3  823.33   27.50
  -3   0   3  834.24   27.84
   3   0   4  128.03    4.57
  -3   0   4  125.70    4.93
   3   0  -4  125.53    5.33
  -3   0  -4  125.37    5.07
   3   0   4  129.33    5.05
  -3   0   4  118.67    5.42
   3   0  -4  103.81    5.22
  -3   0  -4  118.48    4.70
  -3   0  -4  123.91    5.05
   3   0  -4  125.53    5.32
  -3   0  -4  127.91    5.32
   3   0   4  129.81    5.29
   3   0   5 1048.13   34.52
  -3   0  -5 1044.99   34.53
   3   0   5  999.17   33.93
  -3   0   5  998.64   34.24
  -3   0  -5 1023.73   34.20
   3   0  -5  995.03   34.51
   3   0   5 1050.07   34.23
  -3   0   5  991.82   34.74
  -3   0  -5  980.27   33.85
  -3   0  -5 1009.97   34.19
   3   0  -5  964.45   34.52
   3   0  -5  960.83   34.53
  -3   0  -6   48.89    3.05
   3   0   6   49.95    2.54
  -3   0   6   61.69    3.06
   3   0   6   51.77    2.67
  -3   0  -6   50.63    2.64
   3   0  -6   48.53    3.09
  -3   0  -6   48.11    2.25
   3   0   6   48.27    3.02
  -3   0   6   54.01    3.37
  -3   0  -6   52.49    2.71
   3   0  -6   47.05    3.03
   3   0  -6   49.64    3.28
   3   0  -7 1984.32   51.42
   3   0   7 1947.37   50.66
  -3   0   7 1981.53   51.13
   3   0  -7 1971.16   51.14
  -3   0  -7 1981.74   50.54
  -3   0  -7 2047.52   51.21
   3   0   7 2027.87   51.23
  -3   0  -7 2004.88   50.78
  -3   0  -7 2026.11   50.55
   3   0  -7 1946.28   51.19
   3   0   8    8.97    2.16
  -3   0  -8   10.67    2.01
  -3   0   8   12.31    2.07
   3   0   8   11.66    1.73
   3   0  -8   11.95    2.05
  -3   0  -8   12.25    1.56
  -3   0  -8    8.76    1.65
   3   0   8    8.59    1.28
   3   0  -8    9.36    2.51
  -3   0  -8    8.09    1.40
   3   0  -8   11.41    2.13
  -3   0   9  347.21   12.99
   3   0   9  327.72   12.61
  -3   0  -9  354.92   12.19
   3   0  -9  343.03   12.86
  -3   0  -9  337.87   12.52
   3   0  -9  368.26   13.46
   3   0   9  347.76   13.02
   3   0  -9  351.48   12.83
  -3   0  -9  355.46   12.19
   3   0   9  331.99   12.16
   3   0  10   24.49    2.43
  -3   0  10   31.73    2.79
  -3   0 -10   26.70    1.79
  -3   0 -10   24.57    2.23
   3   0 -10   32.25    2.63
   3   0 -10   26.64    2.97
   3   0  10   22.12    2.68
   3   0 -10   29.57    2.55
  -3   0 -10   25.36    1.78
   3   0  10   26.93    1.90
  -3   0  11   56.92    3.86
   3   0  11   59.24    3.53
  -3   0  11   52.68    4.00
  -3   0 -11   55.29    3.33
   3   0 -11   57.59    3.48
  -3   0 -11   57.38    2.63
   3   0 -11   60.64    3.49
   3   0 -11   55.74    4.13
   3   0  11   57.58    2.90
   3   0  11   62.24    3.88
   3   0  12   16.24    2.85
   3   0  12   15.60    2.41
  -3   0  12   14.21    2.67
   3   0 -12   11.35    2.18
  -3   0 -12   14.48    2.17
   3   0 -12   13.60    2.86
  -3   0  12   15.67    2.89
   3   0  12   13.11    1.80
   3   0 -12   16.27    2.32
   3   0  13  601.52   21.52
   3   0  13  562.60   21.15
  -3   0  13  607.78   21.65
  -3   0  13  597.18   21.87
   3   0  13  578.81   20.54
   3   0 -13  582.24   20.96
  -3   0 -13  597.86   20.98
   3   0 -13  583.52   21.91
   3   0 -13  585.88   20.91
  -3   0  14    5.87    2.82
   3   0  14    7.49    2.50
  -3   0 -14    7.75    2.28
   3   0  14    6.75    2.87
   3   0 -14    6.21    2.90
  -3   0  14   10.54    3.12
   3   0 -14    6.14    2.17
   3   0  14    6.26    1.95
  -3   0  15   58.61    4.47
   3   0  15   57.69    4.06
  -3   0 -15   55.31    3.77
  -3   0  15   53.09    4.58
   3   0  15   46.39    3.23
   3   0 -15   55.05    3.56
   3   0  15   53.21    4.39
   3   0 -15   58.42    4.58
  -3   0  16    0.25    3.04
   3   0  16    1.66    2.79
   3   0 -16    5.19    3.23
  -3   0  16    0.77    3.08
  -3   0 -16    0.35    2.37
   3   0 -16    3.13    2.19
   3   0  16    2.28    2.04
   3   0  16    3.71    3.04
  -3   0  17   10.38    3.42
   3   0  17    7.81    3.01
  -3   0  17    9.89    3.58
  -3   0 -17    5.40    2.69
   3   0 -17   13.14    3.66
   3   0 -17    7.89    2.34
   3   0  17    7.36    2.31
   3   0  17    7.64    3.37
  -3   0  18   14.67    3.83
   3   0  18   10.96    3.50
  -3   0  18   11.90    3.85
   3   0 -18   11.91    3.72
  -3   0 -18   13.83    3.05
   3   0 -18   12.28    2.48
   3   0  18   11.35    2.60
   3   0 -18   13.19    3.84
   3   0  18   10.74    3.71
  -3   0  19    0.30    3.58
   3   0  19    1.01    3.26
   3   0  19   -1.39    3.63
  -3   0 -19   -3.13    2.82
   3   0 -19   -0.62    3.41
   3   0 -19    1.45    2.31
   3   0  19   -0.31    2.61
   3   0 -19    0.27    3.63
  -3   0  19    2.56    3.40
  -3   0  20   -5.56    3.64
   3   0  20    4.29    3.44
  -3   0  20   -1.89    3.72
  -3   0 -20    3.94    2.95
   3   0 -20    3.72    2.37
   3   0  20   -0.33    2.69
   3   0 -20    6.68    3.89
   3   0  20    7.02    3.91
  -3   0  21   -1.19    3.69
  -3   0  21    0.33    4.02
   3   0  21    5.67    3.77
  -3   0 -21    5.93    3.24
   3   0 -21    3.12    2.39
   3   0  21    0.18    2.74
   3   0 -21    0.29    3.82
   3   0  21    4.00    4.43
  -3   0  22   -2.45    3.83
   3   0  22   -1.79    3.75
  -3   0  22    4.18    4.25
  -3   0 -22    2.35    3.20
   3   0 -22    0.28    2.33
   3   0  22   -2.05    2.84
   3   0  22   -4.86    4.39
   3   0 -22   -4.12    4.13
  -3   0 -23   -1.21    3.16
   3   0 -23    3.29    4.08
   3   0  23   -1.70    4.71
  -3   0  23    2.93    4.54
   3   0  23    2.82    3.97
   3   0  23    0.20    2.98
  -3   0 -24   -3.22    3.36
   3   0  24   -2.49    4.78
   3   0  24   -0.83    3.28
   3   0  24   -0.99    4.29
  -3   0  24    1.15    4.55
   3   0  25    0.66    3.41
   3   0  25    4.82    4.30
  -3   0  25    5.60    4.91
  -3   0 -25    5.31    3.63
   3   0  26    5.39    4.78
  -3   0  26    0.83    5.08
  -3   0 -26    8.31    3.77
   3   0  27    8.99    4.99
   3  -1  27   -1.49    4.90
  -3   1  26    7.69    5.28
   3  -1  26    7.51    4.85
  -3   1  25    1.23    4.70
   3  -1  25    1.03    4.33
  -3  -1 -25   -0.21    3.14
   3   1 -25    2.39    4.55
   3   1 -24    1.55    4.49
  -3  -1 -24    1.44    3.10
   3   1 -24    8.09    4.33
   3  -1  24    4.61    3.25
  -3   1  24    3.13    4.71
   3  -1  24    5.57    4.29
   3  -1  23    1.87    3.94
  -3   1  23    8.61    4.42
   3   1 -23    1.89    4.36
  -3  -1 -23   -2.77    2.90
   3   1 -23    1.13    3.80
   3  -1  23    1.05    2.88
   3  -1  23   -1.83    4.78
  -3   1  23    0.30    3.77
   3  -1  22    0.89    3.69
  -3   1  22    1.79    4.31
  -3  -1 -22    0.57    2.65
   3   1 -22    1.83    4.07
   3   1 -22    4.71    3.96
   3  -1  22    4.14    2.83
   3  -1  22    3.15    4.49
  -3   1  22   -1.19    3.61
   3  -1  21    3.07    3.70
  -3   1  21    4.76    4.23
  -3  -1 -21    5.25    2.77
   3   1 -21    5.69    4.29
   3   1 -21    0.27    3.68
   3  -1  21    3.11    2.61
   3  -1  21    3.35    4.26
  -3   1  21    4.07    3.80
   3  -1  20   13.75    3.64
  -3   1  20   10.99    4.19
   3   1 -20    9.62    4.06
  -3  -1 -20    6.43    2.64
   3   1 -20    7.31    3.74
   3  -1  20    1.75    2.70
   3  -1  20    7.63    4.32
  -3   1  20    4.56    3.64
   3  -1  19    7.50    3.37
  -3   1  19    1.54    3.62
   3   1 -19   10.56    4.02
  -3  -1 -19    6.50    2.54
   3   1 -19    8.34    3.60
   3  -1  19    5.32    2.57
   3  -1  19    2.12    3.89
  -3   1  19    7.74    3.60
  -3   1  18    7.28    3.69
   3   1 -18    7.28    3.69
  -3   1  18    6.14    3.50
  -3  -1 -18   13.17    2.68
   3  -1  18    9.19    3.83
   3  -1  18   12.40    2.40
   3   1 -18   10.48    3.62
   3  -1  18    6.38    3.17
  -3  -1 -17    0.87    0.78
   3  -1  17   -0.27    3.47
   3  -1  17    1.77    2.91
  -3   1  17    3.02    3.46
  -3   1  17    3.34    3.14
  -3  -1 -17    2.11    2.16
   3   1 -17    1.82    3.35
   3  -1  17    2.55    1.98
   3   1 -17    1.88    3.26
   3   1 -17    2.44    2.25
   3   1 -16   26.57    2.77
  -3  -1 -16   23.36    1.68
   3  -1  16   31.61    4.09
   3  -1  16   26.71    3.27
  -3   1  16   31.30    4.03
   3  -1  16   29.71    2.67
  -3  -1 -16   20.66    1.66
  -3   1  16   24.26    3.80
   3   1 -16   27.91    4.02
  -3  -1 -16   30.27    2.80
   3   1 -16   35.56    3.93
  -3  -1 -15   19.31    1.60
   3  -1  15   13.96    3.59
   3  -1  15   16.61    2.96
  -3   1  15   19.20    3.45
  -3  -1 -15   13.82    2.32
   3   1 -15   15.82    3.56
  -3  -1 -15   18.24    1.63
  -3   1  15   22.95    3.50
   3  -1  15   15.18    1.98
   3   1 -15   22.07    2.55
   3   1 -15   18.55    3.28
   3  -1  14   67.65    4.46
  -3   1  14   79.56    5.09
  -3   1  14   68.13    4.94
  -3  -1 -14   74.90    3.96
   3  -1  14   75.26    3.61
   3   1 -14   77.22    5.02
   3   1 -14   80.68    5.39
  -3  -1 -14   77.73    3.37
   3   1 -14   80.46    4.30
   3  -1  14   89.15    5.34
   3  -1  13   64.51    4.23
  -3   1  13   71.05    4.73
  -3  -1 -13   72.27    3.72
  -3   1  13   68.97    4.87
   3  -1  13   76.69    3.34
   3   1 -13   68.02    4.55
   3   1 -13   69.33    5.00
  -3  -1 -13   70.56    3.33
   3   1 -13   73.42    4.01
   3  -1  13   85.61    5.04
  -3   1  12   49.22    3.95
  -3  -1 -12   56.69    2.85
   3   1 -12   51.08    3.39
   3  -1  12   56.87    2.68
   3   1 -12   48.04    3.94
   3   1 -12   70.72    4.65
   3  -1  12   63.16    4.29
  -3  -1 -12   59.94    3.16
  -3   1  12   56.37    4.18
  -3  -1 -11   35.48    2.22
  -3   1  11   30.53    3.10
   3  -1  11   26.80    1.74
   3   1 -11   31.00    3.04
  -3   1  11   28.56    3.12
   3   1 -11   36.87    3.45
  -3  -1 -11   32.22    2.13
   3   1 -11   33.10    2.68
   3  -1  11   31.62    3.25
   3  -1  10  235.39    9.71
  -3   1  10  251.51    9.68
  -3   1  10  268.03    9.92
   3  -1  10  211.51    8.22
   3   1 -10  261.15   10.14
   3   1 -10  254.08    9.29
  -3  -1 -10  233.08    8.71
   3   1 -10  254.91    9.64
  -3  -1 -10  240.86    8.67
  -3   1   9  245.36   10.14
   3  -1   9  265.56    9.22
   3   1  -9  261.50    9.94
  -3  -1  -9  257.82    9.48
  -3  -1  -9  262.84    9.33
   3   1  -9  256.71   10.60
  -3   1   9  251.61   10.35
   3   1  -9  252.05   10.19
   3  -1   9  245.50   10.32
  -3   1   8  424.16   15.28
   3  -1   8  424.51   14.48
   3   1  -8  411.73   15.09
  -3  -1  -8  417.47   14.71
  -3  -1  -8  367.42   15.10
   3  -1   8  430.91   15.52
   3   1  -8  434.34   15.76
   3   1  -8  401.68   15.25
  -3  -1  -8  419.16   14.45
  -3  -1  -7  127.89    5.36
  -3   1   7  125.33    5.68
   3  -1   7  137.68    5.13
  -3  -1  -7  130.66    5.36
   3   1  -7  126.58    5.67
  -3  -1  -7  139.22    5.31
   3  -1   7  139.09    6.08
   3   1  -7  118.01    6.06
   3   1  -7  122.05    5.78
  -3  -1  -7  129.99    5.01
   3  -1   6   97.88    4.95
  -3  -1  -6   96.12    4.37
  -3  -1  -6  104.17    4.24
  -3   1   6  107.35    4.70
   3  -1   6  108.94    4.26
  -3  -1  -6  100.83    4.31
   3  -1   6   98.40    4.23
  -3  -1  -6  102.74    4.45
   3   1  -6  109.80    4.77
   3   1  -6   99.05    4.84
  -3   1   5   61.09    3.21
  -3  -1  -5   67.31    2.79
   3   1  -5   61.20    3.48
  -3  -1  -5   61.66    3.03
   3  -1   5   64.81    2.99
  -3  -1  -5   60.28    3.04
  -3  -1  -5   59.06    3.13
   3  -1   5   59.75    2.96
   3   1  -5   59.34    3.42
   3  -1   5   57.40    3.53
  -3  -1  -4  370.85   13.24
   3  -1   4  363.94   13.24
  -3  -1  -4  385.80   12.90
  -3   1   4  375.96   13.31
  -3  -1  -4  384.32   13.33
   3  -1   4  375.41   13.25
   3   1  -4  371.58   13.59
  -3  -1  -4  357.65   13.36
   3   1  -4  363.12   13.62
  -3  -1  -3  415.23   14.34
   3  -1   3  414.55   14.37
  -3   1   3  372.31   14.77
  -3   1   3  389.45   14.20
  -3  -1  -3  418.59   13.83
   3  -1   3  403.22   14.33
   3   1  -3  405.04   14.59
  -3  -1  -3  393.58   14.42
  -3   1   2  197.99    7.22
   3  -1   2  195.03    7.50
   3   1  -2  195.70    7.68
   3  -1   2  194.96    7.48
  -3  -1  -2  191.50    7.56
  -3  -1  -2  203.73    6.83
  -3   1   2  191.17    7.89
  -3  -1  -2  196.61    7.42
   3  -1   2  185.91    7.21
  -3   1   1   60.48    3.69
  -3  -1  -1   73.71    3.29
   3  -1   1   58.20    3.08
   3   1  -1   60.88    3.43
  -3  -1  -1   69.88    3.42
  -3  -1  -1   74.20    2.70
  -3   1   1   66.64    3.00
   3  -1   1   72.42    2.90
  -3  -1   0  106.27    4.63
  -3  -1   0  111.48    4.86
  -3   1   0  120.95    5.30
   3  -1   0  116.29    4.69
   3  -1   0  117.55    4.31
  -3  -1   1   43.00    2.60
   3  -1  -1   48.67    2.12
   3  -1  -1   43.17    2.57
  -3  -1   1   40.96    2.65
  -3  -1   1   43.56    2.72
  -3  -1   2  253.84    9.89
  -3  -1   2  265.64   10.05
   3  -1  -2  267.46    9.44
  -3   1  -2  279.03   10.27
   3  -1  -2  274.26   10.08
   3  -1  -3  373.31   13.36
   3  -1  -3  385.51   13.94
   3   1   3  384.42   13.48
  -3   1  -3  399.87   13.32
  -3  -1   3  376.84   13.91
   3   1   3  377.97   13.17
  -3  -1   3  373.88   13.86
  -3   1  -3  381.10   14.02
   3  -1  -4  370.48   13.10
   3   1   4  360.71   12.87
   3  -1  -4  391.57   13.66
  -3   1  -4  376.19   13.67
   3   1   4  365.20   13.09
  -3   1  -4  371.61   12.83
  -3  -1   4  372.42   13.64
  -3   1  -5   79.83    4.24
  -3  -1   5   81.06    4.30
  -3  -1   5   85.49    4.11
   3   1   5   86.82    3.55
   3  -1  -5   79.43    3.76
   3   1   5   78.38    3.71
  -3   1  -5   83.30    3.29
   3  -1  -5   88.33    4.32
   3  -1  -6  128.63    5.21
   3   1   6  121.75    4.91
  -3  -1   6  125.35    5.76
  -3  -1   6  131.68    5.46
   3  -1  -6  119.93    5.58
  -3  -1   6  120.40    5.35
   3   1   6  117.97    5.03
   3   1   7   94.83    4.36
   3   1   7  102.74    4.39
   3  -1  -7   99.96    4.61
  -3  -1   7  105.61    5.24
   3   1   7   93.75    4.30
  -3  -1   7   99.51    4.73
  -3   1  -7  103.12    5.00
  -3   1  -7   97.11    4.63
   3  -1  -7   98.74    4.94
  -3  -1   7   93.58    4.68
   3   1   8  422.35   15.22
   3  -1  -8  426.98   15.46
   3   1   8  423.25   15.25
  -3  -1   8  399.30   15.89
   3   1   8  416.80   15.12
  -3  -1   8  444.96   15.52
  -3   1  -8  422.64   15.43
  -3   1  -8  424.66   15.75
  -3  -1   8  427.65   15.48
   3  -1  -8  444.08   15.68
   3  -1  -9  255.66    9.95
  -3  -1   9  258.08    9.80
   3   1   9  249.55    9.42
   3   1   9  238.64    9.60
  -3   1  -9  248.73    9.74
   3   1   9  259.21    9.62
   3   1  10  214.50    8.71
  -3   1 -10  218.71    8.79
   3   1  10  200.66    8.36
   3  -1 -10  236.98    9.06
   3   1  10  223.40    8.70
   3  -1 -10  235.84    8.99
  -3  -1  10  222.54    8.78
  -3  -1  11   42.07    3.23
   3   1  11   36.12    2.99
  -3   1 -11   40.65    3.06
   3   1  11   36.08    2.60
   3  -1 -11   36.76    3.19
   3   1  11   41.76    3.04
   3  -1 -11   32.80    3.02
  -3  -1  12   49.39    3.81
   3   1  12   54.34    3.69
   3  -1 -12   54.98    3.72
  -3   1 -12   53.46    3.59
   3   1  12   52.33    3.21
   3  -1 -12   52.82    3.58
   3   1  12   51.26    3.48
   3   1  13   70.17    4.20
  -3  -1  13   65.24    4.74
   3   1  13   65.05    3.75
  -3  -1  13   57.54    4.44
   3   1  13   63.57    4.23
  -3   1 -13   58.31    3.97
   3  -1 -13   68.87    4.02
   3  -1 -13   67.67    4.12
   3   1  14   71.51    4.54
  -3  -1  14   90.54    5.08
   3   1  14   66.47    4.61
  -3  -1  14   79.12    5.25
   3   1  14   77.37    4.21
   3  -1 -14   78.38    4.42
  -3   1 -14   75.75    4.56
   3  -1 -14   73.94    4.37
   3   1  15   16.34    2.50
   3   1  15   22.52    3.30
   3   1  15   20.78    3.15
   3  -1 -15   17.39    2.69
  -3  -1  15   23.69    3.59
   3  -1 -15   21.74    2.81
  -3   1 -15   16.93    2.85
  -3  -1  15   14.45    3.56
   3   1  16   30.39    3.15
   3   1  16   27.17    3.48
   3   1  16   30.10    3.63
   3  -1 -16   27.95    3.08
  -3  -1  16   31.26    3.77
   3  -1 -16   25.50    3.00
  -3   1 -16   31.11    3.45
  -3  -1  16   33.38    4.23
   3   1  17    3.29    2.51
   3   1  17    0.70    2.94
   3   1  17    4.61    3.01
   3  -1 -17    0.15    2.34
  -3  -1  17    0.26    3.24
   3  -1 -17    2.37    2.27
  -3   1 -17    3.05    2.75
  -3  -1  17   -0.28    3.21
   3   1  18    3.99    2.57
  -3  -1  18   16.18    3.91
   3   1  18   14.12    3.49
   3   1  18   11.47    3.57
   3  -1 -18    9.76    2.64
   3  -1 -18    8.46    2.51
  -3  -1  18    9.96    3.67
  -3   1 -18    8.08    3.18
  -3  -1  19    5.30    3.67
   3   1  19   10.50    3.59
  -3   1 -19    8.69    3.27
   3   1  19   14.45    3.82
   3  -1 -19    4.76    2.56
   3  -1 -19    7.57    2.49
  -3  -1  19    4.39    3.57
   3  -1 -20    5.02    2.43
   3   1  20   12.48    3.77
  -3   1 -20    2.26    3.12
  -3  -1  20   12.12    4.01
   3   1  20    2.91    3.69
   3   1  20    0.97    3.03
  -3  -1  20    4.23    3.79
   3  -1 -21    5.69    2.53
   3   1  21   10.24    3.79
  -3   1 -21   -2.64    3.32
  -3  -1  21    2.62    3.98
   3   1  21    1.12    3.75
   3   1  21    6.68    3.12
  -3  -1  21    5.30    3.94
  -3  -1  22    6.56    4.28
  -3   1 -22    1.93    3.41
   3   1  22    1.54    3.72
   3   1  22    1.18    4.02
   3   1  22    0.21    3.07
   3  -1 -22    3.40    2.39
  -3  -1  23    2.90    4.37
  -3   1 -23    3.70    3.55
   3   1  23    3.55    4.00
   3   1  23   -2.18    4.19
   3   1  23   -0.67    3.34
   3  -1 -23   -1.02    2.46
  -3  -1  24    5.32    4.76
  -3   1 -24    1.17    3.76
   3   1  24    9.84    4.43
   3   1  24    5.22    4.64
   3   1  24    1.16    3.45
   3  -1 -24    3.21    2.46
   3   1  25    4.61    4.57
  -3  -1  25    2.78    4.99
   3   1  25   -2.42    3.73
  -3   1 -25   -2.69    3.95
   3   1  25    1.71    4.88
   3   1  26    3.35    4.81
  -3  -1  26   -1.66    5.07
  -3   1 -26    0.61    4.05
   3   1  26   -3.57    5.00
   3   1  27    8.55    5.25
  -3   1 -27    5.84    4.30
   3  -2  27    1.88    4.93
   3   2 -27   10.62    5.33
   3  -2  26    8.64    4.86
   3   2 -26    0.87    5.09
   3  -2  25    2.41    4.35
   3   2 -25    1.27    5.03
  -3   2  25    4.31    5.20
   3   2 -24    3.30    4.58
   3  -2  24    1.65    4.21
   3  -2  24    2.49    2.92
   3   2 -24    4.19    4.02
  -3   2  24    9.92    5.13
  -3   2  23    7.91    4.73
   3   2 -23    2.79    4.34
   3  -2  23    4.73    4.09
   3  -2  23   -0.80    2.88
   3   2 -23    1.36    3.76
  -3   2  23    7.12    4.03
   3  -2  22    0.37    4.59
   3  -2  22    4.82    3.81
  -3   2  22    3.78    4.27
   3   2 -22   -0.39    4.26
   3  -2  22    5.31    2.80
   3   2 -22    0.53    3.67
  -3   2  22    1.46    3.72
   3  -2  21    1.15    3.58
  -3   2  21    3.60    4.29
   3  -2  21    0.94    2.76
   3   2 -21    0.26    3.50
  -3  -2 -21   -0.97    2.15
   3   2 -21    2.99    4.25
  -3   2  21    0.85    3.67
   3  -2  21    0.72    4.51
   3  -2  20    2.45    3.51
  -3   2  20    7.54    4.10
   3   2 -20    2.00    3.52
  -3   2  20    3.87    3.51
   3   2 -20    7.14    4.15
  -3  -2 -20    5.09    2.15
   3  -2  20    3.09    4.34
  -3  -2 -20    3.17    1.34
   3  -2  19   -0.26    3.16
  -3   2  19    0.65    3.85
   3   2 -19    3.15    3.51
  -3   2  19   -0.27    3.31
  -3  -2 -19    3.57    2.03
   3   2 -19    2.74    3.75
   3  -2  19    1.31    3.93
  -3  -2 -19    0.77    1.55
   3  -2  18    9.28    3.31
  -3   2  18   12.07    4.10
   3  -2  18    5.51    3.17
   3   2 -18   10.23    3.55
  -3   2  18   10.15    3.45
  -3  -2 -18    7.11    1.95
   3   2 -18    6.93    3.69
  -3  -2 -18    7.21    1.77
   3  -2  18    5.64    3.89
  -3   2  17    1.47    3.54
   3   2 -17    6.71    3.22
  -3   2  17    6.08    3.44
   3   2 -17    3.79    3.46
  -3  -2 -17    2.84    1.80
  -3  -2 -17    5.75    1.87
   3  -2  17    4.47    3.84
  -3   2  16   73.25    5.50
  -3  -2 -16   74.75    3.65
   3   2 -16   68.65    4.87
   3   2 -16   72.47    5.60
  -3  -2 -16   64.04    3.48
   3  -2  16   71.76    5.61
  -3   2  16   71.01    5.18
  -3   2  15    8.89    3.46
   3  -2  15   10.06    2.60
   3   2 -15   11.56    3.02
   3   2 -15    6.05    3.33
  -3  -2 -15    8.12    1.67
  -3   2  15   14.20    3.21
   3  -2  15    8.88    3.56
  -3  -2 -15   11.48    2.06
   3  -2  14    9.97    2.19
   3   2 -14   11.28    2.82
   3   2 -14   10.17    3.23
  -3  -2 -14   10.76    1.55
  -3   2  14    8.61    3.00
   3  -2  14    9.96    3.30
  -3   2  14   12.31    3.09
  -3   2  13   30.75    3.54
   3  -2  13   23.66    2.41
   3   2 -13   29.53    3.28
   3   2 -13   34.76    3.80
  -3   2  13   27.58    3.32
  -3  -2 -13   24.88    1.84
   3  -2  13   33.72    3.94
  -3   2  12   87.51    4.98
  -3   2  12   86.00    4.89
   3   2 -12   78.89    5.15
  -3  -2 -12   76.56    3.19
   3   2 -12   75.00    4.55
   3  -2  12   76.75    2.94
   3  -2  12   77.12    5.01
  -3  -2 -11   86.51    4.20
  -3   2  11   82.44    4.77
  -3  -2 -11   78.24    3.03
   3   2 -11   77.80    4.92
   3   2 -11   72.87    4.41
  -3   2  11   79.88    4.69
   3  -2  11   78.91    3.06
   3  -2  11   85.79    4.93
   3  -2  10  108.90    5.58
  -3  -2 -10  111.85    4.78
  -3   2  10  102.54    5.32
   3   2 -10  102.85    5.60
  -3  -2 -10  101.22    3.70
   3   2 -10  102.19    5.11
  -3   2  10  115.29    5.45
   3  -2  10  110.00    3.97
   3  -2  10  104.43    3.94
   3  -2   9   37.68    3.48
  -3  -2  -9   38.15    2.66
  -3   2   9   33.03    3.01
   3   2  -9   35.20    3.37
   3  -2   9   35.69    2.05
  -3   2   9   32.95    3.12
   3  -2   9   32.06    2.02
  -3  -2  -9   36.77    3.28
   3   2  -9   30.16    2.95
   3   2  -8  814.01   29.54
  -3  -2  -8  862.40   29.35
  -3  -2  -8  846.93   29.13
  -3   2   8  826.46   29.68
   3  -2   8  853.82   29.98
  -3   2   8  871.34   29.84
   3  -2   8  839.79   28.79
   3  -2   7  594.21   23.01
   3  -2   7  649.43   22.17
  -3  -2  -7  643.72   22.53
  -3  -2  -7  655.13   22.32
  -3   2   7  646.57   22.87
  -3  -2  -6  550.65   18.98
  -3   2   6  543.74   19.79
  -3  -2  -6  559.27   19.27
  -3  -2  -6  561.46   19.63
  -3   2   5  163.60    6.78
  -3  -2  -5  165.95    6.65
  -3  -2  -5  175.17    6.24
  -3  -2  -5  161.25    5.96
  -3  -2  -5  155.44    5.67
  -3  -2  -4 1134.08   38.16
  -3   2   4 1106.44   38.57
  -3  -2  -4 1107.94   37.81
  -3  -2  -4 1155.43   38.69
   3  -2   4 1116.61   37.86
  -3  -2  -4 1153.53   37.99
  -3   2   3  966.28   33.35
  -3  -2  -3  979.14   32.97
   3   2  -3  952.58   33.53
  -3  -2  -3  959.45   32.77
  -3  -2  -3  994.71   33.54
   3  -2   3  978.24   32.80
  -3  -2  -3  967.71   32.89
  -3  -2  -2  799.82   26.62
  -3   2   2  783.66   26.95
  -3  -2  -2  780.78   26.53
   3   2  -2  773.06   27.03
  -3  -2  -2  764.44   26.96
  -3  -2  -2  766.61   26.51
  -3  -2  -1  698.29   24.55
   3  -2   1  715.24   24.39
  -3  -2  -1  693.98   24.19
   3   2  -1  731.60   24.51
  -3  -2  -1  711.73   24.24
   3  -2   1  677.70   24.86
  -3  -2   0  389.59   14.23
  -3   2   0  404.21   14.86
   3   2   0  399.46   14.22
   3  -2   0  423.88   14.85
  -3  -2   0  385.75   14.41
   3  -2   0  411.48   14.27
   3  -2  -1  715.15   24.22
  -3   2  -1  727.34   24.94
   3  -2  -1  734.59   24.84
  -3  -2   1  662.56   24.41
  -3  -2   1  688.12   24.37
   3  -2  -2  842.35   28.00
  -3   2  -2  823.47   28.09
  -3  -2   2  765.26   27.65
   3  -2  -2  783.51   27.37
  -3   2  -3  972.63   35.89
  -3  -2   3  961.52   35.64
   3  -2  -3 1004.12   35.30
  -3   2  -4 1043.33   35.33
   3   2   4 1065.05   35.94
   3  -2  -4 1060.20   35.96
  -3   2  -4 1066.29   36.63
  -3  -2   4 1057.80   36.42
  -3   2  -5  175.45    7.56
   3   2   5  168.61    6.89
   3   2   5  182.41    6.45
   3  -2  -5  173.96    6.96
  -3  -2   5  173.16    7.14
  -3  -2   5  180.06    7.52
  -3   2  -6  572.49   20.48
   3  -2  -6  572.01   19.90
   3   2   6  560.98   19.83
   3   2   6  566.70   19.34
   3   2   6  543.95   19.96
  -3  -2   6  576.94   20.48
  -3  -2   6  557.12   19.96
  -3  -2   7  645.32   23.23
   3   2   7  664.94   22.65
  -3   2  -7  667.83   23.77
   3  -2  -7  646.82   23.21
   3   2   7  681.54   23.23
  -3  -2   7  648.94   23.27
  -3  -2   7  667.74   23.60
   3   2   7  647.99   23.24
  -3  -2   7  684.58   23.87
  -3   2  -7  664.04   23.51
  -3  -2   8  807.21   28.10
  -3  -2   8  842.58   28.58
   3   2   8  794.64   27.53
  -3   2  -8  779.52   28.58
   3  -2  -8  822.42   28.16
   3   2   8  808.82   28.13
  -3  -2   8  805.65   28.12
   3   2   8  789.74   28.10
  -3   2  -8  809.57   28.37
  -3  -2   8  812.37   28.75
  -3   2  -9   30.64    3.07
   3  -2  -9   27.61    2.67
   3   2   9   31.55    2.79
  -3  -2   9   27.26    3.31
  -3  -2   9   26.19    2.60
   3   2   9   31.81    2.15
   3   2   9   28.06    2.57
  -3   2  -9   27.50    2.87
  -3  -2   9   28.02    2.60
  -3  -2  10   88.37    4.62
  -3  -2  10   93.28    4.64
   3   2  10   91.35    4.20
  -3   2 -10   88.44    4.87
   3   2  10   91.26    4.61
   3  -2 -10   90.13    4.74
   3   2  10   96.26    4.80
  -3  -2  11   78.59    4.32
   3   2  11   92.19    4.48
   3   2  11   85.65    4.11
  -3   2 -11   89.03    4.80
  -3  -2  11   86.71    4.48
   3   2  11   82.16    4.67
   3  -2 -11   77.58    4.57
  -3  -2  12   71.43    4.16
   3   2  12   77.38    4.24
   3  -2 -12   69.14    4.43
   3   2  12   70.99    4.48
  -3   2 -12   65.74    4.47
  -3  -2  12   83.11    4.25
   3   2  12   79.32    3.98
   3   2  13   31.92    3.41
   3   2  13   33.13    2.98
   3  -2 -13   34.11    3.43
  -3  -2  13   33.37    2.93
  -3   2 -13   26.37    3.22
   3   2  13   28.12    2.78
   3   2  14   14.51    3.14
  -3   2 -14    9.18    0.96
   3   2  14   11.19    2.61
  -3  -2  14   16.62    2.60
   3  -2 -14   12.41    2.96
  -3   2 -14   10.68    2.79
   3   2  14   13.53    2.46
   3   2  15    8.88    3.07
  -3   2 -15    7.22    1.15
   3   2  15   10.24    2.74
   3  -2 -15   11.37    2.90
  -3  -2  15    9.06    3.26
  -3   2 -15    7.90    2.85
   3   2  15    6.78    2.57
   3   2  16   78.52    4.73
  -3   2 -16   64.66    3.11
   3   2  16   73.82    4.69
  -3   2 -16   77.48    5.12
  -3  -2  16   83.01    5.74
   3  -2 -16   73.01    4.65
  -3  -2  16   93.07    5.56
   3   2  16   98.40    5.58
  -3   2 -17    3.95    1.38
   3   2  17    1.73    2.74
  -3  -2  17    5.11    3.58
   3   2  17    6.94    3.27
   3  -2 -17    4.88    2.66
   3   2  17    7.57    2.95
   3  -2 -17    5.19    2.62
  -3  -2  17    6.62    3.63
  -3   2 -17   12.66    3.26
  -3   2 -18    7.02    1.54
   3   2  18    6.45    2.90
  -3  -2  18   12.23    3.70
   3   2  18   11.15    3.60
   3  -2 -18    6.52    2.76
   3   2  18    4.48    3.06
   3  -2 -18    6.00    2.85
  -3   2 -18    8.00    3.35
  -3  -2  18   10.45    3.96
  -3   2 -19    2.49    1.63
   3   2  19   -5.45    3.38
  -3  -2  19    1.50    3.67
   3   2  19    4.87    3.69
   3  -2 -19    0.51    2.62
   3   2  19    0.66    3.15
   3  -2 -19    1.43    2.65
  -3  -2  19   -0.31    3.69
  -3   2 -19    6.54    3.45
  -3   2 -20    2.96    1.64
   3   2  20   -0.22    3.37
   3   2  20    3.03    3.40
  -3  -2  20    3.15    3.76
   3   2  20    4.22    3.75
   3  -2 -20    3.99    2.69
  -3   2 -20    7.12    3.57
  -3  -2  20    6.05    4.02
   3  -2 -20    2.81    2.62
   3  -2 -21    0.82    2.61
  -3  -2  21   -4.31    3.95
   3   2  21    0.95    3.83
  -3   2 -21    3.25    3.63
   3   2  21    4.97    3.75
   3   2  21   -4.79    3.32
   3  -2 -21   -3.62    2.59
  -3   2 -21   -0.30    1.72
   3  -2 -22    1.12    2.67
  -3  -2  22    5.90    4.28
   3   2  22    4.32    4.08
  -3   2 -22   -3.05    3.89
   3   2  22   -1.31    3.75
   3   2  22   -2.15    3.28
   3  -2 -22   -0.50    2.62
  -3   2 -22   -0.16    1.87
   3   2  23    5.56    4.15
   3   2  23    0.35    4.20
   3   2  23   -3.46    3.85
  -3   2 -23   -1.27    3.85
  -3  -2  23    1.81    4.39
   3  -2 -23    4.37    2.65
   3  -2 -23    0.62    2.62
  -3  -2  24    5.68    4.60
   3   2  24   -1.54    3.81
  -3   2 -24   -1.97    4.07
   3   2  24   -1.45    4.52
   3  -2 -24   -3.90    2.57
   3   2  24    6.74    4.47
   3   2  25    3.03    4.75
  -3   2 -25    3.72    4.23
   3   2  25   -0.27    3.88
  -3  -2  25    6.31    4.99
   3   2  25    3.38    4.47
   3   2  26   -0.96    4.78
   3   2  26    5.54    5.13
  -3   2 -26   -2.07    4.54
   3   2  27    3.70    5.27
  -3   2 -27    5.27    4.66
   3   3 -26   -2.73    5.26
   3  -3  26   -5.51    4.96
   3   3 -25    1.33    5.09
  -3   3  25   -4.62    5.50
   3  -3  25   -1.06    4.63
   3   3 -24    5.16    4.96
   3  -3  24    4.42    4.31
  -3   3  24   11.52    5.55
  -3   3  23    2.56    4.79
   3   3 -23   -3.72    4.81
   3  -3  23    2.85    3.65
   3  -3  23    2.93    4.22
  -3   3  23   -2.04    3.75
  -3   3  22   -0.41    4.88
   3  -3  22   -0.23    4.07
   3   3 -22   -1.60    4.44
   3  -3  22   -1.88    3.86
  -3   3  22    1.14    3.74
  -3   3  21    0.78    4.40
   3  -3  21    3.73    3.93
   3   3 -21   -1.16    4.29
  -3   3  21    2.50    3.64
   3  -3  21   -1.19    3.69
  -3  -3 -21   -1.09    2.11
   3  -3  20   -4.13    4.07
   3  -3  20   14.27    4.79
  -3  -3 -20    9.49    2.46
  -3   3  20    6.22    3.68
   3   3 -20    8.95    4.54
  -3   3  20    5.98    4.41
   3  -3  19    2.46    4.54
  -3   3  19    5.31    3.50
   3   3 -19    5.75    4.03
  -3   3  19    0.71    4.18
   3  -3  18    2.35    4.08
   3   3 -18    4.16    3.85
  -3   3  18    2.87    3.28
  -3   3  18    4.08    3.99
   3  -3  17   12.22    4.31
   3   3 -17    7.67    3.65
  -3   3  17   11.90    3.36
  -3   3  17   19.41    4.30
   3  -3  16    7.99    3.99
  -3   3  16   10.48    3.98
   3   3 -16    8.65    3.72
  -3   3  16    8.83    3.36
   3  -3  15   37.70    4.53
  -3  -3 -15   31.78    3.64
  -3   3  15   34.28    4.51
   3   3 -15   39.69    4.54
  -3   3  15   39.54    4.06
  -3   3  14   24.37    3.35
   3   3 -14   24.75    3.98
  -3  -3 -14   24.12    3.12
   3  -3  14   25.33    4.05
   3  -3  14   15.69    1.11
  -3   3  14   17.21    3.73
  -3  -3 -13   60.89    4.03
  -3   3  13   63.50    4.98
   3   3 -13   59.33    4.95
   3  -3  13   57.99    2.62
   3  -3  13   68.13    5.09
  -3   3  13   61.16    4.36
   3  -3  13   54.70    2.58
  -3  -3 -12   43.28    3.31
  -3   3  12   37.41    3.94
   3  -3  12   47.32    4.26
  -3   3  12   36.40    3.60
   3   3 -12   35.61    4.06
   3  -3  12   39.45    2.14
   3  -3  12   30.19    1.84
  -3  -3 -11   34.44    2.96
  -3   3  11   41.17    3.73
   3  -3  11   28.82    3.64
  -3   3  11   34.63    3.42
   3   3 -11   35.88    3.90
   3  -3  11   35.25    2.09
   3  -3  11   26.18    1.55
  -3   3  10   65.92    4.52
  -3  -3 -10   74.19    3.82
   3  -3  10   53.94    2.33
   3  -3  10   61.10    4.63
  -3   3  10   74.15    4.38
   3  -3   9  268.03    9.64
  -3  -3  -9  327.84   11.33
  -3   3   9  318.74   11.71
  -3  -3  -9  287.16   10.76
  -3  -3  -8   10.70    2.28
  -3   3   8   12.45    2.74
  -3   3   8   12.26    2.74
  -3  -3  -8   11.97    2.14
  -3  -3  -7  652.03   22.47
  -3  -3  -7  627.01   22.03
  -3   3   7  609.22   22.64
  -3   3   7  614.45   22.75
  -3  -3  -6  163.43    6.96
  -3  -3  -6  158.03    6.53
  -3   3   6  160.37    7.27
  -3   3   6  155.94    7.09
  -3  -3  -5  953.75   32.53
  -3   3   5  939.10   32.62
  -3  -3  -5  943.28   32.07
  -3   3   5  895.48   32.74
   3   3  -5  913.85   32.69
  -3  -3  -4  888.10   29.84
   3   3  -4  884.24   31.05
  -3  -3  -4  931.74   31.06
  -3  -3  -4  918.06   30.56
  -3   3   4  883.52   31.03
  -3   3   4  829.34   31.10
  -3  -3  -4  874.11   29.74
   3  -3   4  892.60   31.24
  -3  -3  -3  107.02    4.04
   3   3  -3   99.03    4.94
  -3  -3  -3  103.12    5.07
  -3   3   3   93.37    5.01
  -3  -3  -3  103.37    4.63
  -3  -3  -3   97.32    3.86
   3  -3   3   97.18    5.28
  -3  -3  -2  499.27   17.46
  -3  -3  -2  512.13   17.94
   3   3  -2  495.92   18.07
   3  -3   2  489.34   18.45
  -3  -3  -2  527.52   18.44
  -3  -3  -1  238.96    8.46
  -3  -3  -1  242.35    7.60
   3  -3   1  248.71    8.66
   3   3  -1  240.60    7.97
   3  -3   0  244.79    9.33
   3   3   0  238.44    8.95
  -3   3   0  238.47    9.86
  -3  -3   0  228.66    8.90
   3  -3   0  237.83    9.65
   3  -3  -1  215.71    8.77
   3   3   1  220.17    8.34
  -3  -3   1  215.03    8.61
   3  -3  -1  213.25    9.16
  -3   3  -2  493.81   17.05
   3  -3  -2  503.27   17.52
   3   3   2  473.96   16.91
   3  -3  -2  481.39   17.84
  -3  -3   2  491.07   17.51
  -3  -3   3  120.42    5.57
   3  -3  -3  111.42    5.36
  -3   3  -3  122.84    4.83
  -3   3  -3  128.54    6.06
   3   3   3  120.94    4.65
   3  -3  -3  121.87    5.82
   3  -3  -4  937.37   31.46
  -3  -3   4  924.35   31.75
  -3   3  -4  916.09   30.81
  -3  -3   4  832.37   31.33
  -3   3  -4  936.06   32.01
   3  -3  -5  932.40   32.18
  -3  -3   5  922.14   32.54
   3   3   5  956.73   32.29
  -3  -3   5  880.68   32.09
  -3   3  -5  967.52   32.81
   3  -3  -6  171.47    7.09
   3   3   6  172.27    7.22
  -3  -3   6  171.91    7.44
   3   3   6  177.17    7.38
  -3   3  -6  185.76    7.79
  -3  -3   6  155.47    6.95
  -3  -3   6  158.77    7.46
  -3   3  -7  622.86   21.96
  -3   3  -7  610.46   22.13
   3  -3  -7  596.57   21.47
   3   3   7  618.12   21.63
  -3  -3   7  610.73   21.77
   3   3   7  601.92   21.69
  -3  -3   7  574.64   21.36
  -3  -3   7  605.39   22.01
   3   3   8   21.17    2.68
  -3   3  -8   20.94    2.84
  -3   3  -8   20.14    2.89
   3  -3  -8   20.53    2.52
   3   3   8   19.76    2.58
   3   3   8   21.58    1.31
  -3  -3   8   21.50    2.74
  -3  -3   8   17.37    2.94
  -3  -3   8   27.52    2.55
  -3  -3   9  338.08   12.57
   3   3   9  303.02   12.28
   3  -3  -9  320.15   12.21
   3   3   9  325.73   12.41
   3   3   9  313.68   11.07
  -3   3  -9  305.49   12.75
  -3  -3   9  327.73   12.82
  -3   3  -9  311.90   12.53
  -3  -3   9  324.42   12.05
   3   3  10   67.51    3.26
   3  -3 -10   78.64    4.49
   3   3  10   77.48    4.65
  -3   3 -10   73.10    4.63
  -3  -3  10   90.06    5.15
   3   3  10   70.66    4.42
  -3  -3  10   82.97    4.23
  -3  -3  10   84.67    4.80
  -3   3 -11   36.31    3.45
  -3  -3  11   40.82    3.84
   3  -3 -11   33.83    3.21
   3   3  11   32.99    3.48
  -3  -3  11   34.23    2.90
   3   3  11   32.44    2.19
  -3  -3  11   36.04    2.97
   3   3  11   30.02    3.18
   3  -3 -12   37.23    3.51
   3   3  12   35.97    3.78
   3   3  12   39.78    3.43
  -3  -3  12   37.74    3.16
   3   3  12   36.19    2.53
  -3  -3  12   36.54    3.12
  -3   3 -12   35.66    3.65
   3  -3 -13   67.38    4.43
   3   3  13   67.15    4.78
  -3   3 -13   68.83    4.72
  -3  -3  13   65.10    3.95
   3   3  13   68.67    4.38
  -3  -3  13   68.79    4.03
   3   3  13   58.56    3.41
   3   3  14   17.69    2.31
   3   3  14   24.17    3.65
  -3  -3  14   18.18    2.65
   3  -3 -14   23.20    3.21
   3   3  14   17.93    3.13
  -3  -3  14   25.19    2.89
  -3   3 -14   26.17    3.48
   3   3  15   27.73    2.84
   3   3  15   27.76    3.97
  -3  -3  15   34.48    3.22
   3  -3 -15   36.18    3.79
   3   3  15   24.63    3.42
  -3  -3  15   37.85    3.36
  -3   3 -15   29.74    3.80
   3   3  16   13.52    3.82
  -3  -3  16   14.31    2.83
   3  -3 -16   17.91    3.49
   3   3  16    8.23    3.13
   3   3  16    8.81    2.45
  -3  -3  16    6.46    3.79
  -3   3 -16    5.46    3.25
  -3  -3  17   13.95    2.97
  -3   3 -17   12.23    3.58
  -3  -3  17   11.30    3.91
   3   3  17   15.51    3.33
   3   3  17   10.78    2.73
   3   3  17    7.28    3.66
   3  -3 -18    5.07    3.22
  -3   3 -18    4.25    3.44
  -3  -3  18    5.39    3.92
   3   3  18    0.93    3.24
   3   3  18    5.63    2.77
   3   3  18    7.06    3.91
   3  -3 -19   -0.39    2.90
  -3  -3  19    1.98    4.07
  -3   3 -19    2.39    3.59
   3   3  19   -3.84    3.57
   3   3  19    2.58    2.93
   3   3  19   -2.58    3.90
   3   3  20   12.46    4.47
   3  -3 -20    6.58    3.08
  -3  -3  20    6.14    4.12
   3   3  20    6.73    3.43
   3   3  20    2.58    3.10
  -3   3 -20   11.26    4.06
   3   3  21   -0.21    3.17
   3   3  21    0.35    4.22
   3  -3 -21    1.69    2.98
  -3  -3  21   -1.02    3.94
   3   3  21    2.32    3.47
   3  -3 -21    3.41    2.84
  -3   3 -21    2.28    3.92
   3   3  22   -0.90    3.45
  -3  -3  22   -0.71    4.44
   3   3  22   -0.37    4.36
   3  -3 -22    3.29    2.91
   3   3  22    0.27    3.66
  -3   3 -22   -3.05    3.92
   3  -3 -22    3.69    3.02
  -3  -3  23    4.43    4.52
   3   3  23   -1.91    4.75
  -3   3 -23    2.78    4.22
   3  -3 -23    1.60    2.85
   3   3  23    0.55    3.81
   3   3  23   -1.67    3.69
   3  -3 -23    3.40    2.94
   3   3  24    3.16    4.72
  -3   3 -24   -0.36    4.50
   3  -3 -24    4.59    2.98
   3   3  24    2.57    4.17
   3   3  24    1.26    3.97
  -3  -3  24   -2.70    4.80
  -3   3 -25    2.58    4.43
   3   3  25    0.41    5.02
   3   3  25   -2.66    4.30
  -3  -3  25    6.01    5.18
   3   3  25    2.64    4.21
   3   3  26    0.85    5.28
  -3   3 -26    4.94    4.76
  -3   3 -27    1.16    4.88
  -3   3 -28    3.54    5.02
   3  -4  26    3.03    5.04
   3  -4  25    3.30    4.79
   3   4 -25    2.29    5.11
   3  -4  24    3.54    4.53
  -3   4  24    2.84    5.67
   3   4 -24   -1.34    5.12
  -3   4  23   -0.46    5.45
   3  -4  23    2.72    4.31
   3   4 -23    7.35    5.04
  -3   4  23    0.29    3.82
  -3   4  22    0.87    5.08
   3   4 -22    0.42    4.52
  -3   4  22    3.08    3.65
  -3   4  21   -0.42    4.93
  -3   4  21   -1.10    3.56
   3   4 -21    0.41    4.46
  -3   4  20   -1.62    4.59
  -3   4  20    2.18    3.47
   3   4 -20    3.16    4.36
  -3   4  19    2.33    4.33
  -3   4  19   -2.95    3.40
   3   4 -19    4.97    4.23
   3  -4  19   -3.71    4.63
  -3   4  18    5.23    4.44
   3  -4  18   -1.07    4.22
  -3   4  18    3.95    3.38
   3   4 -18    3.33    4.02
  -3   4  17   10.24    3.54
   3   4 -17   16.04    4.24
  -3  -4 -17   15.33    3.39
  -3   4  17   11.11    4.50
   3  -4  17   12.68    4.40
  -3   4  16   13.95    3.54
   3   4 -16   12.03    4.00
  -3  -4 -16   15.39    3.27
   3  -4  16   11.03    1.92
   3  -4  16    7.24    4.01
  -3   4  16   15.79    4.50
   3  -4  15   12.29    4.16
  -3  -4 -15   10.38    3.18
  -3   4  15   16.07    4.26
  -3   4  15    9.26    3.21
   3   4 -15   18.52    4.19
   3  -4  15    8.29    1.74
   3  -4  15    9.53    1.45
   3  -4  15    9.59    1.45
   3  -4  14   90.16    3.82
   3  -4  14   91.19    6.26
  -3   4  14   85.66    6.24
  -3   4  14  100.22    5.75
  -3  -4 -14   79.21    5.02
   3  -4  14   71.90    3.70
   3   4 -14   89.26    6.27
   3  -4  13   46.46    4.69
  -3  -4 -13   48.40    3.80
  -3   4  13   52.58    4.29
  -3   4  13   40.41    4.72
   3  -4  13   38.32    2.42
  -3   4  13   50.85    4.64
   3   4 -13   49.21    4.84
  -3   4  12   66.01    5.27
  -3   4  12   71.42    4.81
   3  -4  12   57.13    2.92
  -3   4  12   63.25    4.93
  -3  -4 -12   70.95    4.25
  -3  -4 -11   55.13    5.83
  -3   4  11   58.13    4.77
   3  -4  11   55.60    2.73
  -3   4  11   60.48    4.60
  -3  -4 -11   58.98    3.86
  -3   4  10    6.88    3.05
  -3  -4 -10    1.68    2.56
   3  -4  10    6.45    1.32
  -3   4  10    5.47    2.75
  -3  -4 -10    4.90    2.21
  -3   4   9    7.48    2.96
  -3  -4  -9    9.84    2.31
   3  -4   9    8.90    1.33
  -3  -4  -9   10.50    2.43
  -3   4   9   15.44    2.88
  -3   4   8  464.94   17.95
   3  -4   8  475.32   16.37
  -3  -4  -8  490.00   17.71
  -3   4   8  450.35   17.74
  -3  -4  -8  461.86   17.15
  -3  -4  -7   27.15    2.68
  -3  -4  -7   27.29    2.96
  -3   4   7   31.69    3.39
   3  -4   7   28.66    1.97
   3  -4   7   24.61    3.47
  -3   4   7   25.40    3.17
   3   4  -7   26.28    3.16
  -3  -4  -6  928.74   31.34
  -3   4   6  910.27   32.07
  -3  -4  -6  919.11   31.81
   3  -4   6  993.96   31.14
   3   4  -6  905.95   31.95
   3  -4   6  908.01   32.09
  -3   4   6  911.62   31.91
  -3   4   5  284.09   10.49
  -3  -4  -5  271.35    9.73
   3   4  -5  290.79   10.29
   3  -4   5  279.64   10.49
  -3   4   5  290.73   10.44
  -3  -4  -5  282.44   10.24
  -3  -4  -4  767.64   26.84
  -3   4   4  799.33   28.31
  -3   4   4  762.40   29.48
  -3  -4  -4  821.52   27.80
   3   4  -4  798.04   28.07
   3  -4   4  793.70   28.34
  -3   4   4  804.87   28.29
  -3  -4  -4  808.50   28.24
  -3  -4  -3  236.25    8.82
  -3   4   3  276.78   10.75
  -3  -4  -3  244.97    9.63
   3   4  -3  237.66    9.70
   3  -4   3  236.07   10.07
  -3   4   3  229.78    9.96
  -3  -4  -3  247.72   10.07
  -3  -4  -2  140.73    5.74
  -3   4   2  161.85    6.93
  -3  -4  -2  145.48    6.53
   3   4  -2  144.21    6.39
  -3   4   2  133.93    6.78
   3  -4   2  144.40    6.89
  -3  -4  -2  148.54    6.92
  -3   4   1  691.75   22.93
  -3  -4  -1  656.13   23.36
   3   4  -1  636.96   22.68
  -3   4   1  592.93   23.13
   3  -4   1  638.48   23.22
  -3  -4  -1  630.53   22.29
  -3  -4   0  404.36   14.75
   3  -4   0  405.48   15.38
  -3   4   0  413.02   14.98
   3   4   0  406.44   14.84
   3  -4   0  419.00   15.56
  -3  -4   0  405.21   15.63
   3   4   1  608.14   21.56
  -3   4  -1  620.11   21.73
   3  -4  -1  603.28   22.18
  -3  -4   1  639.88   21.85
   3  -4  -1  603.46   22.31
   3   4   2  164.53    6.47
  -3   4  -2  158.79    6.66
   3  -4  -2  164.85    7.25
  -3  -4   2  167.54    7.02
   3  -4  -2  168.64    7.50
   3   4   3  230.80    8.35
  -3   4  -3  226.99    8.62
   3  -4  -3  228.15    9.26
  -3  -4   3  224.16    9.12
   3  -4  -3  214.87    9.34
   3   4   4  803.56   27.82
   3  -4  -4  831.67   28.91
  -3   4  -4  822.27   28.26
   3  -4  -4  843.98   29.09
  -3  -4   4  825.44   28.93
   3  -4  -5  313.72   11.47
   3   4   5  281.37   10.06
  -3  -4   5  318.92   11.68
   3  -4  -6  916.82   30.36
  -3  -4   6  860.32   30.39
   3   4   6  887.46   30.60
  -3  -4   6  849.82   30.54
  -3  -4   6  811.64   29.96
  -3   4  -6  862.19   30.77
   3   4   6  847.04   30.41
  -3  -4   7   30.52    2.76
  -3   4  -7   33.04    3.45
   3  -4  -7   24.21    2.88
   3   4   7   26.15    3.21
   3   4   7   30.37    3.18
  -3   4  -7   24.26    3.14
  -3  -4   7   26.14    3.09
  -3  -4   7   28.35    3.03
  -3  -4   8  441.25   17.39
  -3   4  -8  480.54   17.55
  -3   4  -8  455.42   17.60
   3   4   8  464.83   17.33
  -3  -4   8  465.59   17.15
   3   4   8  469.27   17.35
  -3  -4   8  429.18   16.63
   3  -4  -8  469.12   17.02
   3   4   9   16.30    2.88
  -3   4  -9    8.14    2.75
   3  -4  -9   19.73    2.66
   3   4   9   13.93    2.99
  -3   4  -9   16.77    3.01
  -3  -4   9   12.02    2.70
  -3  -4   9   12.54    2.34
  -3  -4   9   20.56    3.21
  -3  -4  10    3.85    2.87
   3  -4 -10    5.52    2.50
   3   4  10    5.62    2.80
  -3  -4  10    5.58    2.14
  -3   4 -10    6.08    2.82
   3   4  10    3.64    2.58
  -3  -4  10    4.00    2.52
   3   4  11   54.93    4.46
  -3  -4  11   60.58    3.78
  -3   4 -11   56.21    4.42
  -3  -4  11   67.24    4.90
   3   4  11   51.56    4.24
  -3  -4  11   62.60    4.39
   3  -4 -11   60.37    4.26
   3   4  12   72.46    4.89
  -3   4 -12   58.84    4.51
  -3  -4  12   56.56    4.70
   3   4  12   63.37    4.47
   3  -4 -12   63.70    4.28
  -3  -4  12   60.02    3.71
   3  -4 -13   49.12    4.03
   3   4  13   56.14    4.76
  -3  -4  13   53.76    4.86
   3   4  13   52.65    4.29
  -3  -4  13   53.31    3.62
  -3   4 -13   42.08    4.20
  -3   4 -14   75.51    5.50
   3  -4 -14   80.99    5.19
   3   4  14   93.24    6.07
  -3  -4  14   83.28    4.69
  -3  -4  14   81.89    4.65
   3   4  14   66.00    3.58
   3   4  14   80.46    5.32
  -3  -4  15    6.95    2.62
   3   4  15    6.62    3.85
   3   4  15   12.48    2.07
   3   4  15   10.97    3.51
   3  -4 -15   10.09    3.34
  -3  -4  15   13.51    2.83
  -3   4 -15   11.88    3.53
  -3  -4  16   12.71    2.86
   3   4  16   10.47    4.13
   3   4  16    9.37    2.10
   3   4  16   13.56    3.44
   3  -4 -16    8.37    3.36
  -3  -4  16    7.03    2.83
  -3   4 -16    8.99    3.51
  -3  -4  17   11.36    2.79
   3   4  17    6.34    4.41
   3   4  17    9.64    2.30
   3   4  17    8.29    3.48
   3  -4 -17    7.75    3.34
  -3  -4  17    6.24    2.80
  -3   4 -17   11.12    3.63
   3  -4 -18    1.57    3.48
   3   4  18    5.44    2.33
   3   4  18    3.98    3.47
   3   4  18    7.33    4.35
  -3   4 -18    1.56    3.69
  -3  -4  18   -0.34    4.01
  -3  -4  18    7.01    2.82
   3   4  19    2.00    2.48
   3   4  19   -0.27    3.45
   3   4  19   -0.36    4.42
  -3   4 -19   -0.32    3.79
  -3  -4  19    1.36    2.61
   3   4  20    4.18    3.47
   3   4  20    1.89    4.56
  -3   4 -20    4.42    3.88
   3   4  20    0.16    2.66
   3   4  21    2.85    2.80
   3   4  21    2.29    3.72
   3   4  21   -3.13    4.73
  -3   4 -21    6.37    4.43
   3  -4 -21   -0.44    3.31
   3   4  22    0.90    3.05
   3   4  22    1.77    3.87
   3   4  22   -3.66    4.95
  -3   4 -22    0.37    4.20
   3  -4 -22    1.48    3.27
  -3  -4  23   -1.90    4.62
   3   4  23   -7.15    5.38
   3   4  23    2.10    3.16
   3  -4 -23    1.24    3.36
   3   4  23   -0.30    3.85
  -3   4 -23   -2.66    4.54
   3   4  24   -7.39    5.76
  -3  -4  24   -1.58    4.78
   3   4  24    1.88    4.37
  -3   4 -24   -0.39    4.70
   3  -4 -24   -0.64    3.18
   3   4  25   -1.35    5.75
  -3   4 -25    2.39    4.77
   3   4  26    0.46    5.87
  -3   4 -26    3.28    5.09
  -3   4 -27   -1.68    5.40
  -3   5  28   -0.84    5.64
  -3   5  27   -2.87    5.61
  -3   5  26    5.63    5.68
   3   5 -24   -4.19    5.31
  -3   5  23   -4.52    6.25
  -3   5  23    1.87    4.81
  -3   5  23    1.97    3.86
   3   5 -23   -1.36    4.96
  -3   5  22   -3.39    5.82
   3  -5  22    2.28    2.17
  -3   5  22    6.92    4.59
  -3   5  22   -1.12    3.74
   3   5 -22   -2.21    4.83
  -3   5  21   -7.47    5.50
   3  -5  21    0.11    2.14
  -3   5  21    1.42    4.59
  -3   5  21    1.67    3.65
   3   5 -21   -5.61    4.86
  -3   5  20    1.80    5.42
   3  -5  20   -0.11    2.11
  -3   5  20    6.18    4.37
   3   5 -20   -2.10    4.70
  -3   5  20    1.92    3.65
  -3  -5 -19   -1.03    3.47
  -3   5  19   -0.54    3.50
   3   5 -19   -0.81    4.32
  -3   5  19    0.43    4.96
   3  -5  19    3.21    2.05
  -3   5  19   -1.66    4.39
  -3   5  18    1.67    4.67
   3   5 -18    1.97    4.31
  -3   5  18    5.60    3.72
   3  -5  18    3.76    1.97
  -3   5  18    7.38    4.23
  -3  -5 -18    8.36    3.49
  -3  -5 -17    5.20    3.43
   3  -5  17    4.08    1.98
  -3   5  17    6.82    3.50
   3   5 -17    6.86    4.19
  -3   5  17    8.40    4.87
   3  -5  17    6.96    4.51
   3  -5  17    4.68    1.45
  -3   5  17    3.10    3.88
  -3   5  16    0.90    3.71
  -3   5  16    3.45    4.41
  -3  -5 -16    3.85    3.09
  -3   5  16   -0.52    3.30
   3   5 -16    2.56    3.83
   3  -5  16    5.30    4.38
   3  -5  16    3.77    1.92
  -3   5  15    8.80    4.51
   3  -5  15    2.85    1.78
  -3   5  15    4.45    3.49
   3   5 -15   -0.71    3.85
  -3   5  15   -1.73    3.40
  -3  -5 -15   -1.95    2.95
  -3   5  14   24.16    4.75
   3  -5  14   19.58    2.17
  -3   5  14   23.12    3.88
  -3   5  14   20.79    3.98
  -3  -5 -14   21.61    3.46
  -3   5  13    9.84    6.97
  -3   5  13   14.72    4.45
  -3  -5 -13   13.95    3.25
  -3   5  13   11.21    3.58
  -3   5  13   17.82    3.77
   3  -5  13   12.56    1.99
  -3   5  12   50.65    5.16
  -3   5  12   38.23    4.25
  -3  -5 -12   49.63    4.08
  -3   5  11   57.42    4.84
  -3   5  11   66.43    5.52
  -3  -5 -11   59.47    4.23
   3  -5  11   64.64    3.31
  -3   5  11   60.77    7.62
  -3  -5 -11   49.63    5.81
  -3   5  10  132.87    9.08
  -3  -5 -10  132.48    7.02
   3  -5  10  127.79    5.37
  -3   5  10  122.92    7.31
  -3   5  10  121.79    6.71
   3  -5  10  123.06    7.33
  -3  -5 -10  124.15    6.25
  -3  -5  -9  181.49    8.10
  -3  -5  -9  196.19    8.73
   3  -5   9  184.41    7.27
  -3   5   9  169.77    8.97
  -3   5   9  183.89    8.63
   3  -5   9  189.86    9.08
   3   5  -9  176.16    8.81
  -3   5   8  113.64    6.58
  -3   5   8  106.10    6.02
   3  -5   8  103.37    6.31
   3  -5   8  111.70    4.81
  -3  -5  -8  104.54    5.90
  -3  -5  -8  105.09    5.59
   3   5  -8   97.78    6.05
  -3   5   7  130.46    7.19
  -3  -5  -7  113.35    6.09
   3  -5   7  128.92    5.08
  -3   5   7  105.00    6.51
  -3  -5  -7  101.49    5.60
   3  -5   7  109.00    6.38
  -3   5   7   97.48    5.91
   3   5  -7  108.77    6.19
  -3   5   6  304.38   12.02
  -3   5   6  249.65   11.50
   3  -5   6  290.94   10.39
  -3  -5  -6  273.14   11.34
   3   5  -6  250.71   11.19
  -3  -5  -6  275.18   10.97
   3  -5   6  256.37   11.41
  -3   5   6  258.65   11.23
   3  -5   5  108.14    5.36
  -3   5   5  104.53    6.16
   3   5  -5   98.20    5.63
  -3  -5  -5  104.85    5.82
  -3  -5  -5  101.81    5.44
   3  -5   5  104.67    6.06
  -3   5   5  100.85    5.76
   3   5  -4  363.75   13.96
  -3  -5  -4  390.32   14.31
   3  -5   4  370.07   14.32
  -3   5   4  362.20   14.14
  -3  -5  -4  370.67   13.83
  -3  -5  -3  497.97   14.81
  -3   5   3  553.84   15.22
   3   5  -3  496.64   14.79
  -3  -5  -3  522.46   15.37
  -3  -5  -3  440.64   12.97
   3  -5   3  481.04   15.23
  -3   5   3  479.80   15.09
  -3  -5  -2  191.65    7.48
   3   5  -2  208.09    8.59
  -3   5   2  220.98    8.84
  -3  -5  -2  211.89    8.86
  -3  -5  -2  220.87    9.28
  -3  -5  -2  200.52    7.93
  -3   5   2  197.09    8.93
   3  -5   2  206.38    9.04
  -3   5   1  442.42   16.16
  -3  -5  -1  403.29   16.19
   3  -5   1  437.46   16.54
  -3   5   1  424.95   16.55
   3  -5   1  431.27   16.57
  -3  -5  -1  453.60   16.83
  -3  -5  -1  433.42   15.63
   3   5  -1  430.06   15.98
   3   5   0  153.74    6.77
   3  -5   0  148.81    7.43
  -3   5   0  162.05    6.97
  -3  -5   0  152.40    6.63
  -3  -5   0  150.23    7.54
  -3   5   0  164.69    7.53
   3  -5   0  169.86    7.58
   3  -5  -1  462.03   16.62
   3  -5  -1  433.32   16.49
  -3  -5   1  432.73   16.78
  -3   5  -1  422.81   15.88
   3   5   1  422.82   15.69
  -3  -5   1  436.64   15.87
  -3   5  -1  419.69   16.60
   3  -5  -2  166.72    7.92
   3  -5  -2  179.01    8.02
  -3   5  -2  165.67    7.28
  -3  -5   2  177.13    8.25
   3   5   2  178.17    7.08
  -3  -5   2  178.95    7.47
  -3   5  -2  172.30    8.08
   3  -5  -3  515.46   19.14
  -3   5  -3  512.61   18.50
   3  -5  -3  527.03   19.19
  -3  -5   3  497.85   18.77
   3   5   3  516.15   18.14
   3  -5  -4  379.04   14.57
  -3   5  -4  387.37   13.93
   3  -5  -4  378.52   14.57
   3   5   4  371.81   13.40
  -3  -5   4  361.69   14.33
   3  -5  -5  103.70    5.75
  -3  -5   5   95.62    5.50
   3   5   5  109.28    4.34
   3   5   6  258.87   11.08
   3  -5  -6  257.23   10.73
  -3   5  -6  256.39   11.06
  -3  -5   6  245.97   10.76
   3   5   6  267.63    9.22
   3   5   7  117.90    6.33
  -3   5  -7  119.27    6.41
  -3  -5   7  118.40    6.21
   3  -5  -7  107.24    5.90
   3   5   8   95.74    5.70
  -3  -5   8   89.50    5.22
   3   5   8   78.78    5.42
  -3   5  -8   90.40    5.64
  -3  -5   8   96.40    5.59
   3  -5  -8   94.76    5.33
  -3  -5   9  163.32    7.37
   3   5   9  164.85    8.35
   3   5   9  173.29    8.33
  -3   5  -9  163.27    8.32
  -3  -5   9  181.13    8.33
  -3   5  -9  174.53    8.51
   3  -5  -9  168.79    7.87
  -3  -5   9  184.34    8.06
   3  -5 -10  107.93    6.02
  -3  -5  10  112.83    6.15
   3   5  10  113.52    6.48
   3   5  10  129.38    6.95
  -3   5 -10  120.46    6.70
  -3  -5  10  123.86    6.69
  -3  -5  10  107.72    5.53
   3  -5 -11   48.43    4.17
   3   5  11   62.61    5.00
  -3  -5  11   50.80    4.25
   3   5  11   55.14    4.56
  -3  -5  11   48.84    3.65
  -3   5 -11   41.44    4.46
  -3  -5  11   53.45    4.73
  -3  -5  12   38.79    4.54
  -3   5 -12   37.93    4.47
   3   5  12   42.32    4.74
  -3  -5  12   35.67    3.37
   3   5  12   43.92    4.33
  -3  -5  12   41.68    4.00
   3  -5 -12   37.94    4.02
   3  -5 -13    7.80    3.14
   3   5  13   13.92    4.07
  -3  -5  13   14.50    3.47
   3   5  13    5.11    3.43
  -3  -5  13    9.99    2.76
  -3   5 -13    6.33    3.26
  -3  -5  13   13.66    3.97
  -3   5 -14   22.58    4.12
  -3  -5  14   19.46    4.33
   3   5  14   23.65    4.14
   3   5  14   26.26    4.66
   3  -5 -14   20.66    3.63
  -3  -5  14   23.26    3.06
  -3  -5  15    0.32    3.87
  -3   5 -15   -2.83    3.53
   3   5  15    5.09    4.30
   3   5  15    1.12    3.53
  -3  -5  15    0.17    2.55
   3  -5 -15    3.67    3.26
  -3  -5  16   -3.11    2.70
   3  -5 -16    2.28    3.37
  -3   5 -16    1.29    3.65
   3   5  16    2.49    4.34
   3   5  16    0.87    1.24
   3   5  16    4.56    3.68
   3   5  16    2.31    1.32
  -3  -5  16    2.96    2.83
   3   5  17    3.89    1.66
  -3   5 -17    4.96    3.76
   3   5  17    1.86    4.37
   3  -5 -17    5.01    3.68
   3   5  17    7.87    3.90
  -3  -5  17    4.95    2.87
  -3  -5  17    9.48    3.02
  -3  -5  18    1.75    2.83
   3   5  18    6.97    4.66
  -3   5 -18    1.37    3.82
   3   5  18   -0.30    3.65
   3   5  18    0.96    1.82
  -3  -5  18    4.36    2.81
  -3  -5  19    3.30    2.96
  -3   5 -19    4.24    4.06
   3   5  19    1.83    3.97
   3   5  19    0.40    4.57
  -3  -5  19    1.08    2.79
   3   5  19   -0.29    2.07
  -3   5 -20   -2.56    4.17
   3   5  20    3.43    3.90
   3   5  20    5.87    5.02
  -3  -5  20    5.32    3.10
   3   5  20   -0.86    2.20
  -3   5 -21    1.91    4.13
   3   5  21    1.91    3.97
  -3  -5  21    1.76    2.96
   3   5  21   -0.43    4.98
   3   5  21    0.24    2.36
   3   5  22   -1.79    5.18
  -3   5 -22   -0.79    4.68
   3   5  22    0.26    2.52
  -3   5 -23    4.91    4.77
   3   5  23    8.32    5.70
  -3   5 -24   -2.95    4.97
   3   5  24    6.66    5.74
  -3   5 -25    3.44    5.23
   3   5  25    4.40    6.14
  -3   5 -26    3.93    5.46
  -3   6  26   -4.34    5.51
  -3   6  25    8.53    5.63
  -3   6  24    5.70    5.24
  -3   6  23    0.28    3.89
  -3   6  23   -4.83    5.23
  -3   6  22   -3.62    4.95
  -3   6  22    4.70    6.13
  -3   6  22    2.25    4.02
   3   6 -22    5.15    5.31
   3   6 -21    4.11    5.14
  -3   6  21    3.35    4.00
  -3   6  21    0.35    4.57
  -3   6  21   -0.51    5.61
   3  -6  21    1.16    2.16
  -3   6  20    0.28    3.84
   3   6 -20    3.56    4.77
  -3   6  20    4.45    4.51
  -3   6  20    4.40    5.65
   3  -6  20   -1.77    2.16
   3  -6  19   -0.97    1.05
   3  -6  19    1.17    1.07
  -3   6  19    5.67    5.35
   3  -6  19    0.14    1.02
   3  -6  19    0.59    2.11
   3   6 -19    0.86    4.56
  -3   6  19    3.03    3.65
  -3   6  19    2.31    4.13
  -3   6  18   11.40    5.36
   3   6 -18   -4.18    4.74
  -3   6  18    3.28    3.54
   3  -6  18    4.08    2.11
  -3   6  18    2.57    4.09
  -3   6  17    3.96    4.68
  -3  -6 -17    0.75    3.35
   3   6 -17    2.83    4.42
  -3   6  17   -1.10    3.61
   3  -6  17   -0.36    2.01
  -3   6  17    1.88    4.14
  -3   6  16    1.70    4.63
  -3  -6 -16   -0.73    3.27
  -3   6  16    5.29    3.61
   3  -6  16   -0.12    2.04
  -3   6  16   -4.56    4.04
  -3   6  15    4.09    4.71
  -3  -6 -15   18.26    3.67
  -3   6  15   21.24    4.20
   3  -6  15   11.40    2.35
  -3   6  15   12.67    4.12
  -3   6  14    0.79    4.48
  -3  -6 -14   -0.63    6.23
  -3  -6 -14    7.59    3.30
  -3   6  14    1.94    3.54
  -3   6  14    6.54    3.74
   3  -6  14    1.23    2.26
   3  -6  13    2.71    2.12
  -3   6  13    4.15    4.72
  -3   6  13    8.40    4.48
  -3  -6 -13    1.17    4.62
  -3  -6 -13   -1.56    3.09
  -3   6  13    1.10    3.26
   3  -6  13    3.87    4.18
   3  -6  12   13.29    2.48
  -3   6  12   30.16    5.27
   3   6 -12   19.08    4.37
  -3   6  12   24.70    4.95
  -3  -6 -12   31.19    6.31
  -3  -6 -12   27.17    3.60
  -3   6  12   16.38    3.75
   3  -6  12   32.63    4.98
   3  -6  11   19.34    2.43
  -3   6  11   14.96    4.57
   3   6 -11   14.35    3.82
  -3  -6 -11   13.54    3.21
  -3   6  11    8.56    4.31
  -3  -6 -11    6.12    4.17
  -3   6  11    8.68    3.49
   3  -6  11    9.65    4.14
   3  -6  10   -0.33    0.95
  -3  -6 -10   -0.21    2.78
  -3   6  10   -0.69    3.93
  -3   6  10   -2.55    3.20
   3   6 -10   -1.22    3.36
   3  -6  10   -1.86    3.84
  -3  -6 -10    6.26    3.53
   3  -6  10    0.52    2.03
  -3   6  10    5.66    4.30
  -3  -6  -9   25.05    3.45
  -3   6   9   26.91    4.49
  -3   6   9   25.17    3.85
   3   6  -9   36.80    4.15
   3  -6   9   33.13    4.58
  -3   6   9   32.82    4.85
   3  -6   9   27.01    2.80
  -3  -6  -9   28.35    3.99
   3  -6   8  137.52    6.18
  -3  -6  -8  146.97    7.57
  -3   6   8  139.19    8.00
   3  -6   8  140.19    7.70
  -3   6   8  130.98    7.16
  -3  -6  -8  123.97    6.82
   3   6  -8  142.90    7.52
  -3  -6  -7    7.46    2.89
  -3   6   7   11.71    3.60
  -3   6   7    6.24    3.09
   3   6  -7    7.73    3.07
   3  -6   7   10.01    3.54
  -3   6   7   11.62    3.59
  -3  -6  -7   11.89    3.25
   3  -6   7   14.53    2.38
  -3   6   6  437.61   16.10
  -3  -6  -6  379.56   15.73
   3  -6   6  424.36   14.81
   3  -6   6  404.12   15.95
  -3   6   6  360.86   15.42
   3   6  -6  375.14   15.60
  -3  -6  -6  369.00   15.20
   3  -6   5   64.74    4.28
  -3   6   5   48.39    4.55
  -3  -6  -5   53.13    4.39
  -3   6   5   38.22    4.10
   3  -6   5   52.21    4.69
   3   6  -5   51.27    4.19
  -3  -6  -5   47.10    4.01
  -3  -6  -4   35.59    3.68
  -3   6   4   32.56    3.58
   3  -6   4   37.33    3.99
  -3  -6  -4   26.91    1.64
   3   6  -4   36.64    3.55
  -3  -6  -4   33.60    3.74
  -3   6   4   33.33    3.84
  -3  -6  -3   77.63    4.93
  -3   6   3   84.89    5.03
  -3  -6  -3   70.64    3.22
   3  -6   3   77.16    5.21
  -3   6   3   72.61    4.83
   3   6  -3   64.07    4.57
  -3  -6  -3   77.17    5.02
  -3  -6  -2  199.17    8.05
  -3   6   2  180.04    7.71
  -3  -6  -2  173.21    6.27
   3  -6   2  201.51    8.25
  -3   6   2  187.02    7.97
  -3  -6  -2  181.90    8.19
   3   6  -2  187.06    7.67
  -3  -6  -1   25.01    3.56
  -3   6   1   15.21    2.75
  -3  -6  -1   19.58    3.19
   3  -6   1   17.48    3.34
   3  -6   1   23.87    3.37
  -3  -6  -1   23.47    2.51
   3   6  -1   26.63    2.93
  -3  -6  -1   22.80    2.13
  -3   6   1   21.35    3.33
   3   6   0   52.37    3.64
   3  -6   0   51.85    4.49
  -3  -6   0   52.03    3.12
  -3   6   0   50.08    4.18
   3  -6   0   43.57    4.17
  -3  -6   0   50.02    3.43
  -3   6   0   44.98    3.64
  -3  -6   0   48.20    4.39
  -3   6  -1   15.90    3.13
  -3  -6   1   19.18    2.30
  -3   6  -1   15.90    2.60
   3  -6  -1   16.58    3.24
   3   6   1   15.23    2.40
   3  -6  -1   15.23    3.21
  -3  -6   1   15.36    3.27
  -3  -6   1   15.06    2.55
   3   6   2  184.87    7.55
  -3   6  -2  170.88    8.38
  -3   6  -2  163.36    7.71
   3  -6  -2  193.12    8.60
  -3  -6   2  186.31    7.93
   3  -6  -2  172.91    8.29
   3   6   3   78.37    4.10
   3  -6  -3   75.65    5.06
  -3   6  -3   76.95    5.12
  -3   6  -3   74.34    4.52
   3  -6  -3   77.17    4.98
  -3  -6   3   79.97    4.70
   3   6   4   45.71    2.93
   3  -6  -4   40.43    4.00
  -3   6  -4   43.01    4.10
  -3   6  -4   38.57    3.35
  -3  -6   4   39.08    3.65
   3  -6  -4   44.03    3.89
  -3   6  -5   41.81    4.18
   3  -6  -5   41.04    3.89
   3   6   5   46.31    2.80
   3  -6  -5   38.13    4.14
  -3  -6   5   47.65    3.88
   3   6   6  390.35   13.60
  -3   6  -6  357.43   15.35
  -3   6  -6  362.03   15.37
  -3  -6   6  391.72   15.11
   3  -6  -6  388.86   15.18
  -3   6  -7    4.97    3.29
   3   6   7    3.52    2.98
  -3  -6   7    4.37    3.05
   3  -6  -7    9.63    3.21
   3   6   7    6.09    1.34
   3   6   8  126.93    7.01
   3  -6  -8  130.71    6.80
   3   6   8  121.01    4.46
  -3   6  -8  137.14    7.18
  -3  -6   8  122.84    6.70
   3  -6  -9   33.35    3.92
  -3  -6   9   30.87    3.66
  -3   6  -9   29.08    4.01
   3   6   9   24.72    3.85
  -3  -6   9   28.39    3.91
  -3  -6  10   -2.52    3.44
   3   6  10    0.61    3.51
   3  -6 -10    1.91    3.09
  -3  -6  10   -0.23    2.91
  -3  -6  10    0.36    2.49
  -3   6 -10   -0.59    3.31
   3   6  10    1.15    3.38
  -3   6 -11   14.19    3.67
  -3  -6  11    9.65    3.78
   3   6  11   23.19    4.34
   3  -6 -11   15.67    3.55
  -3  -6  11   15.17    3.32
  -3  -6  11   14.56    2.91
   3   6  11   20.41    4.04
  -3  -6  12   25.63    4.38
  -3   6 -12   23.51    4.03
   3   6  12   30.15    4.88
   3  -6 -12   25.31    3.80
  -3  -6  12   23.31    3.74
  -3  -6  12   20.13    3.15
   3   6  12   27.12    4.39
  -3   6 -13   11.13    3.95
  -3  -6  13    5.08    3.96
   3  -6 -13    5.30    3.49
   3   6  13    3.56    4.12
  -3  -6  13    0.97    3.22
  -3  -6  13    2.38    2.67
   3   6  13    2.75    3.77
   3  -6 -14   12.46    3.73
   3   6  14    8.96    4.78
  -3  -6  14    2.97    2.70
   3   6  14    1.56    3.83
  -3  -6  14    7.88    3.50
  -3   6 -14   12.94    4.03
  -3  -6  14   10.91    4.32
   3   6  15   13.21    4.85
   3  -6 -15   13.08    3.85
   3   6  15   12.40    4.16
  -3  -6  15   13.55    3.02
  -3   6 -15   19.65    4.48
  -3  -6  15   12.00    4.43
   3   6  16    0.97    3.77
  -3   6 -16   -1.06    3.82
  -3  -6  16    0.19    2.79
   3   6  16    2.83    4.76
   3   6  17   -2.53    4.97
  -3   6 -17    0.36    4.05
   3   6  17   -0.33    3.92
  -3  -6  17   -2.23    2.82
  -3  -6  17    6.54    2.98
   3   6  18    6.53    5.08
  -3   6 -18   -0.74    4.19
   3   6  18    2.35    4.16
  -3  -6  18    3.18    3.01
  -3  -6  18    2.96    2.94
   3   6  19    5.41    5.22
  -3   6 -19    3.45    4.23
   3   6  19   -2.05    4.31
  -3  -6  19    2.25    3.01
  -3  -6  19   -0.39    3.01
  -3   6 -20   -3.94    4.50
  -3  -6  20   -1.83    3.03
  -3  -6  20    1.52    3.00
   3   6  20    1.86    5.35
  -3   6 -21    1.64    4.64
  -3  -6  21    0.18    3.07
   3   6  21    0.96    5.64
  -3  -6  21    3.52    3.14
   3   6  22    1.98    6.04
  -3  -6  22    1.96    3.11
  -3   6 -22    2.54    5.02
   3   6  23    3.56    5.99
  -3   6 -23   -1.31    5.04
   3   6  24    7.28    6.49
  -3   6 -24    4.50    5.46
  -3   7  24   -4.82    5.30
  -3   7  23   -4.00    5.27
  -3   7  22    8.55    5.14
  -3   7  22   -3.66    4.07
  -3   7  21    2.21    6.46
  -3   7  21   -5.66    4.07
   3   7 -21    0.48    5.46
  -3   7  21   -2.09    4.89
  -3   7  20   -0.54    6.06
   3  -7  20   -0.65    2.47
   3   7 -20   -7.50    5.35
  -3   7  20    6.49    4.12
  -3   7  20    1.70    4.77
  -3   7  19   10.44    6.21
   3  -7  19   -0.54    2.42
  -3   7  19    1.13    3.80
   3   7 -19   -1.37    4.94
  -3   7  19   -1.66    4.36
  -3   7  18    1.02    5.56
   3  -7  18   -3.88    2.65
  -3   7  18    2.28    3.88
  -3   7  18   -0.97    4.43
  -3   7  17   11.31    6.03
  -3   7  17    1.46    3.89
   3  -7  17    3.95    2.48
  -3   7  17    2.54    4.24
  -3   7  16    7.61    5.30
  -3  -7 -16    6.06    3.72
  -3   7  16    1.78    3.89
  -3   7  16    8.42    4.30
   3  -7  16    5.47    2.39
  -3   7  15   23.95    5.88
  -3  -7 -15   11.08    3.82
  -3   7  15   19.53    4.42
  -3   7  15   21.62    4.52
   3  -7  15   14.84    2.68
   3  -7  14   55.71    3.87
  -3  -7 -14   49.03    4.80
  -3   7  14   72.51    7.15
   3   7 -14   51.53    5.87
  -3   7  14   66.52    5.55
  -3   7  13   -0.86    3.67
  -3  -7 -13    9.24    5.51
  -3   7  13    3.02    5.10
  -3  -7 -13    5.42    3.40
   3   7 -13   -3.36    4.08
   3  -7  13    6.25    4.64
  -3   7  13    1.93    4.76
   3  -7  13    1.38    2.42
  -3   7  12   30.54    4.60
  -3  -7 -12   28.31    4.09
  -3   7  12   28.95    5.55
   3   7 -12   31.19    4.81
   3  -7  12   37.17    5.46
  -3   7  12   32.29    5.70
   3  -7  12   28.24    3.28
   3  -7  11   64.13    6.13
  -3  -7 -11   73.81    5.33
  -3   7  11   79.81    5.68
  -3   7  11   89.28    6.86
   3  -7  11   70.87    4.33
  -3   7  11   91.00    7.06
  -3  -7 -11   59.26    6.53
   3  -7  11   64.24    2.99
   3   7 -11   79.81    6.19
  -3  -7 -10    4.61    3.25
  -3   7  10    7.70    4.37
  -3   7  10    8.62    3.76
   3   7 -10    3.33    3.66
   3  -7  10    3.90    2.44
  -3   7  10    3.49    4.27
  -3  -7 -10    1.70    3.76
   3  -7  10    8.44    4.12
   3   7  -9   65.34    5.44
  -3   7   9   64.96    6.03
   3  -7   9   56.43    4.14
  -3  -7  -9   67.40    5.55
  -3   7   9   70.34    6.22
  -3  -7  -9   58.92    4.93
   3  -7   9   62.32    5.66
  -3   7   9   65.30    5.13
   3   7  -8    5.23    3.62
   3  -7   8    4.67    2.57
  -3  -7  -8    2.14    3.28
  -3   7   8    1.94    4.01
  -3  -7  -8    5.80    3.36
  -3   7   8    8.36    3.44
   3  -7   8    2.51    3.83
  -3  -7  -7    6.67    3.31
   3   7  -7   10.01    3.52
  -3  -7  -7    7.87    3.45
  -3   7   7    3.11    3.81
   3  -7   7    8.35    2.67
  -3   7   7    9.03    3.34
   3  -7   7    6.71    3.92
  -3  -7  -6   22.48    3.82
  -3   7   6   33.92    4.03
   3  -7   6   24.42    4.37
   3   7  -6   37.41    4.23
  -3  -7  -6   24.74    4.16
  -3   7   6   22.72    4.33
  -3   7   5  310.77   13.46
   3  -7   5  315.25   13.81
  -3   7   5  305.16   13.69
  -3  -7  -5  319.11   13.92
   3   7  -5  314.65   13.52
  -3  -7  -5  293.78   13.28
  -3  -7  -4  131.30    7.07
  -3   7   4  126.60    7.08
  -3  -7  -4  116.30    4.92
   3  -7   4  141.45    7.49
   3   7  -4  138.23    7.03
  -3  -7  -4  129.64    7.46
  -3   7   4  134.61    7.31
  -3  -7  -3  308.29   12.99
  -3   7   3  331.55   13.09
   3  -7   3  337.54   13.39
  -3  -7  -3  291.48   11.11
   3   7  -3  323.86   12.83
  -3   7   3  327.93   13.05
  -3  -7  -3  344.32   13.57
  -3  -7  -2   37.52    4.37
   3  -7   2   45.85    4.65
  -3   7   2   40.13    4.28
  -3  -7  -2   37.25    2.75
   3  -7   2   40.95    4.42
   3   7  -2   54.79    4.16
  -3   7   2   40.14    4.07
  -3  -7  -2   44.50    4.54
  -3  -7  -1    7.49    3.60
   3  -7   1    5.20    3.60
  -3   7   1   12.48    3.23
  -3  -7  -1    8.70    2.10
   3  -7   1   11.11    3.46
   3   7  -1   10.31    2.88
  -3   7   1   10.48    3.03
  -3  -7  -1    6.40    3.25
   3  -7   0   80.54    5.87
  -3  -7   0   85.18    5.74
  -3   7   0   87.99    5.20
   3  -7   0   80.78    5.50
  -3   7   0   80.13    5.42
  -3  -7   0   79.55    4.34
   3   7   0   73.57    4.77
   3   7   1    6.94    2.58
   3  -7  -1    5.68    3.52
  -3   7  -1    5.37    3.27
  -3  -7   1    5.64    2.35
   3  -7  -1    8.87    3.39
  -3  -7   1    3.56    2.49
  -3   7  -1    3.32    2.68
  -3  -7   2   34.17    3.34
  -3   7  -2   38.22    4.16
   3  -7  -2   31.76    4.24
  -3  -7   2   37.54    3.68
  -3   7  -2   30.65    3.61
   3  -7  -2   33.78    3.95
   3   7   2   35.01    3.30
   3  -7  -3  310.45   13.59
  -3  -7   3  313.69   12.67
  -3   7  -3  337.63   13.73
  -3   7  -3  330.32   13.01
   3   7   3  336.98   12.51
   3  -7  -3  311.72   13.29
  -3  -7   3  328.78   13.11
   3  -7  -4  125.95    7.34
  -3  -7   4  122.26    6.54
  -3   7  -4  131.37    7.38
  -3   7  -4  128.41    6.63
   3   7   4  144.04    6.16
   3  -7  -4  128.57    6.97
  -3  -7   4  141.22    6.97
   3  -7  -5  304.74   13.01
  -3   7  -5  295.67   13.04
  -3  -7   5  292.96   12.23
  -3  -7   5  293.38   13.29
   3  -7  -5  301.25   12.54
  -3  -7   5  309.41   12.63
   3   7   5  310.70   11.50
   3  -7  -6   20.15    3.84
  -3  -7   6   17.46    3.90
  -3  -7   6   27.56    3.84
   3   7   6   31.01    2.58
  -3   7  -6   23.75    3.93
  -3  -7   6   25.50    3.57
   3  -7  -7    3.20    3.32
  -3   7  -7    6.69    3.52
  -3  -7   7    4.97    3.44
   3   7   7    6.73    3.64
  -3  -7   7    7.26    3.40
   3   7   7    8.37    1.92
   3   7   8    7.19    3.71
  -3  -7   8    3.09    3.37
  -3   7  -8    5.32    3.70
   3   7   8    4.01    1.61
   3  -7  -8    5.67    3.55
  -3  -7   9   69.17    5.04
   3   7   9   73.46    5.85
   3   7   9   65.21    2.84
   3  -7  -9   67.68    5.48
  -3  -7   9   78.87    5.72
  -3   7  -9   73.57    5.68
  -3  -7  10    6.35    3.35
  -3   7 -10    1.30    3.70
  -3  -7  10    7.03    3.74
   3   7  10    2.26    3.88
   3  -7 -10    9.98    3.71
  -3  -7  11   75.70    5.51
   3   7  11   72.77    6.16
  -3  -7  11   84.41    6.24
  -3   7 -11   78.09    6.19
   3  -7 -11   80.89    5.81
   3  -7 -12   38.01    4.57
   3   7  12   46.41    5.66
  -3  -7  12   33.10    4.90
   3   7  12   27.05    5.02
  -3  -7  12   30.77    3.70
  -3  -7  12   53.48    4.71
  -3   7 -12   30.93    4.85
   3  -7 -13    0.83    3.55
   3   7  13    1.57    4.57
  -3   7 -13   -0.35    4.02
  -3  -7  13    5.15    4.11
   3   7  13   -1.04    4.23
  -3  -7  13    1.55    3.36
  -3  -7  13    0.80    2.83
   3   7  14   64.36    6.71
  -3   7 -14   56.99    5.85
   3   7  14   48.15    5.67
  -3  -7  14   55.52    4.55
   3   7  15   25.61    5.86
  -3   7 -15   14.28    4.49
   3   7  15   11.39    4.42
  -3  -7  15   11.29    3.21
  -3  -7  15   13.46    3.78
  -3  -7  16    3.44    3.03
   3   7  16    3.20    5.45
  -3   7 -16    9.98    4.57
  -3  -7  17   -2.41    3.05
   3   7  17    7.54    5.55
  -3   7 -17    3.52    4.39
  -3  -7  18    1.20    3.15
   3   7  18   -6.36    5.76
  -3   7 -18    0.80    4.57
   3   7  19   -1.01    6.02
  -3  -7  19    0.60    3.16
  -3   7 -19   -0.41    4.54
  -3  -7  19   -1.06    3.28
   3   7  20    5.73    6.45
  -3  -7  20   -1.99    3.26
  -3   7 -20    6.35    4.84
  -3  -7  20    3.13    3.26
  -3   7 -21    0.88    5.09
  -3  -7  21    3.64    3.31
   3   7  21   -3.75    6.47
   3   7  22    1.65    6.63
  -3   7 -22    6.34    5.31
   3   7  23   -3.38    7.00
  -3   8  22    5.25    5.21
  -3   8  21   -4.49    5.01
  -3   8  20   -1.02    4.86
  -3   8  20   -2.00    4.02
  -3   8  19   -0.58    4.12
  -3   8  19   -1.67    4.72
  -3   8  19    9.79    6.80
   3  -8  19   -3.08    2.98
  -3   8  18    2.38    4.04
  -3   8  18   -0.33    4.52
  -3   8  18    6.69    6.60
   3  -8  18   -2.73    2.80
  -3   8  17    2.14    4.19
  -3   8  17    3.52    4.42
  -3   8  17   10.85    6.21
   3  -8  17    1.66    2.74
   3   8 -16    3.53    4.75
  -3   8  16   -2.17    4.19
  -3   8  16   -0.31    4.29
  -3   8  16    8.45    6.02
   3  -8  16    1.87    2.72
   3   8 -15   11.54    4.89
  -3   8  15    4.63    4.14
  -3   8  15    4.56    5.70
   3  -8  15    8.84    2.95
   3   8 -14   12.40    4.85
  -3   8  14   11.86    4.38
   3  -8  14    9.17    2.82
  -3   8  14   11.20    5.91
  -3  -8 -13   17.39    4.05
  -3   8  13   16.90    5.56
   3   8 -13   25.12    5.09
   3  -8  13   18.94    3.10
  -3   8  13   23.66    4.51
  -3  -8 -12    6.21    3.73
  -3   8  12    3.61    5.05
  -3  -8 -12    9.61    5.44
   3   8 -12   11.96    4.36
   3  -8  12    2.41    2.66
   3  -8  12    3.95    1.48
  -3   8  12    2.65    3.70
  -3  -8 -11    7.16    5.82
   3  -8  11   14.94    2.93
   3   8 -11   17.55    4.44
  -3  -8 -11   10.26    3.83
   3  -8  11    7.45    4.64
  -3   8  11   16.68    3.99
   3  -8  10   28.90    3.50
  -3  -8 -10   45.85    5.61
  -3   8  10   37.36    5.47
   3   8 -10   37.93    5.05
  -3  -8 -10   28.53    4.41
   3  -8  10   32.38    5.27
  -3   8  10   25.97    4.31
   3  -8   9    6.25    2.97
  -3   8   9   12.46    4.80
  -3  -8  -9   13.26    4.31
   3   8  -9    4.88    4.15
  -3   8   9    5.62    3.72
   3  -8   9   10.84    4.63
  -3  -8  -9    6.23    3.68
   3  -8   8   78.94    6.58
  -3   8   8   91.21    6.24
  -3  -8  -8   83.89    6.11
   3   8  -8  105.17    6.93
   3  -8   8  102.74    5.78
  -3  -8  -8   93.17    6.94
  -3   8   8   87.59    7.19
   3   8  -7   10.96    3.99
  -3  -8  -7    9.47    3.89
   3  -8   7   10.68    4.59
  -3   8   7   15.95    3.87
  -3   8   7    2.70    4.22
  -3  -8  -7    9.91    4.00
   3  -8   7   15.40    3.51
  -3  -8  -6  127.71    7.58
   3  -8   6  147.31    8.37
  -3   8   6  141.64    7.81
   3  -8   6  150.10    7.47
  -3  -8  -6  133.44    8.09
   3   8  -6  140.64    7.84
  -3   8   6  140.18    8.15
  -3  -8  -5   87.25    5.95
   3  -8   5   88.05    6.01
  -3  -8  -5   66.22    5.94
  -3   8   5   72.14    5.72
   3  -8   5   82.00    6.23
  -3   8   5   69.46    5.82
   3   8  -5   71.32    5.75
  -3  -8  -4   41.11    2.70
  -3  -8  -4   48.25    4.97
   3  -8   4   55.07    5.82
  -3  -8  -4   57.52    5.40
   3   8  -4   57.35    4.85
   3  -8   4   47.28    5.25
  -3   8   4   48.62    4.96
  -3   8   4   53.75    5.07
  -3  -8  -3   83.40    6.35
   3  -8   3   95.41    6.76
   3  -8   3   77.09    8.03
   3   8  -3   90.73    6.03
  -3  -8  -3   87.80    4.31
   3  -8   3   97.39    6.58
  -3   8   3   92.54    6.15
  -3   8   3  104.23    6.42
  -3  -8  -3   88.33    6.43
  -3  -8  -2  110.09    6.94
   3  -8   2  103.06    7.02
   3   8  -2  105.34    6.17
   3  -8   2  110.08    6.74
  -3  -8  -2   97.16    4.77
  -3   8   2   98.90    6.35
  -3   8   2  102.59    6.38
  -3  -8  -2  103.30    6.89
  -3  -8  -1    4.35    3.99
   3  -8   1    4.64    4.08
   3  -8   1    5.97    5.42
   3   8  -1    6.28    3.09
   3  -8   1    3.20    3.62
  -3   8   1    6.01    3.51
  -3  -8  -1    5.49    2.41
  -3   8   1    6.20    3.46
   3  -8   0  159.01    9.01
  -3  -8   0  158.66    8.85
  -3   8   0  161.72    8.25
   3  -8   0  189.19    8.94
  -3   8   0  168.28    8.64
  -3  -8   0  158.34    7.29
   3   8   0  178.32    8.07
  -3   8  -1    7.64    3.41
  -3  -8   1    9.92    2.76
   3  -8  -1    9.91    4.11
   3   8   1   10.54    3.00
   3  -8  -1    2.21    3.63
  -3   8  -1    4.91    3.38
   3   8   2   95.22    5.27
  -3  -8   2   85.35    5.22
  -3   8  -2  102.35    6.33
  -3   8  -2   83.91    5.59
   3  -8  -2   82.19    6.43
  -3   8  -2   78.32    6.15
   3  -8  -2   84.75    5.99
   3   8   3  104.54    5.38
   3  -8  -3   79.90    6.32
  -3  -8   3   90.41    5.41
  -3   8  -3   81.73    6.15
  -3   8  -3   92.96    5.74
   3  -8  -3   82.77    5.91
  -3   8  -3   96.52    6.53
  -3   8  -4   58.77    5.29
  -3  -8   4   61.14    5.00
  -3  -8   4   51.57    5.37
   3  -8  -4   51.43    5.38
   3   8   4   63.90    4.18
   3  -8  -4   57.63    5.04
  -3   8  -4   51.71    5.20
  -3  -8   4   59.47    4.65
   3  -8  -5   61.58    5.72
  -3  -8   5   79.60    5.61
  -3   8  -5   64.54    5.78
  -3  -8   5   70.07    5.95
   3   8   5   71.49    4.31
   3  -8  -5   55.29    4.97
  -3   8  -5   63.23    5.55
  -3  -8   5   75.14    5.05
   3   8   6  153.66    6.77
  -3  -8   6  154.05    8.16
  -3  -8   6  162.15    8.95
  -3  -8   6  150.95    7.80
  -3   8  -6  140.68    8.42
   3  -8  -6  144.60    8.45
  -3  -8   7   10.63    3.96
  -3  -8   7    8.41    4.14
   3  -8  -7   12.69    4.27
   3   8   7   12.24    2.49
  -3  -8   7   16.37    3.75
   3  -8  -8  122.91    7.48
  -3  -8   8  119.18    7.08
  -3  -8   8  118.20    7.74
  -3  -8   8  115.25    7.26
   3   8   8  118.79    5.34
   3   8   9    9.66    1.96
   3  -8  -9   10.88    4.20
  -3  -8   9   13.44    3.95
  -3  -8   9    6.34    3.95
   3   8   9    6.75    4.22
  -3  -8   9    9.58    4.18
   3   8  10   26.78    4.98
  -3  -8  10   37.58    5.03
  -3  -8  10   33.08    4.90
   3  -8 -10   27.93    4.64
  -3  -8  10   39.80    4.54
  -3  -8  10   29.48    4.70
   3   8  10   30.02    1.85
  -3   8 -10   33.17    4.87
   3   8  11   14.69    4.70
  -3  -8  11   15.90    4.42
  -3  -8  11   13.12    4.48
  -3  -8  11   18.99    4.51
  -3  -8  11   15.16    4.08
  -3   8 -11   17.80    4.29
  -3  -8  12    2.36    4.23
  -3   8 -12    1.11    4.07
  -3  -8  12    3.91    3.68
  -3  -8  13   26.37    4.93
  -3   8 -13   26.76    4.85
  -3  -8  13   17.29    3.57
  -3  -8  13   20.15    4.19
  -3   8 -14   18.25    4.90
  -3  -8  14   10.96    4.06
  -3  -8  14    7.49    3.30
  -3   8 -15   -1.22    4.32
  -3  -8  15    5.06    3.30
  -3  -8  15    4.22    3.77
   3   8  15    0.47    5.38
  -3   8 -16    4.96    4.79
  -3  -8  16   -0.22    3.25
  -3  -8  16   -0.85    3.85
   3   8  16   -1.94    5.77
   3   8  17    1.02    6.22
  -3  -8  17    6.80    3.41
  -3   8 -17    5.05    4.85
   3   8  18    2.11    6.22
  -3  -8  18   -1.95    3.44
  -3   8 -18    3.88    5.12
   3   8  19    1.10    6.40
  -3  -8  19    1.71    3.43
  -3   8 -19    5.75    5.30
  -3   8 -20    4.08    5.36
  -3  -8  20   -0.68    3.65
   3   8  20   -2.85    6.83
  -3  -8  21   -1.10    3.64
   3   8  21    4.13    7.04
  -3   9  19    3.94    4.77
  -3   9  18    1.63    4.73
  -3   9  18    0.93    4.42
  -3   9  17    0.58    6.69
  -3   9  17   -0.96    4.45
   3  -9  17   -1.68    3.27
   3   9 -17    0.48    5.38
  -3   9  17    2.22    4.41
  -3   9  16    2.23    6.28
  -3   9  16    3.79    4.39
   3  -9  16    5.99    3.20
   3   9 -16    3.72    5.32
  -3   9  16    6.77    4.49
  -3   9  15    2.70    5.97
  -3   9  15    2.82    4.29
   3  -9  15    3.38    2.96
   3   9 -15    8.18    5.21
  -3   9  14    6.84    4.42
   3  -9  14    8.60    3.19
   3   9 -14    9.65    5.02
  -3  -9 -13   -0.81    6.29
   3   9 -13    1.70    4.57
  -3   9  13    2.45    4.09
   3  -9  13    2.11    3.15
  -3  -9 -12    7.84    6.21
   3   9 -12    0.83    4.64
   3  -9  12    4.77    3.14
  -3   9  12    5.78    4.17
   3  -9  12    4.45    1.87
   3   9 -11   24.47    5.12
  -3   9  11   12.13    4.33
   3  -9  11   16.75    3.45
   3   9 -10    9.35    4.55
  -3   9  10    5.48    4.01
  -3  -9 -10    1.39    5.10
   3  -9  10    5.09    3.10
  -3  -9  -9   31.30    4.77
  -3   9   9   40.48    4.97
  -3  -9  -9   39.72    5.55
   3  -9   9   40.03    4.16
   3   9  -9   39.56    5.40
  -3  -9  -8   16.70    4.23
   3  -9   8   14.38    4.86
  -3   9   8   15.50    4.22
  -3  -9  -8   17.13    4.67
   3  -9   8   14.32    3.55
   3   9  -8   17.82    4.59
  -3  -9  -7   26.28    4.65
   3   9  -7   27.67    4.58
  -3   9   7   26.42    4.56
   3  -9   7   26.30    5.00
  -3   9   7   27.34    5.10
  -3  -9  -7   25.77    4.73
   3  -9   7   27.60    4.24
   3  -9   6   65.13    5.88
  -3  -9  -6   76.43    6.24
  -3  -9  -6   58.39    5.75
   3   9  -6   67.03    5.81
   3  -9   6   81.96    6.54
  -3   9   6   62.58    5.59
  -3   9   6   71.90    6.20
   3  -9   5   15.97    5.10
  -3  -9  -5   14.08    4.24
   3   9  -5   17.47    4.06
   3  -9   5   15.91    4.63
  -3   9   5   25.52    4.36
  -3  -9  -5   15.69    4.46
  -3   9   5   29.77    4.77
   3  -9   4    1.36    5.12
  -3  -9  -4   -1.28    4.08
   3   9  -4    8.38    3.90
  -3  -9  -4    3.13    1.80
   3  -9   4    2.02    4.24
  -3   9   4    5.13    3.67
  -3   9   4    1.99    3.94
  -3  -9  -4    5.30    3.99
  -3  -9  -3   64.08    5.96
  -3  -9  -3   84.82    6.43
   3  -9   3   51.80    7.09
   3  -9   3   77.06    6.57
   3   9  -3   73.19    5.63
  -3  -9  -3   61.26    3.75
   3  -9   3   68.27    6.09
  -3   9   3   86.73    6.07
  -3   9   3   76.33    6.01
  -3  -9  -2   95.67    6.87
   3  -9   2  104.42    7.29
  -3   9   2  108.11    6.70
   3  -9   2   91.48    6.63
  -3  -9  -2   94.52    4.79
  -3   9   2  111.52    6.69
   3   9  -2  106.52    6.30
  -3   9   1    4.36    3.82
  -3  -9  -1    7.56    2.72
  -3  -9  -1    4.85    4.39
   3  -9   1   -2.93    4.51
   3  -9   1    5.04    4.05
  -3   9   1    4.90    3.70
   3   9  -1    7.53    3.44
  -3   9   0  166.36    8.94
   3   9   0  165.62    8.36
   3  -9   0  174.03    9.64
  -3  -9   0  176.87    9.66
  -3  -9   0  158.94    7.58
  -3   9   0  166.19    8.76
  -3   9   0  178.18    9.36
   3  -9   0  172.92    9.08
  -3   9  -1    8.65    3.95
  -3  -9   1    6.91    3.05
   3  -9  -1    2.12    4.21
  -3  -9   1    7.18    4.69
   3   9   1    3.64    3.12
   3  -9  -1    3.86    4.02
  -3   9  -1    5.51    3.59
  -3   9  -1    7.30    4.19
   3   9   2  103.53    6.02
  -3   9  -2  112.39    7.26
   3  -9  -2  101.24    7.33
  -3  -9   2  100.47    7.25
  -3   9  -2  107.43    6.56
  -3  -9   2   88.68    5.69
  -3   9  -2  104.46    6.92
   3  -9  -2   98.74    6.74
   3   9   3   62.14    4.76
   3  -9  -3   68.55    6.31
  -3   9  -3   76.32    6.16
  -3  -9   3   81.92    6.39
   3  -9  -3   64.46    5.47
  -3  -9   3   74.13    5.11
  -3   9  -3   74.14    6.00
  -3   9  -4    3.03    3.79
   3   9   4    2.22    2.75
   3  -9  -4   -2.37    4.27
  -3  -9   4    4.82    3.33
  -3  -9   4    6.99    4.17
  -3   9  -4    6.11    4.31
   3  -9  -4    6.27    3.66
   3  -9  -5   15.81    3.88
  -3  -9   5   19.23    3.93
  -3   9  -5   15.83    4.41
  -3   9  -5   25.74    4.65
   3  -9  -5   11.50    4.57
  -3  -9   5   27.98    4.75
   3   9   5   21.80    3.19
   3   9   6   79.13    4.70
  -3   9  -6   71.02    6.28
  -3  -9   6   83.53    6.74
  -3  -9   6   76.52    5.71
   3  -9  -6   76.66    6.52
   3   9   7   22.82    3.06
  -3  -9   7   21.61    4.62
  -3   9  -7   28.26    4.72
  -3  -9   7   31.92    4.64
   3   9   8   14.55    2.67
  -3  -9   8   12.59    4.32
  -3  -9   8   15.39    4.46
  -3  -9   8   17.95    4.07
  -3  -9   9   44.41    5.51
  -3  -9   9   34.41    5.24
  -3  -9   9   40.08    5.04
   3   9   9   39.69    3.04
  -3  -9  10    9.39    4.61
  -3  -9  10    0.98    4.02
   3   9  10    4.50    1.89
  -3  -9  11   11.82    4.22
  -3  -9  11   12.66    4.61
  -3  -9  11   14.03    4.50
  -3  -9  12   10.31    4.51
  -3  -9  12    5.20    4.16
  -3   9 -12    8.88    4.53
  -3  -9  13    2.71    3.42
  -3  -9  13    5.83    4.33
  -3  -9  13    5.08    4.13
  -3   9 -13    2.50    4.63
  -3  -9  14    1.45    3.48
  -3  -9  14   11.76    4.87
  -3  -9  14    7.84    4.35
  -3   9 -14    9.41    5.05
  -3  -9  15   -0.72    3.48
  -3  -9  15    1.27    4.77
  -3  -9  15    2.41    4.24
  -3   9 -15    0.87    4.89
  -3  -9  16    4.05    3.55
  -3  -9  16    0.43    4.70
  -3  -9  16    2.38    4.32
  -3   9 -16    5.75    4.97
  -3  -9  17    0.24    3.60
  -3  -9  17   -1.71    4.90
  -3   9 -17   -4.50    5.34
  -3  10  16   -2.53    4.70
   3  10 -15   -1.91    5.44
   3 -10  15    3.43    3.84
  -3  10  15    3.82    4.74
   3  10 -14   -1.39    5.28
   3 -10  14    3.31    3.73
  -3  10  14    3.51    4.61
   3  10 -13    4.08    5.14
  -3  10  13    1.58    4.42
   3 -10  13    1.22    3.55
  -3 -10 -12   21.08    7.24
   3  10 -12    9.68    5.13
   3 -10  12   14.23    3.86
  -3  10  12   16.96    4.98
   3 -10  12    8.84    2.39
   3  10 -11    5.14    4.71
   3 -10  11    6.64    3.78
  -3  10  11    8.45    4.51
   3  10 -10    5.83    4.80
   3 -10  10    1.94    3.72
  -3  10  10   -0.96    4.24
  -3 -10 -10   -6.39    6.60
  -3  10   9   23.15    4.84
   3 -10   9   24.06    4.74
  -3 -10  -9   12.09    5.48
   3  10  -9   24.25    5.11
  -3  10   8   33.57    5.08
   3 -10   8   46.78    5.60
  -3 -10  -8   43.39    5.98
   3  10  -8   37.14    5.52
  -3  10   7   43.57    5.33
   3 -10   7   35.88    5.69
  -3 -10  -7   42.76    5.81
   3  10  -7   37.76    5.29
  -3  10   6   79.61    6.39
  -3 -10  -6   78.64    6.71
   3  10  -6   72.78    6.21
  -3  10   5   46.21    5.39
  -3 -10  -5   59.48    6.05
   3  10  -5   58.58    5.70
   3  10  -4   11.46    4.19
   3 -10   4    2.32    5.17
  -3  10   4    1.31    4.12
  -3 -10  -4    8.24    4.64
   3 -10   4   -3.61    4.76
  -3 -10  -4    1.81    1.98
  -3 -10  -3  103.37    4.91
  -3  10   3  114.31    7.13
   3  10  -3  119.38    7.02
   3 -10   3  107.05    7.29
   3 -10   2   -0.61    5.31
  -3  10   2   13.03    4.31
  -3 -10  -2   15.78    2.80
   3 -10   2   12.82    4.69
   3  10  -2   15.80    4.10
  -3  10   2   14.96    4.58
  -3  10   2   11.21    4.36
  -3  10   1   90.00    6.57
  -3  10   1   85.92    6.57
  -3 -10  -1   76.48    4.81
   3 -10   1   82.71    6.68
  -3  10   1   88.24    6.81
   3  10  -1   84.27    6.01
   3  10   0    7.33    3.72
  -3 -10   0    5.27    3.12
  -3  10   0    5.49    4.17
  -3  10   0    6.13    4.46
  -3  10   0    5.95    3.92
   3 -10   0    9.81    4.37
   3  10   1   84.33    5.83
  -3  10  -1   86.05    6.55
  -3  10  -1   83.46    6.27
  -3 -10   1   75.62    6.60
  -3 -10   1   82.41    5.34
  -3  10  -1   90.18    6.84
   3 -10  -1   76.59    6.23
   3 -10  -2   14.15    4.37
   3  10   2   12.76    3.63
  -3 -10   2    9.52    3.43
  -3  10  -2   14.42    4.50
  -3 -10   2   14.55    4.55
  -3  10  -2   15.82    4.65
   3  10   3  110.95    6.39
  -3  10  -3  103.56    7.30
  -3 -10   3  121.11    8.04
  -3 -10   3   98.56    6.38
  -3  10  -3  128.20    8.00
   3 -10  -3  102.17    6.96
   3 -10  -4    4.88    3.82
  -3 -10   4    3.38    3.59
  -3  10  -4    3.30    4.21
   3  10   4    3.88    3.23
  -3  10  -4    0.39    4.43
  -3 -10   4    4.63    4.44
   3 -10  -5   50.18    5.19
  -3 -10   5   45.85    5.89
  -3  10  -5   48.54    5.88
  -3 -10   5   50.47    5.04
   3  10   5   54.60    4.48
  -3 -10   6   93.59    7.21
  -3  10  -6   77.16    6.85
  -3 -10   6   74.10    6.03
   3  10   6   86.58    5.22
  -3 -10   7   34.37    5.67
  -3  10  -7   46.33    5.82
   3  10   7   37.43    3.84
  -3 -10   7   37.35    4.98
   3  10   8   50.44    3.91
  -3  10  -8   47.75    5.91
  -3 -10   8   37.62    5.36
  -3 -10   8   33.63    5.64
  -3  10  -9   17.33    4.86
   3  10   9   15.06    2.91
  -3 -10   9   15.70    5.05
  -3 -10   9    8.68    4.70
   3  10  10   -1.33    2.34
  -3 -10  10   -3.06    4.81
  -3 -10  11    9.15    4.60
   3  10  11    5.10    1.76
  -3 -10  11    8.83    4.81
  -3 -10  12    1.78    5.02
  -3 -10  12   11.91    4.82
  -3 -10  13   -0.45    4.96
  -3 -10  13    3.57    4.52
  -3  10 -14    3.21    5.20
  -3 -10  14   -2.24    4.92
  -3 -10  14   -1.30    4.48
  -3 -10  15   -1.35    4.99
  -3 -10  15    1.93    4.58
  -3 -10  16   -3.16    5.25
  -3 -10  16    3.81    4.59
  -3 -10  17   -1.80    5.27
  -3 -10  17    0.31    4.57
  -3 -10  18   -2.72    5.31
  -3  11  13    1.57    4.68
   3 -11  13   10.60    4.54
   3  11 -12   -2.33    5.42
   3 -11  12    0.64    4.56
  -3  11  12    2.54    4.56
  -3  11  11   -1.61    4.52
   3 -11  11   22.39    5.78
  -3 -11 -11   13.80    8.57
   3  11 -11   -1.36    5.42
  -3  11  10   16.67    4.85
   3  11 -10   21.18    5.69
  -3  11   9    4.30    4.46
   3  11  -9    1.72    5.16
  -3 -11  -9    1.19    6.24
  -3  11   8    2.00    4.41
  -3 -11  -8    7.12    5.54
   3 -11   8    3.68    6.01
   3  11  -8    2.50    4.76
  -3  11   7    5.71    4.42
  -3 -11  -7    2.84    5.06
   3 -11   7   -3.18    6.44
   3  11  -7    4.03    4.82
  -3  11   6   40.18    5.58
  -3 -11  -6   54.74    6.44
   3 -11   6   33.31    7.09
   3  11  -6   37.81    5.47
   3 -11   5   12.80    6.46
  -3 -11  -5   33.84    5.85
  -3  11   5   24.12    5.09
   3  11  -5   16.17    4.77
  -3  11   5   20.78    5.51
  -3  11   4   51.37    5.75
   3  11  -4   42.02    5.60
  -3  11   4   48.39    5.80
  -3  11   3   67.75    6.18
  -3  11   3   70.19    6.76
   3  11  -3   68.38    6.00
  -3  11   2   39.59    5.64
   3  11  -2   32.85    4.99
  -3  11   2   30.16    5.74
  -3  11   1   33.22    5.34
   3  11  -1   41.47    5.10
  -3  11   1   45.45    5.97
  -3  11   0   16.14    5.13
  -3  11   0   16.10    4.90
  -3 -11   0   24.73    5.52
   3  11   0   18.76    4.35
   3 -11   0   15.79    4.94
  -3  11  -1   36.53    6.03
  -3  11  -1   36.44    5.39
   3  11   1   34.40    4.74
   3 -11  -1   31.80    5.34
  -3 -11   1   26.89    5.51
  -3 -11   2   21.12    4.13
   3  11   2   27.47    4.47
   3 -11  -2   20.53    4.84
  -3 -11   2   15.22    5.13
  -3 -11   3   60.13    5.46
   3  11   3   64.23    5.39
   3 -11  -3   52.44    5.77
  -3  11  -3   67.24    6.70
  -3 -11   3   60.25    6.65
  -3 -11   4   45.67    5.03
  -3 -11   4   48.26    6.05
   3  11   4   35.40    4.56
   3 -11  -4   32.93    5.07
  -3  11  -4   31.42    5.96
   3 -11  -5   14.01    4.35
  -3 -11   5   23.01    5.33
  -3  11  -5   23.12    5.46
  -3 -11   5   21.57    4.75
   3  11   5   20.74    3.94
  -3 -11   6   35.91    6.06
   3  11   6   38.38    4.28
  -3 -11   6   29.25    5.06
   3  11   7   -1.03    3.42
  -3  11  -7   -6.08    5.29
  -3 -11   7    1.61    4.57
  -3 -11   7   -1.37    4.76
  -3 -11   8    3.19    5.04
   3  11   8    7.12    3.34
  -3  11  -8    3.51    5.07
   3  11   9    5.71    3.00
  -3 -11   9    1.83    5.06
  -3  11  -9   -1.33    4.98
  -3 -11  10   13.78    5.23
  -3  11 -10   22.63    5.84
  -3 -11  11    3.16    4.86
  -3 -11  11    2.78    5.12
  -3 -11  12   -1.77    4.93
  -3 -11  12   -0.47    5.08
  -3 -11  13    6.63    4.97
  -3 -11  13    7.98    5.57
  -3 -11  14    5.17    5.17
  -3 -11  14    9.42    5.82
  -3 -11  15    5.11    5.24
  -3 -11  16    1.00    5.03
  -3  12  11   -3.17    5.31
   3 -12  11   -9.47    7.26
  -3  12  10   -2.42    5.24
   3 -12  10   -0.57    7.92
   3  12  -9   13.10    5.70
  -3  12   9    3.27    5.40
  -3  12   9   11.68    5.03
   3 -12   9   -4.86    8.41
   3  12  -8   -3.52    5.39
  -3  12   8    0.83    5.36
  -3  12   8    1.02    4.79
   3 -12   8   -1.93    7.67
   3  12  -7   11.09    5.33
  -3  12   7   12.67    5.69
  -3  12   7    7.97    4.87
   3 -12   7   -4.01    7.42
   3  12  -6    7.85    5.07
  -3  12   6    5.11    5.42
  -3  12   6   10.95    5.14
   3  12  -5   19.97    5.29
  -3  12   5   20.45    5.67
  -3  12   5   18.62    5.24
   3  12  -4   21.98    5.48
  -3  12   4   21.44    5.30
  -3  12   4   24.99    6.04
   3  12  -3    2.60    4.70
  -3  12   3    5.67    5.22
  -3  12   3   -0.37    4.91
  -3  12   2   28.18    5.73
   3  12  -2   24.69    5.09
  -3  12   2   34.19    6.23
  -3 -12  -2   21.62    5.86
  -3  12   1   45.81    6.31
   3  12  -1   54.64    6.00
  -3  12   1   61.21    7.17
   3  12   0   86.16    6.74
  -3  12   0   70.82    7.52
  -3 -12   0   83.92    8.09
   3  12   1   48.09    5.61
  -3  12  -1   60.66    7.06
  -3 -12   1   54.45    7.10
   3  12   2   32.04    4.96
  -3  12  -2   31.05    6.18
  -3 -12   2   22.13    5.90
   3  12   3    6.62    4.14
  -3  12  -3    8.14    5.34
  -3 -12   3    2.88    5.17
   3  12   4   23.25    4.51
  -3  12  -4    8.64    5.61
  -3 -12   4   23.54    5.82
   3  12   5   17.32    4.23
  -3  12  -5   16.96    5.76
  -3 -12   5   25.41    6.02
  -3  12  -6    5.54    5.56
  -3 -12   6   13.99    5.81
  -3 -12   7    3.37    5.39
  -3 -12  11    0.37    5.26
  -3 -12  12    9.01    5.43
  -3 -12  13    0.74    5.35
  -3 -12  14   -1.45    5.38
  -3  13   9   -2.96    5.66
   3 -13   9   -4.13    8.71
  -3  13   8    5.18    5.63
   3 -13   8  -10.55    9.25
  -3  13   7   12.71    5.88
  -3  13   6    2.22    5.82
   3  13  -6   12.10    5.51
  -3  13   5   30.51    6.63
   3  13  -5   30.13    6.07
  -3  13   4   22.66    6.04
   3  13  -4   17.00    5.38
  -3  13   3    3.21    5.60
   3  13  -3    3.52    4.95
  -3  13   2   23.16    6.36
   3  13  -2   16.20    5.25
   3  13  -1   -6.16    4.85
   3  13   0    4.88    4.65
   3  13   1   -1.00    4.64
  -4   0   0   72.72    3.95
  -4   0   0   76.98    3.81
  -4   0   0   69.16    4.00
  -4   0   0   78.89    3.97
  -4   0  -1  685.71   23.65
  -4   0   1  712.27   23.84
   4   0  -1  644.85   23.64
  -4   0   1  679.92   23.96
  -4   0  -1  699.21   23.98
   4   0   1  692.80   23.79
  -4   0  -1  695.01   23.83
  -4   0   1  673.97   23.90
  -4   0   1  719.11   23.96
  -4   0  -1  696.21   23.81
  -4   0   1  647.07   22.82
  -4   0   2   18.74    1.29
  -4   0   2   21.26    2.38
  -4   0  -2   17.02    2.18
   4   0  -2   16.84    2.35
  -4   0   2   18.45    2.42
  -4   0  -2   15.96    1.95
  -4   0   2   13.85    2.18
  -4   0  -2   16.24    2.29
   4   0   2   15.83    2.26
   4   0  -2   14.59    2.18
   4   0   2   15.27    1.99
  -4   0  -2   21.20    2.38
  -4   0   3  441.98   15.66
   4   0  -3  450.09   16.40
   4   0   3  455.65   16.20
   4   0  -3  444.48   16.43
  -4   0  -3  450.99   16.30
  -4   0  -3  444.60   16.04
   4   0   3  458.34   16.36
  -4   0  -3  463.56   16.51
  -4   0  -3  470.71   16.32
  -4   0   4  159.27    6.33
   4   0   4  169.61    5.88
   4   0   4  176.83    6.80
  -4   0  -4  167.21    6.79
   4   0  -4  165.48    7.04
   4   0  -4  155.89    6.98
  -4   0   4  160.26    7.11
   4   0   4  173.21    6.98
  -4   0  -4  154.56    6.96
  -4   0  -4  169.54    6.80
   4   0   5  206.16    7.44
  -4   0   5  213.63    7.93
   4   0  -5  199.14    8.44
   4   0   5  214.00    8.13
  -4   0  -5  210.73    8.15
  -4   0   5  204.68    8.62
   4   0  -5  205.20    8.47
  -4   0  -5  199.03    7.65
  -4   0  -5  208.64    8.17
   4   0   5  211.04    8.40
  -4   0  -5  231.01    8.58
   4   0   6    9.38    2.19
  -4   0  -6    9.42    2.12
  -4   0   6    5.90    1.73
   4   0   6   10.04    1.33
   4   0  -6    8.67    2.33
  -4   0  -6    7.36    1.84
  -4   0   6    6.71    2.31
  -4   0  -6    8.62    1.27
   4   0  -6    8.70    2.35
   4   0  -6    6.61    2.17
  -4   0  -6    8.31    1.97
   4   0   6    5.13    1.75
  -4   0  -7  213.45    8.43
  -4   0   7  202.62    8.12
   4   0   7  210.66    7.69
   4   0  -7  194.77    8.42
  -4   0  -7  206.17    8.01
   4   0   7  219.01    8.04
  -4   0  -7  213.97    7.47
   4   0  -7  191.60    8.49
   4   0  -7  191.75    8.37
  -4   0   7  204.24    8.72
   4   0   7  203.84    8.44
  -4   0  -7  203.29    8.00
   4   0   8    9.55    1.60
  -4   0   8    6.31    1.94
   4   0  -8    6.23    2.19
  -4   0  -8    8.99    1.78
  -4   0  -8    5.92    1.52
  -4   0  -8    8.06    1.74
   4   0  -8    4.91    2.03
   4   0  -8    6.21    2.33
  -4   0  -8    9.35    2.15
   4   0   8    7.96    2.24
  -4   0  -9  303.79   11.23
   4   0   9  287.12   10.63
  -4   0   9  278.79   11.03
  -4   0  -9  289.27   10.58
   4   0  -9  268.24   11.14
   4   0  -9  277.70   11.15
  -4   0  -9  293.81   10.60
  -4   0  -9  288.63   10.76
   4   0   9  304.46   11.30
   4   0  -9  267.15   11.31
  -4   0 -10   -1.64    2.06
   4   0  10    2.11    1.70
  -4   0  10    1.48    2.09
  -4   0 -10    1.96    1.51
   4   0 -10   -0.32    2.17
  -4   0 -10    0.48    1.69
   4   0 -10   -0.66    2.08
   4   0  10   -2.00    2.35
   4   0 -10    2.26    2.20
   4   0  11  235.29    9.30
  -4   0  11  227.62    9.70
   4   0 -11  238.17    9.63
  -4   0 -11  241.89    8.84
   4   0 -11  242.22    9.62
  -4   0 -11  224.55    9.16
   4   0  11  251.55    9.89
   4   0 -11  229.41    9.96
   4   0  12    4.10    1.47
   4   0  12    1.51    2.65
  -4   0  12    8.55    2.65
   4   0  12    7.12    2.17
  -4   0 -12    1.73    2.02
   4   0 -12    7.98    2.42
   4   0 -12   10.52    3.08
   4   0 -12    6.22    2.36
   4   0  13   30.86    3.51
  -4   0  13   34.19    3.60
   4   0  13   32.71    3.11
   4   0 -13   34.27    3.85
   4   0  13   28.33    2.34
   4   0 -13   29.01    3.13
  -4   0  13   33.91    3.84
  -4   0 -13   32.19    2.88
   4   0 -13   29.20    3.17
  -4   0  14   19.60    3.29
   4   0  14   23.46    2.94
  -4   0 -14   22.81    2.73
  -4   0  14   21.11    3.59
   4   0 -14   16.11    2.78
   4   0  14   22.52    2.18
   4   0 -14   15.46    3.36
   4   0  14   29.14    3.62
  -4   0  15   13.50    3.26
   4   0  15   14.84    2.76
  -4   0 -15   16.75    2.54
  -4   0  15    6.77    3.28
   4   0 -15    7.67    2.57
   4   0  15   13.34    2.05
   4   0 -15   14.49    3.49
   4   0  15   11.37    3.35
  -4   0  16   20.80    3.70
   4   0  16   17.41    3.08
  -4   0 -16   17.85    2.77
  -4   0  16   17.14    3.81
   4   0 -16   15.86    2.90
   4   0  16   18.17    2.27
   4   0 -16   20.78    3.92
   4   0  16   20.74    3.80
  -4   0  17   11.46    3.66
   4   0  17   11.92    3.06
  -4   0 -17    9.79    2.86
  -4   0  17    6.72    3.75
   4   0 -17    7.63    2.72
   4   0  17   10.38    2.19
   4   0 -17    8.32    3.78
   4   0  17   12.55    3.66
   4   0  18    0.79    3.45
  -4   0  18    1.73    3.52
   4   0  18    4.85    3.09
   4   0 -18    6.26    2.66
   4   0  18    4.19    2.22
   4   0 -18    0.28    3.75
  -4   0 -18    4.59    2.75
  -4   0  18    7.28    3.77
  -4   0  19   -2.81    3.94
  -4   0  19    7.63    4.01
   4   0  19    3.68    3.28
  -4   0 -19    6.55    2.88
   4   0 -19    1.25    2.57
   4   0  19    3.77    2.26
   4   0 -19    5.81    4.10
   4   0  19    5.53    3.61
  -4   0  20   -0.32    3.97
  -4   0  20    0.32    3.67
   4   0  20    1.30    3.33
  -4   0 -20   -1.66    2.93
   4   0 -20   -1.60    2.54
   4   0  20    2.00    2.44
   4   0 -20   -3.29    3.93
   4   0  20    1.45    3.92
  -4   0  21   -0.98    3.99
  -4   0  21   -2.37    4.09
   4   0  21    6.59    3.68
  -4   0 -21    2.61    3.12
   4   0 -21    3.17    2.71
   4   0  21    1.82    2.57
   4   0 -21    4.93    4.36
   4   0  21    5.78    4.07
  -4   0 -22    0.67    3.13
   4   0  22    2.31    3.69
  -4   0  22    1.42    4.36
   4   0 -22    0.17    2.66
   4   0  22   -0.16    2.59
   4   0  22    5.42    4.56
  -4   0 -23    6.23    3.30
   4   0  23    2.13    3.83
  -4   0  23   14.85    4.89
   4   0 -23    5.47    2.86
   4   0  23    1.33    2.83
   4   0  23    7.00    4.70
   4   0  24   -4.53    4.78
   4   0  24    1.92    3.00
  -4   0 -24   -1.41    3.38
  -4   0  24    0.39    4.81
   4   0  24    0.64    4.15
  -4   0 -25    4.28    3.55
  -4   0  25    4.86    5.07
   4   0  25   -0.33    4.29
   4   0  26    0.35    4.70
   4   0  27    0.36    4.79
   4  -1  27    1.44    4.99
   4  -1  26    0.69    4.66
  -4   1  25   -2.93    5.08
   4  -1  25   -2.98    4.35
  -4  -1 -24    1.29    2.84
  -4   1  24    0.80    4.60
   4  -1  24   -0.32    4.15
  -4   1  23    1.53    4.56
  -4  -1 -23    3.02    2.78
   4  -1  23   -4.22    4.02
   4  -1  23    1.17    2.30
   4  -1  23   -2.18    4.90
  -4   1  22   -0.73    4.22
  -4  -1 -22   -0.34    2.53
   4  -1  22    4.30    3.66
   4  -1  22    4.05    2.31
   4   1 -22    1.21    4.14
   4  -1  22    0.35    4.58
   4  -1  21    5.02    4.42
  -4   1  21   -0.70    4.04
  -4  -1 -21   -0.17    2.52
   4   1 -21    2.99    4.31
   4  -1  21    4.06    3.46
   4  -1  21    2.77    2.18
   4   1 -21    4.42    4.06
  -4   1  21    2.59    4.04
   4  -1  20    3.84    4.13
   4  -1  20   -3.07    3.30
  -4   1  20    0.99    3.80
   4   1 -20    1.09    4.10
  -4  -1 -20    1.30    2.48
   4  -1  20    1.92    2.04
  -4   1  20    0.63    3.87
   4   1 -20   -0.57    3.87
   4  -1  19    4.34    3.06
  -4   1  19    1.89    3.85
   4   1 -19   -2.44    3.75
  -4  -1 -19   -0.63    2.44
  -4   1  19    4.87    3.72
   4   1 -19    5.14    2.69
   4  -1  19    4.34    1.93
   4  -1  19   -0.31    3.91
   4   1 -19    1.67    3.58
   4  -1  18    9.97    3.14
  -4   1  18    8.35    3.86
  -4   1  18    0.89    3.66
   4   1 -18    4.72    3.81
  -4  -1 -18    3.14    2.32
   4   1 -18    5.70    2.75
   4  -1  18    5.93    1.87
   4   1 -18    8.55    3.74
   4  -1  18    5.55    3.78
   4  -1  17   10.62    3.88
   4  -1  17   12.56    3.04
  -4   1  17   20.32    3.97
  -4  -1 -17   13.34    2.46
   4   1 -17   10.70    3.95
  -4   1  17   17.25    3.76
   4   1 -17   15.30    2.84
   4  -1  17   10.13    1.85
  -4  -1 -17   10.25    1.57
   4   1 -17   13.13    3.86
   4  -1  16    5.36    3.54
   4  -1  16    6.98    2.79
  -4   1  16    5.86    3.47
   4   1 -16    4.05    3.68
  -4   1  16   12.04    3.69
  -4  -1 -16    5.68    2.21
   4   1 -16    5.50    2.51
  -4  -1 -16    6.49    1.61
   4  -1  16    5.70    1.55
  -4  -1 -16    7.91    1.55
   4   1 -16    6.68    3.41
  -4  -1 -15    7.39    1.62
   4  -1  15   11.05    3.65
   4  -1  15    7.05    2.64
  -4   1  15    3.51    2.95
  -4   1  15    4.58    3.20
   4   1 -15   10.76    3.60
   4   1 -15    6.15    2.44
  -4  -1 -15    7.61    1.69
   4  -1  15    3.06    1.37
  -4  -1 -15    3.24    1.97
   4   1 -15    6.15    3.12
   4   1 -14   35.90    3.24
  -4  -1 -14   36.68    2.40
   4  -1  14   33.00    4.08
   4  -1  14   26.77    3.06
  -4   1  14   42.62    4.02
  -4   1  14   37.81    4.05
   4   1 -14   31.19    4.06
  -4  -1 -14   35.04    2.36
   4  -1  14   21.57    1.77
   4   1 -14   33.61    3.86
  -4  -1 -14   31.97    2.59
   4  -1  13   23.09    2.76
  -4   1  13   16.71    3.19
   4   1 -13   21.61    2.78
  -4  -1 -13   19.19    2.06
  -4  -1 -13   26.63    2.21
  -4   1  13   19.51    3.46
   4   1 -13   20.76    3.54
   4  -1  13   17.74    3.36
   4   1 -13   23.29    3.40
  -4  -1 -13   19.16    2.22
   4  -1  12   30.93    3.56
   4  -1  12   22.04    2.65
  -4   1  12   27.43    3.36
   4   1 -12   27.46    3.45
  -4  -1 -12   29.63    2.36
  -4   1  12   30.29    3.64
   4   1 -12   31.18    3.72
  -4  -1 -12   30.60    2.38
   4   1 -12   32.62    3.10
  -4  -1 -12   25.22    2.28
  -4  -1 -11   14.18    1.81
  -4  -1 -11   16.43    2.01
  -4   1  11   16.10    2.76
   4  -1  11   16.14    3.13
  -4   1  11   14.45    2.94
   4   1 -11   21.45    3.25
   4   1 -11   15.55    2.88
  -4  -1 -11   17.30    2.04
   4   1 -11   19.77    2.61
  -4   1  10   64.66    4.24
   4  -1  10   76.19    3.46
   4   1 -10   66.58    4.14
  -4  -1 -10   73.91    3.66
  -4  -1 -10   65.94    3.38
  -4  -1 -10   79.01    3.75
   4   1 -10   69.71    4.77
   4   1 -10   62.26    4.35
   4  -1  10   77.07    4.65
   4  -1   9  134.42    6.44
  -4   1   9  130.76    6.11
   4   1  -9  123.34    6.09
  -4  -1  -9  131.84    5.63
   4  -1   9  141.66    5.48
  -4  -1  -9  136.13    5.69
  -4  -1  -9  136.62    5.84
   4   1  -9  126.16    6.57
  -4  -1  -9  135.83    5.36
   4   1  -9  122.99    6.22
   4  -1   8  404.80   15.01
  -4  -1  -8  395.84   14.30
   4   1  -8  390.65   14.77
   4  -1   8  398.17   14.12
  -4  -1  -8  420.70   14.16
  -4   1   8  391.10   14.65
  -4  -1  -8  413.49   14.44
  -4  -1  -8  379.82   13.94
   4   1  -8  355.08   14.77
  -4  -1  -7  119.11    5.43
  -4   1   7  136.59    5.69
   4   1  -7  125.29    5.98
  -4  -1  -7  125.68    5.23
  -4  -1  -7  119.92    5.39
   4   1  -7  128.48    5.87
   4  -1   7  124.61    5.24
   4  -1   7  123.93    6.05
  -4  -1  -6  953.23   32.32
  -4   1   6  941.05   32.33
   4  -1   6  917.32   32.12
   4  -1   6  957.02   32.82
  -4  -1  -6  943.89   32.12
   4   1  -6  897.87   32.66
   4   1  -6  910.04   32.62
   4  -1   6  938.80   32.15
  -4  -1  -6  959.64   32.31
  -4   1   5  412.06   14.70
   4  -1   5  414.12   15.26
  -4  -1  -5  426.18   14.85
   4  -1   5  405.58   14.69
  -4  -1  -5  407.43   14.67
   4   1  -5  402.63   15.14
   4   1  -5  415.29   15.17
   4  -1   5  405.01   14.70
  -4  -1  -5  398.78   14.82
   4  -1   4  251.72    9.66
  -4  -1  -4  257.52    9.82
   4   1  -4  250.80   10.01
  -4   1   4  245.38   10.28
   4  -1   4  255.43    9.67
   4  -1   4  258.84   10.17
  -4  -1  -4  259.63    9.76
  -4   1   4  263.57    9.52
  -4  -1  -3   47.88    1.93
  -4   1   3   43.01    2.57
  -4  -1  -3   51.05    3.11
   4  -1   3   49.74    3.49
  -4   1   3   48.00    3.56
   4  -1   3   46.29    2.97
  -4  -1  -3   47.42    3.01
  -4  -1  -3   47.41    3.11
   4  -1   3   45.96    3.01
   4   1  -3   44.72    3.20
  -4  -1  -2   81.00    4.11
   4  -1   2   69.88    4.24
  -4  -1  -2   75.26    3.94
  -4   1   2   81.22    4.46
   4  -1   2   87.15    4.04
  -4   1   2   79.07    3.47
   4  -1   2   72.15    3.17
   4  -1   2   85.99    4.09
   4   1  -2   87.71    4.31
  -4  -1  -2   82.54    4.13
   4  -1   1  102.20    4.48
  -4   1   1   99.05    5.06
  -4  -1  -1  101.49    4.71
   4  -1   1  100.27    3.79
  -4   1   1   96.33    4.10
  -4  -1  -1  100.60    4.73
  -4  -1  -1  104.35    4.78
  -4  -1   0   58.76    3.43
  -4  -1   0   57.77    3.14
  -4  -1   0   57.13    3.40
  -4  -1   0   57.54    3.39
  -4  -1   0   61.38    3.44
   4  -1   0   53.74    3.10
  -4   1   0   52.84    3.67
   4  -1   0   59.41    2.43
  -4  -1   1   90.53    4.36
  -4  -1   1   93.83    4.63
   4  -1  -1   90.10    4.33
  -4  -1   1   90.64    4.54
  -4  -1   1   93.00    4.61
  -4   1  -1   95.90    4.98
   4  -1  -1   96.44    3.68
  -4  -1   2   54.45    3.52
   4  -1  -2   51.32    3.49
  -4  -1   2   51.91    3.32
   4  -1  -2   59.75    3.36
  -4  -1   2   62.32    3.60
  -4  -1   2   59.73    3.60
   4  -1  -2   56.22    3.58
  -4   1  -2   63.42    3.96
   4  -1  -2   60.24    2.67
   4   1   3   40.54    2.87
   4  -1  -3   36.86    3.10
  -4  -1   3   34.53    2.83
   4   1   3   39.09    2.66
  -4   1  -3   44.64    2.51
  -4  -1   3   36.58    2.98
  -4   1  -3   40.72    3.34
   4  -1  -3   35.93    2.93
   4  -1  -3   41.04    2.24
   4  -1  -4  246.49    8.95
   4   1   4  235.90    8.58
   4  -1  -4  247.97    9.74
  -4   1  -4  243.96    9.79
  -4  -1   4  248.76    9.76
  -4   1  -4  248.39    8.94
   4   1   4  245.21    9.19
   4  -1  -4  239.49    9.66
  -4  -1   4  232.51    9.55
   4  -1  -5  394.39   13.95
   4   1   5  376.17   13.56
   4  -1  -5  384.50   14.58
  -4   1  -5  396.87   14.71
  -4  -1   5  390.81   14.65
  -4   1  -5  392.47   13.71
   4   1   5  404.88   14.12
   4  -1  -5  388.50   14.53
  -4  -1   5  381.82   14.55
   4  -1  -6  952.48   32.97
   4   1   6  995.38   32.65
  -4  -1   6  936.20   33.60
   4  -1  -6  934.00   33.55
  -4  -1   6  977.35   33.46
   4   1   6  991.47   33.09
  -4   1  -6  929.94   32.56
  -4   1  -6  985.65   33.65
   4  -1  -6  934.90   33.46
  -4  -1   6  948.64   33.42
   4   1   7  130.14    5.36
  -4  -1   7  130.74    6.39
   4  -1  -7  136.45    6.28
  -4  -1   7  124.15    6.08
   4   1   7  129.39    5.69
  -4   1  -7  130.49    5.11
  -4   1  -7  133.49    6.28
  -4  -1   7  140.62    6.20
   4  -1  -7  133.36    6.21
  -4  -1   8  389.18   15.17
   4  -1  -8  380.29   14.94
  -4  -1   8  405.83   14.89
  -4   1  -8  400.45   15.04
   4   1   8  396.34   14.49
  -4  -1   8  402.96   14.88
   4  -1  -8  388.49   14.87
   4   1   8  403.11   14.27
  -4  -1   9  126.35    6.09
   4   1   9  139.45    5.86
  -4  -1   9  127.39    6.71
   4  -1  -9  134.39    6.46
  -4   1  -9  150.56    6.65
   4   1   9  139.13    6.06
  -4   1  -9  148.75    6.29
   4  -1  -9  136.86    6.39
  -4  -1   9  127.26    6.28
  -4  -1  10   74.36    4.53
   4  -1 -10   73.51    4.42
   4  -1 -10   80.54    4.56
  -4  -1  10   70.23    4.23
   4   1  10   77.36    4.03
   4   1  10   68.36    4.06
  -4   1 -10   82.02    4.67
  -4   1 -10   66.91    4.07
  -4  -1  11   12.92    2.52
   4   1  11   17.49    2.44
  -4   1 -11   16.18    2.49
   4   1  11   12.94    2.05
   4   1  11   15.95    2.63
   4  -1 -11   13.43    2.77
  -4  -1  11   15.98    3.01
   4  -1 -11   16.06    2.80
  -4   1 -12   32.41    3.03
   4  -1 -12   27.74    3.24
   4   1  12   30.61    3.12
   4   1  12   31.81    2.65
   4   1  12   33.71    2.99
  -4  -1  12   36.00    3.37
   4  -1 -12   35.45    3.46
   4  -1 -13   17.79    2.89
   4   1  13   18.41    2.86
  -4  -1  13   20.86    3.11
   4   1  13   20.61    2.86
   4   1  13   17.42    2.35
   4  -1 -13   16.86    2.89
  -4   1 -13   21.83    2.85
  -4  -1  14   32.39    3.72
   4   1  14   31.98    3.36
  -4   1 -14   25.51    3.23
  -4  -1  14   32.75    4.19
   4   1  14   31.11    3.41
   4  -1 -14   35.82    3.46
   4  -1 -14   34.55    3.42
   4   1  14   31.00    2.82
   4   1  15    9.24    2.26
   4   1  15    9.21    2.74
   4   1  15    8.87    2.99
   4  -1 -15   10.14    2.83
  -4  -1  15    3.79    2.85
   4  -1 -15    8.81    2.81
  -4  -1  15    0.56    3.28
  -4   1 -15    8.22    2.68
   4   1  16    6.13    2.33
   4   1  16    7.07    2.86
   4   1  16    6.09    3.03
   4  -1 -16    2.72    2.65
  -4  -1  16    6.55    3.14
   4  -1 -16    3.82    2.70
  -4  -1  16    5.54    3.67
  -4   1 -16    4.81    2.70
   4   1  17   12.62    2.69
   4   1  17   12.33    3.29
   4   1  17   11.49    3.36
   4  -1 -17   15.01    3.01
  -4  -1  17    9.89    3.51
   4  -1 -17   12.75    3.00
  -4   1 -17    9.68    2.98
  -4  -1  17    9.35    3.94
   4   1  18    6.14    2.59
   4   1  18    5.83    3.17
   4   1  18    5.35    3.48
   4  -1 -18    8.46    2.80
  -4  -1  18    5.09    3.59
   4  -1 -18    4.72    2.75
  -4  -1  18    0.93    3.84
  -4   1 -18    6.71    3.02
   4   1  19    0.68    2.66
   4   1  19    4.89    3.35
   4   1  19    0.98    3.48
   4  -1 -19   -1.07    2.76
   4  -1 -19   -0.19    2.56
  -4   1 -19    2.36    3.06
  -4  -1  19   -1.28    3.88
  -4  -1  19    4.18    3.97
   4   1  20    1.03    3.72
   4   1  20   -1.63    3.37
  -4  -1  20    3.47    3.93
   4  -1 -20   -0.74    2.66
   4   1  20   -0.72    2.70
  -4  -1  20    3.60    4.15
  -4   1 -20    3.94    3.19
  -4  -1  21    1.33    3.96
  -4   1 -21    3.81    3.45
   4   1  21    1.15    3.68
   4  -1 -21    0.37    2.71
   4   1  21    3.26    3.85
   4   1  21    3.73    2.95
  -4  -1  22    5.25    4.33
  -4   1 -22    2.36    3.39
   4   1  22    3.02    3.86
   4  -1 -22   -0.91    2.73
   4   1  22    1.43    3.90
   4   1  22    4.29    3.07
  -4  -1  23    2.57    4.46
  -4   1 -23    1.09    3.63
   4   1  23    2.22    3.96
   4  -1 -23   -0.18    2.79
   4   1  23    4.78    4.26
   4   1  23    2.23    3.08
  -4   1 -24    6.47    3.91
   4   1  24    4.33    4.32
  -4  -1  24   -4.60    4.77
   4  -1 -24   -1.58    2.78
   4   1  24    7.53    4.56
   4   1  24    0.21    3.22
   4   1  25   -3.62    4.78
  -4  -1  25    2.80    5.11
   4   1  25    9.05    4.59
  -4   1 -25   -1.43    3.83
   4   1  26   -1.72    5.06
  -4   1 -26    1.17    4.18
   4   1  26    4.00    4.83
   4   1  27    6.81    5.22
   4  -2  27    1.45    4.95
   4  -2  26   -0.70    4.71
   4   2 -26    1.34    5.28
   4  -2  25   -0.33    4.41
   4   2 -25    0.44    4.98
  -4   2  25    4.41    5.36
   4  -2  24    3.18    4.27
   4   2 -24   -0.85    4.81
  -4   2  24    5.50    4.98
   4   2 -23    4.57    4.64
  -4   2  23    6.89    4.97
   4  -2  23    3.34    4.02
   4  -2  23    1.39    1.99
   4   2 -22    1.22    4.61
  -4   2  22    0.39    4.50
   4  -2  22   -0.33    1.93
   4   2 -22    0.30    4.12
   4  -2  22   -0.29    3.63
   4  -2  21    4.69    3.62
  -4   2  21    7.79    4.53
   4   2 -21   -3.54    4.30
  -4  -2 -21    2.30    2.10
  -4   2  21    1.90    3.87
   4  -2  21    0.52    1.77
   4   2 -21    5.76    4.09
   4  -2  21    2.54    4.61
   4  -2  20    1.04    4.39
   4  -2  20    3.67    3.26
  -4   2  20    3.18    4.00
   4   2 -20    1.52    4.35
  -4  -2 -20    0.11    1.96
  -4   2  20    0.31    4.00
  -4  -2 -20    0.63    1.44
   4  -2  20    0.47    1.60
   4   2 -20    1.40    3.59
  -4  -2 -20   -0.11    1.47
   4  -2  19   -4.01    4.24
   4  -2  19    3.47    3.36
  -4   2  19    2.02    3.92
  -4   2  19    0.61    3.74
   4   2 -19   -0.73    4.00
  -4  -2 -19    2.75    1.91
  -4  -2 -19    1.98    1.65
   4  -2  19    2.87    1.47
   4   2 -19    0.54    3.68
  -4  -2 -19    1.12    1.67
   4  -2  18    4.49    4.12
   4  -2  18    4.22    3.05
   4   2 -18    0.71    3.89
  -4   2  18   -1.79    3.58
  -4  -2 -18    3.22    1.74
  -4  -2 -18    2.70    1.81
   4  -2  18    2.45    1.22
  -4  -2 -18    4.97    1.89
   4   2 -18    5.52    3.58
   4  -2  17    4.42    2.91
  -4  -2 -17    2.52    1.63
  -4   2  17   -4.33    3.72
   4   2 -17    4.42    3.77
   4  -2  17    0.62    3.85
   4  -2  17    1.30    0.85
  -4  -2 -17    2.14    1.90
   4   2 -17   -0.25    3.38
   4  -2  16   30.14    4.44
  -4   2  16   33.93    4.47
  -4  -2 -16   28.31    2.17
   4   2 -16   33.96    4.65
  -4   2  16   28.87    4.22
  -4  -2 -16   30.59    2.63
   4   2 -16   26.60    3.85
  -4   2  15   17.97    3.62
  -4   2  15   19.41    3.81
  -4  -2 -15   15.56    1.78
   4   2 -15   19.75    3.94
  -4  -2 -15   17.44    2.34
   4   2 -15   16.63    3.52
   4  -2  15   10.54    3.87
  -4   2  14    6.41    3.28
  -4  -2 -14    7.74    1.47
   4   2 -14    9.61    3.45
  -4   2  14    7.23    3.25
  -4  -2 -14    9.11    2.14
   4   2 -14    8.33    3.08
   4  -2  14    6.86    3.63
  -4   2  13    6.27    2.98
  -4   2  13    1.73    2.92
   4   2 -13    8.60    3.27
  -4  -2 -13    2.61    1.26
  -4  -2 -13    2.84    2.00
   4   2 -13    0.65    2.82
   4  -2  13    2.06    3.31
  -4   2  12    4.31    2.74
  -4  -2 -12    2.53    2.00
   4  -2  12    4.31    1.45
  -4  -2 -12    1.90    1.17
  -4   2  12    3.59    2.87
   4   2 -12    4.37    2.95
   4  -2  12    4.38    3.12
   4   2 -12    2.68    2.76
   4   2 -11  215.69    8.52
  -4   2  11  225.20    8.92
   4   2 -11  219.10    9.16
  -4   2  11  205.34    8.53
  -4  -2 -11  192.53    6.72
   4  -2  11  192.56    7.05
  -4  -2 -11  202.23    7.71
   4  -2  11  204.18    8.82
  -4  -2 -10   24.05    1.46
   4  -2  10   23.17    3.38
  -4  -2 -10   24.29    2.46
   4  -2  10   24.45    2.01
  -4   2  10   21.76    2.96
  -4   2  10   18.95    3.07
   4  -2  10   23.52    1.99
   4   2 -10   17.36    2.89
  -4  -2 -10   20.02    2.74
   4   2 -10   27.91    2.97
  -4  -2 -10   24.86    2.51
   4  -2   9  332.36   12.80
   4  -2   9  314.15   11.45
  -4   2   9  313.23   12.37
  -4  -2  -9  308.31   11.64
   4  -2   9  312.04   11.43
   4   2  -9  327.76   12.30
  -4  -2  -9  312.96   11.85
  -4  -2  -9  330.79   11.91
  -4   2   9  336.91   12.76
   4   2  -9  311.93   12.36
  -4  -2  -9  305.83   10.91
   4  -2   8    9.32    2.69
  -4   2   8   12.64    2.51
  -4  -2  -8    6.77    1.02
  -4  -2  -8    9.20    1.89
  -4  -2  -8    5.93    1.97
   4  -2   8   11.04    1.73
   4   2  -8    8.65    2.35
  -4  -2  -8    9.12    1.78
  -4  -2  -8    7.60    1.56
   4  -2   8    8.54    1.63
  -4  -2  -7    8.46    1.57
  -4   2   7    9.33    2.23
   4  -2   7    5.84    2.45
  -4  -2  -7    5.89    1.52
  -4  -2  -7    7.13    1.81
   4  -2   7    5.98    1.67
  -4  -2  -7    7.79    1.94
   4   2  -7    8.85    2.20
   4  -2   7    4.43    1.58
   4  -2   6  184.65    8.05
  -4  -2  -6  194.26    6.91
  -4   2   6  189.29    7.60
  -4  -2  -6  160.14    6.50
  -4  -2  -6  183.39    6.95
   4  -2   6  186.83    7.24
  -4  -2  -6  184.98    7.45
   4   2  -6  179.47    7.72
   4  -2   6  180.99    7.17
  -4  -2  -6  190.58    7.48
  -4  -2  -5  423.48   14.05
  -4  -2  -5  378.07   13.88
   4   2  -5  404.62   15.14
  -4   2   5  409.68   14.74
  -4  -2  -5  399.21   14.68
   4  -2   5  404.77   14.50
  -4  -2  -5  411.77   14.76
   4  -2   5  367.10   15.09
  -4  -2  -5  404.10   14.21
  -4  -2  -4  288.02   10.08
  -4   2   4  291.41   10.76
   4   2  -4  281.27   11.15
  -4  -2  -4  263.14   10.09
  -4  -2  -4  287.26   10.87
   4  -2   4  289.72   10.72
  -4  -2  -4  310.00   10.99
  -4  -2  -4  279.19   10.40
  -4   2   3 1170.38   40.49
  -4  -2  -3 1220.69   40.33
   4   2  -3 1178.78   40.83
  -4  -2  -3 1126.06   40.07
  -4  -2  -3 1219.56   39.93
   4  -2   3 1141.08   40.10
   4  -2   3 1246.84   40.65
  -4  -2  -3 1180.81   40.67
  -4  -2  -2   61.45    2.92
  -4   2   2   67.92    3.56
   4  -2   2   65.67    3.25
  -4  -2  -2   65.91    3.34
  -4   2   2   63.39    4.27
   4   2  -2   67.02    3.72
   4  -2   2   73.84    3.89
  -4  -2  -2   71.93    3.82
  -4  -2  -2   59.38    3.13
   4  -2   1  267.09    9.76
  -4  -2  -1  272.44    9.58
  -4   2   1  281.34   10.87
  -4  -2  -1  258.71    9.90
   4  -2   1  254.90    9.82
  -4  -2  -1  267.29   10.22
  -4  -2  -1  264.13    9.84
  -4   2   0   54.18    3.96
   4  -2   0   54.50    2.94
  -4  -2   0   61.29    3.62
  -4  -2   1  299.71   11.46
  -4   2  -1  300.78   11.95
   4  -2  -1  302.29   11.80
  -4  -2   1  304.78   11.26
   4  -2  -1  298.44   10.84
  -4  -2   2   87.60    4.40
   4  -2  -2   87.52    3.85
  -4  -2   2   80.56    4.48
  -4   2  -2   87.05    4.91
  -4  -2   3 1222.73   42.03
   4  -2  -3 1201.02   41.43
  -4  -2   3 1223.64   42.17
  -4   2  -3 1252.64   42.47
  -4  -2   4  276.71   10.72
  -4   2  -4  299.95   11.14
   4  -2  -4  283.91   10.06
   4  -2  -5  438.24   14.52
   4   2   5  418.39   14.34
  -4   2  -5  380.77   13.59
  -4  -2   5  404.54   14.84
  -4   2  -5  436.16   15.48
  -4  -2   5  413.98   15.14
  -4  -2   6  175.13    7.43
  -4   2  -6  175.66    7.91
   4  -2  -6  173.71    7.10
   4   2   6  174.21    6.93
  -4  -2   6  177.56    7.49
  -4  -2   6  174.00    7.76
   4   2   6  176.82    6.75
   4  -2  -7    9.05    1.92
  -4  -2   7    4.97    2.12
   4   2   7    7.52    1.82
  -4  -2   7   12.28    2.54
   4   2   7    6.92    1.54
  -4   2  -7    7.03    2.40
  -4  -2   7    9.68    2.26
   4  -2  -8   13.58    2.21
   4   2   8   12.78    2.13
  -4  -2   8   12.19    2.44
   4   2   8   15.51    1.87
  -4  -2   8   13.38    2.76
  -4   2  -8   11.76    2.64
   4  -2  -8   12.39    2.82
  -4  -2   8   18.62    2.48
  -4  -2   9  285.35   11.38
   4  -2  -9  302.94   11.81
  -4   2  -9  287.86   11.80
   4  -2  -9  286.20   11.18
   4   2   9  291.23   11.13
  -4  -2   9  289.51   11.35
  -4   2  -9  288.60   11.51
  -4  -2   9  278.08   11.84
   4   2   9  293.95   10.75
   4   2  10   25.87    2.66
  -4   2 -10   21.02    2.86
  -4   2 -10   27.22    3.39
   4  -2 -10   28.76    2.86
   4   2  10   20.19    2.67
  -4  -2  10   24.38    2.81
  -4  -2  10   27.59    3.39
   4   2  10   22.62    2.29
   4  -2 -10   28.53    3.33
  -4  -2  10   25.64    2.92
  -4   2 -11  196.74    9.10
   4  -2 -11  203.03    8.54
   4   2  11  202.15    8.52
   4  -2 -11  221.00    9.02
  -4  -2  11  197.20    8.58
  -4  -2  11  202.65    8.58
   4   2  11  191.82    7.97
   4   2  11  199.80    8.31
  -4   2 -11  201.17    8.77
  -4  -2  11  201.54    9.30
  -4  -2  12   10.07    2.73
   4   2  12    2.94    2.11
   4  -2 -12    8.81    2.88
  -4  -2  12    7.10    2.73
   4   2  12    3.88    2.60
   4   2  12   -0.32    2.20
  -4   2 -12    1.98    2.38
  -4   2 -13    0.20    2.42
   4   2  13    0.60    2.59
   4   2  13    2.75    2.23
  -4  -2  13    3.36    2.54
   4  -2 -13    6.65    3.00
   4   2  13    3.45    2.33
   4   2  14    7.45    2.85
   4   2  14   10.21    2.58
   4   2  14    7.66    2.48
   4  -2 -14    9.73    3.13
  -4  -2  14   10.05    2.84
   4  -2 -14   11.33    3.15
  -4   2 -14   10.93    2.89
   4   2  15   14.46    2.74
   4   2  15   17.26    3.50
   4   2  15   17.01    2.93
  -4  -2  15   17.07    3.48
   4  -2 -15   27.23    3.45
   4  -2 -15   16.81    3.24
  -4   2 -15   22.41    3.48
   4   2  16   26.80    3.31
   4   2  16   25.08    3.74
   4   2  16   31.73    3.51
  -4  -2  16   35.14    4.15
   4  -2 -16   28.14    3.75
   4  -2 -16   34.32    3.78
  -4   2 -16   26.04    3.70
  -4  -2  16   34.79    4.57
   4   2  17    3.57    2.79
   4   2  17    3.84    3.36
   4   2  17    7.59    2.85
  -4  -2  17    1.90    3.42
   4  -2 -17    8.78    3.15
   4  -2 -17    2.34    3.02
  -4  -2  17    1.24    3.72
  -4   2 -17    0.97    2.97
   4   2  18    2.42    3.04
   4   2  18    9.69    3.56
   4   2  18    3.92    2.84
  -4  -2  18    7.43    3.67
   4  -2 -18    3.96    3.06
   4  -2 -18    5.05    3.03
  -4   2 -18    1.26    3.14
  -4  -2  18    1.90    3.84
   4   2  19   -0.85    3.19
   4   2  19    3.41    3.60
   4   2  19    0.82    2.94
  -4  -2  19    2.11    3.70
   4  -2 -19    4.94    3.09
   4  -2 -19   -0.84    2.91
  -4  -2  19   -1.96    4.07
  -4   2 -19    4.77    3.33
   4   2  20    1.80    3.29
   4   2  20    2.99    3.92
   4   2  20    1.06    3.02
  -4  -2  20    1.27    3.89
   4  -2 -20   -1.36    3.02
   4  -2 -20   -0.62    2.95
  -4   2 -20   -3.88    3.65
   4   2  21    3.32    3.49
   4   2  21    1.88    4.01
   4   2  21   -0.66    3.19
  -4  -2  21    7.32    4.11
   4  -2 -21   -0.57    2.96
   4  -2 -21    1.62    2.89
  -4   2 -21    1.16    3.67
   4   2  22    1.50    3.65
  -4  -2  22    8.69    4.36
   4   2  22   -2.30    4.15
   4   2  22    2.96    3.30
   4  -2 -22   -2.26    2.93
  -4   2 -22    0.90    3.77
   4  -2 -22   -2.18    2.97
  -4  -2  23   -1.09    4.49
   4   2  23   -0.34    4.17
   4   2  23    0.47    3.38
  -4   2 -23    4.92    3.99
   4  -2 -23   -0.74    2.92
   4  -2 -23   -0.39    2.93
   4   2  23   -0.79    3.92
   4   2  24    0.72    4.67
   4   2  24    0.73    3.51
  -4   2 -24   -0.32    4.07
   4   2  24    1.38    4.06
  -4  -2  24    1.14    4.71
   4  -2 -24    1.88    2.98
   4   2  25   -1.45    4.30
   4   2  25   13.78    5.08
  -4  -2  25   -1.59    5.02
  -4   2 -25    4.56    4.39
   4   2  26   -0.78    5.19
  -4   2 -26   -2.33    4.46
   4   2  27   -2.43    5.25
   4  -3  26    2.13    4.89
   4  -3  25    6.49    4.79
   4   3 -25    6.45    5.24
  -4   3  24    1.82    5.47
   4  -3  24   -4.60    4.23
   4   3 -24    0.45    5.09
  -4   3  23   -1.75    5.12
   4  -3  23    2.83    4.11
   4   3 -23    7.40    5.11
  -4   3  22    3.78    4.90
   4  -3  22   -0.30    3.81
   4   3 -22   -2.11    4.63
  -4  -3 -21   -1.74    2.06
  -4   3  21    9.80    4.11
   4   3 -21    3.68    4.35
  -4   3  21   -1.61    4.73
   4  -3  21    3.18    3.85
  -4  -3 -20    5.09    2.30
   4  -3  20   12.80    4.93
  -4   3  20    7.49    4.02
   4   3 -20    2.76    4.41
  -4   3  20    7.72    4.56
   4  -3  20    4.12    3.54
  -4   3  19    4.00    3.98
   4   3 -19    1.52    4.14
   4  -3  19   -2.53    4.38
  -4  -3 -19    4.43    2.39
  -4   3  19   -1.48    4.20
  -4   3  18    0.30    3.79
   4   3 -18    1.46    3.91
   4  -3  18   -5.94    4.38
  -4  -3 -18    2.33    2.43
  -4   3  18    8.11    4.38
   4   3 -17    2.46    3.84
  -4   3  17    3.51    3.63
   4  -3  17    7.42    4.17
  -4  -3 -17   -1.47    2.49
  -4   3  17   -2.69    3.76
   4   3 -16    0.34    3.72
  -4   3  16   -0.28    3.60
   4  -3  16    5.20    3.85
  -4  -3 -16    0.31    2.55
  -4   3  16   -4.80    3.92
  -4   3  15   20.80    3.92
   4   3 -15   14.87    4.13
   4  -3  15   16.04    4.33
  -4  -3 -15   10.86    2.82
  -4   3  15   11.56    4.02
   4  -3  14   47.38    2.61
  -4  -3 -14   49.63    3.88
  -4  -3 -14   53.49    3.97
  -4   3  14   61.28    5.16
  -4   3  14   63.94    4.83
   4  -3  14   52.31    5.25
   4   3 -14   52.01    5.06
  -4   3  13   65.63    5.03
  -4  -3 -13   58.19    3.98
   4  -3  13   55.11    2.87
  -4  -3 -13   66.10    4.15
   4  -3  13   56.94    5.33
   4  -3  13   53.67    2.89
  -4   3  13   67.07    4.99
   4  -3  12   78.40    5.61
  -4   3  12   82.62    5.37
  -4  -3 -12   80.14    4.37
   4  -3  12   75.85    3.55
   4  -3  12   80.83    3.60
  -4   3  12   86.81    5.47
   4  -3  11  107.18    6.40
  -4  -3 -11  103.18    5.10
  -4   3  11  112.20    6.23
  -4  -3 -11   90.34    5.89
   4  -3  11  102.91    4.51
   4  -3  11  102.94    4.57
  -4   3  11  114.74    6.21
   4  -3  10  109.83    4.82
  -4   3  10  104.39    6.05
  -4  -3 -10  119.53    5.72
  -4  -3 -10  116.80    5.25
  -4   3  10  106.32    6.11
  -4   3  10   97.80    6.24
   4  -3  10  112.60    6.39
  -4  -3  -9  128.12    5.61
  -4  -3  -9  126.18    6.01
  -4   3   9  122.51    6.53
  -4   3   9  115.42    6.71
   4  -3   9  124.33    6.72
   4  -3   9  134.14    5.50
  -4  -3  -8  485.71   18.04
  -4   3   8  487.99   18.95
  -4  -3  -8  535.91   18.70
   4  -3   8  487.57   19.13
   4  -3   8  535.30   18.17
  -4   3   8  505.60   19.30
  -4   3   7   99.91    5.36
  -4   3   7  103.07    5.73
  -4  -3  -7   94.50    5.05
   4   3  -7  106.69    5.63
  -4  -3  -7   96.79    4.53
  -4  -3  -6  504.15   17.66
  -4   3   6  520.33   18.50
  -4  -3  -6  495.00   16.92
  -4  -3  -6  513.51   18.35
  -4   3   6  495.60   18.84
  -4  -3  -6  493.11   17.16
   4   3  -6  505.75   18.68
   4  -3   5  101.25    4.04
  -4  -3  -5   98.39    5.17
  -4   3   5   95.00    5.15
  -4  -3  -5  107.02    4.56
  -4  -3  -5   98.80    4.07
   4   3  -5  105.00    5.38
  -4  -3  -5  103.46    3.97
  -4  -3  -4  446.42   15.42
  -4  -3  -4  447.60   15.77
  -4   3   4  432.92   16.39
   4   3  -4  424.64   16.44
  -4  -3  -4  452.75   16.54
  -4  -3  -4  438.91   15.45
   4  -3   4  448.97   15.47
  -4  -3  -3   14.83    2.32
  -4  -3  -3   16.98    1.70
   4   3  -3   18.85    2.42
  -4   3   3   16.93    2.54
  -4  -3  -3   21.03    2.02
  -4  -3  -3   16.61    2.42
  -4  -3  -3   15.86    1.68
  -4  -3  -2  291.34   11.27
  -4  -3  -2  294.87   10.70
  -4  -3  -2  291.90   10.82
   4   3  -2  297.41   11.24
  -4  -3  -2  304.11   11.58
  -4  -3  -2  285.34   10.56
   4  -3   2  282.92   11.76
   4  -3   1  376.40   13.15
  -4  -3  -1  345.01   12.79
   4   3  -1  344.04   13.04
  -4  -3  -1  339.83   13.18
  -4  -3  -1  352.32   12.78
   4  -3   1  352.33   13.69
   4  -3   0 1522.29   50.94
  -4  -3   0 1447.04   51.13
   4   3   0 1476.35   50.85
   4  -3   0 1563.88   51.68
  -4  -3   0 1482.46   50.86
  -4  -3   1  331.90   11.97
   4  -3  -1  357.78   11.95
  -4  -3   1  333.83   12.17
   4   3   1  322.93   11.63
   4  -3  -1  370.23   12.82
  -4   3  -1  345.27   12.83
  -4   3  -2  318.86   12.07
   4  -3  -2  313.97   11.63
  -4   3  -2  297.69   12.42
   4  -3  -2  341.70   12.47
  -4  -3   2  291.82   11.79
  -4  -3   3   24.50    2.76
  -4   3  -3   28.50    2.04
   4  -3  -3   26.43    2.48
   4  -3  -3   26.79    3.17
  -4   3  -4  467.36   16.99
  -4  -3   4  429.02   16.38
   4  -3  -4  440.59   15.94
  -4   3  -4  438.71   15.32
   4  -3  -5  100.23    4.52
  -4  -3   5   94.99    5.02
  -4   3  -5   95.71    5.36
  -4   3  -5   85.69    3.59
  -4  -3   5   84.59    4.63
   4   3   6  545.83   19.54
  -4  -3   6  523.56   19.66
  -4  -3   6  565.22   20.19
   4  -3  -6  541.98   19.49
  -4   3  -6  560.22   20.45
   4  -3  -7  107.37    5.08
  -4   3  -7  107.18    5.88
  -4  -3   7   93.86    5.08
   4   3   7  102.02    5.09
  -4  -3   7  102.52    5.68
  -4  -3   7  109.95    5.61
   4  -3  -8  464.02   17.01
   4   3   8  459.19   17.07
  -4   3  -8  490.53   17.95
  -4  -3   8  464.90   17.08
  -4  -3   8  455.73   17.67
  -4  -3   8  456.26   17.53
  -4  -3   9  136.10    6.76
   4   3   9  141.59    5.26
  -4   3  -9  141.36    7.12
   4  -3  -9  126.86    6.20
   4   3   9  138.01    6.39
  -4  -3   9  133.40    6.30
  -4   3  -9  134.00    6.81
  -4  -3   9  127.94    6.84
  -4  -3   9  124.88    6.21
   4   3  10  109.23    4.40
  -4  -3  10  111.97    6.02
  -4   3 -10   99.09    5.85
  -4   3 -10  103.90    6.06
   4  -3 -10   99.43    5.31
   4   3  10  105.68    5.56
  -4  -3  10   99.90    5.35
   4   3  10  106.20    5.51
  -4  -3  10  106.40    6.07
  -4  -3  10   96.22    5.27
  -4  -3  11   90.30    5.05
  -4   3 -11   89.74    5.79
   4  -3 -11   96.80    5.13
   4   3  11  102.66    5.43
   4   3  11   98.51    5.24
  -4  -3  11   91.41    5.09
   4   3  11   88.08    4.14
  -4  -3  11   94.28    5.87
  -4   3 -11   83.02    5.35
  -4   3 -12   80.18    5.09
   4  -3 -12   82.54    4.80
   4   3  12   75.67    5.04
   4   3  12   77.40    4.78
  -4  -3  12   83.21    4.77
   4   3  12   71.55    3.81
  -4  -3  12   84.02    5.61
  -4  -3  12   80.12    4.71
  -4   3 -13   55.90    4.41
   4  -3 -13   49.27    4.03
   4   3  13   62.17    4.70
   4   3  13   51.51    4.15
  -4  -3  13   50.15    4.03
   4   3  13   51.39    3.23
  -4  -3  13   55.15    4.85
  -4  -3  13   59.61    4.15
   4  -3 -14   49.56    4.18
   4   3  14   48.17    4.44
   4   3  14   47.90    4.03
  -4  -3  14   51.12    4.02
   4   3  14   37.51    3.11
  -4  -3  14   47.59    3.91
  -4   3 -14   40.91    4.17
   4   3  15   12.17    3.20
   4   3  15   15.68    3.60
   4   3  15   11.88    2.43
  -4  -3  15   17.85    3.14
   4  -3 -15   16.93    3.77
   4  -3 -15   11.00    3.30
  -4   3 -15    8.98    3.48
  -4  -3  15   16.52    3.20
   4   3  16    2.45    2.27
  -4   3 -16    1.60    3.12
  -4  -3  16    0.60    2.86
   4  -3 -16   -0.23    3.31
   4   3  16   -3.30    3.66
   4   3  16    4.39    3.02
   4   3  17    0.15    2.47
  -4   3 -17   -0.55    3.25
   4  -3 -17    1.57    3.21
  -4  -3  17    1.66    3.06
   4   3  17   -0.86    3.50
   4   3  17   -0.45    2.93
   4   3  18    0.16    2.62
  -4   3 -18    0.28    3.32
  -4  -3  18    6.30    3.99
   4  -3 -18    2.01    3.22
   4   3  18    3.03    3.27
   4   3  18    2.11    3.69
   4   3  19    0.24    3.27
   4   3  19    9.17    4.25
   4   3  19   -0.51    2.75
   4  -3 -19   -1.09    3.24
  -4  -3  19    4.01    4.05
   4  -3 -19    6.36    3.33
  -4   3 -19   -0.29    3.54
   4   3  20   11.34    3.77
   4   3  20    1.65    4.15
   4   3  20    7.64    2.97
   4  -3 -20    7.09    3.36
  -4  -3  20    9.40    4.19
   4  -3 -20    9.71    3.65
  -4   3 -20   -0.92    3.52
   4   3  21    1.53    3.55
   4   3  21   -1.03    4.19
   4   3  21   -1.17    3.12
   4  -3 -21    2.12    3.23
  -4  -3  21   -1.35    4.15
   4  -3 -21   -0.45    3.27
  -4   3 -21   -0.96    3.81
   4   3  22    0.26    3.59
   4   3  22    0.36    4.31
   4   3  22    4.94    3.35
   4  -3 -22    4.15    3.27
  -4  -3  22    4.24    4.44
   4  -3 -22   -1.77    3.15
  -4   3 -22    2.32    4.17
   4   3  23   -2.98    3.82
  -4  -3  23   -0.74    4.65
   4   3  23    2.98    4.69
   4   3  23    2.62    3.54
   4  -3 -23   -1.02    3.27
   4  -3 -23    5.67    3.32
  -4   3 -23    1.71    4.27
  -4  -3  24    1.54    4.77
  -4   3 -24    4.91    4.56
   4   3  24    2.32    5.04
   4   3  24   -2.96    3.57
   4   3  24    5.84    3.96
   4  -3 -24    3.17    3.25
   4   3  25   -4.41    5.25
  -4  -3  25    1.20    5.06
  -4   3 -25    1.79    4.49
   4   3  26   -0.41    5.43
  -4   3 -26   -1.10    4.82
  -4   3 -27   -4.88    5.11
   4  -4  26    4.04    5.18
   4  -4  25   -2.48    4.74
  -4   4  24   -2.93    5.97
   4  -4  24    6.17    4.48
   4   4 -24    2.33    5.54
  -4   4  23   -3.76    5.72
   4  -4  23    3.30    4.33
   4   4 -23    1.80    5.06
   4   4 -22   -4.35    4.70
  -4   4  22   -4.98    5.55
  -4   4  21   -0.96    4.11
   4   4 -21    5.92    4.63
  -4   4  21    2.61    4.99
  -4  -4 -20   -0.18    3.11
   4   4 -20   -3.27    4.53
  -4   4  20    6.98    4.11
  -4   4  20    3.78    4.95
  -4  -4 -19    1.90    3.20
  -4   4  19    6.05    4.94
   4   4 -19    2.37    4.27
  -4   4  19    4.38    3.85
   4   4 -18    8.00    4.34
  -4   4  18   10.71    4.15
  -4   4  18   10.08    4.75
   4  -4  18   15.48    5.02
  -4   4  17   19.40    4.20
   4   4 -17   24.63    4.77
   4  -4  17   21.58    5.21
  -4   4  17   18.24    4.87
  -4   4  16   14.26    4.38
   4   4 -16   12.42    4.10
  -4   4  16   12.27    3.97
  -4  -4 -16    9.28    3.14
   4  -4  16    8.14    4.68
   4  -4  16   11.47    1.46
   4  -4  15   12.16    4.68
  -4   4  15    8.53    4.37
  -4   4  15    7.49    4.01
   4   4 -15   18.11    4.25
  -4   4  15   14.67    3.91
  -4  -4 -15   12.14    3.10
   4  -4  15   13.12    1.77
   4  -4  15   16.90    1.82
   4  -4  14   24.75    4.56
  -4  -4 -14   21.54    3.25
  -4   4  14   28.71    4.81
  -4   4  14   28.19    4.43
  -4   4  14   32.18    4.36
   4  -4  14   22.28    2.17
   4  -4  14   22.78    2.21
   4  -4  13    7.70    3.99
  -4  -4 -13   12.10    2.78
  -4   4  13    8.05    3.88
  -4  -4 -13    3.12    4.08
   4  -4  13   12.95    2.08
  -4   4  13   11.73    3.76
  -4   4  13   13.88    3.81
  -4  -4 -12   57.03    4.05
  -4   4  12   58.57    5.27
  -4  -4 -12   47.68    6.21
   4  -4  12   65.91    3.62
  -4   4  12   76.68    5.37
   4  -4  12   61.98    5.50
  -4   4  12   70.61    5.44
  -4   4  11   61.17    5.15
  -4  -4 -11   55.36    3.87
  -4  -4 -11   62.15    4.64
   4  -4  11   59.26    5.30
  -4   4  11   62.71    5.07
  -4  -4 -10  143.91    6.83
  -4  -4 -10  126.26    6.10
  -4   4  10  123.21    7.12
  -4   4  10  147.98    7.42
  -4   4   9   39.19    4.06
  -4  -4  -9   35.36    3.49
  -4  -4  -9   37.73    2.98
  -4   4   9   33.54    3.92
   4   4  -9   34.38    3.96
  -4  -4  -8  192.50    8.10
  -4   4   8  188.13    9.06
  -4  -4  -8  219.54    8.92
  -4   4   8  196.67    9.22
   4   4  -8  203.63    9.20
  -4  -4  -7    2.18    1.91
  -4   4   7   -1.39    2.56
  -4  -4  -7   -1.65    2.30
  -4   4   7    4.16    2.84
   4   4  -7    1.65    2.51
   4  -4   6  177.11    6.25
  -4   4   6  161.63    8.01
  -4  -4  -6  168.42    7.70
  -4   4   6  157.33    7.91
   4   4  -6  162.81    7.90
  -4  -4  -6  166.90    7.08
  -4  -4  -5  152.31    5.33
  -4  -4  -5  165.83    6.35
  -4   4   5  166.87    7.25
   4   4  -5  171.01    7.12
   4  -4   5  147.69    7.29
  -4   4   5  155.30    7.35
  -4  -4  -5  176.29    7.12
  -4  -4  -4  307.61   10.71
  -4  -4  -4  310.74   11.45
  -4   4   4  297.53   12.10
   4   4  -4  306.54   11.99
  -4  -4  -4  327.19   12.28
  -4   4   4  314.32   12.46
   4  -4   4  307.54   12.37
  -4  -4  -4  280.26   10.49
  -4  -4  -3  369.60   11.88
  -4  -4  -3  371.57   12.50
   4   4  -3  367.28   12.88
  -4  -4  -3  368.67   13.26
  -4   4   3  363.27   13.46
   4  -4   3  376.65   13.47
  -4  -4  -3  342.78   11.58
  -4  -4  -2  530.09   18.31
  -4  -4  -2  541.24   18.80
  -4  -4  -2  549.76   19.53
   4  -4   2  526.51   19.54
   4   4  -2  544.90   18.98
   4   4  -1   65.12    3.84
   4  -4   1   61.22    4.12
  -4  -4  -1   66.07    3.95
  -4  -4  -1   63.01    4.38
   4  -4   1   70.70    4.63
  -4  -4  -1   65.49    3.52
   4  -4   0    0.50    2.21
  -4  -4   0    0.51    1.68
   4  -4   0   -0.64    2.46
   4   4   0    1.31    1.72
   4  -4  -1   45.59    3.36
   4   4   1   44.63    2.82
  -4   4  -1   52.60    3.19
   4  -4  -1   47.85    3.91
  -4  -4   1   44.01    3.12
   4  -4  -2  546.12   19.65
   4   4   2  531.19   19.03
  -4   4  -2  551.86   19.22
   4  -4  -2  564.03   20.25
  -4  -4   2  527.54   19.55
   4  -4  -3  371.77   13.55
  -4   4  -3  360.97   12.92
   4   4   3  346.44   12.68
  -4  -4   3  348.27   13.52
   4  -4  -3  363.55   14.04
  -4   4  -4  339.36   11.98
   4  -4  -4  326.69   12.59
  -4  -4   4  321.46   12.77
  -4  -4   4  320.01   12.62
  -4   4  -4  339.21   13.48
   4  -4  -5  198.21    7.91
  -4   4  -5  178.49    7.03
  -4  -4   5  176.31    8.08
  -4  -4   5  183.25    7.87
  -4   4  -5  188.24    8.60
  -4   4  -6  187.17    8.31
  -4  -4   6  166.72    7.72
  -4  -4   6  163.50    7.68
  -4  -4   6  158.72    7.30
   4  -4  -6  172.48    7.35
  -4  -4   7    2.60    2.58
   4  -4  -7    1.66    2.17
   4   4   7   -0.55    2.37
  -4  -4   7    1.28    2.39
  -4  -4   7    1.17    2.18
  -4   4  -7    1.27    2.68
  -4  -4   8  184.06    8.35
   4   4   8  186.75    8.29
  -4   4  -8  187.31    8.84
  -4  -4   8  183.91    7.98
   4  -4  -8  186.62    8.02
  -4   4  -8  180.91    8.59
  -4  -4   8  184.42    8.55
  -4   4  -9   25.31    3.79
   4   4   9   37.54    3.63
   4  -4  -9   29.22    3.23
  -4   4  -9   33.02    3.69
   4   4   9   34.21    3.53
  -4  -4   9   33.81    3.17
  -4  -4   9   37.77    4.00
  -4  -4   9   32.81    3.50
  -4  -4  10  126.51    6.91
  -4   4 -10  128.18    6.85
   4   4  10  134.17    6.71
  -4   4 -10  135.20    7.17
   4   4  10  119.55    6.50
  -4  -4  10  141.24    6.89
  -4  -4  10  115.96    6.07
   4  -4 -10  124.85    6.29
  -4   4 -11   46.38    4.49
  -4  -4  11   58.74    4.83
   4   4  11   53.95    4.46
  -4   4 -11   46.68    4.73
   4  -4 -11   60.31    4.20
   4   4  11   46.97    4.20
  -4  -4  11   59.26    4.01
  -4  -4  11   57.63    4.60
  -4   4 -12   66.75    5.05
  -4  -4  12   71.18    5.41
   4  -4 -12   65.54    4.64
   4   4  12   70.08    5.09
  -4  -4  12   66.81    4.49
   4   4  12   62.15    4.73
  -4  -4  12   63.49    4.36
   4   4  13   13.33    3.36
  -4   4 -13   12.91    3.54
  -4  -4  13    5.23    3.64
   4   4  13    5.84    3.43
   4  -4 -13   13.60    3.15
  -4  -4  13   13.50    3.07
   4   4  13    7.13    1.29
  -4  -4  13    9.94    2.87
   4   4  14   25.72    3.83
  -4  -4  14   10.90    3.95
  -4   4 -14   22.03    3.86
   4   4  14   28.40    4.17
   4  -4 -14   22.09    3.48
  -4  -4  14   22.32    3.27
   4   4  14   18.64    1.94
  -4  -4  14   20.07    3.19
   4   4  15    9.74    3.31
  -4   4 -15   11.46    3.47
  -4  -4  15   13.53    4.01
   4   4  15   13.72    3.96
   4  -4 -15    8.39    3.20
  -4  -4  15   12.71    3.16
   4   4  15    7.44    1.90
  -4  -4  15   10.51    3.07
   4   4  16    8.17    3.40
   4  -4 -16   10.48    3.39
  -4   4 -16    6.59    3.71
[truncated: 452,873 more chars]
