# Supplementary material for: Synthesis of Homochiral N‐Heterocyclic Carbene‐Based Nanosheets for Enhanced Asymmetric Catalysis
Source: Adv Sci (Weinh). 2024 Nov 19;12(2):2412592. doi: 10.1002/advs.202412592 (PMC11727139; doi:10.1002/advs.202412592)
Supplement: Supplementary file 2 — Supporting Information [file ADVS-12-2412592-s002.zip › (S)-1-Mn.cif]

data_l-mn_auto
_audit_creation_date               2024-07-03
_audit_creation_method
;
Olex2 1.5
(compiled 2024.02.16 svn.r378c4104 for OlexSys, GUI svn.r6928)
;
_shelxl_version_number             2013-2
_audit_contact_author_address      ?
_audit_contact_author_email        ?
_audit_contact_author_name         ''
_audit_contact_author_phone        ?
_publ_contact_author_id_orcid      ?
_publ_section_references
;
Dolomanov, O.V., Bourhis, L.J., Gildea, R.J, Howard, J.A.K. & Puschmann, H.
 (2009), J. Appl. Cryst. 42, 339-341.

Sheldrick, G.M. (2015). Acta Cryst. A71, 3-8.

Sheldrick, G.M. (2015). Acta Cryst. C71, 3-8.
;
_chemical_name_common              ?
_chemical_name_systematic
;
 ?
;
_chemical_formula_moiety           'C18 H22 Mn N4 O8'
_chemical_formula_sum              'C18 H22 Mn N4 O8'
_chemical_formula_weight           477.33
_chemical_absolute_configuration   ad
_chemical_melting_point            ?
_chemical_oxdiff_formula           'c h o n mn'
loop_
  _atom_type_symbol
  _atom_type_description
  _atom_type_scat_dispersion_real
  _atom_type_scat_dispersion_imag
  _atom_type_scat_source
 'C' 'C' 0.0137 0.0067 'International Tables Vol C Tables 4.2.6.8 and 6.1.1.4'
 'Mn' 'Mn' -0.0162 2.2332
 'International Tables Vol C Tables 4.2.6.8 and 6.1.1.4'
 'N' 'N' 0.0241 0.0134 'International Tables Vol C Tables 4.2.6.8 and 6.1.1.4'
 'O' 'O' 0.0389 0.0241 'International Tables Vol C Tables 4.2.6.8 and 6.1.1.4'
 'H' 'H' 0.0000 0.0000 'International Tables Vol C Tables 4.2.6.8 and 6.1.1.4'

_shelx_space_group_comment
;
The symmetry employed for this shelxl refinement is uniquely defined
by the following loop, which should always be used as a source of
symmetry information in preference to the above space-group names.
They are only intended as comments.
;
_space_group_crystal_system        'orthorhombic'
_space_group_IT_number             19
_space_group_name_H-M_alt          'P 21 21 21'
_space_group_name_Hall             'P 2ac 2ab'
loop_
  _space_group_symop_operation_xyz
 'x, y, z'
 '-x+1/2, -y, z+1/2'
 '-x, y+1/2, -z+1/2'
 'x+1/2, -y+1/2, -z'

_cell_length_a                     9.7743(2)
_cell_length_b                     9.96300(10)
_cell_length_c                     20.7890(3)
_cell_angle_alpha                  90
_cell_angle_beta                   90
_cell_angle_gamma                  90
_cell_volume                       2024.46(5)
_cell_formula_units_Z              4
_cell_measurement_reflns_used      13842
_cell_measurement_temperature      100.01(16)
_cell_measurement_theta_max        56.4180
_cell_measurement_theta_min        3.7150
_shelx_estimated_absorpt_T_max     0.925
_shelx_estimated_absorpt_T_min     0.769
_exptl_absorpt_coefficient_mu      3.958
_exptl_absorpt_correction_T_max    1.00000
_exptl_absorpt_correction_T_min    0.20199
_exptl_absorpt_correction_type     multi-scan
_exptl_absorpt_process_details
;
CrysAlisPro 1.171.42.84a (Rigaku Oxford Diffraction, 2023)
Empirical absorption correction using spherical harmonics,
implemented in SCALE3 ABSPACK scaling algorithm.
;
_exptl_crystal_colour              'clear light colourless'
_exptl_crystal_colour_lustre       clear
_exptl_crystal_colour_modifier     light
_exptl_crystal_colour_primary      colourless
_exptl_crystal_density_diffrn      1.566
_exptl_crystal_density_meas        ?
_exptl_crystal_density_method      ?
_exptl_crystal_description         block
_exptl_crystal_F_000               988
_exptl_crystal_size_max            0.07
_exptl_crystal_size_mid            0.05
_exptl_crystal_size_min            0.02
_exptl_special_details
;
 ?
;
_exptl_transmission_factor_max     ?
_exptl_transmission_factor_min     ?
_diffrn_reflns_av_R_equivalents    0.0421
_diffrn_reflns_av_unetI/netI       0.0293
_diffrn_reflns_Laue_measured_fraction_full  0.999
_diffrn_reflns_Laue_measured_fraction_max  0.991
_diffrn_reflns_limit_h_max         8
_diffrn_reflns_limit_h_min         -11
_diffrn_reflns_limit_k_max         11
_diffrn_reflns_limit_k_min         -12
_diffrn_reflns_limit_l_max         25
_diffrn_reflns_limit_l_min         -25
_diffrn_reflns_number              19944
_diffrn_reflns_point_group_measured_fraction_full  0.999
_diffrn_reflns_point_group_measured_fraction_max  0.986
_diffrn_reflns_theta_full          53.543
_diffrn_reflns_theta_max           56.295
_diffrn_reflns_theta_min           3.697
_diffrn_ambient_environment        N~2~
_diffrn_ambient_temperature        100.01(16)
_diffrn_detector                   'Hybrid Pixel Array Detector'
_diffrn_detector_area_resol_mean   10.0000
_diffrn_detector_type              HyPix
_diffrn_measured_fraction_theta_full  0.999
_diffrn_measured_fraction_theta_max  0.991
_diffrn_measurement_details
;
List of Runs (angles in degrees, time in seconds):

  # Type    Start    End  Width  t~exp~   \w     \q     \k     \f   Frames
--------------------------------------------------------------------------
  1  \w     84.00 122.00   0.50    0.05    --   69.37 125.00 -90.00   76
  2  \w    112.00 144.00   0.50    0.05    --   69.37   0.00  90.00   64
  3  \w    -12.00  97.00   0.50    0.05    --   69.37   0.00  90.00  218
  4  \w     -5.00  71.00   0.50    0.05    --   69.37 -38.00 150.00  152
  5  \w     -8.00  63.00   0.50    0.05    --   69.37 -38.00  90.00  142
  6  \w     -8.00  71.00   0.50    0.05    --   69.37 -38.00-150.00  158
  7  \w     38.00  90.00   0.50    0.05    --   69.37-125.00-120.00  104
  8  \w     79.00 105.00   0.50    0.05    --   69.37-125.00   0.00   52
  9  \w     -6.00 106.00   0.50    0.05    --   69.37 -99.00 120.00  224
 10  \w     -4.00  34.00   0.50    0.05    --   -0.55 -99.00  60.00   76
 11  \w   -139.00 -83.00   0.50    0.05    --  -70.47-125.00 -90.00  112
 12  \w   -119.00 -94.00   0.50    0.05    --  -70.47-125.00-180.00   50
 13  \w    -71.00 -34.00   0.50    0.05    --  -70.47 125.00 -30.00   74
 14  \w   -110.00 -41.00   0.50    0.05    --  -70.47 125.00  30.00  138
 15  \w    -92.00 -15.00   0.50    0.05    --  -70.47  57.00 -30.00  154
 16  \w     36.00  67.00   0.50    0.05    --   -0.55  57.00 120.00   62
 17  \w    -25.00  13.00   0.50    0.05    --   -0.55  57.00 120.00   76
 18  \w    -84.00 -35.00   0.50    0.05    --  -70.47  57.00  30.00   98
 19  \w    -21.00  69.00   0.50    0.05    --   -0.55  57.00-150.00  180
;
_diffrn_measurement_device         'four-circle diffractometer'
_diffrn_measurement_device_type    'ROD, Synergy Custom system, HyPix'
_diffrn_measurement_method         '\w scans'
_diffrn_orient_matrix_type        
 'CrysAlisPro convention (1999,Acta A55,543-557)'
_diffrn_orient_matrix_UB_11        -0.0480693000
_diffrn_orient_matrix_UB_12        0.1044488000
_diffrn_orient_matrix_UB_13        0.0337200000
_diffrn_orient_matrix_UB_21        -0.0276326000
_diffrn_orient_matrix_UB_22        0.0649220000
_diffrn_orient_matrix_UB_23        -0.0548593000
_diffrn_orient_matrix_UB_31        -0.1252598000
_diffrn_orient_matrix_UB_32        -0.0544294000
_diffrn_orient_matrix_UB_33        -0.0008208000
_diffrn_radiation_monochromator    mirror
_diffrn_radiation_probe            x-ray
_diffrn_radiation_type             'Ga K\a'
_diffrn_radiation_wavelength       1.3405
_diffrn_source                     'micro-focus metaljet'
_reflns_Friedel_coverage           0.737
_reflns_Friedel_fraction_full      0.998
_reflns_Friedel_fraction_max       0.980
_reflns_number_gt                  3767
_reflns_number_total               3995
_reflns_special_details
;
 Reflections were merged by SHELXL according to the crystal
 class for the calculation of statistics and refinement.
 
 _reflns_Friedel_fraction is defined as the number of unique
 Friedel pairs measured divided by the number that would be
 possible theoretically, ignoring centric projections and
 systematic absences.
;
_reflns_threshold_expression       'I > 2\s(I)'
_computing_cell_refinement         'CrysAlisPro 1.171.42.84a (Rigaku OD, 2023)'
_computing_data_collection         'CrysAlisPro 1.171.42.84a (Rigaku OD, 2023)'
_computing_data_reduction          'CrysAlisPro 1.171.42.84a (Rigaku OD, 2023)'
_computing_molecular_graphics      'Olex2 1.5 (Dolomanov et al., 2009)'
_computing_publication_material    'Olex2 1.5 (Dolomanov et al., 2009)'
_computing_structure_refinement    'SHELXL 2013/2 (Sheldrick, 2015)'
_computing_structure_solution      'SHELXT 2018/2 (Sheldrick, 2018)'
_refine_diff_density_max           0.277
_refine_diff_density_min           -0.240
_refine_diff_density_rms           0.042
_refine_ls_abs_structure_details
;
 Flack x determined using 1521 quotients [(I+)-(I-)]/[(I+)+(I-)]
 (Parsons and Flack (2004), Acta Cryst. A60, s61).
;
_refine_ls_abs_structure_Flack     -0.002(3)
_refine_ls_extinction_coef         .
_refine_ls_extinction_method       none
_refine_ls_goodness_of_fit_ref     1.045
_refine_ls_hydrogen_treatment      constr
_refine_ls_matrix_type             full
_refine_ls_number_parameters       284
_refine_ls_number_reflns           3995
_refine_ls_number_restraints       0
_refine_ls_R_factor_all            0.0287
_refine_ls_R_factor_gt             0.0262
_refine_ls_restrained_S_all        1.045
_refine_ls_shift/su_max            0.001
_refine_ls_shift/su_mean           0.000
_refine_ls_structure_factor_coef   Fsqd
_refine_ls_weighting_details
;
 w=1/[\s^2^(Fo^2^)+(0.0397P)^2^+0.2072P]
 where P=(Fo^2^+2Fc^2^)/3
;
_refine_ls_weighting_scheme        calc
_refine_ls_wR_factor_gt            0.0654
_refine_ls_wR_factor_ref           0.0666
_refine_special_details
;
 ?
;
_olex2_refinement_description
;
1. Fixed Uiso
 At 1.2 times of:
  All C(H) groups
 At 1.5 times of:
  All C(H,H,H) groups
2.a Ternary CH refined with riding coordinates:
 C2(H2), C7(H7), C10(H10), C18(H18)
2.b Aromatic/amide H refined with riding coordinates:
 C1(H1), C3(H3), C9(H9), C12(H12), C14(H14), C16(H16)
2.c Idealised Me refined as rotating group:
 C11(H11A,H11B,H11C), C13(H13A,H13B,H13C), C15(H15A,H15B,H15C), C17(H17A,H17B,
 H17C)
;
_atom_sites_solution_hydrogens     geom
_atom_sites_solution_primary       dual
_atom_sites_solution_secondary     ?
loop_
  _atom_site_label
  _atom_site_type_symbol
  _atom_site_fract_x
  _atom_site_fract_y
  _atom_site_fract_z
  _atom_site_U_iso_or_equiv
  _atom_site_adp_type
  _atom_site_occupancy
  _atom_site_site_symmetry_order
  _atom_site_calc_flag
  _atom_site_refinement_flags_posn
  _atom_site_refinement_flags_adp
  _atom_site_refinement_flags_occupancy
  _atom_site_disorder_assembly
  _atom_site_disorder_group
 Mn Mn 0.83266(4) 0.77077(4) 0.66500(2) 0.02104(11) Uani 1 1 d . . . . .
 O1 O 0.68447(18) -0.12447(18) 0.73301(9) 0.0229(4) Uani 1 1 d . . . . .
 O2 O 0.90114(19) 0.56884(18) 0.65933(10) 0.0293(4) Uani 1 1 d . . . . .
 O3 O 0.5898(3) 0.6190(2) 0.55456(12) 0.0461(6) Uani 1 1 d . . . . .
 O4 O 0.88298(18) -0.19198(19) 0.77214(10) 0.0276(4) Uani 1 1 d . . . . .
 O5 O -0.1015(2) 0.9953(2) 0.65045(11) 0.0375(5) Uani 1 1 d . . . . .
 O6 O 0.7013(2) 0.55239(19) 0.70905(9) 0.0286(4) Uani 1 1 d . . . . .
 O7 O 0.7046(2) 0.7977(2) 0.58727(11) 0.0408(6) Uani 1 1 d . . . . .
 O8 O 0.0479(2) 0.8358(2) 0.62810(10) 0.0327(5) Uani 1 1 d . . . . .
 N1 N 0.75144(19) 0.2744(2) 0.72717(10) 0.0189(4) Uani 1 1 d . . . . .
 N2 N 0.2550(2) 1.0199(2) 0.60566(12) 0.0274(5) Uani 1 1 d . . . . .
 N3 N 0.4302(2) 0.9156(2) 0.56692(11) 0.0243(5) Uani 1 1 d . . . . .
 N4 N 0.7305(2) 0.1140(2) 0.79682(10) 0.0196(5) Uani 1 1 d . . . . .
 C1 C 0.8167(3) 0.1773(2) 0.75790(11) 0.0184(5) Uani 1 1 d . . . . .
 H1 H 0.9109 0.1561 0.7529 0.022 Uiso 1 1 calc R U . . .
 C2 C 0.1137(3) 1.0685(3) 0.61390(15) 0.0304(6) Uani 1 1 d . . . . .
 H2 H 0.1141 1.1352 0.6499 0.036 Uiso 1 1 calc R U . . .
 C3 C 0.4728(3) 0.9824(3) 0.62099(14) 0.0318(7) Uani 1 1 d . . . . .
 H3 H 0.5630 0.9830 0.6381 0.038 Uiso 1 1 calc R U . . .
 C4 C 0.8028(3) 0.5023(3) 0.68298(13) 0.0222(6) Uani 1 1 d . . . . .
 C5 C 0.0142(3) 0.9564(3) 0.63226(14) 0.0297(6) Uani 1 1 d . . . . .
 C6 C 0.7775(3) -0.1196(3) 0.77437(13) 0.0204(5) Uani 1 1 d . . . . .
 C7 C 0.5120(3) 0.8339(3) 0.52133(13) 0.0268(6) Uani 1 1 d . . . . .
 H7 H 0.4480 0.7780 0.4950 0.032 Uiso 1 1 calc R U . . .
 C8 C 0.6082(3) 0.7397(3) 0.55882(12) 0.0232(5) Uani 1 1 d . . . . .
 C9 C 0.6158(2) 0.2738(3) 0.74738(13) 0.0241(5) Uani 1 1 d . . . . .
 H9 H 0.5457 0.3333 0.7336 0.029 Uiso 1 1 calc R U . . .
 C10 C 0.7654(3) -0.0148(3) 0.82803(13) 0.0216(5) Uani 1 1 d . . . . .
 H10 H 0.8560 -0.0057 0.8500 0.026 Uiso 1 1 calc R U . . .
 C11 C 0.7422(3) 0.3117(3) 0.61047(13) 0.0274(6) Uani 1 1 d . . . . .
 H11A H 0.7505 0.2147 0.6038 0.041 Uiso 1 1 calc R U . . .
 H11B H 0.7861 0.3592 0.5747 0.041 Uiso 1 1 calc R U . . .
 H11C H 0.6452 0.3364 0.6124 0.041 Uiso 1 1 calc R U . . .
 C12 C 0.6023(3) 0.1728(3) 0.79028(14) 0.0242(6) Uani 1 1 d . . . . .
 H12 H 0.5208 0.1469 0.8119 0.029 Uiso 1 1 calc R U . . .
 C13 C 0.6590(3) -0.0560(3) 0.87712(13) 0.0300(6) Uani 1 1 d . . . . .
 H13A H 0.6506 0.0141 0.9099 0.045 Uiso 1 1 calc R U . . .
 H13B H 0.6868 -0.1404 0.8975 0.045 Uiso 1 1 calc R U . . .
 H13C H 0.5706 -0.0684 0.8557 0.045 Uiso 1 1 calc R U . . .
 C14 C 0.3638(3) 1.0468(3) 0.64545(13) 0.0329(7) Uani 1 1 d . . . . .
 H14 H 0.3623 1.1007 0.6831 0.039 Uiso 1 1 calc R U . . .
 C15 C 0.0656(3) 1.1408(3) 0.55391(18) 0.0402(8) Uani 1 1 d . . . . .
 H15A H 0.1288 1.2143 0.5440 0.060 Uiso 1 1 calc R U . . .
 H15B H -0.0263 1.1771 0.5611 0.060 Uiso 1 1 calc R U . . .
 H15C H 0.0633 1.0777 0.5178 0.060 Uiso 1 1 calc R U . . .
 C16 C 0.2973(3) 0.9404(3) 0.55840(14) 0.0280(6) Uani 1 1 d . . . . .
 H16 H 0.2423 0.9068 0.5243 0.034 Uiso 1 1 calc R U . . .
 C17 C 0.5908(4) 0.9248(3) 0.47682(15) 0.0371(7) Uani 1 1 d . . . . .
 H17A H 0.5270 0.9831 0.4536 0.056 Uiso 1 1 calc R U . . .
 H17B H 0.6426 0.8703 0.4460 0.056 Uiso 1 1 calc R U . . .
 H17C H 0.6543 0.9800 0.5020 0.056 Uiso 1 1 calc R U . . .
 C18 C 0.8120(3) 0.3505(2) 0.67369(12) 0.0207(5) Uani 1 1 d . . . . .
 H18 H 0.9109 0.3256 0.6705 0.025 Uiso 1 1 calc R U . . .

loop_
  _atom_site_aniso_label
  _atom_site_aniso_U_11
  _atom_site_aniso_U_22
  _atom_site_aniso_U_33
  _atom_site_aniso_U_23
  _atom_site_aniso_U_13
  _atom_site_aniso_U_12
 Mn 0.01623(19) 0.02105(19) 0.02584(19) 0.00006(16) -0.00025(16) 0.00304(16)
 O1 0.0156(9) 0.0231(9) 0.0299(9) -0.0016(7) -0.0019(8) -0.0007(8)
 O2 0.0208(10) 0.0221(9) 0.0448(12) 0.0052(9) 0.0019(9) 0.0000(8)
 O3 0.0592(16) 0.0296(12) 0.0495(14) 0.0038(10) -0.0074(13) -0.0026(11)
 O4 0.0198(10) 0.0272(10) 0.0359(11) -0.0030(8) -0.0051(8) 0.0047(8)
 O5 0.0287(11) 0.0362(12) 0.0477(13) -0.0037(10) 0.0165(10) -0.0048(9)
 O6 0.0282(11) 0.0225(9) 0.0351(10) -0.0007(8) 0.0048(8) 0.0052(8)
 O7 0.0321(12) 0.0484(14) 0.0420(12) 0.0063(10) -0.0158(10) -0.0022(10)
 O8 0.0339(11) 0.0253(10) 0.0388(11) 0.0023(9) 0.0034(10) -0.0048(9)
 N1 0.0109(9) 0.0185(10) 0.0273(11) -0.0036(9) 0.0004(8) -0.0010(9)
 N2 0.0256(13) 0.0231(12) 0.0336(13) -0.0008(10) 0.0088(10) -0.0009(10)
 N3 0.0245(12) 0.0252(12) 0.0233(11) -0.0020(9) -0.0006(10) 0.0012(10)
 N4 0.0132(11) 0.0199(10) 0.0256(11) -0.0037(9) 0.0017(9) -0.0023(9)
 C1 0.0129(12) 0.0195(11) 0.0229(12) -0.0047(10) 0.0012(10) -0.0006(10)
 C2 0.0276(15) 0.0245(14) 0.0390(16) -0.0056(12) 0.0164(13) -0.0025(12)
 C3 0.0384(17) 0.0281(15) 0.0289(14) -0.0024(12) -0.0095(13) 0.0069(13)
 C4 0.0180(13) 0.0220(12) 0.0265(13) 0.0009(10) -0.0039(10) 0.0011(11)
 C5 0.0344(17) 0.0267(15) 0.0280(14) -0.0035(12) 0.0079(13) -0.0030(13)
 C6 0.0161(13) 0.0188(12) 0.0263(13) 0.0028(10) 0.0024(11) -0.0035(10)
 C7 0.0241(14) 0.0311(14) 0.0253(14) -0.0036(12) -0.0006(12) 0.0049(12)
 C8 0.0221(12) 0.0265(15) 0.0210(11) -0.0003(11) 0.0056(10) 0.0009(12)
 C9 0.0117(11) 0.0251(13) 0.0355(14) -0.0031(12) 0.0008(10) 0.0035(11)
 C10 0.0180(12) 0.0238(12) 0.0231(13) 0.0024(11) -0.0004(11) -0.0007(10)
 C11 0.0218(14) 0.0292(15) 0.0313(15) -0.0033(11) -0.0004(12) 0.0042(12)
 C12 0.0120(13) 0.0264(13) 0.0344(15) -0.0045(12) 0.0036(11) -0.0010(11)
 C13 0.0263(15) 0.0362(15) 0.0276(13) 0.0015(12) 0.0036(13) -0.0037(14)
 C14 0.0451(19) 0.0298(15) 0.0238(13) -0.0007(11) -0.0035(13) 0.0035(14)
 C15 0.0269(16) 0.0327(16) 0.061(2) 0.0124(15) 0.0167(16) 0.0060(13)
 C16 0.0207(14) 0.0284(14) 0.0350(15) -0.0065(12) 0.0008(12) -0.0021(11)
 C17 0.0421(19) 0.0395(17) 0.0298(15) 0.0065(13) 0.0057(14) 0.0073(15)
 C18 0.0135(12) 0.0208(12) 0.0276(13) 0.0004(10) -0.0007(11) 0.0016(10)

_geom_special_details
;
 All esds (except the esd in the dihedral angle between two l.s. planes)
 are estimated using the full covariance matrix.  The cell esds are taken
 into account individually in the estimation of esds in distances, angles
 and torsion angles; correlations between esds in cell parameters are only
 used when they are defined by crystal symmetry.  An approximate (isotropic)
 treatment of cell esds is used for estimating esds involving l.s. planes.
;
loop_
  _geom_bond_atom_site_label_1
  _geom_bond_atom_site_label_2
  _geom_bond_distance
  _geom_bond_site_symmetry_2
  _geom_bond_publ_flag
 Mn O1 2.2773(19) 1_565 ?
 Mn O2 2.1236(19) . ?
 Mn O4 2.311(2) 1_565 ?
 Mn O5 2.347(2) 1_655 ?
 Mn O7 2.062(2) . ?
 Mn O8 2.331(2) 1_655 ?
 Mn C6 2.579(3) 1_565 ?
 O1 Mn 2.2773(19) 1_545 ?
 O1 C6 1.252(3) . ?
 O2 C4 1.267(3) . ?
 O3 C8 1.219(3) . ?
 O4 Mn 2.311(2) 1_545 ?
 O4 C6 1.259(3) . ?
 O5 Mn 2.347(2) 1_455 ?
 O5 C5 1.254(4) . ?
 O6 C4 1.236(3) . ?
 O7 C8 1.253(3) . ?
 O8 Mn 2.331(2) 1_455 ?
 O8 C5 1.249(4) . ?
 N1 C1 1.324(3) . ?
 N1 C9 1.391(3) . ?
 N1 C18 1.470(3) . ?
 N2 C2 1.474(4) . ?
 N2 C14 1.374(4) . ?
 N2 C16 1.328(4) . ?
 N3 C3 1.371(4) . ?
 N3 C7 1.483(3) . ?
 N3 C16 1.334(4) . ?
 N4 C1 1.328(3) . ?
 N4 C10 1.478(3) . ?
 N4 C12 1.389(3) . ?
 C1 H1 0.9500 . ?
 C2 H2 1.0000 . ?
 C2 C5 1.530(4) . ?
 C2 C15 1.515(5) . ?
 C3 H3 0.9500 . ?
 C3 C14 1.343(5) . ?
 C4 C18 1.527(4) . ?
 C6 Mn 2.579(3) 1_545 ?
 C6 C10 1.533(4) . ?
 C7 H7 1.0000 . ?
 C7 C8 1.541(4) . ?
 C7 C17 1.507(4) . ?
 C9 H9 0.9500 . ?
 C9 C12 1.351(4) . ?
 C10 H10 1.0000 . ?
 C10 C13 1.514(4) . ?
 C11 H11A 0.9800 . ?
 C11 H11B 0.9800 . ?
 C11 H11C 0.9800 . ?
 C11 C18 1.531(4) . ?
 C12 H12 0.9500 . ?
 C13 H13A 0.9800 . ?
 C13 H13B 0.9800 . ?
 C13 H13C 0.9800 . ?
 C14 H14 0.9500 . ?
 C15 H15A 0.9800 . ?
 C15 H15B 0.9800 . ?
 C15 H15C 0.9800 . ?
 C16 H16 0.9500 . ?
 C17 H17A 0.9800 . ?
 C17 H17B 0.9800 . ?
 C17 H17C 0.9800 . ?
 C18 H18 1.0000 . ?

loop_
  _geom_angle_atom_site_label_1
  _geom_angle_atom_site_label_2
  _geom_angle_atom_site_label_3
  _geom_angle
  _geom_angle_site_symmetry_1
  _geom_angle_site_symmetry_3
  _geom_angle_publ_flag
 O1 Mn O4 57.55(6) 1_565 1_565 ?
 O1 Mn O5 79.49(7) 1_565 1_655 ?
 O1 Mn O8 130.62(7) 1_565 1_655 ?
 O1 Mn C6 29.04(7) 1_565 1_565 ?
 O2 Mn O1 132.00(7) . 1_565 ?
 O2 Mn O4 97.96(8) . 1_565 ?
 O2 Mn O5 144.03(7) . 1_655 ?
 O2 Mn O8 87.73(7) . 1_655 ?
 O2 Mn C6 121.06(8) . 1_565 ?
 O4 Mn O5 84.99(8) 1_565 1_655 ?
 O4 Mn O8 94.62(7) 1_565 1_655 ?
 O4 Mn C6 29.18(7) 1_565 1_565 ?
 O5 Mn C6 76.55(8) 1_655 1_565 ?
 O7 Mn O1 92.33(8) . 1_565 ?
 O7 Mn O2 105.74(9) . . ?
 O7 Mn O4 149.74(8) . 1_565 ?
 O7 Mn O5 86.64(9) . 1_655 ?
 O7 Mn O8 104.70(8) . 1_655 ?
 O7 Mn C6 120.59(9) . 1_565 ?
 O8 Mn O5 56.32(7) 1_655 1_655 ?
 O8 Mn C6 111.18(8) 1_655 1_565 ?
 C6 O1 Mn 88.98(15) . 1_545 ?
 C4 O2 Mn 103.59(16) . . ?
 C6 O4 Mn 87.32(16) . 1_545 ?
 C5 O5 Mn 89.50(18) . 1_455 ?
 C8 O7 Mn 140.0(2) . . ?
 C5 O8 Mn 90.38(18) . 1_455 ?
 C1 N1 C9 108.1(2) . . ?
 C1 N1 C18 123.2(2) . . ?
 C9 N1 C18 127.9(2) . . ?
 C14 N2 C2 126.3(2) . . ?
 C16 N2 C2 125.0(3) . . ?
 C16 N2 C14 108.7(2) . . ?
 C3 N3 C7 128.8(2) . . ?
 C16 N3 C3 108.4(2) . . ?
 C16 N3 C7 122.8(2) . . ?
 C1 N4 C10 122.2(2) . . ?
 C1 N4 C12 108.2(2) . . ?
 C12 N4 C10 128.1(2) . . ?
 N1 C1 N4 109.6(2) . . ?
 N1 C1 H1 125.2 . . ?
 N4 C1 H1 125.2 . . ?
 N2 C2 H2 107.5 . . ?
 N2 C2 C5 112.6(2) . . ?
 N2 C2 C15 110.6(2) . . ?
 C5 C2 H2 107.5 . . ?
 C15 C2 H2 107.5 . . ?
 C15 C2 C5 110.8(3) . . ?
 N3 C3 H3 126.2 . . ?
 C14 C3 N3 107.5(3) . . ?
 C14 C3 H3 126.2 . . ?
 O2 C4 C18 115.1(2) . . ?
 O6 C4 O2 124.6(3) . . ?
 O6 C4 C18 120.2(2) . . ?
 O5 C5 C2 115.0(3) . . ?
 O8 C5 O5 123.8(3) . . ?
 O8 C5 C2 121.2(3) . . ?
 O1 C6 Mn 61.97(14) . 1_545 ?
 O1 C6 O4 123.2(2) . . ?
 O1 C6 C10 118.0(2) . . ?
 O4 C6 Mn 63.50(14) . 1_545 ?
 O4 C6 C10 118.7(2) . . ?
 C10 C6 Mn 161.12(17) . 1_545 ?
 N3 C7 H7 108.6 . . ?
 N3 C7 C8 109.9(2) . . ?
 N3 C7 C17 109.8(2) . . ?
 C8 C7 H7 108.6 . . ?
 C17 C7 H7 108.6 . . ?
 C17 C7 C8 111.4(2) . . ?
 O3 C8 O7 126.9(3) . . ?
 O3 C8 C7 118.3(3) . . ?
 O7 C8 C7 114.6(2) . . ?
 N1 C9 H9 126.4 . . ?
 C12 C9 N1 107.2(2) . . ?
 C12 C9 H9 126.4 . . ?
 N4 C10 C6 106.8(2) . . ?
 N4 C10 H10 109.0 . . ?
 N4 C10 C13 111.9(2) . . ?
 C6 C10 H10 109.0 . . ?
 C13 C10 C6 111.0(2) . . ?
 C13 C10 H10 109.0 . . ?
 H11A C11 H11B 109.5 . . ?
 H11A C11 H11C 109.5 . . ?
 H11B C11 H11C 109.5 . . ?
 C18 C11 H11A 109.5 . . ?
 C18 C11 H11B 109.5 . . ?
 C18 C11 H11C 109.5 . . ?
 N4 C12 H12 126.5 . . ?
 C9 C12 N4 106.9(2) . . ?
 C9 C12 H12 126.5 . . ?
 C10 C13 H13A 109.5 . . ?
 C10 C13 H13B 109.5 . . ?
 C10 C13 H13C 109.5 . . ?
 H13A C13 H13B 109.5 . . ?
 H13A C13 H13C 109.5 . . ?
 H13B C13 H13C 109.5 . . ?
 N2 C14 H14 126.5 . . ?
 C3 C14 N2 107.0(3) . . ?
 C3 C14 H14 126.5 . . ?
 C2 C15 H15A 109.5 . . ?
 C2 C15 H15B 109.5 . . ?
 C2 C15 H15C 109.5 . . ?
 H15A C15 H15B 109.5 . . ?
 H15A C15 H15C 109.5 . . ?
 H15B C15 H15C 109.5 . . ?
 N2 C16 N3 108.4(3) . . ?
 N2 C16 H16 125.8 . . ?
 N3 C16 H16 125.8 . . ?
 C7 C17 H17A 109.5 . . ?
 C7 C17 H17B 109.5 . . ?
 C7 C17 H17C 109.5 . . ?
 H17A C17 H17B 109.5 . . ?
 H17A C17 H17C 109.5 . . ?
 H17B C17 H17C 109.5 . . ?
 N1 C18 C4 113.0(2) . . ?
 N1 C18 C11 109.8(2) . . ?
 N1 C18 H18 108.1 . . ?
 C4 C18 C11 109.4(2) . . ?
 C4 C18 H18 108.1 . . ?
 C11 C18 H18 108.1 . . ?

loop_
  _geom_torsion_atom_site_label_1
  _geom_torsion_atom_site_label_2
  _geom_torsion_atom_site_label_3
  _geom_torsion_atom_site_label_4
  _geom_torsion
  _geom_torsion_site_symmetry_1
  _geom_torsion_site_symmetry_2
  _geom_torsion_site_symmetry_3
  _geom_torsion_site_symmetry_4
  _geom_torsion_publ_flag
 Mn O1 C6 O4 -17.9(3) 1_545 . . . ?
 Mn O1 C6 C10 158.6(2) 1_545 . . . ?
 Mn O2 C4 O6 -7.3(3) . . . . ?
 Mn O2 C4 C18 169.02(18) . . . . ?
 Mn O4 C6 O1 17.6(2) 1_545 . . . ?
 Mn O4 C6 C10 -158.8(2) 1_545 . . . ?
 Mn O5 C5 O8 0.8(3) 1_455 . . . ?
 Mn O5 C5 C2 179.8(2) 1_455 . . . ?
 Mn O7 C8 O3 -30.8(5) . . . . ?
 Mn O7 C8 C7 154.5(2) . . . . ?
 Mn O8 C5 O5 -0.8(3) 1_455 . . . ?
 Mn O8 C5 C2 -179.8(3) 1_455 . . . ?
 Mn C6 C10 N4 37.6(6) 1_545 . . . ?
 Mn C6 C10 C13 159.8(5) 1_545 . . . ?
 O1 C6 C10 N4 -47.4(3) . . . . ?
 O1 C6 C10 C13 74.9(3) . . . . ?
 O2 C4 C18 N1 147.5(2) . . . . ?
 O2 C4 C18 C11 -89.8(3) . . . . ?
 O4 C6 C10 N4 129.2(2) . . . . ?
 O4 C6 C10 C13 -108.5(3) . . . . ?
 O6 C4 C18 N1 -36.0(3) . . . . ?
 O6 C4 C18 C11 86.7(3) . . . . ?
 N1 C9 C12 N4 1.0(3) . . . . ?
 N2 C2 C5 O5 168.4(3) . . . . ?
 N2 C2 C5 O8 -12.6(4) . . . . ?
 N3 C3 C14 N2 -0.6(3) . . . . ?
 N3 C7 C8 O3 114.8(3) . . . . ?
 N3 C7 C8 O7 -70.1(3) . . . . ?
 C1 N1 C9 C12 -0.7(3) . . . . ?
 C1 N1 C18 C4 -128.3(2) . . . . ?
 C1 N1 C18 C11 109.2(3) . . . . ?
 C1 N4 C10 C6 -66.4(3) . . . . ?
 C1 N4 C10 C13 171.8(2) . . . . ?
 C1 N4 C12 C9 -1.0(3) . . . . ?
 C2 N2 C14 C3 179.4(3) . . . . ?
 C2 N2 C16 N3 -179.1(3) . . . . ?
 C3 N3 C7 C8 45.0(4) . . . . ?
 C3 N3 C7 C17 -77.8(4) . . . . ?
 C3 N3 C16 N2 -0.4(3) . . . . ?
 C7 N3 C3 C14 177.7(3) . . . . ?
 C7 N3 C16 N2 -177.7(2) . . . . ?
 C9 N1 C1 N4 0.0(3) . . . . ?
 C9 N1 C18 C4 62.9(3) . . . . ?
 C9 N1 C18 C11 -59.6(3) . . . . ?
 C10 N4 C1 N1 167.9(2) . . . . ?
 C10 N4 C12 C9 -167.4(2) . . . . ?
 C12 N4 C1 N1 0.6(3) . . . . ?
 C12 N4 C10 C6 98.2(3) . . . . ?
 C12 N4 C10 C13 -23.6(4) . . . . ?
 C14 N2 C2 C5 -110.2(3) . . . . ?
 C14 N2 C2 C15 125.2(3) . . . . ?
 C14 N2 C16 N3 0.0(3) . . . . ?
 C15 C2 C5 O5 -67.2(3) . . . . ?
 C15 C2 C5 O8 111.9(3) . . . . ?
 C16 N2 C2 C5 68.8(4) . . . . ?
 C16 N2 C2 C15 -55.8(4) . . . . ?
 C16 N2 C14 C3 0.3(3) . . . . ?
 C16 N3 C3 C14 0.6(3) . . . . ?
 C16 N3 C7 C8 -138.3(3) . . . . ?
 C16 N3 C7 C17 98.9(3) . . . . ?
 C17 C7 C8 O3 -123.3(3) . . . . ?
 C17 C7 C8 O7 51.8(3) . . . . ?
 C18 N1 C1 N4 -170.7(2) . . . . ?
 C18 N1 C9 C12 169.5(2) . . . . ?

_shelx_res_file
;
TITL l-mn_auto_a.res in P2(1)2(1)2(1)
REM Old TITL l-mn_auto in P2(1)2(1)2(1)
REM SHELXT solution in P2(1)2(1)2(1): R1 0.095, Rweak 0.039, Alpha 0.002
REM <I/s> 0.443 for 25 systematic absences, Orientation as input
REM Flack x = 0.122 ( 0.003 ) from 1529 Parsons' quotients
REM Formula found by SHELXT: C22 N4 O4 Mn
CELL 1.3405 9.7743 9.963 20.789 90 90 90
ZERR 4 0.0002 0.0001 0.0003 0 0 0
LATT -1
SYMM 0.5-X,-Y,0.5+Z
SYMM -X,0.5+Y,0.5-Z
SYMM 0.5+X,0.5-Y,-Z
SFAC C Mn N O H
DISP C 0.0137 0.0067 57.1
DISP H 0 0 0.6
DISP Mn -0.0162 2.2332 17004.7
DISP N 0.0241 0.0134 109.9
DISP O 0.0389 0.0241 193.4
UNIT 72 4 16 32 88

L.S. 20
PLAN  20
SIZE 0.02 0.05 0.07
TEMP -173
CONF
list 4
fmap 2 53
MORE -1
ACTA
BOND $H
OMIT -11 1 2
OMIT -11 5 1
OMIT 5 2 0
OMIT 11 4 1
OMIT 11 4 2
OMIT 11 4 3
OMIT 11 5 0
REM <olex2.extras>
REM <HklSrc "%.\\l-mn_auto.hkl">
REM </olex2.extras>

WGHT    0.039700    0.207200
FVAR       0.58445
MN    2    0.832656    0.770774    0.664996    11.00000    0.01623    0.02105 =
         0.02584    0.00006   -0.00025    0.00304
O1    4    0.684468   -0.124467    0.733006    11.00000    0.01564    0.02313 =
         0.02989   -0.00161   -0.00195   -0.00071
O2    4    0.901139    0.568841    0.659329    11.00000    0.02083    0.02214 =
         0.04484    0.00524    0.00186    0.00005
O3    4    0.589831    0.619023    0.554559    11.00000    0.05916    0.02963 =
         0.04946    0.00377   -0.00736   -0.00264
O4    4    0.882984   -0.191977    0.772138    11.00000    0.01980    0.02717 =
         0.03592   -0.00301   -0.00507    0.00472
O5    4   -0.101489    0.995314    0.650455    11.00000    0.02868    0.03625 =
         0.04771   -0.00374    0.01653   -0.00483
O6    4    0.701267    0.552394    0.709053    11.00000    0.02816    0.02247 =
         0.03508   -0.00071    0.00480    0.00524
O7    4    0.704581    0.797725    0.587266    11.00000    0.03215    0.04835 =
         0.04195    0.00631   -0.01578   -0.00224
O8    4    0.047855    0.835759    0.628098    11.00000    0.03393    0.02535 =
         0.03876    0.00229    0.00339   -0.00476
N1    3    0.751443    0.274415    0.727175    11.00000    0.01095    0.01848 =
         0.02727   -0.00358    0.00039   -0.00103
N2    3    0.255005    1.019858    0.605657    11.00000    0.02563    0.02310 =
         0.03361   -0.00079    0.00883   -0.00092
N3    3    0.430223    0.915642    0.566924    11.00000    0.02447    0.02522 =
         0.02328   -0.00200   -0.00062    0.00119
N4    3    0.730484    0.113958    0.796822    11.00000    0.01323    0.01988 =
         0.02557   -0.00370    0.00167   -0.00229
C1    1    0.816730    0.177274    0.757895    11.00000    0.01292    0.01947 =
         0.02289   -0.00473    0.00122   -0.00062
AFIX  43
H1    5    0.910888    0.156085    0.752867    11.00000   -1.20000
AFIX   0
C2    1    0.113679    1.068502    0.613902    11.00000    0.02762    0.02452 =
         0.03905   -0.00559    0.01637   -0.00251
AFIX  13
H2    5    0.114127    1.135156    0.649866    11.00000   -1.20000
AFIX   0
C3    1    0.472822    0.982395    0.620991    11.00000    0.03842    0.02809 =
         0.02891   -0.00239   -0.00950    0.00695
AFIX  43
H3    5    0.562983    0.983024    0.638055    11.00000   -1.20000
AFIX   0
C4    1    0.802768    0.502303    0.682976    11.00000    0.01803    0.02203 =
         0.02648    0.00087   -0.00391    0.00109
C5    1    0.014170    0.956382    0.632262    11.00000    0.03441    0.02665 =
         0.02796   -0.00347    0.00786   -0.00304
C6    1    0.777486   -0.119622    0.774374    11.00000    0.01609    0.01881 =
         0.02626    0.00277    0.00236   -0.00346
C7    1    0.511963    0.833923    0.521330    11.00000    0.02411    0.03108 =
         0.02527   -0.00355   -0.00057    0.00485
AFIX  13
H7    5    0.448025    0.778003    0.495025    11.00000   -1.20000
AFIX   0
C8    1    0.608238    0.739662    0.558821    11.00000    0.02209    0.02651 =
         0.02104   -0.00035    0.00560    0.00086
C9    1    0.615794    0.273780    0.747385    11.00000    0.01166    0.02508 =
         0.03555   -0.00312    0.00077    0.00346
AFIX  43
H9    5    0.545706    0.333252    0.733602    11.00000   -1.20000
AFIX   0
C10   1    0.765386   -0.014812    0.828035    11.00000    0.01797    0.02385 =
         0.02307    0.00236   -0.00041   -0.00074
AFIX  13
H10   5    0.855960   -0.005677    0.849971    11.00000   -1.20000
AFIX   0
C11   1    0.742178    0.311700    0.610473    11.00000    0.02180    0.02919 =
         0.03132   -0.00328   -0.00044    0.00418
AFIX 137
H11A  5    0.750475    0.214655    0.603842    11.00000   -1.50000
H11B  5    0.786144    0.359184    0.574738    11.00000   -1.50000
H11C  5    0.645208    0.336392    0.612364    11.00000   -1.50000
AFIX   0
C12   1    0.602340    0.172771    0.790283    11.00000    0.01198    0.02636 =
         0.03438   -0.00452    0.00362   -0.00100
AFIX  43
H12   5    0.520822    0.146896    0.811859    11.00000   -1.20000
AFIX   0
C13   1    0.658963   -0.055991    0.877116    11.00000    0.02626    0.03625 =
         0.02759    0.00146    0.00364   -0.00367
AFIX 137
H13A  5    0.650619    0.014132    0.909941    11.00000   -1.50000
H13B  5    0.686797   -0.140363    0.897511    11.00000   -1.50000
H13C  5    0.570576   -0.068401    0.855671    11.00000   -1.50000
AFIX   0
C14   1    0.363823    1.046765    0.645450    11.00000    0.04505    0.02984 =
         0.02377   -0.00071   -0.00346    0.00353
AFIX  43
H14   5    0.362284    1.100687    0.683131    11.00000   -1.20000
AFIX   0
C15   1    0.065633    1.140788    0.553910    11.00000    0.02694    0.03270 =
         0.06082    0.01237    0.01666    0.00605
AFIX 137
H15A  5    0.128777    1.214344    0.544002    11.00000   -1.50000
H15B  5   -0.026263    1.177112    0.561147    11.00000   -1.50000
H15C  5    0.063303    1.077672    0.517771    11.00000   -1.50000
AFIX   0
C16   1    0.297296    0.940366    0.558399    11.00000    0.02068    0.02839 =
         0.03498   -0.00649    0.00078   -0.00208
AFIX  43
H16   5    0.242285    0.906820    0.524328    11.00000   -1.20000
AFIX   0
C17   1    0.590845    0.924764    0.476823    11.00000    0.04215    0.03947 =
         0.02977    0.00651    0.00571    0.00733
AFIX 137
H17A  5    0.527020    0.983058    0.453559    11.00000   -1.50000
H17B  5    0.642552    0.870344    0.445985    11.00000   -1.50000
H17C  5    0.654275    0.979982    0.501974    11.00000   -1.50000
AFIX   0
C18   1    0.811998    0.350542    0.673689    11.00000    0.01353    0.02085 =
         0.02760    0.00041   -0.00073    0.00162
AFIX  13
H18   5    0.910875    0.325635    0.670497    11.00000   -1.20000
AFIX   0
HKLF 4

REM  l-mn_auto_a.res in P2(1)2(1)2(1)
REM R1 =  0.0262 for    3767 Fo > 4sig(Fo)  and  0.0287 for all    3995 data
REM    284 parameters refined using      0 restraints

END

WGHT      0.0397      0.2072

REM Highest difference peak  0.277,  deepest hole -0.240,  1-sigma level  0.042
Q1    1   0.5020  0.6665  0.5583  11.00000  0.05    0.28
Q2    1   0.7363  0.7185  0.5798  11.00000  0.05    0.21
Q3    1  -0.1019  0.8848  0.6604  11.00000  0.05    0.19
Q4    1  -0.1541  0.9784  0.6042  11.00000  0.05    0.19
Q5    1   0.8707 -0.2042  0.8228  11.00000  0.05    0.18
Q6    1   0.6452  0.7257  0.6190  11.00000  0.05    0.17
Q7    1   0.0976  0.7867  0.6022  11.00000  0.05    0.17
Q8    1   0.4662  0.9769  0.5763  11.00000  0.05    0.17
Q9    1   0.8218  0.6778  0.6679  11.00000  0.05    0.17
Q10   1   0.7710 -0.0631  0.8006  11.00000  0.05    0.17
Q11   1   0.8134  0.4201  0.6789  11.00000  0.05    0.16
Q12   1   0.6649  0.1437  0.7970  11.00000  0.05    0.16
Q13   1   0.8436 -0.2478  0.8029  11.00000  0.05    0.16
Q14   1   0.6218  0.9989  0.6008  11.00000  0.05    0.15
Q15   1   0.7841  0.1966  0.7255  11.00000  0.05    0.15
Q16   1   0.6473  1.0339  0.5581  11.00000  0.05    0.14
Q17   1   0.7958  0.3405  0.6417  11.00000  0.05    0.14
Q18   1   0.6913  0.2799  0.7351  11.00000  0.05    0.14
Q19   1   0.6118  0.2397  0.7785  11.00000  0.05    0.13
Q20   1   0.4874  0.8937  0.5448  11.00000  0.05    0.13
;
_shelx_res_checksum                37510
_shelx_hkl_file
;
   0   0  -1    0.52    0.43
   0   0   1   -0.07    0.30
   0   0   2 8806.90  279.41
   0   0  -2 8638.62  278.36
   0   0  -3    0.55    1.08
   0   0  -4 2524.06   82.96
   0   0  -5    1.11    1.41
   0   0  -6   55.62    4.09
   0   0   6   53.55    2.60
   0   0  -7    1.12    1.58
   0   0   7    0.07    0.81
   0   0   8   11.00    3.06
   0   0  -8   14.14    2.52
   0   0   8    9.94    1.23
   0   0   9    2.20    2.40
   0   0   9    1.97    2.76
   0   0   9    2.00    1.56
   0   0  -9    4.67    2.04
   0   0   9   -0.14    0.82
   0   0  10 2407.50   78.65
   0   0  10 2520.15   81.05
   0   0 -10 2593.98   78.37
   0   0  10 2460.47   76.89
   0   0  10 2887.99   78.48
   0   0  10 2077.36   74.36
   0   0  11   -0.36    2.69
   0   0  11    0.61    2.50
   0   0  11    0.47    1.60
   0   0  11   -3.04    3.01
   0   0  12  197.13   11.78
   0   0  12  208.32   10.40
   0   0  13    0.92    3.20
   0   0  13   -0.29    2.00
   0   0  13    2.13    3.33
   0   0 -14   20.48    3.75
   0   0  14   18.97    4.97
   0   0  14   29.05    5.52
   0   0 -15    4.55    3.18
   0   0 -15   -0.83    3.57
   0   0  15    0.57    4.21
   0   0 -16   58.31    6.72
   0   0  16   58.56    7.82
   0   0 -16   55.38    6.13
   0   0 -17    1.96    4.29
   0   0 -17   -3.33    3.77
   0   0  17   -4.02    5.18
   0   0  18 1253.77   52.34
   0   0 -18 1385.30   50.42
   0   0 -19    3.35    4.79
   0   0 -20  191.68   13.26
   0   0 -21   -4.79    5.62
   0   0 -21    6.77    5.41
   0   0 -22  276.59   16.39
   0   0 -22  237.76   15.75
   0   0 -23   -1.76    5.26
   0   0 -23    3.76    5.59
   0   0 -23    2.61    6.27
   0   0 -24   21.70    5.84
   0   0 -24   17.63    6.38
   0   0 -25    1.02    4.63
   0   0 -25    3.99    5.20
   0  -1   0   -0.20    0.72
   0   1   0    0.64    0.98
   0   1  -1 5585.03  176.72
   0  -1   1 5624.60  176.70
   0   1   1 5384.07  177.86
   0  -1  -1 5565.74  177.62
   0  -1  -2  784.90   25.59
   0  -1   2  756.37   24.99
   0  -1  -3  746.71   25.23
   0  -1   3  756.95   25.31
   0  -1   4 5745.23  174.26
   0   1   4 5183.34  173.07
   0  -1  -4 5583.65  172.98
   0   1  -4 5311.93  171.97
   0   1   5  636.74   21.94
   0  -1   5  630.06   24.33
   0   1  -5  626.13   20.58
   0   1   6 5695.58  184.06
   0  -1   6 5783.87  188.85
   0  -1  -7  133.69    8.25
   0   1   7  151.76    6.95
   0  -1   7  144.90   10.98
   0  -1  -8  193.83    9.05
   0  -1   8  200.77    9.25
   0  -1  -8  212.97   10.58
   0   1   8  189.48    8.80
   0  -1   9 3063.96  103.89
   0   1   9 3065.32  104.78
   0  -1  -9 3077.11  103.42
   0  -1   9 3486.72  104.79
   0  -1  -9 3190.97  105.18
   0   1   9 3066.13  103.36
   0  -1  10  143.73    8.44
   0  -1 -10  141.63    7.96
   0   1  10  162.89    9.31
   0   1  10  156.59    7.91
   0  -1  10  149.73    8.63
   0  -1 -10  142.29    8.50
   0  -1 -10  123.85    7.00
   0   1  11  175.42   10.68
   0  -1  11  178.10   10.11
   0  -1 -11  182.31    9.70
   0  -1 -11  188.48   10.20
   0   1  11  182.30    9.42
   0  -1  11  211.16   10.98
   0   1  11  227.04    9.96
   0  -1 -11  180.33    8.90
   0   1  11  165.13    7.82
   0  -1 -12  288.87   13.33
   0   1  12  294.17   14.93
   0  -1  12  281.73   14.19
   0   1  12  281.84   13.15
   0   1  12  258.84   10.94
   0  -1 -12  282.30   12.57
   0   1  13  272.15   15.17
   0  -1 -13  294.20   14.04
   0  -1  13  272.86   14.70
   0  -1  13  302.47   13.24
   0   1  13  279.03   13.71
   0  -1  13  318.25   15.66
   0  -1 -13  272.13   12.92
   0  -1 -14   22.61    3.76
   0  -1 -14   18.70    4.36
   0   1  14   20.00    4.81
   0  -1  14   10.35    4.27
   0  -1  15   14.34    5.00
   0  -1 -15   17.62    4.43
   0  -1 -16   20.19    5.03
   0  -1  16   16.47    5.37
   0  -1 -17   29.84    5.82
   0   1 -17   30.97    5.48
   0  -1  17   25.39    6.42
   0  -1  17   31.99    7.15
   0   1 -18    5.32    5.08
   0  -1 -18   15.47    5.46
   0   1 -18   15.33    4.86
   0  -1  18   14.38    6.14
   0  -1  18   21.86    6.83
   0  -1  19  107.45   11.38
   0  -1 -19  136.80   10.95
   0   1 -19  115.29   10.45
   0  -1  19  112.36   12.08
   0   1 -19  115.33    9.94
   0   1 -20   -5.27    5.65
   0  -1  20    3.15    5.78
   0  -1 -20   -0.59    4.96
   0  -1 -21  242.49   16.31
   0   1 -21  286.73   16.58
   0  -1 -21  261.47   15.97
   0  -1 -22   64.02    9.41
   0   1 -22   67.64    8.48
   0  -1 -22   69.30    8.61
   0   1 -22   76.32    9.07
   0  -1 -23    4.03    5.80
   0   1 -23    5.22    5.23
   0   1 -23    4.63    5.49
   0  -1 -23   -2.38    5.29
   0  -1 -24    9.07    5.88
   0   1 -24    8.17    5.31
   0  -1 -24    1.13    4.91
   0  -1 -25   67.35    8.91
   0   1 -25   94.38    9.64
   0  -1 -25   91.99    8.80
   0   1 -25   90.43    8.55
   0  -1  25   77.85    9.75
   0  -2   0   25.34    2.79
   0   2   0   30.52    3.94
   0   2  -1 1027.78   41.05
   0   2   1 1092.59   39.85
   0  -2   1 1153.39   36.66
   0  -2  -1 1136.13   38.58
   0  -2  -2 1313.53   42.88
   0   2  -2 1265.67   41.23
   0  -2   3   31.21    1.78
   0  -2   3   26.86    4.60
   0  -2  -3   30.31    2.59
   0   2  -3   30.38    1.74
   0   2   4 3544.33  112.60
   0   2  -4 3467.41  110.33
   0  -2   4 3567.23  110.92
   0  -2  -4 3153.43  116.18
   0  -2  -4 3431.74  111.68
   0  -2  -5  136.02    9.79
   0   2   5  139.73    7.32
   0  -2  -5  148.93    6.81
   0  -2   5  145.79    7.13
   0  -2   6  759.98   29.21
   0   2   6  790.93   28.21
   0  -2  -6  783.09   27.39
   0  -2  -6  756.38   31.07
   0  -2  -7 1580.97   52.63
   0  -2   7 1618.55   52.65
   0  -2   7 1548.33   56.42
   0  -2   7 1490.05   53.36
   0  -2  -7 1558.65   55.97
   0   2   7 1611.78   53.47
   0   2  -7 1536.62   50.62
   0  -2  -8  108.50    6.15
   0  -2   8   98.67    5.94
   0  -2   8   93.20    9.17
   0  -2   8  104.80    6.73
   0  -2   8  106.34    7.53
   0  -2  -8  106.44    7.76
   0   2   8   97.75    6.29
   0  -2   8   96.01    7.37
   0  -2  -9  297.95   12.90
   0  -2   9  306.06   13.10
   0  -2  -9  313.03   14.67
   0   2   9  290.10   13.30
   0  -2   9  269.07   14.47
   0  -2 -10  382.84   16.11
   0  -2  10  380.86   16.23
   0  -2  10  358.96   17.99
   0   2  10  393.14   16.59
   0  -2 -10  367.07   17.05
   0  -2 -10  379.75   14.90
   0  -2 -11  235.70   11.38
   0  -2  11  227.10   11.52
   0   2  11  207.57   11.26
   0  -2  11  207.86   12.98
   0  -2 -11  217.70   10.08
   0  -2  12 1683.97   58.85
   0  -2 -12 1680.41   58.08
   0  -2  12 1599.19   61.04
   0   2  12 1660.97   58.76
   0  -2 -13  233.37   12.51
   0  -2  13  256.72   13.47
   0  -2  13  222.98   14.48
   0  -2 -14  169.74   10.39
   0  -2  14  164.17   11.19
   0  -2  14  152.08   12.15
   0  -2 -15   -1.32    3.86
   0  -2  15    3.83    4.50
   0  -2  15    4.22    4.62
   0  -2  16  246.53   15.14
   0  -2 -16  237.55   13.74
   0  -2  16  240.29   16.44
   0  -2  17    3.30    4.24
   0  -2 -17    3.63    4.50
   0  -2  17   -1.58    4.87
   0  -2 -17    5.96    5.04
   0  -2 -18  273.09   15.90
   0  -2  18  278.97   17.78
   0  -2 -18  288.77   16.63
   0  -2  18  271.20   18.44
   0  -2 -19  508.38   24.84
   0  -2 -19  498.82   24.03
   0  -2  19  493.24   26.15
   0   2 -19  509.80   23.97
   0  -2 -20   37.65    7.49
   0  -2 -20   30.59    7.39
   0  -2  20   27.91    7.44
   0   2 -20   25.49    6.56
   0   2 -20   34.13    6.76
   0  -2 -20   34.71    7.13
   0   2 -21  318.06   18.12
   0  -2 -21  368.85   20.38
   0  -2 -21  355.90   20.95
   0  -2 -21  394.99   20.16
   0   2 -21  411.72   20.42
   0  -2  21  342.30   21.48
   0   2 -21  363.59   19.65
   0  -2 -22   19.58    6.42
   0  -2 -22   16.54    7.00
   0  -2 -22   14.94    6.00
   0  -2  22   17.46    6.74
   0   2 -22   16.57    6.23
   0  -2 -23   16.61    6.75
   0  -2 -23    9.19    6.25
   0   2 -23   21.06    6.27
   0  -2 -23   22.94    6.51
   0  -2  23   11.22    6.65
   0  -2 -24  117.90   11.40
   0  -2 -24  100.81   10.55
   0   2 -24  117.16   10.09
   0  -2 -24  112.18   10.39
   0  -2  24  107.38   10.81
   0  -2 -25   16.29    5.98
   0  -2 -25    4.40    5.68
   0   3   0   -0.51    3.33
   0   3  -1    5.52    3.91
   0  -3  -1    3.75    1.85
   0  -3   1    6.30    0.83
   0   3   1    3.69    3.20
   0  -3  -2  190.10    9.02
   0  -3   2  190.79   10.83
   0  -3  -3 1228.76   41.51
   0  -3   3 1140.96   45.21
   0  -3  -4    5.00    1.99
   0  -3  -4    6.65    3.85
   0  -3   4    8.09    1.19
   0  -3  -4    5.31    1.77
   0   3   4    9.61    2.98
   0  -3   4    4.04    3.53
   0   3  -4    6.37    1.10
   0  -3   4    4.81    1.97
   0  -3  -5  654.09   24.19
   0  -3   5  695.92   23.95
   0  -3   5  676.44   25.62
   0  -3  -5  720.93   24.67
   0  -3   5  569.56   29.32
   0   3  -5  654.37   22.62
   0  -3  -5  625.43   28.47
   0  -3   5  709.58   23.70
   0   3   5  692.61   26.77
   0  -3  -5  651.44   23.93
   0  -3   5  638.64   24.45
   0  -3   5  628.92   24.59
   0  -3  -6   11.76    2.43
   0  -3   6   13.09    2.29
   0  -3   6   10.29    2.75
   0   3  -6   16.17    1.82
   0  -3   6   13.29    2.77
   0  -3   6   12.71    5.36
   0  -3  -6   11.86    2.27
   0   3   6   13.89    3.49
   0  -3  -6   11.22    3.74
   0  -3  -6   16.97    2.67
   0  -3   6   15.82    2.96
   0  -3   6    9.18    2.39
   0  -3  -7 2387.70   78.89
   0  -3   7 2187.44   79.52
   0  -3   7 2390.45   78.56
   0  -3  -7 2368.09   78.63
   0   3  -7 2356.55   77.11
   0  -3   7 2377.67   81.48
   0  -3  -7 2232.12   81.96
   0  -3  -7 2560.83   79.07
   0  -3   7 1990.71   86.21
   0   3   7 2401.62   81.19
   0  -3   7 2428.07   80.83
   0  -3   8  990.31   40.20
   0  -3   8 1177.11   39.53
   0  -3  -8 1162.77   39.68
   0  -3  -8 1146.45   39.55
   0   3  -8 1139.63   37.97
   0  -3   8  904.68   45.98
   0  -3   8 1030.35   43.61
   0   3   8 1128.29   41.69
   0  -3   8 1136.28   41.72
   0  -3  -8 1154.65   42.33
   0   3  -8 1125.29   37.37
   0  -3  -9 1093.90   37.45
   0  -3   9 1106.88   37.34
   0  -3  -9 1071.06   37.33
   0   3  -9 1078.40   35.71
   0   3   9 1039.85   39.15
   0  -3  -9 1109.68   39.79
   0  -3   9 1076.51   39.65
   0   3  -9  963.92   34.13
   0  -3  10  890.80   32.89
   0  -3 -10  899.96   32.85
   0   3  10  849.94   34.42
   0  -3  10  872.39   35.02
   0   3 -10  881.83   31.16
   0  -3  10  757.33   40.67
   0  -3  10  882.85   35.67
   0  -3 -10  932.13   33.02
   0  -3 -11 1134.68   40.20
   0  -3  11 1148.82   40.35
   0  -3  11 1092.38   42.68
   0   3  11 1071.58   41.85
   0   3 -11 1073.99   38.33
   0  -3 -11 1123.34   40.11
   0  -3  11 1135.60   43.59
   0  -3  12  290.02   14.70
   0  -3 -12  307.73   14.83
   0  -3  12  292.24   16.68
   0  -3 -12  304.44   14.83
   0  -3  12  314.60   17.82
   0  -3  13   24.60    5.03
   0  -3 -13   23.72    4.56
   0  -3  13   32.75    6.14
   0  -3  13   21.94    6.08
   0  -3 -13   22.80    4.72
   0  -3  14  100.31    8.75
   0  -3 -14  114.08    8.99
   0  -3  14  102.00    9.94
   0  -3  14  128.39   11.72
   0  -3 -14  105.01    8.81
   0  -3  15  561.32   25.84
   0  -3 -15  593.63   25.21
   0  -3  15  540.88   27.38
   0  -3  15  593.63   29.45
   0  -3 -15  555.51   25.04
   0  -3  16   14.75    5.48
   0  -3 -16   18.22    5.49
   0  -3  16   20.92    6.13
   0  -3  16   15.41    7.10
   0  -3 -16   26.63    5.86
   0  -3  17   51.45    7.84
   0  -3 -17   38.32    6.64
   0  -3  17   40.44    7.70
   0  -3 -17   41.39    7.04
   0  -3  17   32.93    8.52
   0  -3 -18   17.68    6.07
   0  -3  18   24.66    6.54
   0  -3  18   15.93    6.29
   0  -3  18   25.62    8.45
   0  -3 -18   18.38    6.16
   0  -3 -19  105.65   10.67
   0  -3  19  116.75   11.89
   0  -3 -19  119.11   10.74
   0  -3 -20    0.64    5.96
   0  -3 -20   -5.72    5.63
   0  -3  20    4.83    6.28
   0   3 -20   -1.79    5.16
   0  -3  20    1.50    5.91
   0  -3 -21   71.47   10.28
   0  -3 -21  102.56   10.42
   0  -3 -21   95.30   10.17
   0   3 -21   83.02    9.29
   0  -3  21   95.00   11.22
   0  -3  21  103.23   10.73
   0   3 -21   84.30    9.38
   0  -3 -22  127.53   12.62
   0  -3 -22  125.40   11.41
   0  -3  22  103.25   11.84
   0   3 -22  128.13   10.92
   0  -3 -22  123.58   11.30
   0  -3  22  127.21   11.68
   0   3 -22  139.90   11.57
   0  -3 -23   72.83    9.15
   0  -3 -23   85.58   10.75
   0  -3 -23   87.08    9.67
   0   3 -23   68.14    8.31
   0  -3  23   71.39    8.94
   0   3 -24    5.59    4.62
   0  -3 -24    9.59    5.36
   0  -3 -24    9.93    5.82
   0  -3 -24   10.37    6.47
   0  -4   0 1158.26   39.85
   0  -4   0 1213.17   40.08
   0   4   0 1090.10   47.38
   0  -4   0 1147.62   37.92
   0  -4   0 1160.43   41.61
   0  -4  -1 3623.81  125.43
   0  -4  -1 3833.19  125.12
   0  -4   1 3884.71  125.20
   0  -4   1 3704.82  124.94
   0  -4  -1 3738.96  124.83
   0  -4  -1 3784.43  126.93
   0  -4   1 3772.90  122.78
   0   4   1 3806.69  133.73
   0  -4  -1 3508.15  126.41
   0   4  -1 3466.46  133.25
   0  -4   1 3771.38  126.69
   0  -4  -2  466.30   18.64
   0  -4   2  480.78   19.68
   0  -4  -2  481.49   20.12
   0  -4  -2  441.09   19.10
   0  -4   2  426.95   20.97
   0  -4   2  494.89   18.53
   0  -4  -2  463.52   18.17
   0  -4  -2  506.55   18.24
   0  -4   2  506.34   18.50
   0  -4  -3   13.51    2.63
   0  -4   3   13.67    3.96
   0  -4  -3   12.28    2.64
   0  -4   3   12.81    3.17
   0  -4   3   12.98    2.58
   0  -4   3   13.23    2.58
   0  -4  -3   14.92    2.50
   0  -4  -4 3197.21  109.75
   0  -4   4 2875.54  114.41
   0  -4  -4 3326.23  110.41
   0  -4   4 3647.19  107.62
   0   4   4 3327.77  115.86
   0  -4   4 3279.63  111.29
   0  -4  -4 3123.60  115.08
   0  -4   4 3192.85  109.89
   0  -4  -4 3314.52  109.32
   0  -4  -4 3348.89  109.30
   0  -4   4 3196.78  109.91
   0  -4  -5  939.33   33.72
   0  -4  -5  916.76   33.98
   0  -4   5  908.01   35.05
   0  -4  -5  940.95   38.31
   0  -4   5  844.96   39.00
   0  -4   5 1002.04   32.45
   0   4   5  974.08   38.94
   0  -4  -5  949.10   33.20
   0  -4   5  912.05   34.00
   0  -4   5  924.98   33.98
   0  -4  -5  900.57   33.20
   0  -4  -6 1822.32   61.05
   0  -4   6 1826.19   60.36
   0  -4   6 1723.41   61.47
   0  -4  -6 1842.48   60.52
   0  -4  -6 1791.08   60.69
   0  -4   6 1734.18   61.30
   0  -4  -6 1840.54   61.32
   0   4  -6 1732.63   58.36
   0  -4   6 1574.15   67.45
   0   4   6 1856.35   66.28
   0  -4  -6 1741.55   64.83
   0  -4   6 1802.11   61.08
   0  -4   6 1822.30   62.69
   0  -4   7   33.39    3.64
   0  -4  -7   27.25    3.85
   0  -4  -7   25.95    3.66
   0  -4   7   29.58    4.27
   0  -4   7   29.62    4.16
   0  -4  -7   33.29    3.98
   0  -4  -7   31.68    5.15
   0  -4   7   31.53    5.13
   0   4  -7   29.46    2.63
   0  -4   7   21.86    6.45
   0  -4  -7   28.99    3.86
   0   4   7   42.63    6.09
   0  -4   7   28.92    4.55
   0  -4   7   30.20    3.18
   0  -4   8   16.15    3.22
   0  -4  -8   18.08    3.64
   0  -4   8   14.15    3.81
   0  -4  -8   15.91    3.39
   0  -4  -8   19.52    3.38
   0  -4  -8   18.38    4.29
   0  -4   8   17.02    5.81
   0   4  -8   15.21    2.25
   0  -4   8   15.65    4.09
   0   4   8   18.46    4.66
   0  -4   8   11.37    4.77
   0  -4   8   18.04    2.97
   0  -4  -9   44.75    5.02
   0  -4   9   43.57    4.79
   0  -4  -9   44.02    4.80
   0  -4   9   38.89    5.27
   0   4  -9   40.88    3.64
   0  -4   9   41.08    5.70
   0  -4   9   27.31    7.46
   0  -4   9   44.20    4.41
   0  -4 -10  154.53    9.74
   0  -4  10  172.61    9.66
   0  -4 -10  152.28    9.39
   0  -4  10  138.06   10.49
   0  -4  10  167.90    9.29
   0  -4  11   77.23    6.68
   0  -4 -11   75.41    7.00
   0  -4  11   60.53    7.58
   0  -4 -11   65.58    6.31
   0  -4  11   64.12    7.44
   0  -4  11   77.33    6.56
   0  -4  12 1065.92   40.93
   0  -4 -12 1054.48   41.11
   0  -4 -12 1115.98   40.97
   0  -4  12 1103.94   44.75
   0  -4  12 1031.77   43.23
   0  -4  12 1156.81   41.29
   0  -4  13  838.85   33.53
   0  -4 -13  805.36   33.15
   0  -4 -13  814.75   32.96
   0  -4  13  817.92   36.82
   0  -4  13  778.87   35.21
   0  -4  13  935.77   33.99
   0  -4 -14  172.87   11.37
   0  -4  14  142.21   10.89
   0  -4 -14  142.01   10.59
   0  -4 -14  152.94   11.54
   0  -4  14  151.10   13.15
   0  -4  14  161.03   12.49
   0  -4  14  189.15   11.80
   0  -4 -15  312.21   17.11
   0  -4  15  316.64   17.51
   0  -4 -15  293.38   16.60
   0  -4  15  312.71   20.16
   0  -4 -15  307.96   17.80
   0  -4  15  296.04   18.49
   0  -4  15  343.81   17.51
   0  -4 -16  119.98   10.16
   0  -4  16  106.11   10.21
   0  -4 -16  105.49    9.78
   0  -4 -16  111.88   10.85
   0  -4  16  114.87   12.78
   0  -4  16   81.15    9.99
   0  -4  16  104.78    9.95
   0  -4  17  373.15   21.03
   0  -4 -17  364.16   20.21
   0  -4 -17  410.18   20.63
   0  -4 -17  364.20   21.12
   0  -4  17  404.56   24.67
   0  -4  17  367.99   21.90
   0  -4  17  431.02   20.84
   0  -4 -18  188.81   13.41
   0  -4 -18  180.75   14.55
   0  -4  18  181.28   16.62
   0  -4 -18  173.41   13.22
   0  -4  18  174.57   14.21
   0  -4  18  198.85   13.63
   0  -4  19   21.60    8.31
   0  -4 -19   22.80    6.62
   0  -4 -19   26.34    7.51
   0  -4 -19   15.71    6.26
   0  -4  19   28.14    7.66
   0  -4  19   23.33    6.61
   0  -4 -20    1.29    5.59
   0  -4 -20    6.30    6.98
   0  -4 -20   -0.66    5.73
   0  -4  20   -2.41    5.89
   0  -4 -21    5.52    6.94
   0  -4 -21   -1.92    5.41
   0  -4 -21   -3.95    6.21
   0  -4  21    1.62    6.16
   0   4 -21    4.40    5.64
   0  -4 -22   40.43    7.53
   0   4 -22   49.11    7.40
   0  -4 -22   45.45    7.82
   0  -4  22   37.91    8.04
   0   4 -22   31.45    6.92
   0  -4 -23   22.98    6.59
   0  -4 -23   19.85    6.46
   0   4 -23   24.37    6.27
   0  -4 -24   77.10    8.57
   0  -5   0   -0.51    2.56
   0  -5   0   -0.53    2.09
   0  -5   0   -0.07    0.88
   0   5   0   -1.13    6.03
   0  -5   0   -1.23    2.75
   0  -5   0   -0.95    2.66
   0  -5  -1  592.58   22.50
   0  -5   1  589.70   22.63
   0  -5   1  595.49   22.78
   0  -5  -1  584.09   22.68
   0  -5  -1  556.64   24.56
   0  -5   1  587.06   19.64
   0  -5   1  580.99   24.53
   0  -5  -1  568.10   20.12
   0   5   1  571.33   32.21
   0   5  -1  555.18   31.79
   0  -5   1  536.62   24.74
   0  -5  -2 1164.28   44.55
   0  -5  -2 1230.29   44.09
   0  -5  -2 1291.52   44.07
   0  -5   2 1198.40   44.08
   0  -5   2 1268.59   44.44
   0  -5   2 1125.31   47.10
   0  -5  -2 1365.42   49.78
   0  -5  -2 1198.38   45.39
   0  -5  -2 1182.12   46.28
   0  -5   2 1254.22   46.23
   0   5   2 1344.00   55.99
   0  -5  -2 1528.85   44.67
   0  -5  -3  470.26   20.77
   0  -5  -3  496.64   20.30
   0  -5   3  503.31   20.72
   0  -5   3  495.65   20.55
   0  -5  -3  503.34   19.71
   0  -5  -3  482.11   20.06
   0  -5   3  500.95   22.14
   0  -5   3  540.15   17.48
   0  -5  -3  487.53   21.29
   0  -5  -3  521.08   24.76
   0  -5   3  442.86   23.29
   0  -5  -4   18.20    3.64
   0  -5  -4   21.25    3.40
   0  -5  -4   23.69    3.65
   0  -5   4   18.13    3.53
   0  -5   4   19.39    3.56
   0  -5  -4   15.82    3.09
   0  -5  -4   14.11    4.98
   0  -5  -4   14.20    3.16
   0   5   4   17.58    6.58
   0  -5   4   21.00    2.11
   0  -5   4   19.55    5.07
   0  -5   4   20.46    3.96
   0  -5  -4   16.50    2.85
   0  -5  -5  305.75   14.37
   0  -5   5  296.60   14.36
   0  -5   5  298.58   14.45
   0  -5  -5  305.87   13.68
   0  -5  -5  282.19   13.47
   0  -5   5  310.07   12.93
   0  -5   5  281.64   17.86
   0  -5  -5  277.74   16.24
   0  -5   5  276.72   15.16
   0  -5  -6  637.41   26.01
   0  -5   6  679.95   25.30
   0  -5   6  625.45   25.99
   0  -5   6  645.89   27.50
   0  -5  -6  674.98   28.55
   0  -5  -6  673.08   25.32
   0  -5   6  654.34   26.41
   0  -5  -6  671.33   25.61
   0  -5   6  639.00   26.41
   0  -5  -7   25.32    4.29
   0  -5   7   24.12    3.68
   0  -5   7   21.18    4.63
   0  -5  -7   23.00    4.75
   0  -5   7   16.59    4.15
   0  -5  -7   19.91    3.72
   0  -5   7   18.96    4.17
   0  -5  -7   24.90    4.23
   0  -5   8 1083.04   41.47
   0  -5  -8 1053.34   40.57
   0  -5   8 1121.03   39.96
   0  -5   8 1055.94   42.29
   0  -5  -8 1099.65   40.48
   0  -5  -8 1124.21   40.08
   0  -5  -9 2594.94   89.90
   0  -5   9 2645.55   88.98
   0  -5   9 2466.54   90.76
   0  -5   9 2535.68   91.68
   0  -5  -9 2714.20   89.22
   0  -5  -9 2706.68   89.88
   0  -5  10  114.47    8.30
   0  -5  10   96.46    8.77
   0  -5 -10  120.91    9.05
   0  -5  10  123.58   10.11
   0  -5 -10  111.12    8.30
   0  -5 -10   97.63    8.55
   0  -5 -11  183.29   12.04
   0  -5  11  194.09   11.73
   0  -5  11  210.28   13.87
   0  -5 -11  195.58   11.69
   0  -5 -11  198.84   12.51
   0  -5 -12   68.80    7.45
   0  -5  12   63.69    6.77
   0  -5  12   56.90    7.62
   0  -5 -12   72.58    8.01
   0  -5  12   61.93    8.55
   0  -5 -12   70.46    7.24
   0  -5 -13  246.54   14.77
   0  -5  13  246.79   14.40
   0  -5  13  239.75   15.96
   0  -5 -13  252.89   15.35
   0  -5  13  252.60   17.29
   0  -5 -13  253.66   14.30
   0  -5  14   47.16    6.93
   0  -5 -14   52.16    7.25
   0  -5  14   58.40    8.13
   0  -5  14   55.09    9.13
   0  -5 -14   49.72    7.10
   0  -5 -14   56.85    8.02
   0  -5  15  105.88    9.98
   0  -5 -15  113.04   10.29
   0  -5  15   97.81   10.75
   0  -5 -15  111.00   10.03
   0  -5 -15  115.56   11.46
   0  -5  15  102.89   12.06
   0  -5  16   66.79    9.03
   0  -5 -16   86.93    9.59
   0  -5  16   71.65    9.59
   0  -5 -16   80.90   10.20
   0  -5  16   78.54   11.16
   0  -5 -16   87.56    8.99
   0  -5 -17   29.96    6.97
   0  -5  17   43.18    7.65
   0  -5  17   32.96    7.49
   0  -5 -17   29.79    6.32
   0  -5  17   26.94    8.89
   0  -5 -17   40.24    8.41
   0  -5  18  265.32   17.76
   0  -5 -18  250.54   16.62
   0  -5 -18  251.85   17.93
   0  -5 -18  258.68   16.32
   0  -5  18  288.70   20.83
   0  -5 -19  248.69   16.10
   0  -5  19  240.37   16.79
   0  -5  19  241.27   19.15
   0  -5 -19  223.80   17.12
   0  -5 -19  224.55   15.18
   0  -5 -20   88.95   10.42
   0  -5  20   99.79   11.07
   0  -5 -20   96.29   10.14
   0  -5 -20  115.46   12.06
   0  -5 -21  191.95   14.07
   0  -5  21  196.57   15.41
   0  -5 -21  189.51   15.52
   0  -5 -21  192.63   13.78
   0   5 -22   56.89    8.36
   0  -5  22   53.12    8.91
   0  -5 -22   63.43    8.50
   0  -5 -22   56.84    9.09
   0  -5 -22   47.32    7.75
   0   5 -23   25.59    5.74
   0   5 -23   21.50    6.22
   0  -5 -23   19.69    5.91
   0  -5 -23   35.46    8.13
   0  -5 -23   30.37    6.22
   0  -6   0   24.75    3.86
   0  -6   0   30.62    4.41
   0  -6   0   22.22    4.93
   0  -6   1  556.84   22.56
   0  -6  -1  545.16   22.33
   0  -6  -1  584.32   22.89
   0  -6   1  572.50   23.01
   0  -6  -1  518.27   24.77
   0  -6   1  549.40   24.85
   0  -6   2   27.75    4.30
   0  -6  -2   24.42    3.89
   0  -6  -2   16.77    3.64
   0  -6   2   24.88    4.13
   0  -6   2   29.37    5.07
   0  -6  -2   26.98    4.06
   0  -6  -3  370.98   16.17
   0  -6  -3  349.32   16.17
   0  -6   3  347.59   16.56
   0  -6   3  350.28   16.69
   0  -6   3  322.79   17.87
   0  -6  -4   24.92    4.51
   0  -6  -4   26.13    3.98
   0  -6   4   27.45    4.84
   0  -6   4   25.16    4.56
   0  -6  -4   29.45    4.18
   0  -6  -4   24.75    4.17
   0  -6   4   29.02    5.29
   0  -6  -4   29.72    3.82
   0  -6  -5   79.42    7.28
   0  -6   5   99.27    8.68
   0  -6  -5   90.40    6.83
   0  -6   5   98.42    7.81
   0  -6   5   90.14    7.59
   0  -6  -5   88.77    7.02
   0  -6  -5   87.08    6.87
   0  -6   6   95.08    7.32
   0  -6  -6  100.43    8.28
   0  -6   6  115.25    9.64
   0  -6   6  107.20    8.37
   0  -6   6  111.58    8.64
   0  -6  -6  103.98    7.87
   0  -6  -6  104.13    7.75
   0  -6  -6  108.40    7.91
   0  -6   7  274.59   13.47
   0  -6  -7  255.85   14.21
   0  -6   7  258.87   15.35
   0  -6  -7  249.35   13.19
   0  -6   7  239.25   14.11
   0  -6  -7  250.79   13.40
   0  -6   7  264.17   14.72
   0  -6  -7  255.63   13.58
   0  -6  -8  475.97   22.58
   0  -6   8  511.38   23.54
   0  -6   8  527.35   21.95
   0  -6   8  470.67   23.95
   0  -6  -8  514.68   22.25
   0  -6  -8  507.70   21.84
   0  -6  -9   -0.52    3.88
   0  -6   9    3.00    3.32
   0  -6   9   -0.65    4.50
   0  -6  -9    0.43    3.69
   0  -6  -9   -0.47    3.98
   0  -6   9    0.59    4.12
   0  -6  10  292.91   17.39
   0  -6  10  334.68   16.23
   0  -6 -10  321.79   17.09
   0  -6  10  280.35   17.60
   0  -6 -10  309.43   16.64
   0  -6 -10  297.27   15.64
   0  -6  11  245.73   14.02
   0  -6 -11  230.89   14.52
   0  -6  11  225.66   15.60
   0  -6 -11  235.46   14.48
   0  -6 -11  242.60   13.86
   0  -6  12  172.25   11.74
   0  -6 -12  196.66   13.20
   0  -6  12  144.96   12.63
   0  -6 -12  178.89   12.84
   0  -6 -12  170.79   11.68
   0  -6  12  170.48   14.39
   0  -6  13   16.77    5.71
   0  -6 -13   10.16    6.01
   0  -6  13    8.40    4.97
   0  -6 -13    7.54    4.69
   0  -6 -13   12.24    6.20
   0  -6  13   12.69    6.16
   0  -6  14   62.46    7.86
   0  -6 -14   70.52    8.66
   0  -6  14   40.06    7.96
   0  -6 -14   45.37    8.12
   0  -6  14   51.48    9.22
   0  -6 -14   54.33    7.61
   0  -6  15   67.38    8.71
   0  -6 -15   60.79    8.48
   0  -6  15   66.23    9.34
   0  -6 -15   61.37    8.33
   0  -6  15   68.75   11.09
   0  -6 -15   65.28    9.59
   0  -6 -16   38.80    7.71
   0  -6  16   42.23    7.82
   0  -6  16   63.34    9.08
   0  -6 -16   56.93    9.21
   0  -6  16   53.57   10.27
   0  -6 -16   45.09    7.28
   0  -6 -17   42.89    7.43
   0  -6 -17   27.33    8.30
   0  -6  17   32.66    8.81
   0  -6  17   49.10    8.95
   0  -6 -17   34.36    7.76
   0  -6 -18  151.52   13.60
   0  -6  18  143.21   14.97
   0  -6 -18  121.70   11.28
   0  -6  18  127.87   12.34
   0  -6 -18  147.47   12.59
   0  -6 -19   63.24    8.32
   0  -6 -19   48.97    9.05
   0  -6  19   56.61   10.26
   0  -6 -19   48.06    8.07
   0  -6  19   51.73    8.64
   0  -6 -20    1.81    5.18
   0  -6  20   -2.03    6.61
   0  -6 -20   -2.31    6.47
   0  -6  20   -0.77    5.72
   0  -6 -20    2.73    5.74
   0  -6 -21    1.73    5.10
   0  -6 -21    5.14    6.87
   0  -6 -21   -0.65    5.69
   0  -6  21   -3.00    5.56
   0  -6 -22  109.48   11.25
   0  -6 -22   99.45    9.50
   0  -6  22  106.43   10.95
   0  -6 -22  102.82    9.96
   0   6 -22  101.83   10.14
   0  -7   0   -0.67    4.12
   0  -7   0    0.43    3.16
   0  -7   0    2.10    3.61
   0  -7   1  206.31   13.99
   0  -7  -1  209.78   11.94
   0  -7   1  182.67   11.42
   0  -7  -1  197.22   11.49
   0  -7   1  200.60   11.85
   0  -7   2  225.87   14.70
   0  -7  -2  216.70   12.35
   0  -7   2  219.28   12.71
   0  -7  -2  214.75   12.13
   0  -7   2  215.14   12.52
   0  -7   3  199.65   14.04
   0  -7  -3  208.09   12.09
   0  -7   3  218.91   12.54
   0  -7  -3  230.43   12.61
   0  -7   3  195.26   12.55
   0  -7   4   86.86    9.13
   0  -7   4   83.59    8.02
   0  -7  -4   78.41    7.15
   0  -7   4   85.15    7.86
   0  -7  -4   82.27    7.38
   0  -7   5    4.79    4.06
   0  -7  -5    4.31    3.31
   0  -7  -5    2.75    3.48
   0  -7   5    2.10    4.12
   0  -7   5    0.53    3.94
   0  -7  -6   20.70    5.30
   0  -7   6   25.12    6.18
   0  -7   6   23.71    5.32
   0  -7  -6   23.63    4.91
   0  -7   6   15.04    4.96
   0  -7  -6   27.01    5.19
   0  -7   7    4.93    3.95
   0  -7  -7    2.90    4.34
   0  -7   7    0.71    4.42
   0  -7  -7    7.90    4.06
   0  -7  -7    4.16    3.83
   0  -7   7    1.20    4.54
   0  -7   7   -0.59    4.48
   0  -7  -7    5.17    3.92
   0  -7  -8  209.61   14.38
   0  -7   8  230.99   13.62
   0  -7   8  260.38   15.83
   0  -7   8  248.01   16.31
   0  -7  -8  270.15   14.74
   0  -7  -8  243.12   13.93
   0  -7  -8  238.33   13.83
   0  -7  -9  632.77   28.73
   0  -7   9  617.98   29.34
   0  -7   9  651.00   27.32
   0  -7   9  567.55   29.41
   0  -7  -9  673.09   27.80
   0  -7  -9  610.70   27.49
   0  -7  -9  634.50   27.30
   0  -7  10 1641.44   65.17
   0  -7 -10 1671.51   64.14
   0  -7  10 1810.94   63.07
   0  -7  10 1698.02   66.11
   0  -7 -10 1739.62   62.81
   0  -7 -10 1731.79   63.18
   0  -7 -11   71.48    8.93
   0  -7  11   85.62    8.65
   0  -7  11   81.41    9.92
   0  -7 -11   85.70    8.78
   0  -7 -11   80.15    9.21
   0  -7  12   39.40    6.90
   0  -7 -12   39.61    7.55
   0  -7  12   34.25    7.12
   0  -7 -12   19.52    6.13
   0  -7 -12   37.62    7.46
   0  -7  12   30.91    8.10
   0  -7  13   15.12    5.92
   0  -7 -13   31.55    7.02
   0  -7  13   44.72    8.25
   0  -7 -13   27.30    6.37
   0  -7 -13   39.80    7.82
   0  -7  13   26.28    7.77
   0  -7  14   44.13    7.64
   0  -7 -14   28.65    7.33
   0  -7  14   37.49    7.74
   0  -7 -14   44.06    7.46
   0  -7  14   37.16    9.24
   0  -7 -14   25.45    7.47
   0  -7 -15  146.20   13.10
   0  -7  15  166.05   13.09
   0  -7  15  164.75   13.72
   0  -7 -15  143.66   13.34
   0  -7 -15  148.73   12.15
   0  -7  15  163.49   15.46
   0  -7  16   60.67    8.96
   0  -7 -16   77.12   10.05
   0  -7  16   86.35   12.15
   0  -7 -16   63.75    9.90
   0  -7 -16   81.35    9.40
   0  -7  17  113.23   11.49
   0  -7 -17  111.21   11.46
   0  -7 -17   91.42   11.32
   0  -7  17  106.88   13.12
   0  -7 -17  114.19   10.57
   0  -7  18   -0.76    5.97
   0  -7 -18    0.72    5.63
   0  -7 -18   -0.75    6.82
   0  -7  18   -4.07    6.46
   0  -7 -18   -2.46    5.27
   0  -7  19  171.17   13.59
   0  -7 -19  148.01   12.54
   0  -7 -19  137.07   13.08
   0  -7  19  125.29   13.70
   0  -7 -19  137.45   12.02
   0  -7 -19  153.61   12.17
   0  -7  20   37.08    7.82
   0  -7 -20   37.24    7.64
   0  -7 -20   37.20    7.75
   0  -7  20   28.61    8.16
   0  -7 -20   38.48    7.03
   0  -7 -20   48.64    7.71
   0  -7 -21   13.43    6.32
   0  -7 -21   17.75    5.60
   0  -8   0   42.16    6.42
   0  -8   0   45.67    6.51
   0  -8   1  511.77   23.48
   0  -8  -1  487.21   22.66
   0  -8  -1  487.62   22.86
   0  -8   1  477.49   22.81
   0  -8   2   91.96   10.30
   0  -8   2   86.50    8.57
   0  -8  -2  100.13    8.89
   0  -8   2  116.84    9.62
   0  -8  -2  103.12    8.88
   0  -8   3  167.47   13.74
   0  -8   3  168.07   12.41
   0  -8  -3  181.19   11.76
   0  -8  -3  167.67   11.74
   0  -8   3  181.09   12.34
   0  -8   4    4.93    5.28
   0  -8  -4    5.43    4.13
   0  -8   4   13.70    5.01
   0  -8   4    4.91    4.60
   0  -8  -4    8.16    4.49
   0  -8   5   43.05    7.98
   0  -8  -5   32.02    5.79
   0  -8  -5   32.60    5.96
   0  -8   5   34.38    6.61
   0  -8   5   32.86    6.87
   0  -8   6  129.81   12.41
   0  -8   6  137.83   11.65
   0  -8  -6  152.08   10.82
   0  -8  -6  133.42   10.80
   0  -8   6  122.99   11.04
   0  -8   7    5.09    5.18
   0  -8   7   12.79    5.93
   0  -8  -7    2.33    4.65
   0  -8   7    6.79    5.71
   0  -8  -7    5.98    4.76
   0  -8   8  313.86   17.40
   0  -8   8  319.01   19.39
   0  -8   8  332.54   20.59
   0  -8  -8  306.04   17.66
   0  -8  -8  339.60   17.87
   0  -8   9   49.55    7.25
   0  -8   9   40.04    7.86
   0  -8  -9   55.79    7.59
   0  -8  -9   52.51    7.45
   0  -8   9   42.64    8.12
   0  -8  10  112.74   10.30
   0  -8 -10  115.75   11.82
   0  -8  10  130.97   12.63
   0  -8  10  104.77   11.95
   0  -8 -10  139.25   10.97
   0  -8 -10  127.82   11.23
   0  -8 -11  448.27   24.32
   0  -8  11  472.15   23.04
   0  -8  11  421.19   24.79
   0  -8 -11  453.63   22.60
   0  -8 -12  182.52   14.39
   0  -8  12  209.87   14.11
   0  -8  12  154.16   14.31
   0  -8 -12  180.62   13.20
   0  -8 -12  168.47   13.20
   0  -8  12  180.61   15.96
   0  -8 -13   90.31   10.56
   0  -8  13   84.64    9.67
   0  -8  13   63.26    9.71
   0  -8 -13   84.92    9.41
   0  -8  13   70.57   10.82
   0  -8 -13   82.17    9.94
   0  -8 -14   46.02    8.79
   0  -8  14   47.32    8.07
   0  -8  14   53.36    9.17
   0  -8 -14   35.10    7.37
   0  -8 -14   51.02    8.07
   0  -8  14   38.66    9.01
   0  -8 -15   64.90    9.44
   0  -8  15   62.42    9.13
   0  -8  15   41.60    9.53
   0  -8 -15   50.78    7.85
   0  -8 -15   52.10    8.73
   0  -8  16    2.17    5.79
   0  -8 -16   -0.76    5.80
   0  -8 -16    4.31    5.62
   0  -8  16    1.00    6.18
   0  -8 -16    6.84    6.43
   0  -8  17  208.66   15.17
   0  -8 -17  204.33   15.04
   0  -8  17  215.88   17.33
   0  -8 -17  193.78   14.54
   0  -8 -17  193.15   13.71
   0  -8  18  124.88   11.94
   0  -8 -18  123.64   11.72
   0  -8  18  113.27   12.61
   0  -8 -18  112.28   11.09
   0  -8 -18  119.01   10.83
   0  -8 -18  139.42   10.99
   0  -8  19    6.14    5.45
   0  -8 -19    4.48    5.34
   0  -8 -19    1.73    4.71
   0  -8  19    9.43    6.18
   0  -8 -19    7.90    5.65
   0  -8 -19    3.68    4.49
   0  -9   0    3.27    5.23
   0  -9   0   -3.11    5.23
   0  -9  -1   -1.22    5.03
   0  -9   1   -1.91    5.53
   0  -9  -1   -0.65    5.35
   0  -9   1    1.34    5.21
   0  -9  -2  157.34   12.37
   0  -9   2  147.14   12.13
   0  -9  -2  157.61   11.95
   0  -9   2  156.48   12.38
   0  -9   3   92.05    9.03
   0  -9  -3   84.66    9.28
   0  -9  -3   84.05    8.94
   0  -9   3   81.45    9.44
   0  -9   3   84.74    9.77
   0  -9   4  482.67   22.72
   0  -9   4  391.77   25.23
   0  -9  -4  457.61   22.91
   0  -9   4  480.65   24.14
   0  -9  -4  491.16   23.81
   0  -9   4  470.88   24.36
   0  -9   5    9.09    5.77
   0  -9   5    4.80    5.87
   0  -9   5    7.84    5.61
   0  -9   5    5.25    5.76
   0  -9  -5   12.91    5.65
   0  -9  -5    5.41    5.33
   0  -9   6   60.65    9.85
   0  -9   6   49.09    8.00
   0  -9  -6   40.43    7.44
   0  -9   6   51.14    8.75
   0  -9  -6   49.56    7.71
   0  -9   7   19.30    7.75
   0  -9   7   24.07    7.54
   0  -9  -7   19.87    6.74
   0  -9  -7   36.69    6.79
   0  -9   8   90.59   11.89
   0  -9   8   82.29   10.92
   0  -9  -8   98.17   10.23
   0  -9  -8  108.49   10.10
   0  -9   9   34.75    7.42
   0  -9   9   43.14    8.96
   0  -9  -9   56.68    8.20
   0  -9   9   32.75    8.69
   0  -9  -9   48.29    8.03
   0  -9  10  162.97   14.60
   0  -9  10  157.91   12.40
   0  -9  10  149.34   14.58
   0  -9 -10  149.44   12.18
   0  -9 -10  156.37   12.61
   0  -9  11   50.90    8.26
   0  -9  11   37.48    8.78
   0  -9  11   52.44    9.62
   0  -9 -11   41.13    7.56
   0  -9 -11   55.82    8.60
   0  -9  12    5.38    5.42
   0  -9  12    4.57    5.87
   0  -9  12   10.89    6.93
   0  -9 -12    4.40    5.58
   0  -9  13    7.56    5.82
   0  -9  13    7.05    5.92
   0  -9  13    0.98    6.22
   0  -9 -13    4.98    5.35
   0  -9  14  429.36   22.36
   0  -9  14  417.85   25.12
   0  -9 -14  377.99   20.74
   0  -9  15    1.37    5.65
   0  -9 -15    4.68    5.12
   0  -9  15    2.80    5.91
   0  -9  16   68.13    9.28
   0  -9  16   55.11    9.16
   0  -9 -16   67.29    8.14
   0  -9  17   21.04    6.37
   0  -9  17   34.95    7.64
   0 -10   0   33.44    7.76
   0 -10   0   51.26    8.83
   0 -10   1  698.55   30.79
   0 -10  -1  706.78   32.48
   0 -10  -1  699.56   31.91
   0 -10   1  725.58   32.45
   0 -10   1  676.14   32.39
   0 -10   2    4.12    5.41
   0 -10   2    0.72    6.27
   0 -10  -2   -2.02    6.40
   0 -10   2    2.31    5.70
   0 -10  -2    5.76    5.97
   0 -10   3  498.26   23.43
   0 -10   3  451.62   23.04
   0 -10   3  503.46   25.61
   0 -10  -3  489.74   24.71
   0 -10   3  422.80   23.83
   0 -10  -3  442.32   23.60
   0 -10   4   37.67    6.79
   0 -10  -4   32.10    6.98
   0 -10   4   35.26    7.73
   0 -10  -4   32.05    7.14
   0 -10   4   36.56    7.65
   0 -10   5  216.07   14.82
   0 -10  -5  231.26   15.91
   0 -10   5  239.01   17.04
   0 -10  -5  222.15   15.05
   0 -10   5  234.70   16.34
   0 -10   6   91.40    9.77
   0 -10  -6   82.48    9.87
   0 -10  -6   78.87    9.17
   0 -10   6   71.99   10.14
   0 -10   7   45.13    7.96
   0 -10   7   21.40    7.54
   0 -10  -7   19.88    6.91
   0 -10  -7   27.03    6.65
   0 -10   8    1.74    6.90
   0 -10  -8   -1.41    5.43
   0 -10  -8   -0.64    5.30
   0 -10   9  104.22   11.87
   0 -10  -9  115.58   10.78
   0 -10  -9   98.33   10.77
   0 -10  10   63.13   10.03
   0 -10 -10   70.07    9.17
   0 -10 -10   57.05    8.20
   0 -10  10   57.48    9.89
   0 -10  11  241.28   15.82
   0 -10  11  225.95   17.43
   0 -10  11  255.45   18.48
   0 -10 -11  270.14   16.01
   0 -10 -11  240.99   16.15
   0 -10  12   15.01    5.80
   0 -10  12    5.13    6.30
   0 -10 -12   16.44    5.83
   0 -10  12   25.22    7.64
   0 -10  13  301.07   20.06
   0 -10 -13  294.61   17.02
   0 -10  13  322.81   18.27
   0 -10  14   15.64    6.48
   0 -10 -14    6.39    4.76
   0 -10  14   16.62    6.08
   0 -10  15   23.46    6.10
   0 -11   0   -4.88    6.33
   0 -11   0    2.33    6.20
   0 -11   0    0.58    4.86
   0 -11   0   -4.04    5.88
   0 -11   1    9.91    6.37
   0 -11   1   26.54    7.78
   0 -11  -1   16.82    7.16
   0 -11  -1   15.78    6.36
   0 -11   1   16.83    6.71
   0 -11   1   22.35    6.32
   0 -11  -1    9.69    5.23
   0 -11  -2  133.22   12.01
   0 -11   2  164.73   13.82
   0 -11  -2  132.33   12.68
   0 -11   2  160.63   13.08
   0 -11  -2  163.66   11.85
   0 -11   2  142.18   11.72
   0 -11   2  113.49   11.10
   0 -11  -3   -0.67    5.53
   0 -11   3    8.03    6.75
   0 -11  -3    3.73    6.22
   0 -11   3    4.30    5.81
   0 -11   3    8.41    5.58
   0 -11  -4  228.62   16.08
   0 -11  -4  235.38   15.34
   0 -11   4  193.52   13.87
   0 -11   4  214.15   16.12
   0 -11  -5   39.66    7.25
   0 -11  -5   37.48    8.20
   0 -11   5   43.69    8.73
   0 -11   5   36.26    7.41
   0 -11   6   -0.83    5.95
   0 -11  -6    0.71    5.85
   0 -11  -6    2.50    5.11
   0 -11   6    7.37    5.41
   0 -11   7    4.99    6.43
   0 -11  -7   -0.61    4.72
   0 -11  -7    0.70    5.48
   0 -11   7    6.77    5.32
   0 -11  -8  224.65   15.04
   0 -11  -8  206.93   13.90
   0 -11   8  190.54   15.42
   0 -11   8  188.22   13.64
   0 -11  -9    2.00    5.40
   0 -11   9    1.65    6.13
   0 -11 -10   92.25    9.84
   0 -11 -11    8.62    5.39
   0 -12   0    5.06    5.68
   0 -12   0    5.87    5.70
   0 -12   0    8.32    5.30
   0 -12   1   93.52   10.31
   0 -12  -1  112.03   11.01
   0 -12  -1   86.87    8.74
   0 -12   1  114.19    9.68
   0 -12  -1   69.35    9.08
   0 -12  -2   23.16    6.62
   0 -12   2   30.08    7.22
   0 -12  -2   29.27    6.99
   0 -12   2   31.02    6.16
   0 -12  -2   32.58    5.96
   0 -12   3   29.62    7.26
   0 -12  -3   38.36    7.41
   0 -12   3   35.52    6.50
   0 -12  -3   31.08    6.99
   0 -12  -3   31.48    5.80
   0 -12   4   23.59    6.76
   0 -12  -4   15.47    6.25
   0 -12  -4   19.75    6.44
   0 -12   4   22.77    5.96
   0 -12   5   35.35    7.69
   0 -12  -5   42.70    7.56
   0 -12   5   25.90    6.19
   0 -12  -5   40.72    7.80
   0 -12  -6   60.60    8.50
   0 -12   6   53.63    8.74
   0 -12  -6   53.48    8.29
   1   0   0    1.24    0.43
   1   0   0    0.29    0.49
   1   0   1 1231.16   40.63
  -1   0  -1 1233.69   41.02
   1   0  -1 1323.61   40.83
   1   0   1 1237.35   41.00
  -1   0  -2 1103.56   33.91
  -1   0   2 1044.64   33.41
  -1   0   3   51.50    1.97
   1   0   3   43.97    2.73
  -1   0   3   46.93    2.25
  -1   0   4 2531.17   81.95
   1   0   4 2597.50   83.00
   1   0   4 2575.24   82.85
   1   0   5 6358.11  201.97
  -1   0   5 6226.03  200.51
   1   0   5 6301.16  201.26
   1   0   6   78.75    5.20
  -1   0   6   81.78    3.62
   1   0   6   70.28    3.94
   1   0  -7  585.20   25.36
  -1   0   7  613.47   20.80
   1   0   7  596.50   21.16
  -1   0   8  855.98   32.36
   1   0   8  933.78   33.66
  -1   0   8  907.00   30.17
   1   0  -8  837.60   33.94
  -1   0   8  878.09   31.02
   1   0   8  888.83   30.32
  -1   0   9  812.80   30.49
   1   0   9  845.71   31.81
   1   0  -9  842.75   31.61
  -1   0   9  835.01   28.02
  -1   0   9  785.76   28.76
   1   0   9  773.39   27.81
   1   0  10 2393.52   79.80
  -1   0  10 2379.91   81.22
   1   0  10 2352.37   82.48
  -1   0  10 2320.69   79.07
  -1   0  10 2434.65   78.15
   1   0 -10 2512.03   81.64
   1   0  10 2294.39   77.62
   1   0  11  327.83   15.46
  -1   0  11  349.81   16.65
   1   0  11  340.09   17.69
   1   0 -11  333.64   15.98
   1   0  11  359.09   15.21
  -1   0  11  357.94   14.01
  -1   0  11  366.87   15.01
   1   0  11  335.01   13.25
  -1   0 -11  375.76   15.17
  -1   0  12   67.40    6.54
   1   0  12   53.16    5.49
   1   0  12   60.94    7.19
   1   0  12   58.61    4.96
  -1   0  12   47.24    4.62
  -1   0  12   46.07    3.99
  -1   0 -12   45.27    4.86
  -1   0  13  501.51   23.71
   1   0  13  530.94   22.86
   1   0  13  535.91   25.68
  -1   0  13  536.50   20.74
  -1   0  13  543.80   21.73
  -1   0 -13  543.26   22.07
   1   0  14 1371.45   51.58
   1   0 -14 1440.31   50.17
  -1   0  14 1365.69   53.07
  -1   0  14 1421.16   50.09
  -1   0 -14 1396.60   50.23
   1   0  15   33.22    5.73
  -1   0  15   32.01    6.46
  -1   0 -15   39.71    5.39
  -1   0 -15   30.37    5.29
   1   0 -15   25.88    4.78
  -1   0  15   42.60    5.28
   1   0 -16  395.31   18.29
   1   0  16  388.92   20.09
  -1   0 -16  385.24   18.91
  -1   0  16  366.48   20.90
  -1   0  16  398.15   18.65
  -1   0 -16  389.43   18.50
   1   0  17  255.34   16.08
   1   0 -17  292.95   15.21
  -1   0  17  259.51   17.18
  -1   0 -17  275.39   15.67
  -1   0  17  297.20   15.50
  -1   0 -17  263.18   14.84
  -1   0 -18   45.29    7.04
  -1   0 -18   30.44    6.03
  -1   0  18   36.62    7.66
   1   0 -18   42.10    6.33
  -1   0 -19   40.33    7.21
  -1   0 -19   31.68    6.30
   1   0 -19   39.36    6.67
  -1   0 -19   32.72    6.80
   1   0 -20   78.51    8.51
  -1   0 -20   78.84    9.22
  -1   0 -20   74.51    8.92
   1   0 -21   56.43    7.79
  -1   0 -21   76.47    9.30
  -1   0  21   73.13   11.10
  -1   0 -21   67.13    8.89
  -1   0 -22   77.99    9.36
   1   0 -22   61.70    7.94
  -1   0  22   53.97   10.21
   1   0 -22   82.20    9.48
  -1   0 -22   54.22    8.45
  -1   0 -23   14.29    5.99
   1   0 -23    7.04    5.87
   1   0 -23   14.52    6.46
   1   0 -23   31.17    6.15
  -1   0 -23   18.78    6.25
   1   0 -24   -0.61    5.35
  -1   0 -24   -1.76    5.48
   1   0 -24   -1.86    5.36
  -1   0 -24    1.24    5.68
  -1   0 -24   -0.60    5.38
  -1   0  24    4.92    6.80
   1   0 -25    8.78    5.66
  -1   0 -25    9.81    5.69
   1   0 -25    4.53    5.24
  -1   0 -25    7.16    5.09
  -1   0  25    4.95    5.52
  -1  -1 -25   17.30    6.06
   1   1 -25   19.49    5.96
  -1  -1 -25   28.30    6.56
  -1  -1 -25   26.17    6.09
  -1   1  25   32.59    7.94
   1   1 -24   53.02    7.99
   1   1 -24   44.18    7.47
  -1  -1 -24   38.47    7.36
  -1  -1 -24   35.83    7.39
  -1  -1 -24   49.35    7.78
  -1  -1 -23   93.34    9.99
  -1  -1 -23   79.25    9.81
  -1  -1 -23   86.50    9.41
  -1  -1 -22   61.05    9.05
  -1  -1 -22   84.71   10.27
  -1  -1 -22   74.69    9.26
   1   1 -22   60.78    7.82
  -1  -1 -21   15.18    6.34
  -1  -1 -21    3.85    5.89
   1   1 -21    8.16    5.26
  -1  -1 -20   39.36    7.74
   1   1 -20   30.04    6.56
  -1  -1 -20   37.41    7.34
  -1  -1 -19  188.03   13.86
  -1  -1 -19  199.46   13.61
   1   1 -19  194.25   12.80
  -1  -1 -18   33.33    7.08
  -1  -1 -18   33.25    6.49
   1   1 -18   40.85    6.38
   1  -1  18   32.25    6.84
   1  -1  17  519.66   26.11
  -1  -1 -17  580.88   25.69
  -1  -1 -17  556.21   24.51
   1  -1  16  128.91   10.45
  -1  -1 -16  139.65   10.25
  -1  -1 -16  140.36    9.47
  -1  -1 -15  276.25   14.69
   1  -1  15  264.99   15.15
   1  -1  15  265.13   17.64
  -1   1  15  276.04   13.94
  -1  -1 -15  282.52   14.03
  -1  -1 -14  161.94   10.49
  -1   1  14  157.20   11.98
   1  -1  14  175.70   11.08
   1  -1  14  179.07   13.23
  -1   1  14  196.25   10.10
  -1  -1 -14  172.42   10.17
  -1  -1 -13  405.12   18.04
  -1   1  13  401.41   19.97
   1  -1  13  382.19   18.01
   1  -1  13  417.46   21.45
  -1   1  13  411.96   16.99
  -1   1  13  390.30   17.10
  -1  -1 -13  401.42   17.54
   1  -1  12  170.97    9.84
  -1  -1 -12  177.88    9.95
  -1   1  12  164.45   11.27
   1  -1  12  201.39   12.85
  -1   1  12  166.37    8.91
  -1   1  12  168.32    9.07
  -1  -1 -12  180.96    9.65
  -1  -1 -11 1196.93   42.58
  -1   1  11 1292.54   45.22
   1  -1  11 1187.95   42.64
   1  -1  11 1284.16   46.27
  -1   1  11 1161.45   41.54
   1   1 -11 1206.07   42.69
  -1   1  11 1191.50   41.85
  -1  -1 -11 1206.20   42.31
  -1  -1 -10   94.35    6.21
   1  -1  10  100.46    6.31
  -1   1  10   90.82    7.50
   1  -1  10   90.45    7.76
  -1   1  10  101.16    5.84
   1   1 -10   92.32    6.25
  -1   1  10   91.28    5.72
  -1  -1 -10   94.46    6.08
   1  -1   9   33.06    3.46
  -1   1   9   42.28    4.89
  -1  -1  -9   38.78    3.97
   1  -1   9   40.87    5.02
   1  -1   9   33.63    5.29
   1   1  -9   40.35    3.91
  -1   1   9   37.41    3.33
  -1   1   9   38.15    3.39
  -1  -1  -9   39.33    3.70
  -1  -1  -8 1610.74   53.74
  -1   1   8 1522.60   55.15
   1  -1   8 1597.63   55.93
   1   1  -8 1613.61   54.53
   1  -1   8 1431.15   55.31
  -1   1   8 1629.84   53.21
  -1  -1  -8 1607.84   53.43
  -1   1   7  971.90   38.36
  -1  -1  -7 1098.99   37.35
   1  -1   7 1061.19   39.17
  -1   1   7 1103.00   37.00
   1   1  -7 1118.50   38.57
   1  -1   7 1132.11   38.38
   1  -1   6 3823.78  124.06
  -1   1   6 3837.68  123.64
   1   1  -6 3767.60  125.45
   1   1  -5 1103.85   40.76
   1  -1   5 1177.22   38.74
  -1   1   5 1162.91   38.86
   1   1  -4 3010.46  102.34
  -1   1   4 3190.15  100.06
   1   1  -4 3063.20   98.50
  -1   1   3 1012.93   34.23
   1   1  -2  920.03   30.05
  -1   1   2  812.73   29.72
  -1  -1  -1  921.46   29.03
   1   1  -1  905.10   29.96
   1   1   0  377.66   12.05
   1   1   0  371.94   12.87
  -1  -1   0  363.80   12.05
  -1  -1   1  851.64   28.58
   1   1   1  904.91   29.00
  -1   1  -1  885.96   28.56
   1  -1  -1  801.03   30.09
   1   1   2 1301.01   40.98
   1  -1  -2 1226.10   40.97
   1   1   2 1315.06   40.56
  -1   1  -2 1273.02   40.50
  -1   1  -3 1147.70   37.61
  -1  -1   3 1024.99   38.41
   1   1   3 1191.59   38.31
   1  -1  -3 1169.77   37.68
   1   1   3 1121.90   38.10
  -1   1  -3 1179.04   37.89
   1   1   4 3497.14  117.72
   1  -1  -4 3767.65  116.05
  -1   1  -4 3637.94  116.19
  -1   1  -4 3721.74  116.36
   1  -1  -5 1474.26   47.60
   1   1   5 1346.73   50.41
  -1   1  -5 1466.89   47.83
   1   1   6 3715.05  120.29
   1   1   6 3422.48  123.53
  -1   1  -6 3760.49  119.26
  -1  -1   7 1078.83   37.02
   1   1   7  980.55   41.22
   1   1   7 1125.23   36.81
  -1  -1   7 1085.45   36.66
  -1  -1   8 1400.71   46.50
   1  -1  -8 1340.94   45.14
  -1  -1   8 1371.79   47.83
   1   1   8 1185.64   51.57
   1  -1  -8 1122.75   49.23
  -1  -1   8 1347.22   45.76
   1   1   8 1377.63   45.86
  -1  -1   9   38.90    4.16
   1  -1  -9   39.78    3.63
  -1  -1   9   44.41    5.05
   1   1   9   45.95    4.03
   1  -1  -9   33.25    5.21
  -1  -1   9   44.15    4.01
   1   1   9   44.64    3.55
   1   1  10   58.40    5.29
  -1  -1  10   73.30    6.12
   1  -1 -10   61.61    4.94
  -1  -1  10   68.98    6.78
   1   1  10   66.64    5.16
  -1  -1  10   67.75    5.25
   1   1  10   59.67    4.38
   1   1  11 1288.25   48.35
   1  -1 -11 1366.30   47.53
  -1  -1  11 1399.25   49.45
  -1  -1  11 1370.04   51.24
  -1  -1  11 1375.21   48.04
   1   1  11 1464.22   48.46
   1   1  11 1334.78   46.58
   1  -1 -12  208.56   10.29
  -1  -1  12  207.86   12.07
   1   1  12  188.77   11.00
  -1  -1  12  215.00   13.34
  -1  -1  12  197.42    9.04
  -1  -1  12  191.63   10.38
   1   1  12  201.46   10.64
   1   1  12  179.66    8.96
   1  -1 -13  248.16   12.60
  -1  -1  13  251.29   14.34
   1   1  13  256.28   13.76
  -1  -1  13  270.82   13.11
  -1  -1  13  254.55   15.84
   1  -1 -14  140.04    8.91
  -1  -1  14  142.58   10.60
  -1  -1  14  135.48    9.09
   1  -1 -15  291.05   14.71
  -1  -1  15  299.25   17.24
  -1  -1  15  280.25   15.00
  -1   1 -15  295.40   14.98
  -1  -1  16   96.80    9.76
   1  -1 -16   78.83    7.65
  -1  -1  16  102.07    8.55
  -1   1 -16   76.26    7.70
  -1  -1  17  592.55   29.48
   1  -1 -17  610.10   26.37
  -1   1 -17  639.04   26.91
  -1  -1  18   29.03    7.24
  -1   1 -18   16.03    5.52
   1  -1 -18   29.39    5.92
  -1   1 -18   25.58    6.38
  -1  -1  18    9.55    6.65
   1  -1 -19  263.08   15.07
  -1  -1  19  232.92   17.17
  -1   1 -19  273.32   15.80
  -1   1 -19  224.24   14.54
  -1  -1  19  225.94   18.30
  -1   1 -19  242.56   15.04
   1  -1 -20   72.37    8.35
  -1   1 -20   77.51    9.33
  -1  -1  20   79.33   10.52
   1  -1 -20   73.86    9.21
  -1   1 -20   79.09    8.61
  -1  -1  20   63.55   10.98
  -1   1 -20   80.52    8.82
   1  -1 -21   16.78    5.70
  -1   1 -21   11.08    5.65
  -1   1 -21   15.97    6.35
  -1  -1  21   13.95    6.86
  -1   1 -21   18.21    5.93
   1  -1 -21   19.58    6.32
  -1   1 -22   73.78    8.86
   1  -1 -22   88.56   10.15
  -1   1 -22   95.23   10.23
   1  -1 -22   84.15    8.86
   1  -1 -23   29.56    7.42
   1  -1 -23   32.78    6.98
  -1   1 -23   28.63    6.80
   1  -1 -23   28.66    6.41
  -1  -1  23   39.89    9.14
   1  -1 -24   58.25    8.35
   1  -1 -24   57.08    8.52
  -1   1 -24   45.86    7.76
  -1  -1  24   55.53    8.90
  -1   1 -25   34.66    7.30
   1  -1 -25   45.98    7.81
   1  -1 -25   28.99    6.80
  -1   1 -25   49.14    7.34
  -1  -1  25   38.54    7.81
   1   2 -25   44.07    7.04
  -1  -2 -25   39.74    7.35
  -1  -2 -25   30.55    6.41
  -1  -2 -25   38.31    6.73
  -1  -2 -24   36.99    7.57
  -1  -2 -24   36.04    7.21
  -1  -2 -24   46.00    7.74
   1  -2  24   42.05    7.83
  -1  -2 -23   67.16    9.11
  -1  -2 -23   58.34    9.19
  -1  -2 -23   75.24    9.20
  -1  -2 -22  159.38   12.75
  -1  -2 -22  147.75   13.48
  -1  -2 -22  164.19   12.92
   1   2 -22  165.56   11.79
  -1  -2 -21    8.93    5.93
  -1  -2 -21   14.84    7.32
  -1  -2 -21   11.09    6.03
   1   2 -21    5.97    4.85
  -1  -2 -20  331.69   18.61
  -1  -2 -20  315.57   19.43
  -1  -2 -20  345.73   18.83
   1   2 -20  302.60   17.27
  -1  -2 -19  107.48   10.47
  -1  -2 -19  121.73   11.79
   1   2 -19  106.48    9.54
   1  -2  19   89.14   10.22
  -1  -2 -19  119.01   10.57
  -1  -2 -18   24.45    6.21
  -1  -2 -18   39.33    7.82
   1  -2  18   28.12    6.56
  -1  -2 -18   30.20    6.65
   1  -2  17   80.29   10.57
  -1  -2 -17   77.68    9.28
   1  -2  17   70.81    8.45
  -1  -2 -17   79.37    8.49
   1  -2  16  606.31   30.90
  -1  -2 -16  609.83   27.90
   1  -2  16  593.11   27.24
  -1  -2 -16  639.03   27.03
   1  -2  15  257.92   17.26
  -1  -2 -15  249.69   13.95
   1  -2  15  244.54   14.08
  -1  -2 -15  243.35   12.76
  -1  -2 -14  493.26   21.44
   1  -2  14  461.06   21.34
   1  -2  14  505.41   25.26
   1  -2  14  448.26   22.38
  -1  -2 -14  490.42   20.27
   1  -2  13    9.75    3.48
  -1  -2 -13   10.90    3.93
   1  -2  13   13.54    4.90
   1  -2  13   16.03    4.31
  -1  -2 -13   12.20    3.27
   1  -2  12  162.63    9.73
  -1  -2 -12  173.03   10.00
   1  -2  12  181.64   12.38
  -1   2  12  167.47    8.65
   1  -2  12  171.71   10.93
  -1   2  12  162.53   10.05
  -1  -2 -12  161.92    9.12
  -1  -2 -11  250.74   12.28
   1  -2  11  253.46   12.05
   1  -2  11  262.26   14.90
  -1   2  11  256.79   12.82
  -1   2  11  251.87   11.20
   1  -2  11  206.61   15.92
   1  -2  11  229.85   13.12
  -1  -2 -11  250.63   11.61
  -1  -2 -10  670.53   24.44
   1  -2  10  628.65   23.85
   1  -2  10  681.50   27.36
   1  -2  10  607.82   25.34
  -1   2  10  610.39   23.01
  -1   2  10  635.42   24.90
   1  -2  10  547.58   27.14
  -1  -2 -10  620.12   23.53
  -1  -2  -9   96.88    6.23
   1  -2   9   90.40    5.79
   1  -2   9   91.98    7.67
   1  -2   9   87.12    7.28
   1  -2   9   92.61    6.83
  -1   2   9  113.23    7.19
  -1  -2  -9   91.06    5.84
  -1  -2  -8  409.15   16.22
   1  -2   8  392.89   15.63
  -1  -2  -8  387.96   16.61
  -1   2   8  408.21   17.02
   1  -2   8  409.73   16.89
  -1  -2  -8  395.62   15.63
   1  -2   7   24.76    2.65
  -1  -2  -7   18.09    2.64
   1  -2   7   16.77    2.46
  -1  -2  -7   18.37    2.75
  -1   2   7   25.23    3.36
   1   2  -7   20.07    2.12
  -1  -2  -6  777.15   27.36
  -1   2   6  807.63   28.86
  -1  -2  -6  695.49   27.66
   1  -2   6  798.66   26.95
   1   2  -6  774.65   26.42
   1   2  -5  300.23   10.59
  -1   2   5  293.28   12.96
  -1  -2  -4  369.91   14.64
   1   2  -4  395.96   13.51
  -1  -2  -4  405.24   14.98
  -1   2   4  391.48   16.42
  -1  -2  -3  767.52   26.68
  -1  -2  -3  792.45   26.14
   1  -2   2 8709.08  272.10
  -1   2   2 7959.12  275.72
   1   2  -2 8732.21  276.61
   1  -2   2 7990.08  277.66
   1   2  -1  426.88   16.98
   1  -2   1  425.27   19.05
   1  -2   1  420.96   14.23
   1   2   0  201.78    9.20
   1  -2   0  190.92   10.56
  -1  -2   0  191.53    8.04
   1  -2  -1  309.22   13.61
  -1  -2   1  300.24   12.06
   1   2   1  344.61   12.95
  -1   2  -2 8326.98  259.42
  -1  -2   2 7521.49  260.63
   1  -2  -2 7797.69  261.05
   1   2   2 8680.85  261.19
   1  -2  -3  756.74   26.16
   1   2   3  743.66   26.45
  -1   2  -3  777.46   25.10
   1  -2  -4  694.19   23.83
  -1   2  -4  683.38   23.05
  -1   2  -5  357.80   13.09
  -1  -2   5  334.11   16.59
   1  -2  -5  358.47   13.52
  -1  -2   6  821.91   28.97
   1  -2  -6  809.76   28.82
  -1  -2   6  768.73   30.81
  -1  -2   6  761.68   32.99
   1   2   6  828.72   29.59
  -1  -2   6  786.83   29.14
  -1   2  -6  822.11   28.15
   1  -2  -6  838.11   28.47
  -1   2  -6  858.89   28.24
   1  -2  -7    3.95    1.94
  -1  -2   7    3.03    1.81
   1  -2  -7    6.09    2.15
  -1  -2   7    7.76    2.62
  -1  -2   7    3.80    3.61
  -1  -2   7    5.74    2.12
  -1   2  -7    4.15    1.51
   1  -2  -7    7.34    1.69
   1   2   7    4.52    1.93
  -1  -2   7    2.24    2.41
  -1   2  -7    4.07    1.47
   1  -2  -8  302.88   12.43
  -1  -2   8  304.31   13.09
   1  -2  -8  308.67   12.88
  -1  -2   8  283.24   14.30
  -1   2  -8  298.85   12.12
  -1  -2   8  296.08   15.03
   1   2   8  310.13   13.46
  -1  -2   8  295.56   13.12
  -1   2  -8  302.31   11.51
  -1  -2   9  107.69    6.92
   1  -2  -9  112.21    6.51
  -1  -2   9  113.12    7.05
  -1   2  -9   97.92    5.88
   1   2   9  106.60    7.02
  -1  -2   9   97.99    7.85
  -1  -2  10  574.00   22.28
   1  -2 -10  538.53   21.04
   1   2  10  565.62   22.24
  -1   2 -10  550.38   20.74
  -1  -2  10  496.98   21.51
  -1  -2  10  536.35   23.81
  -1  -2  11  387.26   17.09
   1  -2 -11  356.63   15.54
  -1  -2  11  364.53   18.47
   1   2  11  358.54   16.55
  -1   2 -11  354.51   15.15
  -1  -2  11  344.07   16.06
  -1  -2  12  181.18   10.89
   1  -2 -12  174.62    9.72
  -1  -2  12  169.30   12.00
  -1  -2  12  178.24   12.63
  -1  -2  12  175.29   10.27
   1   2  12  157.93    8.87
   1  -2 -13    1.04    3.06
  -1  -2  13    1.45    3.78
  -1  -2  13    3.32    3.19
  -1  -2  13    4.11    4.34
  -1  -2  13    0.66    3.73
   1  -2 -14  608.04   24.49
  -1  -2  14  622.16   26.67
  -1  -2  14  558.61   28.45
  -1  -2  14  574.19   25.03
   1  -2 -14  571.34   24.91
  -1  -2  14  606.12   28.61
   1  -2 -15  305.17   15.27
  -1  -2  15  297.07   17.24
  -1  -2  15  287.79   18.89
  -1  -2  15  280.66   18.38
   1  -2 -15  310.82   16.04
   1  -2 -16  578.71   25.36
  -1  -2  16  594.99   28.05
  -1  -2  16  597.29   30.40
   1  -2 -16  598.41   26.22
  -1  -2  17   59.77    8.57
   1  -2 -17   74.45    7.63
  -1  -2  17   65.43    9.88
   1  -2 -17   86.50    8.86
  -1  -2  18   15.70    6.29
  -1   2 -18    8.35    5.02
   1  -2 -18   16.70    5.35
  -1   2 -18   22.45    5.32
   1  -2 -18   15.30    5.79
  -1  -2  18   24.65    7.23
  -1  -2  19  162.08   14.06
   1  -2 -19  145.28   11.08
   1  -2 -19  141.51   11.83
  -1   2 -19  117.47   10.05
  -1  -2  19  150.80   14.63
  -1   2 -19  160.25   11.89
  -1  -2  20  320.98   20.98
   1  -2 -20  332.63   18.05
  -1   2 -20  338.99   19.13
   1  -2 -20  310.06   18.74
  -1  -2  20  309.09   21.40
  -1   2 -20  338.64   18.89
  -1   2 -21   16.76    6.84
  -1   2 -21   15.05    6.23
  -1  -2  21   17.52    7.28
   1  -2 -21   15.59    5.80
   1  -2 -21   23.64    6.97
  -1  -2  21   11.38    6.80
  -1  -2  21   21.60    7.87
   1  -2 -22  101.19   10.54
   1  -2 -22  101.23   11.00
  -1  -2  22   83.00   10.93
   1  -2 -22   93.33    9.44
  -1   2 -22   91.85   10.12
  -1   2 -22   89.58    9.78
  -1  -2  22  101.87   11.59
   1  -2 -23   34.56    7.54
   1  -2 -23   47.09    8.60
  -1   2 -23   47.97    8.08
   1  -2 -23   38.55    6.81
  -1  -2  23   48.40    8.76
   1  -2 -24   29.81    6.99
   1  -2 -24   38.78    8.00
  -1   2 -24   32.25    6.84
  -1  -2  24   21.92    6.61
   1  -2 -25   25.71    6.65
   1  -2 -25   23.65    7.29
  -1   2 -25   26.55    5.98
  -1  -3 -24   20.20    6.14
  -1  -3 -24   15.51    6.73
  -1  -3 -24   17.94    6.27
  -1  -3 -23  116.78   11.00
  -1  -3 -23   91.65   10.93
  -1  -3 -23  127.73   11.20
  -1  -3 -22    8.69    5.84
  -1  -3 -22    9.16    7.64
   1   3 -22    5.23    4.95
  -1  -3 -22    0.66    6.21
   1  -3  22    7.88    5.79
  -1  -3 -21   29.06    8.19
  -1  -3 -21   40.75    7.21
  -1  -3 -21   28.80    7.25
   1   3 -21   31.46    6.40
  -1  -3 -20  121.24   12.29
  -1  -3 -20  134.58   11.45
  -1  -3 -20  125.91   11.41
   1   3 -20  130.42   10.87
   1  -3  20  115.61   12.01
  -1  -3 -19   94.47    9.78
   1  -3  19   96.93   12.48
  -1  -3 -19  101.31   11.78
   1  -3  19   92.45   10.43
  -1  -3 -19   89.98    9.85
  -1  -3 -18    2.30    4.77
   1  -3  18   -3.10    6.87
   1  -3  18    4.04    4.95
  -1  -3 -18    2.45    4.94
  -1  -3 -17   76.00    8.45
   1  -3  17   99.05   11.88
  -1  -3 -17   88.62    9.18
   1  -3  17   82.51    8.84
   1  -3  16  322.71   20.84
  -1  -3 -16  300.60   16.54
   1  -3  16  294.54   16.87
  -1  -3 -16  302.32   16.71
  -1  -3 -15  113.51    9.29
   1  -3  15  107.61   11.34
  -1  -3 -15  104.35    9.05
   1  -3  15   87.92    8.50
  -1  -3 -14   21.56    4.73
   1  -3  14   24.43    6.09
  -1  -3 -14   22.32    6.01
  -1  -3 -14   26.53    5.28
   1  -3  14   18.26    4.60
  -1  -3 -13  469.82   21.17
   1  -3  13  478.38   20.97
  -1  -3 -13  473.95   20.74
   1  -3  13  455.47   24.08
  -1  -3 -13  492.07   22.56
   1  -3  13  462.91   22.09
  -1  -3 -13  475.80   19.63
  -1  -3 -12   32.66    4.85
   1  -3  12   34.26    4.61
  -1  -3 -12   35.12    4.83
  -1  -3 -12   27.38    5.31
   1  -3  12   33.00    6.58
  -1   3  12   41.46    6.33
   1  -3  12   32.58    5.08
  -1  -3 -12   27.18    3.99
  -1  -3 -11  691.59   26.92
   1  -3  11  715.21   26.48
   1  -3  11  644.88   29.62
  -1  -3 -11  664.79   27.63
  -1  -3 -11  708.13   26.50
  -1   3  11  717.98   29.84
   1  -3  11  634.96   27.68
  -1  -3 -11  695.21   25.73
   1  -3  10  373.38   16.22
  -1  -3 -10  377.01   16.71
  -1  -3 -10  369.72   16.21
  -1  -3 -10  386.08   17.51
   1  -3  10  368.45   17.56
   1  -3  10  345.02   18.93
  -1   3  10  433.17   19.96
  -1  -3 -10  398.50   15.90
   1  -3   9  737.70   27.28
  -1  -3  -9  710.57   27.76
  -1  -3  -9  746.24   28.56
  -1  -3  -9  745.38   27.50
   1  -3   9  699.74   28.67
  -1   3   9  794.75   31.40
  -1  -3  -9  809.05   28.79
   1  -3   9  673.40   28.71
  -1  -3  -9  735.48   27.03
  -1  -3  -8   13.98    3.05
   1  -3   8   10.02    2.45
  -1  -3  -8   12.89    2.87
  -1  -3  -8   12.84    3.28
  -1  -3  -8   10.81    2.68
   1  -3   8   11.73    2.65
  -1   3   8   10.22    3.67
   1  -3   8   16.35    3.39
  -1  -3  -8   12.61    2.55
  -1  -3  -7 2932.35   94.47
   1  -3   7 2669.15   94.94
   1  -3   7 2930.16   93.75
  -1  -3  -7 2755.06   94.67
  -1  -3  -7 2856.26   93.81
   1  -3   7 2933.99   93.76
  -1  -3  -7 2704.29   94.95
  -1   3   7 3069.24   98.73
   1  -3   7 2817.14   95.10
  -1  -3  -7 2815.76   93.63
  -1  -3  -6  666.20   26.12
   1  -3   6  723.80   26.81
   1  -3   6  741.58   25.78
  -1  -3  -6  729.12   26.72
  -1  -3  -6  738.56   25.83
   1  -3   6  766.28   25.36
  -1   3   6  746.74   30.14
  -1  -3  -6  745.45   26.71
  -1  -3  -5  356.93   14.34
   1  -3   5  342.30   14.21
   1  -3   5  254.27   18.53
   1   3  -5  365.11   12.06
  -1   3   5  405.60   18.31
  -1  -3  -5  269.01   13.79
  -1  -3  -5  383.46   14.60
  -1   3   4  495.83   22.56
  -1  -3  -4  530.01   19.02
   1   3  -4  519.84   16.35
  -1  -3  -3 1071.82   38.14
   1   3  -3 1117.89   43.85
  -1  -3  -3 1058.68   37.40
   1  -3   3 1148.24   36.62
  -1   3   3 1109.43   42.86
   1  -3   2 1775.96   58.06
   1  -3   2 1556.71   64.55
   1   3  -2 1733.58   65.12
  -1   3   2 1642.25   64.26
  -1  -3  -2 1869.36   58.28
   1  -3   1  550.36   18.83
   1  -3   1  520.12   23.89
   1   3  -1  563.91   24.45
   1  -3   0 1931.78   65.73
  -1  -3   0 1786.82   62.50
   1   3   0 1999.67   66.35
   1   3   1  861.96   31.31
  -1  -3   1  762.30   28.68
   1  -3  -1  812.07   30.40
  -1  -3   2 1808.32   65.20
   1  -3  -2 1939.06   65.80
   1  -3  -3 1230.81   42.45
   1   3   3 1257.37   43.65
  -1  -3   3 1302.38   43.28
   1  -3  -4  697.72   26.14
   1   3   4  705.85   27.43
  -1   3  -4  676.88   24.51
  -1  -3   4  731.72   27.56
   1  -3  -5  559.60   20.66
  -1  -3   5  573.06   23.01
  -1  -3   5  495.86   23.58
   1  -3  -5  576.25   21.19
  -1   3  -5  566.83   19.87
   1  -3  -6  783.11   28.41
  -1  -3   6  781.97   30.87
  -1   3  -6  827.22   27.62
   1   3   6  793.65   30.26
  -1  -3   6  766.69   32.93
   1  -3  -6  845.99   28.87
  -1  -3   6  830.34   28.56
   1  -3  -7 2777.67   93.06
  -1  -3   7 2795.83   93.28
  -1  -3   7 2683.98   95.88
  -1   3  -7 2848.06   92.21
   1  -3  -7 2926.55   93.26
  -1  -3   7 2577.37   98.79
  -1  -3   7 2476.39   93.54
   1   3   7 2772.21   95.05
  -1   3  -7 2983.36   92.63
  -1  -3   7 3062.75   93.83
   1  -3  -8   38.52    3.83
  -1  -3   8   36.69    3.98
  -1   3  -8   33.94    3.21
  -1  -3   8   28.71    3.91
  -1  -3   8   27.01    4.62
  -1  -3   8   29.85    6.38
   1   3   8   40.97    4.76
   1  -3  -8   35.89    3.56
   1  -3  -8   17.17    5.16
  -1   3  -8   37.59    3.22
  -1  -3   8   39.60    4.34
   1  -3  -9  647.80   24.37
  -1  -3   9  669.20   24.93
  -1  -3   9  632.29   26.67
  -1   3  -9  627.63   23.37
  -1  -3   9  647.28   31.34
   1   3   9  647.20   26.12
  -1  -3   9  689.05   27.97
  -1  -3   9  589.54   24.91
  -1   3  -9  666.94   22.90
   1  -3 -10  529.61   20.88
  -1  -3  10  556.41   21.63
  -1  -3  10  547.71   24.33
  -1   3 -10  501.10   19.76
  -1  -3  10  466.32   26.93
  -1  -3  10  463.22   21.22
  -1  -3  10  530.40   23.50
  -1  -3  11  807.56   30.04
   1  -3 -11  763.13   28.80
  -1  -3  11  729.25   32.28
  -1  -3  11  767.53   32.06
  -1  -3  12   27.41    4.80
   1  -3 -12   25.86    4.41
  -1  -3  12   24.19    5.84
  -1  -3  12   17.56    5.21
  -1  -3  13  297.15   16.15
   1  -3 -13  334.56   15.59
  -1  -3  13  326.95   19.02
  -1  -3  13  293.18   18.03
  -1  -3  14    2.75    4.40
   1  -3 -14    5.12    3.76
  -1  -3  14    6.84    5.54
  -1  -3  14    5.28    5.02
  -1  -3  15  137.15   11.22
   1  -3 -15  140.18   10.00
  -1  -3  15  145.14   13.09
  -1  -3  15  119.80   12.20
  -1  -3  16  267.76   17.35
   1  -3 -16  285.64   15.83
  -1  -3  16  313.25   20.09
  -1  -3  16  304.31   19.70
  -1  -3  17   24.40    6.68
   1  -3 -17   20.22    5.53
  -1  -3  17   31.25    8.37
  -1  -3  17   26.14    7.30
  -1  -3  17   31.20    7.67
  -1  -3  18   10.30    6.29
   1  -3 -18   11.20    5.00
  -1  -3  18    9.30    6.52
  -1  -3  18   10.88    6.06
   1  -3 -19  141.08   11.37
  -1  -3  19  145.79   13.79
  -1  -3  19  164.03   15.02
  -1   3 -19  150.99   12.38
  -1  -3  19  183.85   14.16
  -1  -3  20   95.43   11.45
   1  -3 -20   82.03    9.38
  -1  -3  20   78.14   11.13
  -1   3 -20   94.25   10.00
  -1  -3  20  112.22   11.28
  -1   3 -21   45.50    8.12
  -1   3 -21   41.24    7.99
   1  -3 -21   31.13    6.70
  -1  -3  21   41.35    8.77
  -1  -3  21   50.57    8.59
  -1  -3  22    4.30    6.38
   1  -3 -22    9.91    5.42
  -1   3 -22    5.70    6.09
  -1   3 -22   14.16    6.63
  -1  -3  22    6.92    6.17
  -1  -3  23   87.44   10.95
  -1   3 -23   84.76    9.51
  -1  -3  23   92.22    9.94
  -1   3 -23  105.84   10.31
   1  -3 -24    7.59    6.55
  -1   3 -24    2.22    4.85
  -1  -3  24   13.00    5.62
  -1  -4 -24   22.00    6.37
  -1  -4 -24   13.95    6.71
  -1  -4 -24   27.27    6.03
  -1  -4 -23    5.05    5.43
  -1  -4 -23   12.90    5.78
  -1  -4 -23   16.72    6.99
  -1  -4 -22   44.52    7.95
  -1  -4 -22   46.32    7.76
   1   4 -21  104.35    9.75
  -1  -4 -21   91.07   10.35
  -1  -4 -21  126.11   11.19
   1  -4  20  197.14   15.21
  -1  -4 -20  221.16   15.07
  -1  -4 -20  205.23   14.47
  -1  -4 -19   92.44   10.00
   1  -4  19   67.69    9.29
  -1  -4 -19   71.27   10.42
  -1  -4 -19   73.53    9.13
  -1  -4 -18  239.27   15.87
   1  -4  18  246.57   16.13
  -1  -4 -18  255.25   17.58
  -1  -4 -18  234.02   15.15
   1  -4  17  110.34   10.72
  -1  -4 -17  119.09   10.99
  -1  -4 -17  130.48   10.81
   1  -4  16   -1.19    4.61
  -1  -4 -16    2.99    4.89
  -1  -4 -16    0.73    5.63
  -1  -4 -16    2.65    4.64
  -1  -4 -15  214.95   13.97
   1  -4  15  220.21   13.55
  -1  -4 -15  222.61   15.23
  -1  -4 -15  215.60   13.36
   1  -4  14  111.72    9.03
  -1  -4 -14  123.95    9.72
  -1  -4 -14  119.53   10.70
  -1  -4 -14  110.34    8.97
   1  -4  13  186.34   11.40
  -1  -4 -13  170.25   11.60
   1  -4  13  193.24   12.52
  -1  -4 -13  185.12   12.87
  -1  -4 -13  173.55   11.03
  -1  -4 -12   75.84    7.35
   1  -4  12   77.28    6.72
   1  -4  12   63.07    7.14
  -1  -4 -12   82.68    7.16
  -1  -4 -12   76.23    8.15
   1  -4  11  256.55   12.96
  -1  -4 -11  255.64   13.58
  -1  -4 -11  244.55   14.08
  -1  -4 -11  262.76   13.07
   1  -4  11  239.65   14.06
  -1  -4 -10  149.12    9.71
   1  -4  10  153.09    8.94
  -1  -4 -10  159.12    9.14
  -1  -4 -10  155.56   10.30
   1  -4  10  132.62   11.08
   1  -4  10  150.00   10.13
  -1  -4 -10  158.38    8.52
  -1  -4  -9  308.90   14.67
   1  -4   9  286.46   15.13
   1  -4   9  311.81   13.92
  -1  -4  -9  301.47   13.75
  -1  -4  -9  305.27   15.00
   1  -4   9  274.81   14.95
  -1   4   9  288.69   18.93
   1  -4   9  301.34   15.20
  -1  -4  -9  310.51   14.57
  -1  -4  -9  321.45   13.45
   1  -4   8  140.80    8.12
  -1  -4  -8  150.05    8.99
   1  -4   8  131.83    9.08
  -1  -4  -8  153.41    9.39
  -1  -4  -8  139.15    8.12
  -1  -4  -8  150.13    8.86
   1  -4   8  162.64    8.78
   1  -4   8  146.37    9.31
  -1   4   8  159.89   13.33
  -1  -4  -8  155.29    8.00
   1  -4   7  773.30   27.85
  -1  -4  -7  753.70   28.72
   1  -4   7  699.52   28.87
  -1  -4  -7  761.45   28.99
  -1  -4  -7  777.89   27.87
   1  -4   7  760.40   29.45
  -1  -4  -7  739.67   28.55
   1  -4   7  779.94   27.35
  -1  -4  -7  803.93   28.94
   1   4  -7  738.10   25.49
  -1   4   7  816.60   35.59
  -1  -4  -7  759.84   27.47
  -1  -4  -6  604.13   21.97
   1  -4   6  566.06   22.96
  -1  -4  -6  593.02   22.99
   1  -4   6  560.50   23.31
  -1   4   6  645.48   30.12
  -1  -4  -6  583.09   22.72
   1  -4   6  639.54   21.20
  -1  -4  -6  611.90   23.04
   1  -4   6  521.34   30.32
   1   4  -6  551.88   19.53
  -1  -4  -6  588.31   21.75
  -1  -4  -5  277.25   12.30
  -1  -4  -5  280.71   11.41
   1  -4   5  258.97   12.13
   1  -4   5  235.53   17.61
  -1   4   5  292.38   18.14
  -1  -4  -5  225.64   11.34
  -1  -4  -5  265.12   12.14
   1  -4   5  252.59   12.45
  -1  -4  -5  260.91   11.17
  -1  -4  -4 1575.00   52.29
   1  -4   4 1584.06   52.38
  -1  -4  -4 1518.42   51.22
  -1   4   4 1622.82   60.87
   1  -4   4 1461.11   59.71
  -1  -4  -4 1412.61   51.27
   1  -4   4 1508.85   52.92
  -1  -4  -4 1480.53   52.37
  -1  -4  -4 1558.05   51.35
   1  -4   3 1237.43   41.69
  -1  -4  -3 1156.00   40.69
  -1  -4  -3 1215.50   41.61
  -1  -4  -3 1179.41   41.33
  -1   4   3 1259.05   50.53
   1  -4   3 1135.37   42.29
  -1  -4  -3 1216.75   43.59
   1   4  -3 1131.94   49.32
  -1  -4  -3 1232.08   40.51
  -1  -4  -3 1196.86   40.89
  -1  -4  -2 1136.59   39.74
  -1  -4  -2 1093.60   39.14
   1  -4   2 1170.90   39.41
  -1  -4  -2 1110.60   41.16
   1   4  -2 1152.09   47.93
   1  -4   2 1128.12   37.64
   1  -4   2 1031.44   40.04
  -1  -4  -2 1205.97   37.68
  -1   4   2 1074.76   46.93
  -1  -4  -2 1105.67   38.86
  -1  -4  -1 1382.42   46.42
   1  -4   1 1356.00   45.87
  -1  -4  -1 1342.66   45.83
   1  -4   1 1271.38   50.14
   1  -4   1 1280.89   46.93
  -1  -4  -1 1226.34   46.43
   1   4  -1 1325.59   54.22
   1  -4   1 1346.34   44.32
  -1  -4  -1 1447.28   45.88
   1  -4   0 1571.71   50.99
  -1  -4   0 1388.23   50.75
   1  -4   0 1488.37   49.56
   1   4   0 1614.52   58.80
   1  -4   0 1430.83   54.36
   1  -4   0 1460.97   52.27
  -1  -4   0 1366.59   51.77
  -1  -4   0 1771.40   51.81
   1  -4  -1 1237.81   40.97
  -1  -4   1 1171.13   42.70
   1   4   1 1238.07   47.53
  -1  -4   1 1089.96   41.93
   1  -4  -1 1104.12   43.29
  -1  -4   1 1251.26   41.27
   1  -4  -2 1006.41   37.12
   1  -4  -2 1109.60   36.89
  -1  -4   2 1117.69   39.08
   1   4   2 1049.58   42.02
   1  -4  -2  986.16   38.64
  -1  -4   2  976.77   38.24
  -1  -4   2 1124.89   37.41
   1  -4  -3 1173.22   43.00
  -1  -4   3 1174.96   42.73
   1  -4  -3 1253.18   44.48
   1   4   3 1282.66   47.82
  -1  -4   3 1202.39   45.09
  -1  -4   3 1285.33   45.23
  -1  -4   4 1677.56   56.67
   1  -4  -4 1676.10   57.15
  -1  -4   4 1519.99   59.43
  -1  -4   4 1759.68   59.55
   1   4   4 1775.04   61.87
   1  -4  -4 1705.31   58.16
  -1  -4   4 1663.45   57.16
   1  -4  -5  293.61   13.39
  -1  -4   5  314.38   12.74
  -1  -4   5  303.54   13.69
  -1  -4   5  288.55   15.90
  -1  -4   5  342.58   15.72
   1  -4  -5  333.81   14.33
   1  -4  -6  477.40   19.35
  -1  -4   6  488.50   21.72
  -1   4  -6  479.03   17.86
   1  -4  -6  528.43   20.11
  -1  -4   6  447.91   22.66
  -1  -4   6  491.01   18.82
   1  -4  -7  943.48   33.48
   1  -4  -7  997.90   33.87
  -1  -4   7  877.48   37.96
  -1  -4   7  934.84   36.21
  -1   4  -7  897.85   31.69
   1   4   7  979.92   37.27
  -1  -4   7  914.11   32.77
  -1  -4   8   94.13    7.61
  -1  -4   8  109.02    7.07
   1  -4  -8  104.10    7.12
  -1  -4   8   95.72    8.41
  -1  -4   8   87.86    9.46
  -1   4  -8   96.59    5.72
   1  -4  -8  105.85    6.89
  -1  -4   8  105.20    6.72
  -1   4  -8  107.89    6.38
  -1  -4   9  357.36   15.61
   1  -4  -9  332.93   15.27
  -1  -4   9  310.43   16.32
  -1  -4   9  349.09   18.01
  -1  -4   9  293.75   19.56
  -1   4  -9  327.78   13.81
   1  -4  -9  340.83   15.09
  -1  -4   9  338.73   14.89
   1  -4 -10  134.81    9.01
  -1  -4  10  156.95    9.40
  -1  -4  10  150.31   11.07
  -1  -4  10  163.38   11.67
  -1   4 -10  142.59    8.20
  -1  -4  10  122.15   12.34
  -1  -4  10  147.81    8.88
  -1  -4  11  244.86   13.03
   1  -4 -11  224.73   12.40
  -1  -4  11  240.96   14.87
  -1  -4  11  186.10   15.79
  -1  -4  11  237.54   15.18
  -1  -4  11  225.41   12.22
   1  -4 -12  114.49    8.47
  -1  -4  12   96.33    8.50
  -1  -4  12  102.99    9.99
  -1  -4  12  113.19   10.42
  -1  -4  12  125.80    8.68
  -1  -4  13  166.19   11.54
   1  -4 -13  163.89   11.05
  -1  -4  13  185.22   13.96
  -1  -4  13  148.69   12.81
  -1  -4  13  187.71   11.42
   1  -4 -14  125.32    9.86
  -1  -4  14  136.79   10.90
  -1  -4  14  134.33   12.24
  -1  -4  14  138.10   12.49
  -1  -4  14  127.10    9.79
   1  -4 -15  150.51   11.32
  -1  -4  15  171.33   12.75
  -1  -4  15  173.94   14.32
  -1  -4  15  165.56   14.01
  -1  -4  15  154.09   11.35
   1  -4 -16    7.73    5.00
  -1  -4  16    9.07    5.75
  -1  -4  16   19.31    7.58
  -1  -4  16   12.22    6.37
  -1  -4  16   22.83    5.96
   1  -4 -17  150.23   11.50
  -1  -4  17  131.57   12.19
  -1  -4  17  145.76   14.36
  -1  -4  17  150.51   13.97
  -1  -4  17  129.59   11.22
  -1  -4  18  205.26   15.93
   1  -4 -18  237.16   15.21
   1  -4 -18  225.57   15.93
  -1  -4  18  221.40   18.18
  -1  -4  18  259.20   18.32
  -1  -4  18  244.75   15.50
  -1  -4  19   55.74    9.72
   1  -4 -19   56.34    8.26
   1  -4 -19   58.66    9.10
   1  -4 -19   59.67    9.36
  -1  -4  19   60.29    9.76
  -1  -4  19   65.19    8.82
  -1  -4  20  133.36   13.00
   1  -4 -20  140.22   11.69
   1  -4 -20  108.63   12.05
   1  -4 -20  143.15   12.31
  -1  -4  20  129.07   13.30
  -1   4 -20  118.74   11.31
  -1  -4  20  130.43   11.52
   1  -4 -21   80.70   10.91
   1  -4 -21  109.32   10.93
  -1  -4  21  105.34   12.02
   1  -4 -21   96.12    9.93
  -1  -4  21   91.71   10.06
  -1   4 -21   93.60   10.21
   1  -4 -22   62.19    9.76
   1  -4 -22   62.83    8.99
   1  -4 -22   71.92    8.65
  -1  -4  22   59.04    9.67
  -1   4 -22   74.44    9.41
  -1   4 -22   79.94    9.41
  -1  -4  22   76.37    9.52
  -1   4 -23   21.52    6.55
  -1   4 -23   33.42    7.15
  -1  -4  23   20.56    7.09
   1  -4 -23   23.80    7.53
   1  -4 -23   22.18    6.41
  -1   4 -24   27.55    6.03
   1  -4 -24   18.22    5.86
   1  -4 -24    6.73    6.10
  -1  -5 -23  228.58   14.81
  -1  -5 -23  223.25   13.97
  -1  -5 -23  219.20   15.69
  -1  -5 -22   36.66    7.32
   1   5 -22   29.53    6.42
  -1  -5 -22   25.62    8.00
  -1  -5 -22   37.45    6.85
  -1  -5 -21   75.83    9.68
   1  -5  21   82.39   10.04
  -1  -5 -21   89.27    9.22
  -1  -5 -21   83.00   11.18
   1  -5  20   16.22    6.12
  -1  -5 -20   15.57    6.66
  -1  -5 -20   13.13    5.59
   1  -5  20    5.45    7.01
  -1  -5 -20   11.55    7.59
  -1  -5 -19   25.63    7.45
   1  -5  19   34.23    7.05
  -1  -5 -19   33.43    8.61
   1  -5  19   34.10    9.09
  -1  -5 -19   19.26    6.34
  -1  -5 -18   71.69    9.76
   1  -5  18   73.24    9.41
  -1  -5 -18   67.91    8.80
  -1  -5 -18   55.53    9.85
   1  -5  18   75.25   11.64
   1  -5  17  120.60   11.25
  -1  -5 -17  128.49   11.66
  -1  -5 -17  114.00   12.57
  -1  -5 -17  125.27   10.76
   1  -5  17  133.88   14.47
   1  -5  16  108.12   10.19
  -1  -5 -16   99.00   10.36
  -1  -5 -16  106.75   11.31
  -1  -5 -16   98.65    9.38
   1  -5  16  121.56   13.53
  -1  -5 -15    5.68    5.38
   1  -5  15    8.19    5.38
  -1  -5 -15    4.39    6.33
  -1  -5 -15    7.95    5.33
   1  -5  15    0.97    6.17
  -1  -5 -14  410.89   20.66
   1  -5  14  361.83   19.01
  -1  -5 -14  378.80   18.98
  -1  -5 -14  390.77   21.24
   1  -5  14  368.61   22.93
   1  -5  13  264.06   14.55
  -1  -5 -13  264.53   15.46
   1  -5  13  227.62   15.10
  -1  -5 -13  261.90   14.37
   1  -5  13  263.51   18.16
  -1  -5 -13  270.92   16.51
   1  -5  12  727.75   29.06
  -1  -5 -12  735.68   30.34
   1  -5  12  660.19   30.21
  -1  -5 -12  706.61   28.87
  -1  -5 -12  684.44   30.56
   1  -5  11   31.51    5.15
  -1  -5 -11   33.35    5.55
   1  -5  11   22.89    5.15
  -1  -5 -11   32.17    5.03
  -1  -5 -11   27.42    6.03
  -1  -5 -10  612.30   25.85
   1  -5  10  612.58   24.75
   1  -5  10  581.13   26.24
  -1  -5 -10  605.50   26.22
  -1  -5 -10  590.93   24.41
   1  -5   9  382.00   19.00
   1  -5   9  413.25   17.44
  -1  -5  -9  399.96   18.52
  -1  -5  -9  389.92   17.14
  -1  -5  -9  369.70   18.32
   1  -5   9  346.72   18.40
  -1  -5  -8 1127.20   40.77
   1  -5   8 1118.40   39.46
   1  -5   8 1031.85   40.88
  -1  -5  -8 1135.39   40.83
   1  -5   8 1001.71   41.03
  -1  -5  -8 1083.95   39.19
   1  -5   8 1014.06   40.97
  -1  -5  -8 1093.53   38.39
  -1  -5  -7  574.15   25.18
   1  -5   7  623.65   25.88
   1  -5   7  629.14   24.34
  -1  -5  -7  663.16   25.74
  -1  -5  -7  621.31   24.13
   1  -5   7  607.97   26.03
   1  -5   7  566.34   25.74
  -1  -5  -7  676.39   24.61
   1  -5   7  638.89   23.56
  -1  -5  -7  616.54   23.58
  -1  -5  -6  571.88   22.74
   1  -5   6  543.95   22.75
  -1  -5  -6  515.86   21.18
   1  -5   6  514.29   22.86
   1  -5   6  586.09   20.29
  -1  -5  -6  569.60   21.40
   1  -5   6  524.21   23.21
  -1  -5  -6  521.57   20.88
   1  -5   5 3118.58  105.92
  -1  -5  -5 3081.51  104.56
  -1  -5  -5 3188.41  105.47
  -1  -5  -5 3233.21  105.77
   1  -5   5 3087.53  106.39
  -1   5   5 3419.81  120.50
  -1  -5  -5 3312.09  104.26
   1  -5   5 3048.60  106.79
  -1  -5  -5 3123.93  104.34
  -1  -5  -4  884.32   32.81
   1  -5   4  908.81   33.28
  -1  -5  -4  877.61   32.06
  -1  -5  -4  893.04   32.85
   1  -5   4  843.68   33.23
  -1   5   4  971.76   45.25
   1  -5   4  872.35   34.11
  -1  -5  -4  933.87   31.21
  -1  -5  -4  873.27   31.92
  -1  -5  -3  406.85   17.06
   1  -5   3  417.53   17.75
  -1  -5  -3  408.25   16.98
   1  -5   3  420.80   17.51
  -1  -5  -3  401.61   16.47
  -1  -5  -3  396.00   19.26
   1  -5   3  417.06   18.55
  -1   5   3  422.44   26.81
  -1  -5  -3  420.55   16.71
  -1  -5  -2  589.83   24.00
  -1  -5  -2  580.63   23.25
   1  -5   2  622.30   23.65
  -1  -5  -2  581.46   22.72
   1  -5   2  604.83   23.87
   1  -5   2  583.61   24.77
   1   5  -2  595.73   33.00
   1  -5   2  625.42   21.22
  -1   5   2  569.89   33.22
  -1  -5  -2  681.78   23.73
   1  -5   1 2184.58   63.03
  -1  -5  -1 2100.76   62.09
   1  -5   1 2164.34   63.34
   1  -5   1 1943.65   67.41
   1   5  -1 2237.31   77.11
  -1  -5  -1 1918.83   63.58
   1  -5   1 2142.82   60.25
   1  -5   1 1958.16   64.48
  -1  -5  -1 2238.48   62.89
   1  -5   0  282.64   12.86
  -1  -5   0  300.88   12.67
   1  -5   0  304.05   13.29
   1  -5   0  279.28   14.31
   1   5   0  306.54   21.46
  -1  -5   0  253.22   13.59
   1  -5   0  284.72   11.10
   1  -5   0  270.72   15.43
  -1  -5   0  315.28   13.03
   1  -5  -1 2089.64   68.95
   1  -5  -1 2036.66   69.13
  -1  -5   1 1992.83   68.44
   1  -5  -1 2007.06   66.95
  -1  -5   1 1884.30   70.16
   1   5   1 2250.38   80.86
   1  -5  -1 1971.57   71.86
  -1  -5   1 2123.57   71.64
  -1  -5   1 2131.36   69.10
   1  -5  -2  462.49   18.64
  -1  -5   2  462.77   18.40
   1  -5  -2  467.90   18.62
   1   5   2  466.28   26.39
  -1  -5   2  436.15   20.06
  -1  -5   2  480.98   20.87
   1  -5  -2  431.03   20.28
  -1  -5   2  449.59   18.62
   1  -5  -3  434.25   19.29
   1  -5  -3  474.65   19.02
   1  -5  -3  502.20   19.44
  -1  -5   3  471.35   19.06
   1   5   3  510.24   26.79
  -1  -5   3  447.21   20.92
  -1  -5   3  420.08   20.74
   1  -5  -3  476.24   20.60
  -1  -5   3  500.41   19.72
   1  -5  -4  835.86   32.60
  -1  -5   4  876.91   31.85
   1  -5  -4  857.03   33.55
  -1  -5   4  919.50   35.03
   1   5   4  880.99   39.72
  -1  -5   4  795.61   34.65
   1  -5  -4  943.09   31.51
   1  -5  -4  868.38   32.30
   1  -5  -4  872.87   32.26
  -1  -5   4  870.10   32.47
  -1  -5   5 3281.93  106.22
   1  -5  -5 3099.87  106.78
  -1  -5   5 3236.80  109.57
  -1  -5   5 2956.98  109.85
   1  -5  -5 3208.19  106.61
  -1  -5   5 3186.24  107.02
   1  -5  -5 3308.92  105.85
  -1  -5   6  633.42   23.56
   1  -5  -6  602.80   24.91
  -1  -5   6  583.74   27.78
  -1  -5   6  642.83   27.32
  -1  -5   6  610.98   25.08
   1  -5  -6  641.39   24.81
   1  -5  -6  632.10   24.07
  -1  -5   7  594.60   25.35
   1  -5  -7  626.79   24.64
  -1  -5   7  571.82   27.99
  -1  -5   7  684.66   27.65
   1  -5  -7  636.80   24.51
   1  -5  -7  609.05   23.87
  -1  -5   8 1029.30   40.66
   1  -5  -8 1070.37   39.71
   1  -5  -8 1083.83   39.52
  -1  -5   8 1061.54   42.30
  -1  -5   9  285.57   16.50
  -1  -5   9  336.39   15.76
   1  -5  -9  332.78   16.04
   1  -5  -9  339.82   15.98
  -1  -5   9  329.35   18.21
  -1  -5   9  318.31   14.54
  -1  -5  10  511.93   21.87
   1  -5 -10  498.44   22.00
   1  -5 -10  528.89   22.03
  -1  -5  10  462.02   24.07
  -1  -5  10  474.83   20.52
   1  -5 -11   24.29    4.95
  -1  -5  11   33.38    5.33
   1  -5 -11   27.87    5.40
  -1  -5  11   24.76    5.85
  -1  -5  11   31.62    6.44
  -1  -5  11   28.00    4.48
   1  -5 -12  680.82   29.39
  -1  -5  12  727.11   30.02
  -1  -5  12  729.84   32.78
   1  -5 -12  713.63   29.56
  -1  -5  12  707.00   32.70
  -1  -5  12  681.50   28.22
   1  -5 -13  340.83   17.70
  -1  -5  13  337.72   18.02
  -1  -5  13  366.53   20.86
   1  -5 -13  321.17   17.42
  -1  -5  13  333.13   20.20
  -1  -5  13  315.72   16.41
   1  -5 -14  323.76   17.84
  -1  -5  14  329.86   18.38
  -1  -5  14  321.98   20.34
   1  -5 -14  322.08   17.93
   1  -5 -14  329.10   17.60
  -1  -5  14  331.30   20.52
  -1  -5  14  320.69   16.67
  -1  -5  15    3.36    5.11
   1  -5 -15    2.35    4.84
   1  -5 -15    7.62    5.69
   1  -5 -15    4.63    5.65
  -1  -5  15    9.08    6.17
  -1  -5  15    4.32    5.93
  -1  -5  15    2.58    4.15
   1  -5 -16   83.98    9.37
  -1  -5  16   73.68    9.74
  -1  -5  16   62.29    9.55
   1  -5 -16   83.25    9.21
  -1  -5  16   83.21   11.27
   1  -5 -16   69.76    9.48
  -1  -5  17  175.39   14.18
   1  -5 -17  182.89   13.38
  -1  -5  17  156.07   14.40
  -1  -5  17  177.11   15.96
   1  -5 -17  173.59   14.00
   1  -5 -17  174.84   13.19
   1  -5 -18   57.37    8.53
  -1  -5  18   45.83    8.92
  -1  -5  18   32.59    8.09
   1  -5 -18   56.97    8.68
   1  -5 -18   66.23    9.66
  -1  -5  18   55.20   10.30
   1  -5 -19   59.34    8.36
  -1  -5  19   46.27    9.14
  -1  -5  19   43.33    8.85
   1  -5 -19   43.85    7.95
   1  -5 -19   46.58    9.23
   1  -5 -20    1.30    5.43
   1  -5 -20   10.77    7.35
   1  -5 -20   11.56    5.51
  -1  -5  20   11.00    6.61
   1  -5 -21   99.14   10.05
   1  -5 -21  100.13   11.67
   1  -5 -21   91.36    9.62
  -1  -5  21   79.19   10.99
  -1   5 -21   94.85   10.37
   1  -5 -22   24.76    7.47
   1  -5 -22   20.41    6.34
   1  -5 -22   28.32    6.22
  -1  -5  22   26.52    7.80
  -1   5 -22   28.18    7.00
   1  -5 -23  244.10   15.31
   1  -5 -23  242.54   16.53
  -1   5 -23  290.43   15.88
  -1  -5  23  240.47   16.98
  -1   5 -23  277.61   16.53
  -1  -6 -22   42.13    7.43
  -1  -6 -22   32.51    8.02
   1  -6  21    8.33    5.69
  -1  -6 -21   22.00    6.82
  -1  -6 -21   18.79    5.77
  -1  -6 -21   13.47    7.43
  -1  -6 -20   60.49    8.77
   1  -6  20   49.74    8.36
  -1  -6 -20   58.45    9.64
  -1  -6 -20   66.85    8.26
   1  -6  20   66.78   10.71
  -1  -6 -19   37.90    8.14
   1  -6  19   42.20    8.09
  -1  -6 -19   28.59    6.89
   1  -6  19   28.04    8.99
  -1  -6 -19   26.91    8.14
  -1  -6 -18   18.41    6.92
   1  -6  18   19.99    6.64
  -1  -6 -18   27.82    6.92
  -1  -6 -18   22.25    8.23
   1  -6  18   25.11    8.94
  -1  -6 -17  100.09   10.63
   1  -6  17   83.11    9.74
  -1  -6 -17   80.85   11.32
   1  -6  17   80.35   12.01
  -1  -6 -17   93.43    9.65
   1  -6  16  231.12   15.52
  -1  -6 -16  241.69   16.41
  -1  -6 -16  228.92   14.77
  -1  -6 -16  260.24   17.66
   1  -6  16  242.72   18.98
   1  -6  15  447.98   22.70
  -1  -6 -15  424.49   23.24
  -1  -6 -15  422.85   21.87
  -1  -6 -15  467.80   24.64
  -1  -6 -14  243.52   16.62
   1  -6  14  262.22   15.95
  -1  -6 -14  282.68   15.80
  -1  -6 -14  267.77   17.57
   1  -6  14  306.60   20.54
  -1  -6 -13  401.70   21.25
   1  -6  13  397.94   20.02
   1  -6  13  395.00   21.42
   1  -6  13  341.61   22.84
  -1  -6 -13  408.00   19.65
  -1  -6 -13  423.30   21.93
  -1  -6 -12  181.83   12.70
   1  -6  12  151.08   10.78
   1  -6  12  135.85   11.67
  -1  -6 -12  148.44   10.75
  -1  -6 -12  156.34   12.47
  -1  -6 -11  178.53   12.53
   1  -6  11  182.15   11.68
   1  -6  11  168.86   12.68
  -1  -6 -11  187.02   12.95
  -1  -6 -11  180.65   11.47
  -1  -6 -10   50.12    6.99
   1  -6  10   55.06    6.39
   1  -6  10   44.75    6.81
  -1  -6 -10   50.47    6.03
  -1  -6 -10   53.42    7.52
   1  -6  10   42.66    7.01
  -1  -6  -9   56.18    7.22
   1  -6   9   80.78    7.09
   1  -6   9   55.49    6.94
  -1  -6  -9   65.79    7.51
  -1  -6  -9   60.57    6.31
   1  -6   9   68.00    7.62
   1  -6   8   53.12    5.67
  -1  -6  -8   50.31    6.50
  -1  -6  -8   49.94    6.47
  -1  -6  -8   43.32    5.43
  -1  -6  -8   51.12    6.14
   1  -6   8   45.82    6.38
   1  -6   8   46.28    6.62
   1  -6   8   39.01    6.04
  -1  -6  -7  387.56   18.64
   1  -6   7  369.12   17.18
  -1  -6  -7  380.23   17.78
   1  -6   7  378.15   19.08
  -1  -6  -7  387.07   18.25
  -1  -6  -7  373.47   16.99
   1  -6   7  355.83   18.30
   1  -6   7  350.56   18.87
  -1  -6  -7  406.43   16.60
   1  -6   6  138.22   10.07
   1  -6   6  135.18    9.88
  -1  -6  -6  142.30    8.69
  -1  -6  -6  150.88    9.57
  -1  -6  -6  155.46    9.83
   1  -6   6  132.23   10.22
  -1  -6  -6  142.67    8.55
   1  -6   5  529.95   23.47
   1  -6   5  533.83   23.14
  -1  -6  -5  529.01   22.43
  -1  -6  -5  542.15   21.90
  -1  -6  -5  537.08   22.66
   1  -6   5  518.49   24.14
  -1  -6  -5  580.23   22.21
  -1  -6  -4  469.51   20.37
   1  -6   4  466.83   20.86
  -1  -6  -4  466.94   19.67
  -1  -6  -4  509.39   20.38
   1  -6   4  471.41   21.22
   1  -6   4  440.86   21.77
  -1  -6  -4  522.28   20.16
   1  -6   3   61.91    6.08
  -1  -6  -3   55.34    5.12
   1  -6   3   50.57    5.77
   1  -6   3   57.60    6.54
  -1  -6  -3   49.06    4.91
   1  -6   2  428.92   19.06
   1  -6   2  442.08   19.36
  -1  -6  -2  454.19   18.39
   1  -6   2  409.94   20.35
  -1  -6  -2  444.67   18.29
  -1  -6  -1  218.23   11.21
   1  -6   1  212.37   11.98
   1  -6   1  243.70   12.09
   1  -6   1  243.52   13.68
  -1  -6  -1  225.40   11.22
   1  -6   0   50.22    5.29
   1  -6   0   51.04    5.24
  -1  -6   0   50.55    5.01
   1  -6   0   46.66    3.35
  -1  -6   0   63.05    6.89
  -1  -6   0   55.59    5.04
  -1  -6   1  148.21    8.54
   1  -6  -1  146.68    8.91
   1  -6  -1  137.29    8.71
   1  -6  -1  137.44    6.61
  -1  -6   1  125.42   10.07
  -1  -6   1  139.82    8.57
   1  -6  -2  320.25   13.13
  -1  -6   2  345.62   17.81
   1  -6  -2  345.75   15.56
  -1  -6   2  331.79   15.24
   1  -6  -2  348.64   15.75
  -1  -6   3  101.43    8.70
  -1  -6   3   96.14    7.16
   1  -6  -3   86.80    6.88
   1  -6  -3   94.39    7.20
  -1  -6   4  449.31   18.43
  -1  -6   4  437.27   21.29
  -1  -6   4  429.03   18.90
   1  -6  -4  407.55   18.69
   1  -6  -4  412.16   18.61
  -1  -6   5  400.20   17.09
   1  -6  -5  387.09   17.95
  -1  -6   5  412.05   20.26
  -1  -6   5  372.99   17.53
   1  -6  -5  377.28   17.39
   1  -6  -5  382.74   17.31
  -1  -6   6  111.72    7.41
  -1  -6   6  118.49    8.01
   1  -6  -6  113.83    8.69
  -1  -6   6  117.65    9.89
  -1  -6   6  109.01    8.92
   1  -6  -6  108.48    8.11
   1  -6  -6  111.55    8.35
  -1  -6   6   95.84    8.13
   1  -6  -6  115.50    7.85
   1  -6  -7  342.04   17.37
  -1  -6   7  384.74   19.93
  -1  -6   7  356.98   18.16
   1  -6  -7  354.53   17.04
   1  -6  -7  368.51   17.20
   1  -6  -7  345.13   16.40
   1  -6  -8   34.67    5.49
  -1  -6   8   43.27    6.83
  -1  -6   8   42.93    6.21
   1  -6  -8   36.02    5.38
   1  -6  -8   28.40    5.14
   1  -6  -9   64.69    7.25
  -1  -6   9   67.33    8.53
   1  -6  -9   63.14    6.69
   1  -6  -9   69.05    7.20
  -1  -6   9   58.80    7.49
   1  -6 -10   80.75    8.25
  -1  -6  10   82.72    7.72
   1  -6 -10   81.66    8.15
   1  -6 -10   81.27    7.96
  -1  -6  10   68.05    8.43
   1  -6 -11  266.70   15.62
  -1  -6  11  273.50   15.27
  -1  -6  11  288.90   18.05
  -1  -6  11  270.28   17.68
   1  -6 -11  276.36   15.48
   1  -6 -11  267.47   15.42
  -1  -6  12  215.69   13.52
   1  -6 -12  193.98   13.46
  -1  -6  12  216.34   15.96
  -1  -6  12  224.26   15.96
   1  -6 -12  181.54   12.90
   1  -6 -12  204.92   13.50
   1  -6 -13  506.66   23.50
  -1  -6  13  449.99   22.73
  -1  -6  13  445.90   25.05
   1  -6 -13  452.39   22.74
  -1  -6  13  464.17   25.65
   1  -6 -13  436.23   22.04
  -1  -6  14  339.56   19.09
   1  -6 -14  351.84   19.40
  -1  -6  14  353.42   21.78
  -1  -6  14  329.45   21.37
   1  -6 -14  345.71   19.43
   1  -6 -14  329.97   18.50
  -1  -6  15  389.70   21.30
   1  -6 -15  352.58   20.34
  -1  -6  15  406.09   23.52
  -1  -6  15  359.37   23.17
   1  -6 -15  393.40   20.71
   1  -6 -15  381.90   21.29
  -1  -6  16  248.10   16.93
   1  -6 -16  264.89   16.31
  -1  -6  16  249.65   18.24
   1  -6 -16  269.21   17.33
   1  -6 -16  223.69   15.33
  -1  -6  16  213.45   17.66
   1  -6 -17   79.88    9.49
  -1  -6  17   63.61    9.75
  -1  -6  17   77.63   10.85
  -1  -6  17   59.21   10.43
   1  -6 -17   66.06    9.56
   1  -6 -17   76.11    9.69
   1  -6 -18   50.53    8.44
  -1  -6  18   44.52    8.30
  -1  -6  18   36.11    8.12
   1  -6 -18   26.11    7.52
   1  -6 -18   27.20    7.86
  -1  -6  18   36.29    8.78
   1  -6 -19   39.31    7.72
  -1  -6  19   38.88    7.89
   1  -6 -19   33.04    7.23
   1  -6 -19   29.46    7.92
  -1  -6  19   30.87    8.50
   1  -6 -20   61.35    8.43
  -1  -6  20   41.53    8.54
   1  -6 -20   57.64    9.32
   1  -6 -20   68.33    8.73
  -1  -6  21   19.08    7.05
  -1   6 -21   10.17    6.02
   1  -6 -21    7.76    5.62
   1  -6 -21   16.11    5.83
   1  -6 -21   10.62    6.73
  -1   6 -22    6.67    5.92
  -1  -6  22   11.11    5.78
   1  -6 -22   15.51    5.74
   1  -6 -22    8.59    6.18
  -1  -7 -21   30.26    6.79
  -1  -7 -21   36.11    6.62
  -1  -7 -21   18.98    6.86
  -1  -7 -20   59.57    8.38
   1  -7  20   55.82    8.27
  -1  -7 -20   67.60    7.82
  -1  -7 -20   66.84    8.29
  -1  -7 -20   67.96    9.41
   1  -7  20   52.45   10.01
  -1  -7 -19  104.17   10.91
   1  -7  19   81.25    9.84
   1  -7  19   99.27   12.65
  -1  -7 -19  100.42   11.30
  -1  -7 -19   88.43    9.25
  -1  -7 -19  104.82   10.25
   1  -7  18   27.76    7.21
  -1  -7 -18   34.08    7.81
  -1  -7 -18   39.64    6.97
  -1  -7 -18   39.05    7.63
   1  -7  18   42.14    9.74
  -1  -7 -18   32.55    8.16
  -1  -7 -17  124.61   12.37
   1  -7  17  119.57   11.31
  -1  -7 -17  111.29   10.52
   1  -7  17   96.67   13.08
  -1  -7 -17  133.57   12.91
  -1  -7 -17  142.71   12.23
   1  -7  16   12.33    6.38
  -1  -7 -16    9.92    6.34
   1  -7  16   25.88    8.35
  -1  -7 -16    9.44    5.77
  -1  -7 -16   12.77    6.19
  -1  -7 -16   21.93    8.11
   1  -7  15  145.12   11.93
  -1  -7 -15  132.23   12.67
   1  -7  15  131.39   14.34
  -1  -7 -15  131.65   11.84
  -1  -7 -15  136.39   11.57
  -1  -7 -15  140.50   13.14
  -1  -7 -14  324.13   19.69
   1  -7  14  313.75   18.16
   1  -7  14  341.92   22.66
  -1  -7 -14  320.44   18.52
  -1  -7 -14  280.40   17.05
  -1  -7 -14  327.78   19.68
  -1  -7 -13   96.45   10.36
   1  -7  13  102.54    9.74
  -1  -7 -13   97.15    9.79
   1  -7  13   96.59   12.20
  -1  -7 -13   94.65   10.64
  -1  -7 -13   81.60    8.77
  -1  -7 -12  256.27   16.80
   1  -7  12  276.40   15.99
   1  -7  12  246.48   16.99
  -1  -7 -12  267.32   16.36
  -1  -7 -12  274.42   17.22
  -1  -7 -12  267.52   15.35
  -1  -7 -11  376.00   20.72
   1  -7  11  379.49   19.26
   1  -7  11  344.19   20.61
  -1  -7 -11  375.07   19.79
  -1  -7 -11  365.75   18.79
  -1  -7 -11  379.01   20.39
   1  -7  10    7.20    4.50
  -1  -7 -10   11.93    5.87
   1  -7  10    7.31    5.42
  -1  -7 -10    1.97    4.12
  -1  -7 -10    7.17    5.27
  -1  -7 -10   17.61    5.32
   1  -7  10   10.78    5.61
   1  -7   9   70.86    7.53
  -1  -7  -9   81.13    9.06
   1  -7   9   71.74    9.10
   1  -7   9   69.34    8.66
  -1  -7  -9   67.19    7.11
  -1  -7  -9   68.48    7.74
  -1  -7  -9   61.36    8.04
   1  -7   8  105.12    9.81
  -1  -7  -8   86.05    9.14
   1  -7   8  106.76    8.64
   1  -7   8   89.23    9.64
   1  -7   8   76.72    9.10
  -1  -7  -8   93.26    8.18
  -1  -7  -8   86.52    8.54
  -1  -7  -8   95.82    8.64
  -1  -7  -7   97.57    9.49
   1  -7   7  109.95    8.46
   1  -7   7  102.78    9.93
  -1  -7  -7  101.02    8.10
  -1  -7  -7  109.15    9.05
   1  -7   7  107.62    9.68
  -1  -7  -7   85.32    8.41
   1  -7   7  103.36    9.66
   1  -7   6  422.63   19.19
  -1  -7  -6  395.13   19.11
  -1  -7  -6  439.42   19.19
  -1  -7  -6  405.00   19.78
   1  -7   6  418.47   20.72
   1  -7   6  411.20   20.88
   1  -7   6  403.85   21.68
   1  -7   5   38.43    6.02
  -1  -7  -5   33.41    5.73
   1  -7   5   36.81    6.36
  -1  -7  -5   40.29    5.31
   1  -7   5   34.07    6.23
  -1  -7  -5   38.52    4.83
   1  -7   4  627.41   26.73
   1  -7   4  606.36   26.80
  -1  -7  -4  657.78   25.51
   1  -7   4  609.14   28.30
  -1  -7  -4  582.88   24.42
   1  -7   3   98.91    8.63
  -1  -7  -3   90.44    7.44
   1  -7   3  115.30    8.94
   1  -7   3   89.76    9.08
  -1  -7  -3   94.61    7.27
  -1  -7  -2   90.73    7.37
   1  -7   2  102.07    8.21
   1  -7   2   92.10    8.07
   1  -7   2   89.99    9.35
  -1  -7  -2  109.52    7.57
   1  -7   1  113.41    8.65
   1  -7   1  111.26    8.84
  -1  -7  -1  104.36    7.83
  -1  -7  -1   91.75    9.89
  -1  -7  -1  102.90    7.60
  -1  -7   0    3.45    4.17
  -1  -7   0   11.05    3.59
   1  -7   0    8.20    3.81
   1  -7   0    5.64    3.58
  -1  -7   1   44.08    7.21
   1  -7  -1   41.45    5.86
  -1  -7   1   49.29    5.66
   1  -7  -1   51.97    6.29
  -1  -7   2   70.50    8.67
   1  -7  -2   84.70    7.40
   1  -7  -2   80.54    7.33
  -1  -7   2   87.71    7.47
  -1  -7   3  119.25   10.76
  -1  -7   3  102.06    8.30
   1  -7  -3  114.48    8.66
   1  -7  -3  100.99    8.28
  -1  -7   4  662.56   26.05
  -1  -7   4  584.86   28.91
   1  -7  -4  600.34   26.06
  -1  -7   4  636.39   26.67
   1  -7  -4  624.72   26.39
  -1  -7   5   12.64    4.06
  -1  -7   5   11.67    4.02
  -1  -7   5    6.49    4.64
  -1  -7   5   15.52    4.77
   1  -7  -5   11.24    4.01
   1  -7  -5   13.31    4.21
  -1  -7   5    8.71    4.68
  -1  -7   6  525.56   22.40
  -1  -7   6  577.65   23.48
  -1  -7   6  551.76   26.74
  -1  -7   6  492.93   23.73
   1  -7  -6  529.08   23.71
   1  -7  -6  526.44   23.61
  -1  -7   6  509.25   24.63
  -1  -7   7  130.46    9.66
  -1  -7   7  129.00   10.76
  -1  -7   7  132.40   11.72
   1  -7  -7  124.80    9.86
   1  -7  -7  121.64    9.55
  -1  -7   8  135.83   11.32
   1  -7  -8  132.76   10.89
  -1  -7   8  139.06   12.42
   1  -7  -8  118.57    9.88
   1  -7  -8  145.20   10.56
  -1  -7   9  112.03   10.98
   1  -7  -9  139.70   10.99
  -1  -7   9  126.82   12.06
   1  -7  -9  123.65    9.75
   1  -7  -9  115.78    9.77
   1  -7  -9  136.00   10.52
   1  -7 -10   27.76    6.71
  -1  -7  10   40.40    7.97
   1  -7 -10   25.50    6.07
   1  -7 -10   29.93    6.23
  -1  -7  10   31.88    7.33
   1  -7 -10   31.73    6.17
   1  -7 -11  371.80   19.90
  -1  -7  11  358.88   19.00
  -1  -7  11  326.86   20.96
   1  -7 -11  361.96   18.86
   1  -7 -11  315.54   18.52
   1  -7 -11  360.96   19.10
  -1  -7  11  342.97   21.28
   1  -7 -12  381.26   20.93
  -1  -7  12  416.72   20.84
  -1  -7  12  361.65   22.57
   1  -7 -12  357.91   20.01
  -1  -7  12  403.16   23.40
   1  -7 -12  414.18   20.71
   1  -7 -12  351.98   19.88
  -1  -7  13   39.02    7.40
   1  -7 -13   40.25    7.99
  -1  -7  13   37.38    8.20
   1  -7 -13   46.40    7.35
  -1  -7  13   39.64    8.92
   1  -7 -13   53.12    8.24
   1  -7 -13   52.27    8.03
   1  -7 -14  339.78   19.70
  -1  -7  14  315.38   19.23
  -1  -7  14  314.88   20.98
   1  -7 -14  342.38   18.94
  -1  -7  14  324.65   21.59
   1  -7 -14  343.44   19.52
   1  -7 -15  106.26   11.07
  -1  -7  15   98.89   10.75
  -1  -7  15   98.98   11.88
  -1  -7  15   97.27   12.45
   1  -7 -15   84.73   10.18
   1  -7 -15   93.16   10.48
   1  -7 -16   19.38    6.73
  -1  -7  16   13.73    6.90
  -1  -7  16   13.66    7.01
   1  -7 -16   16.53    6.47
   1  -7 -16   15.64    7.10
  -1  -7  16   20.65    8.22
   1  -7 -17   74.96    9.79
  -1  -7  17  101.11   11.45
  -1  -7  17  108.67   11.92
   1  -7 -17   97.23   10.14
   1  -7 -17   77.32   10.35
  -1  -7  17   82.16   11.48
   1  -7 -18   11.69    6.40
  -1  -7  18   14.31    6.55
  -1  -7  18   16.71    6.78
   1  -7 -18   11.85    6.17
   1  -7 -18   20.58    7.38
   1  -7 -18    8.99    5.52
  -1  -7  18    7.65    6.84
   1  -7 -19   49.55    7.96
  -1  -7  19   67.27    9.44
   1  -7 -19   65.89    8.59
   1  -7 -19   57.64    8.23
   1  -7 -19   51.03    8.75
  -1  -7  20   70.73    9.76
   1  -7 -20   55.72    8.07
   1  -7 -20   68.15    8.55
   1  -7 -20   57.70    8.65
   1  -7 -20   64.47    8.43
  -1   7 -21   26.61    6.82
   1  -7 -21   32.57    6.45
  -1  -8 -19   18.41    6.27
   1  -8  19   26.47    6.45
  -1  -8 -19    9.59    5.24
   1  -8  19   16.99    6.71
  -1  -8 -19   18.98    6.77
  -1  -8 -18  212.25   15.27
   1  -8  18  219.15   14.98
  -1  -8 -18  201.75   13.15
  -1  -8 -18  216.38   14.41
  -1  -8 -18  183.20   14.33
   1  -8  18  198.58   16.84
   1  -8  17   10.22    6.11
  -1  -8 -17    8.93    6.39
   1  -8  17   14.11    8.11
  -1  -8 -17    8.93    5.66
  -1  -8 -17    7.03    6.50
  -1  -8 -17    6.02    4.92
  -1  -8 -16   90.73   10.73
   1  -8  16  116.61   11.19
  -1  -8 -16   94.54    9.32
  -1  -8 -16   99.04    9.68
   1  -8  16  129.02   13.60
  -1  -8 -16   97.77   10.88
  -1  -8 -16  111.70   10.66
  -1  -8 -15  150.91   13.52
   1  -8  15  164.89   12.88
  -1  -8 -15  144.53   13.13
  -1  -8 -15  154.44   12.78
   1  -8  15  166.11   16.09
  -1  -8 -15  133.22   11.33
   1  -8  14   78.22    9.32
  -1  -8 -14   68.20    9.91
  -1  -8 -14   55.69    8.60
   1  -8  14   60.51   10.97
  -1  -8 -14   60.33    8.02
  -1  -8 -14   74.43    9.81
  -1  -8 -13   34.03    7.84
   1  -8  13   26.51    6.47
   1  -8  13   28.49    8.94
  -1  -8 -13   40.41    7.21
  -1  -8 -13   36.56    7.46
  -1  -8 -13   44.06    7.97
  -1  -8 -12  169.01   14.00
   1  -8  12  180.16   13.01
  -1  -8 -12  171.70   12.49
  -1  -8 -12  171.00   13.54
  -1  -8 -12  176.40   13.48
   1  -8  11   34.93    6.88
  -1  -8 -11   10.03    6.49
   1  -8  11   27.52    6.81
  -1  -8 -11   32.96    7.09
  -1  -8 -11   23.74    6.21
  -1  -8 -11   26.24    6.45
   1  -8  10   11.06    5.48
  -1  -8 -10   19.66    6.99
   1  -8  10    5.01    5.56
  -1  -8 -10   14.31    5.32
  -1  -8 -10    3.68    5.57
   1  -8  10    9.65    6.33
  -1  -8 -10   17.90    6.28
  -1  -8  -9   73.84    9.47
   1  -8   9   85.27    8.71
   1  -8   9   68.86    9.74
  -1  -8  -9   73.26    8.64
  -1  -8  -9   76.95    8.07
  -1  -8  -9   82.09    9.08
   1  -8   9   66.68    9.34
   1  -8   8  255.04   16.97
   1  -8   8  266.00   15.23
   1  -8   8  224.62   16.76
  -1  -8  -8  255.34   14.78
  -1  -8  -8  263.98   15.89
   1  -8   7  147.82   10.84
   1  -8   7  161.71   12.95
   1  -8   7  136.07   12.57
  -1  -8  -7  134.04   11.29
  -1  -8  -7  164.51   11.26
   1  -8   7  151.21   12.55
   1  -8   6   70.84    7.63
   1  -8   6   65.05    8.64
  -1  -8  -6   82.29    7.99
  -1  -8  -6   73.37    8.53
   1  -8   6   62.80    8.56
   1  -8   6   66.90    9.10
   1  -8   5  241.38   15.38
  -1  -8  -5  226.78   13.43
   1  -8   5  242.20   15.15
   1  -8   5  215.97   16.10
  -1  -8  -4   36.30    5.89
   1  -8   4   42.44    6.99
   1  -8   4   31.66    6.50
   1  -8   4   24.49    6.82
  -1  -8  -4   35.71    5.34
   1  -8   3  366.62   19.37
   1  -8   3  352.09   19.14
  -1  -8  -3  354.41   17.70
   1  -8   2  102.83    9.52
  -1  -8  -2  120.49    9.11
   1  -8   2   91.28    8.86
   1  -8   1   53.28    7.14
   1  -8   1   61.93    7.64
  -1  -8  -1   47.21    6.16
  -1  -8   0    0.84    5.67
   1  -8   0    2.70    4.34
   1  -8   0    1.11    4.23
  -1  -8   0   -1.96    4.17
  -1  -8   1   30.38    6.68
   1  -8  -1   24.76    5.64
   1  -8  -1   27.72    5.77
  -1  -8   1   20.25    5.00
  -1  -8   2  131.14   12.44
  -1  -8   2  163.61   11.15
   1  -8  -2  150.02   10.89
   1  -8  -2  133.75   10.70
  -1  -8   3  379.64   18.08
  -1  -8   3  347.22   21.34
   1  -8  -3  344.37   18.48
   1  -8  -3  366.64   18.56
  -1  -8   3  351.00   18.52
  -1  -8   4   12.77    5.11
  -1  -8   4   10.57    4.62
  -1  -8   4    1.71    5.57
  -1  -8   4   12.53    5.16
   1  -8  -4    9.76    4.56
  -1  -8   4    5.12    4.26
   1  -8  -4    4.94    4.52
  -1  -8   5  233.84   13.80
  -1  -8   5  238.97   13.68
  -1  -8   5  237.47   17.19
   1  -8  -5  245.48   14.44
  -1  -8   5  236.81   15.31
   1  -8  -5  216.99   13.85
  -1  -8   5  203.62   13.92
  -1  -8   6   54.08    7.17
  -1  -8   6   46.51    8.43
   1  -8  -6   45.75    6.84
   1  -8  -6   45.62    6.97
  -1  -8   6   45.26    7.32
  -1  -8   6   51.69    7.37
  -1  -8   7  195.25   14.55
  -1  -8   7  214.97   13.43
  -1  -8   7  191.65   15.62
   1  -8  -7  196.95   13.41
   1  -8  -7  192.01   13.12
  -1  -8   8  250.28   15.13
  -1  -8   8  236.19   16.55
  -1  -8   8  235.59   17.59
   1  -8  -8  243.88   15.36
   1  -8  -8  263.05   15.74
  -1  -8   9  133.32   12.68
  -1  -8   9  154.87   14.11
   1  -8  -9  136.21   11.22
   1  -8  -9  142.37   11.35
  -1  -8  10   16.83    6.95
   1  -8 -10   17.12    5.95
   1  -8 -10   17.09    6.07
  -1  -8  10   23.23    7.77
  -1  -8  11   17.03    7.35
   1  -8 -11   26.52    6.60
  -1  -8  11   31.83    7.98
   1  -8 -11   14.31    5.69
  -1  -8  12  234.04   15.76
  -1  -8  12  249.47   18.14
  -1  -8  12  219.65   17.39
   1  -8 -12  237.21   15.68
   1  -8 -12  237.02   15.68
  -1  -8  13   28.31    7.06
  -1  -8  13   28.53    8.17
   1  -8 -13   32.66    7.22
   1  -8 -13   44.47    8.19
  -1  -8  13   39.76    8.46
  -1  -8  14   33.55    7.70
  -1  -8  14   43.21    9.07
   1  -8 -14   47.95    7.89
  -1  -8  14   45.76    9.35
   1  -8 -14   44.72    8.00
  -1  -8  15  119.93   11.86
  -1  -8  15   89.72   11.61
   1  -8 -15  111.82   10.89
  -1  -8  15  103.44   12.40
   1  -8 -15  109.90   11.03
  -1  -8  16   79.57   10.34
  -1  -8  16  111.39   11.82
   1  -8 -16   92.76   10.22
  -1  -8  16  106.19   12.47
   1  -8 -16   94.06   10.08
  -1  -8  17    7.57    6.54
  -1  -8  17    0.82    5.41
   1  -8 -17    8.98    5.54
  -1  -8  17   -0.90    5.84
   1  -8 -17    5.67    5.58
  -1  -8  18  123.03   12.08
   1  -8 -18  140.39   11.57
  -1  -8  18  138.53   13.41
   1  -8 -18  166.11   12.29
  -1  -8  19    7.90    5.69
   1  -8 -19    1.67    4.80
   1  -8 -19    0.57    4.77
   1  -9  17   13.06    5.71
   1  -9  17   19.25    7.06
  -1  -9 -17   21.25    5.99
  -1  -9 -16  134.69   11.10
   1  -9  16  189.42   13.55
  -1  -9 -16  166.98   12.72
   1  -9  16  160.45   14.87
   1  -9  15  160.62   12.65
  -1  -9 -15  130.39   11.50
   1  -9  15  152.47   14.66
  -1  -9 -15  177.93   13.02
   1  -9  14   23.20    6.41
   1  -9  14   23.21    8.03
  -1  -9 -14   26.61    6.09
  -1  -9 -14   25.93    7.17
   1  -9  13  106.94   10.72
   1  -9  13  121.49   13.59
  -1  -9 -13  122.85   10.55
  -1  -9 -13  108.06   11.06
   1  -9  12   93.75   10.02
   1  -9  12  115.41   13.46
  -1  -9 -12  103.66    9.98
  -1  -9 -12  101.93   10.69
   1  -9  11   44.30    7.70
  -1  -9 -11   33.65    6.79
  -1  -9 -11   41.41    7.83
   1  -9  10   51.96    7.86
   1  -9  10   34.88    7.79
  -1  -9 -10   42.75    7.85
  -1  -9 -10   42.92    7.12
   1  -9   9  441.29   24.78
   1  -9   9  441.55   22.21
   1  -9   9  365.02   23.78
  -1  -9  -9  431.71   22.96
  -1  -9  -9  453.35   21.88
   1  -9   8  103.90   10.19
   1  -9   8  102.81   11.75
   1  -9   8  108.96   12.26
  -1  -9  -8  103.30    9.54
  -1  -9  -8  113.78   11.09
   1  -9   7   49.26    7.42
  -1  -9  -7   45.19    7.12
  -1  -9  -7   46.78    8.10
   1  -9   7   42.68    8.34
   1  -9   7   44.90    8.16
   1  -9   6  515.72   23.98
   1  -9   6  485.60   26.00
   1  -9   6  519.31   26.33
  -1  -9  -6  504.70   23.91
   1  -9   5  130.99   11.93
   1  -9   5  132.01   12.22
  -1  -9  -5  118.15   10.26
   1  -9   4  264.01   16.81
   1  -9   4  262.63   17.06
  -1  -9  -4  241.31   15.03
   1  -9   3    3.54    5.57
  -1  -9  -3    6.18    4.98
   1  -9   3    8.32    5.71
   1  -9   2  151.81   12.11
   1  -9   2  145.22   12.15
  -1  -9  -2  148.35   11.56
   1  -9   1  190.43   13.97
  -1  -9  -1  178.12   12.81
   1  -9   1  200.32   14.14
  -1  -9   0  646.42   29.34
   1  -9   0  704.87   30.64
   1  -9   0  653.89   30.19
  -1  -9   1  200.95   12.79
   1  -9  -1  193.64   13.60
   1  -9  -1  178.93   13.55
  -1  -9   1  167.44   12.73
  -1  -9   2  167.78   11.56
  -1  -9   2  150.45   14.83
  -1  -9   2  144.86   11.95
   1  -9  -2  143.42   12.00
   1  -9  -2  159.15   12.40
  -1  -9   3   38.65    6.91
  -1  -9   3   44.95    6.97
  -1  -9   3   29.78    7.68
   1  -9  -3   31.05    6.45
   1  -9  -3   26.12    6.17
  -1  -9   3   25.95    6.19
  -1  -9   4  249.15   15.03
  -1  -9   4  243.01   15.10
  -1  -9   4  237.06   18.26
  -1  -9   4  228.38   16.11
   1  -9  -4  252.77   15.89
  -1  -9   4  257.24   16.14
   1  -9  -4  260.33   15.89
  -1  -9   5   85.69    8.71
  -1  -9   5   77.15    8.67
  -1  -9   5   79.98   11.24
   1  -9  -5   71.33    8.87
  -1  -9   5   88.36    9.93
  -1  -9   5   60.11    8.38
   1  -9  -5   75.14    8.80
  -1  -9   6  474.93   25.13
  -1  -9   6  488.23   23.25
  -1  -9   6  450.36   26.97
   1  -9  -6  444.87   23.37
   1  -9  -6  474.81   23.70
  -1  -9   7   55.91    8.00
  -1  -9   7   72.46   10.63
   1  -9  -7   61.23    8.11
   1  -9  -7   62.07    8.77
  -1  -9   7   53.05    9.06
  -1  -9   8  123.39   13.10
  -1  -9   8  163.58   12.44
  -1  -9   8  156.31   14.91
   1  -9  -8  156.58   12.48
   1  -9  -8  134.95   12.12
  -1  -9   9  440.68   25.38
  -1  -9   9  443.46   22.95
  -1  -9   9  468.39   27.10
   1  -9  -9  460.55   23.69
   1  -9  -9  455.06   23.42
  -1  -9  10   22.10    8.09
   1  -9 -10   35.38    7.27
  -1  -9  10   41.04    8.82
  -1  -9  10   33.52    8.49
   1  -9 -10   35.59    7.36
  -1  -9  11   29.86    8.30
  -1  -9  11   33.94    7.81
   1  -9 -11   23.23    6.45
   1  -9 -11   28.21    7.03
  -1  -9  12   78.25   10.80
  -1  -9  12   73.25   10.35
   1  -9 -12   71.75    9.02
   1  -9 -12   83.96    9.80
  -1  -9  13  132.40   12.22
  -1  -9  13  139.83   13.79
   1  -9 -13  134.38   11.82
   1  -9 -13  145.17   12.15
  -1  -9  13  151.34   14.12
  -1  -9  14    9.36    6.19
  -1  -9  14    9.13    6.27
   1  -9 -14    9.93    6.16
  -1  -9  14   12.39    6.21
   1  -9 -14   10.97    5.65
  -1  -9  15  112.75   12.34
   1  -9 -15  115.39   11.09
   1  -9 -15  127.68   11.29
  -1  -9  15  137.44   13.07
  -1  -9  16  138.22   12.24
   1  -9 -16  151.22   12.02
   1  -9 -16  128.48   10.98
  -1  -9  16  139.82   13.06
  -1  -9  17   15.14    6.21
   1  -9 -17   21.57    6.04
   1  -9 -17   27.63    6.15
  -1 -10 -14   20.18    6.23
   1 -10  14   29.58    6.07
   1 -10  14   33.18    7.79
  -1 -10 -14   31.42    6.51
  -1 -10 -13  106.23   10.67
   1 -10  13  124.51   10.92
   1 -10  13  126.63   13.35
  -1 -10 -13  127.47   11.18
   1 -10  12   91.99    9.74
  -1 -10 -12   90.56   10.37
  -1 -10 -12   85.37    9.60
   1 -10  12   76.21   11.14
   1 -10  11   11.42    5.73
  -1 -10 -11    8.84    6.25
   1 -10  11    7.83    7.26
   1 -10  10   71.20    8.71
  -1 -10 -10   70.16    9.27
   1 -10   9   81.73    9.39
   1 -10   9   85.04   10.67
  -1 -10  -9   92.34   10.32
   1 -10   8   96.32    9.88
  -1 -10  -8   96.99   10.48
   1 -10   8   83.48   10.74
   1 -10   7   24.18    6.57
  -1 -10  -7   23.48    7.09
   1 -10   7   22.80    7.70
   1 -10   6  258.18   17.89
   1 -10   6  264.80   17.73
  -1 -10  -6  234.83   15.29
   1 -10   5   59.03    9.17
  -1 -10  -5   64.72    8.22
   1 -10   5   67.48    9.43
   1 -10   4  172.60   14.36
   1 -10   4  184.21   14.78
  -1 -10  -4  193.96   13.45
   1 -10   3  426.19   21.41
   1 -10   3  400.29   22.77
  -1 -10  -3  399.28   21.06
   1 -10   3  421.12   23.16
   1 -10   2   28.85    7.40
  -1 -10  -2   18.69    6.36
   1 -10   2   18.96    7.00
  -1 -10  -1   66.62    8.22
   1 -10   1   64.95    9.24
  -1 -10  -1   79.76    9.27
   1 -10   1   70.16    9.86
  -1 -10   0  207.27   13.38
  -1 -10   0  195.81   14.67
   1 -10   0  197.69   14.78
  -1 -10   0  174.86   13.44
   1 -10   0  159.22   13.80
  -1 -10   1   82.41    8.73
  -1 -10   1   74.43    9.69
   1 -10  -1   54.07    9.30
   1 -10  -1   75.24    9.22
  -1 -10   1   61.53    8.76
  -1 -10   2   27.58    7.05
  -1 -10   2   31.44    6.58
   1 -10  -2   34.24    7.55
   1 -10  -2   35.79    7.71
  -1 -10   2   34.88    7.20
  -1 -10   3  331.74   17.93
  -1 -10   3  334.41   18.70
  -1 -10   3  310.18   19.73
  -1 -10   3  277.02   17.90
   1 -10  -3  317.63   18.96
   1 -10  -3  299.53   18.57
  -1 -10   4  172.00   12.58
  -1 -10   4  133.64   11.81
   1 -10  -4  149.54   12.64
  -1 -10   4  158.44   13.91
   1 -10  -4  176.32   13.77
  -1 -10   5   42.84    7.50
   1 -10  -5   46.73    8.15
   1 -10  -5   54.94    8.46
  -1 -10   5   61.60    9.79
  -1 -10   6  193.56   15.44
  -1 -10   6  204.51   14.17
  -1 -10   6  209.03   17.65
   1 -10  -6  191.11   14.25
   1 -10  -6  205.40   14.74
  -1 -10   7   17.50    6.21
  -1 -10   7   14.80    7.64
   1 -10  -7   15.36    6.28
   1 -10  -7   13.74    6.44
  -1 -10   7   13.88    7.55
  -1 -10   8   79.87    9.62
  -1 -10   8   75.09   10.90
   1 -10  -8   68.88    9.46
   1 -10  -8   60.03    8.49
  -1 -10   8   56.15    9.83
  -1 -10   9   91.66    9.96
  -1 -10   9   89.12   12.18
   1 -10  -9   97.39   10.39
   1 -10  -9   90.96   10.09
  -1 -10   9   84.78   11.24
  -1 -10   9   61.49    9.83
  -1 -10  10   83.29    9.68
  -1 -10  10   79.94   11.47
   1 -10 -10   75.96    9.30
   1 -10 -10   72.17    9.39
  -1 -10  11   -1.35    5.47
  -1 -10  11   -0.97    5.90
   1 -10 -11   -2.60    5.50
   1 -10 -11   -3.35    5.60
  -1 -10  12   85.00   11.08
   1 -10 -12   86.42    9.48
   1 -10 -12   82.43    9.64
  -1 -10  13   94.08   11.18
   1 -10 -13  104.51   10.35
   1 -10 -13   93.25    9.70
   1 -10 -14   30.79    6.38
   1 -10 -14   36.03    6.81
   1 -10 -15   89.26    9.16
  -1 -10  15  104.37   10.17
  -1 -11 -11   17.67    5.80
  -1 -11 -11   23.18    6.87
   1 -11  11   22.73    5.83
  -1 -11 -10   21.78    6.54
   1 -11  10   35.14    8.02
  -1 -11 -10   34.02    7.47
   1 -11  10   32.51    6.40
  -1 -11  -9   53.38    8.17
   1 -11   9   56.56    7.76
  -1 -11  -8   13.67    6.51
   1 -11   8    9.52    6.54
   1 -11   8   16.67    5.76
   1 -11   7    7.25    6.54
  -1 -11  -7   12.62    6.18
  -1 -11  -7   11.92    6.48
   1 -11   6  172.34   14.76
  -1 -11  -6  200.55   15.14
   1 -11   5   44.98    8.52
  -1 -11  -5   58.12    7.09
  -1 -11  -5   38.30    8.39
   1 -11   4  162.21   13.88
   1 -11   4  187.09   13.17
  -1 -11  -4  171.55   14.20
   1 -11   4  181.28   14.63
  -1 -11  -4  195.93   12.37
   1 -11   3   16.06    7.00
   1 -11   3   13.36    6.29
  -1 -11  -3   14.90    5.34
   1 -11   3   19.06    6.21
  -1 -11  -3   12.54    6.79
   1 -11   2   30.41    7.76
   1 -11   2   31.04    7.61
  -1 -11  -2   38.04    6.63
   1 -11   2   36.80    7.07
  -1 -11  -2   36.24    7.91
   1 -11   1  121.76   12.12
   1 -11   1   78.83   10.12
  -1 -11  -1  102.65    9.52
  -1 -11  -1   93.87   10.85
   1 -11   1   95.48    9.73
   1 -11   0   12.97    7.13
   1 -11   0   11.10    6.72
  -1 -11   0    8.96    5.35
   1 -11   0    7.04    5.61
  -1 -11   0    9.73    6.31
   1 -11  -1  132.27   12.40
   1 -11  -1  126.98   12.42
  -1 -11   1  142.03   11.44
  -1 -11   1  117.14   11.55
   1 -11  -2    6.65    6.35
   1 -11  -2   10.12    6.45
  -1 -11   2   12.82    7.19
  -1 -11   2   15.50    6.47
  -1 -11   2    5.84    5.25
   1 -11  -3   11.73    6.76
   1 -11  -3   19.30    6.93
  -1 -11   3   27.33    8.02
  -1 -11   3   17.21    6.02
   1 -11  -4  178.39   14.47
   1 -11  -4  180.87   13.91
  -1 -11   4  189.02   15.14
  -1 -11   4  191.94   13.41
   1 -11  -5   65.18    9.14
   1 -11  -5   57.66    8.55
  -1 -11   5   57.73    9.58
  -1 -11   5   64.13    8.43
   1 -11  -6  159.58   12.85
   1 -11  -6  148.01   12.72
  -1 -11   6  159.06   12.40
  -1 -11   6  149.92   13.89
  -1 -11   7    8.32    6.22
   1 -11  -7   -2.74    5.67
   1 -11  -7    5.26    5.25
  -1 -11   7    4.37    5.61
   1 -11  -8   14.69    5.99
  -1 -11   8   12.32    6.53
   1 -11  -8   30.06    7.36
  -1 -11   8   13.69    5.64
   1 -11  -9   43.08    7.62
   1 -11  -9   40.65    7.02
  -1 -11   9   52.28    7.90
   1 -11 -10    8.79    5.64
   1 -11 -10    8.25    5.09
  -1 -11  10    8.03    5.34
   1 -11 -11    8.98    5.41
  -1 -11  11   13.40    5.70
  -1 -12  -5  116.97   11.16
   1 -12   5  109.16   11.21
   1 -12   5  118.69    9.98
   1 -12   4   50.39    8.19
  -1 -12  -4   65.15    8.83
   1 -12   4   61.54    7.65
   1 -12   3   97.56   10.58
  -1 -12  -3   89.83   10.11
   1 -12   3  103.08    9.49
   1 -12   2    4.98    5.19
  -1 -12  -2    7.05    5.71
   1 -12   2    5.34    4.85
   1 -12   1   11.79    6.06
   1 -12   1    7.75    5.42
   1 -12   1    9.02    5.06
  -1 -12  -1   16.33    6.17
  -1 -12  -1   15.29    5.07
   1 -12   0    1.96    5.59
   1 -12   0    2.11    5.21
  -1 -12   0    6.91    4.69
   1 -12   0   -1.05    4.51
  -1 -12   0   -4.87    5.72
   1 -12  -1   29.00    7.02
   1 -12  -1   44.01    7.44
   1 -12  -1   39.37    7.42
   1 -12  -1   31.44    5.94
  -1 -12   1   26.86    5.97
   1 -12  -2    4.78    5.02
   1 -12  -2   -1.90    6.09
  -1 -12   2    5.13    5.52
  -1 -12   2    4.13    4.69
   1 -12  -2    1.52    4.51
   1 -12  -2    7.77    5.26
   1 -12  -3  136.15   11.53
  -1 -12   3  106.44   11.17
  -1 -12   3  106.92    9.59
   1 -12  -3  105.61    9.26
   1 -12  -4   43.24    7.54
  -1 -12   4   42.37    8.07
   1 -12  -4   34.98    6.11
  -1 -12   4   49.03    7.15
   1 -12  -5  102.40   10.36
  -1 -12   5  106.39   10.92
   2   0   0 6798.19  220.39
   2   0   0 7037.49  221.08
   2   0   1   12.69    1.42
   2   0   1   14.77    1.87
  -2   0  -1   14.83    2.00
   2   0  -1   16.25    1.73
  -2   0   1   13.87    1.88
   2   0   2 9162.71  297.05
  -2   0   2 9474.08  297.48
  -2   0  -2 9304.71  297.95
  -2   0  -3 9999.00  319.25
  -2   0   3 9939.40  318.57
   2   0   4  119.98    5.91
  -2   0   4  115.51    5.19
  -2   0   5  269.12    9.95
   2   0   5  263.08   10.95
   2   0   6  212.57    9.02
  -2   0   6  208.08    7.47
   2   0   6  188.76    8.91
  -2   0   6  200.16    7.74
  -2   0   7 4109.05  138.59
  -2   0   7 4239.12  135.34
  -2   0   7 4269.04  137.32
   2   0   7 4349.56  137.71
   2   0   7 4349.32  137.10
  -2   0   7 4088.64  135.14
  -2   0  -7 4276.15  137.55
  -2   0   8  615.38   23.61
  -2   0  -8  606.41   22.44
   2   0   8  572.85   23.57
  -2   0   8  633.77   20.23
   2   0   8  626.81   23.24
  -2   0   8  619.81   22.05
   2   0  -8  498.53   26.86
   2   0   8  597.46   21.63
  -2   0   8  531.81   19.25
  -2   0  -8  628.00   22.38
  -2   0   9 4955.34  162.83
  -2   0  -9 4944.23  161.55
   2   0   9 4944.81  163.24
   2   0  -9 4355.68  166.34
  -2   0   9 4922.26  158.80
   2   0   9 4860.27  163.42
  -2   0   9 5020.71  160.75
   2   0   9 4935.20  160.17
  -2   0  -9 5117.67  161.25
  -2   0  10  812.80   29.71
  -2   0 -10  705.76   27.92
   2   0  10  708.91   29.51
  -2   0  10  760.49   25.35
   2   0  10  575.56   29.61
  -2   0  10  766.03   27.20
   2   0 -10  591.08   30.30
  -2   0 -10  722.77   27.44
   2   0  10  731.40   26.36
  -2   0  11 1384.39   51.04
   2   0 -11 1361.36   47.52
  -2   0 -11 1285.38   49.54
   2   0  11 1327.76   51.41
  -2   0  11 1420.83   48.59
  -2   0  11 1449.06   46.75
  -2   0 -11 1404.20   49.11
   2   0  11 1358.47   47.46
  -2   0  12  883.24   34.74
   2   0 -12  828.60   30.69
  -2   0 -12  795.08   32.92
   2   0  12  853.59   35.04
  -2   0  12  838.05   31.60
  -2   0 -12  861.91   32.34
   2   0 -13  263.13   12.43
  -2   0  13  277.08   16.00
  -2   0 -13  250.96   14.45
   2   0  13  273.34   16.26
  -2   0  13  255.36   12.91
  -2   0 -13  258.49   13.53
  -2   0  14  220.33   15.02
   2   0 -14  237.97   12.16
  -2   0 -14  268.82   14.89
  -2   0  14  253.00   12.92
  -2   0 -14  255.42   13.74
  -2   0  15   70.88    8.82
  -2   0 -15   63.43    6.98
   2   0 -15   63.77    6.05
  -2   0 -15   86.23    8.65
  -2   0  15   68.74    6.48
  -2   0 -15   70.34    7.19
  -2   0  16  362.40   21.67
  -2   0 -16  436.34   19.89
   2   0 -16  364.84   17.57
  -2   0 -16  394.48   20.61
  -2   0  16  363.88   18.01
  -2   0 -16  413.04   19.37
  -2   0  17   67.05    9.93
   2   0 -17   52.49    6.39
  -2   0 -17   73.40    8.31
  -2   0 -17   55.37    7.42
  -2   0 -17   74.13    8.89
  -2   0  17   62.89    6.98
   2   0 -18  426.03   19.81
  -2   0 -18  435.63   21.65
  -2   0 -18  434.92   22.37
  -2   0  18  395.89   20.11
  -2   0 -18  435.98   21.28
  -2   0 -19  292.25   17.47
   2   0 -19  314.75   16.04
  -2   0 -19  292.07   17.86
  -2   0  19  285.54   16.23
  -2   0 -19  300.21   17.13
  -2   0 -20    2.02    5.50
   2   0 -20    8.01    5.92
  -2   0 -20    1.18    4.77
  -2   0 -20    4.56    6.02
  -2   0 -21  353.86   19.73
   2   0 -21  334.39   18.66
  -2   0 -21  312.66   18.67
  -2   0  21  306.09   22.69
  -2   0 -21  299.64   17.66
  -2   0 -22    2.00    5.87
   2   0 -22    1.88    5.38
  -2   0 -22    4.48    5.56
  -2   0  22    2.19    7.19
  -2   0  22   11.52    7.29
  -2   0 -23   29.95    7.18
   2   0 -23   23.86    6.94
  -2   0 -23   11.45    5.95
  -2   0  23   18.54    8.13
  -2   0  23   25.37    7.80
  -2   0 -24   21.69    6.47
   2   0 -24   19.12    6.21
  -2   0 -24   19.87    6.35
  -2   0  24   17.60    7.25
  -2   0  24   27.37    7.50
   2   0 -25   48.64    7.84
   2   0 -25   56.61    7.77
  -2   0 -25   75.42    8.68
  -2   0 -25   66.27    8.20
  -2   0  25   64.32    8.61
  -2  -1 -25  115.10   10.58
   2   1 -25  100.53    9.53
  -2  -1 -25  111.49    9.91
  -2  -1 -24  118.37   10.77
  -2   1  24  101.51   12.18
  -2  -1 -24  114.28   10.66
   2   1 -24   99.44    9.96
  -2  -1 -24   88.11    9.80
  -2  -1 -23   10.45    6.18
  -2   1  23    4.21    7.14
  -2  -1 -23    3.91    5.82
  -2  -1 -23    9.23    5.59
   2   1 -23   13.13    5.74
   2   1 -22  249.50   15.92
  -2  -1 -22  282.08   16.85
  -2  -1 -22  227.97   16.40
  -2  -1 -22  264.38   16.75
  -2  -1 -21   31.60    7.42
  -2  -1 -21   28.61    7.28
  -2  -1 -20    1.46    5.71
  -2  -1 -20   10.41    6.08
  -2  -1 -19   56.18    8.95
  -2  -1 -19   52.56    8.09
   2   1 -19   45.20    6.55
  -2  -1 -19   60.07    7.59
  -2  -1 -18  536.77   26.92
  -2  -1 -18  521.01   25.11
   2   1 -18  538.12   23.53
  -2  -1 -18  550.48   24.63
  -2  -1 -17   36.03    6.76
   2   1 -17   26.26    5.12
  -2  -1 -17   38.54    6.20
  -2  -1 -17   34.48    7.80
  -2   1  17   36.09    5.53
   2   1 -16  366.48   17.25
  -2  -1 -16  395.64   19.06
   2  -1  16  362.24   22.17
  -2  -1 -16  349.09   20.12
  -2   1  16  383.69   17.65
  -2  -1 -16  365.01   18.40
  -2  -1 -15  142.61   10.40
   2   1 -15  133.65    9.03
  -2  -1 -15  156.56   12.03
   2  -1  15  153.91   12.95
  -2   1  15  160.27    9.59
  -2  -1 -15  136.01    9.88
  -2  -1 -14  247.12   13.63
   2  -1  14  243.65   13.44
  -2  -1 -14  257.23   15.37
   2  -1  14  230.96   15.96
  -2   1  14  253.53   12.77
  -2  -1 -14  262.56   13.77
  -2  -1 -13  260.48   13.48
  -2   1  13  246.87   15.32
   2  -1  13  245.97   12.93
  -2  -1 -13  243.56   14.48
   2  -1  13  256.68   16.06
  -2   1  13  274.46   12.85
  -2  -1 -13  262.68   13.31
  -2  -1 -12  623.98   24.93
   2  -1  12  592.75   24.08
  -2   1  12  582.69   27.02
  -2  -1 -12  614.70   26.27
   2  -1  12  571.61   27.16
  -2   1  12  646.51   24.13
  -2  -1 -12  629.82   24.77
  -2   1  11  544.43   23.33
   2  -1  11  537.41   20.27
  -2  -1 -11  537.09   22.43
   2  -1  11  551.21   23.80
  -2   1  11  606.13   21.22
   2   1 -11  551.18   22.15
  -2   1  11  546.95   20.42
  -2  -1 -11  558.77   21.26
  -2   1  10  208.05   12.65
   2  -1  10  211.52   10.14
  -2  -1 -10  221.32   11.97
   2  -1  10  214.67   12.86
  -2   1  10  218.59   10.56
  -2   1  10  237.34   11.03
   2   1 -10  224.26   12.43
   2  -1  10  220.48   12.92
  -2  -1 -10  223.01   11.09
  -2   1   9  767.44   32.02
  -2  -1  -9  823.53   31.19
   2  -1   9  843.54   32.64
  -2   1   9  810.79   29.92
   2  -1   9  827.57   31.37
   2   1  -9  819.78   32.92
  -2   1   9  863.47   30.47
  -2  -1  -9  849.58   30.55
  -2   1   8  129.64    8.81
  -2  -1  -8  142.62    8.33
   2  -1   8  130.46    8.72
   2   1  -8  123.85    9.80
  -2   1   8  165.97    8.18
   2  -1   8  158.41    8.09
  -2  -1  -8  149.64    7.98
  -2   1   7  431.10   18.99
  -2  -1  -7  449.20   17.54
  -2  -1  -7  454.99   18.10
   2   1  -7  405.04   21.25
  -2  -1  -7  454.33   17.82
  -2   1   6 1060.78   40.63
  -2  -1  -6 1103.37   39.69
  -2   1   6 1239.93   40.46
  -2  -1  -6 1179.30   39.63
  -2   1   5  993.63   35.47
  -2   1   4 1802.81   62.95
  -2  -1  -4 1869.72   60.88
   2   1  -4 1871.66   60.53
   2   1  -3   99.85    4.99
  -2  -1  -3   99.86    4.57
   2   1  -3  105.98    4.75
  -2  -1  -2 4453.94  143.70
   2   1  -2 4497.99  143.80
   2   1  -2 4492.00  144.24
   2   1  -1  278.74    9.52
   2  -1   1  255.01    9.89
   2   1  -1  257.17    9.62
  -2  -1  -1  268.64    9.57
   2   1  -1  276.17   10.40
   2   1   0 1299.14   42.79
   2  -1   0 1293.19   43.38
   2   1   0 1301.23   43.25
   2   1   0 1414.73   44.12
   2  -1  -1  213.40   10.83
   2   1   1  225.98    8.09
   2   1   1  215.20    8.58
  -2   1  -1  227.60    9.29
   2   1   1  226.19    9.22
  -2   1  -2 5067.66  159.87
   2   1   2 4948.76  160.07
   2  -1  -2 4974.99  161.61
  -2   1  -2 5156.62  160.63
   2   1   2 4692.44  160.56
  -2  -1   3  127.66    4.59
   2  -1  -3  125.80    5.70
  -2   1  -3  131.53    5.74
   2   1   3  122.08    5.93
  -2   1  -3  129.87    6.22
   2  -1  -4 1575.73   51.78
  -2  -1   4 1593.37   50.96
  -2   1  -4 1513.61   52.47
   2   1   4 1618.43   53.14
   2   1   4 1628.17   52.60
  -2   1  -4 1644.97   53.20
   2   1   4 1566.02   53.39
  -2   1  -5  753.96   26.55
   2   1   5  795.57   27.38
   2   1   5  787.76   27.00
   2  -1  -5  763.40   25.45
  -2  -1   5  754.57   24.92
   2   1   5  752.28   27.31
  -2   1  -5  820.04   27.19
  -2  -1   6 1114.39   38.69
  -2   1  -6 1089.50   38.08
  -2  -1   6 1101.15   37.04
   2   1   6 1169.86   39.30
  -2   1  -6 1177.70   38.57
   2   1   6 1111.27   38.79
  -2   1  -7  346.00   13.87
   2   1   7  354.99   15.66
  -2  -1   7  380.35   14.47
  -2  -1   7  333.79   14.31
   2   1   7  352.85   14.39
  -2  -1   8  119.75    7.67
   2   1   8  121.08    8.18
  -2  -1   8  126.87    8.21
  -2  -1   8  141.22    8.28
  -2   1  -8  128.07    6.85
  -2  -1   8  121.89    5.05
   2   1   8  134.68    7.46
   2   1   8  143.62    9.44
  -2  -1   8  144.71    7.55
   2   1   8  133.22    7.18
   2  -1  -9  838.89   30.07
  -2  -1   9  933.95   32.89
  -2   1  -9  845.12   31.17
  -2  -1   9  911.86   33.55
  -2  -1   9  822.40   32.69
  -2   1  -9  878.17   30.97
  -2  -1   9  826.83   28.53
   2   1   9  839.42   35.77
  -2  -1   9  889.08   31.48
   2   1   9  924.31   31.98
   2   1   9  901.64   31.20
   2  -1 -10  291.83   12.33
  -2  -1  10  318.30   14.88
  -2   1 -10  261.59   13.24
  -2   1 -10  297.84   13.19
  -2  -1  10  295.41   13.42
   2   1  10  259.27   17.78
   2  -1 -10  244.53   17.27
  -2  -1  10  295.15   10.83
  -2  -1  10  260.83   14.49
   2   1  10  318.93   13.96
   2   1  10  309.41   13.11
  -2  -1  11  573.53   23.69
   2  -1 -11  545.18   20.87
  -2   1 -11  478.83   21.77
  -2  -1  11  570.66   22.09
  -2  -1  11  448.47   22.91
  -2  -1  11  556.05   19.05
   2   1  11  571.69   21.38
   2  -1 -12  574.97   22.24
  -2  -1  12  598.57   25.54
  -2   1 -12  514.59   23.44
  -2  -1  12  599.79   23.41
   2   1  12  573.07   22.29
  -2  -1  13  304.50   16.55
   2  -1 -13  290.42   13.59
  -2   1 -13  277.75   14.88
  -2  -1  13  300.73   14.52
  -2   1 -13  305.66   15.08
  -2  -1  14  189.66   13.42
   2  -1 -14  177.12   10.34
  -2   1 -14  203.25   12.18
  -2  -1  14  183.76   11.12
  -2   1 -14  207.03   12.08
  -2  -1  15  208.05   14.84
   2  -1 -15  228.01   12.06
  -2   1 -15  220.90   13.56
  -2  -1  15  208.72   12.55
  -2   1 -15  236.14   13.50
   2  -1 -16  355.60   17.28
  -2  -1  16  376.89   21.38
  -2   1 -16  386.14   19.52
  -2  -1  16  361.28   18.23
  -2   1 -16  394.61   19.26
  -2   1 -17   53.49    7.50
   2  -1 -17   47.14    6.07
  -2  -1  17   62.45    9.25
  -2   1 -17   49.08    7.12
   2  -1 -17   44.76    6.59
  -2  -1  17   38.65    6.25
  -2   1 -18  449.50   22.35
   2  -1 -18  432.45   20.22
  -2  -1  18  413.96   24.46
   2  -1 -18  462.94   22.39
  -2   1 -18  448.55   22.19
  -2  -1  18  405.29   20.77
  -2   1 -18  442.30   22.23
  -2  -1  19   63.09   10.09
  -2   1 -19   58.41    8.38
   2  -1 -19   70.82    7.54
  -2   1 -19   64.13    8.39
   2  -1 -19   66.59    8.58
  -2  -1  19   67.48   11.61
  -2   1 -19   80.17    8.98
  -2   1 -20   15.15    6.85
  -2   1 -20   20.85    6.57
  -2  -1  20    7.38    6.14
   2  -1 -20   13.19    6.08
  -2   1 -20    7.34    5.63
  -2  -1  20    6.63    7.43
  -2   1 -21   93.97   10.12
  -2   1 -21   78.18    9.22
   2  -1 -21   74.90    9.04
  -2  -1  21   79.11   12.42
  -2   1 -21   84.00    9.73
  -2  -1  21  114.06   12.23
  -2   1 -22  220.97   14.91
   2  -1 -22  189.93   14.02
  -2  -1  22  185.03   17.16
  -2   1 -22  203.71   14.21
  -2  -1  22  206.74   16.02
  -2   1 -23    7.81    6.01
   2  -1 -23    9.32    5.94
  -2  -1  23    0.98    6.69
  -2  -1  23    9.28    6.55
   2  -1 -24  101.67   10.00
   2  -1 -24   77.60    9.71
  -2   1 -24   99.44   10.16
  -2  -1  24  108.57   11.33
   2  -1 -25  106.09    9.94
   2  -1 -25   99.06   10.35
  -2   1 -25  126.34   10.81
  -2   1 -25  128.82   10.74
  -2  -1  25  130.12   11.34
  -2  -2 -25   44.92    7.42
  -2  -2 -24   43.95    7.89
  -2  -2 -24   25.90    7.17
  -2  -2 -24   37.23    6.93
   2   2 -24   32.51    6.70
  -2   2  24   31.61    8.51
  -2   2  24   57.10    9.04
  -2  -2 -23   82.87    9.88
  -2  -2 -23   80.81    9.29
  -2  -2 -23   82.20    9.54
  -2  -2 -22    0.74    6.52
  -2  -2 -22    2.44    5.50
  -2  -2 -22   12.09    6.13
  -2  -2 -21  320.87   20.24
  -2  -2 -21  339.39   18.99
  -2  -2 -21  331.69   19.17
  -2  -2 -20  173.31   13.15
  -2  -2 -20  150.13   13.69
  -2  -2 -20  169.45   13.19
  -2  -2 -19  188.74   15.50
  -2  -2 -19  217.18   14.30
  -2  -2 -19  205.13   14.18
  -2  -2 -18   94.26   10.97
   2  -2  18   86.19   11.54
  -2  -2 -18   74.10    8.94
   2   2 -18   70.77    7.52
  -2  -2 -18   77.33    7.88
  -2  -2 -17  363.44   21.05
   2  -2  17  359.43   22.64
  -2  -2 -17  358.98   18.86
  -2  -2 -17  334.65   17.37
  -2  -2 -16  184.59   13.77
   2  -2  16  157.42   14.11
   2  -2  16  153.17   11.30
  -2  -2 -16  172.18   11.90
  -2  -2 -16  153.21   10.53
   2  -2  15  368.37   18.01
  -2  -2 -15  383.46   18.45
   2  -2  15  349.16   21.16
  -2   2  15  338.70   16.61
  -2  -2 -15  356.07   17.30
  -2  -2 -14  183.18   11.54
   2  -2  14  197.43   11.43
  -2  -2 -14  191.25   13.53
   2  -2  14  171.76   14.06
  -2   2  14  179.96   10.35
  -2  -2 -14  190.42   11.23
   2  -2  13   99.67    7.60
  -2  -2 -13  116.39    8.53
  -2  -2 -13   93.12    9.15
   2  -2  13  103.33    9.94
  -2   2  13  104.91    7.18
  -2  -2 -13  104.86    7.81
   2  -2  12  396.83   17.63
  -2  -2 -12  399.79   18.45
  -2  -2 -12  445.70   20.73
   2  -2  12  406.79   21.31
  -2   2  12  425.79   17.78
  -2  -2 -12  432.71   18.33
   2  -2  11 1146.35   41.98
  -2  -2 -11 1211.93   44.92
   2  -2  11 1191.43   46.15
   2   2 -11 1188.30   42.15
  -2   2  11 1189.21   42.13
  -2   2  11 1317.25   46.54
  -2  -2 -11 1158.05   42.67
   2  -2  10  951.08   34.35
   2  -2  10  922.90   37.82
   2  -2  10  948.58   36.71
   2   2 -10  963.76   34.77
  -2  -2 -10  947.93   35.08
   2  -2   9  168.43    8.42
  -2   2   9  187.19   11.69
   2   2  -9  201.25    9.39
   2  -2   9  182.22    9.66
  -2  -2  -9  162.99    9.17
  -2  -2  -8  660.68   27.48
   2  -2   8  744.70   26.84
   2  -2   8  797.62   27.87
  -2   2   8  882.09   32.21
   2   2  -8  787.96   28.07
  -2  -2  -8  765.01   27.94
  -2  -2  -7  256.45   11.55
   2   2  -7  272.91   12.03
  -2   2   7  272.27   14.64
  -2  -2  -7  256.60   11.50
  -2  -2  -6  161.78    7.82
   2  -2   6  154.81    8.43
   2   2  -6  152.49    8.48
  -2  -2  -6  158.91    7.90
   2   2  -6  154.45    6.24
  -2  -2  -5 1520.59   50.61
   2  -2   5 1481.95   51.31
  -2  -2  -5 1533.27   51.44
   2   2  -5 1404.99   52.03
  -2   2   5 1597.72   55.30
   2   2  -5 1506.28   49.41
  -2  -2  -5 1500.38   50.72
  -2   2   4 2214.29   77.51
  -2   2   3  157.55   10.35
  -2  -2  -3  170.81    6.75
   2  -2   3  171.64    7.18
   2   2  -3  173.81    9.79
  -2  -2  -2  365.39   13.60
   2  -2   2  352.87   12.89
  -2  -2  -2  348.24   12.23
   2   2  -2  347.63   14.75
   2   2  -2  345.34   11.79
   2   2  -1  520.12   17.05
   2  -2   1  513.02   18.23
   2   2  -1  518.49   19.43
  -2  -2  -1  505.28   17.35
  -2  -2  -1  541.96   18.73
   2   2   0  468.21   17.19
   2  -2   0  442.79   21.01
  -2  -2   0  450.92   16.52
  -2  -2   1  674.71   23.13
   2   2   1  664.24   23.84
   2  -2  -1  642.51   26.80
  -2  -2   2  387.61   14.34
   2   2   2  401.78   15.35
   2   2   2  405.14   14.02
   2  -2  -2  374.66   16.63
   2   2   3   48.74    3.74
   2  -2  -3   54.43    4.07
   2   2   3   47.21    3.18
  -2  -2   3   48.05    2.98
  -2   2  -3   43.99    3.21
   2   2   4 2566.81   84.11
  -2   2  -4 2519.45   82.98
   2   2   4 2593.40   84.07
   2  -2  -4 2534.42   83.46
  -2  -2   4 2411.64   82.68
  -2   2  -4 2710.82   84.08
  -2  -2   5 1646.11   58.19
   2  -2  -5 1709.04   58.04
  -2   2  -5 1713.52   57.79
   2   2   5 1765.58   59.01
   2   2   5 1674.23   59.75
  -2  -2   5 1941.16   59.25
  -2  -2   5 1686.31   57.71
   2  -2  -5 1744.46   57.70
  -2  -2   5 1777.72   58.69
  -2   2  -5 1805.67   58.46
  -2  -2   6   69.08    4.77
   2  -2  -6   61.30    4.42
  -2   2  -6   60.65    4.15
   2   2   6   64.95    4.96
   2  -2  -6   70.54    3.94
  -2  -2   6   73.55    4.71
  -2  -2   6   60.21    5.87
  -2   2  -6   70.06    4.70
  -2  -2   6   72.41    5.11
  -2  -2   7  280.89   13.11
   2  -2  -7  269.68   11.86
  -2   2  -7  273.28   11.56
  -2  -2   7  279.97   12.56
   2   2   7  239.67   15.01
  -2  -2   7  276.15   14.40
  -2  -2   7  266.64   12.18
   2  -2  -7  277.21   10.86
  -2  -2   7  289.66   12.98
  -2   2  -7  285.75   11.85
   2  -2  -8  862.28   30.99
  -2  -2   8  921.30   33.72
   2  -2  -8  819.19   31.50
  -2   2  -8  864.98   31.35
   2   2   8  836.61   32.47
   2   2   8  737.33   36.64
  -2  -2   8  917.27   33.62
  -2  -2   8  900.71   32.30
  -2  -2   8 1080.84   34.30
  -2   2  -8  915.45   31.43
   2  -2  -9  210.50    9.83
  -2  -2   9  211.94   11.22
   2  -2  -9  210.12   10.50
  -2  -2   9  219.25   12.13
  -2   2  -9  216.03   10.16
  -2  -2   9  223.74   10.95
  -2  -2   9  222.41   12.53
   2   2   9  219.65   11.32
  -2   2  -9  208.55    9.82
   2  -2 -10  863.68   31.23
  -2  -2  10  895.20   33.35
  -2   2 -10  812.78   31.25
  -2  -2  10  921.58   34.67
   2  -2 -10  890.77   32.22
  -2  -2  10  859.27   34.84
  -2  -2  10  887.38   32.59
  -2   2 -10  873.42   31.66
   2   2  10  822.48   31.94
  -2  -2  11 1123.09   40.41
   2  -2 -11 1056.84   37.73
  -2   2 -11  954.51   37.82
  -2  -2  11 1108.72   41.64
   2  -2 -11 1114.79   38.97
  -2  -2  11 1093.78   39.21
  -2  -2  11  993.78   41.37
   2   2  11 1056.18   38.46
  -2  -2  12  344.37   17.36
   2  -2 -12  368.39   15.42
  -2   2 -12  299.54   15.28
  -2  -2  12  351.33   18.51
   2  -2 -12  357.72   16.25
  -2  -2  12  332.43   16.07
   2   2  12  350.04   15.59
   2  -2 -13  205.44   10.95
  -2  -2  13  209.14   13.32
  -2  -2  13  194.83   14.82
  -2  -2  13  218.32   12.25
  -2   2 -13  184.92   11.32
  -2  -2  13  227.02   14.62
   2  -2 -13  225.64   12.20
  -2  -2  14  178.82   12.22
   2  -2 -14  137.25    9.10
  -2  -2  14  144.39   10.10
  -2  -2  14  149.68   13.12
   2  -2 -14  137.89    9.95
  -2   2 -14  145.32    9.90
   2  -2 -15  398.39   18.19
  -2  -2  15  415.90   21.66
  -2   2 -15  397.92   18.89
   2  -2 -15  398.58   19.32
  -2  -2  15  368.57   18.86
  -2  -2  15  383.22   23.39
  -2  -2  16  152.35   12.78
   2  -2 -16  144.01    9.87
  -2   2 -16  143.20   10.36
   2  -2 -16  141.97   10.70
  -2  -2  16  132.81   13.62
  -2  -2  16  124.02   10.22
  -2   2 -16  141.32   10.89
  -2  -2  17  272.36   18.14
   2  -2 -17  252.64   14.29
  -2   2 -17  260.33   15.08
   2  -2 -17  288.17   16.17
  -2  -2  17  289.44   20.37
  -2  -2  17  236.48   14.87
  -2   2 -17  264.63   15.88
  -2   2 -18   51.92    7.74
   2  -2 -18   40.81    6.30
  -2  -2  18   28.63    7.65
   2  -2 -18   43.36    7.65
  -2  -2  18   32.40    8.82
  -2  -2  18   52.41    8.96
  -2  -2  19  246.96   18.44
   2  -2 -19  246.95   14.43
   2  -2 -19  230.72   15.73
  -2  -2  19  223.91   18.96
  -2   2 -19  233.50   15.67
  -2  -2  19  282.55   17.99
  -2  -2  20  142.65   14.48
  -2   2 -20  175.13   13.77
   2  -2 -20  172.11   13.53
  -2  -2  20  177.89   16.70
  -2   2 -20  172.39   13.23
  -2  -2  20  161.44   13.97
  -2  -2  21  365.47   23.80
  -2   2 -21  418.68   22.09
   2  -2 -21  406.62   21.49
  -2  -2  21  378.49   25.03
  -2   2 -21  411.75   21.74
  -2  -2  21  389.33   22.75
  -2   2 -22   14.09    6.03
  -2   2 -22   12.32    6.04
   2  -2 -22    7.10    5.98
  -2  -2  22   10.04    6.61
  -2  -2  22   17.47    6.90
  -2   2 -23  118.76   11.15
   2  -2 -23   91.21   10.20
   2  -2 -23   96.91   10.64
  -2  -2  23  107.27   12.30
  -2   2 -23  103.04   10.33
  -2  -2  23   93.92   10.67
   2  -2 -24   34.65    7.24
   2  -2 -24   27.53    7.87
  -2   2 -24   39.24    7.37
  -2  -2  24   47.43    7.97
   2  -2 -25   39.65    7.87
   2  -2 -25   33.13    6.45
  -2  -3 -24   92.83    9.04
  -2  -3 -24   64.61    8.69
   2   3 -24   85.24    8.56
  -2  -3 -24   71.13    8.88
  -2   3  24   81.52    9.83
  -2  -3 -23   27.77    7.65
  -2  -3 -23   27.40    6.36
  -2  -3 -23   32.62    7.34
  -2  -3 -22   52.09    9.60
  -2  -3 -22   46.20    7.75
  -2  -3 -22   49.43    8.41
  -2  -3 -21   83.64   11.30
  -2  -3 -21   84.03    9.51
  -2  -3 -21   83.92    9.76
  -2  -3 -20   18.37    6.25
  -2  -3 -20   25.64    8.34
  -2  -3 -20   27.33    7.26
  -2  -3 -19   67.39   10.43
  -2  -3 -19   65.32    8.28
   2  -3  19   64.44   11.02
  -2  -3 -19   81.45    9.42
   2  -3  18   21.78    8.19
  -2  -3 -18   27.22    6.18
  -2  -3 -18   27.12    8.14
  -2  -3 -18   28.60    6.63
   2  -3  17   49.39    9.38
  -2  -3 -17   37.43    8.42
  -2  -3 -17   41.53    6.76
  -2  -3 -17   33.83    6.82
   2  -3  17   51.41    7.32
  -2  -3 -16  198.12   14.77
  -2  -3 -16  183.96   12.07
   2  -3  16  188.84   15.75
   2  -3  16  161.98   11.67
  -2  -3 -16  179.78   12.44
  -2  -3 -16  167.69   11.05
  -2  -3 -15  335.20   16.67
   2  -3  15  315.99   20.41
   2  -3  15  339.06   17.00
  -2  -3 -15  321.78   17.31
  -2  -3 -15  307.75   15.91
   2  -3  14  100.82    8.26
  -2  -3 -14  114.72    9.12
   2  -3  14  110.16   11.23
  -2  -3 -14  115.28    8.68
  -2   3  14  105.16    7.66
  -2  -3 -14  109.07    8.26
   2  -3  13  336.98   15.90
  -2  -3 -13  318.26   16.54
  -2  -3 -13  343.18   16.12
   2  -3  13  371.08   20.24
  -2   3  13  318.02   15.12
  -2  -3 -13  336.56   15.90
   2  -3  12  246.42   12.40
  -2  -3 -12  213.62   12.82
  -2  -3 -12  244.86   12.46
   2  -3  12  253.53   15.81
  -2   3  12  254.94   12.13
  -2  -3 -12  256.14   12.74
   2  -3  11  400.97   16.77
  -2  -3 -11  357.73   18.76
   2  -3  11  401.03   20.44
  -2  -3 -11  382.70   16.75
  -2  -3 -11  369.06   16.80
   2  -3  10  579.93   22.96
  -2  -3 -10  594.70   25.39
  -2  -3 -10  594.74   23.20
  -2  -3 -10  590.41   23.58
   2  -3   9  913.90   32.92
  -2  -3  -9  916.35   35.21
  -2  -3  -9  896.15   33.05
   2  -3   9  940.23   33.89
  -2  -3  -9  894.13   33.57
   2  -3   8  212.48    9.50
  -2  -3  -8  202.99   10.27
  -2  -3  -8  223.01   11.42
  -2  -3  -8  227.69    9.84
  -2   3   8  278.98   17.35
   2  -3   8  239.96   10.02
  -2  -3  -8  236.11   10.51
   2  -3   7  926.99   33.40
   2  -3   7  917.95   31.51
  -2  -3  -7  959.27   32.64
   2  -3   7  838.40   33.23
  -2  -3  -7  931.09   31.59
  -2  -3  -7  918.86   33.48
  -2   3   7 1058.69   41.44
  -2  -3  -7  916.96   32.36
   2   3  -7  814.09   29.91
   2  -3   6 1036.28   36.81
  -2  -3  -6 1026.16   36.28
   2  -3   6  958.79   36.95
  -2  -3  -6  992.83   36.97
  -2   3   6 1111.23   44.32
  -2  -3  -6 1063.53   36.30
  -2  -3  -5  648.03   24.11
   2  -3   5  670.98   24.42
   2  -3   5  625.40   24.70
  -2  -3  -5  659.50   24.87
  -2   3   5  726.12   31.80
  -2  -3  -5  644.62   24.19
  -2  -3  -4  696.98   25.20
  -2  -3  -4  700.52   25.75
   2  -3   4  671.59   25.60
   2  -3   4  692.35   24.14
  -2   3   4  673.08   31.73
  -2  -3  -4  703.94   25.28
  -2  -3  -3  871.90   30.56
   2  -3   3  823.19   30.85
  -2  -3  -3  876.91   31.07
   2  -3   3  890.29   29.75
  -2   3   3  815.04   36.55
   2   3  -3  849.30   35.65
   2  -3   3  768.05   37.19
  -2  -3  -3  879.49   30.99
  -2  -3  -3  903.11   30.77
   2  -3   2 1399.45   49.28
  -2  -3  -2 1459.19   49.46
  -2  -3  -2 1399.08   49.28
   2  -3   2 1448.07   48.29
   2  -3   2 1317.54   55.71
  -2  -3  -2 1486.18   47.23
   2   3  -2 1527.78   53.87
  -2  -3  -2 1461.05   49.17
   2  -3   1  495.06   18.45
   2   3  -1  486.43   21.11
   2  -3   1  475.73   23.86
   2  -3   1  482.33   17.53
  -2  -3  -1  486.15   18.43
  -2  -3  -1  487.26   16.23
  -2  -3  -1  494.62   18.36
   2  -3   0 1713.07   58.38
   2  -3   0 1778.95   57.69
  -2  -3   0 1710.23   58.42
   2  -3   0 1693.24   63.64
   2   3   0 1771.11   60.91
  -2  -3   0 1765.98   58.33
  -2  -3   1  664.84   23.45
   2  -3  -1  654.26   23.20
  -2  -3   1  633.73   24.51
   2   3   1  644.94   24.98
  -2  -3   1  621.04   23.06
   2  -3  -1  557.42   26.04
  -2  -3   1  645.50   23.10
   2  -3  -2 1552.04   52.48
   2   3   2 1498.13   54.02
  -2  -3   2 1566.23   52.36
   2  -3  -2 1545.13   55.15
  -2  -3   2 1449.59   52.33
  -2  -3   2 1675.67   54.58
  -2  -3   2 1651.56   52.80
  -2  -3   3  647.34   24.67
  -2  -3   3  690.51   24.88
  -2  -3   3  677.23   24.87
   2   3   3  734.87   26.59
   2  -3  -3  690.84   26.38
  -2  -3   3  694.76   24.91
   2  -3  -3  681.81   24.70
  -2  -3   4  917.82   31.69
   2  -3  -4  902.39   31.84
  -2  -3   4  918.75   32.37
   2   3   4  956.67   33.65
  -2  -3   4  857.98   32.08
  -2  -3   4  854.47   32.02
   2  -3  -4  950.07   33.02
  -2  -3   5  663.25   25.40
  -2  -3   5  686.42   24.75
   2  -3  -5  691.13   24.49
   2  -3  -5  671.90   24.70
  -2  -3   5  627.52   25.12
  -2   3  -5  676.81   24.20
  -2  -3   5  660.23   25.13
  -2  -3   5  691.57   27.47
   2   3   5  648.38   26.09
   2  -3  -5  722.46   25.27
  -2  -3   5  648.20   24.93
  -2  -3   5  720.82   25.33
  -2  -3   6  951.19   36.26
   2  -3  -6  960.20   34.86
  -2  -3   6 1014.26   35.52
   2  -3  -6  985.40   35.35
  -2  -3   6 1015.34   36.49
  -2  -3   6  950.89   36.19
   2   3   6 1015.43   37.00
   2  -3  -6 1061.40   35.47
  -2   3  -6  959.09   34.65
  -2  -3   6 1051.47   38.60
  -2  -3   6  976.01   35.59
  -2   3  -6 1098.05   35.83
  -2  -3   7 1156.19   39.18
  -2  -3   7 1037.43   39.75
   2  -3  -7 1020.48   38.05
   2  -3  -7 1066.69   38.70
  -2  -3   7 1051.78   39.90
  -2   3  -7 1090.26   38.11
  -2  -3   7 1160.70   42.36
   2  -3  -7 1112.12   38.21
  -2  -3   7 1086.33   40.19
  -2   3  -7 1180.28   38.91
  -2  -3   7 1131.84   39.26
   2  -3  -8  137.22    7.62
   2  -3  -8  154.09    8.31
  -2  -3   8  129.29    8.85
   2  -3  -8  141.24    7.24
  -2   3  -8  135.73    7.46
  -2  -3   8  139.24    9.18
  -2  -3   8  146.42   10.39
  -2  -3   8  125.30    8.26
  -2   3  -8  154.00    7.96
  -2  -3   8  140.44    8.50
   2  -3  -9  929.77   32.43
   2  -3  -9  873.09   32.93
  -2  -3   9  883.84   34.79
   2  -3  -9  879.05   31.57
  -2   3  -9  881.87   32.08
  -2  -3   9  909.01   36.78
  -2  -3   9  808.01   34.61
  -2  -3   9  851.18   33.35
  -2   3  -9  912.27   32.21
  -2  -3   9  954.57   33.95
  -2  -3  10  663.06   27.37
   2  -3 -10  707.03   26.29
  -2  -3  10  690.27   28.90
   2  -3 -10  679.23   26.87
  -2  -3  10  615.49   28.40
  -2  -3  10  699.03   30.80
  -2  -3  10  681.67   27.34
  -2  -3  10  744.55   28.06
  -2  -3  11  375.58   17.37
   2  -3 -11  328.82   15.47
   2  -3 -11  364.18   16.47
  -2  -3  11  351.42   18.22
  -2  -3  11  341.69   19.45
  -2  -3  11  312.80   16.36
  -2  -3  11  391.05   17.70
  -2  -3  12  198.20   12.31
   2  -3 -12  203.78   10.94
  -2  -3  12  202.87   13.47
   2  -3 -12  203.08   11.66
  -2  -3  12  176.09   11.52
  -2  -3  12  195.02   14.33
  -2  -3  12  219.75   12.78
   2  -3 -13  307.13   14.93
  -2  -3  13  315.16   16.96
   2  -3 -13  286.48   15.50
  -2  -3  13  325.51   18.22
  -2  -3  13  315.22   19.27
  -2  -3  13  269.25   15.42
  -2  -3  13  316.23   16.83
   2  -3 -14  122.00    8.88
  -2  -3  14  123.28   10.44
   2  -3 -14  129.28    9.85
  -2  -3  14  112.65   11.10
  -2  -3  14  103.08    9.03
  -2  -3  14  131.13   12.40
  -2  -3  14  148.15   10.96
   2  -3 -15  231.43   13.16
  -2  -3  15  230.14   15.41
   2  -3 -15  215.31   13.67
  -2  -3  15  227.26   16.33
  -2  -3  15  235.01   17.41
  -2  -3  15  256.88   15.41
   2  -3 -16  144.13   10.33
  -2  -3  16  141.72   12.62
   2  -3 -16  151.59   11.33
  -2  -3  16  169.01   15.00
  -2  -3  16  146.77   12.09
   2  -3 -17   36.59    6.11
  -2   3 -17   34.74    6.51
  -2  -3  17   38.16    8.20
   2  -3 -17   27.64    6.19
  -2  -3  17   41.11    8.90
  -2  -3  17   43.07    7.92
  -2  -3  18   26.09    8.00
  -2   3 -18   29.82    6.73
   2  -3 -18   37.75    6.46
   2  -3 -18   34.71    7.30
  -2  -3  18   24.80    7.99
  -2  -3  18   28.58    7.07
   2  -3 -19   39.38    6.79
  -2   3 -19   37.29    7.18
  -2  -3  19   40.12    9.03
   2  -3 -19   42.43    7.58
  -2  -3  19   51.37   10.19
  -2  -3  19   29.73    7.36
  -2   3 -20   50.04    8.11
  -2  -3  20   46.82    9.50
   2  -3 -20   55.91    8.57
  -2  -3  20   57.30   10.44
  -2  -3  20   41.81    8.05
  -2  -3  21   78.74   11.41
  -2   3 -21   85.16   10.29
  -2   3 -21   72.16    9.37
   2  -3 -21   70.51    9.41
  -2  -3  21   85.47   11.53
  -2  -3  21   75.10   10.22
  -2  -3  22   96.25   11.96
  -2   3 -22  120.84   11.31
   2  -3 -22   94.87   11.16
   2  -3 -22  101.93   10.70
  -2  -3  22   95.77   12.20
  -2  -3  22   91.72   10.52
  -2   3 -22   81.44   10.32
   2  -3 -23   15.38    6.24
  -2  -3  23   11.90    6.70
  -2   3 -23   26.56    7.30
  -2   3 -23   16.38    6.23
  -2  -3  23   18.01    6.73
   2  -3 -24  108.33   10.11
  -2   3 -24  105.34   10.15
  -2   3 -24  101.12   10.00
  -2  -3  24  103.42   10.12
  -2  -4 -23    8.22    4.89
  -2  -4 -23   11.36    6.75
  -2  -4 -23    7.01    5.69
  -2  -4 -22    1.54    6.84
  -2  -4 -22    0.55    4.90
  -2  -4 -22    5.41    6.13
  -2  -4 -21   15.58    7.93
  -2  -4 -21   16.03    6.04
  -2  -4 -21   13.21    6.69
  -2  -4 -20   16.85    5.93
   2  -4  20   16.53    7.97
  -2  -4 -20   20.37    7.12
  -2  -4 -19   28.85    6.82
   2  -4  19   27.44    8.60
  -2  -4 -19   25.74    7.24
   2  -4  18  116.03   13.71
  -2  -4 -18  136.57   11.10
  -2  -4 -18  148.24   12.24
   2  -4  18  131.76   11.31
  -2  -4 -17  121.10   10.35
   2  -4  17  135.68   13.82
   2  -4  17  113.85   10.54
  -2  -4 -17  127.89   11.32
   2  -4  16  113.43   12.52
  -2  -4 -16  110.80   11.99
  -2  -4 -16  110.48    9.65
   2  -4  16  117.97   10.08
  -2  -4 -16  124.47   10.76
   2  -4  15  460.32   25.73
  -2  -4 -15  469.42   24.22
  -2  -4 -15  424.06   20.49
  -2  -4 -15  445.21   21.92
   2  -4  15  422.68   20.77
   2  -4  14  427.29   23.65
  -2  -4 -14  364.06   18.26
  -2  -4 -14  414.17   21.84
  -2  -4 -14  393.05   19.72
   2  -4  14  363.81   18.34
  -2  -4 -14  385.45   18.01
  -2  -4 -13  239.26   13.07
   2  -4  13  222.01   16.22
  -2  -4 -13  242.69   15.60
   2  -4  13  236.65   13.11
  -2  -4 -13  233.13   13.97
  -2  -4 -13  244.22   12.84
   2  -4  12  278.79   17.25
  -2  -4 -12  253.15   13.15
  -2  -4 -12  273.92   15.84
   2  -4  12  236.17   12.77
  -2  -4 -12  252.38   13.14
  -2  -4 -11   78.91    6.65
  -2  -4 -11   82.27    8.22
   2  -4  11   89.37    6.92
  -2  -4 -11   80.10    6.75
   2  -4  10 1208.94   43.53
  -2  -4 -10 1193.63   43.47
  -2  -4 -10 1210.22   46.22
  -2  -4 -10 1203.52   43.87
   2  -4   9  733.52   27.66
  -2  -4  -9  715.69   27.46
  -2  -4  -9  736.30   29.88
   2  -4   9  732.64   28.06
  -2  -4  -9  730.15   28.10
   2  -4   8 1941.68   65.47
  -2  -4  -8 1853.38   66.53
   2  -4   8 1937.93   67.69
  -2  -4  -8 1863.19   67.61
   2  -4   8 1813.08   67.65
  -2  -4  -8 1916.47   65.29
   2  -4   8 2037.99   65.58
   2  -4   8 1822.64   66.44
  -2  -4  -8 1999.63   66.16
  -2  -4  -7  761.20   28.12
   2  -4   7  720.02   26.79
   2  -4   7  721.52   28.44
   2  -4   7  672.11   28.56
  -2  -4  -7  712.95   26.51
  -2  -4  -7  730.75   28.68
   2  -4   7  724.46   27.90
  -2  -4  -7  747.35   27.48
   2  -4   6  388.08   16.29
  -2  -4  -6  367.72   15.85
  -2  -4  -6  347.38   16.26
   2  -4   6  346.12   16.47
  -2  -4  -6  368.92   14.62
  -2   4   6  403.19   25.71
  -2  -4  -6  369.07   16.02
   2  -4   6  362.52   15.82
  -2  -4  -6  357.28   15.37
  -2  -4  -5  180.81    9.77
   2  -4   5  189.21   10.42
  -2  -4  -5  181.85    8.61
  -2  -4  -5  209.99   10.63
   2  -4   5  198.84    9.98
  -2   4   5  233.49   17.90
   2  -4   5  173.19    9.59
  -2  -4  -5  208.68    9.82
  -2  -4  -4 1125.07   39.30
   2  -4   4 1068.02   39.60
  -2  -4  -4 1094.61   39.60
   2  -4   4 1136.16   39.13
  -2  -4  -4 1100.50   38.72
  -2  -4  -4 1138.68   40.97
   2  -4   4 1031.34   39.04
   2  -4   4 1056.29   48.17
  -2   4   4 1156.24   49.22
  -2  -4  -4 1143.26   39.02
  -2  -4  -3 1141.56   38.54
  -2  -4  -3 1125.61   39.75
  -2  -4  -3 1134.04   40.08
   2  -4   3 1183.11   39.50
   2  -4   3 1138.05   40.12
  -2  -4  -3 1161.41   39.33
  -2  -4  -3 1155.73   41.42
   2   4  -3 1085.36   47.25
   2  -4   3 1008.34   39.51
  -2  -4  -3 1125.93   37.11
  -2  -4  -3 1097.02   39.85
  -2  -4  -3 1113.95   38.54
   2  -4   3 1145.02   38.18
   2  -4   3 1039.33   47.36
  -2   4   3 1059.96   47.79
  -2  -4  -3 1140.47   39.51
  -2  -4  -2  163.40    8.44
  -2  -4  -2  171.94    7.56
   2  -4   2  169.11    8.77
   2  -4   2  167.55    8.12
  -2  -4  -2  164.83    8.12
  -2  -4  -2  155.68    9.41
   2   4  -2  145.06   12.63
  -2  -4  -2  171.40    7.82
   2  -4   2  164.61   13.34
   2  -4   2  142.93    8.31
  -2  -4  -2  156.09    5.98
   2  -4   2  154.38    7.26
  -2  -4  -2  161.07    8.50
  -2  -4  -2  162.04    8.22
  -2  -4  -1 1451.84   49.61
  -2  -4  -1 1505.08   49.29
   2  -4   1 1430.89   49.68
   2  -4   1 1499.34   49.12
  -2  -4  -1 1411.55   48.71
  -2  -4  -1 1469.76   51.33
   2  -4   1 1337.77   55.34
   2   4  -1 1445.70   55.84
   2  -4   1 1419.57   48.22
  -2  -4  -1 1353.46   49.57
  -2  -4  -1 1471.05   49.38
  -2  -4   0 1030.44   36.59
   2  -4   0 1057.11   37.19
   2  -4   0 1071.84   36.46
  -2  -4   0 1025.08   36.33
   2   4   0 1005.98   41.85
   2  -4   0 1066.90   35.92
   2  -4   0  988.51   41.53
  -2  -4   0 1092.01   38.87
  -2  -4   0  977.33   37.06
  -2  -4   0 1110.89   37.07
  -2  -4   1 1574.14   52.51
   2  -4  -1 1545.75   52.77
   2  -4  -1 1552.30   52.10
  -2  -4   1 1561.33   54.71
  -2  -4   1 1514.37   52.17
   2  -4  -1 1453.06   56.27
  -2  -4   1 1414.10   52.69
   2   4   1 1573.71   57.24
  -2  -4   1 1653.63   53.02
  -2  -4   2  241.61   10.85
  -2  -4   2  218.56    9.80
   2  -4  -2  230.59   10.65
  -2  -4   2  238.91   10.64
   2  -4  -2  223.68   10.09
  -2  -4   2  217.63   10.44
   2   4   2  236.02   13.52
   2  -4  -2  206.90   12.48
  -2  -4   2  201.75   10.55
  -2  -4   2  238.57   10.78
  -2  -4   3 1111.13   37.82
  -2  -4   3 1068.52   37.14
  -2  -4   3 1100.34   38.11
   2  -4  -3 1070.58   37.82
   2  -4  -3 1000.00   39.57
  -2  -4   3  994.97   38.17
   2   4   3 1057.74   41.12
  -2  -4   3 1111.16   37.97
   2  -4  -4 1062.27   38.58
  -2  -4   4 1109.63   38.57
  -2  -4   4 1093.68   38.26
  -2  -4   4 1122.14   39.22
   2  -4  -4 1120.81   38.83
   2   4   4 1114.27   42.03
  -2  -4   4 1058.21   39.48
   2  -4  -4 1122.86   40.20
  -2  -4   4 1051.54   38.69
   2  -4  -5  153.49    8.53
  -2  -4   5  173.49    8.67
  -2  -4   5  160.23    8.48
  -2  -4   5  166.68    9.55
   2   4   5  179.92   11.15
  -2  -4   5  170.04   10.82
   2  -4  -5  163.82    9.22
  -2  -4   5  162.52    9.30
   2  -4  -5  155.26    8.68
  -2  -4   6  457.79   19.42
  -2  -4   6  453.67   18.11
   2  -4  -6  460.21   18.43
  -2  -4   6  458.30   18.48
   2  -4  -6  436.48   18.52
   2   4   6  470.85   21.33
  -2  -4   6  495.27   21.65
  -2  -4   6  409.88   19.49
   2  -4  -6  471.42   19.01
  -2  -4   7  571.42   22.46
  -2  -4   7  547.12   21.56
  -2  -4   7  546.97   23.45
   2  -4  -7  528.34   22.01
   2  -4  -7  571.39   22.47
  -2   4  -7  563.45   21.39
  -2  -4   7  531.75   23.81
  -2  -4   7  571.12   25.43
   2  -4  -7  613.31   22.68
  -2   4  -7  618.40   22.65
  -2  -4   7  545.28   22.29
  -2  -4   8 1814.21   66.95
   2  -4  -8 1903.63   65.26
  -2  -4   8 1920.38   65.74
   2  -4  -8 1930.17   65.70
  -2  -4   8 1937.83   67.32
  -2   4  -8 1788.02   64.16
  -2  -4   8 1991.71   69.77
  -2  -4   8 1781.85   67.35
   2  -4  -8 2002.99   65.21
  -2  -4   8 1896.17   65.66
  -2   4  -8 1986.55   65.34
   2  -4  -9  999.04   35.92
   2  -4  -9 1003.63   36.40
  -2  -4   9  962.12   37.89
  -2   4  -9  936.66   34.85
  -2  -4   9  892.71   37.80
   2  -4  -9  994.04   35.31
  -2  -4   9 1032.78   40.30
  -2  -4   9  946.26   36.12
   2  -4 -10 1030.53   38.87
  -2  -4  10 1084.42   41.71
   2  -4 -10 1053.17   39.44
  -2  -4  10 1097.44   43.44
  -2  -4  10 1046.28   39.48
  -2  -4  11   54.52    6.50
   2  -4 -11   55.89    5.85
   2  -4 -11   51.70    6.04
  -2  -4  11   60.53    7.15
  -2  -4  11   54.07    7.66
  -2  -4  11   55.32    6.05
  -2  -4  12  264.02   15.33
   2  -4 -12  272.72   14.29
  -2  -4  12  273.55   16.68
   2  -4 -12  304.48   15.28
  -2  -4  12  286.47   18.09
  -2  -4  12  280.52   15.01
   2  -4 -13  156.02   10.40
  -2  -4  13  158.11   11.64
  -2  -4  13  162.21   12.97
   2  -4 -13  164.41   11.15
  -2  -4  13  156.68   13.61
  -2  -4  13  155.86   11.09
   2  -4 -14  356.10   17.73
  -2  -4  14  351.15   19.35
  -2  -4  14  322.88   20.05
   2  -4 -14  359.44   18.46
  -2  -4  14  371.35   22.11
  -2  -4  14  368.87   18.67
  -2  -4  15  408.95   21.76
   2  -4 -15  396.44   19.25
   2  -4 -15  401.19   20.02
  -2  -4  15  374.19   22.36
  -2  -4  15  388.44   23.73
  -2  -4  15  359.47   19.70
  -2  -4  16  101.77   10.77
   2  -4 -16  101.65    9.26
  -2  -4  16   81.70   10.76
   2  -4 -16   77.50    9.15
  -2  -4  16  110.60   12.41
  -2  -4  16   99.41    9.68
   2  -4 -17  116.81    9.97
  -2  -4  17  100.37   11.32
   2  -4 -17  121.80   11.06
  -2  -4  17  101.64   12.55
  -2  -4  17  111.83   10.66
  -2  -4  18  171.70   14.74
   2  -4 -18  169.27   12.16
   2  -4 -18  168.97   13.19
  -2  -4  18  161.66   15.45
  -2  -4  18  163.69   12.87
  -2   4 -19   17.14    6.83
   2  -4 -19   14.38    5.66
  -2  -4  19   11.70    6.92
   2  -4 -19   19.14    6.65
  -2  -4  19   25.56    8.37
  -2  -4  19   14.53    6.45
  -2   4 -20    5.43    6.02
  -2  -4  20    4.58    6.61
   2  -4 -20   11.94    6.90
   2  -4 -20    7.24    6.61
  -2  -4  20    7.99    7.00
  -2  -4  20   10.38    6.25
  -2   4 -21    8.87    6.25
  -2  -4  21   13.78    7.35
   2  -4 -21   20.91    6.65
   2  -4 -21   11.74    6.35
  -2  -4  21   17.04    7.40
  -2  -4  21   21.63    6.88
  -2   4 -22   25.48    7.29
  -2  -4  22    8.84    6.46
  -2   4 -22   15.95    6.54
   2  -4 -22   25.98    7.42
   2  -4 -22   17.61    6.56
  -2  -4  22   20.12    7.12
  -2  -4  22   18.60    6.22
   2  -4 -23    1.77    5.07
   2  -4 -23   12.47    6.90
  -2   4 -23   11.53    5.86
  -2  -4  23    1.64    6.04
  -2   4 -23    0.62    5.25
  -2  -4  23   -3.53    5.34
   2  -4 -24   -4.31    4.72
   2  -4 -24    5.83    6.12
  -2  -5 -23   59.18    8.41
  -2  -5 -22   41.89    6.41
  -2  -5 -22   35.51    7.56
  -2  -5 -21   93.11    9.35
  -2  -5 -21   97.09   11.92
  -2  -5 -21  101.28   10.84
  -2  -5 -20   37.91    9.38
  -2  -5 -20   33.73    6.67
   2  -5  20   29.44    8.90
  -2  -5 -20   27.89    7.60
   2  -5  19   58.69   10.93
  -2  -5 -19   54.46   10.06
  -2  -5 -19   49.98    7.51
  -2  -5 -19   54.85    9.03
  -2  -5 -18  387.96   23.28
   2  -5  18  393.85   25.28
  -2  -5 -18  361.32   19.55
   2  -5  18  361.42   20.34
  -2  -5 -18  397.72   21.66
  -2  -5 -17  187.74   15.80
  -2  -5 -17  161.48   12.09
   2  -5  17  172.84   16.19
   2  -5  17  161.21   12.71
  -2  -5 -17  184.65   13.93
   2  -5  16   72.07   11.45
  -2  -5 -16   52.26    7.43
  -2  -5 -16   76.67   10.61
   2  -5  16   60.33    7.97
  -2  -5 -16   60.95    8.63
   2  -5  15    6.99    5.87
  -2  -5 -15   11.56    5.23
  -2  -5 -15   21.18    7.42
   2  -5  15   17.03    5.37
  -2  -5 -15    5.20    5.04
   2  -5  14  317.34   21.04
  -2  -5 -14  303.35   16.14
  -2  -5 -14  311.92   19.23
   2  -5  14  312.16   16.65
  -2  -5 -14  314.58   17.91
  -2  -5 -13  201.18   14.53
   2  -5  13  192.33   15.72
  -2  -5 -13  205.65   12.32
  -2  -5 -13  203.93   13.52
   2  -5  13  204.67   12.44
  -2  -5 -12  999.66   38.01
  -2  -5 -12 1043.81   41.45
   2  -5  12  966.00   38.14
  -2  -5 -12 1013.72   37.78
  -2  -5 -11  541.32   23.20
  -2  -5 -11  560.40   25.99
   2  -5  11  576.57   23.74
  -2  -5 -11  561.36   23.22
  -2  -5 -10  647.58   25.95
  -2  -5 -10  648.13   28.44
   2  -5  10  634.32   26.06
  -2  -5 -10  687.34   26.37
  -2  -5  -9  562.09   25.25
  -2  -5  -9  574.17   22.96
   2  -5   9  562.13   25.36
   2  -5   9  576.62   23.33
  -2  -5  -9  583.93   23.45
   2  -5   8   88.57    7.95
  -2  -5  -8   91.04    7.70
   2  -5   8   88.12    6.56
   2  -5   8   86.25    8.10
  -2  -5  -8   90.35    8.04
  -2  -5  -8   86.53    6.37
   2  -5   8  100.72    6.59
   2  -5   8   79.86    7.23
  -2  -5  -8   83.94    6.71
  -2  -5  -7   14.54    4.05
  -2  -5  -7   20.37    4.80
  -2  -5  -7   18.37    3.22
   2  -5   7   14.32    4.23
   2  -5   7    9.34    3.77
   2  -5   7   13.14    3.64
  -2  -5  -7   16.01    3.48
  -2  -5  -6  310.24   14.87
   2  -5   6  295.45   14.72
   2  -5   6  288.17   15.25
  -2  -5  -6  317.09   13.40
  -2  -5  -6  305.00   15.15
  -2  -5  -6  297.55   14.17
   2  -5   6  300.35   15.02
  -2  -5  -6  317.47   14.12
  -2  -5  -5  737.11   29.45
   2  -5   5  775.27   30.31
  -2  -5  -5  781.62   29.01
  -2  -5  -5  778.70   27.93
  -2  -5  -5  757.95   29.71
   2  -5   5  792.03   29.68
   2  -5   5  713.51   29.67
  -2  -5  -5  761.74   28.70
  -2  -5  -4  319.62   14.70
   2  -5   4  305.09   14.33
   2  -5   4  303.16   14.95
  -2  -5  -4  323.97   14.72
  -2  -5  -4  310.04   13.07
  -2  -5  -4  324.81   14.20
   2  -5   4  286.72   14.60
  -2  -5  -4  290.99   12.61
  -2   5   4  318.56   23.93
  -2  -5  -4  324.83   14.08
  -2  -5  -3  653.46   25.05
   2  -5   3  637.62   24.55
  -2  -5  -3  633.89   23.31
   2  -5   3  589.58   24.99
  -2  -5  -3  680.89   24.57
   2  -5   3  551.30   24.83
  -2  -5  -3  653.83   26.91
   2  -5   3  642.00   22.65
  -2  -5  -3  605.53   21.15
   2   5  -3  663.25   34.28
  -2   5   3  622.19   34.65
  -2  -5  -3  651.13   23.25
  -2  -5  -3  680.89   24.51
  -2  -5  -2  218.10   11.17
  -2  -5  -2  218.46    9.48
  -2  -5  -2  224.49   10.81
   2  -5   2  215.69   11.32
  -2  -5  -2  218.31    9.83
   2  -5   2  222.62   10.81
   2  -5   2  218.73    9.35
  -2  -5  -2  219.22   10.11
   2   5  -2  214.31   17.79
  -2  -5  -2  231.39   12.86
  -2  -5  -2  199.24   10.82
   2  -5   2  182.28   10.97
  -2  -5  -2  213.84   10.64
  -2  -5  -1 1415.57   48.59
   2  -5   1 1352.16   50.72
  -2  -5  -1 1462.03   49.20
   2  -5   1 1510.17   50.32
  -2  -5  -1 1504.60   50.38
   2   5  -1 1466.17   60.92
  -2  -5  -1 1343.42   50.67
  -2  -5  -1 1398.59   49.54
  -2  -5  -1 1482.03   53.08
   2  -5   1 1428.44   48.66
  -2  -5  -1 1577.24   50.78
  -2  -5   0 1099.21   38.09
  -2  -5   0 1123.96   38.77
   2  -5   0  994.26   39.74
  -2  -5   0 1129.69   39.84
   2  -5   0 1128.56   39.55
   2  -5   0 1071.88   44.28
   2   5   0 1095.66   48.43
  -2  -5   0 1040.09   40.33
   2  -5   0 1118.67   38.28
  -2  -5   0 1192.35   42.64
  -2  -5   0 1280.51   40.89
  -2  -5   1 1310.65   44.77
  -2  -5   1 1302.83   45.49
   2  -5  -1 1255.87   46.65
  -2  -5   1 1386.14   46.79
   2  -5  -1 1375.63   46.30
  -2  -5   1 1378.54   49.30
   2   5   1 1291.16   54.45
   2  -5  -1 1267.20   50.40
   2  -5  -1 1324.81   45.09
  -2  -5   1 1256.66   47.11
  -2  -5   1 1376.46   46.82
  -2  -5   2  295.97   12.48
  -2  -5   2  299.45   13.43
  -2  -5   2  283.24   12.38
   2  -5  -2  247.99   12.92
   2  -5  -2  279.49   12.74
   2  -5  -2  275.19   15.26
  -2  -5   2  255.39   13.34
   2   5   2  265.23   17.87
  -2  -5   2  296.33   13.24
  -2  -5   3  479.87   18.92
  -2  -5   3  485.74   19.72
  -2  -5   3  470.51   19.81
   2  -5  -3  491.65   19.38
  -2  -5   3  471.31   18.96
   2  -5  -3  470.53   21.58
  -2  -5   3  484.30   20.57
  -2  -5   3  453.36   19.36
  -2  -5   4  201.87   10.70
  -2  -5   4  216.67   10.61
  -2  -5   4  204.03   10.52
  -2  -5   4  215.82   11.42
   2  -5  -4  230.01   10.97
  -2  -5   4  200.15   11.69
  -2  -5   4  230.22   13.28
  -2  -5   4  216.18   11.08
  -2  -5   5  728.56   27.50
   2  -5  -5  705.39   27.97
  -2  -5   5  747.97   27.69
  -2  -5   5  703.07   29.38
  -2  -5   5  767.49   31.12
  -2  -5   5  707.56   28.56
  -2  -5   6  380.95   16.02
  -2  -5   6  355.29   16.07
   2  -5  -6  351.39   16.32
  -2  -5   6  352.41   17.71
  -2  -5   6  409.60   19.64
  -2  -5   6  356.15   17.16
  -2  -5   7   63.61    5.50
  -2  -5   7   67.16    6.69
   2  -5  -7   62.90    5.82
  -2  -5   7   66.66    6.01
  -2  -5   7   45.64    5.92
  -2  -5   7   63.98    7.43
  -2  -5   8  142.29   10.29
   2  -5  -8  156.45    9.45
  -2  -5   8  153.95    9.53
  -2  -5   8  146.31   11.66
  -2  -5   8  128.93   10.12
   2  -5  -9  662.74   27.77
  -2  -5   9  651.66   29.41
  -2  -5   9  735.70   28.33
  -2  -5   9  724.47   31.91
  -2  -5   9  694.52   29.76
   2  -5 -10  657.98   27.26
  -2  -5  10  669.86   29.34
  -2  -5  10  645.78   30.73
   2  -5 -11  505.22   22.89
  -2  -5  11  501.88   24.99
  -2  -5  11  561.22   27.42
  -2  -5  11  523.96   22.79
   2  -5 -12  950.11   38.19
  -2  -5  12 1009.17   41.42
  -2  -5  12 1029.14   43.35
  -2  -5  12  967.29   38.02
   2  -5 -13  150.68   11.13
  -2  -5  13  174.21   12.43
  -2  -5  13  172.62   13.56
  -2  -5  13  158.19   14.18
  -2  -5  13  159.46   11.16
  -2  -5  14  353.88   19.85
   2  -5 -14  345.50   18.29
  -2  -5  14  331.95   20.80
  -2  -5  14  370.45   22.58
  -2  -5  14  357.20   18.63
   2  -5 -15   22.20    5.80
  -2  -5  15   18.06    6.70
  -2  -5  15   18.89    6.61
  -2  -5  15   24.82    7.99
  -2  -5  15   12.14    5.19
  -2  -5  16   16.32    6.56
   2  -5 -16   22.39    6.34
  -2  -5  16   15.32    6.59
  -2  -5  16   18.75    7.78
  -2  -5  16   19.38    6.17
   2  -5 -17  201.06   13.72
  -2  -5  17  240.07   16.69
  -2  -5  17  209.63   16.73
  -2  -5  17  202.35   16.94
  -2  -5  17  190.62   13.72
  -2  -5  18  259.29   18.35
   2  -5 -18  270.47   16.09
   2  -5 -18  276.80   17.43
  -2  -5  18  255.48   19.25
  -2  -5  18  229.50   15.54
  -2  -5  19   49.16   10.00
   2  -5 -19   69.15    8.43
  -2   5 -19   68.39    8.96
   2  -5 -19   68.35    9.59
  -2  -5  19   72.01   11.04
  -2  -5  19   66.37    8.43
  -2  -5  20   41.31    9.18
  -2   5 -20   40.28    7.85
   2  -5 -20   43.95    8.66
  -2  -5  20   49.79    9.22
  -2  -5  21  110.44   12.24
   2  -5 -21   99.39   11.25
  -2  -5  21   98.85   11.65
  -2   5 -21  110.68   10.78
   2  -5 -22   33.94    8.36
  -2  -5  22   48.59    9.23
  -2   5 -22   26.37    7.01
   2  -5 -23   55.86    8.38
  -2  -5  23   46.03    8.46
  -2   5 -23   37.17    6.70
  -2   5 -23   57.90    8.25
  -2  -6 -22   36.87    7.84
  -2  -6 -22   43.25    7.33
  -2  -6 -21   36.63    8.46
  -2  -6 -21   55.10    7.49
  -2  -6 -21   54.24    8.35
  -2  -6 -20  113.53    9.83
  -2  -6 -20  130.16   12.93
  -2  -6 -20  113.84   10.48
  -2  -6 -20  115.45   11.46
  -2  -6 -19    8.56    4.95
  -2  -6 -19   14.99    7.87
  -2  -6 -19    8.79    6.12
  -2  -6 -18   23.77    8.36
  -2  -6 -18   20.26    6.08
  -2  -6 -18   29.72    7.21
   2  -6  18   21.93    6.69
  -2  -6 -17   78.10   11.07
  -2  -6 -17   63.34    8.10
   2  -6  17   45.98    7.74
  -2  -6 -17   65.58    9.21
  -2  -6 -16   72.46   10.79
  -2  -6 -16   82.38    8.54
   2  -6  16   82.59    9.28
  -2  -6 -16   72.23    9.86
  -2  -6 -15  129.61   12.93
  -2  -6 -15  152.29   11.05
  -2  -6 -15  118.42    9.88
  -2  -6 -15  139.68   12.21
   2  -6  15  137.98   11.11
  -2  -6 -14  111.41   11.48
  -2  -6 -14   76.38    8.19
  -2  -6 -14   81.79    9.63
   2  -6  14  106.84    9.55
  -2  -6 -13  350.65   17.85
  -2  -6 -13  369.67   20.89
  -2  -6 -13  357.92   19.96
   2  -6  13  347.46   18.20
  -2  -6 -12  108.28    8.77
  -2  -6 -12  116.59   11.04
   2  -6  12  115.54    9.45
  -2  -6 -11   63.09    8.45
  -2  -6 -11   66.98    6.79
   2  -6  11   69.47    7.05
  -2  -6 -10   14.27    5.55
  -2  -6 -10   17.45    4.66
  -2  -6 -10   15.19    4.19
   2  -6  10   20.11    4.68
  -2  -6 -10   17.82    4.15
   2  -6   9  255.38   13.42
   2  -6   9  249.20   15.21
  -2  -6  -9  234.20   12.69
  -2  -6  -9  230.77   14.68
  -2  -6  -9  259.21   14.18
   2  -6   9  231.85   14.70
  -2  -6  -9  256.13   12.97
   2  -6   8   30.59    4.80
  -2  -6  -8   20.84    5.09
  -2  -6  -8   21.86    4.85
  -2  -6  -8   28.48    4.42
  -2  -6  -8   27.43    6.05
   2  -6   8   24.60    5.45
   2  -6   8   25.54    5.18
  -2  -6  -8   22.67    4.34
   2  -6   7  255.59   12.79
  -2  -6  -7  252.20   14.22
   2  -6   7  238.66   14.02
  -2  -6  -7  243.81   12.38
  -2  -6  -7  264.50   14.29
  -2  -6  -7  247.80   13.38
   2  -6   7  207.73   13.83
  -2  -6  -7  257.29   12.84
  -2  -6  -6   75.75    7.61
  -2  -6  -6   86.43    7.78
  -2  -6  -6   91.60    6.64
   2  -6   6   84.87    7.88
  -2  -6  -6   97.07    7.61
   2  -6   6   84.88    7.96
  -2  -6  -6   88.32    7.05
  -2  -6  -5  138.43    9.84
  -2  -6  -5  160.68   10.08
  -2  -6  -5  146.52    8.61
  -2  -6  -5  143.72    9.47
   2  -6   5  159.00   10.17
   2  -6   5  135.22   10.02
  -2  -6  -5  165.69    9.53
  -2  -6  -4  389.61   18.57
  -2  -6  -4  382.81   16.60
   2  -6   4  405.25   18.29
  -2  -6  -4  423.52   18.10
   2  -6   4  359.78   18.73
  -2  -6  -4  407.94   17.68
  -2  -6  -3  369.76   17.41
  -2  -6  -3  354.26   15.42
  -2  -6  -3  377.76   16.79
   2  -6   3  383.92   17.08
  -2  -6  -3  325.14   18.79
   2  -6   3  325.51   17.41
  -2  -6  -3  376.91   16.78
  -2  -6  -2  148.29    8.49
  -2  -6  -2  157.30    9.56
   2  -6   2  159.83    9.60
  -2  -6  -2  142.23   11.18
  -2  -6  -2  180.69   10.10
  -2  -6  -1   94.44    6.99
  -2  -6  -1   81.08    5.92
   2  -6   1   94.33    6.89
  -2  -6  -1   86.07    8.31
   2  -6   1   77.18    5.03
  -2  -6  -1   82.01    6.78
   2  -6   0  154.61    9.25
  -2  -6   0  162.47    8.71
  -2  -6   0  145.51    9.31
  -2  -6   0  159.45   11.47
   2  -6   0  138.37    7.44
  -2  -6   0  165.20    9.39
  -2  -6   1   38.01    4.27
  -2  -6   1   40.00    5.13
   2  -6  -1   42.17    4.95
   2  -6  -1   37.00    3.61
  -2  -6   1   40.98    4.74
  -2  -6   2  109.30    7.17
  -2  -6   2  100.88    7.10
   2  -6  -2  108.69    7.73
  -2  -6   2  107.19    8.03
   2  -6  -2  104.43    6.38
  -2  -6   2  111.06    7.66
  -2  -6   3  306.48   14.77
  -2  -6   3  288.84   13.74
  -2  -6   3  306.42   15.09
  -2  -6   3  296.43   14.06
   2  -6  -3  308.48   14.45
  -2  -6   3  295.43   16.91
  -2  -6   3  272.41   14.02
  -2  -6   4  320.18   14.98
  -2  -6   4  303.29   14.34
  -2  -6   4  304.04   17.38
  -2  -6   4  285.37   14.34
  -2  -6   4  304.63   15.53
   2  -6  -4  319.01   14.89
  -2  -6   5  106.19    7.70
  -2  -6   5  106.43    7.65
  -2  -6   5  103.08    9.68
  -2  -6   5   93.12    7.44
  -2  -6   5  114.30    8.66
   2  -6  -5  108.77    7.91
  -2  -6   6   97.52    7.45
  -2  -6   6   93.99    7.30
  -2  -6   6   89.70    9.25
  -2  -6   6   86.65    7.98
   2  -6  -6   91.15    7.36
  -2  -6   7  260.07   13.75
  -2  -6   7  263.01   15.22
   2  -6  -7  262.12   14.33
  -2  -6   7  272.86   13.39
  -2  -6   7  274.61   16.77
   2  -6  -7  256.72   13.93
   2  -6  -8   68.91    7.51
  -2  -6   8   79.09    8.33
  -2  -6   8   85.76    7.59
  -2  -6   8   96.17    9.88
   2  -6  -8   83.69    7.14
   2  -6  -9  323.71   17.33
  -2  -6   9  345.86   17.34
  -2  -6   9  346.07   18.87
  -2  -6   9  349.80   20.46
   2  -6  -9  355.05   16.74
  -2  -6   9  340.53   18.80
  -2  -6  10   52.99    6.58
   2  -6 -10   46.98    6.79
  -2  -6  10   56.66    8.31
  -2  -6  10   58.79    8.04
  -2  -6  10   48.40    7.28
   2  -6 -10   56.58    6.66
   2  -6 -11   42.07    6.53
  -2  -6  11   34.06    7.59
  -2  -6  11   33.02    6.38
   2  -6 -11   36.21    6.03
   2  -6 -12  104.19    9.36
  -2  -6  12   95.27   11.56
  -2  -6  12  104.72   10.75
   2  -6 -12  105.60    9.56
   2  -6 -13  308.44   17.61
  -2  -6  13  349.54   21.63
   2  -6 -13  319.72   17.76
  -2  -6  13  320.59   19.94
   2  -6 -14  194.00   13.58
  -2  -6  14  172.90   13.93
  -2  -6  14  192.85   16.27
   2  -6 -14  186.21   13.43
  -2  -6  14  190.66   15.31
   2  -6 -15  111.26   10.23
  -2  -6  15  111.00   11.47
  -2  -6  15  123.02   12.94
   2  -6 -15  113.55   10.97
  -2  -6  15  100.21   11.69
  -2  -6  16   68.57   10.03
   2  -6 -16   88.47    9.44
  -2  -6  16   84.48   11.43
   2  -6 -16   78.66    9.60
  -2  -6  16   82.19   10.85
  -2  -6  17   71.60    9.96
   2  -6 -17   69.81    8.68
  -2  -6  17   79.45   11.40
   2  -6 -17   77.76    9.76
  -2  -6  17   64.04   10.49
  -2  -6  18   11.94    6.76
   2  -6 -18    7.59    5.81
  -2  -6  18    0.97    6.45
   2  -6 -18    2.85    6.48
  -2  -6  19   14.73    7.40
  -2   6 -19   19.48    6.35
   2  -6 -19    7.85    6.79
  -2  -6  19   18.58    7.55
  -2  -6  20  111.64   12.25
   2  -6 -20   99.72   11.13
   2  -6 -20   98.21   10.22
  -2  -6  20   98.85   11.59
  -2   6 -20   99.72   10.62
  -2  -6  21   17.93    6.99
  -2   6 -21   27.99    7.06
   2  -6 -21   30.82    7.03
   2  -6 -21   26.04    7.20
  -2  -6  22   45.85    8.49
  -2   6 -22   38.50    7.47
   2  -6 -22   55.32    7.83
  -2  -7 -20   14.04    6.01
  -2  -7 -20   16.01    5.49
   2  -7  20   18.21    7.31
  -2  -7 -20   13.53    7.00
  -2  -7 -19   70.32    9.48
  -2  -7 -19   64.55    9.78
   2  -7  19   66.45   10.96
  -2  -7 -19   83.06    8.99
   2  -7  18    9.89    5.88
  -2  -7 -18    4.44    5.44
   2  -7  18   14.96    7.63
  -2  -7 -18    5.00    5.50
  -2  -7 -18    3.17    6.89
   2  -7  17    5.28    5.44
  -2  -7 -17    3.05    5.95
  -2  -7 -17    5.80    5.19
   2  -7  17   16.43    8.48
  -2  -7 -17   16.52    5.57
  -2  -7 -17    8.90    7.12
   2  -7  16   29.25    6.93
  -2  -7 -16   30.08    7.65
  -2  -7 -16   30.72    7.17
   2  -7  16   21.02    8.24
  -2  -7 -16   22.59    5.97
  -2  -7 -16   28.40    8.24
  -2  -7 -15   17.42    5.53
  -2  -7 -15   12.33    6.84
   2  -7  15   16.38    6.10
  -2  -7 -15   16.82    7.41
  -2  -7 -15   13.73    6.33
  -2  -7 -15   11.26    5.54
   2  -7  15   23.11    9.07
  -2  -7 -14   71.36    8.69
   2  -7  14   72.91    8.78
  -2  -7 -14   61.65    9.15
  -2  -7 -14   92.35    9.65
  -2  -7 -14   67.36    7.90
   2  -7  14   66.11   11.29
  -2  -7 -14   75.63   10.24
   2  -7  13  192.45   13.34
  -2  -7 -13  197.75   13.82
  -2  -7 -13  193.24   12.82
  -2  -7 -13  220.01   15.83
   2  -7  13  205.25   17.24
   2  -7  12  187.62   12.67
  -2  -7 -12  165.93   11.67
  -2  -7 -12  171.40   13.91
  -2  -7 -12  190.32   13.33
   2  -7  11  209.09   13.28
  -2  -7 -11  195.23   12.57
  -2  -7 -11  210.51   15.00
  -2  -7 -11  233.85   14.67
   2  -7  10  266.68   15.02
   2  -7  10  230.73   16.34
  -2  -7 -10  291.63   17.02
  -2  -7 -10  267.64   14.60
  -2  -7 -10  268.35   15.79
   2  -7   9    6.26    4.06
  -2  -7  -9   17.02    5.23
  -2  -7  -9   13.07    4.28
  -2  -7  -9    6.67    5.55
   2  -7   9   10.84    5.50
   2  -7   9   12.22    7.58
   2  -7   8  575.28   27.61
   2  -7   8  612.46   25.81
  -2  -7  -8  595.97   27.80
   2  -7   8  566.88   28.28
  -2  -7  -8  599.84   26.71
  -2  -7  -8  596.61   27.07
  -2  -7  -8  617.30   25.41
   2  -7   8  573.29   28.29
  -2  -7  -8  660.40   25.99
  -2  -7  -7  773.19   32.64
   2  -7   7  801.44   30.64
   2  -7   7  743.64   32.23
   2  -7   7  658.81   32.21
  -2  -7  -7  755.81   31.34
  -2  -7  -7  744.66   29.74
   2  -7   7  652.85   32.30
  -2  -7  -7  836.79   30.94
  -2  -7  -6  295.75   16.33
   2  -7   6  244.26   15.97
  -2  -7  -6  280.90   13.97
   2  -7   6  249.09   15.33
  -2  -7  -6  288.56   15.31
   2  -7   6  231.66   15.71
  -2  -7  -6  296.86   15.00
  -2  -7  -5   51.49    7.24
   2  -7   5   43.93    6.29
  -2  -7  -5   60.54    6.83
  -2  -7  -5   42.04    5.37
   2  -7   5   46.18    6.89
   2  -7   5   51.21    7.22
  -2  -7  -5   46.29    5.96
  -2  -7  -4  339.22   17.18
   2  -7   4  352.35   18.33
  -2  -7  -4  334.29   15.84
   2  -7   4  339.20   17.55
  -2  -7  -4  349.63   16.68
   2  -7   3  676.33   28.97
  -2  -7  -3  638.52   26.38
   2  -7   3  677.81   28.17
  -2  -7  -3  695.71   28.18
  -2  -7  -3  674.98   27.22
   2  -7   2  534.92   24.44
  -2  -7  -2  516.57   22.19
   2  -7   2  564.38   23.92
  -2  -7  -2  541.02   23.69
  -2  -7  -2  538.10   26.81
  -2  -7  -2  550.85   22.95
  -2  -7  -1  667.00   26.79
   2  -7   1  645.57   28.44
   2  -7   1  695.50   28.13
  -2  -7  -1  716.50   28.50
  -2  -7  -1  666.98   31.27
  -2  -7  -1  660.01   27.18
  -2  -7   0  156.90    9.76
   2  -7   0  149.10   10.91
  -2  -7   0  169.88   10.97
   2  -7   0  168.74   10.76
  -2  -7   0  163.57   10.08
  -2  -7   1  726.06   29.22
   2  -7  -1  787.45   31.18
  -2  -7   1  760.25   30.74
   2  -7  -1  769.13   30.27
  -2  -7   1  697.75   29.29
  -2  -7   2  488.48   21.42
  -2  -7   2  460.71   22.11
   2  -7  -2  507.72   22.84
   2  -7  -2  541.54   22.35
  -2  -7   2  487.44   21.09
  -2  -7   2  550.26   22.95
  -2  -7   2  451.86   21.31
  -2  -7   3  636.48   25.98
  -2  -7   3  617.18   25.00
  -2  -7   3  596.12   28.99
  -2  -7   3  577.62   25.03
   2  -7  -3  593.05   25.98
  -2  -7   3  615.03   26.47
   2  -7  -3  584.40   25.36
  -2  -7   4  327.73   16.08
  -2  -7   4  320.46   15.51
  -2  -7   4  346.02   19.64
   2  -7  -4  276.86   15.43
  -2  -7   4  298.60   15.56
  -2  -7   4  308.71   16.65
   2  -7  -4  296.38   16.21
  -2  -7   5   69.52    6.92
  -2  -7   5   59.10    6.52
  -2  -7   5   75.76    9.21
   2  -7  -5   60.82    6.99
  -2  -7   5   68.06    7.47
   2  -7  -5   65.11    6.96
  -2  -7   6  273.86   14.73
  -2  -7   6  271.11   14.50
  -2  -7   6  288.14   18.25
  -2  -7   6  284.60   16.46
   2  -7  -6  290.72   15.83
   2  -7  -6  258.74   14.76
  -2  -7   7  887.18   35.20
  -2  -7   7  880.94   37.27
  -2  -7   7  878.16   39.42
   2  -7  -7  908.34   35.48
   2  -7  -7  854.99   35.67
  -2  -7   8  448.95   24.31
  -2  -7   8  507.85   23.00
  -2  -7   8  506.95   26.85
   2  -7  -8  493.71   23.50
   2  -7  -8  523.28   23.39
  -2  -7   9    2.73    4.33
  -2  -7   9    0.87    5.19
   2  -7  -9    4.35    4.60
   2  -7  -9    6.38    5.14
  -2  -7   9    4.96    4.55
  -2  -7   9   -1.45    5.06
  -2  -7  10  323.18   17.68
  -2  -7  10  340.99   21.00
   2  -7 -10  332.83   18.22
  -2  -7  10  283.36   18.50
   2  -7 -10  296.01   17.10
   2  -7 -11  171.84   13.17
  -2  -7  11  203.47   13.79
  -2  -7  11  194.09   15.94
   2  -7 -11  179.10   13.36
   2  -7 -11  202.23   13.69
  -2  -7  11  190.12   14.63
   2  -7 -12  190.07   13.88
  -2  -7  12  237.40   17.53
   2  -7 -12  194.55   13.37
   2  -7 -12  195.71   14.14
  -2  -7  12  208.50   15.76
   2  -7 -12  210.20   14.20
   2  -7 -13  120.69   11.18
  -2  -7  13  126.77   13.33
   2  -7 -13  106.85   10.23
  -2  -7  13  101.89   11.65
   2  -7 -13   91.96   10.23
   2  -7 -13  114.00   10.67
   2  -7 -14   45.35    8.08
  -2  -7  14   57.82   10.35
  -2  -7  14   62.95    9.68
   2  -7 -14   64.00    8.75
   2  -7 -14   66.66    9.15
   2  -7 -14   71.07    8.76
  -2  -7  15    0.77    5.98
   2  -7 -15   11.55    5.87
  -2  -7  15   12.98    7.27
  -2  -7  15    0.89    5.44
   2  -7 -15    1.99    4.83
   2  -7 -15   13.71    6.34
   2  -7 -15    8.87    5.97
  -2  -7  16   21.56    7.41
   2  -7 -16   37.63    7.60
  -2  -7  16   44.51    9.46
   2  -7 -16   34.69    7.72
   2  -7 -16   31.29    6.97
   2  -7 -16   31.46    7.46
  -2  -7  16   40.22    8.56
   2  -7 -17    1.96    5.46
  -2  -7  17    0.83    6.95
  -2  -7  17    1.93    6.40
   2  -7 -17   17.80    6.06
   2  -7 -17    6.76    5.95
   2  -7 -17    2.02    6.07
  -2  -7  17    9.73    6.61
  -2  -7  18   21.49    7.35
   2  -7 -18   18.13    6.13
  -2  -7  18   35.75    8.25
   2  -7 -18   16.58    6.86
   2  -7 -18   24.42    6.64
   2  -7 -18   11.90    6.17
  -2  -7  19   72.01    9.73
  -2   7 -19   57.83    8.56
  -2  -7  19   50.21    9.27
   2  -7 -19   54.77    8.14
   2  -7 -19   65.65    8.88
   2  -7 -19   54.60    8.53
  -2   7 -20   25.26    6.36
  -2  -7  20   16.49    6.75
   2  -7 -20    5.34    5.25
   2  -7 -20   14.58    6.09
   2  -7 -20   14.44    5.65
  -2  -8 -19   22.74    6.63
   2  -8  19   17.16    6.84
   2  -8  18    6.77    5.22
  -2  -8 -18    5.61    5.98
   2  -8  18   11.67    6.95
  -2  -8 -18    7.49    5.05
   2  -8  17   33.69    7.06
  -2  -8 -17   33.24    7.71
  -2  -8 -17   33.65    7.12
   2  -8  17   27.70    8.50
  -2  -8 -16   18.45    7.41
   2  -8  16   20.59    6.08
   2  -8  16   21.28    8.52
  -2  -8 -16   18.52    6.45
  -2  -8 -15  116.50   10.74
  -2  -8 -15  134.72   12.91
   2  -8  15  121.82   11.12
  -2  -8 -15  141.36   13.08
   2  -8  15  134.74   14.66
  -2  -8 -15  137.79   11.90
   2  -8  14   38.23    7.15
  -2  -8 -14   39.95    7.77
  -2  -8 -14   23.91    7.49
  -2  -8 -14   40.56    7.82
   2  -8  14   37.29    9.29
  -2  -8 -14   35.24    7.97
  -2  -8 -13   15.23    6.03
   2  -8  13   11.19    5.63
  -2  -8 -13   15.32    6.24
   2  -8  13   14.24    8.06
   2  -8  12   57.18    7.96
  -2  -8 -12   53.59    8.03
   2  -8  11   97.05    9.64
  -2  -8 -11   96.03    8.87
  -2  -8 -11   99.07   10.21
   2  -8  10   85.20    8.77
  -2  -8 -10   88.90    9.62
  -2  -8 -10   91.82    8.34
  -2  -8  -9  192.21   15.07
   2  -8   9  219.23   13.67
   2  -8   9  196.14   14.98
  -2  -8  -9  214.44   14.34
  -2  -8  -9  199.83   12.57
   2  -8   8  272.43   15.33
  -2  -8  -8  250.70   16.90
   2  -8   8  258.53   16.95
   2  -8   8  235.14   17.32
   2  -8   8  260.39   17.61
  -2  -8  -8  263.05   14.58
  -2  -8  -8  288.16   16.47
  -2  -8  -7  155.21   11.87
   2  -8   7  141.45   12.77
  -2  -8  -7  138.63   10.23
   2  -8   7  159.39   12.76
   2  -8   7  164.05   11.28
   2  -8   6  190.77   14.30
  -2  -8  -6  174.63   11.34
   2  -8   6  174.68   13.22
  -2  -8  -6  179.23   12.62
   2  -8   6  199.38   12.46
  -2  -8  -6  182.02   11.38
   2  -8   5  106.04    9.71
   2  -8   5  103.93   10.53
  -2  -8  -5  104.07    8.32
  -2  -8  -5   99.25    9.20
  -2  -8  -5   78.23    7.84
   2  -8   4   73.88    8.54
  -2  -8  -4   80.37    8.50
  -2  -8  -4   66.29    7.02
   2  -8   4   74.57    8.82
  -2  -8  -4   81.69    7.56
   2  -8   3  255.29   16.03
  -2  -8  -3  250.48   13.61
  -2  -8  -3  242.66   14.75
   2  -8   3  246.11   14.85
  -2  -8  -3  221.90   13.27
   2  -8   2  606.21   27.00
   2  -8   2  600.92   27.80
  -2  -8  -2  584.49   25.29
  -2  -8  -2  612.95   27.02
  -2  -8  -2  588.30   25.32
  -2  -8  -1  304.02   17.05
  -2  -8  -1  305.61   16.00
   2  -8   1  292.67   17.34
   2  -8   1  325.49   17.14
  -2  -8  -1  305.23   20.11
  -2  -8  -1  308.61   15.79
  -2  -8   0  200.02   11.87
   2  -8   0  204.32   13.08
   2  -8   0  201.17   13.72
  -2  -8   0  203.46   13.43
  -2  -8   0  185.37   11.97
  -2  -8   1  416.31   20.78
  -2  -8   1  392.83   18.62
  -2  -8   1  370.94   18.82
   2  -8  -1  404.68   20.46
  -2  -8   1  386.60   20.28
   2  -8  -1  400.04   19.85
  -2  -8   2  497.41   21.74
  -2  -8   2  493.28   23.11
  -2  -8   2  456.29   26.01
  -2  -8   2  481.78   22.18
   2  -8  -2  447.52   22.89
  -2  -8   2  485.26   23.46
   2  -8  -2  472.40   22.39
  -2  -8   3  223.32   13.01
  -2  -8   3  214.59   13.85
  -2  -8   3  226.41   17.02
  -2  -8   3  209.35   13.27
   2  -8  -3  213.57   14.15
  -2  -8   3  232.43   14.69
   2  -8  -3  225.04   13.82
  -2  -8   4   40.06    6.74
  -2  -8   4   42.77    6.25
  -2  -8   4   43.72    7.98
  -2  -8   4   28.33    6.32
   2  -8  -4   28.46    6.18
   2  -8  -4   43.82    6.44
  -2  -8   4   27.18    5.52
  -2  -8   5  115.96    9.38
  -2  -8   5  120.45    9.76
  -2  -8   5  121.21   12.39
  -2  -8   5  112.16   10.65
   2  -8  -5   99.47    9.57
   2  -8  -5  116.68    9.97
  -2  -8   6  186.17   12.49
  -2  -8   6  185.51   12.34
  -2  -8   6  214.98   16.48
   2  -8  -6  190.37   13.31
  -2  -8   6  194.92   14.29
   2  -8  -6  170.84   12.36
  -2  -8   7   80.64    8.65
  -2  -8   7   98.62   10.33
  -2  -8   7   88.80   11.15
   2  -8  -7   87.69    9.23
   2  -8  -7   87.51    9.11
  -2  -8   8  221.38   16.74
  -2  -8   8  283.75   16.26
  -2  -8   8  279.82   19.59
   2  -8  -8  283.33   16.75
   2  -8  -8  290.17   16.75
  -2  -8   9  124.08   12.75
  -2  -8   9  133.19   11.25
  -2  -8   9  136.76   13.75
   2  -8  -9  169.87   12.29
   2  -8  -9  144.42   11.92
  -2  -8   9  121.57   11.90
  -2  -8  10   74.20    8.93
  -2  -8  10   72.05   10.88
   2  -8 -10   61.06    8.15
  -2  -8  10   55.07    8.81
   2  -8 -10   77.50    9.13
  -2  -8  11  156.25   12.69
  -2  -8  11  152.05   14.84
   2  -8 -11  134.62   12.26
  -2  -8  11  169.93   14.03
   2  -8 -11  157.84   12.35
  -2  -8  12   59.34    8.83
  -2  -8  12   55.46    9.86
   2  -8 -12   61.70    8.48
   2  -8 -12   59.44    8.83
  -2  -8  12   57.89    8.99
  -2  -8  13   23.20    7.90
  -2  -8  13   11.04    6.33
   2  -8 -13   25.86    6.89
   2  -8 -13   27.91    7.21
  -2  -8  14   35.97    9.22
   2  -8 -14   25.25    6.71
   2  -8 -14   31.21    7.36
  -2  -8  14   28.11    7.27
  -2  -8  15  128.98   13.48
   2  -8 -15  126.19   11.58
   2  -8 -15  123.82   11.31
  -2  -8  16   46.45    8.81
  -2  -8  16   71.48   10.59
   2  -8 -16   44.46    7.63
   2  -8 -16   60.23    8.40
  -2  -8  17   17.21    6.76
  -2  -8  17   -0.89    5.90
   2  -8 -17   18.01    6.13
   2  -8 -17    7.72    5.81
  -2  -8  18   15.22    6.53
  -2  -8  18    4.91    5.56
   2  -8 -18    1.77    4.86
   2  -8 -18   17.12    6.21
  -2  -8  19   50.67    8.13
   2  -8 -19   33.48    6.57
   2  -8 -19   45.89    7.18
   2  -9  17   94.32   11.37
   2  -9  16   19.78    5.73
   2  -9  16   26.64    8.02
  -2  -9 -16   20.49    5.98
   2  -9  15    9.32    5.50
  -2  -9 -15    3.48    5.37
  -2  -9 -15   -0.62    5.24
   2  -9  15    2.00    6.42
  -2  -9 -14   39.70    7.53
   2  -9  14   35.69    6.62
  -2  -9 -14   40.04    7.32
   2  -9  14   19.70    7.62
  -2  -9 -13   21.58    6.82
   2  -9  13   32.26    6.61
  -2  -9 -13   23.92    7.03
   2  -9  12   21.27    6.42
  -2  -9 -12   21.59    7.19
  -2  -9 -12   27.15    7.12
  -2  -9 -11  163.02   14.00
   2  -9  11  141.76   11.91
  -2  -9 -11  170.30   13.46
   2  -9  10   -0.61    5.27
  -2  -9 -10    8.11    6.91
  -2  -9 -10   -2.74    5.64
   2  -9   9   51.12    7.94
  -2  -9  -9   69.78    9.15
   2  -9   9   65.98    9.56
   2  -9   8   78.00    8.85
   2  -9   8   71.17   10.15
  -2  -9  -8   69.35    9.03
   2  -9   7  157.43   11.73
   2  -9   7  140.93   13.01
   2  -9   7  134.25   12.99
  -2  -9  -7  157.14   12.77
   2  -9   6  187.12   14.26
   2  -9   6  181.47   12.65
   2  -9   6  171.67   14.36
  -2  -9  -6  191.81   13.83
   2  -9   5  463.43   22.26
   2  -9   5  432.78   24.27
   2  -9   5  436.78   23.88
  -2  -9  -5  497.73   23.99
   2  -9   4   23.61    6.71
   2  -9   4   13.98    7.04
  -2  -9  -4   29.17    6.64
   2  -9   3   80.48   10.29
   2  -9   3   96.43    9.87
  -2  -9  -3   93.83    9.65
  -2  -9  -2  134.50   12.12
  -2  -9  -2  113.65    9.25
  -2  -9  -2  121.79   11.05
   2  -9   2  105.78   11.06
   2  -9   2  125.17   11.46
  -2  -9  -1  450.91   23.85
  -2  -9  -1  492.11   21.71
  -2  -9  -1  464.80   23.72
   2  -9   1  427.90   23.62
   2  -9   1  445.56   23.05
  -2  -9   0   46.40    7.79
  -2  -9   0   36.24    6.16
  -2  -9   0   30.08    6.96
   2  -9   0   29.32    6.68
   2  -9   0   32.38    7.78
  -2  -9   1  400.03   21.67
  -2  -9   1  394.34   19.63
   2  -9  -1  408.15   21.93
  -2  -9   1  404.59   21.79
   2  -9  -1  402.48   21.11
  -2  -9   2   88.49    9.93
  -2  -9   2  107.93    9.33
  -2  -9   2  102.75   12.48
   2  -9  -2   79.78    9.55
  -2  -9   2   99.48   10.59
   2  -9  -2   82.71    9.34
  -2  -9   3  109.89   10.69
  -2  -9   3  118.89   10.10
  -2  -9   3  144.10   14.11
  -2  -9   3  121.49   11.71
   2  -9  -3  106.63   10.89
   2  -9  -3  130.56   11.14
  -2  -9   4    5.47    5.42
  -2  -9   4    5.03    4.76
  -2  -9   4   -1.02    6.00
  -2  -9   4    3.73    5.54
   2  -9  -4    3.44    5.49
   2  -9  -4    5.04    5.33
  -2  -9   5  417.34   21.26
  -2  -9   5  430.71   21.28
  -2  -9   5  402.36   25.50
   2  -9  -5  423.82   22.32
  -2  -9   5  405.33   22.91
   2  -9  -5  419.69   21.86
  -2  -9   6  135.58   12.90
  -2  -9   6  149.66   11.63
  -2  -9   6  114.84   13.54
   2  -9  -6  137.26   12.12
   2  -9  -6  134.88   11.50
  -2  -9   7  110.72   10.49
  -2  -9   7  113.63   12.00
  -2  -9   7  128.91   13.75
   2  -9  -7  122.18   11.31
   2  -9  -7  102.56   10.60
  -2  -9   8   49.75    7.98
  -2  -9   8   56.43   10.18
   2  -9  -8   60.15    9.04
   2  -9  -8   52.62    8.11
  -2  -9   8   58.13    9.70
  -2  -9   9   70.40    9.08
  -2  -9   9   78.42   11.31
   2  -9  -9   75.98    9.70
   2  -9  -9   78.30    9.37
  -2  -9  10    5.49    5.35
  -2  -9  10    9.39    7.08
   2  -9 -10    2.11    5.80
   2  -9 -10   -1.33    5.83
  -2  -9  11  194.65   14.43
  -2  -9  11  155.34   15.10
   2  -9 -11  184.68   13.79
   2  -9 -11  179.36   14.12
  -2  -9  12   24.54    7.53
  -2  -9  12   29.59    8.45
   2  -9 -12   33.92    7.40
   2  -9 -12   32.80    7.35
  -2  -9  13   29.34    7.36
  -2  -9  13   20.90    7.88
   2  -9 -13   37.42    7.45
   2  -9 -13   30.93    7.17
  -2  -9  14   62.65    9.18
  -2  -9  14   48.90    9.38
   2  -9 -14   67.23    8.77
   2  -9 -14   50.62    8.10
  -2  -9  15    2.73    5.77
   2  -9 -15    0.62    5.04
   2  -9 -15    3.20    5.31
  -2  -9  16    3.39    5.58
   2  -9 -16   12.92    5.31
   2  -9 -16    8.49    5.31
  -2  -9  17  109.30   11.01
   2  -9 -17  115.64   10.36
   2 -10  14   19.41    5.67
   2 -10  14   25.06    8.01
  -2 -10 -14   26.61    6.37
   2 -10  13   56.10    7.75
  -2 -10 -13   41.94    8.11
  -2 -10 -13   50.84    7.69
   2 -10  13   43.36    9.28
   2 -10  12   15.56    5.61
  -2 -10 -12    7.66    6.45
  -2 -10 -12   10.93    5.88
   2 -10  12   19.63    7.85
  -2 -10 -11  210.50   15.48
   2 -10  11  173.65   13.25
  -2 -10 -11  215.24   14.74
  -2 -10 -10  156.59   14.19
   2 -10  10  171.18   12.67
  -2 -10 -10  171.57   13.50
   2 -10   9   45.70    7.69
  -2 -10  -9   59.33    9.45
  -2 -10  -9   41.65    7.86
   2 -10   8  274.22   18.46
   2 -10   8  296.91   17.23
  -2 -10  -8  310.83   18.36
   2 -10   7   62.37    8.36
  -2 -10  -7   61.30    8.99
   2 -10   7   66.43    9.59
  -2 -10  -6    1.63    7.04
   2 -10   6    6.61    5.42
   2 -10   6    9.39    6.15
  -2 -10  -6    4.31    6.45
   2 -10   6    5.07    6.54
   2 -10   5   13.72    5.88
  -2 -10  -5   20.11    7.54
  -2 -10  -5   20.25    6.97
   2 -10   5   28.56    8.26
   2 -10   5   21.56    7.10
   2 -10   4  182.15   12.98
  -2 -10  -4  180.37   11.86
  -2 -10  -4  163.04   14.51
   2 -10   4  183.42   14.50
   2 -10   4  215.25   15.70
  -2 -10  -4  201.42   14.87
  -2 -10  -3   96.13    8.82
  -2 -10  -3  110.71   11.77
   2 -10   3  105.46   11.62
  -2 -10  -3  105.98   11.28
   2 -10   3   95.54   10.79
  -2 -10  -2  199.60   15.45
  -2 -10  -2  192.42   12.64
  -2 -10  -2  222.01   15.80
   2 -10   2  178.74   15.01
   2 -10   2  205.25   15.14
  -2 -10  -1  115.40   12.18
  -2 -10  -1  146.66   10.86
   2 -10   1  121.76   12.27
   2 -10   1  120.48   11.88
  -2 -10  -1  133.80   12.53
  -2 -10   0   25.35    7.39
  -2 -10   0   20.22    5.48
  -2 -10   0   27.48    7.67
   2 -10   0   20.79    6.62
   2 -10   0   24.16    7.64
  -2 -10   1  140.03   12.48
  -2 -10   1  143.59   11.22
   2 -10  -1  140.92   12.83
  -2 -10   1  152.81   13.09
   2 -10  -1  133.05   11.90
  -2 -10   2  202.00   14.94
  -2 -10   2  203.46   13.63
   2 -10  -2  209.47   15.30
  -2 -10   2  221.75   16.05
   2 -10  -2  188.66   14.25
  -2 -10   3  116.32   11.28
  -2 -10   3  115.96   10.37
   2 -10  -3  132.73   12.22
   2 -10  -3  123.16   11.54
  -2 -10   3  134.37   12.80
  -2 -10   4  124.83   11.54
  -2 -10   4  145.26   11.80
  -2 -10   4  159.01   15.60
   2 -10  -4  160.42   12.85
   2 -10  -4  137.80   12.58
  -2 -10   4  163.21   13.94
  -2 -10   5   44.38    7.32
  -2 -10   5   32.81    9.01
   2 -10  -5   35.44    8.16
   2 -10  -5   29.45    6.82
  -2 -10   5   41.87    8.46
  -2 -10   6    1.89    5.33
  -2 -10   6    4.35    6.98
   2 -10  -6    5.10    5.77
   2 -10  -6    4.10    5.42
  -2 -10   6    0.86    6.17
  -2 -10   7   66.68    8.76
  -2 -10   7   58.34   10.62
   2 -10  -7   64.43    9.20
   2 -10  -7   66.09    9.02
  -2 -10   7   56.51    9.56
  -2 -10   8  253.05   16.37
  -2 -10   8  261.91   18.69
  -2 -10   8  242.23   19.72
   2 -10  -8  279.45   17.35
   2 -10  -8  260.07   16.74
  -2 -10   9   30.87    6.88
  -2 -10   9   27.31    8.76
   2 -10  -9   29.50    7.03
   2 -10  -9   35.28    7.59
  -2 -10  10  166.83   13.62
  -2 -10  10  207.55   17.25
   2 -10 -10  198.04   14.27
   2 -10 -10  209.36   14.64
  -2 -10  11  200.74   14.32
  -2 -10  11  212.80   17.01
   2 -10 -11  166.28   13.38
   2 -10 -11  165.10   12.96
  -2 -10  12   26.86    6.95
  -2 -10  12   13.37    7.53
   2 -10 -12   22.08    6.36
   2 -10 -12   11.92    5.76
  -2 -10  13   33.44    7.61
  -2 -10  13   38.92    8.53
   2 -10 -13   36.09    6.98
   2 -10 -13   31.36    6.79
   2 -10 -14   55.91    7.78
   2 -10 -14   40.69    6.91
  -2 -10  14   40.75    7.59
   2 -11  10   92.02   11.33
  -2 -11 -10   99.20    9.97
   2 -11  10   94.87    9.09
  -2 -11 -10   81.51   10.05
  -2 -11  -9    5.18    5.29
   2 -11   9    3.38    5.18
  -2 -11  -9    7.88    6.15
  -2 -11  -8  115.66   11.08
   2 -11   8   96.08    9.65
  -2 -11  -7  142.93   12.41
  -2 -11  -7  123.52   12.30
   2 -11   7  134.73   12.28
   2 -11   7  150.91   11.55
  -2 -11  -6   12.11    6.36
   2 -11   6   15.11    6.28
  -2 -11  -6   19.14    7.25
   2 -11   6   12.21    5.66
  -2 -11  -5  106.87   11.20
  -2 -11  -5  113.44   12.02
   2 -11   5  112.46   10.14
   2 -11   5  100.50   10.93
  -2 -11  -4   20.70    6.61
   2 -11   4   31.13    7.72
   2 -11   4    5.26    5.59
  -2 -11  -4   13.71    7.14
   2 -11   4   18.72    6.13
  -2 -11  -3    5.24    6.08
   2 -11   3    5.59    6.47
   2 -11   3    8.20    5.91
  -2 -11  -3   10.54    6.88
  -2 -11  -2   76.43   10.10
   2 -11   2   87.07   10.59
   2 -11   2   83.55    9.99
  -2 -11  -2   61.77    9.52
   2 -11   1  104.59   10.85
   2 -11   1   80.60   10.37
  -2 -11  -1  121.73   11.68
  -2 -11  -1   76.16   10.36
  -2 -11  -1  103.21    9.21
   2 -11   1  101.60    9.96
   2 -11   0   -0.72    5.27
   2 -11   0   -9.33    7.39
  -2 -11   0   -3.92    6.21
  -2 -11   0    4.30    6.85
  -2 -11   0   -4.19    5.01
  -2 -11   1   85.09   10.41
   2 -11  -1  105.08   11.39
   2 -11  -1   98.80   10.64
  -2 -11   1   91.38   10.41
  -2 -11   1   94.65    9.19
   2 -11  -2   57.60    8.81
   2 -11  -2   48.23    8.51
  -2 -11   2   76.76    9.94
  -2 -11   2   49.46    7.47
  -2 -11   2   40.99    8.10
   2 -11  -3    2.82    5.68
   2 -11  -3    1.49    6.03
  -2 -11   3   11.35    7.14
  -2 -11   3    1.71    4.88
  -2 -11   3   -1.29    5.51
   2 -11  -4    6.23    5.73
  -2 -11   4    6.50    6.02
   2 -11  -4    7.34    5.95
  -2 -11   4    1.74    5.05
   2 -11  -5  169.94   13.10
   2 -11  -5  158.54   13.18
  -2 -11   5  158.58   14.08
  -2 -11   5  162.11   12.30
   2 -11  -6    6.71    5.45
  -2 -11   6    6.61    6.40
   2 -11  -6   14.00    6.65
  -2 -11   6   10.86    5.92
   2 -11  -7  122.21   11.47
   2 -11  -7  123.62   11.18
  -2 -11   7  101.62   11.55
  -2 -11   7  114.87   10.53
   2 -11  -8  117.21   10.92
   2 -11  -8  114.62   10.83
  -2 -11   8  100.15   10.02
   2 -11  -9    3.72    5.06
   2 -11  -9   12.22    5.70
  -2 -11   9    8.03    5.27
   2 -11 -10   99.47    9.86
   2 -11 -10   92.81    9.59
  -2 -11  10   90.01    9.48
  -2 -12  -4   55.26    8.11
  -2 -12  -4   53.24    8.49
  -2 -12  -3   18.34    6.30
  -2 -12  -3   15.04    6.47
   2 -12   2  151.11   12.82
  -2 -12  -2  174.92   13.32
  -2 -12  -2  145.39   12.51
   2 -12   2  154.42   12.54
   2 -12   2  155.91   11.46
  -2 -12  -1  113.55   11.02
   2 -12   1   91.06   10.57
   2 -12   1  118.30    9.64
   2 -12   1  110.51   10.52
  -2 -12  -1   79.11    9.59
   2 -12   0   66.00    9.33
  -2 -12   0   80.73    9.92
   2 -12   0   70.36    8.80
  -2 -12   0   62.66    8.47
   2 -12   0   69.91    7.95
   2 -12  -1  107.54   10.35
   2 -12  -1   89.72   10.23
  -2 -12   1   91.26   10.33
   2 -12  -1  115.11    9.65
   2 -12  -2  213.85   14.31
  -2 -12   2  188.53   14.49
   2 -12  -2  186.36   12.45
   2 -12  -3   11.93    5.71
  -2 -12   3   13.82    6.73
  -2 -12   4   82.38   10.11
   3   0   0   -0.25    1.10
   3   0   0    0.19    1.42
   3   0   1  568.44   21.28
   3   0  -1  652.83   21.76
  -3   0   1  620.39   22.42
   3   0   1  618.11   22.48
   3   0  -1  630.86   22.31
   3   0   2  437.77   15.76
  -3   0  -2  426.87   15.88
   3   0   2  450.13   16.95
  -3   0   2  445.89   16.61
  -3   0  -2  422.51   16.92
   3   0  -3  462.39   16.59
  -3   0  -3  460.15   16.96
   3   0  -3  466.63   15.33
   3   0   3  451.53   16.75
  -3   0   3  475.88   17.52
  -3   0  -3  485.37   18.22
  -3   0  -4   41.00    3.26
  -3   0  -4   44.56    3.84
   3   0   4   48.39    4.00
  -3   0   4   44.91    3.43
  -3   0   5 2394.18   86.77
  -3   0  -5 2751.15   85.67
   3   0   5 2515.95   86.30
  -3   0   5 2619.31   85.22
  -3   0   5 2650.96   86.23
  -3   0  -6   -0.64    1.96
  -3   0  -6    0.49    2.11
  -3   0   6    1.58    2.54
   3   0   6    1.00    1.97
  -3   0   6    1.66    2.25
  -3   0   6    0.90    1.65
  -3   0   6    3.80    1.63
  -3   0   7 3075.46  110.27
   3   0   7 3257.11  110.03
  -3   0  -7 3263.04  108.95
  -3   0   7 3572.97  108.52
   3   0   7 3401.79  108.76
  -3   0  -7 3325.11  109.37
   3   0   7 3211.43  109.10
  -3   0   7 3319.38  107.94
  -3   0   7 3236.37  107.21
  -3   0  -8 1421.88   49.29
   3   0   8 1377.95   50.29
  -3   0   8 1443.76   49.09
   3   0   8 1471.65   49.25
   3   0   8 1400.37   48.98
  -3   0  -8 1441.56   49.48
  -3   0   8 1409.48   47.70
  -3   0   8 1360.37   46.63
   3   0   9   60.58    6.08
  -3   0  -9   53.25    5.31
   3   0   9   49.91    5.24
  -3   0   9   45.54    4.72
  -3   0  -9   65.70    5.61
  -3   0   9   52.09    3.99
   3   0   9   58.04    4.98
   3   0  10 1023.21   40.00
  -3   0 -10 1106.31   39.22
  -3   0  10 1091.90   38.14
   3   0  10 1059.36   37.71
  -3   0 -10 1034.59   38.46
  -3   0  11 1254.17   49.45
   3   0  11 1316.25   49.69
  -3   0 -11 1300.10   48.56
  -3   0  11 1346.73   47.31
   3   0  11 1343.77   46.77
  -3   0 -11 1303.28   47.91
  -3   0  12   -1.18    4.31
  -3   0 -12    9.80    4.12
  -3   0 -12    3.55    4.26
   3   0  12    2.34    3.81
  -3   0  12    2.26    3.08
  -3   0  13 2218.38   82.17
   3   0  13 2321.23   82.56
  -3   0  13 2331.40   78.92
  -3   0 -13 2435.58   80.02
  -3   0 -14    1.49    4.12
  -3   0  14    4.98    5.08
  -3   0  14    2.20    3.43
  -3   0 -14    1.24    4.85
  -3   0 -15    3.19    4.34
  -3   0  15    5.39    5.45
  -3   0  15   -1.41    3.46
  -3   0 -15    8.01    5.88
  -3   0 -16   42.36    6.83
  -3   0  16   43.84    8.57
  -3   0 -16   30.80    7.48
  -3   0  16   42.85    6.33
  -3   0 -17  448.96   24.20
  -3   0  17  448.47   21.83
  -3   0 -17  503.65   23.55
  -3   0 -18  176.86   13.14
   3   0 -18  168.95   12.30
  -3   0 -18  183.28   14.28
  -3   0  18  158.14   11.92
  -3   0 -18  192.48   13.37
  -3   0 -19  485.63   24.54
   3   0 -19  462.91   23.33
  -3   0 -19  425.70   24.34
  -3   0  19  500.70   23.41
  -3   0 -19  493.59   24.09
  -3   0  19  557.34   28.33
  -3   0 -20   27.63    7.33
  -3   0 -20   20.36    7.25
   3   0 -20   32.71    7.03
  -3   0  20   23.30    5.98
  -3   0  20   42.69    8.75
  -3   0 -20   30.05    7.19
  -3   0 -21    2.73    5.94
  -3   0 -21   -0.67    5.78
   3   0 -21    1.20    5.20
  -3   0  21    7.11    7.87
  -3   0  21    3.32    6.53
  -3   0 -21    5.68    5.41
  -3   0 -22   85.47   10.05
  -3   0 -22   63.62    8.80
   3   0 -22   59.99    8.44
  -3   0  22   61.92   11.70
  -3   0 -22   85.42    9.41
  -3   0  22   85.17   10.68
  -3   0 -23  118.28   11.02
   3   0 -23  106.95   10.38
  -3   0  23  130.88   14.90
  -3   0  23  132.23   12.83
  -3   0 -24   -8.07    5.87
   3   0 -24   -4.23    4.99
  -3   0 -24    0.56    5.08
  -3   0  24   -0.96    6.87
  -3   0  24   -4.89    5.83
  -3  -1 -24   83.12    9.27
  -3   1  24   59.29   11.02
   3   1 -24   76.41    8.22
  -3  -1 -24   83.66    8.70
  -3  -1 -24   65.00    8.11
  -3  -1 -23   46.60    8.35
   3   1 -23   45.61    7.20
  -3  -1 -23   51.40    7.87
  -3  -1 -23   37.47    7.17
  -3   1  23   47.94   10.22
  -3  -1 -22   23.28    6.85
   3   1 -22   29.48    6.52
  -3  -1 -22   24.96    6.83
  -3  -1 -22   35.19    7.76
  -3   1  22   37.85    8.42
  -3  -1 -21  155.56   13.91
   3   1 -21  176.65   12.89
  -3  -1 -21  202.42   14.68
  -3  -1 -21  195.45   13.39
  -3   1  21  214.21   16.36
  -3  -1 -20  230.31   17.08
   3   1 -20  227.47   14.87
  -3  -1 -20  243.01   15.97
  -3  -1 -20  243.87   15.46
  -3   1  20  293.14   19.30
  -3  -1 -19  123.00   11.30
  -3  -1 -19   94.19   11.58
  -3   1  19  129.10   10.38
  -3  -1 -19  125.90   10.75
  -3  -1 -18   30.45    6.92
  -3  -1 -18   15.15    7.62
  -3   1  18   25.48    5.79
  -3  -1 -18   24.12    6.19
  -3  -1 -17  207.62   15.59
  -3   1  17  193.52   12.67
  -3  -1 -17  213.81   13.53
  -3  -1 -16  265.63   17.04
  -3   1  16  238.89   13.61
  -3  -1 -16  231.80   14.27
   3  -1  15  100.68   10.81
  -3  -1 -15  103.85   10.74
  -3   1  15   97.46    8.22
  -3  -1 -15   95.24    8.74
   3  -1  14  555.14   27.66
  -3  -1 -14  540.97   26.89
  -3   1  14  580.64   24.26
  -3  -1 -14  575.65   25.08
  -3  -1 -13  259.95   14.17
   3  -1  13  260.12   16.35
  -3  -1 -13  270.38   16.32
  -3   1  13  277.97   13.89
  -3  -1 -13  266.28   14.44
  -3  -1 -12   67.47    6.30
   3  -1  12   44.56    6.73
  -3  -1 -12   53.32    7.30
  -3   1  12   59.33    5.86
  -3  -1 -12   58.89    6.31
  -3  -1 -11   34.86    4.81
  -3   1  11   24.03    5.30
  -3  -1 -11   34.26    4.93
   3  -1  11   24.29    5.21
  -3  -1 -11   29.51    5.48
  -3   1  11   28.53    4.30
  -3   1  10 1109.58   44.32
  -3  -1 -10 1157.99   41.84
   3  -1  10 1131.25   44.22
  -3  -1 -10 1263.09   44.00
   3   1 -10 1023.77   46.03
  -3   1  10 1206.16   42.05
  -3   1  10 1110.50   39.29
  -3   1  10 1203.84   40.37
  -3  -1 -10 1239.38   42.67
  -3  -1  -9  181.56    9.66
   3  -1   9  173.67   10.92
  -3  -1  -9  206.50   11.11
   3   1  -9  150.53   13.06
  -3  -1  -9  172.28    9.53
  -3  -1  -9  203.28   10.45
  -3   1   9  175.46    8.16
  -3  -1  -8 3063.55  102.53
  -3  -1  -8 3222.89  103.89
   3  -1   8 3011.34  104.59
  -3  -1  -8 3077.25  102.61
  -3   1   8 3037.17  101.36
  -3  -1  -8 3231.18  103.44
  -3  -1  -7  216.66    9.69
  -3  -1  -7  202.16   10.22
  -3  -1  -7  193.06    9.35
  -3  -1  -7  192.30    9.95
  -3   1   7  192.94    8.95
  -3  -1  -6  228.43    9.81
  -3  -1  -6  203.16   10.18
  -3  -1  -6  201.63    9.37
  -3   1   6  216.79    9.60
  -3  -1  -6  222.22   10.45
  -3  -1  -5  220.44    9.73
  -3  -1  -5  203.36    9.94
  -3  -1  -5  200.57    9.15
  -3   1   5  238.89   10.37
  -3   1   5  227.14    9.83
  -3  -1  -5  224.22   10.19
  -3  -1  -4  721.91   25.65
  -3  -1  -4  662.27   25.83
  -3  -1  -4  724.09   25.11
   3   1  -4  726.30   25.23
  -3   1   4  755.06   26.08
   3  -1   3  170.39    7.50
  -3  -1  -3  170.02    7.35
   3   1  -3  171.01    6.76
  -3   1   3  176.56    8.30
   3   1  -3  169.30    7.75
   3   1  -2  212.13    8.21
   3  -1   2  225.39    9.07
  -3  -1  -2  216.06    8.70
  -3   1   2  239.16   10.06
   3   1  -2  213.71    9.38
   3   1  -1  160.26    6.56
   3  -1   1  164.86    7.14
   3   1  -1  155.49    6.60
  -3   1   1  155.03    7.82
   3   1  -1  164.81    7.70
   3   1   0  423.80   15.23
   3  -1   0  435.00   15.91
   3   1   0  428.14   15.46
   3   1   0  441.14   16.68
   3   1   1  171.87    7.01
   3   1   1  171.81    7.49
   3   1   1  170.12    8.32
  -3   1  -1  184.02    8.62
   3   1   2  260.24   10.39
   3  -1  -2  235.01   12.38
  -3   1  -2  255.23   11.25
   3   1   2  253.05   11.14
  -3   1  -3  151.90    7.05
   3   1   3  147.59    7.16
   3  -1  -3  153.89    7.65
  -3   1  -3  145.31    7.75
  -3  -1   4  530.44   19.64
  -3  -1   4  534.59   19.59
   3   1   4  556.34   19.89
  -3   1  -4  514.27   19.24
   3  -1  -4  509.37   18.19
  -3   1  -4  565.15   20.47
  -3   1  -4  495.01   19.56
  -3  -1   5  204.46   10.51
  -3  -1   5  237.64   10.77
  -3  -1   5  251.42   10.41
  -3   1  -5  233.55   10.14
   3   1   5  244.08   10.69
   3  -1  -5  230.15    8.34
  -3   1  -5  233.80   10.63
  -3   1  -5  259.65   11.15
   3   1   5  241.66   11.10
  -3  -1   6  192.38   10.27
   3  -1  -6  193.01    9.12
   3   1   6  225.63   10.25
  -3  -1   6  217.15    9.71
  -3   1  -6  209.28    9.49
   3   1   6  220.90    9.70
  -3   1  -6  215.86   10.25
  -3  -1   6  210.80    9.11
   3   1   6  201.63   10.25
  -3  -1   7  220.54   11.50
   3  -1  -7  209.38    9.93
  -3   1  -7  219.86   10.26
   3   1   7  233.46   10.84
  -3  -1   7  217.36   10.53
  -3  -1   7  227.20   10.84
   3   1   7  234.53   11.07
   3   1   7  219.07   10.97
  -3  -1   7  254.66   11.78
  -3   1  -7  234.91    9.93
  -3  -1   7  229.62    9.71
  -3  -1   8 3136.28  110.23
  -3   1  -8 3327.35  108.54
   3   1   8 3298.98  110.35
   3  -1  -8 3112.26  108.33
  -3   1  -8 3081.69  108.48
   3   1   8 3383.42  109.77
   3   1   8 3560.61  110.66
  -3  -1   8 3310.94  109.36
  -3  -1   8 3749.65  111.34
  -3   1  -8 3246.30  107.56
  -3  -1   8 3461.06  107.53
  -3   1  -8 3157.60  109.30
   3   1   8 3176.50  109.32
  -3   1  -9  167.13    9.37
   3  -1  -9  183.94    9.49
  -3  -1   9  188.07    9.98
  -3   1  -9  177.69    9.46
   3   1   9  162.20   10.91
   3   1   9  174.17    9.80
  -3   1  -9  174.58    8.23
  -3   1  -9  175.45   10.07
  -3  -1   9  196.20    8.36
   3  -1 -10  932.51   35.44
  -3   1 -10  969.22   36.04
  -3  -1  10 1034.70   36.49
   3   1  10  898.08   35.69
  -3   1 -10  969.39   36.57
  -3   1 -11   30.27    4.79
   3  -1 -11   24.88    3.98
  -3   1 -11   30.35    4.88
  -3  -1  11   25.13    4.34
   3   1  11   20.63    3.68
  -3  -1  12   61.84    7.44
  -3   1 -12   56.50    6.48
   3  -1 -12   71.17    6.16
  -3  -1  12   63.02    6.21
  -3   1 -12   66.75    6.61
   3   1  12   55.39    5.62
  -3  -1  13  262.82   15.82
   3  -1 -13  256.75   13.74
  -3   1 -13  221.67   13.95
  -3  -1  13  262.86   13.89
  -3   1 -13  277.88   14.66
  -3  -1  14  469.94   24.36
   3  -1 -14  477.05   21.73
  -3   1 -14  458.15   22.57
  -3  -1  14  486.16   21.92
  -3   1 -14  530.11   23.02
  -3  -1  15   89.41   10.34
  -3   1 -15   94.79    9.58
   3  -1 -15  111.50    9.06
  -3  -1  15  119.39    9.44
  -3  -1  15  121.44   11.44
  -3   1 -15  111.45    9.70
  -3  -1  16  333.34   20.70
   3  -1 -16  326.65   17.64
  -3   1 -16  352.72   19.14
  -3  -1  16  328.75   17.72
  -3  -1  16  370.95   21.00
  -3   1 -16  348.88   18.66
  -3  -1  17  196.16   16.40
   3  -1 -17  200.63   13.41
  -3   1 -17  197.01   14.10
  -3  -1  17  187.49   13.15
  -3   1 -17  210.40   14.10
  -3   1 -18   42.40    7.27
  -3   1 -18   30.41    7.29
  -3  -1  18   30.77    8.55
   3  -1 -18   32.83    6.73
  -3   1 -18   39.14    7.61
  -3  -1  18   28.46    8.95
  -3  -1  18   43.27    7.05
  -3  -1  18   50.37    8.83
  -3  -1  19  148.61   14.58
  -3   1 -19  144.34   12.17
  -3   1 -19  127.24   11.58
   3  -1 -19  131.80   11.31
  -3  -1  19  114.24   10.66
  -3  -1  19  140.57   15.67
  -3   1 -19  134.81   11.76
  -3  -1  19  149.09   13.34
  -3   1 -20  285.13   17.96
   3  -1 -20  278.01   16.93
  -3  -1  20  272.24   21.63
  -3   1 -20  277.49   17.49
  -3  -1  20  288.59   18.86
  -3   1 -21  176.46   13.79
   3  -1 -21  183.17   13.37
  -3  -1  21  213.92   18.86
  -3  -1  21  188.85   15.17
  -3   1 -21  167.76   13.55
  -3   1 -22   35.48    7.90
   3  -1 -22   30.30    6.86
  -3  -1  22   49.98   10.40
  -3  -1  22   48.34    8.86
  -3   1 -22   46.91    8.22
  -3   1 -23   53.96    8.62
   3  -1 -23   47.78    7.82
  -3  -1  23   47.37    9.96
  -3  -1  23   53.94    8.95
  -3   1 -23   45.72    7.65
  -3   1 -24   99.92    9.92
   3  -1 -24   81.43    8.91
  -3  -1  24   98.84   11.98
  -3  -1  24   82.25    9.95
  -3  -2 -24    7.36    5.86
  -3  -2 -24   -2.99    4.69
   3   2 -24    3.32    4.41
  -3  -2 -24    0.59    5.19
  -3   2  24   -2.94    6.37
  -3   2  24    6.52    5.67
  -3  -2 -23  107.50   10.86
  -3  -2 -23   95.91    9.57
   3   2 -23   91.34    9.10
  -3  -2 -23  110.66   10.56
  -3   2  23  111.22   11.39
  -3  -2 -22   18.97    7.02
  -3  -2 -22   16.36    5.80
   3   2 -22   14.57    5.40
  -3  -2 -22   12.85    6.27
  -3   2  22   20.50    7.22
  -3  -2 -21   17.24    7.86
  -3  -2 -21   21.33    6.31
  -3  -2 -21   16.45    6.54
  -3   2  21   23.88    7.95
  -3  -2 -20    2.47    7.12
  -3  -2 -20   -0.57    5.02
  -3  -2 -20    7.47    6.16
  -3  -2 -19  144.09   13.98
  -3  -2 -19  132.28   10.92
  -3  -2 -19  132.23   11.45
  -3  -2 -19  104.00   10.14
  -3  -2 -18   81.93   11.24
  -3  -2 -18   85.47    8.73
   3  -2  18   85.42   11.58
  -3  -2 -18   67.37    8.16
   3  -2  17  333.62   21.77
  -3  -2 -17  339.03   21.13
  -3   2  17  317.72   16.95
  -3  -2 -17  350.43   18.18
   3  -2  16  317.45   20.67
  -3  -2 -16  332.99   20.45
  -3   2  16  305.63   16.03
  -3  -2 -16  297.90   16.72
   3  -2  15  108.10   11.30
  -3  -2 -15   88.61   10.76
  -3   2  15  103.39    8.56
  -3  -2 -15   94.34    8.66
   3  -2  14  295.85   18.63
  -3  -2 -14  317.66   19.08
  -3   2  14  297.28   15.14
  -3  -2 -14  302.89   15.91
  -3  -2 -13  172.75   11.28
  -3  -2 -13  191.96   13.62
   3  -2  13  176.58   13.52
  -3   2  13  196.11   11.26
  -3  -2 -13  185.61   11.37
  -3  -2 -12   32.22    5.01
   3  -2  12   34.53    6.27
  -3  -2 -12   34.84    6.32
  -3   2  12   28.68    4.47
  -3  -2 -12   30.23    5.01
  -3  -2 -11  465.56   20.43
   3  -2  11  470.55   23.02
  -3  -2 -11  482.65   22.48
   3   2 -11  474.05   20.38
  -3  -2 -11  487.12   20.75
  -3  -2 -10   35.18    3.97
  -3  -2 -10   30.78    4.35
   3  -2  10   29.69    5.27
  -3  -2 -10   41.06    6.09
   3   2 -10   34.97    4.60
  -3  -2 -10   36.87    4.83
  -3  -2  -9  178.74    9.93
   3  -2   9  198.52    8.81
  -3  -2  -9  186.87    9.62
  -3  -2  -9  213.60   11.77
  -3   2   9  219.73   16.67
  -3  -2  -9  172.27    9.77
   3   2  -9  162.97   10.79
  -3  -2  -9  188.94   10.23
  -3  -2  -8 1083.57   38.93
   3  -2   8 1076.03   37.42
  -3  -2  -8 1141.10   39.22
  -3  -2  -8 1070.13   40.33
  -3  -2  -8 1108.38   38.98
   3   2  -8  993.68   41.58
  -3  -2  -8 1098.28   39.51
  -3  -2  -7 1020.30   36.72
  -3  -2  -7 1030.82   37.07
  -3  -2  -7 1044.61   37.48
  -3  -2  -7 1043.99   36.47
   3   2  -7  919.25   40.33
  -3   2   7 1093.23   35.97
  -3  -2  -7 1029.90   37.36
  -3  -2  -6 1146.84   40.64
  -3  -2  -6 1172.99   40.20
   3  -2   6 1046.95   40.69
  -3  -2  -6 1171.97   39.71
  -3  -2  -6 1160.32   40.95
   3   2  -6 1126.94   38.78
  -3  -2  -6 1135.50   40.72
  -3   2   6 1254.37   39.85
  -3  -2  -5  934.52   33.76
  -3  -2  -5  992.86   33.11
   3  -2   5  873.46   33.60
  -3  -2  -5  973.82   34.04
  -3  -2  -5  889.55   32.37
   3   2  -5  959.33   32.42
  -3   2   5  958.49   32.98
  -3  -2  -5  964.46   33.78
  -3  -2  -4  621.51   23.20
   3  -2   4  586.13   22.80
   3  -2   4  619.00   22.08
  -3  -2  -4  593.89   21.59
   3   2  -4  578.89   23.58
  -3  -2  -4  630.73   23.33
  -3   2   4  666.80   22.66
  -3  -2  -4  591.64   22.85
   3   2  -4  633.83   22.24
  -3  -2  -3  720.41   25.68
  -3  -2  -3  672.10   23.90
   3  -2   3  680.55   24.58
   3   2  -3  668.73   25.85
  -3  -2  -3  716.51   25.73
  -3   2   3  724.70   25.06
  -3  -2  -3  708.29   25.37
   3   2  -3  675.41   24.86
  -3  -2  -2 1144.04   40.48
  -3  -2  -2 1102.55   39.75
   3   2  -2 1109.50   40.07
  -3  -2  -2 1186.63   38.74
   3   2  -2 1189.53   38.36
  -3  -2  -2 1182.59   40.61
  -3   2   2 1180.77   39.99
   3   2  -2 1169.95   40.17
  -3  -2  -1 2006.81   63.38
   3   2  -1 1861.98   60.91
   3   2  -1 1800.46   62.44
   3   2  -1 1912.45   63.18
  -3   2   1 1857.35   62.59
  -3  -2   0   22.86    3.04
   3  -2   0   22.60    5.06
   3   2   0   20.70    1.73
   3   2   0   24.18    2.52
  -3  -2   0   22.50    2.81
  -3   2   0   22.22    2.73
   3   2   0   23.88    3.06
  -3  -2   1 1615.62   55.70
   3  -2  -1 1567.48   60.01
   3   2   1 1581.65   55.17
  -3  -2   1 1658.10   55.18
   3   2   1 1686.84   56.39
  -3   2  -1 1748.46   56.60
  -3  -2   2 1254.40   43.78
   3  -2  -2 1234.86   46.52
  -3  -2   2 1253.62   43.51
   3   2   2 1251.94   43.51
  -3  -2   2 1224.90   43.04
   3   2   2 1321.17   44.68
  -3   2  -2 1350.14   44.44
  -3  -2   3  718.20   26.13
  -3  -2   3  697.75   25.72
   3   2   3  692.49   25.90
  -3  -2   3  689.38   24.09
  -3  -2   3  719.33   27.57
   3  -2  -3  679.74   26.86
  -3  -2   3  759.14   25.68
  -3  -2   3  736.62   25.55
  -3   2  -3  729.82   26.50
  -3   2  -3  697.37   25.56
   3   2   3  705.48   26.94
  -3  -2   4  521.53   21.13
  -3  -2   4  559.24   21.82
   3  -2  -4  534.65   20.74
   3   2   4  566.81   21.87
  -3  -2   4  575.01   21.44
  -3  -2   4  557.71   21.37
  -3   2  -4  574.99   21.12
   3   2   4  598.50   20.90
  -3  -2   4  590.89   23.75
  -3  -2   4  581.02   19.50
   3  -2  -4  544.07   21.27
  -3   2  -4  578.18   21.34
  -3  -2   4  662.88   21.90
  -3  -2   4  564.68   21.77
  -3   2  -4  610.89   22.33
  -3  -2   5  648.37   24.89
  -3  -2   5  684.47   25.14
   3  -2  -5  633.19   24.17
  -3  -2   5  652.88   24.71
   3   2   5  723.06   25.66
  -3  -2   5  697.71   25.10
  -3  -2   5  663.41   22.34
  -3   2  -5  666.68   24.47
   3   2   5  676.72   24.70
  -3  -2   5  643.15   27.24
   3  -2  -5  672.00   23.82
  -3  -2   5  681.20   25.37
  -3   2  -5  659.45   24.54
   3   2   5  690.47   26.31
  -3   2  -5  693.32   25.60
  -3  -2   5  716.82   24.67
  -3  -2   6 1169.03   42.08
  -3  -2   6 1215.80   41.86
   3  -2  -6 1176.34   41.13
  -3  -2   6 1202.95   42.02
  -3  -2   6 1125.73   44.48
  -3  -2   6 1157.57   41.55
  -3   2  -6 1116.44   41.09
   3   2   6 1247.46   42.50
   3  -2  -6 1163.92   39.93
   3   2   6 1252.65   42.72
  -3  -2   6 1240.71   41.38
   3   2   6 1204.45   42.98
  -3   2  -6 1249.64   42.45
  -3  -2   6 1197.47   42.24
  -3   2  -6 1201.87   41.31
  -3  -2   7 1109.53   40.76
  -3  -2   7 1140.99   39.93
  -3  -2   7 1131.55   41.00
   3  -2  -7 1071.50   39.51
   3  -2  -7 1113.76   37.93
  -3   2  -7 1115.75   39.66
   3   2   7 1138.61   42.17
   3   2   7 1161.06   41.01
  -3   2  -7 1129.48   39.47
  -3   2  -7 1203.23   40.69
   3   2   7 1178.42   41.35
  -3  -2   7 1180.18   41.02
  -3  -2   8 1008.73   38.29
  -3  -2   8 1022.93   38.67
   3  -2  -8 1022.35   37.08
  -3  -2   8 1032.42   37.89
   3   2   8  976.73   40.56
  -3   2  -8 1002.02   36.96
   3   2   8 1133.44   38.79
  -3   2  -8 1054.78   36.55
  -3   2  -8 1089.12   37.82
   3   2   8 1025.06   38.30
  -3  -2   8 1074.62   38.58
  -3  -2   9  193.46   11.18
   3  -2  -9  200.02    9.47
   3  -2  -9  182.46    9.86
   3   2   9  173.91   13.58
  -3  -2   9  193.38   10.59
  -3   2  -9  201.22   10.31
  -3   2  -9  196.41    9.33
   3   2   9  188.07   10.58
  -3  -2   9  197.52   11.30
   3  -2 -10   41.31    4.11
  -3   2 -10   33.20    3.95
   3  -2 -10   33.63    4.40
  -3  -2  10   39.41    4.91
  -3  -2  10   33.44    5.19
  -3   2 -10   37.73    3.82
   3   2  10   35.14    4.65
   3  -2 -11  405.90   18.16
  -3   2 -11  412.72   17.46
  -3  -2  11  399.21   18.61
  -3  -2  11  423.04   20.00
   3  -2 -12   57.58    6.28
  -3   2 -12   54.42    5.66
  -3  -2  12   45.22    7.90
  -3  -2  12   50.91    6.12
  -3  -2  12   60.48    7.04
  -3   2 -12   70.26    6.83
  -3  -2  13  112.01   10.26
   3  -2 -13  114.51    8.66
  -3  -2  13  103.98   11.37
  -3  -2  13  112.28    8.91
  -3   2 -13  104.80    8.86
  -3  -2  13  101.08    9.59
  -3  -2  14  358.19   19.45
   3  -2 -14  303.70   16.60
  -3  -2  14  319.35   17.17
  -3  -2  14  323.83   21.40
  -3  -2  14  346.73   18.77
  -3   2 -14  358.55   17.98
  -3  -2  15   93.81   10.42
   3  -2 -15   91.68    8.49
  -3  -2  15   91.72    8.73
  -3  -2  15   78.08   11.05
  -3  -2  15   81.79    9.33
  -3   2 -15   94.31    9.13
  -3  -2  16  280.09   18.63
   3  -2 -16  274.34   15.90
  -3  -2  16  281.50   16.24
  -3  -2  16  277.20   20.29
  -3  -2  16  289.89   17.63
  -3   2 -16  281.18   16.77
  -3  -2  17  448.75   25.26
   3  -2 -17  407.01   21.31
  -3  -2  17  470.89   27.55
  -3  -2  17  409.27   21.46
  -3  -2  17  459.40   23.56
  -3   2 -17  412.27   22.04
  -3  -2  18  136.82   13.88
   3  -2 -18   99.42   10.05
  -3  -2  18   92.14    9.66
  -3  -2  18   98.42   13.26
  -3   2 -18   88.59   10.19
  -3  -2  18  105.17   11.19
  -3  -2  19  136.94   13.91
   3  -2 -19  105.50   10.57
  -3  -2  19  115.07   14.30
  -3  -2  19  122.97   12.22
  -3   2 -19  135.52   11.93
  -3   2 -20    6.96    6.01
  -3  -2  20    0.99    7.13
  -3   2 -20    4.16    5.83
   3  -2 -20    5.06    5.32
  -3  -2  20   -1.15    7.29
  -3  -2  20    9.45    6.29
  -3   2 -21    8.36    6.18
  -3  -2  21    7.83    7.32
  -3   2 -21   10.32    5.91
   3  -2 -21    8.23    5.82
  -3  -2  21   10.04    7.34
  -3  -2  21   18.77    7.35
  -3   2 -22   19.81    6.95
  -3   2 -22   19.94    6.77
   3  -2 -22   21.00    6.41
  -3  -2  22    5.31    7.23
  -3  -2  22   22.03    7.20
  -3   2 -23   98.03   10.66
   3  -2 -23  104.62   10.06
  -3  -2  23   73.18   11.13
  -3  -2  23   75.44    9.78
  -3   2 -23   92.89   10.01
  -3   2 -24   -0.61    5.21
   3  -2 -24    2.17    5.05
   3  -2 -24    3.21    5.82
  -3  -2  24    3.46    5.94
  -3   2 -24    0.56    4.81
  -3  -2  24    2.67    5.75
  -3  -3 -24    6.58    5.33
  -3  -3 -23   35.96    6.37
   3   3 -23   35.53    6.06
  -3  -3 -23   19.82    7.26
  -3  -3 -23   30.39    7.22
  -3   3  23   22.20    6.69
  -3  -3 -22   61.22    7.91
  -3  -3 -22   50.60    9.28
  -3  -3 -22   70.37    9.08
  -3   3  22   68.92    9.96
  -3  -3 -21   68.45   10.37
  -3  -3 -21   68.12    8.53
  -3  -3 -21   63.81    9.03
  -3   3  21   74.00   10.19
  -3  -3 -20  282.66   19.71
  -3  -3 -20  265.00   16.15
  -3  -3 -20  312.79   18.33
  -3  -3 -19  199.18   16.89
   3  -3  19  208.49   18.20
  -3  -3 -19  198.01   13.52
  -3  -3 -19  202.12   14.64
   3  -3  18   27.08    8.18
  -3  -3 -18   32.11    8.80
  -3  -3 -18   28.59    6.15
  -3  -3 -18   35.70    6.48
   3  -3  17   54.04    9.85
  -3  -3 -17   50.07    9.63
  -3  -3 -17   51.03    7.00
  -3  -3 -17   50.17    7.08
   3  -3  16  259.08   19.43
  -3  -3 -16  288.10   15.87
  -3   3  16  303.84   15.75
  -3  -3 -16  303.72   16.50
   3  -3  15   47.23    8.42
  -3  -3 -15   37.59    5.83
  -3  -3 -15   41.70    8.50
  -3   3  15   35.58    5.62
  -3  -3 -15   38.48    6.17
   3  -3  14  376.60   21.82
  -3  -3 -14  341.66   17.09
  -3  -3 -14  384.91   21.59
  -3   3  14  390.74   17.77
  -3  -3 -14  354.96   18.05
  -3  -3 -13   26.06    5.40
   3  -3  13   31.57    7.21
  -3  -3 -13   27.58    4.62
  -3  -3 -13   33.52    7.03
  -3   3  13   28.04    4.71
  -3  -3 -13   25.29    5.02
   3  -3  12   41.29    6.85
  -3  -3 -12   39.84    4.94
  -3  -3 -12   41.80    4.92
   3  -3  12   39.97    4.72
  -3  -3 -12   40.09    5.66
  -3  -3 -12   42.19    5.73
  -3  -3 -11  360.07   16.53
  -3  -3 -11  371.16   17.34
   3  -3  11  368.25   15.82
  -3  -3 -11  371.92   16.08
  -3  -3 -11  357.60   16.31
  -3  -3 -11  362.91   17.06
  -3  -3 -10  289.06   14.12
   3  -3  10  280.68   12.85
  -3  -3 -10  306.37   14.58
  -3  -3 -10  294.96   13.21
  -3  -3 -10  288.59   13.79
  -3  -3 -10  300.22   14.42
  -3  -3  -9  852.94   31.52
   3  -3   9  793.24   29.48
  -3  -3  -9  833.02   31.28
  -3  -3  -9  809.85   29.68
  -3  -3  -9  795.13   30.64
  -3  -3  -9  794.56   31.11
  -3  -3  -8  285.40   13.31
  -3  -3  -8  289.09   13.94
   3  -3   8  284.39   12.06
  -3  -3  -8  288.97   12.16
  -3  -3  -8  280.68   14.49
  -3  -3  -8  283.32   13.15
  -3  -3  -8  269.28   12.67
  -3  -3  -8  267.40   13.36
   3  -3   7  738.34   26.00
  -3  -3  -7  696.98   27.15
  -3  -3  -7  764.15   28.53
  -3  -3  -7  730.75   25.77
   3  -3   7  660.60   27.96
  -3  -3  -7  723.64   28.48
  -3  -3  -7  741.82   26.51
  -3  -3  -7  723.32   27.20
   3   3  -7  730.72   25.64
  -3   3   7  746.61   26.40
  -3  -3  -7  746.09   27.67
   3   3  -7  656.06   25.03
   3  -3   6  367.30   14.91
  -3  -3  -6  323.66   13.60
  -3  -3  -6  289.53   14.31
   3  -3   6  295.71   14.19
  -3  -3  -6  298.96   14.38
  -3  -3  -6  322.80   13.79
  -3  -3  -6  299.37   12.52
   3   3  -6  284.97   12.08
   3   3  -6  282.44   12.13
  -3  -3  -6  318.96   13.98
  -3   3   6  326.51   13.09
  -3  -3  -5  846.16   30.19
  -3  -3  -5  797.06   28.47
  -3  -3  -5  769.46   28.49
   3  -3   5  749.52   29.31
  -3  -3  -5  788.31   29.69
  -3  -3  -5  848.28   29.18
  -3  -3  -5  772.59   27.32
   3   3  -5  749.61   27.45
  -3   3   5  801.02   28.30
  -3  -3  -5  803.21   29.12
   3   3  -5  737.02   27.70
  -3  -3  -4 2119.82   69.29
  -3  -3  -4 2185.08   70.88
  -3  -3  -4 2071.98   69.16
   3  -3   4 2024.86   69.99
  -3  -3  -4 2107.82   68.60
  -3  -3  -4 2070.24   70.37
  -3  -3  -4 2112.48   70.31
   3   3  -4 1837.17   73.06
  -3  -3  -4 2192.78   69.89
   3  -3   4 2146.47   68.71
  -3  -3  -4 2042.45   67.81
   3   3  -4 2071.39   66.71
   3   3  -4 1832.65   68.54
  -3  -3  -4 2216.35   70.15
  -3   3   4 2051.39   69.06
   3   3  -4 1987.04   68.96
  -3  -3  -3  195.68   10.07
  -3  -3  -3  206.11    9.03
  -3  -3  -3  194.07    9.02
   3  -3   3  181.63    9.32
  -3  -3  -3  183.53    9.61
   3  -3   3  186.77    8.58
  -3  -3  -3  209.56    9.67
   3   3  -3  188.73    6.76
  -3  -3  -3  187.96    7.73
   3  -3   3  155.71   13.84
   3   3  -3  159.54   11.33
  -3  -3  -3  196.55    9.52
  -3  -3  -2 1168.10   40.02
   3  -3   2 1152.41   40.49
   3  -3   2 1163.49   39.64
  -3  -3  -2 1138.79   38.28
  -3  -3  -2 1175.76   40.57
   3  -3   2 1053.01   47.65
   3   3  -2 1078.11   42.54
  -3  -3  -2 1215.26   41.24
  -3  -3  -2 1202.77   40.71
  -3  -3  -1    5.63    2.75
   3  -3   1    2.03    2.05
   3  -3   1    1.59    4.65
   3  -3   1    1.10    1.61
  -3  -3  -1    2.28    2.14
   3   3  -1    3.16    2.62
  -3  -3  -1    0.44    1.52
  -3  -3  -1    0.47    1.91
  -3  -3  -1    2.58    1.98
  -3  -3   0  908.76   32.51
   3  -3   0  855.06   31.67
  -3  -3   0  911.59   33.08
   3  -3   0  839.42   31.13
   3   3   0  912.22   29.55
  -3  -3   0  933.37   32.03
   3  -3   0  853.00   37.73
  -3  -3   0  910.61   31.66
   3   3   0  865.96   33.11
  -3  -3   1    3.62    2.16
   3  -3  -1    2.78    1.81
  -3  -3   1    5.83    2.57
   3   3   1    4.83    1.19
  -3  -3   1    6.13    1.69
   3  -3  -1    5.42    3.68
   3   3   1    3.97    2.21
  -3  -3   1    3.86    2.31
  -3  -3   2  933.67   34.04
   3  -3  -2  918.51   33.38
  -3  -3   2  931.35   33.18
  -3  -3   2  952.71   33.22
  -3  -3   2  989.07   35.69
   3   3   2  977.35   32.54
   3   3   2  898.62   34.50
   3  -3  -2  961.31   37.23
  -3  -3   2  945.35   33.68
  -3  -3   2  984.57   33.15
  -3  -3   2  920.24   33.55
  -3  -3   3  297.19   12.37
  -3  -3   3  286.38   13.18
   3  -3  -3  290.78   12.63
  -3  -3   3  305.90   12.89
  -3  -3   3  292.70   12.72
   3   3   3  286.42   12.54
  -3  -3   3  343.43   15.37
   3  -3  -3  285.14   14.51
   3   3   3  289.76   13.71
  -3  -3   3  309.81   12.25
  -3  -3   3  331.33   13.30
  -3  -3   4 1964.25   65.94
  -3  -3   4 1944.12   65.71
  -3  -3   4 1892.31   65.10
   3  -3  -4 1893.36   65.14
  -3  -3   4 1951.09   65.55
   3  -3  -4 1915.38   66.39
   3   3   4 1943.64   66.55
  -3  -3   4 2004.65   68.35
   3   3   4 1919.91   66.79
  -3  -3   4 1976.08   64.51
  -3  -3   4 1743.49   65.13
  -3   3  -4 2070.94   66.73
  -3  -3   4 2077.23   65.98
  -3  -3   5  883.07   31.40
  -3  -3   5  829.88   31.39
  -3  -3   5  824.61   30.72
   3  -3  -5  812.74   30.49
  -3  -3   5  875.66   31.24
   3  -3  -5  879.85   31.03
  -3  -3   5  848.41   31.07
   3   3   5  746.49   32.52
  -3  -3   5  839.18   29.65
  -3  -3   5  868.85   33.87
   3   3   5  865.92   32.42
  -3  -3   5  868.90   30.95
  -3   3  -5  911.40   31.87
   3  -3  -6  333.36   13.07
  -3  -3   6  305.03   13.21
  -3  -3   6  270.47   13.44
  -3  -3   6  267.28   12.85
   3  -3  -6  269.09   12.45
  -3  -3   6  284.99   13.28
  -3  -3   6  272.58   11.45
  -3   3  -6  294.97   12.68
   3   3   6  276.17   15.77
   3  -3  -6  280.71   12.19
   3   3   6  288.88   14.20
  -3  -3   6  271.39   13.20
  -3  -3   6  304.38   12.99
  -3   3  -6  297.25   13.52
   3  -3  -7  731.43   25.76
  -3  -3   7  709.35   26.66
  -3  -3   7  704.92   26.07
  -3  -3   7  681.74   26.76
   3  -3  -7  645.94   25.74
  -3  -3   7  675.75   26.56
  -3   3  -7  646.73   25.51
   3   3   7  613.26   30.70
   3   3   7  707.38   27.80
  -3  -3   7  660.26   24.11
   3  -3  -7  680.88   24.82
  -3   3  -7  741.53   26.90
  -3  -3   7  699.04   26.91
   3  -3  -8  347.43   14.28
  -3  -3   8  328.58   15.18
  -3  -3   8  319.55   14.25
  -3  -3   8  314.00   15.44
   3  -3  -8  334.09   14.67
   3   3   8  287.29   19.94
  -3  -3   8  291.11   17.29
  -3  -3   8  319.40   12.42
   3  -3  -8  329.27   13.13
  -3   3  -8  329.42   14.98
  -3   3  -8  306.71   13.88
  -3  -3   8  330.39   15.42
   3  -3  -9  842.65   30.46
  -3  -3   9  776.24   31.69
   3  -3  -9  759.74   30.82
  -3  -3   9  824.67   32.50
  -3  -3   9  895.17   35.99
  -3   3  -9  882.02   31.45
  -3   3  -9  815.39   30.05
  -3  -3   9  795.01   31.86
  -3  -3  10  187.69   11.67
   3  -3 -10  195.05   10.31
  -3  -3  10  202.57   12.22
   3  -3 -10  190.24   10.90
  -3  -3  10  181.81   11.26
  -3  -3  10  203.40   14.29
  -3   3 -10  214.40   10.25
  -3  -3  10  200.64   11.86
   3  -3 -11  406.82   17.26
   3  -3 -11  393.08   17.93
  -3  -3  11  372.71   19.30
  -3  -3  11  366.44   21.40
  -3  -3  11  373.30   18.38
  -3   3 -11  408.69   16.42
  -3  -3  11  364.40   18.65
   3  -3 -12   47.16    5.21
   3  -3 -12   34.96    5.34
  -3  -3  12   37.31    6.18
  -3  -3  12   36.98    7.44
  -3  -3  12   46.04    6.16
  -3  -3  12   38.26    5.87
   3  -3 -13   15.69    4.18
   3  -3 -13    7.87    4.15
  -3  -3  13   22.61    5.43
  -3  -3  13   22.12    6.80
  -3  -3  13   11.78    4.90
  -3  -3  14  289.62   17.87
   3  -3 -14  315.36   16.52
  -3  -3  14  271.04   16.29
  -3  -3  14  312.66   20.75
  -3  -3  14  317.49   17.45
  -3  -3  15   14.97    6.22
  -3   3 -15   18.94    5.23
   3  -3 -15   12.33    5.33
  -3  -3  15   21.64    6.15
  -3  -3  15    4.01    6.21
  -3  -3  15   16.02    5.70
  -3  -3  16  357.07   21.25
   3  -3 -16  373.66   19.29
  -3  -3  16  316.19   18.70
  -3  -3  16  393.48   24.49
  -3  -3  16  349.63   19.84
  -3   3 -16  358.77   19.63
  -3   3 -17   40.02    7.36
  -3  -3  17   51.06    9.27
   3  -3 -17   52.36    7.89
  -3  -3  17   42.45    9.70
  -3  -3  17   51.32    8.31
  -3   3 -18   26.29    7.17
  -3  -3  18   28.92    7.93
   3  -3 -18   22.55    6.28
  -3  -3  18   21.16    8.22
  -3  -3  18   26.39    7.19
  -3  -3  19  248.35   18.99
   3  -3 -19  233.36   15.39
  -3  -3  19  263.66   20.27
  -3   3 -19  229.46   16.16
  -3  -3  19  245.56   16.81
  -3  -3  20  188.35   16.61
   3  -3 -20  182.02   13.70
  -3  -3  20  181.61   17.30
  -3   3 -20  202.66   14.54
  -3  -3  20  170.90   14.37
  -3   3 -21  112.30   11.30
  -3  -3  21   75.86   11.60
   3  -3 -21   83.15    9.91
  -3  -3  21   89.70   12.35
  -3  -3  21   90.57   10.92
  -3   3 -21   94.02   10.38
  -3  -3  22   53.92    9.73
  -3   3 -22   70.52    9.49
  -3   3 -22   60.69    9.06
   3  -3 -22   69.71    8.63
  -3  -3  22   68.85   11.14
  -3  -3  22   54.71    9.01
  -3   3 -23   40.86    7.76
  -3   3 -23   41.35    7.62
   3  -3 -23   42.93    8.01
   3  -3 -23   35.35    7.16
  -3  -3  23   37.94    8.10
  -3  -3  23   34.99    7.34
   3  -3 -24    1.06    4.37
   3  -3 -24    6.36    5.87
  -3   3 -24    5.27    5.59
  -3  -4 -23   88.86    9.99
  -3  -4 -23   72.59    8.65
  -3  -4 -22   19.89    5.38
  -3  -4 -22   10.58    6.84
  -3  -4 -22   20.05    6.64
  -3   4  22   13.85    6.08
  -3  -4 -21   -3.09    4.84
  -3  -4 -21    1.64    6.94
  -3  -4 -21    2.08    5.41
  -3   4  21   -1.46    6.05
   3  -4  20  156.30   15.39
  -3  -4 -20  135.56   13.86
  -3  -4 -20  111.46   10.12
  -3  -4 -20  143.60   12.40
   3  -4  19   74.25   11.86
  -3  -4 -19   94.40   12.01
  -3  -4 -19   94.02    9.25
  -3  -4 -19  102.48   10.86
  -3  -4 -18  255.37   18.72
   3  -4  18  228.73   19.08
  -3  -4 -18  223.07   14.12
   3  -4  17  243.54   19.06
  -3  -4 -17  229.44   14.12
   3  -4  16   12.09    6.78
  -3  -4 -16   13.59    4.94
  -3  -4 -16   12.79    5.21
   3  -4  15   41.18    8.67
  -3  -4 -15   33.27    5.79
  -3  -4 -15   37.73    6.15
   3  -4  14   27.23    5.01
  -3  -4 -14   29.99    6.59
   3  -4  14   18.04    6.55
  -3  -4 -14   21.65    4.82
  -3   4  14   20.18    4.80
  -3  -4 -14   33.64    5.62
  -3  -4 -13  157.08   10.02
   3  -4  13  137.99   12.93
  -3  -4 -13  156.39   13.03
  -3  -4 -13  142.25    9.88
   3  -4  13  145.25    9.75
  -3  -4 -13  167.55   11.55
  -3  -4 -13  168.36   10.92
  -3  -4 -12   43.86    7.45
  -3  -4 -12   39.05    5.26
  -3  -4 -12   53.42    6.68
  -3  -4 -12   43.90    5.86
   3  -4  12   51.24    5.42
  -3  -4 -12   42.19    6.10
  -3  -4 -11  329.56   15.21
  -3  -4 -11  332.01   18.28
  -3  -4 -11  357.09   17.04
   3  -4  11  314.67   15.04
  -3  -4 -11  342.60   17.02
  -3  -4 -11  318.05   16.09
  -3  -4 -10  199.74   12.92
  -3  -4 -10  167.44    9.62
  -3  -4 -10  175.52   11.44
  -3  -4 -10  183.65   11.31
   3  -4  10  187.04   10.00
  -3  -4 -10  204.58   11.43
  -3  -4  -9  484.11   21.89
  -3  -4  -9  456.93   18.67
   3  -4   9  470.28   19.08
  -3  -4  -9  477.42   20.72
  -3  -4  -9  466.38   21.51
  -3  -4  -9  457.59   20.32
  -3  -4  -8  312.71   16.43
  -3  -4  -8  339.73   15.56
   3  -4   8  314.97   13.87
   3  -4   8  313.72   16.40
  -3  -4  -8  329.72   16.45
  -3  -4  -8  316.23   13.57
  -3  -4  -8  310.75   13.99
  -3  -4  -8  312.38   14.09
  -3   4   8  322.79   13.95
  -3  -4  -8  325.31   15.34
  -3  -4  -7  478.33   19.42
   3  -4   7  512.74   20.78
   3  -4   7  411.64   19.83
  -3  -4  -7  433.83   19.98
  -3  -4  -7  437.49   17.20
  -3  -4  -7  430.78   17.45
  -3  -4  -7  424.15   17.99
  -3   4   7  561.01   33.66
  -3   4   7  438.18   17.91
  -3  -4  -7  465.53   19.30
  -3  -4  -6 1221.45   43.00
   3  -4   6 1182.75   44.11
  -3  -4  -6 1192.05   44.00
  -3  -4  -6 1188.74   40.83
  -3  -4  -6 1234.44   42.31
  -3  -4  -6 1183.92   40.94
  -3  -4  -6 1198.16   42.14
  -3   4   6 1180.93   41.93
   3   4  -6 1072.27   41.17
  -3  -4  -6 1228.84   43.24
  -3  -4  -5 1075.89   37.90
   3  -4   5 1020.08   38.57
  -3  -4  -5 1039.86   38.72
  -3  -4  -5 1031.23   37.01
  -3  -4  -5  991.96   35.46
  -3  -4  -5 1013.04   37.01
  -3  -4  -5 1038.20   37.95
  -3  -4  -4  229.97   12.57
  -3  -4  -4  223.82   10.87
  -3  -4  -4  238.93   10.61
   3  -4   4  216.17   11.47
  -3  -4  -4  225.14   10.49
   3  -4   4  234.47   10.92
  -3  -4  -4  214.69    8.87
   3  -4   4  211.62   17.83
   3  -4   4  220.48    9.96
  -3  -4  -4  219.31   10.59
  -3  -4  -4  220.51   12.00
   3   4  -4  186.17   14.82
  -3  -4  -4  214.85   11.06
  -3  -4  -3   39.76    4.08
  -3  -4  -3   35.42    3.69
   3  -4   3   38.31    4.35
   3  -4   3   35.40    3.79
  -3  -4  -3   39.85    3.90
   3  -4   3   36.96    3.59
  -3  -4  -3   37.79    2.58
  -3  -4  -3   43.03    4.13
  -3  -4  -3   36.42    4.66
  -3  -4  -3   47.70    4.46
   3   4  -3   39.45    7.23
   3  -4   3   24.98    7.25
  -3  -4  -3   42.23    4.36
  -3  -4  -2  211.87    9.68
  -3  -4  -2  206.39    9.93
   3  -4   2  201.13   10.45
   3  -4   2  210.04    9.58
  -3  -4  -2  204.48    9.58
   3  -4   2  201.68    9.36
  -3  -4  -2  200.37   11.16
  -3  -4  -2  197.09    9.76
   3  -4   2  170.58   14.98
   3   4  -2  194.20   13.81
  -3  -4  -2  177.30    9.79
  -3  -4  -2  211.72   10.34
  -3  -4  -1 1470.03   49.02
  -3  -4  -1 1334.05   46.91
  -3  -4  -1 1350.06   47.24
   3  -4   1 1416.42   46.77
   3  -4   1 1329.76   47.77
  -3  -4  -1 1331.65   46.91
   3   4  -1 1324.42   52.18
   3  -4   1 1319.23   46.66
  -3  -4  -1 1341.98   47.70
   3  -4   1 1297.55   54.88
  -3  -4  -1 1501.01   49.78
  -3  -4  -1 1372.62   47.42
  -3  -4  -1 1410.21   47.93
  -3  -4   0  331.92   14.98
  -3  -4   0  323.40   12.90
   3  -4   0  305.75   14.12
  -3  -4   0  323.82   13.67
   3  -4   0  327.45   13.26
   3  -4   0  313.00   13.40
   3   4   0  303.36   16.87
  -3  -4   0  332.90   14.19
   3  -4   0  324.38   19.17
  -3  -4   0  315.24   13.92
  -3  -4   0  347.99   15.95
  -3  -4   0  348.98   14.48
  -3  -4   1 1222.49   42.42
  -3  -4   1 1141.73   40.41
   3  -4  -1 1182.58   41.73
  -3  -4   1 1202.06   41.31
   3  -4  -1 1170.98   40.54
  -3  -4   1 1166.73   41.39
   3  -4  -1 1127.18   40.74
  -3  -4   1 1277.87   44.08
   3  -4  -1 1142.04   46.35
   3   4   1 1162.26   44.92
  -3  -4   1 1137.57   41.52
  -3  -4   1 1267.30   42.05
  -3  -4   2  155.54    7.69
  -3  -4   2  144.34    8.55
  -3  -4   2  149.42    8.35
  -3  -4   2  156.99    9.86
   3   4   2  122.37    9.54
   3  -4  -2  140.71   10.46
  -3  -4   2  140.49    8.03
   3  -4  -2  144.73    8.16
  -3  -4   2  146.29    8.10
   3  -4  -2  164.33    7.71
  -3  -4   3   46.50    4.77
  -3  -4   3   45.59    3.98
  -3  -4   3   45.74    4.68
  -3  -4   3   35.72    3.97
  -3  -4   3   40.89    5.34
  -3  -4   3   40.39    4.03
   3  -4  -3   35.01    5.16
   3   4   3   34.57    5.01
  -3  -4   3   36.66    4.05
   3  -4  -3   37.45    4.25
   3  -4  -3   38.52    3.72
  -3  -4   4  161.27    9.32
  -3  -4   4  161.75    8.67
   3  -4  -4  172.23    9.18
  -3  -4   4  162.53    9.27
  -3  -4   4  170.89    9.30
  -3  -4   4  168.44    8.97
  -3  -4   4  187.98    9.72
  -3  -4   4  183.44   11.31
   3  -4  -4  171.76   10.34
   3   4   4  168.66   11.02
  -3  -4   5 1018.63   36.78
  -3  -4   5 1024.65   37.22
  -3  -4   5 1013.65   36.27
   3  -4  -5  971.92   36.30
  -3  -4   5  951.51   36.71
  -3  -4   5 1026.11   39.73
   3  -4  -5 1050.01   37.40
  -3  -4   5  923.73   35.99
  -3  -4   5 1051.44   36.79
  -3   4  -5 1072.20   37.73
   3  -4  -6 1133.62   37.69
  -3  -4   6 1009.11   36.98
  -3  -4   6  993.23   37.87
  -3  -4   6 1016.32   37.10
  -3  -4   6 1028.45   37.34
   3  -4  -6  990.99   36.84
  -3  -4   6  969.61   37.43
  -3  -4   6  918.41   36.27
   3  -4  -6 1061.85   37.23
  -3  -4   6 1004.10   37.12
  -3   4  -6 1083.06   37.95
  -3  -4   7  453.71   18.67
   3  -4  -7  483.61   19.10
  -3  -4   7  448.98   18.99
  -3  -4   7  428.67   19.78
  -3  -4   7  434.35   19.29
   3  -4  -7  448.17   18.79
  -3  -4   7  421.45   19.23
   3  -4  -7  476.21   18.56
  -3   4  -7  461.95   19.28
   3  -4  -8  281.08   13.20
  -3  -4   8  270.69   13.50
  -3  -4   8  252.60   12.52
   3  -4  -8  254.39   13.03
  -3  -4   8  249.91   13.60
  -3  -4   8  230.96   13.37
  -3  -4   8  266.68   16.10
  -3   4  -8  269.79   13.41
   3  -4  -9  422.82   18.60
  -3  -4   9  449.06   19.66
   3  -4  -9  424.60   18.97
  -3  -4   9  411.14   19.75
  -3  -4   9  433.04   22.66
  -3  -4   9  413.65   19.33
   3  -4 -10  236.12   12.31
  -3  -4  10  254.48   13.84
  -3  -4  10  230.41   13.83
   3  -4 -10  223.68   12.57
  -3  -4  10  239.61   16.02
  -3   4 -10  214.95   11.39
  -3  -4  10  218.02   12.88
   3  -4 -11  245.79   13.03
  -3  -4  11  251.89   14.36
  -3  -4  11  264.38   15.07
   3  -4 -11  256.34   13.73
  -3  -4  11  218.47   13.84
  -3  -4  11  255.55   17.12
  -3   4 -11  230.31   11.90
  -3  -4  11  231.09   13.74
   3  -4 -12   49.19    5.96
  -3  -4  12   43.96    6.81
   3  -4 -12   41.10    6.13
  -3  -4  12   41.05    8.29
  -3  -4  12   40.49    6.56
  -3   4 -12   42.01    4.87
  -3  -4  12   50.52    6.87
   3  -4 -13  161.31   10.66
  -3  -4  13  142.53   12.05
   3  -4 -13  154.25   11.07
  -3  -4  13  137.30   11.29
  -3  -4  13  181.55   15.22
  -3  -4  13  166.05   11.80
   3  -4 -14   22.88    5.15
   3  -4 -14   17.89    5.46
  -3  -4  14   14.52    6.88
  -3  -4  14   26.31    6.19
  -3  -4  15   60.47    8.66
   3  -4 -15   48.92    7.19
  -3  -4  15   39.52    9.18
  -3  -4  15   55.10    7.88
  -3   4 -16   24.73    6.22
  -3  -4  16   33.91    7.83
   3  -4 -16   28.47    6.88
  -3  -4  16   28.55    8.36
  -3  -4  16   34.67    7.47
  -3  -4  17  243.57   17.94
   3  -4 -17  274.34   16.47
  -3  -4  17  237.56   19.19
  -3   4 -17  245.72   16.11
  -3  -4  17  247.20   16.68
  -3  -4  18  243.18   17.92
   3  -4 -18  215.83   15.32
  -3  -4  18  263.03   19.90
  -3   4 -18  214.32   15.18
  -3  -4  18  218.66   15.53
  -3  -4  19  158.16   14.78
   3  -4 -19  146.85   12.36
  -3  -4  19  164.31   15.92
  -3   4 -19  140.08   12.57
  -3  -4  19  129.11   12.15
  -3  -4  20  129.19   13.63
   3  -4 -20  132.93   11.66
  -3  -4  20  149.09   15.09
  -3  -4  20  108.85   11.56
  -3   4 -20  118.53   12.00
  -3   4 -21    0.68    5.77
  -3  -4  21   -0.95    6.95
   3  -4 -21   -2.54    5.59
  -3  -4  21    2.01    6.28
  -3  -4  21   -4.17    6.23
  -3   4 -22   13.21    6.29
  -3  -4  22    8.07    6.42
  -3   4 -22    9.81    5.91
   3  -4 -22   10.86    5.71
   3  -4 -22   19.10    7.06
  -3  -4  22   13.80    6.70
   3  -4 -23   66.97    9.25
   3  -4 -23   78.37    8.66
  -3   4 -23   75.04    9.09
  -3  -4  23   73.12   10.37
  -3   4 -23   75.98    9.19
  -3  -5 -22   78.10   10.20
  -3  -5 -22   78.67    8.35
  -3  -5 -22   75.89    9.51
   3  -5  21   77.71   11.65
  -3  -5 -21   82.09    9.71
  -3   5  21   81.71    9.24
   3  -5  20   54.61   10.81
  -3  -5 -20   39.12    7.73
  -3   5  20   51.94    8.29
   3  -5  19   58.25   10.87
  -3  -5 -19   56.07    7.30
  -3  -5 -18  153.35   14.73
   3  -5  18  184.63   16.73
  -3  -5 -18  160.26   11.60
  -3  -5 -17   25.17    9.08
   3  -5  17   27.32    9.10
  -3  -5 -17   28.17    5.81
  -3  -5 -16  222.70   17.49
  -3  -5 -16  232.36   13.98
   3  -5  16  255.99   19.48
  -3  -5 -15  175.82   15.20
  -3  -5 -15  182.72   11.77
   3  -5  15  199.49   17.00
   3  -5  15  180.51   12.35
   3  -5  14  404.28   24.13
  -3  -5 -14  382.60   18.20
  -3  -5 -14  429.69   22.88
   3  -5  14  378.32   18.67
  -3  -5 -14  368.96   20.30
  -3  -5 -14  394.47   18.80
  -3  -5 -13  161.14   10.60
  -3  -5 -13  184.69   14.12
   3  -5  13  195.39   15.57
  -3  -5 -13  152.62   11.31
   3  -5  13  174.62   11.18
  -3  -5 -13  171.74   12.71
  -3  -5 -13  169.99   11.35
  -3  -5 -12  107.31    8.20
  -3  -5 -12  104.50   10.58
  -3  -5 -12  103.17    9.33
   3  -5  12  109.60    8.51
  -3  -5 -12  126.42   10.33
  -3  -5 -12  104.48    8.68
  -3  -5 -11   30.15    6.56
  -3  -5 -11   33.16    4.83
   3  -5  11   29.49    4.89
  -3  -5 -11   35.52    6.01
  -3  -5 -11   31.99    6.02
  -3  -5 -11   29.81    5.42
  -3  -5 -10  191.69   13.04
  -3  -5 -10  189.71   10.29
  -3  -5 -10  207.82   13.43
  -3  -5 -10  186.28   12.16
   3  -5  10  173.60   10.48
  -3  -5 -10  179.47   11.42
  -3  -5  -9  352.53   18.45
  -3  -5  -9  328.36   15.17
  -3  -5  -9  350.25   16.61
  -3  -5  -9  359.35   17.57
   3  -5   9  354.42   15.96
  -3  -5  -9  351.39   16.87
   3  -5   8  450.85   22.77
  -3  -5  -8  492.37   21.10
  -3  -5  -8  518.39   23.08
  -3  -5  -8  487.30   19.67
  -3  -5  -8  476.34   21.91
   3  -5   8  494.80   20.39
   3  -5   8  543.56   23.60
  -3  -5  -8  499.28   21.47
  -3   5   8  495.03   20.08
   3  -5   7  284.70   15.40
  -3  -5  -7  272.23   14.89
  -3  -5  -7  256.14   11.98
  -3  -5  -7  285.19   13.55
   3  -5   7  293.30   15.18
  -3  -5  -7  254.98   14.00
  -3  -5  -7  273.05   13.94
  -3   5   7  263.01   12.65
  -3  -5  -6  278.34   14.05
   3  -5   6  274.93   14.11
   3  -5   6  259.40   14.57
  -3  -5  -6  272.80   14.51
  -3  -5  -6  286.00   13.35
  -3  -5  -6  248.83   12.01
  -3  -5  -6  274.03   13.74
  -3  -5  -5  316.72   15.17
   3  -5   5  342.20   16.34
   3  -5   5  325.43   15.20
  -3  -5  -5  316.81   14.49
  -3  -5  -5  290.60   13.50
  -3  -5  -5  308.14   14.84
  -3  -5  -4 1335.15   48.15
   3  -5   4 1360.33   49.06
   3  -5   4 1433.24   48.12
  -3  -5  -4 1382.47   47.54
   3  -5   4 1308.46   46.07
  -3  -5  -4 1252.79   46.49
  -3  -5  -4 1275.21   49.96
  -3  -5  -4 1430.43   48.31
  -3  -5  -3  127.78    8.38
  -3  -5  -3  139.97    7.66
   3  -5   3  132.50    8.91
   3  -5   3  136.72    8.15
  -3  -5  -3  123.18    7.85
   3  -5   3  133.42    7.28
  -3  -5  -3  139.62    9.95
   3   5  -3  117.28   13.18
  -3  -5  -3  144.28    7.99
  -3  -5  -3  121.25    8.18
  -3  -5  -2 1275.15   46.31
  -3  -5  -2 1386.66   48.59
  -3  -5  -2 1288.91   45.07
   3  -5   2 1282.18   47.03
   3  -5   2 1276.20   45.66
  -3  -5  -2 1322.84   45.97
  -3  -5  -2 1270.54   45.42
  -3  -5  -2 1385.14   49.10
   3  -5   2 1293.33   44.83
   3   5  -2 1183.00   54.47
  -3  -5  -2 1329.01   46.58
  -3  -5  -1   65.67    6.75
  -3  -5  -1   72.58    5.21
  -3  -5  -1   67.11    4.73
   3  -5   1   65.74    6.16
   3  -5   1   60.97    5.18
  -3  -5  -1   66.98    5.54
  -3  -5  -1   66.84    5.56
   3  -5   1   67.23    4.98
  -3  -5  -1   72.56    7.04
   3   5  -1   58.07    8.80
  -3  -5  -1   69.58    5.94
  -3  -5   0 1768.04   60.75
  -3  -5   0 1658.18   57.97
  -3  -5   0 1662.03   57.79
   3  -5   0 1752.59   59.84
   3  -5   0 1749.13   58.49
  -3  -5   0 1744.12   59.10
  -3  -5   0 1617.86   59.54
  -3  -5   0 1635.16   58.55
   3  -5   0 1698.94   57.99
   3   5   0 1596.44   66.27
  -3  -5   0 1800.46   62.23
  -3  -5   0 1847.92   60.02
  -3  -5   1   94.90    7.53
  -3  -5   1   99.73    6.19
  -3  -5   1   98.43    6.22
   3  -5  -1   81.34    6.85
  -3  -5   1  105.87    7.08
   3  -5  -1  101.16    6.42
  -3  -5   1  105.58    7.33
   3  -5  -1   94.64    6.22
  -3  -5   1   91.40    6.83
  -3  -5   1   96.57    8.35
  -3  -5   1  119.39    8.13
  -3  -5   2 1135.31   39.87
  -3  -5   2 1060.40   37.77
  -3  -5   2 1092.87   38.95
   3  -5  -2 1041.64   38.91
   3  -5  -2 1052.03   37.88
  -3  -5   2 1036.46   39.11
   3  -5  -2 1037.51   37.64
  -3  -5   2 1002.39   38.49
  -3  -5   2 1029.15   41.37
  -3  -5   2 1174.84   39.77
  -3  -5   3  158.92    9.70
  -3  -5   3  145.10    8.49
   3  -5  -3  155.37    9.44
  -3  -5   3  149.24    9.29
   3  -5  -3  155.72    8.62
  -3  -5   3  158.08    9.53
  -3  -5   3  169.31   11.50
  -3  -5   3  180.51    9.81
  -3  -5   4 1290.82   45.83
  -3  -5   4 1260.60   46.69
  -3  -5   4 1378.86   50.12
  -3  -5   4 1235.31   46.82
   3  -5  -4 1302.66   46.66
  -3  -5   4 1335.86   47.16
   3  -5  -4 1304.18   45.76
  -3  -5   5  237.66   12.35
  -3  -5   5  238.39   11.85
  -3  -5   5  211.04   11.98
   3  -5  -5  221.62   12.00
  -3  -5   5  238.49   12.86
   3  -5  -5  236.66   11.65
  -3  -5   6  282.27   13.61
  -3  -5   6  278.35   13.40
  -3  -5   6  276.79   14.44
  -3  -5   6  229.25   13.06
   3  -5  -6  265.51   13.53
  -3  -5   6  264.22   13.50
  -3  -5   7  236.89   12.32
   3  -5  -7  213.57   12.37
  -3  -5   7  223.79   13.44
  -3  -5   7  234.96   12.45
  -3  -5   7  230.07   15.01
  -3  -5   7  240.60   12.98
   3  -5  -7  230.93   12.62
   3  -5  -8  444.06   19.58
  -3  -5   8  422.11   19.37
  -3  -5   8  402.19   20.31
  -3  -5   8  437.27   18.77
  -3  -5   8  433.00   22.61
   3  -5  -8  424.93   19.33
  -3  -5   8  395.06   19.60
   3  -5  -9  251.57   13.89
  -3  -5   9  274.16   14.30
  -3  -5   9  233.36   16.45
   3  -5  -9  253.30   13.88
  -3  -5   9  252.37   14.60
   3  -5 -10  174.93   11.08
  -3  -5  10  154.05   10.91
  -3  -5  10  191.96   14.51
   3  -5 -10  160.60   10.85
  -3  -5  10  157.27   11.55
  -3  -5  11   18.84    5.32
   3  -5 -11   17.93    4.51
  -3  -5  11   20.91    5.27
   3  -5 -11   12.99    4.80
  -3  -5  11   23.00    6.45
   3  -5 -12  131.54    9.78
  -3  -5  12  122.20   10.43
  -3  -5  12  123.57   10.88
   3  -5 -12  118.60    9.99
  -3  -5  12  108.20   12.20
  -3   5 -12  107.79    8.07
   3  -5 -13  108.47    9.53
  -3  -5  13  107.41   12.45
  -3  -5  13  113.28   11.14
   3  -5 -13  142.03   10.84
   3  -5 -14  502.52   22.97
  -3  -5  14  481.11   27.72
  -3  -5  14  432.26   24.46
   3  -5 -14  472.95   23.21
  -3  -5  15  144.95   14.89
   3  -5 -15  155.02   12.20
  -3  -5  16  284.36   18.84
  -3  -5  16  274.73   20.45
   3  -5 -16  265.72   16.64
  -3  -5  17   16.73    6.89
  -3   5 -17   18.92    6.36
   3  -5 -17   19.08    6.58
  -3  -5  17   27.95    8.80
  -3  -5  18  151.40   14.03
   3  -5 -18  142.92   12.13
  -3  -5  18  146.32   15.41
  -3   5 -18  144.28   12.30
  -3   5 -19   72.61    9.43
  -3  -5  19   65.05   10.20
  -3  -5  19   58.35   10.65
   3  -5 -19   78.88    9.50
   3  -5 -19   69.92    9.22
  -3   5 -20   62.72    9.21
  -3  -5  20   62.70   10.40
   3  -5 -20   64.58    8.76
   3  -5 -20   56.96    9.06
  -3  -5  20   69.51   10.64
  -3  -5  21  107.83   12.37
   3  -5 -21  105.73   10.99
   3  -5 -21  107.11   10.24
  -3  -5  21  115.21   12.73
  -3   5 -21   95.75   10.49
  -3  -5  22   86.96   10.86
   3  -5 -22   82.80    8.97
   3  -5 -22   87.43    9.95
  -3  -5  22   91.79   10.87
  -3   5 -22   83.30    9.65
  -3  -6 -21    2.92    6.39
   3  -6  21    2.86    6.55
  -3  -6 -21   11.08    5.88
  -3  -6 -20    9.26    5.12
  -3  -6 -20   -0.79    6.80
   3  -6  20    3.07    6.65
  -3  -6 -20    9.73    6.20
   3  -6  19   11.81    7.53
  -3  -6 -19   17.37    5.81
  -3  -6 -19   10.07    7.06
  -3  -6 -18  139.61   13.53
   3  -6  18  115.99   14.39
  -3  -6 -18  119.72   10.76
  -3  -6 -17  206.09   16.73
   3  -6  17  210.83   18.42
  -3  -6 -17  208.70   14.27
  -3  -6 -16  179.83   15.52
   3  -6  16  168.79   16.53
  -3  -6 -16  182.33   13.30
   3  -6  16  192.32   13.10
  -3  -6 -15  127.02   13.39
  -3  -6 -15  110.93   10.56
   3  -6  15  130.81   14.25
   3  -6  15  114.35   10.22
   3  -6  14   91.30   12.40
  -3  -6 -14   85.49   11.05
  -3  -6 -14  113.91   10.13
  -3  -6 -14   88.56    9.05
  -3  -6 -14   98.43   10.69
   3  -6  14   88.43    8.76
   3  -6  13   91.14   11.91
  -3  -6 -13   95.29   10.96
  -3  -6 -13   82.75    8.84
  -3  -6 -13   87.11    9.01
  -3  -6 -13   92.14   10.12
   3  -6  13   94.57    8.68
  -3  -6 -12  142.75   13.11
  -3  -6 -12  189.10   12.64
  -3  -6 -12  165.89   12.67
  -3  -6 -12  184.28   13.61
   3  -6  12  184.78   11.79
  -3  -6 -12  179.59   11.64
  -3  -6 -11  117.22   11.06
  -3  -6 -11  107.45    9.51
  -3  -6 -11  137.21   11.63
   3  -6  11  116.41    9.08
  -3  -6 -11  117.75   10.58
  -3  -6 -11  108.79    9.16
  -3  -6 -10   66.74    8.33
  -3  -6 -10   65.82    7.31
  -3  -6 -10   85.73    9.80
  -3  -6 -10   72.22    8.41
   3  -6  10   68.16    6.90
  -3  -6 -10   60.49    6.94
  -3  -6  -9  171.86   12.37
  -3  -6  -9  128.32   10.13
  -3  -6  -9  150.27   12.53
   3  -6   9  170.87   12.64
  -3  -6  -9  154.34   11.44
   3  -6   9  160.05   10.15
  -3  -6  -9  156.28   10.44
  -3  -6  -8   46.81    5.97
  -3  -6  -8   56.85    7.37
   3  -6   8   46.66    7.53
   3  -6   8   41.14    6.75
   3  -6   8   35.71    5.10
  -3  -6  -8   49.49    6.64
  -3  -6  -8   38.93    5.65
  -3   6   8   39.03    5.11
   3  -6   7   79.97    8.68
  -3  -6  -7   64.68    6.76
  -3  -6  -7   66.64    7.45
   3  -6   7   72.17    7.65
  -3  -6  -7   79.06    7.12
   3  -6   6  363.22   19.43
   3  -6   6  370.94   18.44
  -3  -6  -6  395.66   17.97
  -3  -6  -6  382.58   18.70
  -3  -6  -6  379.41   17.87
   3  -6   5  664.81   29.06
   3  -6   5  681.80   28.05
  -3  -6  -5  693.27   27.53
  -3  -6  -5  662.54   28.18
  -3  -6  -5  687.07   27.62
   3  -6   4    9.43    3.52
  -3  -6  -4    4.70    3.34
   3  -6   4    7.22    4.34
  -3  -6  -4    6.27    3.64
  -3  -6  -4    8.78    3.55
  -3  -6  -4    7.33    3.68
  -3  -6  -3   91.49    7.62
   3  -6   3   76.72    7.67
   3  -6   3   95.19    7.43
  -3  -6  -3   85.95    7.18
  -3  -6  -3   73.74    8.15
  -3  -6  -3   89.46    6.88
  -3  -6  -3   90.26    7.51
  -3  -6  -2  516.99   23.05
   3  -6   2  445.26   21.14
   3  -6   2  467.91   20.27
  -3  -6  -2  507.12   20.87
  -3  -6  -2  451.51   23.11
  -3  -6  -2  458.82   19.74
  -3  -6  -2  483.95   21.10
  -3  -6  -1   14.72    3.09
  -3  -6  -1   20.97    5.37
  -3  -6  -1   11.48    2.79
   3  -6   1   14.90    4.36
   3  -6   1   11.52    3.47
  -3  -6  -1   13.36    3.73
  -3  -6  -1   17.74    5.12
  -3  -6  -1   21.16    4.84
  -3  -6   0  255.77   14.06
  -3  -6   0  220.18   10.85
  -3  -6   0  228.82   11.36
   3  -6   0  230.79   13.02
  -3  -6   0  254.20   12.82
   3  -6   0  227.11   11.88
  -3  -6   0  245.43   15.14
  -3  -6   0  247.18   13.19
  -3  -6   1    3.28    2.45
  -3  -6   1    1.37    3.73
  -3  -6   1    1.25    2.30
  -3  -6   1    4.83    3.76
   3  -6  -1    1.30    3.47
   3  -6  -1    3.06    2.70
  -3  -6   1    3.71    4.20
  -3  -6   1    2.01    3.50
  -3  -6   2  442.24   19.80
  -3  -6   2  430.01   18.04
  -3  -6   2  394.78   16.96
   3  -6  -2  408.57   18.25
   3  -6  -2  437.93   19.53
  -3  -6   2  435.09   19.29
  -3  -6   2  416.31   21.58
  -3  -6   2  414.71   18.96
  -3  -6   3   94.66    7.92
  -3  -6   3   81.24    6.51
  -3  -6   3   79.37    5.80
   3  -6  -3   84.27    7.59
  -3  -6   3   90.10    7.78
   3  -6  -3   79.32    6.48
  -3  -6   3   99.04    9.41
  -3  -6   3   79.23    7.25
  -3  -6   4   35.07    5.40
   3  -6  -4   32.34    4.74
   3  -6  -4   41.05    5.63
  -3  -6   4   31.81    5.29
  -3  -6   4   36.72    4.76
  -3  -6   4   25.15    4.66
   3  -6  -5  542.90   23.46
  -3  -6   5  526.72   23.79
   3  -6  -5  542.38   22.61
  -3  -6   5  543.76   23.19
  -3  -6   5  545.38   22.64
  -3  -6   5  503.93   22.96
  -3  -6   6  429.68   19.38
  -3  -6   6  420.18   20.46
  -3  -6   6  412.74   19.00
   3  -6  -6  436.87   19.08
   3  -6  -6  392.89   19.38
  -3  -6   7   74.78    7.02
  -3  -6   7   70.55    6.67
  -3  -6   7   67.12    7.74
  -3  -6   7   56.86    8.35
   3  -6  -7   59.18    6.96
   3  -6  -7   64.95    6.70
  -3  -6   8   47.89    6.12
  -3  -6   8   51.34    6.01
  -3  -6   8   43.77    7.90
   3  -6  -8   41.63    5.66
   3  -6  -8   44.22    6.25
  -3  -6   8   51.11    6.43
  -3  -6   8   41.96    6.88
  -3  -6   9  135.40   11.40
  -3  -6   9  125.39   10.01
  -3  -6   9  153.31   13.26
   3  -6  -9  139.46   10.50
  -3  -6   9  122.32   10.31
  -3  -6  10   74.70    7.91
  -3  -6  10   67.49    9.80
  -3  -6  10   64.79    7.85
   3  -6 -10   70.54    8.10
   3  -6 -11   93.77    9.05
  -3  -6  11   82.27    9.05
  -3  -6  11   78.53    8.81
   3  -6 -11   93.97    9.38
  -3  -6  11   83.82   10.72
   3  -6 -12  138.78   11.13
  -3  -6  12  126.48   11.30
   3  -6 -12  143.59   11.55
  -3  -6  12  136.15   11.70
  -3  -6  12  152.84   13.94
  -3   6 -12  127.71    9.41
  -3  -6  13   35.30    7.45
   3  -6 -13   39.00    6.99
  -3  -6  13   33.32    7.05
   3  -6 -13   28.85    6.64
  -3  -6  13   33.94    8.75
  -3   6 -13   37.60    5.62
   3  -6 -14  145.54   11.61
  -3  -6  14  145.28   12.95
  -3  -6  14  140.09   12.64
   3  -6 -14  151.19   12.27
  -3  -6  14  139.01   14.22
   3  -6 -15  143.57   11.58
  -3  -6  15  133.01   12.47
   3  -6 -15  122.90   11.74
  -3  -6  15  125.20   14.03
   3  -6 -16  172.46   13.34
   3  -6 -16  179.08   13.93
  -3  -6  16  188.24   16.80
   3  -6 -17  235.45   15.96
   3  -6 -17  246.29   16.24
  -3  -6  17  242.96   19.21
  -3  -6  18  114.54   12.56
   3  -6 -18  114.54   11.12
   3  -6 -18  118.85   11.49
  -3  -6  18  133.04   14.14
  -3   6 -18  113.85   11.00
  -3   6 -19   34.87    7.37
  -3  -6  19   30.14    8.14
  -3  -6  19   31.19    8.73
   3  -6 -19   14.43    6.39
   3  -6 -19   33.01    7.68
  -3   6 -20    3.22    5.48
  -3  -6  20    6.90    6.39
  -3  -6  20   -1.81    6.23
   3  -6 -20    7.54    5.71
   3  -6 -20    1.93    5.95
  -3  -6  21    2.45    6.01
  -3   6 -21    7.37    5.41
  -3  -6  21    3.29    5.70
   3  -6 -21   12.35    5.80
   3  -6 -21    1.83    5.52
   3  -7  20  114.53   12.80
   3  -7  19   19.06    7.73
  -3  -7 -19   26.38    6.12
   3  -7  18   51.87    9.98
  -3  -7 -18   55.18    7.75
  -3  -7 -17  164.45   15.01
   3  -7  17  209.28   17.67
  -3  -7 -17  186.33   13.28
  -3  -7 -16   12.33    5.94
   3  -7  16   17.87    8.51
  -3  -7 -16   10.82    7.29
   3  -7  16   14.00    5.54
  -3  -7 -15  184.86   15.67
   3  -7  15  189.43   17.06
  -3  -7 -15  201.79   13.78
  -3  -7 -15  161.95   12.41
  -3  -7 -15  204.48   15.32
   3  -7  15  201.31   13.52
  -3  -7 -14   21.10    6.35
   3  -7  14   10.03    8.28
  -3  -7 -14   16.28    7.32
   3  -7  14   12.84    5.14
  -3  -7 -14   20.34    6.34
  -3  -7 -14   23.75    7.34
  -3  -7 -13   98.82   11.66
  -3  -7 -13  116.32   10.57
  -3  -7 -13  110.08   10.97
  -3  -7 -13  121.20   11.73
   3  -7  13  102.19    9.63
  -3  -7 -12  172.89   14.17
  -3  -7 -12  171.49   12.53
  -3  -7 -12  138.85   12.52
  -3  -7 -12  163.48   13.43
   3  -7  12  140.82   11.17
  -3  -7 -11  112.57   10.09
  -3  -7 -11  109.11   11.40
  -3  -7 -11  106.90   10.71
   3  -7  11  101.99    9.20
  -3  -7 -10  230.48   14.54
  -3  -7 -10  237.09   17.00
  -3  -7 -10  232.26   15.82
   3  -7  10  235.01   13.90
  -3  -7 -10  236.42   13.79
  -3  -7  -9  265.42   15.64
  -3  -7  -9  268.86   18.28
  -3  -7  -9  267.40   16.66
   3  -7   9  278.62   17.15
   3  -7   9  271.10   14.85
  -3  -7  -9  271.71   15.07
   3  -7   8  107.73   10.81
  -3  -7  -8  116.97    9.64
  -3  -7  -8  107.60   11.17
  -3  -7  -8  106.70   10.14
   3  -7   8  100.71   10.18
   3  -7   8  105.63    8.75
  -3  -7  -8  120.32    9.47
  -3   7   8   91.61    7.91
  -3  -7  -7   48.48    6.89
   3  -7   7   50.05    7.97
   3  -7   7   56.62    7.63
  -3  -7  -7   73.02    9.51
  -3  -7  -7   66.79    8.10
   3  -7   7   55.90    6.71
  -3  -7  -7   60.60    7.11
  -3  -7  -6   35.80    6.11
   3  -7   6   25.28    6.56
   3  -7   6   36.95    6.34
  -3  -7  -6   42.61    8.13
  -3  -7  -6   39.97    6.94
  -3  -7  -6   46.34    6.64
   3  -7   5  232.61   15.18
   3  -7   5  238.06   14.16
  -3  -7  -5  235.57   13.86
  -3  -7  -5  229.03   14.53
  -3  -7  -5  253.23   14.40
   3  -7   4  641.43   29.49
   3  -7   4  589.70   27.47
  -3  -7  -4  658.27   27.94
  -3  -7  -4  683.51   31.00
   3  -7   3  886.23   37.10
   3  -7   3  866.56   35.49
  -3  -7  -3  871.52   35.62
  -3  -7  -3  964.67   38.71
  -3  -7  -3  954.54   36.49
  -3  -7  -2  269.13   15.64
  -3  -7  -2  221.57   11.70
   3  -7   2  240.19   14.44
   3  -7   2  209.59   12.89
  -3  -7  -2  236.95   13.49
  -3  -7  -2  218.61   15.77
  -3  -7  -2  237.93   13.55
  -3  -7  -1  123.45   10.40
  -3  -7  -1  108.93    7.74
   3  -7   1  108.44    9.64
   3  -7   1  109.25    8.63
  -3  -7  -1  107.90    8.79
  -3  -7  -1  116.66   11.47
  -3  -7  -1  104.91    8.97
  -3  -7   0    0.70    2.92
  -3  -7   0    2.81    4.39
   3  -7   0    0.54    4.39
  -3  -7   0    1.96    3.82
   3  -7   0    0.43    3.62
  -3  -7   0    0.76    4.79
  -3  -7   0   -2.30    3.61
  -3  -7   1  146.04   11.20
  -3  -7   1  145.50    9.46
   3  -7  -1  157.14   10.25
   3  -7  -1  162.14   11.35
  -3  -7   1  150.41   10.86
  -3  -7   1  167.72   13.08
  -3  -7   1  152.84   10.34
  -3  -7   2  207.77   13.09
  -3  -7   2  200.41   11.45
   3  -7  -2  197.55   12.85
   3  -7  -2  200.01   11.83
  -3  -7   2  221.38   13.21
  -3  -7   2  201.43   14.70
  -3  -7   2  190.57   12.03
  -3  -7   3  782.57   30.57
  -3  -7   3  837.66   32.59
   3  -7  -3  757.03   32.00
  -3  -7   3  772.94   32.29
   3  -7  -3  762.86   30.83
  -3  -7   3  766.23   35.27
  -3  -7   3  719.68   31.05
  -3  -7   4  504.89   22.68
  -3  -7   4  488.09   21.52
   3  -7  -4  471.62   22.70
  -3  -7   4  484.22   23.00
   3  -7  -4  468.80   21.58
  -3  -7   5  225.17   13.36
  -3  -7   5  212.51   12.63
   3  -7  -5  205.97   13.33
  -3  -7   5  199.44   13.61
   3  -7  -5  229.22   13.00
  -3  -7   6   40.92    5.98
  -3  -7   6   43.86    6.57
  -3  -7   6   39.37    7.52
   3  -7  -6   40.91    6.03
   3  -7  -6   34.59    6.23
  -3  -7   6   33.27    6.52
  -3  -7   7  123.78    9.56
  -3  -7   7  104.51    9.15
  -3  -7   7  104.61   10.18
  -3  -7   7  109.12   11.67
   3  -7  -7  100.04    9.52
   3  -7  -7  108.92    9.21
  -3  -7   8   93.52   10.31
  -3  -7   8  101.99    9.17
  -3  -7   8   92.37   11.16
   3  -7  -8  117.01   10.25
   3  -7  -8   97.21    9.00
  -3  -7   9  357.80   20.74
  -3  -7   9  380.81   19.52
  -3  -7   9  344.64   22.07
   3  -7  -9  360.67   19.44
   3  -7  -9  346.23   18.51
  -3  -7  10  227.36   14.86
  -3  -7  10  221.02   17.32
   3  -7 -10  207.23   14.47
   3  -7 -10  247.53   14.71
  -3  -7  11  151.43   12.44
   3  -7 -11  147.75   12.27
   3  -7 -11  146.32   11.62
  -3  -7  11  151.49   14.46
  -3  -7  12  177.49   13.43
   3  -7 -12  170.39   13.41
   3  -7 -12  203.06   13.10
  -3  -7  12  176.19   15.80
  -3  -7  13   49.58    8.38
   3  -7 -13   51.77    7.88
   3  -7 -13   44.95    8.17
  -3  -7  13   54.01   10.10
  -3   7 -13   53.32    6.84
  -3  -7  14   37.31    8.03
  -3  -7  14   36.76    9.07
   3  -7 -14   25.45    6.48
   3  -7 -14   33.23    8.15
  -3  -7  15  233.03   17.09
   3  -7 -15  223.49   15.20
  -3  -7  15  250.49   19.08
   3  -7 -16   21.77    6.51
  -3  -7  16   29.99    8.96
   3  -7 -17  148.01   12.49
   3  -7 -17  159.76   12.55
  -3  -7  17  188.63   16.14
  -3   7 -17  152.27   12.74
  -3  -7  18   42.89    9.03
   3  -7 -18   44.84    7.87
   3  -7 -18   51.06    8.08
  -3  -7  19    9.06    5.95
   3  -7 -19    9.22    5.39
  -3  -7  19   10.61    6.90
   3  -7 -20   81.45    8.59
  -3  -7  20   70.31    9.62
  -3   7 -20   74.59    8.86
  -3  -8 -17    5.05    4.81
  -3  -8 -16   13.64    6.04
   3  -8  16   20.13    5.83
  -3  -8 -16   18.00    7.26
  -3  -8 -15   17.86    6.12
   3  -8  15   21.00    6.25
  -3  -8 -15    8.76    5.66
  -3  -8 -15   20.11    7.37
  -3  -8 -14    3.78    5.62
   3  -8  14    4.20    5.04
  -3  -8 -14    1.57    6.52
  -3  -8 -14    5.81    5.65
  -3  -8 -13   85.38    9.66
  -3  -8 -13   70.64    9.57
  -3  -8 -13   80.64   10.46
   3  -8  13   83.68    9.03
  -3  -8 -12  100.14   10.01
  -3  -8 -12   93.81   11.02
  -3  -8 -12   74.68   10.10
   3  -8  12   88.23    9.24
  -3  -8 -11   26.67    6.49
   3  -8  11   24.73    6.11
  -3  -8 -11   25.62    7.48
  -3  -8 -11   24.90    7.75
  -3  -8 -10  266.28   16.52
  -3  -8 -10  261.16   18.48
  -3  -8 -10  274.38   18.08
   3  -8  10  274.82   16.02
  -3  -8  -9   89.56    9.36
   3  -8   9   90.27   10.07
  -3  -8  -9  104.28   11.83
  -3  -8  -9  100.41   10.81
   3  -8   9  102.03    9.43
  -3  -8  -8  118.72   10.44
   3  -8   8  108.66    9.37
  -3  -8  -8  129.91   12.97
   3  -8   8  107.21   10.83
  -3  -8  -8  118.65   10.03
  -3  -8  -7  334.02   18.25
  -3  -8  -7  352.57   21.39
   3  -8   7  327.74   18.75
   3  -8   7  289.10   16.65
  -3  -8  -7  320.14   17.35
  -3  -8  -6  183.02   12.72
   3  -8   6  171.87   12.88
  -3  -8  -6  155.73   11.57
   3  -8   5  665.17   30.36
  -3  -8  -5  704.32   30.46
  -3  -8  -5  693.74   29.59
   3  -8   4  117.83   10.37
  -3  -8  -4  121.98   10.58
  -3  -8  -4  126.66   12.21
  -3  -8  -4  123.75   10.13
   3  -8   3  122.31   10.09
  -3  -8  -3  122.35   10.18
  -3  -8  -3  112.18   11.47
  -3  -8  -3  119.64    8.56
  -3  -8  -3  120.45    9.79
   3  -8   2  433.74   22.12
  -3  -8  -2  483.53   23.06
  -3  -8  -2  495.80   24.80
  -3  -8  -2  463.67   20.61
  -3  -8  -2  485.65   22.37
  -3  -8  -1  225.52   15.19
  -3  -8  -1  203.57   11.91
  -3  -8  -1  219.59   14.03
   3  -8   1  201.39   13.11
  -3  -8  -1  219.02   16.91
  -3  -8  -1  209.40   13.13
  -3  -8   0  184.75   13.78
  -3  -8   0  179.19   11.16
  -3  -8   0  198.69   13.06
   3  -8   0  162.16   11.69
  -3  -8   0  167.70   15.06
  -3  -8   0  173.85   11.87
  -3  -8   1  176.09   12.99
  -3  -8   1  165.47   10.80
  -3  -8   1  183.28   13.02
   3  -8  -1  150.50   11.19
  -3  -8   1  177.88   14.98
  -3  -8   1  172.19   11.96
  -3  -8   2  351.15   19.11
  -3  -8   2  371.56   17.54
  -3  -8   2  311.72   20.93
  -3  -8   2  335.39   18.85
   3  -8  -2  326.32   17.58
  -3  -8   3  121.98   10.98
  -3  -8   3  119.33    9.40
  -3  -8   3  117.55   10.66
   3  -8  -3  124.98    9.88
  -3  -8   4  116.37   10.57
  -3  -8   4  123.63    9.77
  -3  -8   4  134.12   11.44
   3  -8  -4  114.13    9.75
  -3  -8   5  755.44   32.01
  -3  -8   5  751.85   31.14
  -3  -8   5  729.29   33.17
   3  -8  -5  725.80   31.33
  -3  -8   6  215.38   14.04
  -3  -8   6  209.20   15.15
  -3  -8   6  225.26   13.92
  -3  -8   6  211.48   16.96
   3  -8  -6  223.15   14.00
  -3  -8   7  393.32   22.30
  -3  -8   7  404.10   20.53
  -3  -8   7  401.22   24.34
   3  -8  -7  403.49   20.44
  -3  -8   8  168.32   12.43
  -3  -8   8  154.38   13.64
  -3  -8   8  171.73   15.49
   3  -8  -8  164.17   12.30
  -3  -8   9   94.68   10.98
  -3  -8   9  101.60   10.23
  -3  -8   9   99.11   12.23
   3  -8  -9  103.70    9.93
  -3  -8  10  210.09   14.52
  -3  -8  10  178.10   16.37
   3  -8 -10  203.88   13.90
  -3  -8  11    4.95    5.91
   3  -8 -11   13.17    6.19
  -3  -8  11   12.50    7.73
  -3  -8  12   71.08    9.71
   3  -8 -12   81.90    9.25
  -3  -8  12   81.76   11.80
  -3   8 -12   68.42    7.85
  -3  -8  13   45.31    8.74
   3  -8 -13   34.50    7.00
  -3  -8  13   60.68   10.65
  -3   8 -13   38.08    6.37
  -3  -8  14   14.79    7.13
  -3  -8  14   15.50    7.81
   3  -8 -14   17.17    6.47
  -3  -8  15   16.62    6.57
  -3  -8  15    6.05    6.85
   3  -8 -15   10.64    5.66
  -3  -8  16    7.95    5.95
  -3  -8  16    4.84    6.58
   3  -8 -16    9.12    4.93
  -3  -8  17   29.35    7.92
  -3   8 -17   21.02    6.36
   3  -8 -17    9.88    5.56
  -3  -8  17   27.32    8.09
   3  -8 -18   77.65    8.60
  -3  -8  18   83.10   10.56
  -3   8 -18   80.03    9.11
   3  -9  16    7.53    6.32
   3  -9  15   82.76   11.15
  -3  -9 -15   74.33    8.56
  -3  -9 -15   54.63    8.01
   3  -9  15   86.21    8.84
  -3  -9 -14   12.06    5.77
   3  -9  14    1.04    6.92
   3  -9  14   15.63    5.62
  -3  -9 -14    6.91    5.71
  -3  -9 -13  185.46   13.65
   3  -9  13  198.78   17.42
  -3  -9 -13  153.09   13.29
   3  -9  13  180.56   12.91
  -3  -9 -12   19.95    5.87
   3  -9  12   19.06    6.10
  -3  -9 -12   15.08    7.15
  -3  -9 -11   49.89    7.98
   3  -9  11   54.04    7.75
  -3  -9 -11   37.05    8.94
  -3  -9 -10   21.86    6.54
   3  -9  10   20.19    6.27
  -3  -9 -10   36.47    9.00
  -3  -9  -9  494.64   24.84
  -3  -9  -9  477.36   26.84
   3  -9   9  497.27   23.81
  -3  -9  -8  110.27   10.62
   3  -9   8   81.43    9.91
   3  -9   8   95.78    9.50
  -3  -9  -8   91.01   11.73
  -3  -9  -7  315.50   18.28
  -3  -9  -7  284.18   19.87
   3  -9   7  299.89   18.55
   3  -9   7  309.13   16.95
  -3   9   7  271.16   15.85
  -3  -9  -6   78.81    9.05
   3  -9   6   66.15    8.99
   3  -9   6   64.08    8.13
  -3  -9  -6   72.05    8.00
  -3  -9  -5   72.66    9.10
   3  -9   5   70.60    8.98
  -3  -9  -5   71.68   10.77
  -3  -9  -5   70.56    8.02
   3  -9   4  202.11   14.47
  -3  -9  -4  242.24   15.71
  -3  -9  -4  209.72   16.15
  -3  -9  -4  208.87   13.44
   3  -9   3  408.45   23.45
   3  -9   3  443.72   22.48
  -3  -9  -3  452.85   22.98
  -3  -9  -3  445.04   24.44
  -3  -9  -3  401.53   20.77
   3  -9   2   39.78    7.35
  -3  -9  -2   43.35    7.82
   3  -9   2   22.62    7.49
  -3  -9  -2   39.13    8.19
  -3  -9  -2   34.13    5.63
  -3  -9  -2   32.85    6.60
  -3  -9  -1  199.76   15.26
  -3  -9  -1  198.89   12.24
   3  -9   1  178.48   14.76
  -3  -9  -1  201.96   14.77
   3  -9   1  204.32   13.98
  -3  -9   0   37.01    6.13
  -3  -9   0   36.27    7.70
  -3  -9   0   40.80    7.54
   3  -9   0   45.55    7.16
   3  -9   0   32.89    7.97
  -3  -9   1  158.40   13.36
  -3  -9   1  160.57   11.21
  -3  -9   1  176.93   16.09
   3  -9  -1  152.44   13.12
  -3  -9   1  169.74   13.32
   3  -9  -1  167.63   12.52
  -3  -9   2   32.13    6.15
  -3  -9   2   31.74    7.38
  -3  -9   2   38.42    9.55
   3  -9  -2   35.23    8.01
  -3  -9   2   35.09    7.54
   3  -9  -2   38.84    6.94
  -3  -9   3  338.46   19.54
  -3  -9   3  332.54   17.84
   3  -9  -3  323.97   19.65
  -3  -9   3  356.18   20.29
   3  -9  -3  332.06   18.43
  -3  -9   4  284.80   17.68
  -3  -9   4  302.32   16.78
   3  -9  -4  299.00   18.49
  -3  -9   4  278.71   18.35
   3  -9  -4  302.79   17.35
  -3  -9   5  114.48   11.01
  -3  -9   5  138.17   13.08
  -3  -9   5  143.38   11.33
  -3  -9   5  151.29   15.09
   3  -9  -5  137.33   12.28
   3  -9  -5  123.33   10.89
  -3  -9   6   83.59    8.71
  -3  -9   6   65.49   10.99
   3  -9  -6   61.27    9.20
   3  -9  -6   70.52    8.73
  -3  -9   6   62.51    9.48
  -3  -9   7  413.35   23.41
  -3  -9   7  394.16   20.79
  -3  -9   7  377.68   24.54
   3  -9  -7  384.41   21.94
   3  -9  -7  377.77   20.53
  -3  -9   8  154.18   12.51
  -3  -9   8  134.04   13.30
  -3  -9   8  157.75   15.50
   3  -9  -8  165.51   13.39
   3  -9  -8  130.75   11.68
  -3  -9   9  524.28   26.20
  -3  -9   9  541.87   30.32
   3  -9  -9  535.05   25.73
   3  -9  -9  531.16   26.80
  -3  -9  10   45.50    8.25
   3  -9 -10   41.36    8.21
   3  -9 -10   40.83    7.54
  -3  -9  10   41.43    9.56
  -3  -9  11   24.57    6.99
   3  -9 -11   10.84    6.22
   3  -9 -11   15.30    5.60
  -3  -9  11   27.39    8.36
  -3   9 -11    9.09    5.50
  -3  -9  12   15.54    7.04
   3  -9 -12    9.23    6.38
   3  -9 -12    9.44    5.66
  -3  -9  12   24.87    8.35
  -3   9 -12   10.79    5.44
  -3  -9  13  118.35   11.84
   3  -9 -13  143.03   12.19
   3  -9 -13  150.16   11.78
  -3  -9  13  139.25   14.19
  -3   9 -13  108.38    9.82
  -3  -9  14   14.84    6.62
  -3  -9  14    8.74    7.20
   3  -9 -14    4.80    5.08
   3  -9 -14    5.37    5.61
  -3  -9  15   46.35    8.43
  -3  -9  15   47.83    9.12
   3  -9 -15   55.03    7.89
   3  -9 -15   52.61    8.30
  -3   9 -16    9.88    5.16
  -3  -9  16   10.76    5.69
  -3  -9  16   13.72    6.25
   3  -9 -16    7.05    4.90
   3  -9 -16   12.08    5.46
  -3 -10 -13  165.19   12.24
   3 -10  13  178.61   15.67
  -3 -10 -13  155.17   12.64
   3 -10  13  170.90   11.99
   3 -10  12   78.87   11.23
  -3 -10 -12   80.08    8.83
   3 -10  12   68.05    7.96
  -3 -10 -12   58.78    9.16
  -3 -10 -11   13.82    5.85
   3 -10  11   11.46    5.28
  -3 -10 -11   20.18    7.38
  -3 -10 -10   67.46    8.60
   3 -10  10   60.75    7.89
  -3 -10 -10   64.93    9.94
  -3 -10  -9   77.02    9.22
  -3 -10  -9   84.79   10.86
   3 -10   9   77.35    8.82
  -3 -10  -8   37.09    7.30
   3 -10   8   27.12    6.68
  -3 -10  -8   32.13    8.48
  -3 -10  -7   70.85    9.23
   3 -10   7   70.94    9.62
   3 -10   7   83.95    9.03
   3 -10   6  162.53   14.89
  -3 -10  -6  206.22   14.75
  -3 -10  -6  193.06   15.96
   3 -10   6  172.80   13.92
   3 -10   6  207.08   13.56
  -3  10   6  162.01   12.33
  -3 -10  -5    3.60    5.89
   3 -10   5    0.87    6.49
   3 -10   5    7.12    5.51
  -3 -10  -5    8.45    6.85
   3 -10   5   10.55    5.48
  -3  10   5    7.26    5.51
  -3 -10  -4  348.62   21.52
   3 -10   4  332.67   19.40
   3 -10   4  353.80   18.85
   3 -10   4  299.38   20.38
  -3 -10  -4  344.85   20.13
  -3 -10  -3   26.79    8.18
  -3 -10  -3   12.52    6.79
   3 -10   3   16.07    7.65
   3 -10   3   24.33    6.52
  -3 -10  -2   35.83    8.80
   3 -10   2   41.51    7.40
  -3 -10  -2   35.26    8.23
   3 -10   2   44.14    8.93
  -3 -10  -1   37.45    8.76
   3 -10   1   46.52    7.98
  -3 -10  -1   63.33    9.34
   3 -10   1   39.70    8.75
  -3 -10   0  372.04   21.90
  -3 -10   0  375.80   19.21
   3 -10   0  395.54   22.74
  -3 -10   0  418.24   22.74
   3 -10   0  378.91   20.92
  -3 -10   1   42.53    8.62
  -3 -10   1   36.68    6.51
  -3 -10   1   36.77    8.05
   3 -10  -1   50.36    7.90
   3 -10  -1   42.37    8.84
  -3 -10   2   58.01    7.80
  -3 -10   2   73.34    9.81
   3 -10  -2   77.58    9.36
  -3 -10   2   86.11   10.95
   3 -10  -2   73.83   10.07
  -3 -10   3   21.46    5.76
  -3 -10   3   11.94    6.48
   3 -10  -3   11.82    5.59
   3 -10  -3   29.65    8.13
  -3 -10   3   27.61    7.94
  -3 -10   4  267.42   18.59
  -3 -10   4  288.41   16.72
  -3 -10   4  291.09   17.77
   3 -10  -4  282.13   18.30
   3 -10  -4  286.52   17.49
  -3 -10   5    7.80    4.98
  -3 -10   5   12.02    8.03
   3 -10  -5    6.87    6.42
   3 -10  -5   13.02    6.23
  -3 -10   5   14.35    7.25
  -3 -10   6  216.93   16.72
  -3 -10   6  221.67   14.65
  -3 -10   6  189.37   17.26
   3 -10  -6  221.74   15.91
   3 -10  -6  209.66   14.70
  -3 -10   7   82.14    9.38
  -3 -10   7   59.34   10.77
   3 -10  -7   85.27   10.12
   3 -10  -7   88.40    9.62
  -3 -10   7   79.99   11.07
  -3 -10   8   33.46    7.20
  -3 -10   8   51.11    9.48
   3 -10  -8   61.17    9.11
   3 -10  -8   40.64    7.47
  -3 -10   8   47.92    9.12
  -3 -10   9   77.12    9.21
   3 -10  -9   72.95    9.85
   3 -10  -9   77.07    9.12
  -3 -10   9   77.53   11.58
  -3 -10  10   98.34   10.26
   3 -10 -10   97.69   10.67
   3 -10 -10   93.18    9.67
  -3 -10  10   68.62   11.30
  -3  10 -10   90.32    9.53
  -3 -10  11   12.34    6.12
   3 -10 -11   10.94    6.18
   3 -10 -11   18.00    6.24
  -3 -10  11   12.88    7.74
  -3  10 -11    6.76    5.36
  -3 -10  12   69.06    9.11
   3 -10 -12   77.22    9.27
   3 -10 -12   87.02    8.98
  -3 -10  12   63.72   10.18
  -3  10 -12   87.31    8.80
  -3 -10  13  194.48   14.23
  -3 -10  13  180.28   15.47
   3 -10 -13  212.59   13.98
   3 -10 -13  172.92   12.45
  -3 -11  -9   94.58    9.62
  -3 -11  -9   85.96   10.54
   3 -11   9   99.54    9.30
  -3 -11  -8   15.20    6.50
   3 -11   8   14.63    5.43
  -3 -11  -8    4.46    6.21
  -3 -11  -7   21.09    6.45
   3 -11   7   29.23    6.44
  -3 -11  -6   12.94    6.14
   3 -11   6   21.81    6.03
   3 -11   6   22.31    6.18
  -3 -11  -6   24.01    7.70
   3 -11   5  100.03   11.30
  -3 -11  -5   92.35   10.27
   3 -11   5   70.61    8.91
  -3 -11  -5   74.62   10.07
   3 -11   5   98.29    9.38
  -3  11   5   77.06    8.64
  -3 -11  -4   -2.14    5.62
   3 -11   4   12.22    6.65
   3 -11   4   11.47    5.83
  -3 -11  -4    1.55    6.37
   3 -11   4    4.51    5.12
  -3  11   4    1.68    5.35
   3 -11   3  265.21   17.61
  -3 -11  -3  249.57   16.51
  -3 -11  -3  208.82   16.25
   3 -11   3  222.71   15.40
   3 -11   3  240.57   14.72
  -3  11   3  217.26   14.81
  -3 -11  -2    0.75    5.43
   3 -11   2   -4.05    6.81
   3 -11   2   -1.34    5.09
  -3 -11  -2    1.51    6.41
   3 -11   2   -0.57    4.88
  -3  11   2    0.60    5.79
  -3 -11  -1   23.38    7.07
   3 -11   1   12.83    6.90
   3 -11   1   15.99    6.11
  -3 -11  -1   16.40    7.73
   3 -11   0   36.99    7.11
   3 -11   0   38.27    8.32
  -3 -11   0   43.89    8.33
  -3 -11   0   27.02    7.64
   3 -11  -1   31.42    6.83
   3 -11  -1   27.51    7.56
  -3 -11   1   32.57    7.54
  -3 -11   1   23.45    7.34
   3 -11  -2    3.92    4.97
   3 -11  -2   -4.67    6.72
  -3 -11   2    5.52    5.89
  -3 -11   2   -0.69    6.03
   3 -11  -3  224.41   15.74
  -3 -11   3  194.32   15.36
  -3 -11   3  202.21   13.10
  -3 -11   3  201.49   14.48
   3 -11  -4   10.86    5.84
   3 -11  -4    5.24    6.46
  -3 -11   4    4.81    6.05
  -3 -11   4    3.28    4.57
   3 -11  -5   71.90    9.06
  -3 -11   5   51.63    9.49
   3 -11  -5   75.49    9.61
  -3 -11   5   66.08    8.05
   3 -11  -6   20.24    6.13
  -3 -11   6    9.61    6.42
   3 -11  -6   15.75    6.48
  -3 -11   6   22.22    6.07
   3 -11  -7    8.99    5.45
   3 -11  -7    9.74    6.13
  -3 -11   7    8.76    5.18
  -3  11  -7   11.44    5.88
   3 -11  -8    8.16    5.14
   3 -11  -8    9.41    5.89
  -3 -11   8   10.56    5.43
  -3  11  -8    9.78    5.62
   3 -11  -9   97.31    9.84
   3 -11  -9   86.64    9.10
  -3  11  -9   73.06    8.90
   4   0   0  549.88   19.94
  -4   0   0  546.92   21.18
  -4   0   0  548.41   21.31
  -4   0   0  520.24   20.41
  -4   0  -1 1512.22   50.76
  -4   0   1 1395.60   50.42
   4   0  -1 1613.12   49.96
   4   0   1 1460.79   49.28
  -4   0  -1 1398.98   50.87
  -4   0   1 1476.28   50.03
   4   0   1 1444.82   50.78
  -4   0   1 1473.65   50.06
  -4   0   1 1470.24   50.80
  -4   0  -1 1391.66   49.43
  -4   0  -1 1488.50   49.93
  -4   0  -2  177.66    8.88
  -4   0   2  175.00    8.75
   4   0   2  160.96    7.68
   4   0  -2  199.92    8.86
  -4   0  -2  161.48    9.16
  -4   0  -2  162.02    9.00
  -4   0   2  150.47    8.48
  -4   0   2  165.16    8.34
  -4   0   2  165.80    8.29
   4   0   2  167.55    8.97
  -4   0  -2  160.99    8.10
  -4   0  -2  171.39    8.23
  -4   0  -2  166.92    8.33
  -4   0  -3  311.74   13.22
  -4   0  -3  316.67   13.73
   4   0   3  307.75   12.71
  -4   0   3  325.80   13.78
   4   0  -3  296.40   13.14
   4   0  -3  329.30   11.23
  -4   0  -3  312.30   13.52
  -4   0  -3  332.67   13.54
  -4   0   3  325.05   13.85
  -4   0   3  343.93   13.57
  -4   0   3  344.66   13.76
  -4   0  -3  309.56   13.02
  -4   0  -4   31.23    3.63
  -4   0  -4   29.06    3.23
  -4   0   4   30.57    3.92
  -4   0  -4   28.38    3.13
  -4   0   4   31.87    3.53
  -4   0   4   29.48    3.36
  -4   0  -4   35.37    3.89
  -4   0  -4   34.72    3.19
  -4   0   4   30.82    3.48
  -4   0   4   28.48    3.37
  -4   0   4   35.17    3.64
  -4   0  -4   33.21    3.61
  -4   0  -5   34.94    3.78
  -4   0  -5   46.91    4.11
  -4   0   5   35.14    4.48
  -4   0  -5   28.66    3.39
  -4   0   5   40.00    3.77
  -4   0  -5   31.58    3.57
  -4   0  -5   34.28    3.89
  -4   0   5   35.54    3.71
  -4   0  -5   38.66    3.43
  -4   0   5   40.74    3.75
  -4   0   5   42.41    4.11
  -4   0   5   35.31    3.81
   4   0   5   33.62    4.09
  -4   0   6  557.52   23.65
  -4   0  -6  584.70   21.88
  -4   0  -6  543.99   21.74
  -4   0   6  624.80   21.94
  -4   0   6  542.85   22.40
   4   0   6  597.91   23.27
  -4   0   6  595.80   21.64
  -4   0  -6  528.49   22.40
  -4   0  -6  588.79   21.65
  -4   0  -6  567.05   20.94
  -4   0   6  596.66   21.82
  -4   0   6  564.18   21.91
  -4   0   7 1310.91   49.42
  -4   0  -7 1338.72   46.67
  -4   0  -7 1302.43   47.45
   4   0   7 1362.48   48.32
   4   0  -7 1525.76   47.15
  -4   0   7 1392.88   46.78
  -4   0  -7 1277.70   47.08
  -4   0  -7 1301.02   46.37
  -4   0   7 1396.09   47.05
  -4   0   7 1339.08   46.46
  -4   0   7 1284.37   48.10
   4   0   7 1334.91   48.38
  -4   0  -7 1425.38   45.92
  -4   0   8   30.71    5.16
  -4   0  -8   43.05    4.76
   4   0   8   43.01    5.05
   4   0  -8   45.57    4.38
  -4   0   8   48.24    4.73
  -4   0   8   47.26    5.03
  -4   0  -8   37.37    3.84
  -4   0   8   43.36    5.21
  -4   0   8   42.79    4.19
   4   0   8   41.40    4.84
  -4   0   9 2184.21   81.79
  -4   0  -9 2299.55   79.88
   4   0   9 2184.97   80.72
   4   0  -9 2527.71   79.39
  -4   0   9 2353.40   79.89
  -4   0   9 2490.31   82.08
  -4   0  -9 2307.21   80.33
  -4   0  -9 2259.70   77.55
   4   0   9 2342.75   80.23
  -4   0   9 2408.44   78.30
  -4   0  10 2210.21   81.24
  -4   0 -10 2342.16   79.42
   4   0  10 2216.36   80.28
   4   0 -10 2428.50   78.47
  -4   0  10 2270.86   78.79
  -4   0 -10 2262.24   79.49
  -4   0  10 2388.03   81.62
  -4   0  10 2233.41   76.64
   4   0  11   56.26    6.99
  -4   0 -11   67.92    7.13
   4   0 -11   74.07    6.46
  -4   0  11   69.99    6.61
  -4   0  11   77.07    8.25
  -4   0 -11   70.62    6.94
   4   0  12  524.23   26.52
  -4   0 -12  585.05   26.42
   4   0 -12  614.58   25.01
  -4   0  12  584.32   25.27
  -4   0  12  647.23   28.67
  -4   0 -12  617.14   26.19
  -4   0 -13  226.42   13.19
   4   0  13  223.65   14.97
  -4   0 -13  209.18   14.27
   4   0 -13  247.76   13.37
  -4   0  13  230.80   13.40
  -4   0 -13  239.04   14.29
  -4   0  13  241.01   16.11
  -4   0 -14   23.94    5.62
  -4   0 -14   15.94    5.36
  -4   0 -14   11.91    5.78
   4   0 -14   18.82    4.90
  -4   0  14   20.38    5.33
  -4   0  14   27.21    6.43
  -4   0 -15   68.39    7.68
  -4   0 -15   54.96    8.06
  -4   0  15   51.06    8.93
  -4   0 -15   46.92    8.21
   4   0 -15   56.96    7.02
  -4   0  15   63.45    7.67
  -4   0  15   65.76    9.17
  -4   0 -16   31.75    6.54
  -4   0 -16   20.95    6.15
  -4   0 -16   25.33    7.05
   4   0 -16   22.59    5.87
  -4   0  16   26.87    5.91
  -4   0 -17  199.36   13.83
  -4   0 -17  198.35   15.20
   4   0 -17  197.02   13.15
  -4   0  17  192.13   13.46
  -4   0 -17  202.53   14.41
  -4   0 -18   50.27    8.05
   4   0 -18   42.80    7.01
  -4   0 -18   64.27    9.56
  -4   0  18   56.14    8.05
  -4   0 -18   58.87    8.64
  -4   0 -19   50.18    8.69
   4   0 -19   55.97    7.84
  -4   0 -19   32.30    7.84
  -4   0  19   44.11    7.64
  -4   0 -19   55.41    8.75
   4   0 -20   62.20    8.43
  -4   0 -20   61.19    9.05
  -4   0  20   80.41    9.34
  -4   0  20   68.91   12.66
  -4   0 -20   69.28    9.06
   4   0 -21  113.12   10.33
  -4   0  21  109.90   10.54
  -4   0  21  128.81   15.83
  -4   0 -21  107.80   10.80
   4   0 -22   61.20    8.06
  -4   0  22   71.11   12.20
  -4   0 -22   78.59    9.18
   4   0 -23   34.19    6.40
  -4   0 -23   28.26    6.22
  -4   0  23   32.18    9.13
  -4   0 -23   34.87    6.77
  -4   0  24   12.40    7.45
  -4   1  24   25.30    7.98
  -4   1  24   21.04    6.16
   4   1 -23    2.35    4.41
  -4  -1 -23   -2.50    4.95
  -4   1  23    5.45    7.32
  -4   1  23   -2.11    6.04
   4   1 -22   50.99    7.25
  -4  -1 -22   52.82    8.61
  -4  -1 -22   71.99    8.46
  -4   1  22   48.29   11.17
  -4  -1 -22   79.25    8.86
  -4   1  22   53.87    8.63
   4   1 -21   69.17    8.05
  -4  -1 -21   62.88    9.41
  -4  -1 -21   82.27    9.02
  -4  -1 -21   73.21    9.12
  -4   1  21   82.96   10.55
  -4  -1 -20   23.81    7.36
   4   1 -20   22.77    6.07
  -4  -1 -20   25.00    7.89
  -4   1  20   20.72    6.30
  -4   1  20   31.98    8.24
  -4  -1 -20   20.18    6.77
  -4  -1 -19  235.08   15.79
  -4  -1 -19  224.37   16.86
   4   1 -19  206.62   13.89
  -4   1  19  226.89   14.55
  -4   1  19  219.23   16.60
  -4  -1 -19  218.62   15.20
  -4  -1 -18  221.40   15.25
  -4  -1 -18  247.77   17.59
   4   1 -18  210.41   13.88
  -4   1  18  236.94   14.74
  -4   1  18  223.21   17.13
  -4  -1 -18  231.03   15.38
  -4  -1 -17  170.49   12.65
  -4  -1 -17  160.08   14.47
   4   1 -17  152.94   11.48
  -4   1  17  159.25   11.89
  -4  -1 -17  150.66   12.37
  -4   1  17  182.87   15.03
  -4  -1 -16   61.45    8.18
  -4  -1 -16   57.03    9.75
   4   1 -16   64.71    7.66
   4  -1  16   66.03    9.48
  -4   1  16   64.18    7.81
  -4   1  16   63.10    9.39
  -4  -1 -16   59.46    8.12
  -4  -1 -15  254.88   15.17
  -4  -1 -15  244.28   17.43
   4  -1  15  249.52   17.42
  -4   1  15  242.18   14.45
  -4   1  15  292.78   18.84
  -4  -1 -15  255.01   15.56
  -4  -1 -14   21.56    5.28
   4  -1  14   21.56    6.62
  -4  -1 -14   22.37    6.95
  -4   1  14   42.46    6.27
  -4   1  14   34.45    8.28
  -4  -1 -14   27.72    5.93
  -4  -1 -13  183.49   11.53
   4  -1  13  168.42   13.11
  -4  -1 -13  161.63   12.96
  -4   1  13  174.03   11.19
  -4   1  13  181.77   14.57
  -4  -1 -13  169.55   11.71
  -4  -1 -12   27.11    5.24
   4  -1  12   29.73    6.10
  -4  -1 -12   26.13    5.96
  -4   1  12   25.46    4.85
  -4   1  12   22.65    7.03
  -4  -1 -12   28.23    5.24
  -4  -1 -11    0.39    3.33
  -4  -1 -11    2.15    4.36
   4  -1  11    2.35    4.16
  -4   1  11    0.80    3.36
  -4   1  11    5.45    4.72
  -4  -1 -11    0.45    3.59
  -4  -1 -10  454.41   19.78
  -4  -1 -10  469.27   21.41
   4  -1  10  448.93   21.83
  -4   1  10  463.54   20.09
  -4   1  10  519.05   23.45
  -4  -1 -10  469.03   20.69
  -4   1  10  446.37   18.71
  -4  -1  -9  504.57   22.00
   4  -1   9  518.80   22.93
  -4  -1  -9  499.22   19.90
  -4  -1  -9  519.87   20.79
  -4  -1  -9  503.00   21.69
  -4   1   9  561.48   23.73
  -4   1   9  508.01   20.26
  -4   1   9  475.73   19.48
  -4  -1  -8  134.97    8.79
   4  -1   8  125.35    8.95
  -4  -1  -8  126.54    7.51
  -4  -1  -8  128.10    7.70
  -4   1   8  145.44    9.31
  -4   1   8  122.66    7.28
  -4   1   8  131.43    7.11
  -4   1   8  133.72    7.86
  -4  -1  -8  134.17    8.69
  -4  -1  -7    3.03    2.26
  -4  -1  -7   11.54    2.87
  -4  -1  -7    5.64    2.85
  -4  -1  -7    7.02    2.50
  -4  -1  -7    5.66    2.97
  -4   1   7    6.30    2.24
  -4   1   7    4.49    2.24
  -4   1   7    3.68    2.76
  -4   1   7    6.00    2.25
  -4  -1  -6 2630.46   85.68
  -4  -1  -6 2556.61   85.03
  -4  -1  -6 2459.96   85.65
  -4  -1  -6 2486.30   86.14
  -4  -1  -6 2445.56   84.97
  -4   1   6 2641.97   84.72
  -4   1   6 2516.39   85.79
  -4  -1  -6 2689.77   84.96
  -4   1   6 2576.88   85.02
  -4   1   6 2582.92   85.73
  -4  -1  -5  170.54    8.06
  -4  -1  -5  168.77    8.59
  -4  -1  -5  171.11    8.89
  -4  -1  -5  165.90    8.14
  -4   1   5  166.22    8.12
  -4  -1  -5  172.61    8.28
  -4   1   5  167.07    8.86
  -4  -1  -5  176.19    7.99
  -4   1   5  157.61    8.34
  -4   1   5  140.45    8.18
  -4  -1  -4 2010.87   66.56
  -4  -1  -4 1944.97   66.96
  -4   1   4 2052.87   66.31
  -4  -1  -4 1905.95   65.72
   4  -1   4 1905.55   65.82
  -4  -1  -4 1923.62   67.85
  -4   1   4 2072.32   67.30
  -4  -1  -4 1948.71   66.86
  -4   1   4 2092.18   66.63
  -4  -1  -4 1985.51   66.16
  -4  -1  -4 2055.31   65.88
  -4   1   4 1838.90   66.04
  -4  -1  -3  279.68   12.29
  -4  -1  -3  285.35   12.83
  -4   1   3  295.05   12.41
   4  -1   3  272.94   11.72
  -4  -1  -3  281.74   11.61
   4   1  -3  269.23   10.41
   4   1  -3  283.56   12.43
  -4  -1  -3  287.56   11.85
  -4  -1  -3  288.16   12.17
  -4  -1  -3  304.90   12.71
  -4   1   3  307.13   12.56
  -4   1   3  291.99   13.03
  -4  -1  -2   69.26    5.43
  -4   1   2   75.33    5.28
   4  -1   2   77.84    4.81
   4   1  -2   89.13    5.05
   4   1  -2   69.21    3.81
  -4  -1  -2   82.49    5.23
   4   1  -2   70.47    5.11
  -4  -1  -2   71.16    5.04
  -4  -1  -2   72.44    4.78
  -4   1   2   70.00    5.50
  -4   1   2   79.35    5.38
  -4  -1  -1  115.54    7.23
   4   1  -1  118.97    5.74
  -4   1   1  120.08    7.11
  -4  -1  -1  123.73    7.50
   4  -1   1  116.36    6.40
   4   1  -1  128.43    6.20
   4   1  -1  118.04    6.99
  -4   1   1  134.75    7.21
  -4   1   1  128.34    7.59
  -4  -1  -1  133.46    6.72
  -4  -1  -1  119.45    6.64
  -4  -1   0   52.52    4.82
   4   1   0   52.40    3.52
   4  -1   0   55.66    4.18
  -4   1   0   49.38    4.49
   4   1   0   48.34    3.40
   4   1   0   48.11    4.40
  -4   1   0   53.13    4.83
  -4   1   0   56.18    4.52
  -4  -1   0   52.65    4.01
  -4  -1   1  119.16    7.19
   4   1   1  111.26    5.91
  -4  -1   1  128.87    7.25
   4   1   1  111.02    5.62
   4  -1  -1  123.14    6.61
  -4  -1   1  111.25    6.13
  -4  -1   1  108.59    6.41
   4   1   1  105.88    6.88
  -4  -1   1  111.31    6.28
  -4   1  -2   38.21    3.52
  -4  -1   2   41.06    4.39
   4  -1  -2   35.32    4.91
   4   1   2   42.20    3.16
  -4  -1   2   40.97    4.18
   4   1   2   44.87    3.64
  -4  -1   2   45.20    3.56
  -4  -1   2   43.70    3.88
  -4   1  -2   40.41    4.03
  -4   1  -2   43.12    4.47
   4   1   2   35.66    4.13
  -4  -1   2   42.67    3.74
  -4   1  -2   47.41    3.85
  -4   1  -3  340.96   14.00
  -4  -1   3  363.90   15.59
   4  -1  -3  321.84   15.21
  -4  -1   3  358.35   14.99
   4   1   3  350.89   14.45
  -4   1  -3  350.58   14.75
   4   1   3  351.82   15.53
  -4   1  -3  363.26   14.62
  -4   1  -3  365.44   15.81
  -4   1  -3  352.84   14.40
  -4  -1   3  371.17   14.02
  -4  -1   3  356.25   14.51
  -4  -1   4 1651.81   60.33
  -4   1  -4 1717.86   59.19
  -4  -1   4 1811.11   60.93
  -4  -1   4 1819.92   60.14
   4  -1  -4 1625.46   58.16
   4   1   4 1780.86   60.00
  -4  -1   4 1770.36   59.99
  -4   1  -4 1761.24   60.13
  -4  -1   4 1878.76   59.19
  -4   1  -4 1835.21   61.30
  -4   1  -4 1809.42   60.07
  -4   1  -4 1788.05   59.43
  -4  -1   4 1831.22   59.74
  -4  -1   5  126.72    8.05
  -4   1  -5  150.92    7.29
   4  -1  -5  136.89    6.78
  -4  -1   5  129.03    7.54
  -4  -1   5  127.00    7.50
   4  -1  -5  117.04    4.80
   4   1   5  132.44    7.55
  -4   1  -5  144.82    7.07
  -4   1  -5  127.94    7.56
  -4   1  -5  136.83    7.49
  -4  -1   5  158.13    7.17
   4   1   5  128.79    8.16
  -4  -1   5  141.40    7.47
  -4   1  -5  144.79    8.50
  -4  -1   6 2250.70   82.61
   4  -1  -6 2465.54   80.72
  -4   1  -6 2160.62   80.87
  -4  -1   6 2535.75   82.05
   4   1   6 2379.91   82.02
  -4  -1   6 2525.52   81.44
  -4  -1   6 2498.06   80.32
  -4   1  -6 2543.29   82.87
  -4   1  -6 2479.50   80.43
  -4   1  -6 2415.92   82.04
  -4   1  -6 2476.68   81.30
   4   1   6 2419.24   82.69
  -4  -1   6 2443.14   81.00
  -4   1  -7   25.53    4.05
  -4  -1   7   23.62    3.94
   4  -1  -7   22.68    3.28
  -4   1  -7   23.19    3.41
   4   1   7   20.83    3.06
   4   1   7   14.79    3.04
   4   1   7   15.31    3.56
  -4   1  -7   24.57    3.42
  -4  -1   7   24.06    4.09
  -4   1  -7   21.50    2.68
  -4  -1   7   22.83    2.97
  -4  -1   8  124.04    8.88
  -4   1  -8  117.13    7.22
   4  -1  -8  119.89    7.30
  -4  -1   8  126.52    8.06
  -4   1  -8  136.15    7.34
  -4  -1   8  121.74    6.91
  -4   1  -8  126.10    6.30
   4   1   8  111.39    7.99
  -4  -1   9  478.76   21.84
  -4   1  -9  444.18   19.27
   4  -1  -9  490.76   19.65
  -4  -1   9  484.94   20.46
  -4   1  -9  460.83   18.55
  -4  -1   9  491.26   18.61
  -4  -1  10  354.55   18.38
  -4   1 -10  345.44   16.04
   4  -1 -10  379.78   16.56
  -4  -1  10  360.75   16.95
  -4   1 -10  351.90   14.78
  -4  -1  10  363.38   14.78
  -4   1 -11   10.49    4.19
  -4  -1  11   13.03    4.85
   4  -1 -11   11.30    3.82
  -4   1 -11   12.86    3.78
  -4  -1  11   13.33    4.17
  -4  -1  12   92.51    9.53
  -4   1 -12  113.32    8.71
   4  -1 -12   98.10    8.06
  -4  -1  12  107.98    8.66
  -4   1 -12  107.72    9.27
  -4   1 -13  115.30    9.49
   4  -1 -13  127.60    9.33
  -4  -1  13  114.82    9.36
  -4   1 -13  125.34   10.09
  -4  -1  13  120.51   10.99
  -4   1 -14   40.90    6.57
   4  -1 -14   40.47    6.22
  -4   1 -14   41.62    6.65
  -4  -1  14   43.82    6.39
  -4  -1  14   48.71    7.51
  -4   1 -15  196.40   13.71
   4  -1 -15  220.76   13.58
  -4  -1  15  232.53   14.14
  -4   1 -15  209.71   14.57
  -4  -1  15  221.66   15.54
  -4   1 -16   69.18    9.11
  -4  -1  16   74.36   10.48
   4  -1 -16   74.96    8.30
  -4   1 -16   76.79    8.92
  -4  -1  16   67.51    8.30
  -4  -1  16   64.91    9.40
  -4  -1  17  130.38   14.24
  -4   1 -17  149.69   12.25
   4  -1 -17  148.26   11.73
  -4  -1  17  160.59   12.32
  -4  -1  17  165.05   16.80
  -4  -1  17  163.97   13.71
  -4   1 -17  187.84   13.64
  -4  -1  18  294.75   20.67
  -4   1 -18  326.20   18.50
   4  -1 -18  292.19   17.13
  -4  -1  18  293.65   17.60
  -4  -1  18  265.94   21.82
  -4   1 -18  288.91   18.01
  -4  -1  18  286.77   18.88
  -4   1 -19  189.16   14.56
   4  -1 -19  190.59   13.59
  -4  -1  19  164.60   13.45
  -4  -1  19  191.50   18.41
  -4   1 -19  214.55   14.94
  -4  -1  19  181.39   14.91
  -4   1 -20   16.16    6.76
   4  -1 -20   17.28    6.23
  -4  -1  20   23.38    9.99
  -4  -1  20    7.31    5.87
  -4  -1  20    8.86    6.50
   4  -1 -21   40.32    7.11
  -4  -1  21   35.87   10.28
  -4   1 -21   49.33    8.32
  -4  -1  21   51.48    9.12
   4  -1 -22   71.14    8.45
  -4  -1  22   75.36   12.48
  -4  -1  22   78.51   10.23
  -4   1 -22   72.23    9.21
   4  -1 -23    2.61    4.99
  -4  -1  23   -3.09    6.68
  -4  -1  23    1.43    5.62
  -4   1 -23    3.62    5.37
  -4  -1  24   31.72    7.09
  -4  -2 -23   20.37    6.10
  -4   2  23    9.90    5.72
  -4  -2 -22   43.14    6.98
  -4  -2 -22   56.07    8.71
  -4   2  22   60.54    9.06
  -4  -2 -21  246.31   14.79
  -4  -2 -21  271.39   17.93
   4   2 -21  224.01   14.11
  -4   2  21  247.87   17.15
  -4  -2 -21  267.10   15.85
  -4  -2 -20   22.64    6.07
   4   2 -20   17.22    5.44
  -4  -2 -20   11.79    7.58
  -4  -2 -20   13.02    6.71
  -4   2  20   27.26    7.72
  -4  -2 -20   23.54    6.20
  -4  -2 -19  217.96   15.20
  -4  -2 -19  201.93   16.68
  -4  -2 -19  224.31   13.94
   4   2 -19  192.71   13.06
  -4   2  19  196.68   13.44
  -4  -2 -19  222.84   14.71
  -4   2  19  240.78   16.87
  -4  -2 -18  158.36   12.54
   4  -2  18  149.69   15.02
  -4  -2 -18  163.03   15.16
  -4  -2 -18  150.48   11.14
  -4   2  18  137.57   11.33
  -4  -2 -18  157.61   12.35
  -4   2  18  159.19   14.77
  -4  -2 -17   28.29    6.66
  -4  -2 -17   29.41    8.74
  -4  -2 -17   24.80    5.45
   4  -2  17   29.54    8.72
  -4   2  17   34.08    6.52
  -4   2  17   40.04    8.64
  -4  -2 -17   30.98    6.90
  -4  -2 -16   18.44    6.07
   4  -2  16   28.98    8.38
  -4  -2 -16   26.98    8.45
  -4   2  16   31.79    6.10
  -4   2  16   39.22    8.75
  -4  -2 -16   26.45    6.50
  -4  -2 -15  273.28   15.67
   4  -2  15  253.00   18.09
  -4  -2 -15  237.45   17.63
  -4  -2 -15  242.55   14.98
  -4   2  15  272.04   15.09
  -4  -2 -15  256.64   15.51
  -4  -2 -14  130.94   10.19
   4  -2  14  145.67   13.11
  -4  -2 -14  110.24   12.30
  -4  -2 -14  116.66    9.83
  -4   2  14  133.69    9.93
  -4  -2 -14  125.20   10.21
  -4  -2 -13  329.39   17.15
  -4  -2 -13  350.37   20.03
   4  -2  13  324.35   19.73
  -4  -2 -13  309.49   17.19
  -4   2  13  347.70   17.00
  -4  -2 -13  344.43   17.58
  -4  -2 -12   82.79    7.62
  -4  -2 -12   99.96   10.21
   4  -2  12   90.08    9.45
  -4   2  12   85.21    7.63
  -4  -2 -12   71.43    7.61
  -4  -2 -12   97.29    8.59
  -4  -2 -11    3.25    3.32
  -4  -2 -11    8.80    5.10
   4  -2  11    6.41    4.21
  -4  -2 -11    6.11    3.73
  -4   2  11    0.76    5.48
  -4  -2 -11    5.96    4.17
  -4  -2 -10   16.50    3.58
  -4  -2 -10   20.34    4.07
   4  -2  10   20.57    5.19
  -4  -2 -10   22.45    5.39
  -4  -2 -10   23.68    4.60
  -4   2  10   30.55    6.34
  -4  -2 -10   22.32    4.78
  -4  -2  -9 1358.60   49.16
  -4  -2  -9 1395.75   49.38
  -4  -2  -9 1375.34   51.30
  -4  -2  -9 1364.18   50.56
  -4  -2  -9 1440.31   50.50
  -4   2   9 1284.08   48.54
  -4  -2  -8  524.93   21.75
  -4  -2  -8  563.62   22.37
  -4  -2  -8  516.32   23.24
  -4  -2  -8  539.57   23.14
  -4   2   8  552.99   20.92
  -4   2   8  621.83   24.17
  -4  -2  -8  550.43   22.83
  -4   2   8  531.48   21.85
  -4  -2  -7  400.33   18.03
  -4  -2  -7  443.19   17.60
  -4  -2  -7  427.23   18.93
  -4  -2  -7  399.93   17.13
  -4  -2  -7  429.46   18.94
  -4   2   7  455.14   18.60
  -4   2   7  423.20   17.12
  -4   2   7  416.98   17.97
  -4  -2  -7  449.24   18.68
  -4  -2  -6  519.94   19.79
  -4  -2  -6  505.01   20.18
  -4  -2  -6  501.58   20.89
   4  -2   6  511.45   20.87
  -4  -2  -6  502.73   21.16
  -4  -2  -6  468.47   19.25
  -4  -2  -6  511.73   21.34
  -4   2   6  491.70   19.92
  -4   2   6  542.84   20.03
  -4   2   6  515.91   20.87
  -4  -2  -6  501.09   20.81
   4   2  -6  511.57   19.22
  -4  -2  -5  527.53   21.57
  -4  -2  -5  530.06   20.14
   4  -2   5  501.93   21.09
  -4  -2  -5  548.87   22.00
  -4  -2  -5  530.56   19.89
  -4   2   5  523.64   21.56
  -4   2   5  581.82   20.97
   4   2  -5  546.36   20.28
  -4   2   5  494.15   20.05
  -4  -2  -5  532.76   21.42
  -4  -2  -4 1115.93   41.01
  -4  -2  -4 1156.89   39.23
   4  -2   4 1112.51   40.34
  -4  -2  -4 1197.54   41.51
  -4  -2  -4 1087.17   38.95
  -4   2   4 1052.44   39.15
  -4   2   4 1165.54   40.27
  -4   2   4 1137.09   41.35
   4   2  -4 1139.63   39.95
  -4  -2  -3 2737.93   96.13
   4  -2   3 2871.70   95.33
  -4  -2  -3 2901.36   96.50
   4   2  -3 3208.42   94.21
  -4  -2  -3 2804.15   94.02
   4   2  -3 2596.93   94.77
  -4   2   3 2938.82   96.81
  -4   2   3 3016.51   95.69
   4   2  -3 2772.98   95.28
  -4  -2  -2  548.55   21.53
   4  -2   2  565.02   20.59
  -4  -2  -2  555.83   21.63
  -4   2   2  517.83   20.40
   4   2  -2  551.79   19.14
   4   2  -2  500.94   19.95
  -4  -2  -2  522.70   20.78
  -4   2   2  547.77   21.97
  -4   2   2  522.76   20.76
   4   2  -2  523.00   20.90
   4  -2   1  308.69   12.62
  -4  -2  -1  266.58   13.32
   4   2  -1  278.49   12.21
   4   2  -1  296.49   11.30
  -4   2   1  297.06   13.03
  -4   2   1  304.43   13.26
   4   2  -1  303.54   13.51
  -4  -2  -1  307.94   13.03
  -4   2   1  307.27   14.08
   4  -2   0  502.14   18.16
   4   2   0  459.68   16.80
   4  -2   0  456.00   18.15
   4   2   0  474.65   18.12
   4   2   0  466.99   19.26
  -4   2   0  476.59   18.88
  -4  -2   0  489.02   18.56
  -4  -2   1  434.30   18.23
   4  -2  -1  434.19   16.85
   4  -2  -1  366.52   20.96
   4  -2  -1  441.83   17.39
  -4  -2   1  436.05   18.03
  -4  -2   1  470.58   18.58
   4   2   1  436.89   17.25
  -4  -2   1  422.90   16.61
  -4  -2   1  440.01   17.31
  -4  -2   1  465.37   17.33
  -4   2  -1  440.13   18.67
   4   2   1  426.91   18.39
  -4  -2   2  567.68   23.62
   4  -2  -2  594.59   22.30
  -4  -2   2  637.17   22.66
  -4  -2   2  611.89   23.49
  -4  -2   2  626.12   24.53
   4  -2  -2  540.61   26.03
   4   2   2  604.49   23.12
  -4  -2   2  608.64   22.79
  -4   2  -2  615.29   22.50
   4   2   2  605.54   24.30
  -4   2  -2  621.91   24.49
  -4  -2   2  641.22   22.86
  -4  -2   3 2297.91   80.83
  -4  -2   3 2399.91   82.08
   4  -2  -3 2353.39   80.33
  -4  -2   3 2366.97   80.83
  -4  -2   3 2512.33   83.50
  -4  -2   3 2510.32   81.63
   4  -2  -3 2255.42   82.63
   4   2   3 2461.33   81.56
  -4   2  -3 2470.74   80.86
  -4   2  -3 2407.05   81.51
  -4  -2   3 2500.15   80.86
   4   2   3 2448.30   82.85
  -4   2  -3 2599.07   82.90
  -4  -2   3 2486.95   80.91
  -4  -2   4 1335.36   47.58
  -4   2  -4 1414.39   46.29
  -4  -2   4 1347.13   48.20
   4  -2  -4 1288.74   46.51
  -4  -2   4 1379.10   47.45
   4  -2  -4 1260.38   46.99
  -4  -2   4 1366.84   49.95
  -4  -2   4 1311.26   47.51
   4   2   4 1400.18   48.17
  -4  -2   4 1433.43   47.31
  -4   2  -4 1335.48   47.35
  -4  -2   4 1458.33   47.16
  -4   2  -4 1352.99   47.67
  -4   2  -4 1456.74   49.04
  -4  -2   5  469.59   20.00
  -4  -2   5  497.43   20.51
   4  -2  -5  482.04   18.98
   4   2   5  482.82   18.94
  -4  -2   5  491.69   22.36
   4  -2  -5  458.32   17.99
   4   2   5  527.05   20.49
  -4  -2   5  510.08   19.96
  -4  -2   5  486.53   19.76
  -4  -2   5  528.27   19.57
  -4   2  -5  477.49   19.77
  -4   2  -5  510.76   19.91
  -4  -2   5  521.79   19.33
  -4   2  -5  482.66   20.87
  -4  -2   6  356.41   15.61
  -4  -2   6  314.30   15.20
   4  -2  -6  329.98   14.11
  -4  -2   6  336.53   14.87
  -4  -2   6  332.02   14.99
  -4   2  -6  334.85   14.53
   4   2   6  339.68   14.51
  -4  -2   6  345.10   17.72
   4  -2  -6  336.73   12.48
   4   2   6  326.72   15.23
  -4  -2   6  366.30   14.30
  -4   2  -6  330.65   14.99
  -4   2  -6  351.00   15.95
  -4   2  -6  330.33   14.70
   4   2   6  325.41   16.00
  -4  -2   6  291.95   14.90
  -4  -2   7  460.36   20.50
   4  -2  -7  451.58   18.85
  -4  -2   7  457.43   19.48
   4   2   7  474.35   20.03
  -4  -2   7  465.27   19.88
  -4  -2   7  449.49   22.62
  -4   2  -7  478.30   18.21
  -4   2  -7  523.24   19.63
  -4   2  -7  497.60   20.31
  -4   2  -7  462.98   20.45
  -4  -2   7  477.79   20.45
  -4  -2   7  482.33   18.72
  -4  -2   8  519.73   23.39
   4  -2  -8  550.93   22.03
  -4  -2   8  528.72   26.01
  -4  -2   8  528.81   22.42
  -4   2  -8  565.59   20.65
  -4   2  -8  596.46   23.63
  -4  -2   8  535.58   23.44
  -4   2  -8  553.85   23.17
  -4   2  -8  587.76   22.12
  -4  -2   9 1076.37   42.80
   4  -2  -9 1134.65   41.18
  -4  -2   9 1089.29   46.04
  -4  -2   9 1127.24   43.02
  -4   2  -9 1185.24   40.72
  -4   2  -9 1173.12   42.85
  -4  -2  10   22.18    5.03
   4  -2 -10   19.78    4.12
  -4  -2  10   24.36    4.65
  -4  -2  10   18.49    4.72
  -4   2 -10   21.28    3.59
  -4  -2  11   25.63    5.71
   4  -2 -11   23.32    4.83
  -4  -2  11   25.91    5.09
  -4  -2  11   30.48    5.91
  -4  -2  12  124.32   10.95
   4  -2 -12  143.03    9.77
  -4  -2  12  143.92   10.31
  -4  -2  12  125.20   12.77
  -4  -2  12  133.54   10.79
  -4   2 -12  141.83   10.82
  -4  -2  13  302.43   18.78
   4  -2 -13  336.62   17.12
  -4  -2  13  346.05   17.87
  -4  -2  13  323.43   21.47
  -4   2 -13  356.01   18.61
  -4  -2  13  327.06   18.53
   4  -2 -14  155.86   11.11
  -4  -2  14  178.82   12.17
  -4  -2  14  172.63   15.49
  -4   2 -14  155.68   12.22
  -4  -2  14  152.67   12.35
   4  -2 -15  203.27   13.53
  -4  -2  15  229.35   14.62
  -4  -2  15  238.13   18.75
  -4   2 -15  234.23   15.22
  -4  -2  15  208.24   14.92
  -4   2 -16   33.93    7.14
   4  -2 -16   34.05    6.77
  -4  -2  16   35.49    9.35
  -4  -2  16   39.28    7.28
  -4  -2  16   41.32    7.75
  -4   2 -17   15.46    6.70
  -4  -2  17   13.28    7.66
   4  -2 -17   12.43    5.72
  -4  -2  17   30.84    9.92
  -4  -2  17   19.38    6.58
  -4  -2  17   33.93    7.74
  -4  -2  18  162.94   14.88
   4  -2 -18  147.00   11.92
  -4  -2  18  145.88   12.38
  -4  -2  18  161.15   16.82
  -4  -2  18  139.78   12.92
  -4   2 -18  146.83   12.94
  -4  -2  19  255.41   19.41
  -4   2 -19  251.12   16.70
   4  -2 -19  244.31   15.60
  -4  -2  19  209.72   15.58
  -4  -2  19  271.38   21.26
  -4   2 -19  257.66   16.97
  -4  -2  19  284.51   18.28
  -4   2 -20   22.83    7.23
  -4  -2  20   17.15    7.89
   4  -2 -20   15.38    6.44
  -4  -2  20   16.67    8.68
  -4  -2  20   11.98    6.87
   4  -2 -21  233.29   15.62
  -4  -2  21  255.93   20.98
  -4   2 -21  229.00   16.34
  -4  -2  21  271.41   17.62
   4  -2 -22   67.92    8.56
  -4   2 -22   61.96    8.95
  -4  -2  22   81.97   10.26
   4  -2 -23   22.23    5.79
  -4  -2  23   25.26    8.03
  -4   2 -23   20.12    6.52
  -4  -2  23   24.49    7.24
  -4   2 -24   97.43    9.86
  -4  -3 -23   29.25    7.27
  -4   3  23   31.00    6.82
  -4  -3 -22  110.14   11.45
  -4   3  22   99.86   10.31
  -4  -3 -21   35.45    8.76
  -4  -3 -21   43.87    8.43
  -4   3  21   37.53    7.56
  -4  -3 -20   48.89    9.46
  -4  -3 -20   44.62    8.12
  -4   3  20   40.94    8.11
  -4  -3 -19   47.34    7.13
  -4  -3 -19   66.47   10.91
   4  -3  19   65.37   10.99
  -4  -3 -19   58.36    9.14
  -4   3  19   77.79   10.16
  -4  -3 -19   58.95    8.04
   4  -3  18  453.63   26.29
  -4  -3 -18  370.46   24.08
  -4  -3 -18  362.23   19.15
  -4  -3 -18  397.11   21.61
  -4   3  18  455.38   24.44
  -4  -3 -18  395.63   20.89
  -4  -3 -17   13.12    6.08
   4  -3  17   12.33    7.21
  -4  -3 -17   13.24    4.98
  -4  -3 -17   21.88    9.10
  -4   3  17   14.61    5.32
  -4   3  17   28.08    8.12
  -4  -3 -17    7.31    5.24
  -4  -3 -16  151.36   11.99
  -4  -3 -16  157.16   14.89
   4  -3  16  145.78   14.65
  -4  -3 -16  122.43    9.87
  -4   3  16  142.75   10.95
  -4  -3 -16  145.11   11.52
  -4  -3 -15   27.84    6.31
   4  -3  15   36.44    8.98
  -4  -3 -15   29.84    5.11
  -4  -3 -15   23.08    7.97
  -4   3  15   27.24    5.95
  -4   3  15   48.42    9.37
  -4  -3 -15   34.23    6.70
  -4  -3 -14   53.28    7.44
  -4  -3 -14   51.40    8.93
   4  -3  14   57.13    8.99
  -4  -3 -14   48.60    5.86
  -4   3  14   57.31    6.80
  -4  -3 -14   53.55    7.12
  -4  -3 -13   12.94    4.58
  -4  -3 -13    9.92    6.16
   4  -3  13   22.19    6.78
  -4  -3 -13   11.02    3.72
  -4   3  13   18.39    4.94
  -4  -3 -13   19.77    4.84
  -4  -3 -13   12.27    4.98
  -4  -3 -12  478.66   21.97
  -4  -3 -12  500.26   24.70
  -4  -3 -12  464.91   19.94
   4  -3  12  505.01   25.57
  -4  -3 -12  444.20   21.23
  -4  -3 -12  521.38   22.82
  -4  -3 -11   29.78    4.70
  -4  -3 -11   26.59    4.97
   4  -3  11   27.71    6.24
  -4  -3 -11   28.44    3.91
  -4  -3 -11   34.47    7.03
  -4  -3 -11   30.10    4.96
  -4  -3 -11   29.79    5.25
  -4  -3 -10  201.31   11.89
  -4  -3 -10  206.82   11.80
  -4  -3 -10  197.52   13.48
  -4  -3 -10  210.32   12.11
  -4  -3 -10  200.49   12.13
  -4  -3  -9  277.42   14.13
  -4  -3  -9  267.80   14.45
  -4  -3  -9  279.32   14.51
  -4  -3  -9  294.80   14.94
  -4  -3  -8  262.90   14.20
  -4  -3  -8  245.78   13.22
  -4  -3  -8  300.67   14.36
  -4   3   8  297.67   14.65
  -4   3   8  297.75   12.92
  -4  -3  -8  269.51   14.04
  -4  -3  -7   77.23    7.07
   4  -3   7   84.78    5.18
  -4  -3  -7   75.93    6.04
   4  -3   7   80.36    7.18
  -4  -3  -7   75.27    6.58
  -4  -3  -7   68.18    5.32
  -4   3   7   93.31    6.59
  -4   3   7   83.57    5.97
  -4  -3  -7   82.38    6.81
  -4  -3  -6 1084.95   40.30
  -4  -3  -6 1102.16   38.54
   4  -3   6 1005.74   39.58
  -4  -3  -6 1080.72   37.37
  -4  -3  -6 1124.49   39.82
  -4  -3  -6 1027.92   37.39
  -4   3   6 1057.29   37.96
  -4  -3  -6 1118.28   39.71
   4   3  -6 1039.67   37.54
  -4   3   6 1121.66   38.70
  -4  -3  -5  526.41   21.37
  -4  -3  -5  491.42   19.12
  -4  -3  -5  479.39   19.38
   4  -3   5  494.43   20.41
  -4  -3  -5  470.39   18.03
  -4  -3  -5  474.52   20.16
  -4  -3  -5  453.01   17.96
  -4   3   5  451.53   18.17
  -4   3   5  525.26   19.70
   4   3  -5  458.59   18.73
  -4  -3  -5  488.22   20.13
  -4  -3  -4  530.79   20.29
  -4  -3  -4  550.15   22.50
  -4  -3  -4  529.82   20.91
   4  -3   4  526.57   21.55
  -4  -3  -4  529.93   19.49
  -4  -3  -4  523.77   21.22
   4  -3   4  544.75   20.43
   4   3  -4  538.68   18.43
  -4  -3  -4  510.82   19.31
  -4  -3  -4  552.13   21.87
   4   3  -4  491.46   20.55
  -4   3   4  524.80   21.05
  -4  -3  -4  581.34   21.88
  -4  -3  -3  970.90   34.93
  -4  -3  -3  907.40   32.35
  -4  -3  -3  921.97   33.26
   4  -3   3  930.10   33.78
   4   3  -3  893.01   30.46
  -4  -3  -3  914.18   34.03
   4  -3   3  942.64   32.78
  -4  -3  -3  925.31   31.45
   4   3  -3  814.62   34.98
  -4  -3  -3  938.04   33.78
  -4   3   3  933.65   33.50
  -4  -3  -3  954.27   33.88
   4   3  -3  864.72   33.23
  -4  -3  -2  608.91   26.11
  -4  -3  -2  700.98   24.45
  -4  -3  -2  676.72   25.47
   4  -3   2  675.90   25.63
  -4  -3  -2  699.42   26.05
  -4  -3  -2  700.89   26.17
   4   3  -2  673.78   26.92
  -4   3   2  656.60   24.78
   4  -3   2  657.22   24.87
   4   3  -2  691.80   26.14
  -4   3   2  665.63   25.66
   4  -3   1  294.95   13.63
   4  -3   1  328.18   13.45
   4   3  -1  304.34   14.58
  -4  -3  -1  309.50   14.19
   4  -3   1  282.86   19.69
  -4  -3  -1  325.55   14.55
   4   3  -1  324.48   14.85
  -4   3   1  300.41   13.93
  -4  -3   0 1826.50   65.37
   4  -3   0 1933.32   64.41
   4  -3   0 1833.29   64.03
  -4  -3   0 2032.78   65.27
   4  -3   0 1822.41   71.74
   4   3   0 1815.06   65.22
  -4  -3   0 2014.84   66.00
   4   3   0 1973.70   66.47
  -4  -3   0 1859.05   64.56
  -4   3   0 1851.81   64.84
  -4  -3   1  266.69   13.39
   4  -3  -1  283.56   12.65
  -4  -3   1  291.89   12.09
  -4  -3   1  304.31   14.30
   4  -3  -1  284.64   12.54
   4   3   1  264.28   13.25
  -4  -3   1  302.16   13.33
   4  -3  -1  247.53   16.74
  -4   3  -1  288.22   14.39
   4   3   1  282.38   14.60
  -4  -3   1  281.35   12.78
  -4   3  -1  279.68   13.18
  -4  -3   2  624.90   25.18
  -4  -3   2  612.14   23.60
   4  -3  -2  614.25   23.96
  -4  -3   2  626.64   23.65
   4  -3  -2  590.53   27.64
   4   3   2  695.98   22.80
  -4  -3   2  718.15   26.67
   4   3   2  617.08   25.15
  -4  -3   2  615.87   23.76
  -4  -3   2  645.49   24.47
  -4   3  -2  619.88   23.46
  -4   3  -2  626.85   25.95
   4   3   2  725.40   27.67
  -4  -3   3  919.91   33.85
  -4  -3   3  869.68   32.40
  -4  -3   3  882.22   32.41
   4  -3  -3  839.62   32.29
  -4  -3   3  900.81   32.62
   4   3   3  951.65   31.71
   4  -3  -3  831.91   34.71
  -4  -3   3  963.11   35.56
   4   3   3  864.32   33.83
  -4   3  -3  847.23   33.24
  -4   3  -3  875.08   32.27
  -4   3  -3  914.23   34.56
   4   3   3 1078.83   37.27
  -4  -3   3  978.39   33.25
  -4  -3   4  593.63   24.08
  -4  -3   4  616.14   24.19
  -4  -3   4  644.59   25.34
   4  -3  -4  623.51   23.91
  -4  -3   4  599.03   24.19
   4   3   4  668.43   23.98
  -4  -3   4  674.14   27.23
   4  -3  -4  612.56   24.99
   4   3   4  640.89   25.64
  -4  -3   4  630.30   24.65
  -4   3  -4  611.35   24.13
  -4  -3   4  702.61   25.16
  -4   3  -4  641.49   25.07
  -4   3  -4  614.88   25.68
  -4  -3   5  379.06   17.27
  -4  -3   5  415.56   17.57
  -4  -3   5  420.35   18.08
   4  -3  -5  394.86   16.78
  -4  -3   5  426.14   17.65
   4   3   5  392.88   17.48
  -4  -3   5  391.24   19.68
  -4  -3   5  404.99   17.57
   4  -3  -5  409.33   16.86
   4   3   5  436.61   18.87
  -4   3  -5  410.71   17.76
  -4   3  -5  415.08   18.52
  -4  -3   5  428.47   17.37
  -4  -3   6 1338.17   48.30
  -4  -3   6 1388.00   48.60
   4  -3  -6 1255.85   47.17
  -4  -3   6 1419.58   48.45
  -4  -3   6 1388.09   48.23
   4   3   6 1401.14   49.99
  -4  -3   6 1485.70   52.14
  -4   3  -6 1310.06   48.12
  -4   3  -6 1335.68   49.05
  -4  -3   6 1310.87   47.39
  -4  -3   7   67.42    6.45
  -4  -3   7   73.24    6.48
   4  -3  -7   64.23    5.53
  -4  -3   7   77.18    6.52
   4   3   7   71.91    7.91
  -4  -3   7   69.82    8.01
  -4  -3   7   89.68    7.50
  -4   3  -7   74.30    6.45
  -4  -3   7   70.38    5.72
  -4  -3   8  169.18   10.70
  -4  -3   8  177.92   10.34
   4  -3  -8  163.82    9.75
  -4  -3   8  193.32   11.02
  -4  -3   8  195.55   13.50
  -4  -3   8  158.29   10.52
  -4   3  -8  200.28   10.52
  -4  -3   9  169.14   11.16
   4  -3  -9  163.27    9.98
  -4  -3   9  182.86   11.13
  -4   3  -9  183.82   10.18
  -4  -3   9  166.57   11.02
   4  -3 -10  235.58   12.71
  -4  -3  10  240.22   14.04
  -4  -3  10  233.59   13.94
  -4   3 -10  228.53   13.86
  -4   3 -10  238.95   12.08
   4  -3 -11    9.79    4.27
  -4  -3  11    9.32    4.84
  -4   3 -11    8.03    4.69
  -4  -3  11    9.45    4.74
  -4   3 -11   10.41    3.62
  -4  -3  12  362.33   19.87
   4  -3 -12  369.19   18.21
  -4  -3  12  368.14   19.12
  -4  -3  12  413.48   23.84
  -4  -3  12  365.51   19.55
  -4  -3  13   32.99    7.28
   4  -3 -13   35.33    6.12
  -4  -3  13   49.81    8.96
  -4  -3  13   48.85    7.13
  -4  -3  13   45.86    7.20
  -4   3 -14   21.19    6.44
  -4  -3  14   22.07    6.62
   4  -3 -14   25.56    5.61
  -4  -3  14   24.93    7.60
  -4  -3  14   31.78    6.55
  -4  -3  14   20.75    6.30
  -4   3 -15   53.72    8.06
   4  -3 -15   67.79    8.28
  -4  -3  15   80.58   11.98
  -4  -3  15   61.82    8.48
  -4  -3  15   59.85    8.69
   4  -3 -16  110.92   10.34
  -4  -3  16   98.33   10.49
  -4  -3  16  118.35   14.22
  -4  -3  16  107.06   11.02
  -4   3 -16  107.76   10.83
  -4   3 -17   27.78    7.40
   4  -3 -17   40.61    7.33
  -4  -3  17   44.40   10.22
  -4  -3  17   41.46    7.68
  -4  -3  17   36.64    7.69
  -4  -3  18  339.21   22.68
   4  -3 -18  341.72   19.36
  -4  -3  18  367.63   25.26
  -4  -3  18  355.49   21.08
  -4   3 -18  371.49   21.18
  -4  -3  19   50.00   10.10
  -4   3 -19   52.68    8.45
   4  -3 -19   48.73    7.69
  -4  -3  19   57.62   11.36
  -4  -3  19   65.97    9.59
  -4   3 -20   54.06    8.73
  -4  -3  20   47.89   10.33
   4  -3 -20   44.34    7.92
  -4  -3  20   52.70   11.10
  -4  -3  20   42.70    8.80
  -4   3 -21   30.11    7.17
  -4  -3  21   36.77    9.16
   4  -3 -21   39.23    7.49
  -4  -3  21   39.05    9.56
  -4  -3  21   40.56    8.40
   4  -3 -22  108.85   10.05
  -4  -3  22  114.69   13.28
  -4   3 -22  111.94   10.84
  -4  -3  22   93.54   10.70
   4  -3 -23   27.87    6.15
  -4  -3  23   21.62    7.24
  -4   3 -23   26.85    6.39
  -4  -4 -22   56.80    9.37
  -4   4  22   62.75    7.91
  -4  -4 -21   24.88    8.17
  -4  -4 -21   46.04    7.97
  -4   4  21   27.60    6.57
  -4  -4 -20   48.01    9.82
   4  -4  20   48.76   10.07
  -4  -4 -20   43.40    8.22
  -4   4  20   46.25    8.27
  -4  -4 -19   15.72    8.26
   4  -4  19    8.66    7.90
  -4  -4 -19   18.44    7.11
  -4   4  19   18.89    6.73
   4  -4  18   41.24    9.28
  -4  -4 -18   30.49    9.39
  -4  -4 -18   37.54    7.98
  -4  -4 -18   41.25    6.75
  -4   4  18   58.31    9.02
  -4  -4 -17  123.50   14.25
   4  -4  17  113.33   13.86
  -4  -4 -17  126.17   11.82
  -4   4  17  145.25   13.28
  -4  -4 -17  136.37   11.06
  -4  -4 -16   90.32   10.04
   4  -4  16   94.53   12.32
  -4  -4 -16   88.24   12.14
  -4   4  16   98.28    9.13
  -4   4  16  121.30   12.27
  -4  -4 -16   82.89    9.05
  -4  -4 -15  397.01   21.11
   4  -4  15  413.05   24.57
  -4   4  15  382.28   19.38
  -4   4  15  433.09   23.97
  -4  -4 -15  365.57   19.90
  -4  -4 -14  210.76   13.96
   4  -4  14  193.78   16.30
  -4   4  14  187.21   12.47
  -4  -4 -14  190.58   13.10
   4  -4  13  372.17   22.72
  -4  -4 -13  388.67   19.83
  -4  -4 -13  350.42   19.14
  -4   4  13  428.79   23.48
   4  -4  12   95.71   10.90
  -4  -4 -12   64.46    7.40
  -4  -4 -12   81.73    8.36
  -4  -4 -12   70.55    8.06
  -4   4  12   98.49   10.71
  -4  -4 -11  368.32   19.54
  -4  -4 -11  403.32   19.79
  -4  -4 -11  417.27   20.01
  -4  -4 -10  203.77   13.19
   4  -4  10  207.21   11.11
  -4  -4 -10  246.07   13.39
  -4  -4 -10  205.19   13.93
  -4  -4 -10  211.11   11.87
  -4  -4 -10  217.33   13.16
  -4   4  10  246.16   14.64
  -4  -4  -9  254.25   15.44
  -4  -4  -9  267.38   14.48
   4  -4   9  284.49   12.99
  -4  -4  -9  279.77   16.19
  -4  -4  -9  281.39   14.07
  -4  -4  -9  298.32   15.33
  -4   4   9  300.41   15.27
  -4  -4  -8  253.21   15.00
  -4  -4  -8  272.23   14.02
   4  -4   8  258.91   12.16
   4  -4   8  273.45   15.28
  -4  -4  -8  276.12   15.28
  -4  -4  -8  249.55   12.56
  -4  -4  -8  271.58   13.50
  -4   4   8  274.61   13.56
  -4  -4  -8  270.86   14.23
  -4   4   8  279.08   12.99
  -4  -4  -7  133.45   10.27
  -4  -4  -7  131.48    8.85
   4  -4   7  144.84   10.11
  -4  -4  -7  143.06   10.12
  -4  -4  -7  139.19    8.07
  -4  -4  -7  153.94    9.23
  -4  -4  -7  119.11    7.32
  -4   4   7  139.61    8.53
  -4  -4  -7  145.43    9.53
  -4  -4  -6  315.83   16.46
  -4  -4  -6  299.24   13.97
   4  -4   6  264.47   14.76
  -4  -4  -6  292.02   12.93
  -4  -4  -6  262.80   11.93
  -4  -4  -6  275.32   13.81
  -4   4   6  294.74   13.74
  -4  -4  -6  298.77   14.55
  -4  -4  -5  533.92   23.80
  -4  -4  -5  533.64   21.43
  -4  -4  -5  542.53   21.41
   4  -4   5  518.79   22.65
  -4  -4  -5  519.65   20.43
  -4  -4  -5  497.26   19.26
  -4  -4  -5  521.64   21.64
  -4   4   5  540.46   21.64
  -4  -4  -5  538.82   22.30
  -4  -4  -4  162.71   10.85
  -4  -4  -4  175.78    9.23
  -4  -4  -4  158.92    8.92
   4  -4   4  151.16    9.84
  -4  -4  -4  152.91    8.21
  -4  -4  -4  172.20   10.29
  -4  -4  -4  138.77    7.04
  -4  -4  -4  161.93    9.36
  -4  -4  -4  157.09    9.56
   4   4  -4  164.10    9.18
  -4   4   4  162.19    9.36
  -4  -4  -3  635.38   26.33
  -4  -4  -3  633.39   24.10
  -4  -4  -3  636.89   23.87
   4  -4   3  603.08   24.82
  -4  -4  -3  605.99   23.08
  -4  -4  -3  643.43   25.69
  -4  -4  -3  640.28   24.63
  -4   4   3  568.21   24.18
  -4  -4  -3  610.70   24.67
   4   4  -3  587.54   24.65
  -4  -4  -2  268.67   12.20
  -4  -4  -2  264.41   12.56
   4  -4   2  272.67   13.20
  -4  -4  -2  278.33   11.89
  -4  -4  -2  265.65   13.77
  -4  -4  -2  287.87   13.10
   4   4  -2  269.89   13.89
  -4  -4  -2  253.19   12.90
  -4   4   2  257.24   12.82
  -4  -4  -1  249.51   13.22
  -4  -4  -1  227.54   11.03
  -4  -4  -1  231.95   11.68
   4  -4   1  238.22   12.11
  -4  -4  -1  240.96   11.01
  -4  -4  -1  258.49   12.33
   4  -4   1  213.42   17.16
   4   4  -1  241.06   14.70
  -4  -4  -1  275.72   13.59
  -4   4   1  220.18   11.99
  -4  -4  -1  251.73   12.23
  -4  -4   0  148.14    9.26
  -4  -4   0  134.85    7.04
   4  -4   0  143.45    8.44
  -4  -4   0  127.76    7.43
   4  -4   0  105.22   11.25
   4   4   0  118.52    9.65
  -4  -4   0  130.40    8.40
  -4  -4   0  140.37    9.32
  -4   4   0  123.65    8.31
  -4  -4   1  144.48    7.62
  -4  -4   1  149.38    9.39
   4  -4  -1  149.95    8.60
  -4  -4   1  140.11    7.92
   4  -4  -1  143.94    7.34
  -4  -4   1  133.81    7.69
   4  -4  -1  118.67   11.30
   4   4   1  117.66    9.60
  -4  -4   1  161.67   10.14
  -4  -4   1  148.41    8.84
  -4   4  -1  144.63    7.30
  -4  -4   2  298.91   12.90
  -4  -4   2  309.14   14.64
   4  -4  -2  289.20   13.55
  -4  -4   2  288.53   13.16
   4  -4  -2  284.47   12.12
  -4  -4   2  267.24   12.84
   4   4   2  294.38   15.75
   4  -4  -2  268.73   16.44
  -4  -4   2  315.32   15.79
  -4  -4   2  283.16   13.06
  -4  -4   2  301.02   14.08
  -4  -4   2  299.27   14.02
  -4  -4   3  568.62   23.47
  -4  -4   3  581.84   22.06
   4  -4  -3  521.02   22.19
  -4  -4   3  557.13   22.33
   4  -4  -3  544.26   20.94
  -4  -4   3  557.22   22.89
  -4  -4   3  529.48   22.08
   4  -4  -3  516.74   24.59
  -4  -4   3  605.19   25.30
  -4  -4   3  564.62   21.79
  -4  -4   3  657.50   24.01
  -4  -4   4  241.88   11.72
  -4  -4   4  228.01   11.79
  -4  -4   4  233.71   12.44
   4  -4  -4  231.53   11.64
   4  -4  -4  229.02   10.55
  -4  -4   4  228.25   11.79
  -4  -4   4  253.53   14.30
   4  -4  -4  227.71   12.72
  -4  -4   4  229.23   10.68
  -4   4  -4  214.21   12.26
  -4  -4   4  246.41   12.24
  -4  -4   5  546.88   23.36
  -4  -4   5  546.74   23.22
  -4  -4   5  596.81   23.03
   4  -4  -5  567.42   22.71
  -4  -4   5  534.20   22.86
  -4  -4   5  586.63   25.98
   4  -4  -5  560.82   23.05
  -4  -4   5  558.81   21.11
  -4  -4   5  581.67   22.99
  -4   4  -5  533.16   23.43
  -4  -4   6  293.42   14.18
  -4  -4   6  284.44   14.52
  -4  -4   6  309.09   14.88
   4  -4  -6  271.53   13.58
  -4  -4   6  290.85   14.46
  -4  -4   6  281.77   16.54
  -4  -4   6  299.89   14.09
  -4   4  -6  262.11   14.17
  -4  -4   7   59.29    6.23
  -4  -4   7   73.48    6.69
   4  -4  -7   65.67    6.09
  -4  -4   7   60.27    6.47
  -4  -4   7   70.32    8.24
  -4   4  -7   64.72    6.48
  -4  -4   7   69.66    6.28
  -4  -4   8  238.97   13.32
  -4  -4   8  243.23   12.85
   4  -4  -8  222.62   12.35
  -4  -4   8  227.59   13.28
  -4  -4   8  219.21   15.45
  -4   4  -8  258.02   13.09
  -4  -4   9  437.42   20.94
  -4  -4   9  474.85   20.23
   4  -4  -9  467.38   20.29
  -4  -4   9  429.76   20.96
  -4   4  -9  448.54   20.04
  -4  -4  10  141.83   10.73
   4  -4 -10  135.08    9.54
  -4  -4  10  137.57   10.62
  -4   4 -10  138.25    9.26
  -4  -4  11  411.21   21.92
   4  -4 -11  488.38   21.53
  -4  -4  11  482.73   26.03
  -4   4 -11  460.78   20.15
  -4  -4  12   77.24    8.92
   4  -4 -12   93.59    8.45
  -4  -4  12   80.24   10.65
  -4   4 -12   81.82    7.09
  -4  -4  12   77.45    8.50
  -4  -4  13  312.52   18.87
   4  -4 -13  330.16   17.56
  -4  -4  13  307.76   18.21
  -4  -4  13  374.46   23.20
  -4   4 -13  351.85   19.16
  -4  -4  13  305.29   18.20
  -4  -4  14  147.66   12.70
   4  -4 -14  139.77   11.02
  -4  -4  14  134.34   12.04
  -4  -4  14  132.94   14.36
  -4  -4  14  137.33   11.78
  -4  -4  15  351.03   21.14
   4  -4 -15  343.89   19.13
  -4  -4  15  314.48   22.78
  -4  -4  15  358.50   20.20
   4  -4 -16  106.77   10.17
  -4  -4  16   97.43   13.12
  -4  -4  16   81.19   10.10
  -4   4 -16   85.16   10.31
   4  -4 -17  112.78   10.72
  -4  -4  17  131.14   14.76
  -4  -4  17  110.84   11.43
  -4   4 -17   83.63   10.42
  -4   4 -18   73.20    9.68
   4  -4 -18   80.70    9.48
  -4  -4  18   85.04   12.48
  -4  -4  18   92.82   10.55
  -4   4 -19    1.42    5.71
  -4  -4  19   -4.87    7.10
  -4  -4  19    1.13    7.06
   4  -4 -19    5.77    5.75
  -4   4 -20    9.69    6.11
  -4  -4  20   14.51    7.44
  -4  -4  20   18.39    8.52
   4  -4 -20   16.30    6.35
  -4   4 -21   13.27    6.29
  -4  -4  21   17.69    7.73
  -4  -4  21   13.18    7.53
   4  -4 -21   17.38    6.04
  -4   4 -22   29.83    6.91
  -4  -4  22   33.84    8.15
  -4  -4  22   40.47    8.77
   4  -4 -22   40.35    6.93
   4  -4 -22   47.57    7.93
  -4  -5 -22    9.75    5.86
  -4  -5 -21   67.09    9.16
  -4  -5 -20   17.61    7.80
   4  -5  20   11.34    7.45
  -4  -5 -20   15.25    6.49
   4  -5  19   75.20   11.83
  -4  -5 -19   70.12    9.17
   4  -5  18  107.51   13.68
  -4  -5 -18  145.17   11.12
  -4  -5 -18  152.83   12.88
  -4   5  18  126.80   11.70
   4  -5  17   21.99    8.66
  -4  -5 -17   14.88    5.60
  -4  -5 -17   18.12    7.24
  -4   5  17   18.19    6.46
   4  -5  16   98.87   13.01
  -4  -5 -16   88.20   12.30
  -4  -5 -16   77.54    8.62
  -4  -5 -16  103.81   10.86
  -4   5  16  104.86   10.78
  -4  -5 -16  111.75    9.85
  -4  -5 -15  203.55   14.78
  -4  -5 -15  233.19   17.53
   4  -5  15  217.40   17.80
  -4  -5 -15  193.79   13.05
  -4   5  15  193.64   12.89
  -4   5  15  229.48   15.39
  -4  -5 -15  205.81   13.48
  -4  -5 -14  238.13   15.60
   4  -5  14  191.56   17.09
  -4  -5 -14  219.98   13.77
  -4   5  14  215.15   13.58
  -4  -5 -14  237.00   14.41
  -4  -5 -13  166.90   14.08
   4  -5  13  135.85   13.70
  -4  -5 -13  112.09    9.55
  -4  -5 -13  131.81   10.61
  -4  -5 -13  152.24   12.07
  -4  -5 -13  143.11   11.16
  -4  -5 -12  558.04   27.94
  -4  -5 -12  509.77   23.98
  -4  -5 -12  541.68   25.50
  -4  -5 -12  593.66   26.41
  -4  -5 -12  592.16   25.74
  -4  -5 -11  170.39   13.44
  -4  -5 -11  172.81   10.90
  -4  -5 -11  168.40   12.50
  -4  -5 -11  167.69   12.19
   4  -5  11  163.76   10.20
  -4  -5 -11  160.96   11.40
  -4  -5 -10  705.14   31.13
  -4  -5 -10  656.51   27.62
  -4  -5 -10  705.39   31.05
  -4  -5 -10  640.40   29.14
   4  -5  10  699.11   27.28
  -4  -5 -10  713.94   29.36
  -4  -5  -9  325.71   18.22
  -4  -5  -9  326.83   15.52
  -4  -5  -9  283.55   17.66
  -4  -5  -9  324.75   16.85
   4  -5   9  303.14   14.70
  -4  -5  -9  332.04   16.70
  -4  -5  -8 1137.62   47.69
  -4  -5  -8 1203.94   45.42
   4  -5   8 1250.18   43.41
   4  -5   8 1233.97   47.33
  -4  -5  -8 1196.82   43.80
  -4  -5  -8 1142.26   43.07
  -4  -5  -8 1183.74   45.22
  -4   5   8 1245.15   43.90
  -4  -5  -7   63.21    8.55
  -4  -5  -7   90.44    7.68
   4  -5   7   76.19    8.18
  -4  -5  -7   78.94    6.71
  -4  -5  -7   83.33    6.69
  -4   5   7   83.90    6.86
  -4  -5  -7   73.77    7.32
  -4  -5  -6  189.52   13.90
  -4  -5  -6  233.67   12.51
   4  -5   6  197.80   12.83
  -4  -5  -6  225.22   11.40
  -4  -5  -6  198.75   11.26
  -4   5   6  215.96   11.73
  -4  -5  -6  231.73   12.67
  -4  -5  -5  169.18   12.61
  -4  -5  -5  172.84   10.41
   4  -5   5  177.22   11.36
  -4  -5  -5  157.92    9.43
  -4  -5  -5  156.04    9.81
  -4  -5  -5  183.36   10.82
  -4   5   5  165.53   10.18
  -4  -5  -4  137.55   10.73
  -4  -5  -4  115.24    8.30
  -4  -5  -4  126.55    8.15
   4  -5   4  131.09    9.54
  -4  -5  -4  120.24    7.84
  -4  -5  -4  128.09   10.05
  -4  -5  -4  113.07    8.09
  -4   5   4  118.88    8.39
  -4  -5  -4  125.67    8.94
  -4  -5  -3   24.59    4.13
  -4  -5  -3   34.09    4.50
  -4  -5  -3   37.52    4.42
   4  -5   3   29.01    5.08
  -4  -5  -3   34.07    5.39
  -4  -5  -3   38.41    5.14
  -4   5   3   27.27    4.81
  -4  -5  -3   32.37    4.90
  -4  -5  -2  117.77    9.67
  -4  -5  -2  117.52    7.94
  -4  -5  -2  122.69    7.77
   4  -5   2  132.12    9.04
   4  -5   2  131.05    8.22
  -4  -5  -2  122.19    7.77
  -4  -5  -2  129.92    9.87
  -4  -5  -2  132.59    8.73
  -4  -5  -2  124.93    8.79
  -4  -5  -1  323.15   16.58
  -4  -5  -1  303.19   14.29
   4  -5   1  302.61   15.25
   4  -5   1  310.18   13.97
  -4  -5  -1  297.77   14.20
  -4  -5  -1  302.10   14.87
  -4  -5  -1  322.02   16.80
  -4  -5  -1  354.80   15.81
  -4  -5   0  267.17   14.65
  -4  -5   0  260.74   12.18
  -4  -5   0  276.40   12.97
   4  -5   0  251.19   13.43
  -4  -5   0  262.04   12.85
   4  -5   0  268.40   12.25
  -4  -5   0  266.21   13.53
  -4  -5   0  267.79   15.31
  -4  -5   0  283.32   14.09
  -4  -5   1  304.56   15.75
  -4  -5   1  296.98   13.49
  -4  -5   1  290.99   13.78
   4  -5  -1  279.20   14.41
  -4  -5   1  291.08   14.06
   4  -5  -1  282.01   13.00
  -4  -5   1  307.85   14.81
  -4  -5   1  304.01   16.59
  -4  -5   1  325.48   15.29
  -4  -5   2  100.26    8.29
  -4  -5   2  103.13    6.94
  -4  -5   2  117.93    8.65
  -4  -5   2  103.94    7.62
  -4  -5   2  117.31    9.53
   4  -5  -2   90.25    7.39
  -4  -5   2  102.66    7.37
   4  -5  -2   98.84    6.52
  -4  -5   3   59.07    6.38
  -4  -5   3   59.48    5.52
  -4  -5   3   80.04    7.48
  -4  -5   3   65.21    7.62
  -4  -5   3   55.12    5.49
   4  -5  -3   59.19    5.96
  -4  -5   3   66.86    6.26
   4  -5  -3   49.40    4.72
  -4  -5   4   46.76    5.93
  -4  -5   4   57.18    5.51
   4  -5  -4   55.86    5.95
  -4  -5   4   55.44    5.76
   4  -5  -4   50.33    4.92
  -4  -5   4   41.00    6.63
  -4  -5   4   57.57    7.04
  -4  -5   5  278.74   14.59
  -4  -5   5  269.01   14.31
  -4  -5   5  281.26   13.84
   4  -5  -5  257.17   13.69
   4  -5  -5  254.79   12.59
  -4  -5   5  296.09   17.02
  -4  -5   5  270.71   14.22
  -4  -5   6  284.38   14.56
  -4  -5   6  275.99   14.89
  -4  -5   6  279.34   14.14
   4  -5  -6  244.25   13.62
   4  -5  -6  264.30   12.98
  -4  -5   6  259.95   16.43
  -4  -5   6  271.43   14.20
  -4  -5   7   84.88    7.68
  -4  -5   7   89.08    7.60
  -4  -5   7   63.36    7.38
   4  -5  -7   76.35    7.23
  -4  -5   7   98.87    9.97
  -4   5  -7   72.64    7.67
   4  -5  -8 1235.79   46.96
  -4  -5   8 1260.62   47.53
  -4  -5   8 1295.30   47.07
  -4   5  -8 1274.93   47.43
   4  -5  -9  282.98   15.02
  -4  -5   9  253.64   14.89
  -4  -5   9  256.56   14.10
  -4   5  -9  277.53   14.63
   4  -5 -10  601.88   26.64
  -4  -5  10  630.55   27.82
  -4   5 -10  616.61   26.13
  -4  -5  11  228.19   14.78
   4  -5 -11  215.36   13.66
  -4  -5  11  246.52   18.02
  -4   5 -11  223.81   12.82
  -4  -5  12  532.61   26.52
   4  -5 -12  535.12   25.41
  -4  -5  12  594.95   30.58
  -4   5 -12  583.20   24.22
  -4  -5  13   88.06    9.98
   4  -5 -13   89.72    9.06
  -4  -5  13   71.92   10.91
  -4  -5  14  207.31   15.66
   4  -5 -14  203.33   14.14
  -4   5 -14  223.99   15.36
  -4  -5  15  238.40   17.28
   4  -5 -15  234.93   15.47
  -4  -5  15  238.17   19.11
  -4   5 -15  241.84   16.49
  -4  -5  16   59.79   10.05
   4  -5 -16   74.38    9.37
  -4  -5  16   70.79   11.39
   4  -5 -17   17.15    6.59
  -4  -5  17   15.72    8.11
   4  -5 -18  136.52   12.02
  -4  -5  18  154.47   15.44
  -4   5 -18  135.70   12.36
  -4   5 -19   67.31    9.07
  -4  -5  19   87.27   12.47
   4  -5 -19   72.81    9.19
  -4   5 -20   16.53    6.41
  -4  -5  20   19.29    8.06
  -4  -5  20   10.03    7.32
   4  -5 -20   27.89    6.72
   4  -5 -20   15.22    6.73
  -4   5 -21   47.54    7.91
  -4  -5  21   55.02    9.69
  -4  -5  21   68.16   10.17
   4  -5 -21   49.15    8.17
   4  -5 -21   47.29    7.54
  -4   5 -22    0.58    5.00
  -4  -5  22    0.80    5.83
   4  -6  20   82.26   11.01
  -4  -6 -20   67.64    8.97
   4  -6  19   84.65   11.60
  -4  -6 -19   62.41    9.07
   4  -6  18   57.11   10.57
  -4  -6 -18   60.25    9.12
  -4  -6 -17   40.79    6.83
   4  -6  17   47.48   10.54
  -4  -6 -17   57.17    9.42
   4  -6  16   86.83   12.37
  -4  -6 -16  108.85   12.60
  -4  -6 -16   90.08    9.15
  -4  -6 -16  106.13   11.26
  -4  -6 -15  218.19   17.11
   4  -6  15  201.52   17.57
  -4  -6 -15  161.88   12.66
  -4  -6 -15  222.14   15.42
  -4  -6 -14  264.50   18.24
   4  -6  14  229.94   19.09
  -4  -6 -14  245.62   14.64
  -4  -6 -14  205.52   14.18
  -4  -6 -14  232.31   16.08
  -4  -6 -14  232.58   14.37
  -4  -6 -13  131.60   13.05
  -4  -6 -13  118.87    9.88
   4  -6  13  126.53   13.97
  -4  -6 -13  105.03   10.33
  -4  -6 -13  134.15   11.98
  -4  -6 -13  113.50   10.10
  -4  -6 -12  379.13   19.18
  -4  -6 -12  341.89   20.28
  -4  -6 -12  404.28   21.30
   4  -6  12  366.61   18.36
  -4  -6 -12  393.98   19.66
  -4  -6 -11   70.99    7.54
  -4  -6 -11   72.14    9.35
   4  -6  11   78.77    7.67
  -4  -6 -11   64.28    8.23
  -4  -6 -11   77.04    8.39
  -4  -6 -10   52.43    6.58
   4  -6  10   35.84    5.51
  -4  -6 -10   52.86    8.95
  -4  -6 -10   36.63    6.76
  -4  -6 -10   42.14    6.80
  -4  -6  -9   60.56    6.92
  -4  -6  -9   68.61    9.86
  -4  -6  -9   55.49    7.46
   4  -6   9   60.88    6.52
  -4  -6  -9   60.14    7.52
  -4  -6  -8   41.81    5.90
   4  -6   8   46.97    7.92
  -4  -6  -8   51.24    8.46
  -4  -6  -8   41.98    6.67
   4  -6   8   47.95    5.69
  -4  -6  -8   47.57    6.60
  -4   6   8   41.13    5.74
  -4  -6  -7   55.00    6.43
   4  -6   7   44.64    7.32
  -4  -6  -7   65.87    9.41
  -4  -6  -7   69.35    7.78
  -4   6   7   69.42    6.77
  -4  -6  -7   54.27    6.73
  -4  -6  -6  382.06   22.25
  -4  -6  -6  388.46   19.33
   4  -6   6  397.73   20.78
  -4  -6  -6  413.79   18.52
  -4  -6  -6  357.57   17.26
  -4  -6  -6  440.48   19.68
  -4   6   6  376.86   18.31
  -4  -6  -5   85.65    9.99
   4  -6   5   97.06    8.64
  -4  -6  -5   84.10    8.05
   4  -6   5   83.86    8.60
  -4  -6  -5   95.44    7.61
  -4  -6  -5   94.61    7.56
  -4  -6  -5   95.75    8.34
  -4   6   5   67.02    7.22
  -4  -6  -4  753.75   32.10
   4  -6   4  783.03   33.63
   4  -6   4  896.45   33.02
  -4  -6  -4  827.39   31.73
  -4  -6  -4  800.72   31.09
  -4  -6  -4  840.30   32.79
  -4   6   4  771.01   32.08
   4  -6   3  186.57   12.56
   4  -6   3  205.57   11.72
  -4  -6  -3  207.50   11.49
  -4  -6  -3  184.18   13.65
  -4  -6  -3  182.97   11.28
  -4  -6  -3  208.20   12.40
  -4  -6  -2  638.10   28.85
  -4  -6  -2  665.12   25.20
   4  -6   2  622.93   27.36
   4  -6   2  640.69   25.76
  -4  -6  -2  643.35   26.04
  -4  -6  -2  638.20   29.28
  -4  -6  -2  596.98   25.54
  -4  -6  -2  616.72   26.80
  -4  -6  -1   36.77    6.82
  -4  -6  -1   40.37    4.78
   4  -6   1   26.91    5.66
   4  -6   1   35.30    4.80
  -4  -6  -1   32.06    4.90
  -4  -6  -1   49.94    6.86
  -4  -6  -1   42.63    6.91
  -4  -6  -1   37.12    5.83
  -4  -6   0  652.62   28.07
  -4  -6   0  574.78   24.22
  -4  -6   0  641.60   24.69
   4  -6   0  596.76   26.46
  -4  -6   0  606.52   25.59
   4  -6   0  621.91   24.73
  -4  -6   0  602.80   25.69
  -4  -6   0  609.61   28.73
  -4  -6   0  707.17   27.88
  -4  -6   1   56.79    7.16
  -4  -6   1   49.64    5.39
  -4  -6   1   46.39    5.18
  -4  -6   1   44.66    5.78
   4  -6  -1   43.28    5.95
   4  -6  -1   54.12    5.42
  -4  -6   1   52.67    7.56
  -4  -6   1   57.56    7.55
  -4  -6   1   63.62    7.12
  -4  -6   2  438.30   19.46
  -4  -6   2  441.36   19.11
  -4  -6   2  449.56   21.54
   4  -6  -2  446.43   20.89
  -4  -6   2  470.33   20.81
   4  -6  -2  437.94   19.07
  -4  -6   2  491.18   23.80
  -4  -6   2  469.41   21.12
  -4  -6   3  115.03    9.36
  -4  -6   3   96.13    7.70
  -4  -6   3   96.83    7.29
   4  -6  -3  100.51    8.40
  -4  -6   3  124.28    8.95
   4  -6  -3   98.27    7.39
  -4  -6   3  115.12   10.72
  -4  -6   3  105.76    8.75
  -4  -6   4  687.45   28.68
  -4  -6   4  666.17   27.15
  -4  -6   4  671.98   31.14
   4  -6  -4  646.33   27.92
  -4  -6   4  680.88   28.38
   4  -6  -4  653.90   26.31
  -4  -6   5   41.62    5.68
  -4  -6   5   39.74    6.17
  -4  -6   5   24.08    6.71
   4  -6  -5   29.93    4.82
   4  -6  -5   35.81    5.69
  -4  -6   5   30.22    5.66
  -4  -6   6  492.38   22.47
  -4  -6   6  482.70   23.03
  -4  -6   6  493.78   22.00
  -4  -6   6  505.45   25.78
   4  -6  -6  461.77   22.10
   4  -6  -6  479.75   21.02
  -4  -6   7   89.99    8.24
  -4  -6   7   99.32    8.74
  -4  -6   7   98.58    9.51
  -4  -6   7   86.92   10.45
   4  -6  -7   83.96    8.34
   4  -6  -7  102.88    8.03
   4  -6  -8   16.60    4.66
   4  -6  -8   17.04    5.33
  -4  -6   8   21.08    6.16
  -4  -6   8   21.23    5.13
  -4  -6   8   20.04    5.18
   4  -6  -9   63.22    7.66
   4  -6  -9   59.88    6.78
  -4  -6   9   65.50    7.84
  -4   6  -9   67.89    7.90
  -4  -6  10    6.21    4.81
   4  -6 -10    9.35    4.42
   4  -6 -10    7.52    5.22
  -4  -6  10   11.32    6.20
  -4   6 -10    3.55    4.55
  -4  -6  11   98.52   10.06
   4  -6 -11   96.33    9.58
  -4  -6  11   95.80   12.11
  -4   6 -11   88.89    8.56
  -4  -6  12  315.27   18.59
   4  -6 -12  289.35   17.34
  -4  -6  12  305.72   21.04
  -4   6 -12  276.38   15.59
  -4  -6  13   99.98   11.10
   4  -6 -13   95.10    9.96
  -4  -6  13  104.87   12.94
  -4   6 -13  101.49    8.68
  -4  -6  14  336.23   20.57
   4  -6 -14  349.95   19.58
  -4  -6  14  367.81   23.97
  -4   6 -14  303.12   19.09
  -4  -6  15  170.93   14.47
   4  -6 -15  158.49   13.00
  -4  -6  15  159.44   16.07
  -4   6 -15  153.21   13.16
  -4  -6  16  165.12   14.58
   4  -6 -16  143.46   11.51
   4  -6 -16  126.68   12.02
  -4  -6  16  158.82   15.80
  -4   6 -16  129.31   12.15
  -4   6 -17   62.47    9.10
  -4  -6  17   71.43   10.17
  -4  -6  17   89.53   12.28
   4  -6 -17   74.25    9.33
   4  -6 -17   60.30    8.47
  -4  -6  18   62.01   10.09
  -4  -6  18   48.82    9.85
   4  -6 -18   46.71    8.10
   4  -6 -18   53.22    8.05
  -4  -6  19   73.44   10.91
   4  -6 -19   79.74    9.50
   4  -6 -19   80.94    9.36
  -4  -6  20   97.51   11.61
   4  -6 -20   89.51    9.43
   4  -6 -20   78.04    9.13
   4  -7  19   40.70    8.76
  -4  -7 -19   27.45    6.90
   4  -7  18   43.59    9.25
  -4  -7 -18   43.74    8.34
   4  -7  17  183.04   16.81
  -4  -7 -17  162.35   13.69
   4  -7  16  100.03   12.73
  -4  -7 -16   92.63    9.24
  -4  -7 -16   78.80   10.26
  -4  -7 -15    5.12    4.78
   4  -7  15    4.47    7.09
  -4  -7 -15   -0.76    6.40
  -4  -7 -14    7.46    4.94
   4  -7  14   17.97    8.26
  -4  -7 -14   12.47    5.90
  -4  -7 -14   15.26    6.90
  -4  -7 -13  236.52   14.87
   4  -7  13  259.18   19.99
  -4  -7 -13  237.69   16.02
  -4  -7 -13  280.23   17.55
   4  -7  13  240.28   14.66
  -4  -7 -12  104.31    9.53
  -4  -7 -12   88.15   10.50
  -4  -7 -12  122.86   11.68
   4  -7  12   78.47    8.63
  -4  -7 -12  118.74    9.86
  -4  -7 -11  496.73   23.74
  -4  -7 -11  497.43   26.65
  -4  -7 -11  493.27   25.52
   4  -7  11  504.06   23.17
  -4  -7 -11  517.76   23.82
  -4  -7 -10    6.55    4.87
   4  -7  10    9.95    4.70
  -4  -7 -10    3.39    7.07
  -4  -7 -10   -1.40    5.27
  -4  -7 -10    9.45    5.48
  -4  -7  -9   19.79    5.36
   4  -7   9   28.49    5.73
  -4  -7  -9   37.70    8.54
  -4  -7  -9   20.25    6.35
  -4  -7  -9   25.54    6.13
  -4  -7  -8   94.81    8.70
   4  -7   8   79.26   10.22
  -4  -7  -8   86.59   11.14
  -4  -7  -8   90.90    9.55
   4  -7   8   91.54    8.35
  -4  -7  -8   89.09    8.93
  -4   7   8   77.74    7.93
   4  -7   7  363.46   21.08
  -4  -7  -7  356.01   18.58
  -4  -7  -7  361.02   22.58
  -4  -7  -7  350.53   19.49
   4  -7   7  357.58   17.86
  -4   7   7  378.04   18.42
  -4  -7  -7  399.06   19.56
   4  -7   6  100.69   10.65
  -4  -7  -6   95.19    8.50
  -4  -7  -6   99.31   11.52
  -4  -7  -6   71.93    8.70
   4  -7   6  100.98   10.28
  -4  -7  -6  110.58    9.56
  -4   7   6   92.53    8.46
   4  -7   5  480.56   25.00
  -4  -7  -5  520.65   23.36
   4  -7   5  534.44   24.17
  -4   7   5  478.81   22.90
  -4  -7  -5  530.36   24.25
  -4  -7  -4    4.94    4.40
   4  -7   4    6.03    5.55
   4  -7   4    2.61    4.10
  -4   7   4    2.02    4.48
  -4  -7  -4    0.56    4.70
   4  -7   3  104.42    9.85
   4  -7   3   93.65    8.37
  -4  -7  -3   93.94    8.59
  -4  -7  -3   91.58   10.47
  -4  -7  -3  103.00    9.84
  -4  -7  -2  308.73   18.12
   4  -7   2  258.96   15.94
   4  -7   2  248.05   14.13
  -4  -7  -2  259.19   14.87
  -4  -7  -2  240.82   17.35
  -4  -7  -2  300.94   16.34
  -4  -7  -1  771.56   34.52
   4  -7   1  744.13   33.27
   4  -7   1  785.88   31.43
  -4  -7  -1  803.73   32.57
  -4  -7  -1  830.95   36.52
  -4  -7  -1  805.20   33.25
  -4  -7   0  578.40   26.85
  -4  -7   0  551.19   23.33
  -4  -7   0  560.99   22.49
   4  -7   0  530.55   25.60
  -4  -7   0  559.82   25.00
   4  -7   0  534.56   23.56
  -4  -7   0  556.72   28.16
  -4  -7   0  602.75   25.83
  -4  -7   1  695.13   31.53
  -4  -7   1  742.93   28.97
   4  -7  -1  714.04   30.85
  -4  -7   1  727.77   30.48
   4  -7  -1  690.61   28.77
  -4  -7   1  720.55   33.68
  -4  -7   1  721.05   30.39
  -4  -7   2  220.67   14.31
  -4  -7   2  214.13   12.24
   4  -7  -2  193.22   13.46
  -4  -7   2  204.45   13.28
   4  -7  -2  205.75   12.01
  -4  -7   2  254.04   16.64
  -4  -7   2  206.30   13.16
  -4  -7   3  150.08   11.47
  -4  -7   3  145.65    9.96
   4  -7  -3  129.76   10.76
  -4  -7   3  135.74   10.85
   4  -7  -3  136.59    9.56
  -4  -7   3  152.31   13.24
  -4  -7   3  135.55   10.54
  -4  -7   4    7.03    4.08
  -4  -7   4    8.77    5.12
   4  -7  -4    5.12    4.48
   4  -7  -4    3.44    3.51
  -4  -7   4    6.53    4.63
  -4  -7   4    3.36    5.07
  -4  -7   4    7.94    4.72
  -4  -7   5  483.07   21.73
  -4  -7   5  465.97   23.18
  -4  -7   5  472.83   22.61
  -4  -7   5  435.71   24.93
   4  -7  -5  455.70   22.41
   4  -7  -5  444.76   20.71
  -4  -7   6  124.60   10.65
  -4  -7   6  112.29   10.76
  -4  -7   6  146.92   10.67
   4  -7  -6  129.47   10.61
   4  -7  -6  126.04    9.68
   4  -7  -7  385.78   20.06
   4  -7  -7  356.70   18.23
  -4  -7   7  394.33   19.52
  -4  -7   7  370.75   20.73
  -4  -7   7  358.03   18.99
   4  -7  -8   39.40    6.18
   4  -7  -8   42.59    6.92
  -4  -7   8   40.69    7.59
  -4  -7   8   33.10    6.38
  -4  -7   8   44.68    6.82
   4  -7  -9   24.42    5.49
   4  -7  -9   29.23    7.20
  -4  -7   9   31.79    6.53
  -4   7  -9   24.80    6.62
  -4  -7  10   26.62    6.49
   4  -7 -10   24.34    5.73
   4  -7 -10   22.83    6.53
  -4  -7  10   26.32    8.11
  -4   7 -10   11.90    5.28
  -4  -7  11  324.86   19.43
   4  -7 -11  349.12   19.55
   4  -7 -11  341.29   18.15
  -4  -7  11  327.25   22.15
  -4   7 -11  325.54   17.81
  -4  -7  12   57.67    8.81
   4  -7 -12   51.43    7.44
   4  -7 -12   62.87    8.81
  -4  -7  12   46.79   10.03
  -4   7 -12   54.63    7.35
  -4  -7  13  202.36   15.15
   4  -7 -13  201.47   14.50
   4  -7 -13  209.00   13.79
  -4  -7  13  215.58   17.73
  -4   7 -13  162.41   11.88
  -4  -7  14    2.44    6.19
  -4   7 -14    0.70    5.68
  -4  -7  14   -7.58    7.11
   4  -7 -14   -3.59    5.20
   4  -7 -14   -4.87    5.64
  -4  -7  15   11.75    7.11
  -4   7 -15    9.06    6.02
   4  -7 -15   10.77    5.56
   4  -7 -15    4.85    5.83
  -4  -7  15    8.59    7.30
  -4  -7  16   80.10   10.67
   4  -7 -16  102.89   10.58
   4  -7 -16   85.57    9.27
  -4  -7  16   77.55   11.70
  -4   7 -16   89.55   10.06
  -4  -7  17  199.02   15.97
   4  -7 -17  200.52   14.52
   4  -7 -17  200.01   13.65
  -4  -7  17  226.75   18.17
  -4   7 -17  203.39   14.72
  -4  -7  18   44.60    8.83
  -4   7 -18   43.33    7.60
   4  -7 -18   53.01    7.41
   4  -7 -18   47.96    8.01
  -4  -7  18   55.97    9.84
  -4  -7  19   77.00   10.33
   4  -7 -19   83.04    9.08
   4  -7 -19   66.46    7.84
  -4  -7  19   70.68   10.03
  -4   7 -19   84.72    9.13
   4  -8  17    3.87    6.36
  -4  -8 -17   14.82    6.37
   4  -8  16   81.00   11.67
  -4  -8 -16   86.96   10.50
  -4  -8 -15    3.31    5.12
   4  -8  15   16.04    7.78
  -4  -8 -15    0.74    5.93
  -4  -8 -14   97.97    9.61
  -4  -8 -14   73.83    9.33
  -4  -8 -14   98.99   11.10
  -4  -8 -13   32.87    6.83
   4  -8  13   15.68    8.04
   4  -8  13   31.36    6.22
  -4  -8 -13   33.25    7.75
  -4  -8 -13   13.88    6.66
  -4  -8 -12   15.46    5.68
   4  -8  12   17.60    5.67
  -4  -8 -12   22.60    7.89
  -4  -8 -12   20.07    7.23
  -4  -8 -11  182.65   12.98
  -4  -8 -11  185.52   15.61
  -4  -8 -11  165.08   14.23
   4  -8  11  193.75   12.96
  -4  -8 -10  241.42   15.31
  -4  -8 -10  225.23   18.00
  -4  -8 -10  247.20   17.15
   4  -8  10  259.24   15.26
  -4  -8 -10  283.84   16.45
  -4  -8  -9  273.98   16.47
  -4  -8  -9  284.74   19.96
   4  -8   9  260.21   15.68
  -4  -8  -9  312.26   17.51
   4  -8   8  274.09   18.85
  -4  -8  -8  290.20   16.67
  -4  -8  -8  259.58   19.50
   4  -8   8  273.73   15.70
  -4  -8  -8  295.92   17.18
   4  -8   7  138.31   13.09
  -4  -8  -7  128.91   10.83
  -4  -8  -7  129.83   13.80
   4  -8   7  137.39   10.50
  -4  -8  -7  128.05   11.30
  -4   8   7  115.43   10.20
  -4  -8  -6   49.41    7.27
   4  -8   6   43.00    8.41
  -4  -8  -6   49.06    9.73
  -4  -8  -6   39.12    7.04
  -4   8   6   55.88    7.30
   4  -8   5  206.85   15.62
  -4  -8  -5  209.66   13.79
   4  -8   5  206.91   14.06
  -4  -8  -5  232.01   14.61
  -4   8   5  179.56   13.14
   4  -8   4  169.03   13.95
   4  -8   4  176.72   12.58
  -4  -8  -4  189.21   12.99
  -4  -8  -4  195.55   15.84
  -4  -8  -4  181.19   12.92
  -4   8   4  165.21   12.35
   4  -8   3  156.82   12.84
   4  -8   3  114.86   10.05
  -4  -8  -3  147.35   11.57
  -4  -8  -3  133.79   13.28
  -4  -8  -3  137.68   11.33
   4  -8   2  248.51   16.74
   4  -8   2  226.89   14.43
  -4  -8  -2  265.59   15.79
  -4  -8  -2  247.91   17.63
  -4  -8  -2  282.81   16.13
  -4  -8  -1  225.32   15.97
   4  -8   1  224.22   15.24
   4  -8   1  202.20   13.14
  -4  -8  -1  240.62   14.85
  -4  -8  -1  225.06   17.33
  -4  -8  -1  193.01   13.65
  -4  -8   0   47.39    8.64
  -4  -8   0   39.28    6.94
   4  -8   0   41.94    6.40
   4  -8   0   37.87    7.46
  -4  -8   0   36.56    8.25
  -4  -8   0   40.11    7.14
  -4  -8   1  223.03   15.32
  -4  -8   1  226.23   12.95
   4  -8  -1  203.42   14.56
  -4  -8   1  225.50   14.48
   4  -8  -1  196.86   12.70
  -4  -8   1  204.95   16.57
  -4  -8   1  185.79   13.43
  -4  -8   2   94.56   10.71
  -4  -8   2  123.20    9.48
   4  -8  -2  120.69   10.84
  -4  -8   2  134.53   11.20
   4  -8  -2  108.73    9.20
  -4  -8   2  107.75   12.46
  -4  -8   2  116.59   10.40
  -4  -8   3  112.33   10.92
  -4  -8   3  113.13    9.43
  -4  -8   3  125.69   13.20
   4  -8  -3  112.82   10.90
  -4  -8   3  108.32   10.72
   4  -8  -3  116.77    9.43
  -4  -8   4  171.57   13.05
  -4  -8   4  171.60   13.20
  -4  -8   4  155.33   11.49
  -4  -8   4  165.79   14.78
   4  -8  -4  173.46   13.16
   4  -8  -4  166.09   11.44
  -4  -8   5  187.61   13.79
  -4  -8   5  168.27   13.78
  -4  -8   5  183.78   12.63
  -4  -8   5  190.31   16.12
   4  -8  -5  204.42   13.93
   4  -8  -5  169.31   11.92
  -4  -8   6   19.12    5.33
  -4  -8   6   23.15    6.35
  -4  -8   6   28.75    8.55
   4  -8  -6   34.59    7.19
   4  -8  -6   28.44    6.08
  -4  -8   6   37.86    7.77
   4  -8  -7   65.22    8.97
   4  -8  -7   71.79    8.10
  -4  -8   7   53.97    8.76
  -4  -8   7   63.01    8.18
  -4  -8   7   63.23    8.45
   4  -8  -8  324.86   18.68
   4  -8  -8  268.93   16.17
  -4  -8   8  281.60   18.58
  -4  -8   8  297.40   17.52
  -4   8  -8  292.02   18.08
  -4  -8   9  307.85   17.87
   4  -8  -9  295.73   18.10
   4  -8  -9  280.74   16.34
  -4  -8   9  301.36   21.09
  -4   8  -9  259.67   16.92
  -4  -8  10  201.24   14.57
   4  -8 -10  200.30   14.72
   4  -8 -10  186.89   12.95
  -4  -8  10  200.99   17.22
  -4   8 -10  181.18   13.42
  -4  -8  11  130.09   12.30
   4  -8 -11  156.24   13.04
   4  -8 -11  140.73   11.53
  -4  -8  11  155.62   15.38
  -4   8 -11  134.07   11.30
  -4  -8  12   17.49    6.86
   4  -8 -12   26.58    6.46
   4  -8 -12   35.57    7.50
  -4  -8  12   19.26    7.83
  -4   8 -12   24.02    6.12
  -4  -8  13    2.32    6.46
  -4   8 -13    6.21    5.80
   4  -8 -13    5.31    5.20
   4  -8 -13    8.49    5.91
  -4  -8  13   13.80    7.58
  -4   8 -13   12.18    5.23
  -4  -8  14  116.36   11.92
   4  -8 -14  103.70   10.66
   4  -8 -14   92.02    9.59
  -4  -8  14  117.69   13.36
  -4   8 -14   91.40   10.42
  -4   8 -15    6.00    5.53
  -4  -8  15    3.99    5.75
   4  -8 -15    9.09    5.10
   4  -8 -15    9.47    6.14
  -4  -8  15   11.06    7.32
  -4  -8  16  112.21   11.85
   4  -8 -16  117.92   11.15
   4  -8 -16  121.06   10.14
  -4  -8  16  119.78   13.19
  -4   8 -16  109.76   10.84
  -4   8 -17   17.71    6.24
  -4  -8  17   19.24    6.73
  -4  -8  17   25.05    7.29
   4  -8 -17   24.20    5.73
   4  -8 -17   34.21    6.97
   4  -9  15   43.78    9.10
  -4  -9 -14  104.58    9.35
   4  -9  14  110.49   12.97
  -4  -9 -14   86.10    9.53
  -4  -9 -13  215.89   14.06
   4  -9  13  232.54   18.62
  -4  -9 -13  221.80   15.54
   4  -9  13  214.32   13.71
  -4  -9 -12   67.15    8.36
  -4  -9 -12   69.69    9.86
   4  -9  12   79.80    8.42
  -4  -9 -11   70.93    8.65
  -4  -9 -11   55.60    9.80
   4  -9  11   79.85    8.74
  -4  -9 -10    0.62    5.00
   4  -9  10   -1.68    5.28
  -4  -9 -10   -3.49    7.44
  -4  -9  -9    2.52    5.18
   4  -9   9   -2.82    4.71
  -4  -9  -9    1.83    7.49
  -4  -9  -8   97.27   10.19
  -4  -9  -8  112.49   13.09
   4  -9   8   94.44    9.38
  -4  -9  -8  104.71    9.85
   4  -9   7  106.33   12.15
  -4  -9  -7  108.84   10.48
  -4  -9  -7  118.20   13.38
   4  -9   7   97.17    9.44
  -4  -9  -7   90.29    9.29
  -4   9   7   87.95    9.09
  -4  -9  -6   75.23    8.96
   4  -9   6   70.76   10.07
   4  -9   6   78.50    8.56
  -4  -9  -6   64.62    8.25
  -4   9   6   57.43    8.20
   4  -9   5  282.87   18.88
  -4  -9  -5  292.65   17.38
  -4  -9  -5  276.09   16.38
  -4   9   5  248.18   16.09
   4  -9   4  421.08   24.10
  -4  -9  -4  457.93   22.93
  -4  -9  -4  424.80   24.80
  -4  -9  -4  422.04   21.49
  -4   9   4  377.37   21.22
  -4  -9  -3    4.74    5.57
   4  -9   3    0.83    6.92
   4  -9   3    6.14    5.44
  -4  -9  -3    3.47    7.09
  -4   9   3    2.58    5.83
  -4  -9  -3    3.56    5.15
   4  -9   2  181.35   14.75
   4  -9   2  174.31   12.49
  -4  -9  -2  173.12   13.41
  -4  -9  -2  149.71   14.28
  -4   9   2  159.87   13.29
  -4  -9  -2  163.90   12.42
   4  -9   1   39.82    6.90
  -4  -9  -1   61.90    8.75
   4  -9   1   39.77    8.85
  -4  -9  -1   57.59    9.67
  -4  -9  -1   58.63    8.36
  -4  -9   0   67.73    9.89
  -4  -9   0   79.41    9.44
   4  -9   0   68.20    7.92
   4  -9   0   60.74    9.45
  -4  -9   1   21.45    7.47
  -4  -9   1   17.74    7.05
  -4  -9   1   26.06    6.80
   4  -9  -1   22.71    6.08
   4  -9  -1   30.12    7.37
  -4  -9   2  180.38   14.71
  -4  -9   2  181.57   12.53
  -4  -9   2  206.59   17.25
   4  -9  -2  190.28   14.70
  -4  -9   2  209.73   14.95
   4  -9  -2  184.47   12.83
  -4  -9   3    0.55    4.58
  -4  -9   3    3.64    6.42
  -4  -9   3    3.16    6.76
   4  -9  -3    3.01    6.15
   4  -9  -3    5.07    4.80
  -4  -9   3   12.90    6.38
  -4  -9   4  377.20   21.40
  -4  -9   4  388.97   22.26
  -4  -9   4  401.99   20.16
  -4  -9   4  400.25   24.98
   4  -9  -4  397.34   22.12
   4  -9  -4  365.96   19.69
  -4  -9   5  286.95   17.59
  -4  -9   5  287.93   16.54
  -4  -9   5  269.33   18.17
  -4  -9   5  268.51   20.39
   4  -9  -5  293.52   18.35
   4  -9  -5  258.02   15.81
   4  -9  -6   36.49    7.76
   4  -9  -6   33.18    6.41
  -4  -9   6   34.52    8.16
  -4  -9   6   37.70    7.00
  -4  -9   6   18.88    6.36
   4  -9  -7  153.86   13.72
   4  -9  -7  179.22   12.73
  -4  -9   7  196.75   13.64
  -4  -9   7  167.54   14.66
  -4   9  -7  184.82   14.40
   4  -9  -8   87.46   10.40
   4  -9  -8   78.70    8.60
  -4  -9   8   80.30    9.47
  -4   9  -8   71.93    9.61
  -4  -9   9   -2.05    5.59
   4  -9  -9    0.73    5.87
   4  -9  -9    4.68    5.12
  -4  -9   9    7.49    7.78
  -4   9  -9   -0.68    5.72
  -4  -9  10   13.98    6.43
   4  -9 -10   21.80    6.88
   4  -9 -10   11.69    5.35
  -4  -9  10    6.37    6.74
  -4   9 -10    7.00    5.96
  -4  -9  11   70.38    9.40
   4  -9 -11   70.38    9.56
   4  -9 -11   69.52    8.25
  -4  -9  11   71.25   11.16
  -4   9 -11   67.35    8.64
  -4  -9  12   67.39    9.29
  -4   9 -12   69.29    8.71
   4  -9 -12   63.60    9.02
   4  -9 -12   75.13    8.55
  -4  -9  12   81.03   11.48
  -4   9 -12   61.70    8.15
  -4  -9  13  202.12   15.15
   4  -9 -13  215.61   15.07
   4  -9 -13  207.30   13.61
  -4  -9  13  244.40   18.16
  -4   9 -13  181.78   13.93
  -4  -9  14  137.56   12.21
   4  -9 -14  127.97   11.51
   4  -9 -14  122.02   10.32
  -4  -9  14  134.92   13.75
  -4   9 -14  122.50   11.11
  -4  -9  15   42.16    7.84
  -4  -9  15   52.81    9.08
   4  -9 -15   50.14    7.64
  -4 -10 -11   -1.68    4.86
   4 -10  11    6.16    4.93
  -4 -10 -11    6.58    6.55
  -4 -10 -10  200.97   13.65
  -4 -10 -10  192.49   15.60
   4 -10  10  193.17   12.99
  -4 -10  -9   47.63    7.55
   4 -10   9   45.62    7.17
  -4 -10  -9   45.80    9.15
  -4 -10  -8  153.35   12.31
  -4 -10  -8  154.17   14.80
   4 -10   8  161.17   11.83
  -4 -10  -7   30.73    6.92
   4 -10   7   30.87    6.58
  -4 -10  -7   29.01    8.93
  -4 -10  -6   38.26    7.54
   4 -10   6   28.72    6.25
  -4  10   6   37.19    6.91
  -4 -10  -5  114.59   10.99
  -4 -10  -5  102.71   12.43
   4 -10   5  114.59   10.19
  -4  10   5  107.57   10.40
  -4 -10  -4  104.14   10.94
  -4 -10  -4   87.27   11.42
   4 -10   4  102.93    9.79
  -4  10   4   92.71   10.20
  -4 -10  -3   18.63    6.53
  -4 -10  -3   11.06    7.46
  -4  10   3   22.19    7.10
  -4 -10  -2   -2.91    5.39
  -4 -10  -2    3.32    7.01
  -4  10   2    3.41    6.23
  -4 -10  -1  192.49   14.41
  -4 -10  -1  180.86   14.93
  -4  10   1  148.16   13.61
  -4 -10   0   28.58    7.43
  -4 -10   0   24.55    8.20
  -4  10   0   30.13    7.96
  -4 -10   1  204.35   15.35
   4 -10  -1  201.50   13.74
  -4 -10   1  195.38   15.87
  -4  10  -1  218.70   16.03
   4 -10  -2    9.53    5.25
  -4 -10   2    9.41    6.64
  -4 -10   2    6.00    6.48
  -4  10  -2    9.28    7.43
  -4 -10   3   29.83    7.45
   4 -10  -3   34.85    6.38
  -4 -10   3   31.69    7.51
  -4 -10   3   34.37    9.27
  -4  10  -3   23.49    7.93
  -4 -10   4   37.59    7.94
   4 -10  -4   33.68    6.68
  -4 -10   4   51.74    9.01
  -4 -10   4   56.91   10.18
  -4 -10   5  161.17   13.03
  -4 -10   5  147.79   13.88
  -4 -10   5  162.29   12.11
   4 -10  -5  171.09   12.43
  -4 -10   5  181.97   16.50
  -4  10  -5  166.73   14.25
   4 -10  -6   26.20    6.42
  -4 -10   6   23.88    7.25
  -4 -10   6   22.32    5.94
  -4  10  -6   26.54    7.73
   4 -10  -7   42.17    7.02
  -4 -10   7   58.69    8.13
  -4  10  -7   51.86    8.71
  -4 -10   8  169.08   12.63
   4 -10  -8  168.73   12.19
  -4 -10   8  142.26   15.06
  -4  10  -8  151.45   13.16
  -4 -10   9   44.42    7.69
   4 -10  -9   59.78    7.76
  -4 -10   9   57.07   10.27
  -4  10  -9   45.69    7.87
  -4 -10  10  234.51   15.48
   4 -10 -10  252.22   14.76
  -4 -10  10  225.05   18.03
  -4  10 -10  210.96   14.76
  -4 -10  11   12.38    5.75
   4 -10 -11   12.58    5.10
  -4 -10  11   10.54    6.78
  -4  10 -11    6.09    5.27
  -4 -10  12   55.84    9.72
  -4 -11  -8   11.55    6.72
   4 -11   7  221.26   13.71
  -4 -11  -6   43.63    7.20
  -4 -11  -6   36.67    8.05
   4 -11   6   44.51    6.76
  -4 -11  -5   88.54    9.34
  -4 -11  -5   56.21    9.36
   4 -11   5   85.16    8.52
  -4  11   5   69.19    8.19
  -4 -11  -4   91.23    9.78
   4 -11   4   74.26   10.20
  -4 -11  -4   81.45   10.64
   4 -11   4   80.82    8.58
  -4  11   4   75.56    8.93
  -4 -11  -3   16.83    6.16
   4 -11   3   21.72    7.72
  -4 -11  -3   19.90    7.50
   4 -11   3   36.50    6.62
  -4  11   3   23.10    6.47
   4 -11   2   13.66    6.63
  -4 -11  -2   23.63    6.69
  -4 -11  -2    9.79    6.77
   4 -11   2   17.34    5.70
  -4  11   2   13.09    6.25
  -4 -11  -1  101.83   10.65
   4 -11   1   93.86   11.10
  -4 -11  -1   88.17   10.65
  -4  11   1   82.76   10.00
   4 -11   0    2.37    6.70
  -4 -11   0   -2.18    5.97
  -4 -11   0    1.45    6.18
  -4  11   0   -1.35    6.40
   4 -11  -1  130.83   12.59
  -4 -11   1  117.59   11.62
  -4 -11   1  119.57   11.88
  -4  11  -1  103.12   11.36
   4 -11  -2   50.08    8.88
  -4 -11   2   50.88    8.57
  -4 -11   2   35.27    7.43
  -4  11  -2   45.29    8.64
   4 -11  -3   22.58    7.14
  -4 -11   3   18.04    6.53
  -4 -11   3   25.93    7.21
  -4  11  -3   20.62    7.18
   4 -11  -4  100.39   10.76
  -4 -11   4   86.10   10.83
   4 -11  -5  152.15   12.83
  -4 -11   5  125.29   12.48
   4 -11  -6   36.42    7.45
  -4  11  -6   32.47    7.27
   4 -11  -7  239.07   15.84
  -4  11  -7  230.51   15.55
   4 -11  -8   57.25    8.25
   5   0   0   -0.75    2.06
  -5   0   0    0.35    2.86
  -5   0   0    0.23    2.01
  -5   0   0    0.37    2.59
  -5   0   0   -0.29    2.53
   5   0   1   13.80    2.73
   5   0  -1   15.40    3.20
  -5   0   1    5.29    2.99
  -5   0  -1   15.22    3.66
   5   0  -1   10.50    1.69
  -5   0   1   14.30    2.54
  -5   0  -1   14.24    2.87
  -5   0  -1   10.69    2.78
  -5   0   1   12.10    3.24
  -5   0   1   13.16    3.09
  -5   0   1   16.32    3.49
  -5   0  -2 1959.99   66.89
  -5   0   2 1960.42   67.59
   5   0   2 1954.44   66.18
   5   0  -2 1860.37   64.50
  -5   0  -2 1947.15   68.52
  -5   0   2 1988.47   67.15
  -5   0   2 1959.14   65.68
  -5   0  -2 1897.06   67.02
  -5   0  -2 1954.72   66.78
  -5   0   2 1990.41   67.27
  -5   0  -2 1910.99   66.66
  -5   0   2 2007.57   68.18
  -5   0  -3  125.49    7.35
   5   0   3  108.91    6.46
  -5   0   3  127.08    7.74
   5   0  -3  100.61    6.87
   5   0  -3  115.90    4.97
  -5   0  -3   92.85    7.83
  -5   0   3  116.01    6.13
  -5   0  -3  126.76    7.53
  -5   0   3  106.74    7.20
  -5   0  -3  125.99    7.42
  -5   0   3  116.10    7.47
  -5   0  -3  118.56    7.06
  -5   0   3  110.26    7.65
  -5   0  -4  547.38   21.22
  -5   0   4  527.07   21.38
  -5   0  -4  517.50   22.86
  -5   0  -4  530.78   21.29
  -5   0   4  558.12   21.40
  -5   0   4  545.36   21.95
  -5   0  -4  532.74   20.78
  -5   0   4  539.65   21.48
  -5   0  -4  517.73   21.49
  -5   0  -5  114.03    6.48
  -5   0  -5  130.81    7.58
  -5   0   5  119.22    7.45
  -5   0  -5  114.24    7.73
  -5   0   5  110.55    7.24
  -5   0   5  118.93    7.67
  -5   0  -5  112.81    7.25
  -5   0   5  115.94    7.63
  -5   0  -5  122.01    6.94
  -5   0  -6    2.34    2.54
  -5   0  -6    2.59    2.75
  -5   0   6    3.65    2.81
  -5   0  -6    0.36    3.08
  -5   0   6   -1.14    3.49
  -5   0   6   -0.35    2.48
  -5   0   6    2.19    2.94
  -5   0  -6    3.56    2.25
  -5   0   7  505.51   20.37
  -5   0  -7  502.47   21.71
  -5   0  -7  512.26   20.37
  -5   0  -7  513.92   19.61
  -5   0   7  531.44   20.91
  -5   0   7  470.28   21.46
  -5   0   8  790.56   30.34
  -5   0  -8  817.27   30.21
  -5   0   8  774.25   32.18
  -5   0  -8  858.74   29.45
  -5   0   8  806.69   30.70
  -5   0  -9   20.36    4.14
  -5   0   9   19.87    5.19
  -5   0   9   28.13    4.93
  -5   0   9   21.80    4.91
  -5   0  -9   23.89    3.71
  -5   0   9   13.68    3.48
  -5   0   9   27.15    4.82
  -5   0 -10  768.58   30.24
  -5   0  10  696.42   30.65
  -5   0  10  681.65   32.12
  -5   0 -10  748.92   28.64
  -5   0  10  785.62   29.39
  -5   0 -11  906.61   36.07
  -5   0  11  923.32   36.90
  -5   0  11  893.01   38.76
  -5   0 -11  886.75   37.48
  -5   0  11  907.54   34.54
  -5   0 -12    2.74    3.89
  -5   0 -12    7.99    4.90
   5   0 -12    3.85    4.79
  -5   0 -12    3.37    4.16
   5   0  12    4.39    4.43
  -5   0  12    2.53    4.23
  -5   0  12   -0.71    4.92
  -5   0 -13   33.68    5.79
  -5   0 -13   44.41    6.93
   5   0 -13   37.35    6.61
  -5   0 -13   26.05    6.36
  -5   0  13   38.90    6.36
  -5   0  13   32.57    7.28
  -5   0 -14   62.42    7.46
   5   0 -14   52.00    7.53
  -5   0 -14   46.58    7.66
  -5   0  14   63.69    7.87
  -5   0 -14   52.89    7.85
  -5   0  14   40.88    8.08
  -5   0 -15  363.28   18.85
  -5   0 -15  289.21   19.11
  -5   0  15  333.61   18.78
  -5   0 -15  355.26   19.85
  -5   0  15  332.52   20.81
  -5   0 -16  151.03   12.01
  -5   0 -16  129.28   12.70
   5   0 -16  148.67   11.84
  -5   0  16  145.22   11.95
  -5   0 -16  128.40   12.10
  -5   0  16  151.67   13.61
  -5   0 -17   -2.53    5.68
   5   0 -17    6.60    5.12
  -5   0 -17    0.75    6.07
  -5   0  17    6.53    5.57
  -5   0  17   -1.73    6.28
  -5   0 -17    2.88    5.87
  -5   0 -18    3.93    6.05
   5   0 -18    0.59    5.00
  -5   0  18    4.00    5.82
  -5   0 -18    0.73    6.10
  -5   0  18   -1.71    6.44
  -5   0 -19   20.02    6.71
   5   0 -19   22.34    6.10
  -5   0  19   26.14   10.62
  -5   0  19   29.52    7.22
  -5   0  19   24.49    7.79
  -5   0 -19   11.54    6.50
  -5   0 -20  177.46   13.54
   5   0 -20  133.68   11.06
  -5   0  20  150.42   12.69
  -5   0  20  161.98   17.58
  -5   0 -20  130.08   12.09
  -5   0  20  182.30   14.72
  -5   0 -20  131.56   12.42
  -5   0 -21   10.47    6.30
  -5   0  21   11.06    8.18
  -5   0  21   17.78    6.27
  -5   0  21   12.56    6.61
  -5   0 -21   14.80    6.71
  -5   0 -22   84.91    9.81
  -5   0  22   87.87   12.96
  -5   0  22   68.61    8.52
  -5   0 -22   71.64    9.00
  -5   0  22   75.81    9.97
  -5   0 -23    3.53    5.28
  -5   0  23    5.14    6.75
  -5   0  23    6.72    5.91
  -5   0 -23    4.57    5.12
  -5  -1 -23   49.60    7.57
  -5   1  23   72.15   11.33
  -5   1  23   48.03    7.95
  -5  -1 -22   -1.89    5.10
  -5   1  22    1.16    7.61
  -5   1  22    5.00    5.79
  -5  -1 -22   -1.81    5.15
  -5  -1 -21   22.35    6.86
  -5   1  21   18.60    8.36
  -5   1  21   23.26    6.18
  -5   1  21   23.82    7.33
  -5  -1 -21   19.53    6.67
  -5  -1 -20  148.01   12.32
  -5   1  20  131.28   11.31
  -5  -1 -20  115.65   11.27
  -5   1  20  129.97   12.73
  -5  -1 -19  264.45   16.71
  -5   1  19  271.27   16.41
  -5   1  19  243.71   17.81
  -5  -1 -19  255.03   17.25
  -5  -1 -18   34.19    7.87
  -5  -1 -18   40.45    9.12
  -5  -1 -18   42.35    7.80
  -5   1  18   46.32    7.63
  -5   1  18   35.33    8.80
  -5  -1 -18   49.53    8.45
  -5  -1 -17  526.51   25.48
  -5  -1 -17  503.68   28.04
  -5   1  17  566.74   25.91
  -5  -1 -17  492.29   25.81
  -5   1  17  538.82   28.44
  -5  -1 -17  540.02   26.40
  -5  -1 -16  240.64   15.52
  -5  -1 -16  214.97   17.62
  -5  -1 -16  243.07   16.55
  -5   1  16  294.36   16.59
  -5   1  16  270.12   18.64
  -5  -1 -16  276.94   17.12
  -5  -1 -15   70.64    8.51
  -5  -1 -15   59.72    9.74
   5  -1  15   82.35   10.85
  -5   1  15   87.33    8.99
  -5   1  15   76.13   10.26
  -5  -1 -15   65.96    8.66
  -5  -1 -14   43.01    6.64
  -5  -1 -14   33.91    7.93
   5  -1  14   34.13    7.86
  -5   1  14   25.26    6.12
  -5  -1 -14   42.23    7.21
  -5   1  14   35.22    7.33
  -5  -1 -13   25.44    5.41
   5  -1  13   21.53    6.38
  -5  -1 -13   28.95    7.29
  -5   1  13   36.50    6.21
  -5   1  13   27.76    6.63
  -5  -1 -13   23.89    5.80
  -5  -1 -12  168.70   11.01
  -5  -1 -12  182.40   13.30
   5  -1  12  166.59   13.06
  -5   1  12  179.05   11.74
  -5   1  12  158.89   13.02
  -5  -1 -12  158.66   11.70
  -5  -1 -11   81.73    7.42
  -5  -1 -11  102.51    9.54
   5  -1  11   87.65    9.23
  -5   1  11   86.34    8.01
  -5   1  11   93.64    9.58
  -5   1  11   87.31    6.99
  -5  -1 -11   99.71    8.66
  -5  -1 -10   62.15    6.42
   5  -1  10   62.17    7.48
  -5  -1 -10   58.70    7.17
  -5   1  10   65.23    6.75
  -5   1  10   63.96    7.58
  -5  -1 -10   67.07    7.29
  -5   1  10   62.83    5.97
   5  -1   9   59.62    6.92
  -5  -1  -9   57.97    5.72
  -5  -1  -9   55.84    5.50
  -5  -1  -9   61.72    6.73
  -5   1   9   52.30    6.66
  -5   1   9   61.95    5.24
  -5   1   9   59.83    5.81
  -5  -1  -8  265.56   12.85
  -5  -1  -8  267.49   13.20
   5  -1   8  274.57   14.85
  -5  -1  -8  251.68   14.86
  -5   1   8  283.12   14.55
  -5   1   8  289.68   12.76
  -5   1   8  256.50   12.94
  -5   1   8  274.96   13.48
  -5  -1  -7  155.18    8.81
  -5  -1  -7  149.91    9.39
   5  -1   7  170.24   10.56
  -5  -1  -7  161.54   10.94
  -5   1   7  163.68    8.80
  -5   1   7  157.22    9.82
  -5   1   7  174.79    9.79
  -5   1   7  169.67    9.16
  -5   1   7  169.08    9.65
  -5  -1  -6  449.20   17.61
  -5  -1  -6  445.91   18.98
  -5  -1  -6  430.63   18.44
  -5   1   6  413.02   17.62
  -5  -1  -6  454.96   20.45
  -5   1   6  468.60   19.08
  -5   1   6  460.97   18.36
  -5   1   6  465.91   19.11
  -5   1   6  398.63   18.22
  -5  -1  -6  408.00   18.94
  -5  -1  -5  998.09   35.31
  -5  -1  -5 1013.88   36.75
  -5  -1  -5  988.74   37.25
  -5  -1  -5  929.30   35.82
  -5   1   5 1020.08   36.27
  -5  -1  -5  995.58   38.62
  -5  -1  -5 1055.79   37.54
  -5  -1  -5  981.07   35.83
  -5   1   5 1073.53   36.81
  -5  -1  -5 1031.38   36.48
  -5   1   5 1002.09   37.08
  -5   1   5 1046.77   37.68
  -5  -1  -4  183.01    8.48
  -5  -1  -4  172.98    9.77
  -5  -1  -4  174.29   10.33
  -5   1   4  197.53    9.94
  -5   1   4  179.13   10.15
  -5  -1  -4  177.14   10.02
  -5  -1  -4  190.42    9.87
  -5   1   4  176.64   10.53
  -5  -1  -4  183.21    9.28
  -5   1   4  190.33   10.00
  -5  -1  -3    5.26    2.81
  -5  -1  -3    4.52    2.61
   5  -1   3    5.76    2.44
   5   1  -3    7.44    3.06
  -5   1   3    8.01    2.93
  -5   1   3   10.26    3.31
  -5  -1  -3   10.17    3.01
  -5  -1  -3   13.79    3.07
  -5   1   3    5.79    2.81
  -5   1   3    3.00    2.58
  -5  -1  -3    7.29    2.51
  -5  -1  -2  269.34   12.62
  -5  -1  -2  273.80   13.26
  -5   1   2  259.34   12.75
  -5  -1  -2  262.56   13.59
   5  -1   2  264.80   12.00
   5   1  -2  321.79   12.71
   5   1  -2  238.31   10.39
  -5   1   2  270.03   12.70
  -5   1   2  257.87   12.63
  -5  -1  -2  273.15   12.49
   5   1  -2  262.01   12.91
  -5   1   2  246.58   13.17
  -5  -1  -2  271.64   12.13
  -5  -1  -2  263.83   12.37
  -5  -1  -1 2607.92   88.07
  -5   1   1 2502.75   87.62
  -5  -1  -1 2607.13   88.27
   5  -1   1 2615.74   86.63
   5   1  -1 2809.67   86.38
   5   1  -1 2649.93   85.33
  -5  -1  -1 2461.39   86.48
  -5   1   1 2612.06   87.40
  -5   1   1 2658.32   88.62
  -5  -1  -1 2573.39   86.75
  -5   1   1 2481.59   85.27
   5   1  -1 2585.47   87.75
  -5  -1   0  672.87   27.16
   5   1   0  670.55   25.23
   5  -1   0  751.82   26.56
   5   1   0  688.90   25.08
  -5   1   0  679.88   27.23
  -5   1   0  741.82   28.14
  -5   1   0  710.14   26.81
  -5  -1   0  711.60   26.09
   5   1   0  647.28   26.93
  -5   1   0  702.15   25.29
  -5  -1   1 2853.59   95.41
   5   1   1 2753.57   93.09
   5  -1  -1 3237.38   95.28
  -5  -1   1 2957.88   95.00
   5   1   1 2685.45   93.26
  -5   1  -1 2659.69   95.45
  -5  -1   1 2796.63   93.74
  -5  -1   1 2867.73   94.31
  -5   1  -1 2813.82   93.51
  -5  -1   1 3002.03   94.67
  -5   1  -1 2806.20   94.60
   5   1   1 2630.04   95.18
  -5   1  -2  370.75   15.74
  -5  -1   2  364.44   17.18
   5   1   2  367.51   14.94
  -5  -1   2  377.81   16.81
   5  -1  -2  473.35   17.98
  -5  -1   2  376.15   17.12
   5  -1  -2  287.90   17.52
  -5   1  -2  411.83   17.77
   5   1   2  384.13   15.62
  -5  -1   2  391.26   15.54
  -5   1  -2  381.74   16.29
   5   1   2  386.23   17.29
  -5  -1   2  387.71   16.21
  -5   1  -2  382.85   16.67
  -5   1  -2  383.69   15.83
  -5   1  -3    3.25    2.26
  -5  -1   3    3.73    2.47
  -5  -1   3    4.60    3.15
   5  -1  -3    8.19    3.77
   5  -1  -3    1.80    2.55
   5   1   3    3.42    1.97
  -5   1  -3    4.42    2.39
  -5   1  -3    2.51    2.98
  -5  -1   3    4.18    2.80
   5   1   3    3.88    2.85
  -5  -1   3    3.57    2.03
  -5   1  -3    3.93    2.43
  -5   1  -3    6.62    3.31
  -5  -1   3    4.53    2.48
  -5  -1   4  289.99   14.11
  -5   1  -4  284.03   12.88
  -5  -1   4  297.53   15.63
  -5  -1   4  300.21   13.84
   5   1   4  279.17   13.17
  -5  -1   4  301.77   13.66
  -5   1  -4  287.53   13.79
  -5   1  -4  289.66   13.60
  -5  -1   4  308.44   12.75
  -5   1  -4  303.67   13.30
  -5  -1   4  319.37   13.80
  -5  -1   5 1033.96   40.58
  -5   1  -5 1076.64   38.85
  -5  -1   5 1115.50   39.83
   5   1   5 1002.96   39.40
  -5  -1   5 1050.97   39.68
  -5  -1   5 1200.64   39.00
  -5   1  -5 1034.49   39.74
  -5   1  -5 1090.99   39.70
  -5   1  -5 1055.79   38.81
  -5  -1   5 1054.33   39.26
  -5  -1   6  428.13   20.25
  -5  -1   6  445.11   19.34
  -5  -1   6  446.78   19.12
  -5  -1   6  439.39   17.60
  -5   1  -6  441.07   19.49
  -5   1  -6  415.84   18.78
  -5  -1   6  444.50   18.76
  -5   1  -6  463.99   18.25
  -5  -1   7   78.21    7.54
   5  -1  -7  107.72    7.05
  -5  -1   7   85.58    6.87
  -5  -1   7   87.81    6.95
  -5   1  -7   96.67    7.45
  -5   1  -7   66.75    6.11
  -5   1  -7   82.38    5.65
  -5  -1   7   72.61    6.81
  -5  -1   7   91.23    6.39
  -5  -1   7   77.89    5.22
  -5  -1   8  364.54   19.38
  -5  -1   8  360.71   17.98
  -5  -1   8  414.57   17.94
  -5   1  -8  403.93   18.86
  -5  -1   8  416.76   17.29
  -5   1  -8  382.31   17.11
  -5  -1   8  379.45   18.77
  -5   1  -8  413.91   16.29
  -5   1  -9   50.65    6.20
  -5  -1   9   39.91    6.40
   5  -1  -9   48.62    5.92
  -5  -1   9   56.66    6.25
  -5   1  -9   36.60    4.58
  -5  -1   9   42.22    4.69
  -5  -1   9   40.81    6.13
  -5  -1  10   52.45    7.56
   5  -1 -10   83.40    7.75
  -5  -1  10   69.64    7.17
  -5  -1  10   68.20    7.88
  -5   1 -10   70.42    5.81
  -5  -1  10   75.57    6.07
  -5  -1  11   84.63    9.84
   5  -1 -11  115.21    9.22
  -5  -1  11   98.46    8.61
  -5  -1  11   97.50    6.87
  -5  -1  12  186.18   14.69
  -5  -1  12  217.78   13.37
   5  -1 -12  219.79   13.49
  -5   1 -13   21.57    6.22
  -5  -1  13   33.33    7.26
  -5  -1  13   35.47    6.42
   5  -1 -13   25.69    6.03
  -5   1 -14   36.95    7.16
  -5  -1  14   16.95    6.88
  -5  -1  14   34.70    6.79
   5  -1 -14   28.07    6.36
  -5   1 -15   63.60    8.09
  -5   1 -15   66.80    8.92
  -5  -1  15   53.88    9.52
   5  -1 -15   72.48    8.70
  -5  -1  15   74.32    8.74
  -5   1 -16  221.67   14.29
   5  -1 -16  219.79   14.55
  -5  -1  16  220.06   14.88
  -5  -1  16  226.81   19.73
  -5   1 -16  204.23   15.08
  -5   1 -17  380.58   20.80
   5  -1 -17  365.59   20.33
  -5  -1  17  422.90   21.69
  -5  -1  17  350.13   26.24
  -5   1 -17  384.41   21.82
  -5   1 -18   52.61    8.51
   5  -1 -18   53.41    8.21
  -5  -1  18   23.29    9.44
  -5  -1  18   41.97    8.29
  -5   1 -18   44.60    8.61
  -5   1 -19  253.03   16.35
   5  -1 -19  209.46   14.70
  -5  -1  19  238.24   16.04
  -5  -1  19  247.96   21.33
  -5   1 -19  234.54   16.44
  -5   1 -20  116.01   11.31
   5  -1 -20  118.03   10.63
  -5  -1  20  112.03   11.48
  -5  -1  20  117.85   15.31
  -5   1 -20  126.06   11.70
  -5   1 -21   41.71    7.99
   5  -1 -21   27.93    6.24
  -5  -1  21   32.06   10.10
  -5  -1  21   27.77    7.09
  -5   1 -21   28.67    7.26
  -5  -1  21   35.17    8.10
  -5   1 -22    1.87    5.55
   5  -1 -22   -0.98    4.22
  -5  -1  22    6.62    7.65
  -5  -1  22    5.86    5.94
  -5   1 -22    3.18    5.53
  -5   1 -23   64.40    8.31
  -5  -1  23   69.33   11.00
  -5  -1  23   69.20    9.72
  -5   1 -23   70.17    8.56
  -5  -2 -23  170.88   12.34
  -5   2  23  127.27   14.62
  -5  -2 -22  116.84   10.74
  -5   2  22   85.30   10.15
  -5  -2 -21  269.73   16.41
  -5  -2 -21  244.06   15.52
  -5  -2 -20   78.08    9.62
  -5   2  20   95.88    9.70
  -5   2  20   82.84   10.26
  -5  -2 -20   91.83    9.90
  -5  -2 -19   56.17    8.94
  -5  -2 -19   68.86   10.99
  -5   2  19   52.87    7.79
  -5   2  19   54.48    9.24
  -5  -2 -19   48.29    8.13
  -5  -2 -18   54.80    8.56
  -5  -2 -18   33.98    9.76
  -5   2  18   47.83    7.90
  -5   2  18   31.57    8.47
  -5  -2 -18   39.36    7.61
  -5  -2 -17  209.20   14.83
  -5  -2 -17  197.99   17.29
   5  -2  17  234.31   18.65
  -5   2  17  217.57   14.64
  -5   2  17  218.36   16.71
  -5  -2 -17  201.90   14.87
  -5  -2 -16   24.29    6.38
  -5  -2 -16   11.50    8.48
   5  -2  16   25.21    7.91
  -5   2  16   38.47    6.85
  -5  -2 -16   33.59    6.93
  -5  -2 -16   25.74    6.80
  -5   2  16   31.85    8.08
  -5  -2 -15    9.44    5.30
   5  -2  15   12.44    6.78
  -5  -2 -15    7.38    7.26
  -5   2  15   11.63    5.38
  -5  -2 -15   12.73    5.68
  -5   2  15    9.57    6.28
  -5  -2 -15   13.15    5.91
  -5  -2 -14   63.21    7.95
   5  -2  14   57.62    9.12
  -5  -2 -14   62.42    9.86
  -5  -2 -14   72.06    8.77
  -5   2  14   82.46    8.54
  -5   2  14   49.13    8.65
  -5  -2 -14   75.25    8.77
  -5  -2 -13  116.35    9.53
  -5  -2 -13  115.73   11.90
   5  -2  13  114.38   11.83
  -5  -2 -13  114.27   10.36
  -5   2  13  116.71    9.53
  -5   2  13   78.49   10.20
  -5  -2 -13  114.66   10.16
  -5  -2 -12   31.55    5.75
   5  -2  12   34.38    7.20
  -5  -2 -12   39.83    7.79
  -5   2  12   35.74    6.19
  -5  -2 -12   32.10    6.61
  -5   2  12   22.29    6.54
  -5  -2 -12   36.66    6.27
  -5   2  12   26.18    4.72
  -5  -2 -11  216.82   12.66
  -5  -2 -11  228.92   14.77
   5  -2  11  213.32   15.07
  -5  -2 -11  202.73   13.48
  -5   2  11  214.00   14.33
  -5  -2 -11  203.65   13.09
  -5   2  11  204.92   11.73
  -5  -2 -10  495.18   21.98
  -5  -2 -10  492.14   21.82
  -5  -2 -10  523.72   24.47
   5  -2  10  519.40   25.27
  -5  -2 -10  509.29   23.79
  -5   2  10  513.96   24.18
  -5   2  10  516.91   22.01
  -5  -2 -10  538.56   23.63
  -5  -2  -9  271.10   13.56
  -5  -2  -9  247.05   13.73
   5  -2   9  285.23   16.50
  -5  -2  -9  258.95   15.12
  -5   2   9  262.33   14.81
  -5   2   9  281.21   12.85
  -5  -2  -9  294.49   15.31
  -5  -2  -8 1268.71   47.62
  -5  -2  -8 1345.79   46.63
  -5  -2  -8 1294.33   48.92
  -5   2   8 1259.97   47.44
  -5   2   8 1316.40   46.18
  -5   2   8 1282.37   47.27
  -5  -2  -8 1349.26   48.55
  -5  -2  -7  239.06   11.64
  -5  -2  -7  220.81   12.69
  -5  -2  -7  238.72   13.56
  -5   2   7  263.37   12.11
  -5   2   7  214.18   11.88
  -5   2   7  236.65   12.65
  -5  -2  -7  247.87   13.27
  -5  -2  -6  892.62   32.20
  -5  -2  -6  855.80   30.90
  -5  -2  -6  837.50   32.88
  -5  -2  -6  878.49   33.91
  -5   2   6  767.34   31.09
  -5   2   6  871.20   31.80
  -5   2   6  825.67   32.64
  -5  -2  -5  165.01    9.76
  -5  -2  -5  167.13    8.71
  -5  -2  -5  167.24   10.56
   5  -2   5  170.02   10.06
  -5  -2  -5  195.70   11.40
  -5  -2  -5  156.55    8.71
  -5   2   5  176.96   10.06
  -5   2   5  160.99   10.34
  -5  -2  -4  972.24   35.53
  -5  -2  -4 1012.53   37.38
  -5  -2  -4  996.18   38.28
   5  -2   4 1046.72   37.71
  -5  -2  -4  983.76   38.61
  -5   2   4  968.20   36.41
  -5  -2  -4 1011.15   37.87
  -5   2   4  969.05   38.32
   5   2  -4  954.39   36.89
  -5   2   4 1027.24   37.51
  -5  -2  -3  295.10   13.52
  -5  -2  -3  271.42   13.98
   5  -2   3  297.71   13.42
  -5  -2  -3  267.33   14.06
  -5   2   3  280.77   12.91
   5   2  -3  307.31   12.27
   5   2  -3  263.73   13.03
  -5  -2  -3  254.84   13.13
  -5   2   3  272.82   14.28
  -5   2   3  273.29   13.41
  -5  -2  -2  151.21    8.88
  -5  -2  -2  145.21    9.32
   5  -2   2  158.20    8.74
   5   2  -2  148.36    7.30
  -5   2   2  140.01    8.45
  -5   2   2  141.86    8.84
  -5  -2  -2  153.56    8.76
   5   2  -2  140.85    8.69
  -5   2   2  138.97    9.47
  -5  -2  -1 1139.04   43.93
   5  -2   1 1329.91   42.99
   5   2  -1 1215.87   41.06
   5   2  -1 1165.24   41.91
  -5  -2  -1 1276.53   42.83
  -5   2   1 1200.35   43.27
  -5  -2  -1 1208.18   41.16
  -5  -2  -1 1206.85   42.92
  -5   2   1 1200.42   43.40
   5   2  -1 1054.33   43.12
  -5   2   1 1229.36   44.82
   5  -2   0   31.94    3.90
  -5   2   0   32.70    4.48
  -5  -2   0   31.03    3.40
   5   2   0   32.06    2.99
  -5  -2   0   35.39    4.22
   5   2   0   34.57    3.56
   5  -2   0   27.58    6.10
  -5  -2   0   32.85    3.94
  -5   2   0   32.16    4.57
   5   2   0   26.34    4.14
  -5  -2   0   29.66    4.48
  -5   2   0   35.55    3.33
  -5   2   0   31.58    4.86
  -5  -2   1 1131.55   43.57
   5  -2  -1 1338.72   42.51
  -5  -2   1 1205.21   43.45
   5  -2  -1  975.93   46.75
  -5  -2   1 1271.91   43.68
   5   2   1 1211.44   42.33
  -5  -2   1 1191.29   41.62
  -5   2  -1 1165.55   41.32
  -5  -2   1 1145.68   42.10
   5   2   1 1118.24   43.59
  -5  -2   1 1270.70   42.46
  -5   2  -2  225.73   10.55
  -5  -2   2  239.64   12.67
   5  -2  -2  250.54   11.38
   5   2   2  241.26   11.59
  -5  -2   2  233.04   12.10
  -5  -2   2  251.10   12.86
   5  -2  -2  212.18   13.91
  -5  -2   2  231.60   11.02
  -5   2  -2  230.29   10.87
  -5  -2   2  220.77   11.02
  -5  -2   2  243.76   11.45
  -5  -2   3  241.66   11.97
  -5   2  -3  248.13   11.08
  -5  -2   3  250.03   13.20
   5  -2  -3  273.08   11.93
   5  -2  -3  233.44   12.96
  -5  -2   3  251.32   11.82
  -5  -2   3  267.41   12.69
  -5  -2   3  239.74   13.36
   5   2   3  242.42   12.11
  -5   2  -3  239.65   11.64
  -5  -2   3  249.26   11.65
  -5   2  -3  231.91   12.44
  -5  -2   3  252.82   11.89
  -5  -2   4  782.56   30.86
  -5   2  -4  812.36   29.20
  -5  -2   4  816.51   31.72
   5  -2  -4  858.17   30.12
  -5  -2   4  778.67   32.62
  -5  -2   4  790.49   30.72
   5   2   4  812.07   30.87
  -5  -2   4  807.90   30.31
  -5  -2   4  830.94   30.01
  -5   2  -4  793.71   30.92
  -5   2  -4  765.40   30.16
  -5  -2   4  826.39   30.10
  -5  -2   5  219.56   12.18
  -5  -2   5  219.59   12.58
   5  -2  -5  239.35   11.46
  -5  -2   5  243.11   14.29
  -5  -2   5  215.41   11.90
  -5  -2   5  229.06   11.84
  -5  -2   5  248.51   11.58
  -5   2  -5  203.47   11.51
  -5   2  -5  209.34   11.74
  -5   2  -5  244.42   11.46
  -5  -2   5  257.94   11.61
  -5  -2   6  799.53   33.76
   5  -2  -6  905.19   32.67
  -5  -2   6  872.60   36.51
  -5  -2   6  879.23   33.30
  -5  -2   6  864.33   33.08
  -5  -2   6  875.22   32.03
  -5   2  -6  855.77   33.39
  -5   2  -6  877.91   33.21
  -5   2  -6  882.96   32.19
  -5  -2   6  915.35   32.46
  -5  -2   7  275.19   15.21
   5  -2  -7  310.69   14.14
  -5  -2   7  297.42   14.45
  -5  -2   7  277.73   17.13
  -5  -2   7  299.37   14.65
  -5   2  -7  304.16   14.23
  -5  -2   7  263.52   12.77
  -5   2  -7  287.61   14.76
  -5   2  -7  292.83   13.07
  -5  -2   8 1371.07   52.68
   5  -2  -8 1530.03   51.01
  -5  -2   8 1440.15   51.52
  -5  -2   8 1374.53   50.71
  -5  -2   8 1325.67   55.25
  -5   2  -8 1435.94   52.09
  -5   2  -8 1409.01   48.89
  -5   2  -8 1383.39   50.29
  -5  -2   9  288.72   16.89
   5  -2  -9  347.52   16.09
  -5  -2   9  307.43   16.11
  -5  -2   9  313.28   19.57
  -5  -2   9  310.02   16.89
  -5   2  -9  342.05   17.26
  -5   2  -9  323.10   15.17
  -5  -2  10  592.13   27.34
  -5  -2  10  536.19   29.33
  -5  -2  10  556.39   26.51
  -5   2 -10  604.14   26.79
  -5   2 -10  578.28   23.76
  -5  -2  11  240.28   16.13
   5  -2 -11  271.01   14.89
  -5  -2  11  256.87   18.45
  -5  -2  11  259.61   16.08
  -5   2 -11  284.73   16.42
  -5   2 -11  279.13   13.31
  -5  -2  12   24.96    6.67
   5  -2 -12   29.53    5.88
  -5  -2  12   23.91    7.16
  -5  -2  12   22.90    5.86
  -5  -2  12   25.08    6.42
  -5  -2  13  169.05   14.20
   5  -2 -13  189.77   12.88
  -5  -2  13  189.57   12.99
  -5  -2  13  166.41   13.38
  -5  -2  14   64.27    9.77
   5  -2 -14   78.16    8.64
  -5  -2  14   69.51    8.45
  -5  -2  14   65.58    9.18
  -5  -2  15   -0.90    6.30
  -5   2 -15    2.94    5.79
   5  -2 -15    1.21    5.28
  -5  -2  15    3.31    5.52
  -5  -2  15    4.76    5.93
  -5   2 -16    9.04    6.30
  -5  -2  16    6.62    6.89
   5  -2 -16   14.33    6.21
  -5  -2  16   13.46    8.57
  -5  -2  16   12.40    6.11
  -5  -2  16   11.42    6.32
  -5  -2  17  182.62   16.31
   5  -2 -17  179.61   13.35
  -5  -2  17  171.24   17.30
  -5  -2  17  155.15   13.16
  -5  -2  17  163.83   14.41
  -5   2 -17  181.13   14.47
  -5   2 -18   41.11    7.53
  -5   2 -18   49.26    8.67
   5  -2 -18   40.13    7.29
  -5  -2  18   36.47   10.56
  -5  -2  18   20.41    7.35
  -5  -2  18   43.07    8.65
  -5   2 -19   18.06    6.26
  -5   2 -19   37.16    8.33
   5  -2 -19   23.29    6.38
  -5  -2  19   24.86    9.32
  -5  -2  19   19.70    7.27
  -5  -2  19   27.91    8.00
  -5   2 -20  106.00   10.97
   5  -2 -20  101.10    9.97
  -5  -2  20   97.96   11.01
  -5  -2  20  103.56   13.79
  -5  -2  20   96.70   11.29
  -5   2 -20  122.48   11.67
  -5   2 -21  317.85   17.65
   5  -2 -21  259.36   15.80
  -5  -2  21  276.90   21.43
  -5   2 -21  258.98   17.07
  -5  -2  21  243.26   17.22
  -5   2 -22   60.49    8.41
   5  -2 -22   64.24    7.54
  -5  -2  22   58.50   10.67
  -5   2 -22   55.51    8.20
  -5   2 -23  172.87   12.64
  -5  -3 -22    8.01    5.76
  -5   3  22    0.60    5.03
  -5  -3 -21    0.65    6.02
  -5   3  21    0.66    5.52
  -5  -3 -20  129.26   11.55
  -5   3  20  112.08   11.57
  -5  -3 -20  116.67   10.76
  -5  -3 -19  179.40   13.81
  -5   3  19  167.49   12.47
  -5   3  19  185.05   14.68
  -5  -3 -19  197.12   13.81
  -5  -3 -18  106.83   11.04
  -5  -3 -18   74.64   12.16
   5  -3  18   73.61   11.80
  -5   3  18   89.33    9.52
  -5   3  18   93.55   11.02
  -5  -3 -18   86.62   10.05
  -5  -3 -17  681.87   30.84
  -5  -3 -17  653.18   34.47
   5  -3  17  699.64   35.70
  -5   3  17  611.07   28.99
  -5   3  17  708.07   32.93
  -5  -3 -17  659.69   30.40
  -5  -3 -16   64.37    8.48
   5  -3  16   69.62   11.03
  -5  -3 -16   65.84   11.31
  -5   3  16   78.50    8.89
  -5   3  16   59.77    9.36
  -5  -3 -16   74.71    9.11
  -5  -3 -15   20.55    6.14
   5  -3  15   21.28    8.30
  -5  -3 -15   24.10    8.56
  -5   3  15   17.35    5.87
  -5  -3 -15   23.13    6.34
  -5   3  15   10.96    6.22
  -5  -3 -14  282.12   16.62
  -5  -3 -14  277.45   19.39
   5  -3  14  288.44   20.32
  -5  -3 -14  250.62   15.38
  -5   3  14  287.59   16.19
  -5   3  14  234.78   17.22
  -5  -3 -14  285.83   16.82
  -5  -3 -13  294.40   16.22
  -5  -3 -13  273.23   18.82
[truncated: 214,265 more chars]
