# Supplementary material for: Synthesis of Homochiral N‐Heterocyclic Carbene‐Based Nanosheets for Enhanced Asymmetric Catalysis
Source: Adv Sci (Weinh). 2024 Nov 19;12(2):2412592. doi: 10.1002/advs.202412592 (PMC11727139; doi:10.1002/advs.202412592)
Supplement: Supplementary file 2 — Supporting Information [file ADVS-12-2412592-s002.zip › (S)-1-Zn.cif]

data_l-zn-bas_auto
_audit_creation_date               2024-07-03
_audit_creation_method
;
Olex2 1.5-beta
(compiled 2021.06.29 svn.r12e2184c for OlexSys, GUI svn.r6374)
;
_shelx_SHELXL_version_number       '2018/3'
_audit_contact_author_address      ?
_audit_contact_author_email        ?
_audit_contact_author_name         ''
_audit_contact_author_phone        ?
_publ_contact_author_id_orcid      ?
_publ_section_references
;
Dolomanov, O.V., Bourhis, L.J., Gildea, R.J, Howard, J.A.K. & Puschmann, H.
 (2009), J. Appl. Cryst. 42, 339-341.

Sheldrick, G.M. (2015). Acta Cryst. A71, 3-8.

Sheldrick, G.M. (2015). Acta Cryst. C71, 3-8.
;
_chemical_name_common              ?
_chemical_name_systematic          ?
_chemical_formula_moiety           'C18 H22 N4 O8 Zn'
_chemical_formula_sum              'C18 H22 N4 O8 Zn'
_chemical_formula_weight           487.76
_chemical_absolute_configuration   ad
_chemical_melting_point            ?
_chemical_oxdiff_formula           'C H O N Zn'
loop_
  _atom_type_symbol
  _atom_type_description
  _atom_type_scat_dispersion_real
  _atom_type_scat_dispersion_imag
  _atom_type_scat_source
 'C' 'C' 0.0137 0.0067 'International Tables Vol C Tables 4.2.6.8 and 6.1.1.4'
 'H' 'H' 0.0000 0.0000 'International Tables Vol C Tables 4.2.6.8 and 6.1.1.4'
 'N' 'N' 0.0241 0.0134 'International Tables Vol C Tables 4.2.6.8 and 6.1.1.4'
 'O' 'O' 0.0389 0.0241 'International Tables Vol C Tables 4.2.6.8 and 6.1.1.4'
 'Zn' 'Zn' -2.7473 0.5279
 'International Tables Vol C Tables 4.2.6.8 and 6.1.1.4'

_shelx_space_group_comment
;
The symmetry employed for this shelxl refinement is uniquely defined
by the following loop, which should always be used as a source of
symmetry information in preference to the above space-group names.
They are only intended as comments.
;
_space_group_crystal_system        'orthorhombic'
_space_group_IT_number             19
_space_group_name_H-M_alt          'P 21 21 21'
_space_group_name_Hall             'P 2ac 2ab'
loop_
  _space_group_symop_operation_xyz
 'x, y, z'
 '-x+1/2, -y, z+1/2'
 '-x, y+1/2, -z+1/2'
 'x+1/2, -y+1/2, -z'

_cell_length_a                     9.94250(10)
_cell_length_b                     10.0165(2)
_cell_length_c                     21.8950(4)
_cell_angle_alpha                  90
_cell_angle_beta                   90
_cell_angle_gamma                  90
_cell_volume                       2180.50(6)
_cell_formula_units_Z              4
_cell_measurement_reflns_used      17346
_cell_measurement_temperature      179(7)
_cell_measurement_theta_max        60.0250
_cell_measurement_theta_min        3.5080
_shelx_estimated_absorpt_T_max     0.879
_shelx_estimated_absorpt_T_min     0.816
_exptl_absorpt_coefficient_mu      1.324
_exptl_absorpt_correction_T_max    1.00000
_exptl_absorpt_correction_T_min    0.77131
_exptl_absorpt_correction_type     multi-scan
_exptl_absorpt_process_details
;
CrysAlisPro 1.171.43.116a (Rigaku Oxford Diffraction, 2024)
Empirical absorption correction using spherical harmonics,
implemented in SCALE3 ABSPACK scaling algorithm.
;
_exptl_absorpt_special_details     ?
_exptl_crystal_colour              'clear light colourless'
_exptl_crystal_colour_lustre       clear
_exptl_crystal_colour_modifier     light
_exptl_crystal_colour_primary      colourless
_exptl_crystal_density_diffrn      1.486
_exptl_crystal_density_meas        ?
_exptl_crystal_density_method      ?
_exptl_crystal_description         block
_exptl_crystal_F_000               1008
_exptl_crystal_size_max            0.16
_exptl_crystal_size_mid            0.11
_exptl_crystal_size_min            0.1
_exptl_transmission_factor_max     ?
_exptl_transmission_factor_min     ?
_diffrn_reflns_av_R_equivalents    0.0548
_diffrn_reflns_av_unetI/netI       0.0343
_diffrn_reflns_Laue_measured_fraction_full  1.000
_diffrn_reflns_Laue_measured_fraction_max  0.998
_diffrn_reflns_limit_h_max         12
_diffrn_reflns_limit_h_min         -12
_diffrn_reflns_limit_k_max         12
_diffrn_reflns_limit_k_min         -12
_diffrn_reflns_limit_l_max         28
_diffrn_reflns_limit_l_min         -28
_diffrn_reflns_number              26966
_diffrn_reflns_point_group_measured_fraction_full  1.000
_diffrn_reflns_point_group_measured_fraction_max  0.993
_diffrn_reflns_theta_full          53.543
_diffrn_reflns_theta_max           60.172
_diffrn_reflns_theta_min           3.510
_diffrn_ambient_environment        N~2~
_diffrn_ambient_temperature        179(7)
_diffrn_detector                   'Hybrid Pixel Array Detector'
_diffrn_detector_area_resol_mean   10.0000
_diffrn_detector_type              HyPix
_diffrn_measured_fraction_theta_full  1.000
_diffrn_measured_fraction_theta_max  0.998
_diffrn_measurement_details
;
List of Runs (angles in degrees, time in seconds):

  # Type    Start    End  Width  t~exp~   \w     \q     \k     \f   Frames
--------------------------------------------------------------------------
  1  \w      4.00 105.00   0.50    0.22    --   76.63 -99.00 120.00  202
  2  \w     28.00  93.00   0.50    0.22    --   76.63 -99.00  60.00  130
  3  \w     63.00 107.00   0.50    0.22    --   76.63-125.00  60.00   88
  4  \w     20.00  97.00   0.50    0.22    --   76.63-125.00 -60.00  154
  5  \w     14.00  91.00   0.50    0.22    --   76.63 -77.00 -60.00  154
  6  \w      9.00  71.00   0.50    0.22    --   76.63 -38.00 -90.00  124
  7  \w      0.00  64.00   0.50    0.22    --   76.63 -38.00 -30.00  128
  8  \w      2.00 107.00   0.50    0.22    --   76.63 -19.00 -30.00  210
  9  \w     55.00  82.00   0.50    0.22    --   76.63  38.00 120.00   54
 10  \w     41.00  71.00   0.50    0.05    --   -0.62  57.00 150.00   60
 11  \w    120.00 148.00   0.50    0.22    --   76.63  38.00 120.00   56
 12  \w     81.00 148.00   0.50    0.22    --   76.63 125.00 -60.00  134
 13  \w     44.00  77.00   0.50    0.05    --   -0.62   0.00   0.00   66
 14  \w    -42.00  38.00   0.50    0.05    --   -0.62   0.00   0.00  160
 15  \w    -70.00 -44.00   0.50    0.22    --  -77.88 125.00 -90.00   52
 16  \w   -110.00 -23.00   0.50    0.22    --  -77.88 125.00-180.00  174
 17  \w   -139.00 -50.00   0.50    0.22    --  -77.88 -77.00 120.00  178
 18  \w     -5.00  36.00   0.50    0.05    --   -0.62 -99.00 150.00   82
 19  \w     -8.00  29.00   0.50    0.05    --   -0.62 -99.00   0.00   74
 20  \w   -133.00 -92.00   0.50    0.22    --  -77.88 -99.00   0.00   82
 21  \w   -145.00-100.00   0.50    0.22    --  -77.88-125.00  60.00   90
 22  \w     -4.00  23.00   0.50    0.05    --   -1.25 -99.00 -30.00   54
 23  \w   -143.00-117.00   0.50    0.22    --  -77.88 -57.00 150.00   52
 24  \w    -82.00 -56.00   0.50    0.22    --  -77.88 -57.00 150.00   52
 25  \w   -129.00-103.00   0.50    0.22    --  -77.88 -19.00-150.00   52
;
_diffrn_measurement_device         'four-circle diffractometer'
_diffrn_measurement_device_type    Ga
_diffrn_measurement_method         '\w scans'
_diffrn_orient_matrix_type        
 'CrysAlisPro convention (1999,Acta A55,543-557)'
_diffrn_orient_matrix_UB_11        -0.0207326000
_diffrn_orient_matrix_UB_12        0.0492410000
_diffrn_orient_matrix_UB_13        -0.0560925000
_diffrn_orient_matrix_UB_21        0.0248876000
_diffrn_orient_matrix_UB_22        0.1233086000
_diffrn_orient_matrix_UB_23        0.0207539000
_diffrn_orient_matrix_UB_31        0.1307425000
_diffrn_orient_matrix_UB_32        -0.0156585000
_diffrn_orient_matrix_UB_33        -0.0128105000
_diffrn_radiation_monochromator    mirror
_diffrn_radiation_probe            x-ray
_diffrn_radiation_type             'Ga K\a'
_diffrn_radiation_wavelength       1.3405
_diffrn_source                     'micro-focus metaljet'
_reflns_Friedel_coverage           0.750
_reflns_Friedel_fraction_full      1.000
_reflns_Friedel_fraction_max       0.985
_reflns_number_gt                  4211
_reflns_number_total               4916
_reflns_odcompleteness_completeness  100.00
_reflns_odcompleteness_iscentric   1
_reflns_odcompleteness_theta       56.82
_reflns_special_details
;
 Reflections were merged by SHELXL according to the crystal
 class for the calculation of statistics and refinement.
 
 _reflns_Friedel_fraction is defined as the number of unique
 Friedel pairs measured divided by the number that would be
 possible theoretically, ignoring centric projections and
 systematic absences.
;
_reflns_threshold_expression       'I > 2\s(I)'
_computing_cell_refinement         'CrysAlisPro 1.171.43.116a (Rigaku OD, 2024)'
_computing_data_collection        
 'CrysAlisPro system (CCD 43.116a 64-bit (release 22-03-2024))'
_computing_data_reduction          'CrysAlisPro 1.171.43.116a (Rigaku OD, 2024)'
_computing_molecular_graphics      'Olex2 1.5-beta (Dolomanov et al., 2009)'
_computing_publication_material    'Olex2 1.5-beta (Dolomanov et al., 2009)'
_computing_structure_refinement    'SHELXL 2018/3 (Sheldrick, 2015)'
_computing_structure_solution      'SHELXT 2018/2 (Sheldrick, 2018)'
_refine_diff_density_max           0.617
_refine_diff_density_min           -0.635
_refine_diff_density_rms           0.060
_refine_ls_abs_structure_details
;
 Flack x determined using 1590 quotients [(I+)-(I-)]/[(I+)+(I-)]
 (Parsons, Flack and Wagner, Acta Cryst. B69 (2013) 249-259).
;
_refine_ls_abs_structure_Flack     -0.023(14)
_refine_ls_extinction_coef         .
_refine_ls_extinction_method       none
_refine_ls_goodness_of_fit_ref     1.089
_refine_ls_hydrogen_treatment      constr
_refine_ls_matrix_type             full
_refine_ls_number_parameters       284
_refine_ls_number_reflns           4916
_refine_ls_number_restraints       198
_refine_ls_R_factor_all            0.0581
_refine_ls_R_factor_gt             0.0512
_refine_ls_restrained_S_all        1.192
_refine_ls_shift/su_max            0.001
_refine_ls_shift/su_mean           0.000
_refine_ls_structure_factor_coef   Fsqd
_refine_ls_weighting_details      
 'w=1/[\s^2^(Fo^2^)+(0.1060P)^2^+0.2207P] where P=(Fo^2^+2Fc^2^)/3'
_refine_ls_weighting_scheme        calc
_refine_ls_wR_factor_gt            0.1539
_refine_ls_wR_factor_ref           0.1609
_refine_special_details            ?
_olex2_refinement_description
;
1. Uiso/Uaniso restraints and constraints
O8 \\sim C16 \\sim O7: within 2A with sigma of 0.01 and sigma for terminal
atoms of 0.01 within 2A
All non-hydrogen atoms have similar U: within 2A with sigma of 0.01 and sigma
for terminal atoms of 0.02 within 2A
Uanis(O8) \\sim Ueq: with sigma of 0.1 and sigma for terminal atoms of 0.2
2.a Ternary CH refined with riding coordinates:
 C2(H2), C7(H7), C14(H14), C10(H10)
2.b Aromatic/amide H refined with riding coordinates:
 C5(H5), C13(H13), C3(H3), C12(H12), C00L(H00L), C4(H4)
2.c Idealised Me refined as rotating group:
 C1(H1A,H1B,H1C), C6(H6A,H6B,H6C), C11(H11A,H11B,H11C), C15(H15A,H15B,H15C)
;
_atom_sites_solution_hydrogens     geom
_atom_sites_solution_primary       dual
_atom_sites_solution_secondary     ?
loop_
  _atom_site_label
  _atom_site_type_symbol
  _atom_site_fract_x
  _atom_site_fract_y
  _atom_site_fract_z
  _atom_site_U_iso_or_equiv
  _atom_site_adp_type
  _atom_site_occupancy
  _atom_site_site_symmetry_order
  _atom_site_calc_flag
  _atom_site_refinement_flags_posn
  _atom_site_refinement_flags_adp
  _atom_site_refinement_flags_occupancy
  _atom_site_disorder_assembly
  _atom_site_disorder_group
 Zn1 Zn 1.03048(6) 0.95157(7) 0.42657(3) 0.0621(2) Uani 1 1 d . U . . .
 N2 N 0.5311(4) 0.9984(4) 0.4745(2) 0.0611(9) Uani 1 1 d . U . . .
 N1 N 0.3787(4) 1.0182(4) 0.54329(18) 0.0554(8) Uani 1 1 d . U . . .
 N4 N 1.1788(4) 0.3207(5) 0.32433(18) 0.0626(9) Uani 1 1 d . U . . .
 O4 O 0.7997(4) 1.0761(4) 0.4604(2) 0.0825(12) Uani 1 1 d . U . . .
 O3 O 0.8495(3) 0.8758(4) 0.4285(3) 0.0827(11) Uani 1 1 d . U . . .
 O1 O 0.0561(4) 0.8748(5) 0.5645(2) 0.0913(14) Uani 1 1 d . U . . .
 O2 O 0.1264(4) 1.0261(4) 0.49810(19) 0.0798(11) Uani 1 1 d . U . . .
 O7 O 1.0643(5) 0.1063(5) 0.37570(18) 0.0834(12) Uani 1 1 d . U . . .
 N3 N 1.2609(4) 0.5108(5) 0.35266(19) 0.0663(10) Uani 1 1 d . U . . .
 C5 C 0.4442(4) 0.9321(4) 0.5082(2) 0.0565(10) Uani 1 1 d . U . . .
 H5 H 0.430634 0.838223 0.507462 0.068 Uiso 1 1 calc R U . . .
 C2 C 0.2671(5) 0.9803(5) 0.5828(2) 0.0650(11) Uani 1 1 d . U . . .
 H2 H 0.291622 0.895999 0.604586 0.078 Uiso 1 1 calc R U . . .
 C13 C 1.1799(5) 0.4512(6) 0.3134(2) 0.0708(12) Uani 1 1 d . U . . .
 H13 H 1.130128 0.494803 0.282171 0.085 Uiso 1 1 calc R U . . .
 O5 O 1.1691(5) 0.8263(6) 0.4067(3) 0.1204(19) Uani 1 1 d . U . . .
 C00F C 0.1390(4) 0.9549(5) 0.5451(2) 0.0615(10) Uani 1 1 d . U . . .
 C8 C 0.7680(4) 0.9679(5) 0.4412(2) 0.0627(11) Uani 1 1 d . U . . .
 C3 C 0.4257(5) 1.1444(5) 0.5307(3) 0.0714(13) Uani 1 1 d . U . . .
 H3 H 0.395865 1.225280 0.548915 0.086 Uiso 1 1 calc R U . . .
 O6 O 1.0445(5) 0.6689(7) 0.3680(4) 0.123(2) Uani 1 1 d . U . . .
 C12 C 1.3114(6) 0.4165(7) 0.3908(3) 0.0774(15) Uani 1 1 d . U . . .
 H12 H 1.371152 0.431947 0.423933 0.093 Uiso 1 1 calc R U . . .
 C9 C 1.1494(6) 0.7248(7) 0.3786(3) 0.0776(14) Uani 1 1 d . U . . .
 C00L C 1.2625(6) 0.2990(7) 0.3738(3) 0.0803(15) Uani 1 1 d . U . . .
 H00L H 1.281553 0.215268 0.392166 0.096 Uiso 1 1 calc R U . . .
 C7 C 0.6204(4) 0.9358(5) 0.4280(3) 0.0700(12) Uani 1 1 d . U . . .
 H7 H 0.607754 0.836747 0.429315 0.084 Uiso 1 1 calc R U . . .
 C16 C 1.0345(7) 0.1177(7) 0.3229(3) 0.0875(17) Uani 1 1 d . U . . .
 C4 C 0.5214(6) 1.1319(5) 0.4881(3) 0.0741(13) Uani 1 1 d . U . . .
 H4 H 0.572823 1.202083 0.470533 0.089 Uiso 1 1 calc R U . . .
 C14 C 1.1061(7) 0.2247(7) 0.2858(2) 0.0819(16) Uani 1 1 d . U . . .
 H14 H 1.036818 0.274892 0.261935 0.098 Uiso 1 1 calc R U . . .
 C10 C 1.2841(6) 0.6537(6) 0.3566(3) 0.0830(16) Uani 1 1 d . U . . .
 H10 H 1.356404 0.671029 0.387369 0.100 Uiso 1 1 calc R U . . .
 C1 C 0.2392(9) 1.0880(9) 0.6301(3) 0.095(2) Uani 1 1 d . U . . .
 H1A H 0.317636 1.098032 0.656829 0.142 Uiso 1 1 calc R U . . .
 H1B H 0.160764 1.062581 0.654624 0.142 Uiso 1 1 calc R U . . .
 H1C H 0.221116 1.172908 0.609416 0.142 Uiso 1 1 calc R U . . .
 C6 C 0.5827(8) 0.9857(12) 0.3650(4) 0.116(3) Uani 1 1 d . U . . .
 H6A H 0.492590 0.953608 0.354438 0.174 Uiso 1 1 calc R U . . .
 H6B H 0.647805 0.952335 0.335094 0.174 Uiso 1 1 calc R U . . .
 H6C H 0.583408 1.083547 0.364826 0.174 Uiso 1 1 calc R U . . .
 O8 O 0.9502(11) 0.0529(9) 0.2984(3) 0.188(4) Uani 1 1 d . U . . .
 C11 C 1.3288(8) 0.7087(9) 0.2948(5) 0.110(3) Uani 1 1 d . U . . .
 H11A H 1.396880 0.649438 0.277072 0.166 Uiso 1 1 calc R U . . .
 H11B H 1.367010 0.798052 0.300223 0.166 Uiso 1 1 calc R U . . .
 H11C H 1.251112 0.713731 0.267292 0.166 Uiso 1 1 calc R U . . .
 C15 C 1.2041(12) 0.1638(11) 0.2413(4) 0.128(3) Uani 1 1 d . U . . .
 H15A H 1.248461 0.234781 0.218047 0.192 Uiso 1 1 calc R U . . .
 H15B H 1.155742 0.104603 0.213258 0.192 Uiso 1 1 calc R U . . .
 H15C H 1.271806 0.112318 0.263776 0.192 Uiso 1 1 calc R U . . .

loop_
  _atom_site_aniso_label
  _atom_site_aniso_U_11
  _atom_site_aniso_U_22
  _atom_site_aniso_U_33
  _atom_site_aniso_U_23
  _atom_site_aniso_U_13
  _atom_site_aniso_U_12
 Zn1 0.0433(3) 0.0552(4) 0.0877(5) 0.0021(3) 0.0002(3) -0.0089(3)
 N2 0.0402(15) 0.0403(15) 0.103(3) -0.0085(17) 0.0033(18) 0.0000(14)
 N1 0.0475(16) 0.0446(17) 0.074(2) 0.0028(15) -0.0032(15) 0.0072(13)
 N4 0.064(2) 0.071(2) 0.0533(17) 0.0052(17) -0.0115(16) -0.0058(18)
 O4 0.0575(18) 0.066(2) 0.124(3) -0.028(2) 0.0120(19) -0.0210(16)
 O3 0.0469(15) 0.0585(19) 0.143(3) -0.016(2) 0.0091(19) -0.0052(14)
 O1 0.058(2) 0.076(2) 0.140(4) 0.037(3) 0.030(2) 0.0064(16)
 O2 0.076(2) 0.077(2) 0.087(2) 0.0237(19) -0.0204(18) -0.0210(19)
 O7 0.095(3) 0.087(3) 0.068(2) 0.0087(19) -0.0010(19) -0.023(2)
 N3 0.0498(18) 0.079(3) 0.071(2) -0.0118(19) -0.0117(16) 0.0062(17)
 C5 0.0400(18) 0.040(2) 0.090(3) 0.0007(18) -0.0051(17) 0.0007(13)
 C2 0.063(2) 0.065(3) 0.067(2) 0.020(2) 0.0067(19) 0.014(2)
 C13 0.065(2) 0.080(3) 0.068(2) -0.008(2) -0.020(2) 0.007(3)
 O5 0.076(3) 0.108(4) 0.177(5) -0.054(4) -0.013(3) 0.017(3)
 C00F 0.0496(19) 0.055(2) 0.080(3) 0.010(2) 0.0157(18) 0.0103(19)
 C8 0.0442(19) 0.055(2) 0.089(3) -0.015(2) 0.0080(18) -0.0101(17)
 C3 0.065(2) 0.039(2) 0.111(4) -0.003(2) 0.007(2) 0.0072(19)
 O6 0.070(3) 0.111(4) 0.188(6) -0.047(4) 0.025(3) -0.003(3)
 C12 0.061(3) 0.100(4) 0.071(3) 0.005(3) -0.019(2) -0.009(3)
 C9 0.069(3) 0.076(3) 0.087(3) -0.013(3) -0.008(2) -0.011(3)
 C00L 0.067(3) 0.094(4) 0.080(3) 0.023(3) -0.027(2) -0.017(3)
 C7 0.0456(19) 0.055(2) 0.109(3) -0.024(3) 0.007(2) -0.0079(17)
 C16 0.097(4) 0.095(4) 0.071(3) 0.010(3) -0.028(3) -0.036(3)
 C4 0.063(2) 0.0385(19) 0.121(4) -0.006(2) 0.018(3) -0.0041(19)
 C14 0.105(4) 0.087(4) 0.054(2) 0.004(2) -0.018(3) -0.021(3)
 C10 0.066(3) 0.078(3) 0.105(4) -0.025(3) -0.023(3) 0.011(3)
 C1 0.108(5) 0.109(5) 0.067(3) 0.000(3) 0.008(3) 0.018(4)
 C6 0.082(4) 0.157(8) 0.109(5) -0.043(5) -0.020(4) 0.007(5)
 O8 0.258(8) 0.184(7) 0.120(4) 0.061(4) -0.097(5) -0.131(6)
 C11 0.087(4) 0.086(5) 0.157(8) -0.004(5) 0.018(5) -0.020(4)
 C15 0.161(8) 0.133(8) 0.090(5) -0.033(5) 0.026(5) -0.024(7)

_geom_special_details
;
 All esds (except the esd in the dihedral angle between two l.s. planes)
 are estimated using the full covariance matrix.  The cell esds are taken
 into account individually in the estimation of esds in distances, angles
 and torsion angles; correlations between esds in cell parameters are only
 used when they are defined by crystal symmetry.  An approximate (isotropic)
 treatment of cell esds is used for estimating esds involving l.s. planes.
;
loop_
  _geom_bond_atom_site_label_1
  _geom_bond_atom_site_label_2
  _geom_bond_distance
  _geom_bond_site_symmetry_2
  _geom_bond_publ_flag
 Zn1 O3 1.953(3) . ?
 Zn1 O2 1.980(4) 1_655 ?
 Zn1 O7 1.938(4) 1_565 ?
 Zn1 O5 1.913(5) . ?
 N2 C5 1.316(6) . ?
 N2 C7 1.489(6) . ?
 N2 C4 1.374(6) . ?
 N1 C5 1.326(6) . ?
 N1 C2 1.457(6) . ?
 N1 C3 1.376(6) . ?
 N4 C13 1.329(8) . ?
 N4 C00L 1.382(6) . ?
 N4 C14 1.469(7) . ?
 O4 C8 1.204(6) . ?
 O3 C8 1.260(6) . ?
 O1 C00F 1.226(6) . ?
 O2 C00F 1.259(6) . ?
 O7 C16 1.200(7) . ?
 N3 C13 1.321(6) . ?
 N3 C12 1.357(8) . ?
 N3 C10 1.453(8) . ?
 C5 H5 0.9500 . ?
 C2 H2 1.0000 . ?
 C2 C00F 1.538(8) . ?
 C2 C1 1.522(9) . ?
 C13 H13 0.9500 . ?
 O5 C9 1.206(8) . ?
 C8 C7 1.531(6) . ?
 C3 H3 0.9500 . ?
 C3 C4 1.339(8) . ?
 O6 C9 1.206(8) . ?
 C12 H12 0.9500 . ?
 C12 C00L 1.327(10) . ?
 C9 C10 1.590(9) . ?
 C00L H00L 0.9500 . ?
 C7 H7 1.0000 . ?
 C7 C6 1.513(11) . ?
 C16 C14 1.521(9) . ?
 C16 O8 1.188(8) . ?
 C4 H4 0.9500 . ?
 C14 H14 1.0000 . ?
 C14 C15 1.507(11) . ?
 C10 H10 1.0000 . ?
 C10 C11 1.529(12) . ?
 C1 H1A 0.9800 . ?
 C1 H1B 0.9800 . ?
 C1 H1C 0.9800 . ?
 C6 H6A 0.9800 . ?
 C6 H6B 0.9800 . ?
 C6 H6C 0.9800 . ?
 C11 H11A 0.9800 . ?
 C11 H11B 0.9800 . ?
 C11 H11C 0.9800 . ?
 C15 H15A 0.9800 . ?
 C15 H15B 0.9800 . ?
 C15 H15C 0.9800 . ?

loop_
  _geom_angle_atom_site_label_1
  _geom_angle_atom_site_label_2
  _geom_angle_atom_site_label_3
  _geom_angle
  _geom_angle_site_symmetry_1
  _geom_angle_site_symmetry_3
  _geom_angle_publ_flag
 O3 Zn1 O2 125.0(2) . 1_655 ?
 O7 Zn1 O3 118.9(2) 1_565 . ?
 O7 Zn1 O2 94.00(16) 1_565 1_655 ?
 O5 Zn1 O3 114.4(2) . . ?
 O5 Zn1 O2 94.6(2) . 1_655 ?
 O5 Zn1 O7 105.6(3) . 1_565 ?
 C5 N2 C7 124.2(4) . . ?
 C5 N2 C4 108.9(4) . . ?
 C4 N2 C7 126.9(4) . . ?
 C5 N1 C2 123.3(4) . . ?
 C5 N1 C3 108.3(4) . . ?
 C3 N1 C2 128.1(4) . . ?
 C13 N4 C00L 106.9(5) . . ?
 C13 N4 C14 122.9(4) . . ?
 C00L N4 C14 130.0(5) . . ?
 C8 O3 Zn1 108.2(3) . . ?
 C00F O2 Zn1 118.8(4) . 1_455 ?
 C16 O7 Zn1 126.0(4) . 1_545 ?
 C13 N3 C12 108.2(5) . . ?
 C13 N3 C10 125.5(5) . . ?
 C12 N3 C10 126.2(5) . . ?
 N2 C5 N1 108.6(4) . . ?
 N2 C5 H5 125.7 . . ?
 N1 C5 H5 125.7 . . ?
 N1 C2 H2 108.5 . . ?
 N1 C2 C00F 110.8(4) . . ?
 N1 C2 C1 111.0(5) . . ?
 C00F C2 H2 108.5 . . ?
 C1 C2 H2 108.5 . . ?
 C1 C2 C00F 109.3(5) . . ?
 N4 C13 H13 125.3 . . ?
 N3 C13 N4 109.4(5) . . ?
 N3 C13 H13 125.3 . . ?
 C9 O5 Zn1 123.6(5) . . ?
 O1 C00F O2 125.9(5) . . ?
 O1 C00F C2 118.7(5) . . ?
 O2 C00F C2 115.3(4) . . ?
 O4 C8 O3 124.6(4) . . ?
 O4 C8 C7 120.4(4) . . ?
 O3 C8 C7 114.9(4) . . ?
 N1 C3 H3 126.4 . . ?
 C4 C3 N1 107.2(4) . . ?
 C4 C3 H3 126.4 . . ?
 N3 C12 H12 126.0 . . ?
 C00L C12 N3 108.0(4) . . ?
 C00L C12 H12 126.0 . . ?
 O5 C9 O6 129.0(7) . . ?
 O5 C9 C10 113.3(5) . . ?
 O6 C9 C10 117.6(5) . . ?
 N4 C00L H00L 126.2 . . ?
 C12 C00L N4 107.6(5) . . ?
 C12 C00L H00L 126.2 . . ?
 N2 C7 C8 110.7(4) . . ?
 N2 C7 H7 108.9 . . ?
 N2 C7 C6 109.6(5) . . ?
 C8 C7 H7 108.9 . . ?
 C6 C7 C8 109.9(5) . . ?
 C6 C7 H7 108.9 . . ?
 O7 C16 C14 117.8(5) . . ?
 O8 C16 O7 123.8(7) . . ?
 O8 C16 C14 118.4(5) . . ?
 N2 C4 H4 126.5 . . ?
 C3 C4 N2 107.0(5) . . ?
 C3 C4 H4 126.5 . . ?
 N4 C14 C16 112.7(4) . . ?
 N4 C14 H14 108.1 . . ?
 N4 C14 C15 108.5(6) . . ?
 C16 C14 H14 108.1 . . ?
 C15 C14 C16 111.2(7) . . ?
 C15 C14 H14 108.1 . . ?
 N3 C10 C9 109.0(5) . . ?
 N3 C10 H10 109.0 . . ?
 N3 C10 C11 110.3(6) . . ?
 C9 C10 H10 109.0 . . ?
 C11 C10 C9 110.6(6) . . ?
 C11 C10 H10 109.0 . . ?
 C2 C1 H1A 109.5 . . ?
 C2 C1 H1B 109.5 . . ?
 C2 C1 H1C 109.5 . . ?
 H1A C1 H1B 109.5 . . ?
 H1A C1 H1C 109.5 . . ?
 H1B C1 H1C 109.5 . . ?
 C7 C6 H6A 109.5 . . ?
 C7 C6 H6B 109.5 . . ?
 C7 C6 H6C 109.5 . . ?
 H6A C6 H6B 109.5 . . ?
 H6A C6 H6C 109.5 . . ?
 H6B C6 H6C 109.5 . . ?
 C10 C11 H11A 109.5 . . ?
 C10 C11 H11B 109.5 . . ?
 C10 C11 H11C 109.5 . . ?
 H11A C11 H11B 109.5 . . ?
 H11A C11 H11C 109.5 . . ?
 H11B C11 H11C 109.5 . . ?
 C14 C15 H15A 109.5 . . ?
 C14 C15 H15B 109.5 . . ?
 C14 C15 H15C 109.5 . . ?
 H15A C15 H15B 109.5 . . ?
 H15A C15 H15C 109.5 . . ?
 H15B C15 H15C 109.5 . . ?

loop_
  _geom_torsion_atom_site_label_1
  _geom_torsion_atom_site_label_2
  _geom_torsion_atom_site_label_3
  _geom_torsion_atom_site_label_4
  _geom_torsion
  _geom_torsion_site_symmetry_1
  _geom_torsion_site_symmetry_2
  _geom_torsion_site_symmetry_3
  _geom_torsion_site_symmetry_4
  _geom_torsion_publ_flag
 Zn1 O3 C8 O4 -13.2(8) . . . . ?
 Zn1 O3 C8 C7 164.3(4) . . . . ?
 Zn1 O2 C00F O1 -35.3(7) 1_455 . . . ?
 Zn1 O2 C00F C2 149.0(4) 1_455 . . . ?
 Zn1 O7 C16 C14 -161.2(5) 1_545 . . . ?
 Zn1 O7 C16 O8 20.9(14) 1_545 . . . ?
 Zn1 O5 C9 O6 -15.7(14) . . . . ?
 Zn1 O5 C9 C10 168.3(6) . . . . ?
 N1 C2 C00F O1 151.0(4) . . . . ?
 N1 C2 C00F O2 -33.0(6) . . . . ?
 N1 C3 C4 N2 0.6(7) . . . . ?
 O4 C8 C7 N2 -37.4(8) . . . . ?
 O4 C8 C7 C6 83.8(7) . . . . ?
 O3 C8 C7 N2 145.0(5) . . . . ?
 O3 C8 C7 C6 -93.8(7) . . . . ?
 O7 C16 C14 N4 -14.0(10) . . . . ?
 O7 C16 C14 C15 108.1(9) . . . . ?
 N3 C12 C00L N4 -0.6(7) . . . . ?
 C5 N2 C7 C8 -123.9(5) . . . . ?
 C5 N2 C7 C6 114.8(6) . . . . ?
 C5 N2 C4 C3 -0.3(7) . . . . ?
 C5 N1 C2 C00F -74.7(5) . . . . ?
 C5 N1 C2 C1 163.6(5) . . . . ?
 C5 N1 C3 C4 -0.7(6) . . . . ?
 C2 N1 C5 N2 174.8(4) . . . . ?
 C2 N1 C3 C4 -174.6(5) . . . . ?
 C13 N4 C00L C12 -0.2(7) . . . . ?
 C13 N4 C14 C16 -138.9(6) . . . . ?
 C13 N4 C14 C15 97.5(8) . . . . ?
 C13 N3 C12 C00L 1.2(7) . . . . ?
 C13 N3 C10 C9 66.8(8) . . . . ?
 C13 N3 C10 C11 -54.9(8) . . . . ?
 O5 C9 C10 N3 150.9(7) . . . . ?
 O5 C9 C10 C11 -87.6(8) . . . . ?
 C3 N1 C5 N2 0.5(5) . . . . ?
 C3 N1 C2 C00F 98.4(6) . . . . ?
 C3 N1 C2 C1 -23.3(7) . . . . ?
 O6 C9 C10 N3 -25.5(9) . . . . ?
 O6 C9 C10 C11 95.9(8) . . . . ?
 C12 N3 C13 N4 -1.3(6) . . . . ?
 C12 N3 C10 C9 -108.7(6) . . . . ?
 C12 N3 C10 C11 129.7(6) . . . . ?
 C00L N4 C13 N3 0.9(7) . . . . ?
 C00L N4 C14 C16 45.6(9) . . . . ?
 C00L N4 C14 C15 -78.0(8) . . . . ?
 C7 N2 C5 N1 -178.2(4) . . . . ?
 C7 N2 C4 C3 177.6(5) . . . . ?
 C4 N2 C5 N1 -0.2(6) . . . . ?
 C4 N2 C7 C8 58.5(8) . . . . ?
 C4 N2 C7 C6 -62.9(8) . . . . ?
 C14 N4 C13 N3 -175.5(5) . . . . ?
 C14 N4 C00L C12 175.9(6) . . . . ?
 C10 N3 C13 N4 -177.4(6) . . . . ?
 C10 N3 C12 C00L 177.2(6) . . . . ?
 C1 C2 C00F O1 -86.3(6) . . . . ?
 C1 C2 C00F O2 89.7(6) . . . . ?
 O8 C16 C14 N4 164.1(9) . . . . ?
 O8 C16 C14 C15 -73.8(11) . . . . ?

loop_
  _diffrn_refln_index_h
  _diffrn_refln_index_k
  _diffrn_refln_index_l
  _diffrn_refln_intensity_net
  _diffrn_refln_intensity_u
 0 0 -1 0.24 0.35
 0 0 2 8261.32 419.41
 0 0 -2 8733.37 419.76
 0 0 2 8258.89 419.81
 0 0 3 0.21 1.05
 0 0 3 -0.53 1.36
 0 0 4 1997.58 102.17
 0 0 5 2.37 2.04
 0 0 6 509.47 29.28
 0 0 7 -0.94 1.69
 0 0 -8 322.64 17.24
 0 0 8 315.69 20.81
 0 0 -9 -0.15 0.65
 0 0 -9 -3.42 2.25
 0 0 9 -1.22 2.18
 0 0 -10 53.25 3.05
 0 0 -10 44.99 3.79
 0 0 10 33.35 5.73
 0 0 -10 37.58 6.44
 0 0 -10 53.04 3.36
 0 0 -11 0.48 0.46
 0 0 -11 0.1 0.67
 0 0 -11 0.19 0.73
 0 0 -11 1.85 0.77
 0 0 11 0.74 2.54
 0 0 -11 0.84 2.36
 0 0 -12 2.65 0.67
 0 0 -12 2.19 0.49
 0 0 -12 2.57 1.05
 0 0 12 -0.81 1.81
 0 0 -12 4.71 3.1
 0 0 -12 2.3 0.89
 0 0 -13 -0.15 0.57
 0 0 -13 0.11 0.41
 0 0 -13 0.24 0.72
 0 0 -13 0.25 0.8
 0 0 -14 553.37 27.37
 0 0 -14 529.82 27.63
 0 0 -14 493.01 29.19
 0 0 -14 542.14 28.18
 0 0 -15 0.29 0.71
 0 0 -15 -0.45 0.51
 0 0 -15 0.15 0.94
 0 0 -16 303.78 15.81
 0 0 -16 306.28 16.19
 0 0 -16 298.48 16.74
 0 0 -17 0.24 0.83
 0 0 -17 0.92 1.1
 0 0 -18 18.05 2.04
 0 0 -18 20.74 2.6
 0 0 -19 0.14 0.89
 0 0 -19 -0.22 1.32
 0 0 -20 84.74 5.76
 0 0 -20 90.91 6.5
 0 0 -21 1.32 1.11
 0 0 -21 0.74 1.44
 0 0 -22 -0.17 1.04
 0 0 -23 -0.18 0.99
 0 0 -24 9.59 1.74
 0 0 -25 0.53 1.06
 0 0 -26 1.35 1.08
 0 0 -26 2.51 1.2
 0 0 -27 -0.15 0.93
 0 0 -27 0.44 1
 0 0 27 0.1 0.69
 0 0 28 7.85 1.9
 0 0 28 3.38 0.86
 0 1 0 -0.28 0.36
 0 -1 0 -0.2 0.4
 0 1 -1 554.27 27.27
 0 -1 -1 506.21 27.41
 0 1 1 538.7 27.56
 0 1 -2 448.33 22.83
 0 1 2 478.91 24.05
 0 -1 3 36.11 2.09
 0 -1 3 35.15 1.93
 0 -1 -3 40.05 3.32
 0 -1 4 2360.86 120.14
 0 -1 -4 2548.48 122.62
 0 -1 5 1974.1 100.57
 0 1 -5 1964.53 100.84
 0 1 5 2207.12 104.77
 0 1 5 2191.34 103.1
 0 1 6 992.43 47.3
 0 1 6 1014.06 49.7
 0 1 7 1093.67 53.19
 0 1 7 1076.16 55.92
 0 -1 7 1154.57 55.47
 0 1 -8 488.37 26.43
 0 -1 8 513.88 31.5
 0 1 8 556.92 29.93
 0 1 -9 62.33 4.46
 0 -1 9 80.41 8.91
 0 1 9 81.36 9.8
 0 1 9 77.94 7.4
 0 -1 -10 524.68 26.46
 0 1 -10 507.65 26.48
 0 1 -10 503.43 27.35
 0 -1 10 508.99 26.81
 0 -1 10 633.47 34.59
 0 1 -10 525.86 26.82
 0 1 10 608.76 32.22
 0 1 10 603.98 36.58
 0 1 -10 599.86 35.52
 0 1 -11 3.28 0.67
 0 -1 -11 4.34 0.71
 0 -1 11 2.86 0.74
 0 -1 -11 2.19 1.12
 0 1 -11 4.44 0.97
 0 1 -11 2.72 0.95
 0 1 -11 3.07 2.69
 0 1 11 1.31 1.73
 0 -1 -11 3.22 2.12
 0 -1 11 2.65 3.03
 0 1 -11 1.89 0.79
 0 -1 -12 119.53 6.5
 0 1 -12 118.17 6.54
 0 1 -12 113.3 7.5
 0 1 -12 111.71 6.85
 0 -1 -12 116.11 7.96
 0 -1 12 115.41 6.87
 0 1 -12 119.13 13.24
 0 -1 -12 90.43 10.24
 0 1 -12 121.01 6.93
 0 1 12 125.33 11.57
 0 -1 -13 442.02 22.8
 0 1 -13 436.26 22.82
 0 1 -13 444.57 22.52
 0 -1 -13 461.03 22.61
 0 1 -13 395.27 23.88
 0 1 -13 440.03 23.26
 0 1 -13 442.84 23.28
 0 -1 -14 1.81 0.72
 0 1 -14 4.21 0.93
 0 -1 -14 2.43 0.64
 0 1 -14 2.32 0.98
 0 1 -14 3.46 1.11
 0 1 -15 71.71 4.46
 0 -1 -15 70.71 4.42
 0 -1 -15 68.82 4.16
 0 1 -15 67.62 4.86
 0 1 -16 234.58 12.57
 0 -1 -16 223.6 12.17
 0 -1 -16 228.58 12.5
 0 1 -16 236.82 13.15
 0 1 -17 8.86 1.44
 0 -1 -17 9.82 1.21
 0 -1 -17 10.3 1.46
 0 1 -17 14.16 2.06
 0 1 -18 119.35 7.45
 0 -1 -18 127.93 7.47
 0 -1 -18 121.81 7.03
 0 1 -18 129.05 8.14
 0 -1 -19 -0.28 0.82
 0 1 -19 0.59 0.96
 0 -1 -20 26.12 2.56
 0 1 -20 24.91 2.56
 0 -1 -20 19.07 2.8
 0 -1 -21 1.3 1.12
 0 1 -21 1.88 1.1
 0 -1 -21 2.24 1.56
 0 1 -22 13.53 2.03
 0 -1 -22 14.98 2.05
 0 -1 -22 15.29 2.63
 0 -1 -23 15.42 2.1
 0 1 -23 14.11 2.1
 0 1 -24 7.72 1.71
 0 -1 -24 7.41 1.64
 0 -1 -25 2.25 1.1
 0 1 -25 1.31 1.08
 0 1 -25 1.78 1.17
 0 1 -26 1.34 1.07
 0 -1 -26 2.14 1.19
 0 1 -26 3.44 1.25
 0 1 -27 -0.3 0.99
 0 1 -27 1.16 1.02
 0 -1 -27 -0.15 0.96
 0 -1 27 -0.21 0.74
 0 1 27 0.58 0.7
 0 -1 -28 1.66 1.02
 0 1 -28 1.3 0.87
 0 1 28 1.45 1.5
 0 -1 28 1.04 0.73
 0 2 0 9999 468.21
 0 -2 0 8849.77 467.99
 0 -2 1 71.16 3.74
 0 2 1 68.42 5.06
 0 2 -1 71.15 4.83
 0 2 -2 7714.33 380.05
 0 2 2 7468.8 380.71
 0 2 -3 2246.01 112.95
 0 2 3 2356.69 115.17
 0 2 -4 61.16 3.68
 0 2 -4 61.34 3.33
 0 -2 4 62.73 3.55
 0 2 4 59.88 5.6
 0 -2 -4 75.12 5.39
 0 -2 5 129.16 6.72
 0 2 -5 118.99 6.95
 0 -2 -5 123.34 8.86
 0 2 6 142.68 10.68
 0 -2 -6 127.06 9.22
 0 2 -7 59.56 4.13
 0 -2 -7 62.3 6.05
 0 -2 -7 81.26 7.51
 0 2 7 66.32 7.79
 0 2 -8 802.09 41.85
 0 -2 -8 804.84 44.8
 0 2 8 916.05 48.61
 0 2 -9 896.01 44.64
 0 2 -9 839.1 45.53
 0 2 9 984.94 53.59
 0 -2 -9 905.43 49.06
 0 2 -10 80.13 4.51
 0 2 -10 71.96 5.34
 0 -2 -10 62.4 7.44
 0 2 -11 291.63 15.1
 0 2 -11 298.85 15.33
 0 2 -11 256.05 16.12
 0 -2 11 322.95 23.58
 0 -2 -11 246.65 19.19
 0 2 -11 353.64 25.88
 0 2 11 331.5 25.42
 0 2 -12 170.74 9.58
 0 2 -12 184.3 9.89
 0 2 -12 176.51 10.96
 0 -2 -13 9.85 1.19
 0 2 -13 9.12 1.22
 0 2 -13 8.5 1.36
 0 -2 -14 276.29 14.14
 0 2 -14 260.24 14.16
 0 2 -14 255.33 14.47
 0 -2 -15 11.98 1.43
 0 2 -15 11.71 1.47
 0 2 -15 10.73 1.64
 0 2 -16 31.97 2.62
 0 -2 -16 31.91 2.53
 0 -2 -16 32.39 2.35
 0 2 -16 24.67 2.66
 0 -2 -17 14.41 1.5
 0 -2 -17 11.78 1.59
 0 2 -17 14.6 1.77
 0 -2 -18 34.4 2.89
 0 2 -18 32.88 2.95
 0 -2 -18 34.4 2.59
 0 2 -19 12.94 1.87
 0 -2 -19 12.27 1.44
 0 -2 -19 12.37 1.76
 0 -2 -20 -0.15 0.94
 0 -2 -20 -0.54 0.69
 0 2 -20 0.17 1.04
 0 -2 -21 2.77 1.2
 0 2 -21 1.6 1.16
 0 -2 -22 -0.17 0.92
 0 2 -22 0.17 1.1
 0 2 -22 0.73 1.09
 0 2 -23 1.11 1.09
 0 -2 -23 1.73 1.13
 0 2 -23 1.01 1.18
 0 2 -24 0.92 1.03
 0 -2 -24 0.35 1.01
 0 2 -24 0.17 1.02
 0 -2 -24 -0.51 2.5
 0 2 -25 3.88 1.31
 0 2 -25 2.98 1.25
 0 -2 -25 1.68 1.09
 0 -2 -25 2.86 2.46
 0 -2 -26 8.9 1.55
 0 2 -26 8.72 1.59
 0 2 26 6.88 1.09
 0 2 -27 0.98 0.96
 0 -2 -27 1.76 1.01
 0 2 -28 0.63 0.86
 0 3 0 0.23 1.13
 0 -3 1 454.42 22.96
 0 3 1 479.64 25.41
 0 3 -1 458.51 24.88
 0 3 2 933.37 48.97
 0 3 -2 921.09 48.24
 0 3 3 987.88 49.79
 0 3 -3 894.02 48.31
 0 3 -4 66.35 5.26
 0 3 4 73.94 6.65
 0 3 -5 1203.62 62.29
 0 -3 5 1226.31 62.11
 0 3 -5 1238.65 61.88
 0 3 5 1236.53 66.12
 0 3 -6 28.28 2.26
 0 -3 6 29.93 1.98
 0 -3 -6 30.13 4.11
 0 -3 -6 23.61 3.51
 0 3 6 34.9 4.88
 0 3 -7 1938.78 99.99
 0 -3 -7 1884.95 102.75
 0 3 8 4 0.98
 0 3 -8 3.78 0.67
 0 3 -8 3.68 0.77
 0 3 -8 3.67 0.97
 0 -3 -8 6.63 3.11
 0 -3 -8 6.32 2.5
 0 3 -9 541.63 27.01
 0 3 -9 504.95 27.74
 0 -3 -9 530.91 27.43
 0 3 9 586.59 35.78
 0 -3 -9 507.6 30.95
 0 3 9 504.03 27.24
 0 3 -10 1.7 0.7
 0 3 10 3.49 1.03
 0 -3 -10 1.74 0.97
 0 3 -10 1.81 0.92
 0 3 10 1.13 2.74
 0 -3 -10 1.14 1.96
 0 3 -11 45.95 3.12
 0 -3 -11 52.1 3.62
 0 3 -12 71.94 4.6
 0 3 -12 75.47 4.75
 0 3 -12 78.46 5.77
 0 -3 -12 74.11 5.08
 0 3 -13 833.4 43.36
 0 -3 -13 878.98 43.95
 0 3 -13 849.48 43.52
 0 3 -14 0.12 0.78
 0 3 -14 0.65 0.78
 0 -3 -14 1.97 1.49
 0 3 -15 100.37 6.18
 0 -3 -15 107.77 6.08
 0 3 -15 89.7 6.21
 0 -3 -16 36.52 2.79
 0 3 -16 33.5 2.83
 0 3 -16 28.49 2.85
 0 -3 -16 33.26 3.15
 0 3 -17 5.01 1.27
 0 -3 -17 6.02 1.23
 0 -3 -17 6.3 1.09
 0 3 -17 5.84 1.37
 0 -3 -17 6.65 1.66
 0 3 -18 75.88 5.32
 0 3 -18 73 5.42
 0 -3 -18 82.81 5.41
 0 -3 -18 91.44 5.19
 0 -3 -18 83.6 6.08
 0 -3 -19 1.13 0.82
 0 3 -19 2.96 1.23
 0 3 -19 1.01 1.08
 0 -3 -19 1.48 1.13
 0 -3 -19 -0.23 1.32
 0 -3 -20 8.05 1.26
 0 3 -20 5.12 1.49
 0 3 -20 5.61 1.45
 0 -3 -20 6.3 1.51
 0 -3 -20 8.54 2.01
 0 -3 -21 21.06 2.38
 0 3 -21 18.67 2.34
 0 3 -21 18.32 2.24
 0 -3 -21 21.15 2.06
 0 -3 -21 19.76 2.85
 0 3 -22 1.67 1.19
 0 -3 -22 4.74 1.26
 0 3 -22 2.99 1.26
 0 -3 -22 3.9 3.32
 0 -3 -22 4.14 1.82
 0 3 -23 2.33 1.3
 0 -3 -23 2.73 1.19
 0 -3 -23 1.1 3.04
 0 -3 -23 0.52 1.5
 0 3 -24 4.25 1.38
 0 -3 -24 5.37 1.38
 0 -3 -24 5.34 3.05
 0 -3 -24 3.3 1.65
 0 -3 -25 0.97 1.05
 0 3 -25 0.63 0.91
 0 -3 -25 2.51 2.68
 0 -3 25 -0.83 0.88
 0 3 -26 1.32 1.03
 0 -3 -26 0.91 0.94
 0 -3 -26 -0.46 2.28
 0 -3 26 1 0.8
 0 3 -27 0.53 0.86
 0 3 -27 1.02 1.1
 0 -3 -27 0.55 0.85
 0 3 27 3.3 1.78
 0 -3 27 0.6 0.74
 0 4 0 42.63 4.58
 0 4 -1 592.67 33.26
 0 4 1 626 33.9
 0 4 2 3.57 1.63
 0 4 -2 4.55 1.52
 0 4 3 606.59 33.97
 0 4 -3 585.7 32.51
 0 -4 -4 186.85 12.72
 0 4 4 205.29 14.22
 0 4 -4 199.29 12.68
 0 4 -5 240.91 12.86
 0 4 -5 239.69 12.82
 0 -4 -5 242.04 13.53
 0 -4 -5 300.03 14.76
 0 -4 -5 208.89 15.2
 0 4 5 240.68 17.1
 0 -4 -5 289.53 16.21
 0 4 -5 244.24 15.21
 0 4 -6 -0.14 0.55
 0 4 6 0.66 0.79
 0 4 -6 0.29 0.52
 0 -4 6 0.99 0.42
 0 -4 -6 1.38 1.57
 0 -4 -6 1.34 1.14
 0 4 -6 0.15 0.25
 0 -4 -6 1.13 0.6
 0 4 -6 1 1.19
 0 4 6 1.94 2.4
 0 -4 -6 0.42 1.56
 0 -4 -6 -0.82 1.46
 0 4 7 224.91 12.37
 0 4 -7 224.56 11.97
 0 4 -7 226.11 12.09
 0 -4 -7 230.03 12.79
 0 -4 -7 278.47 16.72
 0 -4 -7 239.05 15.58
 0 4 7 232.98 17.4
 0 4 8 51 3.66
 0 4 -8 53.63 3.29
 0 4 -8 47.94 3.7
 0 -4 -8 57.42 4.11
 0 -4 -8 52.28 6
 0 4 -9 278.53 14.34
 0 -4 -9 278.99 15.25
 0 4 -9 239.67 14.92
 0 4 9 282.2 14.83
 0 4 10 0.13 0.91
 0 4 -10 0.63 0.61
 0 -4 -10 1.35 1.39
 0 4 -11 299.35 16.13
 0 -4 -11 344.4 17.28
 0 4 11 294.95 16.65
 0 4 -12 0.65 0.71
 0 -4 -12 0.77 1.38
 0 4 -13 108.28 6.52
 0 4 -13 104.97 6.3
 0 4 -13 105.37 6.52
 0 -4 -13 113.38 7.36
 0 4 -14 119.16 7.35
 0 4 -14 118.31 7.17
 0 4 -15 26.49 2.54
 0 4 -15 28.57 2.44
 0 -4 -15 27.6 3.34
 0 -4 -16 29.73 2.55
 0 4 -16 27.83 2.47
 0 4 -16 24.91 2.54
 0 -4 -16 25.66 3.36
 0 -4 -17 61.56 4.21
 0 4 -17 52.43 4.04
 0 -4 -17 59.95 4.72
 0 -4 -18 4.5 1.07
 0 4 -18 2.47 1.12
 0 -4 -18 4.68 1.23
 0 -4 -18 2.93 1.41
 0 -4 -19 13.55 1.87
 0 4 -19 13.94 1.96
 0 -4 -19 19.72 1.93
 0 -4 -19 21.39 4.64
 0 -4 -19 17.12 2.57
 0 4 -20 1.43 1.11
 0 -4 -20 1.44 1.1
 0 -4 -20 1.75 0.95
 0 -4 -20 2.32 3.3
 0 -4 -20 2.97 1.61
 0 -4 -21 2.64 1.17
 0 4 -21 3.76 1.26
 0 -4 -21 1.88 0.89
 0 -4 -21 5.88 3.3
 0 -4 -21 1.27 1.53
 0 4 -22 -0.16 1.06
 0 -4 -22 0.5 1.01
 0 -4 -22 0.49 0.75
 0 -4 -22 -1.77 2.98
 0 -4 -22 0.51 1.47
 0 -4 -23 0.5 1
 0 4 -23 2.44 1.24
 0 4 -23 0.36 1.2
 0 -4 -23 -1.15 3.01
 0 -4 -23 2 1.49
 0 4 -24 1.58 1.23
 0 -4 -24 1.29 1.06
 0 4 -24 0.79 1.07
 0 -4 -24 -0.55 2.8
 0 -4 24 0.71 0.85
 0 -4 -24 0.72 1.31
 0 4 -25 2.67 1.14
 0 -4 -25 4.28 1.2
 0 -4 -25 1.56 2.83
 0 4 25 7.98 2.35
 0 -4 -25 3.4 1.68
 0 -4 25 4.01 1.01
 0 -4 -26 1.4 0.95
 0 4 -26 0.82 0.9
 0 4 26 -0.22 1.58
 0 -4 26 0.51 0.77
 0 5 0 -0.25 0.82
 0 -5 0 0.34 1.22
 0 5 0 -0.92 1.7
 0 5 1 628.29 33.69
 0 5 -1 651.3 33.67
 0 -5 1 740.75 34.85
 0 -5 -1 717.63 34.74
 0 5 -1 621.86 36.88
 0 5 1 608.65 37.27
 0 5 -2 498.19 26.18
 0 5 -2 497.88 26.02
 0 5 2 479.97 26.25
 0 -5 2 610.15 27.53
 0 -5 -2 621.58 28.66
 0 -5 -2 539.32 27.18
 0 -5 -2 473.52 28.93
 0 5 2 473.45 30.01
 0 5 -2 477.03 29.2
 0 5 -3 234.48 12.29
 0 5 3 219.29 12.38
 0 5 -3 226.11 12.1
 0 -5 -3 272.7 14.58
 0 -5 3 289.13 13.74
 0 -5 -3 247.88 13.29
 0 -5 -3 215.4 12.1
 0 -5 -3 220.9 15.04
 0 5 3 209.61 16.11
 0 5 -3 213.59 14.97
 0 5 -4 73.44 4.39
 0 5 -4 72.56 4.53
 0 5 4 75.69 4.75
 0 -5 4 94.78 5.86
 0 -5 -4 97.9 6.77
 0 -5 -4 73.76 4.43
 0 5 -4 66.7 6.63
 0 -5 -4 66.69 6.72
 0 5 4 65.31 7.89
 0 5 -5 194.9 10.91
 0 5 5 195.99 11.14
 0 5 -5 197.57 10.76
 0 -5 -5 276.15 13.64
 0 -5 5 275.85 12.6
 0 5 5 194.85 15.78
 0 -5 -5 194.01 13.91
 0 5 -5 204.19 13.86
 0 -5 -5 188.56 10.78
 0 5 -6 7.1 1.07
 0 5 -6 6.31 0.94
 0 5 6 6.11 1.17
 0 -5 6 6.39 0.86
 0 5 -6 5.54 0.76
 0 -5 -6 9.25 1.88
 0 -5 -6 6.5 2.21
 0 -5 6 7.61 1.81
 0 -5 -6 5.69 0.97
 0 -5 -6 4.77 1.97
 0 5 7 291.6 15.73
 0 5 -7 274.86 15.37
 0 5 -7 277.3 15.23
 0 -5 -7 308.71 16.55
 0 -5 -7 329.95 20.1
 0 5 -8 42.64 3.06
 0 5 8 38.22 3.24
 0 5 -8 41.99 2.92
 0 -5 -8 47.72 4.07
 0 -5 -8 62.61 5.37
 0 -5 -8 61.11 7.19
 0 5 -9 198.39 11.1
 0 5 -9 197.7 10.95
 0 -5 -9 216.63 12.28
 0 5 9 193.74 11.44
 0 5 10 3.62 1.37
 0 5 -10 8 1.26
 0 5 -10 5.33 1
 0 -5 -10 3.7 2.39
 0 -5 -10 6.19 1.87
 0 5 -11 86.14 5.47
 0 5 -11 95.22 5.72
 0 -5 -11 93.02 6.79
 0 5 11 86.18 6.01
 0 5 12 2.42 1.25
 0 5 -12 2.22 0.86
 0 5 -12 4.19 1.11
 0 -5 -12 2 1.86
 0 -5 -12 6.33 2.84
 0 5 -13 167.46 9.81
 0 5 -13 166.41 9.61
 0 -5 -13 193.74 11.37
 0 5 -14 23.17 2.24
 0 5 -14 23 2.35
 0 -5 -14 28.46 3.68
 0 5 -15 26.27 2.59
 0 5 -15 24.34 2.38
 0 -5 -15 32.74 3.86
 0 5 -16 19.61 2.28
 0 5 -16 22.01 2.25
 0 -5 -16 25.39 4.9
 0 -5 -16 17.83 3.41
 0 -5 -17 6.76 1.46
 0 5 -17 5 1.46
 0 5 -17 7.12 1.43
 0 -5 -17 6.41 2.61
 0 -5 -17 9.62 3.98
 0 5 -18 0.46 1.02
 0 5 -18 0.17 1.22
 0 -5 -18 0.61 1
 0 -5 -18 -0.59 3.21
 0 -5 -18 0.93 1.36
 0 -5 -19 22.97 2.43
 0 5 -19 20.71 2.47
 0 -5 -19 22.46 2.23
 0 5 -19 20.8 2.36
 0 -5 -19 28.68 5.38
 0 -5 -19 20.5 2.79
 0 5 -20 10.63 1.77
 0 -5 -20 10.59 1.72
 0 5 -20 8.65 1.72
 0 -5 -20 12.39 1.6
 0 -5 -20 12.42 4.34
 0 -5 -20 8.14 2.04
 0 5 -21 37.25 3.36
 0 -5 -21 42.54 3.26
 0 -5 -21 46.16 3.6
 0 5 -21 36.43 3.52
 0 -5 -21 51.62 6.94
 0 -5 -21 39.39 3.99
 0 -5 -22 0.65 1.08
 0 5 -22 1.65 1.22
 0 5 -22 0.64 1.05
 0 -5 -22 0.5 0.79
 0 -5 -22 -1.22 3.15
 0 -5 22 1.29 0.91
 0 -5 -22 0.73 1.43
 0 5 -23 -0.16 0.93
 0 -5 -23 0.23 0.75
 0 5 -23 1.95 1.21
 0 -5 -23 1.11 0.98
 0 -5 -23 -1.77 3.51
 0 -5 -23 0.7 1.32
 0 -5 23 -0.11 0.77
 0 5 -24 -0.34 1.11
 0 -5 -24 -0.15 0.95
 0 5 -24 -0.15 0.94
 0 -5 -24 1.69 3.01
 0 5 24 -0.94 1.65
 0 -5 24 -0.85 0.8
 0 -5 -24 0.22 1.16
 0 5 -25 1.1 1.09
 0 -5 -25 -0.14 0.84
 0 5 -25 0.54 0.94
 0 5 25 0.87 1.63
 0 -5 -25 1.22 1.21
 0 -5 25 -0.1 0.69
 0 5 -26 1.69 1.03
 0 6 0 84.04 5.35
 0 -6 0 96.12 6.68
 0 6 1 194.14 11.01
 0 6 -1 193.02 10.96
 0 6 -1 188.32 10.73
 0 -6 -1 246.62 12.66
 0 -6 1 230.58 12.56
 0 6 2 0.12 0.99
 0 6 -2 -0.08 0.69
 0 6 -2 0.42 0.79
 0 -6 -2 1.39 1.72
 0 -6 2 -0.24 1.66
 0 -6 -2 0.58 0.64
 0 6 -3 773.33 39.36
 0 6 -3 728.52 39.11
 0 6 3 751.9 39.5
 0 -6 -3 863.52 40.97
 0 -6 -3 743.45 39.14
 0 6 4 18.47 1.97
 0 6 -4 16.56 1.74
 0 6 -4 15.65 1.53
 0 -6 -4 15.36 2.62
 0 -6 -4 18.07 3.43
 0 -6 -4 14.11 1.51
 0 6 -5 117.05 6.82
 0 6 -5 111.84 6.58
 0 6 5 110.98 6.99
 0 -6 5 154.92 8.74
 0 -6 -5 151.53 9.84
 0 -6 -5 106.08 6.58
 0 6 -6 119.21 6.87
 0 6 6 108.74 7.03
 0 6 -6 112.38 6.62
 0 -6 6 161.13 8.84
 0 -6 -6 146.66 9.87
 0 -6 -6 105.11 6.61
 0 6 -7 -0.37 0.66
 0 6 7 0.15 1.08
 0 6 -7 0.11 0.83
 0 -6 -7 -0.4 2.32
 0 -6 -7 1.52 1.7
 0 6 -8 32.79 2.71
 0 6 8 30.56 2.93
 0 6 -8 32.37 2.51
 0 -6 -8 31.28 4.59
 0 -6 -8 35.08 3.89
 0 6 -9 188.74 10.88
 0 6 -9 200.15 11.14
 0 6 9 194.13 11.49
 0 -6 -9 212.43 12.7
 0 6 -10 26.85 2.35
 0 6 -10 29.98 2.6
 0 -6 -10 34.22 3.98
 0 -6 -10 34.94 5.07
 0 6 10 26.14 2.83
 0 6 -11 228.67 13.05
 0 6 -11 228.81 13.28
 0 -6 -11 252.38 12.64
 0 -6 -11 253.84 14.98
 0 6 11 221.53 13.65
 0 6 -12 4.09 1.1
 0 6 -12 4.59 1.28
 0 6 12 2.33 1.39
 0 -6 -12 4.01 2.95
 0 -6 -12 4.11 2.2
 0 6 13 5.11 1.69
 0 6 -13 2.42 1
 0 6 -13 3.17 1.16
 0 -6 -13 3.71 3.2
 0 -6 -13 3.65 2.57
 0 6 -14 4.16 1.15
 0 6 -14 3.01 1.21
 0 -6 -14 2.79 3.27
 0 -6 -14 4.5 2.68
 0 6 -15 3.49 1.35
 0 6 -15 5.08 1.23
 0 -6 -15 2.5 2.58
 0 6 -16 17.69 2.09
 0 6 -16 14.9 2.13
 0 -6 -16 21.39 4.02
 0 6 -17 91.07 6.19
 0 6 -17 97 6.54
 0 -6 17 95.6 5.8
 0 -6 -18 1.28 1.09
 0 6 -18 1.11 1.29
 0 6 -18 1.72 1.15
 0 -6 -18 1.29 3.62
 0 -6 18 1.59 0.81
 0 -6 -18 1.41 1.34
 0 6 -19 20.5 2.4
 0 -6 -19 24.44 2.58
 0 6 -19 24.66 2.75
 0 -6 -19 26.35 5.66
 0 6 19 27.01 3.23
 0 -6 19 23.45 2.13
 0 -6 -19 26.46 3.11
 0 6 -20 1.31 1.17
 0 6 -20 1.27 1.15
 0 -6 -20 0.97 1.02
 0 -6 -20 0.4 0.79
 0 -6 -20 0.66 3.54
 0 6 20 4.98 1.97
 0 -6 20 1.2 0.78
 0 -6 -20 1.91 1.42
 0 6 -21 1.56 1.06
 0 -6 -21 2.56 1.08
 0 6 -21 0.74 1.16
 0 -6 -21 1.82 0.89
 0 -6 -21 5.23 4.05
 0 6 21 1.17 1.53
 0 -6 21 1.93 0.83
 0 -6 -21 1.87 1.39
 0 6 -22 0.75 0.92
 0 6 -22 0.53 1.17
 0 -6 -22 3.1 1.1
 0 -6 -22 1.1 0.86
 0 -6 -22 0.63 3.43
 0 6 22 1.37 1.57
 0 -6 -22 2.7 1.48
 0 -6 22 0.72 0.73
 0 6 -23 0.71 0.91
 0 6 -23 -1.86 1.18
 0 -6 -23 0.29 0.86
 0 -6 -23 -0.11 0.74
 0 6 23 -0.22 1.45
 0 -6 -23 1.79 3.54
 0 -6 23 0.58 0.68
 0 -6 -23 -0.42 1.12
 0 -6 -24 1.09 0.92
 0 6 -24 0.65 0.89
 0 6 -24 0.47 1.05
 0 6 24 -1.2 1.46
 0 -6 -24 0.55 3.22
 0 -6 -24 0.39 1.01
 0 -6 24 0.18 0.65
 0 6 -25 -0.14 0.89
 0 7 0 0.27 1.07
 0 -7 0 -0.61 1.91
 0 7 1 415.42 23.11
 0 7 -1 442.3 23.15
 0 -7 -1 539.82 25.48
 0 -7 1 553.78 25.62
 0 -7 -1 401.01 22.71
 0 7 -2 62.36 4.22
 0 7 2 70.27 4.71
 0 7 -2 68.04 4.57
 0 -7 -2 75.6 6.2
 0 -7 -2 59.62 4.18
 0 7 -3 3.15 0.98
 0 7 -3 4.59 1.21
 0 7 3 3.26 1.19
 0 -7 3 9.19 2.67
 0 -7 -3 6.17 2.62
 0 -7 -3 4.34 1.01
 0 7 4 206.01 11.85
 0 7 -4 196.77 11.58
 0 7 -4 195.79 11.31
 0 -7 -4 196.96 11.32
 0 7 -5 227.85 12.7
 0 7 -5 218.62 12.39
 0 7 5 225.73 12.94
 0 -7 -5 212.87 12.38
 0 7 -6 51.46 3.48
 0 7 -6 42.55 3.57
 0 7 6 46.49 3.89
 0 -7 -6 55.37 6.28
 0 -7 -6 48.28 3.46
 0 7 7 109.29 7.42
 0 7 -7 116.16 6.92
 0 7 -7 120.03 7.21
 0 7 8 7.63 1.71
 0 7 -8 6.58 1.46
 0 7 -8 7.27 1.26
 0 -7 -8 7.84 3.57
 0 -7 -8 9.32 2.74
 0 7 -9 20.8 2.13
 0 7 -9 23.91 2.46
 0 7 9 23.7 2.76
 0 -7 -9 30.99 4.25
 0 -7 -9 31.85 5.26
 0 7 -10 82.25 5.48
 0 7 -10 75.83 5.14
 0 -7 -10 95 7.55
 0 -7 -10 82.39 8.62
 0 7 10 80.74 5.83
 0 7 11 4.34 1.56
 0 7 -11 4.77 1.37
 0 7 -11 5.83 1.22
 0 -7 -11 6.68 1
 0 -7 -11 4.23 2.96
 0 -7 -11 4.66 3.33
 0 7 -12 80.43 5.55
 0 7 -12 76.41 5.22
 0 -7 -12 106.69 9.55
 0 -7 -12 95.82 7.81
 0 7 12 71.37 5.77
 0 7 -13 54 4.12
 0 7 -13 58.41 4.45
 0 -7 -13 69.11 6.6
 0 -7 -13 72.38 8.44
 0 7 13 54.52 4.77
 0 7 -14 0.53 1.15
 0 7 -14 0.15 0.87
 0 -7 -14 -1.67 3.06
 0 -7 -14 -1.29 3.51
 0 7 -15 25.31 2.72
 0 7 -15 25.52 2.55
 0 -7 -15 28.77 4.68
 0 -7 -15 26.63 5.74
 0 7 -16 1.84 1.09
 0 7 -16 2.42 1.36
 0 -7 -16 6.12 4.1
 0 -7 -16 -2.54 3.65
 0 7 -17 0.19 1.15
 0 7 -17 0.31 0.96
 0 -7 -17 -0.7 3.59
 0 -7 -17 -1.68 3.53
 0 -7 -18 7.04 1.4
 0 7 -18 4.68 1.34
 0 7 -18 2.28 1.35
 0 -7 -18 5.21 2.49
 0 -7 -18 6.83 1.76
 0 7 -19 3.85 1.2
 0 -7 -19 5.22 1.38
 0 7 -19 7.13 1.64
 0 -7 -19 8.33 1.86
 0 -7 -20 2.9 1.05
 0 7 -20 3.9 1.22
 0 -7 -20 1.7 1.02
 0 7 -20 1.46 1.11
 0 -7 -20 3.94 1.59
 0 7 -21 2.57 1.06
 0 -7 -21 3.41 1.22
 0 7 -21 1.93 1.17
 0 -7 -21 4.58 1.07
 0 -7 -21 3.25 3.64
 0 -7 -21 3.75 1.4
 0 -7 -22 0.14 0.9
 0 7 -22 1.33 1.2
 0 7 -22 0.13 0.85
 0 -7 -22 0.68 0.75
 0 -7 -22 3.03 3.55
 0 -7 -22 1.16 1.12
 0 -7 -23 1.01 0.77
 0 7 -23 0.46 0.97
 0 -7 -23 1.42 0.89
 0 7 -23 0.49 0.84
 0 -7 -23 1.41 1.13
 0 8 0 40.79 3.47
 0 -8 0 36.29 2.93
 0 8 1 42.87 3.8
 0 8 -1 46.37 3.8
 0 -8 1 59.18 5.99
 0 -8 -1 65.37 6.15
 0 -8 -1 47.12 3.43
 0 8 -2 0.96 1.11
 0 8 2 -0.17 1.13
 0 -8 2 0.39 2.5
 0 -8 -2 0.39 2.57
 0 -8 -2 0.69 0.79
 0 8 -3 86.05 5.74
 0 8 3 82.35 5.86
 0 -8 -3 102.8 8.05
 0 -8 3 109.02 8.26
 0 -8 -3 77.1 5.27
 0 8 -4 18.91 2.26
 0 8 -4 15.52 1.81
 0 8 4 15.7 2.21
 0 -8 -4 13.71 3.8
 0 -8 -4 15.44 1.82
 0 8 5 120.43 7.76
 0 8 -5 130.08 7.63
 0 8 -5 115.07 7.13
 0 -8 -5 133.91 9.93
 0 -8 -5 105.52 7.06
 0 8 -6 43.37 3.47
 0 8 6 49.72 4.14
 0 8 -6 43.41 3.76
 0 -8 -6 53.68 6
 0 8 -7 18.85 2.06
 0 8 -7 21.51 2.42
 0 8 7 18.86 2.52
 0 8 -8 62.47 4.47
 0 8 8 63.65 5.08
 0 8 -8 65.7 4.84
 0 -8 -8 79.31 7.31
 0 8 -9 43.06 3.47
 0 8 -9 47.92 3.89
 0 8 9 45.72 4.11
 0 8 -10 2.28 1.33
 0 8 -10 1.53 1.03
 0 8 10 2.4 1.61
 0 -8 -10 2.6 3.75
 0 -8 -10 1.82 3.12
 0 8 -11 0.71 0.98
 0 8 -11 1.08 1.16
 0 8 11 1.12 1.41
 0 -8 -11 1.34 3.44
 0 -8 -11 1.38 3.39
 0 -8 -11 1.94 0.78
 0 8 -12 21 2.29
 0 8 -12 21.89 2.59
 0 8 12 17.65 2.71
 0 -8 -12 21.86 4.58
 0 -8 -12 29.58 5.77
 0 -8 -12 24.42 1.96
 0 8 13 2.1 1.58
 0 8 -13 1.93 1.01
 0 8 -13 0.56 1.13
 0 -8 -13 -1.42 3.39
 0 -8 -13 3.52 3.69
 0 8 -14 5.89 1.35
 0 8 -14 6.26 1.74
 0 -8 -14 7.16 4.21
 0 -8 -14 3.34 3.73
 0 8 -15 -0.77 1.33
 0 8 -15 1.07 0.98
 0 -8 -15 -1.45 4.11
 0 -8 -15 0.47 2.73
 0 8 -16 6.31 1.64
 0 8 -16 5.75 1.33
 0 -8 -16 6.5 4.36
 0 -8 -16 11.53 3.46
 0 8 -17 0.89 0.99
 0 8 -17 1.14 1.26
 0 -8 -17 2.85 3.6
 0 -8 -17 4.02 2.73
 0 -8 -18 0.76 1.06
 0 8 -18 -0.58 0.84
 0 8 -18 -1.29 1.16
 0 -8 -18 2.09 4.07
 0 -8 -18 -1.24 2.36
 0 -8 -18 0.83 1.12
 0 -8 -19 8.32 1.37
 0 8 -19 7.94 1.38
 0 8 -19 6.76 1.62
 0 -8 -19 7.48 1.47
 0 -8 -19 4.16 1.44
 0 -8 -20 1.82 0.9
 0 8 -20 1.7 1
 0 8 -20 1.53 1.12
 0 -8 -20 1.68 0.93
 0 -8 -20 0.93 0.98
 0 -8 -21 0.89 0.78
 0 8 -21 -0.16 0.99
 0 -8 -21 0.39 0.76
 0 -8 -21 0.34 0.96
 0 8 -22 0.29 0.92
 0 -8 -22 -0.12 0.76
 0 9 0 -0.97 1.41
 0 -9 0 0.48 2.79
 0 -9 0 -0.5 1.07
 0 9 -1 15.54 2.33
 0 9 1 20.24 2.54
 0 -9 -1 26.4 4.75
 0 -9 1 27.79 4.69
 0 -9 -1 16.73 1.95
 0 -9 1 18.13 2.01
 0 9 2 30.04 3.16
 0 9 -2 33.21 3.22
 0 -9 2 38.77 5.23
 0 -9 -2 41.08 5.51
 0 -9 -2 26.57 2.55
 0 -9 2 26.15 2.53
 0 9 -3 21.47 2.63
 0 9 3 17.53 2.56
 0 -9 -3 30.07 4.78
 0 -9 3 31.21 4.87
 0 -9 -3 20.49 2.14
 0 9 -4 133.93 8.59
 0 9 4 136.61 8.8
 0 -9 -4 188.28 12.23
 0 -9 4 198.14 12.24
 0 -9 -4 120.87 7.99
 0 9 -5 106.86 7.25
 0 9 5 96.21 7.25
 0 -9 -5 146.09 10.71
 0 -9 5 142.26 10.18
 0 9 -6 -0.56 1.25
 0 9 6 -0.43 1.34
 0 -9 -6 -0.5 3
 0 9 7 50.48 4.45
 0 9 -7 54.71 4.39
 0 9 -7 48.09 3.77
 0 -9 -7 57.21 6.78
 0 9 -8 49.93 4.15
 0 9 -8 50.34 3.79
 0 9 8 50.04 4.42
 0 9 -9 30.39 2.88
 0 9 -9 36.67 3.42
 0 9 9 37.11 3.7
 0 9 -10 58.26 4.51
 0 9 -10 64.31 4.99
 0 -9 -10 72.08 4.35
 0 9 10 64.76 5.31
 0 9 11 4.85 1.69
 0 9 -11 5.72 1.33
 0 9 -11 6.05 1.63
 0 -9 -11 6.82 1.1
 0 -9 -11 6.76 3.19
 0 9 -12 28.06 2.99
 0 9 -12 30.11 2.72
 0 -9 -12 33.49 5.35
 0 9 12 24.89 3.13
 0 9 -13 1.32 0.97
 0 9 -13 0.19 1.17
 0 -9 -13 -0.52 2.78
 0 9 -14 -0.58 1.19
 0 -9 -14 1.51 2.73
 0 9 -15 3.79 1.48
 0 -9 -15 6.35 3.03
 0 9 -16 11.43 2
 0 -9 -16 15.42 3.55
 0 9 -17 0.18 1.06
 0 -9 -17 0.43 2.3
 0 -9 -18 0.41 0.89
 0 9 -18 0.84 1.11
 0 -9 -19 1.65 0.95
 0 9 -19 1.11 1.07
 0 -9 -19 1.71 0.88
 0 -9 -20 -0.12 0.75
 0 9 -20 0.29 0.85
 0 -9 -20 -0.41 0.69
 0 10 0 50.35 4.5
 0 -10 0 73.75 7.48
 0 10 -1 6.35 1.71
 0 10 1 4.09 1.63
 0 -10 -1 3.77 3.21
 0 -10 1 4.76 3.11
 0 10 -2 51.87 4.65
 0 10 2 57.56 4.87
 0 10 3 1.75 1.38
 0 10 -3 2.91 1.43
 0 -10 3 0.51 2.92
 0 -10 -3 1.99 0.97
 0 10 -4 1.04 1.25
 0 10 4 2.22 1.47
 0 -10 -4 2.22 3.16
 0 -10 4 0.5 2.74
 0 10 -5 12.5 2.12
 0 10 5 12.91 2.3
 0 10 6 28.39 3.25
 0 10 -6 31.09 3.22
 0 10 -7 7.95 1.85
 0 10 7 6.51 1.83
 0 -10 -7 10.72 3.97
 0 -10 -8 35.26 2.65
 0 10 -8 29.72 3.17
 0 10 8 27.13 3.23
 0 10 9 8.03 1.87
 0 10 -9 6.57 1.7
 0 -10 -9 7.88 1.24
 0 10 -10 0.2 1.26
 0 10 10 0.44 1.22
 0 -10 -10 0.56 3.26
 0 -10 -10 1.19 0.75
 0 10 11 0.43 1.22
 0 10 -11 0.39 1.18
 0 -10 -11 1.09 3.1
 0 -10 -11 -0.19 0.65
 0 10 -12 12.22 2.1
 0 -10 -12 22.42 4.45
 0 10 -13 0.56 1.11
 0 -10 -13 -1.02 2.59
 0 10 -14 7.96 1.73
 0 -10 -14 7.81 3.34
 0 10 -15 0.52 1.02
 0 -10 -15 0.46 2.59
 0 10 -15 0.4 3.66
 0 10 -16 3.43 1.27
 0 -10 -16 5.02 2.66
 0 10 -17 -0.15 1.03
 0 -10 -17 -0.12 0.77
 0 -10 -18 0.11 0.73
 0 -10 -18 -0.1 0.67
 0 11 0 -0.42 1.3
 0 -11 0 -0.54 2.86
 0 11 -1 6.52 1.73
 0 11 1 7.25 1.76
 0 -11 1 5.85 3.47
 0 -11 -1 9.94 3.77
 0 11 2 13.94 2.31
 0 11 -2 13.34 2.21
 0 -11 -2 23.35 4.74
 0 -11 2 25.87 4.82
 0 11 3 0.43 1.23
 0 11 -3 0.21 1.22
 0 -11 -3 -0.56 3.12
 0 11 4 5.97 1.74
 0 11 -4 9.23 1.88
 0 -11 -4 8.97 3.79
 0 -11 -4 9.99 3.71
 0 11 5 1.69 1.31
 0 11 -5 0.2 1.16
 0 -11 -5 0.56 3.09
 0 -11 -5 0.89 0.84
 0 11 -6 -0.2 1.18
 0 11 6 -0.63 1.19
 0 -11 -6 -1.68 3.08
 0 -11 -6 -0.33 0.75
 0 11 -7 6.92 1.69
 0 11 7 4.32 1.57
 0 -11 -7 7.16 1.23
 0 11 -8 12.19 2.08
 0 11 8 12.71 2.16
 0 -11 -8 13.68 3.9
 0 -11 -8 15.78 1.64
 0 -11 -9 1.72 0.8
 0 11 9 0.98 1.12
 0 11 -9 2.26 1.3
 0 11 -10 22.1 2.71
 0 -11 -10 31.19 2.29
 0 -11 -10 33.81 5.43
 0 11 10 24.53 3.14
 0 11 -11 0.18 1.09
 0 -11 -11 1 2.67
 0 11 -12 8.29 1.62
 0 11 -12 7.41 2.6
 0 -11 -12 9.54 3.46
 0 11 -13 1.45 1.09
 0 11 -13 1.45 1.96
 0 -11 -13 0.45 2.49
 0 11 -14 3.04 1.18
 0 -11 -14 4.18 2.62
 0 11 -14 3.11 1.94
 0 12 0 22.67 2.65
 0 -12 0 28.61 5.24
 0 12 1 0.73 1.12
 0 12 -1 1.47 1.12
 0 -12 -1 0.62 0.81
 0 -12 1 -0.21 0.76
 0 -12 -1 1.46 2.65
 0 -12 -1 -0.56 2.91
 0 12 -2 7.61 1.63
 0 12 2 6.37 1.59
 0 -12 2 6.27 1.17
 0 -12 -2 7.94 1.25
 0 -12 -2 7.43 3.12
 0 -12 -2 9.12 3.42
 0 12 3 0.18 1.08
 0 12 -3 1.08 1.26
 0 -12 -3 1.5 2.8
 0 -12 -3 5.19 1.03
 0 -12 3 4.16 0.93
 0 12 -4 -0.36 1.16
 0 -12 -4 1 2.81
 0 -12 4 0.19 0.67
 0 -12 -4 0.7 0.75
 0 12 -5 0.17 1.04
 0 -12 -5 2 3.05
 0 -12 5 -0.09 0.65
 0 -12 -5 -0.1 0.69
 0 12 -6 9.33 1.83
 0 -12 -6 15.77 3.85
 0 -12 -6 16.26 1.62
 0 -12 6 17.11 1.58
 0 12 -7 0.49 0.98
 0 -12 -7 -0.48 2.79
 0 -12 -7 1.51 0.74
 0 -12 7 1.48 0.65
 0 12 -8 11.78 1.87
 0 -12 -8 18.81 4.13
 0 12 -8 15.81 3.1
 0 -12 8 16.64 1.47
 0 -12 -8 16.06 1.55
 0 12 -9 7.69 1.53
 0 -12 -9 8.28 1.07
 0 -12 -9 11.32 4.41
 0 12 -9 6.3 2.29
 0 12 -10 -0.93 1.72
 -1 0 0 0.04 0.2
 1 0 1 4110.73 215.76
 -1 0 1 4504.37 215.88
 -1 0 -1 4560.98 216.44
 1 0 2 873.6 43.85
 1 0 -2 836 43.91
 -1 0 2 855.96 43.91
 -1 0 2 821.56 43.93
 -1 0 -2 963.11 45.35
 1 0 -3 1032.94 54.33
 1 0 -3 972.6 54.33
 -1 0 3 1088.64 54.36
 -1 0 -3 1170.12 56.49
 -1 0 -3 1269.46 56.29
 1 0 -3 1367.43 56.3
 1 0 -4 6245.86 324.34
 1 0 -4 6118.7 324.29
 -1 0 -4 6977.75 326.91
 1 0 4 7316.79 326.46
 -1 0 -4 6542.09 326.95
 1 0 -4 7761.22 326.95
 1 0 -5 296.96 17
 1 0 -5 302.24 17
 1 0 5 371.77 19.42
 -1 0 -5 361.81 20.25
 1 0 -5 389.01 20.05
 -1 0 -5 376.03 20.43
 1 0 -6 2653.11 139.1
 1 0 -6 2564.68 139.05
 -1 0 -6 3263.91 143.88
 1 0 6 3178.59 142.25
 -1 0 -6 3144.02 143.48
 1 0 -6 3031.5 142.62
 1 0 -7 2.29 0.88
 1 0 -7 0.99 1.7
 -1 0 -7 -0.55 1.74
 1 0 7 -0.43 1.54
 1 0 -8 259.7 14.78
 1 0 -8 249.39 14.76
 1 0 -8 282.8 18.64
 1 0 8 320.65 18.51
 -1 0 -8 271.91 18.92
 -1 0 8 304.82 19.31
 1 0 -9 822.76 45.04
 1 0 -9 839.44 45.1
 1 0 9 991.01 49.64
 1 0 -9 986.01 50.39
 -1 0 9 958.83 50.6
 -1 0 -9 900.33 50.58
 1 0 -10 22.4 1.61
 -1 0 -10 20.22 1.95
 1 0 -10 19.85 2.46
 1 0 -10 19.73 2.39
 1 0 -10 25.24 4.91
 -1 0 -10 15.91 4.31
 1 0 10 30 4.93
 -1 0 10 29.32 5.43
 1 0 -11 80.05 4.42
 1 0 -11 79.48 4.56
 -1 0 -11 80.79 4.49
 1 0 -11 64.71 5.59
 -1 0 -11 75.9 4.99
 1 0 -11 72.54 5.7
 -1 0 11 92.33 9.86
 1 0 11 92.53 9.41
 -1 0 -11 81.66 4.9
 -1 0 -11 82.43 10.18
 1 0 -11 72.08 9.03
 1 0 -12 88.36 5.2
 1 0 -12 93.4 5.07
 -1 0 -12 94.53 5.17
 -1 0 -12 87.08 6.2
 1 0 -12 76.38 6.44
 -1 0 -12 86.52 5.69
 1 0 -12 87.63 6.57
 -1 0 -12 95.32 5.62
 -1 0 12 97.26 10.83
 1 0 -12 82.49 10.12
 1 0 -13 26.34 1.83
 1 0 -13 27.24 2.04
 -1 0 -13 25.72 1.94
 -1 0 -13 23.29 2.74
 1 0 13 22.29 2.56
 -1 0 -13 20.41 2.28
 1 0 -13 27.05 3.16
 -1 0 -13 21.78 2.23
 1 0 -14 1.19 0.68
 -1 0 -14 0.49 0.59
 1 0 -14 0.95 0.52
 -1 0 -14 1.72 1.11
 -1 0 -14 0.42 0.91
 1 0 -15 6.3 1.09
 -1 0 -15 6.03 1.04
 1 0 -15 5.14 0.89
 1 0 -16 1.94 0.7
 1 0 -16 3.38 1.02
 -1 0 -16 3.5 0.89
 -1 0 -16 2.21 1.19
 -1 0 -17 107.25 6.41
 1 0 -17 107.69 6.52
 1 0 -17 104.95 6.13
 -1 0 -17 104.62 7.04
 1 0 -18 9.06 1.22
 1 0 -18 9.74 1.5
 -1 0 -18 10.04 1.45
 -1 0 -18 8.96 1.85
 -1 0 -19 46.96 3.42
 1 0 -19 41.39 3.03
 1 0 -19 41.81 3.42
 -1 0 -19 38.51 3.9
 1 0 -20 10.15 1.75
 -1 0 -20 11.45 1.7
 1 0 -21 14.49 2.02
 -1 0 -21 13.62 1.89
 -1 0 -21 14.96 2.53
 -1 0 -22 0.49 0.89
 1 0 -22 1.08 1.13
 -1 0 -22 0.78 1.43
 1 0 -23 12.48 1.94
 -1 0 -23 10.45 1.77
 -1 0 -24 -1.17 1.1
 1 0 -24 -0.19 1.14
 -1 0 -25 0.66 1.03
 1 0 -25 -0.92 1.17
 1 0 -25 -0.48 1.05
 1 0 25 0.12 0.75
 1 0 -26 6.42 1.47
 1 0 -26 6.33 1.48
 -1 0 -26 5.84 1.41
 1 0 26 10.58 2.4
 1 0 26 6.04 1.15
 1 0 -27 0.28 0.9
 1 0 -27 -0.49 1.04
 -1 0 -27 0.29 0.93
 1 0 27 0.22 1.39
 1 0 27 -0.1 0.67
 1 0 -28 -0.43 0.87
 -1 0 -28 0.78 0.82
 1 0 -28 0.63 0.84
 -1 0 28 1.85 0.76
 1 0 28 0.7 0.65
 -1 -1 -28 0.26 0.85
 1 -1 28 0.18 0.65
 1 1 -27 0.81 0.95
 -1 -1 -27 1.24 2.59
 1 -1 27 2.67 1.55
 1 -1 27 1.55 0.81
 1 1 -26 0.88 1.11
 -1 -1 -26 0.45 0.89
 1 -1 26 1.35 1.67
 -1 -1 -26 -0.87 2.29
 1 -1 26 0.23 0.75
 1 1 -25 1.68 1.23
 -1 -1 -25 2.74 1.06
 1 -1 25 1.56 0.88
 -1 -1 -24 18.07 2.19
 1 1 -24 20.26 2.45
 1 1 -23 1.53 1.21
 -1 -1 -23 0.5 0.94
 -1 -1 -23 -0.27 1.43
 1 1 -22 7.43 1.66
 -1 -1 -22 6.8 1.45
 -1 -1 -22 4.45 1.79
 1 1 -21 25.48 2.7
 -1 -1 -21 27.17 2.59
 -1 -1 -21 20.95 3.03
 -1 -1 -20 2.34 1.1
 1 1 -20 2.84 1.17
 -1 -1 -20 5.76 1.85
 -1 -1 -19 20.8 2.18
 1 1 -19 19.87 2.3
 -1 -1 -19 23.61 2.89
 1 1 -18 9.59 1.55
 -1 -1 -18 7.73 1.34
 -1 -1 -18 8.34 1.93
 1 1 -17 13.52 1.43
 1 1 -17 12.29 1.63
 -1 -1 -17 13.53 1.61
 -1 -1 -17 13.61 2.05
 -1 -1 -16 34.97 2.69
 1 1 -16 34.26 2.45
 1 1 -16 36.29 2.81
 -1 -1 -16 32.71 3.13
 1 1 -15 273.34 14.29
 -1 -1 -15 273.02 14.49
 -1 -1 -15 283.46 14.22
 1 1 -15 257.46 14.56
 1 1 -15 270.45 15.1
 -1 -1 -15 268.65 15.12
 -1 -1 -14 49.19 2.98
 1 1 -14 46.88 3.03
 -1 -1 -14 47.98 3.18
 1 1 -14 47.14 3.31
 1 1 -14 45.23 3.62
 -1 -1 -14 54.29 3.79
 1 1 -13 267.53 13.8
 -1 -1 -13 274.32 13.96
 1 1 -13 260.75 14.06
 -1 -1 -13 254.16 14.1
 1 1 -13 266.03 14.47
 1 1 -12 57.6 3.29
 1 1 -12 54.02 3.46
 -1 -1 -12 54.56 3.37
 1 -1 12 50.4 3.92
 1 1 -12 49.89 4.65
 1 1 -12 44.35 7.81
 -1 1 12 56.89 7.49
 1 1 -12 58.13 3.86
 1 1 -11 172.08 8.79
 -1 -1 -11 164.36 8.85
 1 1 -11 167.55 8.97
 1 1 -11 139.92 10.09
 1 -1 11 161.35 9.52
 -1 -1 -11 158.89 9.44
 -1 1 11 187.78 14.15
 1 -1 11 194.01 15.45
 1 1 -11 183.59 16.2
 1 1 -11 172.81 9.33
 1 1 -10 54.54 3.33
 1 1 -10 48.73 4.3
 -1 -1 -10 58.41 3.84
 1 -1 10 51.49 3.75
 1 1 -10 59.27 3.67
 1 1 -10 52.9 8.04
 1 -1 10 50.85 6.98
 -1 1 10 55.89 6.68
 1 1 -9 214.41 13.15
 1 -1 9 234.83 12.62
 -1 1 9 256.61 16.65
 1 1 -9 221.38 12.32
 -1 -1 -9 274.71 18.96
 -1 1 9 293.15 20.08
 1 1 -9 313.37 20.09
 1 -1 8 266.41 14.55
 1 1 -8 257.38 15.04
 1 1 -8 256.1 19.75
 -1 1 8 334.95 21.14
 -1 1 8 293.47 18.22
 -1 -1 -8 365.8 20.89
 1 -1 7 2946.88 150.05
 1 1 -7 2740.61 150.47
 -1 -1 -7 3689.82 156.14
 -1 1 7 3671.54 156.8
 1 1 -7 3512.9 157.15
 -1 1 7 3073.52 153.43
 1 1 -6 784.96 43.01
 1 -1 6 834.51 42.66
 -1 -1 -6 978.32 47.1
 -1 1 6 975.79 45.88
 -1 1 6 1059.72 47.97
 -1 -1 -6 744.55 45.03
 1 -1 5 1487.83 74.84
 1 1 -5 1420.14 75.16
 -1 1 5 1593.25 78.24
 -1 -1 -5 1361.09 76.99
 1 -1 4 1328.86 68.19
 1 1 -4 1291.4 68.45
 -1 1 4 1501.49 70.77
 -1 -1 -4 1318.92 70.03
 1 1 -3 438.88 22.76
 1 -1 3 432.57 22.53
 -1 -1 -3 418.93 23.86
 1 -1 3 447.25 24.41
 -1 1 3 498.24 23.68
 1 1 -2 439.18 22.54
 -1 1 2 467.95 23.53
 1 -1 2 464.21 24.09
 -1 -1 -2 466.8 23.84
 -1 1 1 1065.58 53.53
 1 1 -1 1060.55 53.47
 -1 -1 -1 1097.94 54.24
 1 1 -1 1016.75 53.89
 1 -1 1 1131.11 54.28
 -1 1 1 1082.89 53.92
 -1 1 0 147.13 7.86
 -1 1 0 149.49 7.84
 1 -1 0 141.9 7.88
 -1 -1 0 157.28 8.33
 -1 1 0 172.19 8.21
 -1 1 0 150.71 8.12
 1 -1 -1 1032.97 52.71
 -1 1 -1 1042.32 52.53
 1 -1 -1 1070.24 52.92
 -1 -1 1 1086.84 53.05
 -1 1 -2 424.67 21.17
 1 -1 -2 394.24 21.15
 1 -1 -2 435.98 21.63
 -1 -1 3 430.98 21.54
 -1 1 -3 445.6 21.92
 -1 -1 3 440.06 22.1
 1 -1 -3 387.96 21.98
 1 -1 -3 448.77 22.8
 1 -1 -4 1296.8 65.91
 -1 -1 4 1296.63 65.12
 -1 -1 4 1355.9 65.84
 1 -1 -4 1304.35 66.9
 1 -1 -5 1446.01 73.78
 -1 -1 5 1524.67 73.64
 1 -1 -5 1341.89 74.95
 1 -1 -6 804.73 43.77
 -1 -1 6 889.74 43.67
 1 -1 -6 796.16 45.34
 1 -1 -7 2810.04 142.39
 -1 1 -7 3125.79 148.79
 1 -1 -7 2746.31 144.41
 1 1 7 2858.28 148.05
 1 -1 -8 277.7 15.86
 -1 1 -8 280.91 15.1
 1 -1 -8 269.03 17.92
 -1 1 -8 362.25 22.4
 1 1 8 384.55 23.32
 1 -1 -9 247.07 12.96
 1 -1 -9 249.01 14.3
 -1 1 -9 252.51 13.51
 1 -1 -9 228.32 16.44
 1 -1 -10 61.04 3.64
 1 -1 -10 58.89 4.81
 -1 1 -10 61.51 4.19
 -1 1 -10 67.21 4.09
 1 1 10 78.97 10.76
 -1 1 -10 66.41 9.1
 1 -1 -10 49.62 6.43
 1 -1 -10 61.6 3.92
 -1 1 -10 62.46 3.93
 1 -1 -11 166.22 8.65
 -1 1 -11 163.26 8.72
 1 -1 -11 153.87 8.72
 -1 1 -11 157.17 9.43
 -1 1 -11 169.61 9.24
 1 -1 -11 162.12 10.3
 -1 1 -11 171.1 9.15
 -1 1 -11 186.79 16.59
 -1 -1 11 157.75 15.16
 1 -1 -11 163.65 9.1
 1 -1 -11 152.55 12.9
 -1 1 -12 57.21 3.46
 1 -1 -12 57.79 3.37
 1 -1 -12 52.84 3.46
 1 -1 -12 48.2 4.69
 -1 1 -12 53.44 4.12
 -1 1 -12 57.5 3.94
 -1 1 -12 62.24 3.9
 1 -1 -12 56.12 3.83
 1 -1 -13 264.44 14.62
 -1 1 -13 274.72 14.61
 1 -1 -13 285.34 14.5
 -1 1 -13 277.37 15.19
 1 -1 -13 284.43 15.11
 -1 1 -13 286.65 15.11
 1 -1 -14 46.88 3.07
 1 -1 -14 45.46 3.22
 -1 1 -14 48.76 3.23
 -1 1 -14 53.46 3.86
 1 -1 -14 49.72 3.7
 -1 1 -14 47.53 3.63
 -1 1 -15 266.3 13.99
 1 -1 -15 264.09 14.04
 1 -1 -15 261.22 13.79
 -1 1 -15 252.54 14.61
 1 -1 -15 257.08 14.51
 -1 1 -15 262.82 14.53
 1 -1 -16 32.96 2.44
 -1 1 -16 38.49 2.74
 1 -1 -16 29.3 2.57
 -1 1 -16 32.69 3.16
 -1 1 -16 33.82 3.16
 1 -1 -16 33.67 3.12
 1 -1 -17 10.91 1.32
 1 -1 -17 13.93 1.65
 -1 1 -17 12.42 1.58
 -1 1 -17 9.84 1.85
 1 -1 -17 13.66 2.05
 1 -1 -18 6.77 1.11
 -1 1 -18 6.99 1.28
 1 -1 -18 8.27 1.37
 -1 1 -18 9.32 1.81
 1 -1 -18 5.82 1.6
 -1 1 -19 17.43 2.03
 1 -1 -19 17.1 1.77
 1 -1 -19 21.61 2.24
 1 -1 -19 21.05 2.68
 -1 1 -19 19.07 2.56
 1 -1 -20 3.64 0.93
 -1 1 -20 2.88 1.1
 1 -1 -20 1.75 1.09
 1 -1 -20 2.78 1.58
 -1 1 -21 29.27 2.72
 1 -1 -21 23.33 2.19
 1 -1 -21 23.34 2.62
 1 -1 -21 25.25 3.13
 -1 1 -22 5.7 1.43
 1 -1 -22 8.1 1.59
 1 -1 -22 5.92 3.04
 1 -1 -23 0.18 1.08
 -1 1 -23 0.51 1.06
 1 -1 -23 1.35 2.18
 1 -1 -24 19.38 2.37
 -1 1 -24 19.37 2.38
 -1 1 -25 2.12 1.21
 1 -1 -25 1.44 1.15
 1 1 25 1.75 0.82
 1 -1 -26 0.69 1.09
 -1 1 -26 -0.45 0.93
 -1 1 -26 0.15 0.99
 1 1 26 3.23 1.91
 1 1 26 -0.1 0.69
 1 -1 -27 2.7 1.18
 -1 1 -27 1 1.04
 1 -1 -27 1.65 1.02
 1 1 27 2.06 1.83
 1 1 27 1.38 0.71
 -1 1 -28 0.64 0.93
 1 -1 -28 0.61 0.81
 1 1 28 -0.82 1.58
 -1 -1 28 0.29 0.71
 1 2 -27 0.29 0.89
 1 2 -27 0.42 0.93
 -1 -2 -27 0.13 0.79
 -1 -2 -26 2.34 1
 1 2 -26 2.74 1.15
 1 2 -25 2.4 1.25
 1 2 -25 2.74 1.19
 -1 -2 -25 0.79 1.04
 -1 -2 -25 3.5 2.8
 1 -2 25 4.97 1.91
 -1 -2 -25 3.58 1.68
 1 2 -24 4.16 1.36
 1 2 -24 4.99 1.49
 -1 -2 -24 6.14 1.4
 -1 -2 -24 4.76 1.74
 1 2 -23 1.68 1.18
 -1 -2 -23 4.25 1.3
 1 2 -23 3.7 1.44
 -1 -2 -23 2.41 1.7
 1 2 -22 21.37 2.62
 1 2 -22 22.38 2.51
 -1 -2 -22 26.61 2.54
 -1 -2 -22 17.72 2.8
 1 2 -21 1.29 1.17
 1 2 -21 0.93 1.1
 -1 -2 -21 0.16 0.87
 -1 -2 -21 0.77 1.4
 -1 -2 -20 2.66 1.22
 1 2 -20 1.94 1.17
 1 2 -20 2.61 1.17
 -1 -2 -20 3.44 1.69
 1 2 -19 6.79 1.47
 -1 -2 -19 4.43 1.23
 -1 -2 -19 6.95 1.84
 1 2 -18 10.74 1.63
 -1 -2 -18 7.69 1.39
 -1 -2 -18 10.37 1.98
 1 2 -17 57.04 4.25
 -1 -2 -17 62.16 4.14
 -1 -2 -17 61.13 3.82
 -1 -2 -17 59.62 4.77
 1 2 -16 9.89 1.53
 -1 -2 -16 13.11 1.51
 -1 -2 -16 10.55 1.22
 -1 -2 -16 12.26 1.98
 1 2 -15 72.71 4.68
 -1 -2 -15 73.87 4.53
 1 2 -15 68.65 4.25
 -1 -2 -14 101.41 5.77
 1 2 -14 94.07 5.87
 1 2 -14 100.26 5.57
 -1 -2 -14 93.02 6.07
 1 2 -13 35.78 2.41
 1 2 -13 38.59 2.74
 -1 -2 -13 40.79 2.65
 -1 -2 -13 30.55 2.78
 1 2 -12 197.75 10.13
 1 2 -12 190.21 10.4
 -1 -2 -12 184.09 10.61
 1 2 -12 184.54 11.82
 1 2 -11 359.44 18.32
 1 2 -11 357.2 18.05
 1 -2 11 337.52 18.44
 -1 -2 -11 363.88 18.59
 1 2 -11 308.33 19.49
 1 2 -11 387.32 28.35
 -1 2 11 390.07 28.31
 1 -2 11 359.48 25.4
 1 2 -10 146.54 8.06
 1 -2 10 138.44 8.18
 1 2 -10 150.85 9.03
 1 2 -10 151.51 9.31
 1 2 -10 169.96 16.05
 -1 2 10 190.88 16.4
 -1 -2 -10 181.82 15.16
 1 -2 10 148.93 13.56
 1 2 -9 728.65 37.57
 1 2 -9 737.35 38.74
 1 -2 9 699.41 37.73
 1 2 -9 799.4 38.54
 -1 2 9 900.03 46.99
 -1 -2 -9 904.62 45.6
 1 -2 9 839.4 44.94
 -1 -2 -9 736.86 41.94
 1 -2 8 1135.66 59.43
 1 2 -8 1168.58 60.27
 -1 -2 -8 1200.88 63.4
 -1 2 8 1320.5 66.71
 1 -2 8 1257.71 65.77
 1 2 -7 174.67 10.45
 -1 -2 -7 176.04 12.68
 -1 2 7 196.48 14.57
 -1 -2 -7 205.14 14.08
 1 -2 7 208.29 14.86
 1 2 -6 976.76 53.4
 -1 -2 -6 1242.01 57.33
 -1 -2 -6 1042.71 55.83
 -1 2 6 1154.29 57.8
 1 -2 6 1111.16 57.9
 1 2 -5 830.03 42.6
 1 -2 5 919.84 46.51
 -1 -2 -5 796.91 44.51
 1 2 -4 600.67 30.16
 -1 2 4 598.85 32.12
 -1 -2 -4 534.21 31.57
 1 -2 4 597.45 33.04
 1 2 -3 217.8 11.11
 -1 2 3 240.09 13.27
 1 2 -3 216.66 12.35
 -1 -2 -3 209 12.98
 1 -2 2 3448.82 173.57
 -1 2 2 3765.76 175.41
 -1 -2 -2 3445.61 175.27
 1 2 -2 3574.38 174.92
 1 -2 1 40.52 2.43
 -1 -2 -1 42.78 3.5
 -1 2 1 43.11 3.49
 -1 -2 0 436.63 23.01
 -1 2 0 431.01 22.85
 1 -2 0 429.36 22.71
 1 -2 -1 42.98 2.62
 -1 -2 1 47.55 3.52
 -1 2 -1 50.33 3.53
 1 -2 -1 44.16 3.44
 1 -2 -2 3234.02 170.91
 -1 -2 2 3635.22 171.19
 1 -2 -2 3523.25 171.91
 -1 2 -2 3484.81 171.8
 1 -2 -3 217.54 12.17
 -1 2 -3 237.74 12.19
 -1 -2 3 238.45 12.31
 1 -2 -3 233.94 13.26
 -1 2 -4 595.77 30.53
 -1 -2 4 608.64 30.75
 1 -2 -4 594.13 31.96
 -1 2 -5 890.69 44.74
 -1 -2 5 906.49 45.11
 1 -2 -5 821.62 46.43
 -1 -2 6 1055.02 52.02
 1 -2 -6 917.82 53.63
 1 2 6 1088 57.06
 -1 -2 7 213.21 11.2
 1 2 7 206.68 15.93
 1 -2 -7 167.45 12.72
 1 -2 -8 1189.12 64.43
 1 2 8 1269.42 68.79
 -1 2 -9 820.79 39.85
 1 -2 -9 741.78 40.31
 1 2 9 738.39 39.17
 1 -2 -9 739.54 42.63
 1 2 9 811.64 47.9
 -1 2 -10 149.79 8.02
 -1 2 -10 152.51 9.11
 1 -2 -10 128.55 9.34
 1 2 10 148.78 15.58
 1 -2 -10 146.86 11.65
 -1 2 -10 151.22 8.3
 -1 2 -11 352.08 18.39
 1 -2 -11 320.93 20.06
 -1 2 -11 350.17 19.64
 1 2 11 396.9 29.5
 -1 2 -11 424.72 29.55
 1 -2 -11 317.79 22.62
 -1 2 -11 380.53 18.8
 1 -2 -12 212.3 10.88
 -1 2 -12 194.5 10.82
 -1 2 -12 200.39 11.28
 -1 2 -12 202.86 11.21
 -1 2 -13 42.56 2.88
 1 -2 -13 42.81 2.87
 -1 2 -13 40.12 3.24
 1 -2 -13 38.89 3.14
 -1 2 -13 38.91 3.14
 1 -2 -14 103.75 6.15
 1 -2 -14 107.48 6.03
 -1 2 -14 103.95 6.17
 -1 2 -14 103.61 6.64
 -1 2 -14 105.89 6.61
 1 -2 -14 107.4 6.62
 1 -2 -15 64.83 4.3
 1 -2 -15 67.15 4.14
 -1 2 -15 67.64 4.34
 -1 2 -15 63.15 4.73
 1 -2 -15 68.53 4.77
 -1 2 -15 67.08 4.75
 1 -2 -16 11.99 1.49
 -1 2 -16 13.39 1.58
 1 -2 -16 13.39 1.42
 -1 2 -16 9.79 1.74
 1 -2 -16 11.03 1.84
 1 -2 -17 57.82 3.8
 1 -2 -17 59.86 4.08
 -1 2 -17 54.82 4.01
 -1 2 -17 53.58 4.47
 1 -2 -17 60.82 4.63
 -1 2 -18 7.93 1.41
 1 -2 -18 11.15 1.38
 1 -2 -18 10.16 1.53
 -1 2 -18 9.37 1.8
 1 -2 -18 8.37 1.9
 1 -2 -19 6.31 1.14
 1 -2 -19 6.25 1.43
 -1 2 -19 5.84 1.29
 1 -2 -19 4.61 1.62
 1 -2 -20 3.33 1.16
 -1 2 -20 2.86 1.17
 1 -2 -20 2.01 0.88
 1 -2 -20 3.03 1.52
 -1 2 -21 1.34 1.14
 1 -2 -21 -0.24 0.79
 1 -2 -21 -0.5 1.13
 1 -2 -21 -0.49 2.55
 1 -2 -21 0.24 1.31
 1 -2 -22 18.52 2.37
 1 -2 -22 20.7 2.05
 -1 2 -22 19.52 2.37
 1 -2 -22 23.75 3.05
 1 -2 -23 2.14 1.23
 -1 2 -23 1.03 1.11
 -1 2 -23 1.99 1.17
 1 -2 -23 1.98 2.41
 1 -2 -24 5.87 1.42
 -1 2 -24 5.26 1.36
 -1 2 -24 6.03 1.44
 1 -2 -24 6.22 3.01
 1 2 24 5.7 1.1
 1 -2 -25 1.39 1.05
 -1 2 -25 2.22 1.17
 1 2 25 1.97 0.74
 -1 2 -26 3.44 1.19
 1 -2 -26 2.8 1.24
 1 2 26 3.32 0.84
 1 -2 -27 0.76 0.93
 -1 2 -27 1.64 0.99
 1 -2 -27 0.52 0.88
 1 2 27 0.23 1.65
 1 3 -27 1.06 0.95
 1 3 -27 0.84 0.91
 1 -3 27 0.49 0.71
 1 3 -26 0.44 0.97
 -1 -3 -26 1.54 0.89
 1 3 -26 1.85 1.12
 -1 -3 -26 0.47 2.46
 1 -3 26 0.87 0.85
 -1 -3 -25 0.75 0.98
 1 3 -25 2.82 1.21
 1 3 -25 2.52 1.19
 -1 -3 -25 1.53 2.9
 1 -3 25 1.65 0.91
 -1 -3 -24 6.82 1.39
 1 3 -24 7.57 1.59
 -1 -3 -24 6.54 3.16
 1 -3 24 6.54 1.25
 -1 -3 -23 0.81 1.05
 1 3 -23 0.78 1.19
 1 3 -23 2.35 1.18
 1 -3 23 1.26 0.97
 1 3 -22 1.68 1.2
 -1 -3 -22 1.77 1
 1 3 -22 2.54 1.33
 1 3 -21 6.41 1.52
 1 3 -21 8.25 1.76
 -1 -3 -21 5.99 1.4
 -1 -3 -20 20.63 2.21
 1 3 -20 20.39 2.42
 1 3 -20 17.11 2.2
 1 3 -19 4.94 1.43
 -1 -3 -19 4.3 1.19
 1 3 -19 3.47 1.24
 -1 -3 -19 4.6 1.01
 -1 -3 -18 14.8 1.59
 -1 -3 -18 14.61 1.81
 1 3 -18 14.76 2.02
 1 3 -18 17.02 2.03
 1 3 -17 1.19 0.96
 -1 -3 -17 3 0.97
 1 3 -17 2.33 1.17
 1 3 -16 95.75 6.4
 1 3 -16 96.61 6.23
 -1 -3 -16 108.82 6.27
 -1 -3 -16 110.59 6.99
 1 3 -15 54.71 3.81
 -1 -3 -15 54.57 3.72
 1 3 -15 54.04 3.94
 -1 -3 -15 56.83 4.38
 1 3 -14 104.86 6.59
 1 3 -14 107.51 6.47
 -1 -3 -14 122.35 7.21
 1 3 -13 148.41 8.59
 1 3 -13 148.72 8.46
 1 3 -13 152.03 8.21
 -1 -3 -13 156.79 9.05
 1 3 -12 75.57 4.53
 1 3 -12 75.03 4.67
 1 3 -12 74.68 4.3
 -1 -3 -12 73.21 5
 1 3 -12 73.91 5.72
 1 3 -12 62.66 5.59
 1 3 -11 59.57 3.37
 1 3 -11 50.91 3.47
 1 3 -11 52.09 3.6
 -1 -3 -11 55.46 4.02
 1 3 -11 58.76 4.63
 1 3 -11 51.97 4.56
 1 3 -10 220.75 12.12
 1 3 -10 224.79 12.27
 1 3 -10 237.88 11.99
 -1 -3 -10 234.97 12.68
 1 3 -10 194 13.14
 1 3 -10 252.23 13.35
 -1 3 10 231.45 19.94
 1 -3 10 241.97 19.39
 -1 -3 -10 287.85 20.02
 1 3 -9 178.77 10.07
 1 3 -9 183.18 9.97
 1 3 -9 182.19 11.05
 1 3 -9 206.1 10.98
 -1 -3 -9 194.4 10.53
 -1 3 9 181.98 10.21
 1 -3 9 183.81 16.05
 -1 -3 -9 213.44 16.24
 1 3 -8 378.14 20.28
 1 3 -8 384.37 20.18
 -1 -3 -8 397.2 20.68
 1 3 -8 369.77 21.12
 1 3 -8 449.43 21.15
 1 -3 8 409.36 26.92
 -1 -3 -8 465.11 26.32
 -1 3 8 448.72 27.5
 -1 -3 -8 372.17 23.92
 1 3 -7 79.92 4.47
 1 3 -7 73.63 4.54
 1 3 -7 84.42 5.17
 1 3 -7 74.69 5.2
 1 -3 7 83.49 8.99
 -1 -3 -7 78.36 7.2
 -1 -3 -7 88.74 8.29
 1 3 -6 111.78 6.82
 -1 -3 -6 120.79 9.74
 -1 -3 -6 107.39 8.69
 -1 -3 -5 57.99 5.6
 1 3 -5 63.9 5.2
 -1 3 5 70.75 6.59
 1 3 -4 476.18 25.19
 -1 -3 -4 440.88 25.71
 -1 3 4 453.81 26.37
 1 -3 3 265.1 13.62
 -1 3 3 292.65 16.67
 -1 -3 -3 280.15 16.13
 1 3 -3 283.63 15.68
 -1 3 2 277.06 15.2
 -1 -3 -2 266.39 14.82
 -1 -3 -1 167.6 10.62
 -1 3 1 173.01 10.76
 1 -3 0 134.16 8.83
 -1 3 0 139.9 9.07
 -1 -3 0 157.39 9.32
 1 -3 -1 181.61 9.59
 -1 -3 1 206.34 11.43
 1 -3 -1 189.77 11.21
 -1 3 -1 183.61 11.18
 -1 -3 2 243.12 12.23
 1 -3 -2 220.76 11.91
 1 -3 -2 220.94 13.34
 -1 3 -2 227.93 13.36
 1 -3 -3 257.81 14.69
 -1 -3 3 285.83 14.84
 1 -3 -3 273.03 16.17
 -1 3 -3 279.62 16.06
 -1 -3 4 468.78 24.08
 -1 3 -4 458.98 23.54
 -1 3 -4 453.45 24.04
 1 -3 -4 452.31 25.71
 1 -3 -4 545.99 25.37
 -1 3 -4 468.32 25.4
 -1 3 -5 55.72 3.37
 -1 3 -5 58.78 3.63
 1 -3 -5 61.7 5.32
 1 3 5 48.15 6.01
 -1 3 -6 106 6.26
 -1 3 -6 112.69 6.31
 -1 -3 6 125.43 6.81
 1 -3 -6 97.29 8.04
 1 3 7 95.34 5.75
 -1 -3 7 99.91 6.02
 -1 3 -7 93.37 5.73
 1 -3 -7 81.1 7.52
 -1 3 -8 437.75 21.26
 -1 -3 8 397.57 20.97
 -1 3 -8 378.95 20.82
 1 -3 -8 337.18 23.15
 1 3 8 393.48 20.73
 1 3 8 451.24 28.43
 -1 3 -9 197.25 10.45
 -1 3 -9 209.07 11.42
 -1 3 -9 182.57 11.02
 1 -3 -9 184.53 13.64
 1 3 9 197.52 10.88
 1 3 9 215.09 18.19
 -1 3 -10 235.59 12.73
 -1 3 -10 223.89 13.48
 1 -3 -10 256.16 13.5
 -1 3 -10 255.5 13.92
 1 -3 -10 224.07 16.36
 1 3 10 276.9 22.33
 1 3 10 242.52 13.22
 -1 3 -11 56.54 3.62
 -1 3 -11 51.47 4.3
 1 -3 -11 61.72 4.31
 -1 3 -11 63.5 4.82
 1 3 11 53.18 4.03
 -1 3 -12 73.58 4.63
 1 -3 -12 86.49 5.45
 -1 3 -12 68.53 5.51
 -1 3 -12 77.2 5.91
 -1 3 -13 148.91 8.62
 -1 3 -13 153.99 10.08
 1 -3 -13 162.94 9.39
 -1 3 -13 153.42 9.01
 -1 3 -14 112.85 6.57
 1 -3 -14 112.18 6.49
 -1 3 -14 107.18 6.9
 1 -3 -14 106.61 6.91
 -1 3 -15 49.8 3.57
 1 -3 -15 46.71 3.43
 -1 3 -15 49.98 3.9
 1 -3 -15 52.82 3.98
 1 -3 -16 104.59 6.25
 -1 3 -16 96.39 6.23
 1 -3 -16 109.21 6.09
 -1 3 -16 91.25 6.56
 1 -3 -16 101.89 6.73
 -1 3 -17 1.53 0.97
 1 -3 -17 3.42 1.04
 1 -3 -17 2.26 0.92
 -1 3 -17 1.14 1.18
 1 -3 -17 3.51 1.45
 1 -3 -18 12.58 1.57
 -1 3 -18 13 1.8
 1 -3 -18 12.28 1.74
 1 -3 -18 17.98 3.96
 -1 3 -18 11.57 2.05
 1 -3 -18 13 2.08
 1 -3 -19 3.33 1.17
 -1 3 -19 4.12 1.22
 1 -3 -19 5.06 1.11
 -1 3 -19 4.34 1.45
 1 -3 -19 5.62 3.04
 1 -3 -19 3.35 1.56
 1 -3 -20 16.37 1.87
 1 -3 -20 22.66 2.32
 -1 3 -20 17.72 2.18
 -1 3 -20 16.05 2.09
 1 -3 -20 17.48 4.19
 1 -3 -20 17.18 2.54
 1 -3 -21 5.37 1.18
 -1 3 -21 5.24 1.43
 1 -3 -21 9.58 1.64
 -1 3 -21 6.47 1.5
 1 -3 -21 5.42 3.41
 1 -3 -21 7.81 1.98
 1 -3 -22 1.38 1.1
 -1 3 -22 1.46 1.12
 1 -3 -22 3.32 1
 1 -3 -22 4.88 3.32
 1 -3 -22 2.24 1.55
 1 -3 -23 1.85 0.82
 -1 3 -23 0.32 0.97
 1 -3 -23 2.29 1.18
 1 -3 -23 1.07 2.81
 1 3 23 0.56 0.62
 1 -3 -23 0.5 1.48
 -1 3 -24 7.96 1.58
 1 -3 -24 9.7 1.75
 1 -3 -24 8.3 3.29
 1 3 24 15.39 2.93
 1 -3 -25 0.5 1.07
 -1 3 -25 0.15 0.94
 -1 3 -26 2.83 1.13
 1 -3 -26 2.81 1.15
 1 3 26 0.97 1.77
 -1 3 -27 -0.13 0.85
 -1 3 -27 0.58 0.93
 1 -3 -27 1.43 0.96
 1 3 27 0.66 1.47
 -1 -3 27 0.6 0.7
 1 4 -26 1.1 0.98
 1 4 -26 -0.15 0.99
 -1 -4 -26 1.03 0.85
 -1 -4 -26 0.94 2.43
 -1 -4 -26 1.06 1.28
 1 -4 26 0.4 0.72
 1 4 -25 -0.45 1.01
 1 4 -25 0.97 1.03
 -1 -4 -25 0.57 0.9
 -1 -4 -25 1.55 2.89
 -1 -4 -25 0.23 1.36
 1 -4 25 -0.11 0.77
 -1 -4 -24 0.61 0.9
 1 4 -24 -0.17 1.1
 1 4 -24 -0.16 1.04
 -1 -4 -24 -0.55 2.73
 1 -4 24 0.35 0.81
 -1 -4 -24 0.25 1.51
 -1 -4 -23 2.84 1.09
 1 4 -23 2.32 1.13
 1 4 -23 1.96 1.3
 -1 -4 -23 1.15 2.85
 1 -4 23 2.56 1.01
 -1 -4 -23 4.65 1.81
 -1 -4 -22 2.73 1.19
 1 4 -22 3.02 1.34
 1 4 -22 4.53 1.53
 -1 -4 -22 0.59 3.15
 1 -4 22 3.23 1.1
 -1 -4 -22 2.37 1.67
 -1 -4 -21 4.13 1.29
 1 4 -21 4.84 1.43
 -1 -4 -21 4.98 1.87
 1 -4 21 4.34 1.13
 1 4 -20 15.36 2.09
 -1 -4 -20 14.42 1.94
 -1 -4 -20 16.6 1.79
 -1 -4 -20 15.16 2.53
 -1 -4 -19 3.01 0.97
 1 4 -19 1.42 1.15
 -1 -4 -19 4.64 1.26
 -1 -4 -19 1.98 1.48
 -1 -4 -18 10.79 1.67
 1 4 -18 9.61 1.6
 -1 -4 -17 26.39 2.36
 1 4 -17 22.26 2.32
 -1 -4 -17 26.74 3.46
 -1 -4 -16 22.05 2.09
 1 4 -16 15.01 2.02
 1 4 -16 17.41 2.03
 -1 -4 -16 23.35 3.11
 1 4 -15 19.36 2.2
 1 4 -15 22.19 2.13
 -1 -4 -15 17.35 2.73
 1 4 -14 80.1 5.46
 1 4 -14 87.93 5.34
 1 4 -14 76.29 6.64
 -1 -4 -14 90.23 6.24
 1 4 -13 50.26 3.66
 1 4 -13 51.52 3.51
 -1 -4 -13 51.69 4.26
 1 4 -13 42.38 4.55
 1 4 -12 56.86 4.01
 1 4 -12 60.37 3.64
 1 4 -12 56.68 3.85
 -1 -4 -12 60.98 4.59
 1 4 -12 58.04 5.11
 1 4 -11 71.89 4.47
 1 4 -11 69.58 4.25
 -1 -4 -11 74.99 5.24
 1 4 -11 77.18 5.73
 1 4 -10 104.7 5.97
 1 4 -10 107.96 6.18
 1 4 -10 114.73 7.31
 -1 -4 -10 115.5 6.99
 -1 4 10 98.12 6.41
 1 4 -9 184.29 9.94
 1 4 -9 178.98 9.76
 -1 -4 -9 188.35 10.7
 1 4 -9 193.37 10.98
 1 -4 9 191.15 17.06
 -1 -4 -9 225.24 16.65
 -1 4 9 175.24 10.19
 -1 4 9 225.41 18.33
 1 4 -8 442.63 22.81
 1 4 -8 445.47 22.95
 1 4 -8 443.49 23.03
 1 4 -8 504.18 24.06
 -1 -4 -8 451.09 23.66
 -1 -4 -8 498.05 29.34
 1 4 -8 413.9 25.56
 -1 4 8 422.64 23.17
 1 -4 8 489.55 31.09
 1 4 -7 134.07 7.34
 1 4 -7 135.41 7.23
 1 4 -7 140.21 7.44
 -1 4 7 122.77 7.48
 -1 -4 -7 133.78 7.97
 -1 -4 -7 156.54 12.14
 -1 -4 -7 133.15 7.45
 -1 -4 -7 117.86 10.16
 1 4 -7 134.95 9.76
 1 -4 7 132.97 12.82
 1 4 -6 1021.94 50.58
 1 4 -6 1022.41 50.48
 -1 -4 -6 1013.68 51.13
 1 4 -6 974.05 53.13
 -1 4 6 984.79 55.7
 -1 -4 -6 960.08 53.95
 -1 -4 -6 967.42 50.55
 1 4 -5 408.57 19.81
 1 4 -5 402.79 19.9
 1 4 -5 363.78 19.39
 1 4 -5 390.91 22.43
 -1 -4 -5 400.13 19.89
 -1 -4 -5 381.69 22.88
 -1 4 5 414.44 24.48
 1 4 -4 243.32 12.64
 -1 -4 -4 240.27 13.09
 -1 -4 -4 236.88 12.6
 1 4 -4 226.38 14.78
 -1 4 4 254.72 16.42
 -1 -4 -4 243.11 15.36
 -1 -4 -3 34.23 2.72
 -1 4 3 33.08 4.43
 1 4 -3 29.68 3.77
 -1 -4 -3 33.12 3.95
 -1 4 2 102.68 8.08
 -1 -4 -2 93.19 7.44
 -1 -4 -1 46 4.63
 -1 4 1 46.2 4.81
 -1 -4 0 62.52 5.38
 -1 4 0 55.69 5.36
 -1 -4 1 48.52 3.31
 -1 -4 1 50.26 4.76
 1 -4 -1 54.66 4.75
 -1 4 -1 44.55 4.6
 -1 -4 2 113.57 6.12
 1 -4 -2 100.52 5.76
 1 -4 -2 127.25 8.18
 -1 4 -2 87.23 7.43
 1 -4 -3 34.94 2.54
 -1 -4 3 38.99 2.63
 1 -4 -3 38.76 4.04
 -1 4 -3 36.01 3.93
 1 4 4 259.81 13.72
 1 -4 -4 279.62 14.44
 1 -4 -4 229.3 13.72
 1 -4 -4 267.26 14.83
 1 -4 -4 237.2 15.58
 1 4 4 227.39 17.06
 -1 4 -4 256.32 15.7
 1 4 5 418.73 22.8
 -1 4 -5 426.72 22.89
 1 -4 -5 534.71 24.73
 1 -4 -5 453.28 23.49
 1 -4 -5 498.64 24.84
 1 -4 -5 431.29 25.1
 -1 4 -5 398.68 24.68
 1 4 5 389.84 26.96
 1 4 6 1019.96 51.41
 -1 4 -6 1021.17 51.01
 -1 4 -6 929.03 50.82
 -1 4 -6 1031.48 51.31
 1 -4 -6 1123.05 52.15
 1 4 6 1127.77 57.73
 1 -4 -6 947.88 53.89
 -1 4 -6 937.44 53.43
 1 4 7 134.35 7.73
 -1 4 -7 131.72 7.16
 -1 -4 7 144.49 7.99
 1 -4 -7 133.54 8.2
 -1 4 -7 144.65 7.48
 -1 4 -7 122.22 7.33
 -1 4 -7 116.1 9.37
 1 -4 -7 122.64 9.91
 -1 4 -8 440.88 22.53
 1 4 8 436.89 23.15
 1 -4 -8 478.81 23.8
 -1 4 -8 409.72 22.89
 -1 -4 8 467.25 23.27
 1 -4 -8 416.84 26.09
 -1 4 -9 175.01 9.8
 1 -4 -9 191.43 9.6
 -1 4 -9 182.05 10.93
 1 -4 -9 196.62 11.02
 1 4 9 181.91 10.44
 1 -4 -9 152.58 12.86
 -1 4 -10 103.99 6.13
 1 -4 -10 110.19 5.87
 1 -4 -10 111.72 7.3
 -1 4 -10 114.26 7.41
 1 4 10 102.41 6.75
 -1 4 -11 72.73 4.46
 1 -4 -11 74.42 4.13
 -1 4 -11 75.33 5.74
 1 -4 -11 75.56 5.55
 1 4 11 65.23 4.98
 -1 4 -12 51.89 3.61
 1 -4 -12 58.61 4.75
 -1 4 -12 59.85 5.09
 1 4 12 57.26 4.36
 -1 4 -13 55.31 3.78
 1 -4 -13 64.82 6.44
 1 -4 -13 66.27 5.09
 -1 4 -13 54.29 5.2
 -1 4 -14 82.73 5.34
 1 -4 -14 100.99 8.36
 -1 4 -14 86.17 5.81
 1 -4 -14 103.37 6.78
 -1 4 -14 81.02 7
 -1 4 -15 20.76 2.03
 -1 4 -15 19.97 2.34
 1 -4 -15 23.6 4.27
 -1 4 -16 24.75 2.27
 1 -4 -16 22.99 2.3
 -1 4 -16 21.93 2.54
 1 -4 -16 19.98 2.5
 1 -4 -17 22.03 2.24
 1 -4 -17 22.32 2.12
 -1 4 -17 19.82 2.13
 1 -4 -17 22.06 4.71
 -1 4 -17 18.78 2.43
 1 -4 -17 18.84 2.52
 1 -4 -18 12.64 1.6
 1 -4 -18 11.14 1.73
 -1 4 -18 11.4 1.66
 1 -4 -18 11.91 3.8
 -1 4 -18 11.3 1.92
 1 -4 -18 11.45 1.99
 1 -4 -19 3.29 1.28
 -1 4 -19 2.67 1.09
 1 -4 -19 3.35 1.08
 1 -4 -19 4.52 3.22
 1 -4 -19 3.64 1.6
 1 -4 -20 13.42 1.97
 1 -4 -20 13.76 1.76
 -1 4 -20 14.5 1.95
 1 -4 -20 15.83 2.44
 -1 4 -21 5.53 1.33
 1 -4 -21 5.74 1.44
 1 -4 -21 3.33 1.05
 1 -4 -21 7.64 4
 1 -4 -21 2.42 1.43
 1 -4 -22 4.1 1.43
 1 -4 -22 1.84 0.95
 -1 4 -22 1.75 1.13
 1 -4 -22 1.75 3.12
 1 -4 -22 3.64 1.51
 1 -4 -23 1.77 0.93
 -1 4 -23 2.51 1.04
 1 -4 -23 2.03 1.22
 1 4 23 4.56 2.36
 1 -4 -23 5.2 3.29
 1 -4 -23 3.1 1.5
 1 -4 -24 0.99 1.05
 -1 4 -24 -0.15 0.96
 -1 4 -24 -0.35 1.08
 1 -4 -24 0.55 2.81
 1 4 24 2.59 1.96
 1 -4 -24 -0.69 1.31
 -1 4 -25 -0.14 0.9
 -1 4 -25 0.66 1.1
 1 -4 -25 0.47 0.92
 1 -4 -25 0.51 2.65
 1 4 25 -0.73 1.75
 -1 4 -26 0.91 1.07
 1 -4 -26 0.58 0.87
 -1 4 -26 0.64 0.89
 1 4 26 -0.9 1.58
 -1 -4 26 0.61 0.76
 1 5 -26 3.04 1.12
 -1 -5 -26 1.12 1.13
 -1 -5 -25 0.26 0.82
 1 5 -25 -0.97 0.91
 1 5 -25 -0.92 1.08
 -1 5 25 3.54 1.81
 -1 -5 -25 -0.51 2.72
 -1 -5 -25 1.05 1.42
 1 -5 25 0.1 0.68
 1 5 -24 2.26 1.11
 -1 -5 -24 2.85 1.08
 -1 -5 -24 2.19 2.87
 1 -5 24 2.55 0.93
 -1 -5 -24 1.14 1.35
 -1 -5 -23 2.26 1.04
 1 5 -23 3.03 1.19
 -1 -5 -23 6.4 3.51
 1 -5 23 2.7 1.03
 -1 -5 -23 1.71 1.37
 1 5 -22 1.81 1.15
 -1 -5 -22 3.76 1.22
 -1 -5 -22 1.2 3.52
 1 -5 22 3.29 1.02
 -1 -5 -22 4.82 1.83
 -1 -5 -21 -0.32 1.03
 1 5 -21 -0.17 1.03
 -1 -5 -21 0.24 0.8
 -1 -5 -21 -1.22 3.15
 -1 -5 -21 -0.26 1.38
 1 -5 21 0.96 0.84
 -1 -5 -20 11.22 1.73
 1 5 -20 9.82 1.73
 -1 -5 -20 9.49 1.46
 -1 -5 -20 10.39 4.09
 -1 -5 -20 8.49 2.23
 1 -5 20 7.99 1.34
 1 5 -19 16.15 2.09
 -1 -5 -19 15.24 2
 -1 -5 -19 20.47 5.05
 1 -5 19 15.07 1.8
 -1 -5 -19 19.18 2.8
 -1 -5 -18 56.71 4.04
 1 5 -18 49.03 3.98
 -1 -5 -18 58.63 5.56
 1 -5 18 48.92 3.59
 1 5 -17 1.21 1.04
 -1 -5 -17 0.87 0.96
 -1 -5 -17 2.7 2.52
 1 5 -16 32.59 2.87
 1 5 -16 32.16 3.03
 -1 -5 -16 37.8 4.38
 1 5 -15 3.95 1.15
 1 5 -15 5.76 1.42
 1 5 -15 4.44 2.15
 -1 -5 -15 9.2 2.57
 1 5 -14 17.85 1.92
 1 5 -14 15.02 1.93
 1 5 -14 11.74 2.89
 -1 -5 -14 17.45 2.92
 1 5 -13 60.84 4.18
 1 5 -13 54.26 3.98
 1 5 -13 59.48 5.5
 -1 -5 -13 61.75 5.17
 1 5 -12 56.07 3.99
 1 5 -12 58.73 4.17
 -1 -5 -12 61.52 5.08
 1 5 -12 72.51 5.7
 1 5 -11 45.92 3.46
 1 5 -11 50.43 3.4
 1 5 -11 48.38 4.5
 -1 -5 -11 57.64 4.54
 -1 5 11 40.69 3.57
 1 5 -10 338.33 17.98
 1 5 -10 337.41 18.09
 -1 -5 -10 348.62 19.13
 1 5 -10 387.1 19.53
 -1 5 10 322.16 18.28
 1 5 -9 57.41 3.73
 1 5 -9 59.18 3.86
 1 5 -9 64.71 4.84
 -1 -5 -9 58.68 4.64
 -1 5 9 51.9 3.91
 1 -5 9 53.28 3.35
 -1 -5 -9 66.28 8.57
 1 5 -8 123.73 7.13
 1 5 -8 119.93 6.99
 -1 -5 -8 161.77 9.68
 -1 -5 -8 123.5 7.94
 -1 -5 -8 167.09 13.16
 1 -5 8 122.58 6.64
 -1 5 8 121.61 7.28
 -1 -5 -8 113.61 7.04
 -1 5 7 12.03 1.56
 1 5 -7 12.29 1.32
 1 5 -7 10.09 1.31
 -1 -5 -7 10.7 2.44
 -1 -5 -7 10.7 1.9
 1 -5 7 11.89 1.02
 -1 -5 -7 11.94 1.41
 -1 -5 -7 14.03 3.67
 -1 5 6 227.63 13.2
 1 5 -6 230.11 13.11
 1 5 -6 250.92 13.05
 -1 5 6 230.61 18.24
 -1 -5 -6 232.77 13.08
 -1 5 5 91.73 5.78
 1 5 -5 97.45 5.64
 1 5 -5 96.23 5.75
 -1 -5 -5 89.94 6.34
 -1 -5 -5 120.75 7.71
 -1 5 5 90.5 9.45
 -1 -5 -5 93.4 5.69
 1 5 -5 92.43 8.22
 -1 5 4 810.92 39.94
 1 5 -4 812.83 39.89
 1 5 -4 798.89 39.75
 -1 -5 -4 808.74 40.65
 1 -5 4 1090.27 42.07
 1 -5 4 686.76 39.32
 -1 -5 -4 1049.93 42.36
 -1 5 4 808.03 45
 -1 -5 -4 765.34 43.23
 -1 -5 -4 779.24 39.8
 1 5 -4 771.49 43.08
 -1 5 3 75.24 4.62
 1 5 -3 73.04 4.58
 1 5 -3 70.94 4.46
 1 -5 3 100.51 6.24
 -1 -5 -3 99.58 6.46
 -1 -5 -3 71.12 5.17
 -1 -5 -3 74.31 4.54
 -1 5 3 76.02 7.79
 -1 -5 -3 76.1 6.99
 1 5 -3 64.37 6.66
 1 5 -2 590.74 31.94
 1 5 -2 604.3 31.83
 -1 5 2 596.65 31.9
 -1 -5 -2 811.98 34.32
 -1 -5 -2 620.12 32.64
 1 -5 2 797.22 33.88
 -1 -5 -2 610.08 35.05
 -1 5 2 595.37 35.75
 -1 5 1 241.41 13.21
 1 5 -1 239.13 13.16
 1 5 -1 243.59 13.33
 -1 -5 -1 267.39 14.04
 -1 -5 -1 251.48 16.06
 -1 5 1 248.14 16.66
 1 5 0 8.66 1.22
 1 5 0 8.26 1.11
 -1 5 0 9.3 1.15
 -1 -5 0 10.48 1.75
 1 -5 0 13.94 2.28
 -1 5 0 8.4 2.36
 -1 -5 0 6.16 2.14
 1 5 1 241.19 13.15
 -1 5 -1 241.25 12.95
 -1 -5 1 232.61 13.05
 -1 -5 1 282.16 13.92
 1 -5 -1 292.47 14.55
 1 -5 -1 215.99 15.17
 -1 5 -1 222.84 15.73
 1 5 2 579.93 28.07
 -1 5 -2 569.84 27.77
 -1 -5 2 538.11 27.75
 1 -5 -2 481.85 27.32
 1 -5 -2 683.73 29.5
 -1 -5 2 663.59 28.85
 1 -5 -2 565.32 30.7
 -1 5 -2 514.62 30.76
 -1 5 -3 77.99 4.6
 1 5 3 76.35 4.87
 -1 -5 3 95.9 5.63
 1 -5 -3 70.68 4.52
 -1 5 -3 73.73 6.89
 1 5 3 70.38 7.91
 1 -5 -3 88.18 7.16
 1 5 4 763.12 40.12
 -1 5 -4 769.59 39.77
 1 -5 -4 701.51 39.94
 1 -5 -4 918.92 42.75
 -1 -5 4 973.6 41.07
 1 5 4 780.83 45.5
 1 -5 -4 809.33 41.4
 1 -5 -4 766.88 42.91
 -1 5 -4 757.73 42.89
 -1 5 -5 109.04 6.03
 -1 5 -5 99.98 5.79
 1 5 5 108.58 6.41
 1 -5 -5 97.25 6.36
 -1 5 -5 108.31 6.51
 1 -5 -5 113.73 7.29
 1 -5 -5 127.12 8.61
 1 -5 -5 132.98 8.23
 1 -5 -5 98.49 5.82
 1 -5 -5 92.31 8.3
 -1 5 -5 95.59 8.4
 -1 5 -6 259.88 13.59
 1 5 6 251.92 14.18
 -1 5 -6 268.24 13.8
 1 -5 -6 271.75 15.16
 1 -5 -6 233.92 14.33
 1 5 6 255.45 13.86
 -1 5 -6 261.1 14.11
 1 -5 -6 246.66 16.8
 -1 5 -7 12.26 1.33
 1 5 7 10.75 1.59
 -1 5 -7 10.3 1.12
 1 -5 -7 12.36 2.31
 -1 -5 7 13 1.63
 1 -5 -7 9.39 1.58
 -1 5 -7 10.47 1.23
 1 -5 -7 11.56 2.83
 1 5 7 10.69 1.42
 1 -5 -7 14.86 2.49
 1 5 8 113.01 7.02
 -1 5 -8 109.38 6.33
 -1 5 -8 114.02 6.55
 1 -5 -8 138.48 9.29
 1 5 8 108.2 6.67
 1 -5 -8 135.69 8.07
 1 -5 -8 102.97 7.4
 -1 5 -9 51.25 3.42
 1 5 9 48.77 4.01
 -1 5 -9 53.88 3.62
 1 -5 -9 59.36 3.28
 1 -5 -9 44.2 4.39
 1 -5 -9 58.05 4.94
 -1 5 -9 59.66 4.73
 1 -5 -9 55.62 5.85
 -1 5 -10 357.14 19.2
 -1 5 -10 348.1 18.97
 1 -5 -10 367.88 18.71
 1 -5 -10 405.47 20.89
 -1 5 -10 394.51 20.67
 1 5 10 360.44 19.79
 -1 5 -11 46.23 3.2
 -1 5 -11 44.06 3.35
 1 -5 -11 48.58 2.9
 1 -5 -11 51.51 4.72
 -1 5 -11 43.74 4.3
 1 5 11 46.55 3.88
 -1 5 -12 66.19 4.19
 -1 5 -12 61.99 5.65
 1 -5 -12 70.37 5.73
 1 5 12 60.32 4.86
 -1 5 -13 57.27 3.96
 -1 5 -13 58.69 5.63
 1 -5 -13 69.77 5.71
 1 -5 -13 76.58 7.27
 1 5 13 54.47 4.7
 -1 5 -14 15.28 1.73
 1 -5 -14 16.37 4.1
 1 -5 -14 16.28 3.15
 -1 5 -14 16.56 3.16
 -1 5 -15 7.75 1.28
 -1 5 -15 2.28 2.31
 -1 5 -15 6.2 1.47
 1 -5 -15 0.91 2.35
 1 -5 -15 9.44 3.8
 -1 5 -16 37.6 3.16
 1 -5 -16 50.06 5.04
 -1 5 -16 41.54 3.59
 1 -5 -16 46.81 6.34
 1 -5 -16 43.18 3.79
 1 -5 -17 1.78 1.01
 -1 5 -17 0.69 0.94
 1 -5 -17 2.91 3.46
 1 -5 -17 1.26 1.25
 1 -5 -18 60 4.09
 1 -5 -18 53.62 4.19
 -1 5 -18 54.18 4.12
 1 5 18 61.04 5.13
 1 -5 -18 63.3 7.64
 1 -5 -18 53.13 4.66
 -1 5 -19 14.73 2.02
 1 -5 -19 18.95 2.03
 -1 5 -19 15.53 2.19
 1 -5 -19 18.23 2.17
 1 -5 -19 18 4.68
 1 5 19 20.15 3.15
 1 -5 -19 15.76 2.45
 -1 5 -20 8.75 1.67
 1 -5 -20 8.58 1.63
 -1 5 -20 7.07 1.53
 1 -5 -20 10.72 1.58
 1 5 20 14.2 2.7
 1 -5 -20 10.76 4.37
 1 -5 -20 8.39 2
 -1 5 -21 0.31 0.99
 -1 5 -21 0.73 1.26
 1 -5 -21 1.17 1.13
 1 -5 -21 0.14 0.79
 1 -5 -21 1.27 3.38
 1 5 21 1.83 1.9
 1 -5 -21 -0.47 1.33
 -1 5 -22 4.16 1.42
 -1 5 -22 1.37 1.06
 1 -5 -22 3.33 1.28
 1 -5 -22 2.64 1.02
 1 -5 -22 3.11 3.38
 1 5 22 3.36 1.97
 1 -5 -22 2.76 1.43
 1 -5 -23 2.26 1.07
 -1 5 -23 2.11 1.23
 -1 5 -23 2.79 1.14
 1 -5 -23 2.24 0.92
 1 5 23 3.28 1.84
 1 -5 -23 0.6 3.11
 1 -5 -23 4.64 1.61
 1 -5 -24 4.3 1.25
 -1 5 -24 0.67 1.12
 -1 5 -24 1.24 0.94
 1 -5 -24 1.82 0.83
 1 5 24 1.91 1.69
 1 -5 -24 6.14 3.22
 1 -5 -24 2.08 1.24
 -1 -5 24 2.31 0.89
 -1 5 -25 0.77 0.97
 -1 5 -25 0.25 0.82
 1 -5 -25 0.14 0.96
 1 5 25 -1.77 1.67
 1 -5 -25 -0.5 2.71
 -1 -5 25 0.1 0.66
 1 -5 -26 2.18 1
 -1 5 -26 1.95 1.08
 1 6 -24 -0.14 0.87
 -1 -6 -24 0.9 0.81
 -1 -6 -24 3.21 3.14
 -1 6 24 -0.38 1.25
 1 -6 24 -0.09 0.6
 -1 -6 -24 0.8 1.15
 -1 -6 -23 0.14 0.86
 1 6 -23 0.15 0.94
 -1 6 23 1.85 1.58
 -1 -6 -23 1.74 3.25
 1 -6 23 0.1 0.69
 -1 -6 -23 0.66 1.31
 1 6 -22 0.78 0.98
 -1 -6 -22 1.63 1.01
 -1 -6 -22 1.13 0.81
 -1 6 22 3.48 1.74
 -1 -6 -22 -0.6 3.43
 -1 -6 -22 -0.23 1.23
 1 -6 22 -0.1 0.7
 -1 -6 -21 1.07 0.97
 1 6 -21 0.33 1.06
 1 6 -21 0.55 1.34
 -1 -6 -21 -0.12 0.73
 1 -6 21 -0.11 0.74
 -1 -6 -21 0.73 1.33
 1 6 -20 10.61 1.84
 1 6 -20 12.75 2.07
 -1 -6 -20 15.03 1.77
 -1 -6 -20 13.99 1.88
 1 -6 20 11.25 1.48
 -1 -6 -20 12.49 2.39
 -1 -6 -19 29.86 2.77
 1 6 -19 27.55 2.79
 1 6 -19 23.63 2.77
 -1 -6 -19 24.05 3.21
 1 -6 19 27.87 2.34
 1 6 -18 4.27 1.32
 1 6 -18 5.39 1.5
 -1 -6 -18 3.12 1.16
 -1 -6 -18 0.36 3.08
 -1 -6 -18 5.66 4.14
 1 -6 18 4.02 1.04
 1 6 -17 10.92 1.86
 1 6 -17 7.39 1.53
 -1 -6 -17 9.23 3.29
 -1 -6 -17 6.12 3.71
 1 -6 17 8.26 1.29
 1 6 -16 7.93 1.6
 1 6 -16 9.18 1.81
 -1 -6 -16 12.46 4.38
 -1 -6 -16 16.91 3.6
 1 -6 16 8.63 1.26
 1 6 -15 3.74 1.15
 1 6 -15 3.74 1.4
 1 6 -15 2.44 2.35
 -1 -6 -15 8.49 3.85
 -1 -6 -15 3.72 2.71
 1 -6 15 4.05 0.94
 1 6 -14 0.43 1
 1 6 -14 1.14 1.13
 -1 -6 -14 2.16 3.16
 1 6 -14 1.51 1.95
 -1 -6 -14 0.65 2.22
 1 -6 14 0.36 0.64
 1 6 -13 0.14 0.85
 1 6 -13 -0.47 1.16
 -1 -6 -13 -1.03 2.92
 1 6 -13 0.7 2.05
 -1 -6 -13 -0.31 2.08
 1 -6 13 0.51 0.64
 1 6 -12 19.45 2.13
 1 6 -12 17.6 1.99
 1 6 -12 19 3.07
 -1 -6 -12 25.69 4.6
 -1 -6 -12 24.73 3.6
 1 -6 12 16.93 1.58
 -1 6 12 17.75 2.34
 -1 6 11 6.9 1.54
 1 6 -11 6.28 1.27
 1 6 -11 6.95 1.39
 -1 -6 -11 7.32 3.16
 1 6 -11 8.44 2.33
 -1 -6 -11 8.74 2.47
 1 -6 11 5.63 0.88
 1 6 -10 25.27 2.47
 1 6 -10 24.62 2.32
 -1 -6 -10 32.31 3.72
 1 6 -10 28.42 3.44
 -1 6 10 26.3 2.66
 1 -6 10 28.06 2
 1 6 -9 19.56 1.94
 -1 6 9 14.44 2.01
 1 6 -9 18.95 2.06
 -1 -6 -9 25.32 3.28
 -1 -6 -9 24.96 4.02
 1 6 -8 399.72 20.34
 1 6 -8 371.42 20.1
 -1 6 8 361.67 20.4
 -1 -6 -8 440.46 21.82
 -1 -6 -8 481.5 23.7
 -1 -6 -8 353.71 20.16
 1 6 -7 19.91 2.07
 -1 6 7 16.5 2.01
 1 6 -7 20.26 1.92
 -1 -6 -7 21.79 2.03
 -1 6 6 296.69 16.79
 1 6 -6 301.87 16.53
 1 6 -6 301.62 16.69
 -1 -6 -6 405.91 19.94
 1 -6 6 430.76 19.32
 -1 -6 -6 296.65 16.58
 1 6 -5 26.17 2.35
 -1 6 5 25.61 2.39
 1 6 -5 25.1 2.19
 -1 -6 -5 31.28 3.39
 -1 -6 -5 26.84 2.28
 -1 6 4 230.27 12.56
 1 6 -4 209.29 12.26
 1 6 -4 214.8 12.45
 -1 -6 -4 310.22 15.6
 -1 -6 -4 238.47 13.66
 1 -6 4 317.47 14.99
 -1 -6 -4 220.38 12.34
 1 6 -3 10.53 1.35
 -1 6 3 8.65 1.37
 1 6 -3 10.66 1.46
 1 -6 3 15.14 2.7
 -1 -6 -3 16.5 3.07
 -1 -6 -3 11.78 2.13
 -1 -6 -3 10.71 1.36
 -1 6 2 45.21 3.28
 1 6 -2 46.71 3.38
 1 6 -2 42.31 3.12
 -1 -6 -2 51.05 4.24
 -1 6 1 53.08 3.58
 1 6 -1 47.58 3.42
 1 6 -1 52.37 3.69
 -1 -6 -1 59.35 4.62
 1 -6 1 59.93 5.13
 1 6 0 93.17 6.09
 -1 6 0 97.06 5.96
 -1 -6 0 111.08 7.14
 1 -6 0 120.21 7.8
 1 6 1 54.2 3.8
 -1 6 -1 50.88 3.54
 -1 -6 1 59.89 4.66
 1 -6 -1 49.52 3.27
 -1 6 -2 55.05 3.63
 1 6 2 53.11 3.85
 -1 6 -2 51.53 3.35
 -1 -6 2 65.71 4.86
 1 -6 -2 71.38 5.47
 1 -6 -2 50.32 3.32
 -1 6 -3 12.32 1.27
 1 6 3 12.43 1.67
 -1 6 -3 13.22 1.45
 1 -6 -3 14.72 2.65
 -1 -6 3 15.45 2.37
 1 -6 -3 9.81 1.16
 -1 6 -4 224.01 12.08
 1 6 4 228.76 12.46
 -1 6 -4 217.94 11.82
 1 -6 -4 205.81 11.78
 -1 6 -5 27.45 2.04
 -1 6 -5 28.1 2.29
 1 6 5 29.41 2.66
 1 -6 -5 33.38 4.64
 -1 -6 5 40.9 3.69
 1 -6 -5 19.41 1.89
 1 6 6 322.95 17.55
 -1 6 -6 318.87 17.09
 -1 6 -6 308.84 16.82
 1 -6 -6 359.03 19.06
 1 -6 -6 372.27 20.64
 -1 6 -7 18.16 1.64
 -1 6 -7 16.53 1.78
 1 6 7 15.21 2.13
 1 -6 -7 24.31 3.36
 1 -6 -7 24.44 4.17
 -1 6 -8 376.29 20.27
 1 6 8 376.12 21.06
 -1 6 -8 378.13 20.53
 1 6 9 14.09 2.11
 -1 6 -9 17.04 1.84
 -1 6 -9 13.65 1.55
 1 -6 -9 19.52 1.52
 1 -6 -9 17.82 4.18
 1 6 9 14.82 1.88
 1 -6 -9 19.6 3.24
 -1 6 -10 29.77 2.34
 -1 6 -10 25.95 2.44
 1 -6 -10 31.25 2.13
 -1 6 -10 31.02 3.68
 1 6 10 27.92 2.64
 1 -6 -10 31.65 5.08
 1 -6 -10 29.13 3.97
 1 6 10 24.91 2.88
 -1 6 -11 8.86 1.44
 -1 6 -11 6.94 1.19
 1 6 11 6.97 1.81
 1 -6 -11 10.64 2.84
 1 -6 -11 11.3 3.9
 1 6 11 8.44 1.63
 -1 6 -11 12.76 2.51
 1 -6 -11 6.86 0.95
 1 6 12 15.98 2.46
 -1 6 -12 19.92 1.91
 -1 6 -12 16.18 1.95
 -1 6 -12 20.6 3.36
 1 -6 -12 18.43 3.57
 1 6 12 16.24 2.19
 1 -6 -12 17.39 1.52
 -1 6 -13 -0.29 0.99
 1 6 13 -0.22 1.31
 -1 6 -13 1.07 0.86
 -1 6 -13 1.78 2.05
 1 6 13 2.72 1.41
 1 -6 -13 -1.06 2.49
 -1 6 -14 0.93 1.08
 -1 6 -14 1.13 0.93
 1 -6 -14 0.37 2.64
 1 6 14 1.56 1.53
 -1 6 -14 -0.39 2.26
 -1 6 -15 5.85 1.39
 -1 6 -15 4.22 1.16
 1 -6 -15 3.07 3.55
 1 -6 -15 0.74 2.91
 1 6 15 5.39 1.81
 -1 6 -15 7.92 2.96
 -1 6 -16 10.78 1.6
 -1 6 -16 10.02 1.75
 1 6 16 12.55 2.34
 1 -6 -16 15.26 4.66
 1 -6 -16 15.89 3.36
 1 -6 -17 9.21 1.63
 -1 6 -17 8.47 1.73
 -1 6 -17 7.31 1.43
 1 -6 -17 9.95 4.18
 1 6 17 12.9 2.36
 1 -6 -17 9.61 1.93
 -1 6 -18 3.8 1.44
 1 -6 -18 2.24 1.17
 -1 6 -18 4.72 1.27
 1 -6 -18 3.24 1.09
 1 6 18 3.83 1.81
 1 -6 -18 2.64 1.44
 1 -6 -19 31.97 2.87
 -1 6 -19 27.19 2.63
 -1 6 -19 23.27 2.72
 1 -6 -19 29.92 2.69
 1 -6 -19 33.53 6.26
 1 6 19 23.68 3.23
 1 -6 -19 30.55 3.22
 1 -6 -20 14.36 1.97
 1 -6 -20 14.47 1.79
 -1 6 -20 10.74 1.69
 -1 6 -20 10.65 1.88
 1 6 20 12.55 2.46
 1 -6 -20 15.05 4.54
 1 -6 -20 13.12 2.24
 -1 6 -21 0.29 0.89
 -1 6 -21 0.54 1.06
 1 -6 -21 0.32 0.91
 1 -6 -21 0.94 0.95
 1 -6 -21 2.01 3.25
 1 6 21 -2.19 1.84
 -1 -6 21 0.63 0.75
 1 -6 -21 1.09 1.22
 1 -6 -22 0.47 0.92
 -1 6 -22 0.56 0.87
 -1 6 -22 0.17 1.08
 1 -6 -22 0.64 0.83
 1 -6 -22 1.91 3.46
 1 6 22 -0.47 1.57
 1 -6 -22 1.66 1.35
 -1 -6 22 1.41 0.73
 -1 6 -23 0.52 0.81
 -1 6 -23 0.83 1.02
 1 -6 -23 0.47 0.78
 1 -6 -23 -0.15 0.95
 1 -6 -23 1.18 3.45
 1 6 23 -1.56 1.56
 -1 -6 23 0.66 0.72
 1 -6 -23 0.19 1.12
 -1 6 -24 1.44 0.82
 1 -6 -24 0.74 0.74
 -1 6 -24 -0.61 0.96
 1 -6 -24 0.83 0.93
 1 6 24 -0.62 1.32
 1 -6 -24 -0.18 1.01
 -1 -6 24 -0.17 0.62
 1 -6 -25 -0.13 0.76
 -1 -7 -23 0.12 0.76
 1 7 -23 -0.3 0.93
 1 7 -23 -0.26 0.87
 -1 -7 -23 -1.09 3.18
 -1 -7 -23 0.37 1.09
 -1 -7 -22 1.59 0.77
 1 7 -22 1.41 1.02
 -1 -7 -22 2.15 0.98
 1 7 -22 1.32 1.02
 -1 -7 -22 1.85 1.21
 -1 -7 -21 3.51 0.98
 1 7 -21 3.01 1.17
 1 7 -21 1.58 1.19
 -1 -7 -21 3.14 1.09
 -1 -7 -21 3.09 1.52
 -1 -7 -20 0.9 1.01
 1 7 -20 2.21 1.1
 1 7 -20 0.55 1.17
 -1 -7 -20 0.38 0.8
 -1 -7 -20 0.64 3.61
 -1 -7 -20 2.78 1.59
 1 7 -19 3.42 1.28
 1 7 -19 2.08 1.3
 -1 -7 -19 5.86 1.38
 -1 -7 -19 -2.28 3.45
 -1 -7 -19 2 3.5
 -1 -7 -19 5.48 1.66
 1 7 -18 20.32 2.51
 -1 -7 -18 21.65 2.36
 1 7 -18 21.39 2.4
 -1 -7 -18 23.32 5.62
 -1 -7 -18 15.91 4.02
 1 7 -17 12.85 1.92
 1 7 -17 13.62 2.16
 -1 -7 -17 21 4.33
 -1 -7 -17 13.79 4.65
 1 7 -16 21.66 2.65
 1 7 -16 23.47 2.55
 -1 -7 -16 34.43 6.08
 -1 -7 -16 26.96 4.61
 1 7 -15 10.54 1.8
 1 7 -15 14.73 2.18
 1 7 -15 12.18 3.34
 -1 -7 -15 12.72 4.45
 -1 -7 -15 12.3 3.48
 1 7 -14 41.14 3.49
 1 7 -14 39.63 3.65
 -1 -7 -14 52.04 5.64
 1 7 -14 39.3 5
 -1 -7 -14 50.6 7.04
 1 7 -13 -0.15 1.09
 1 7 -13 0.35 1.21
 1 7 -13 -0.77 2.16
 -1 -7 -13 4.16 3.28
 -1 -7 -13 4.23 2.9
 1 7 -12 48.01 3.82
 1 7 -12 43.15 3.54
 -1 -7 -12 54.79 7.02
 -1 -7 -12 46.7 5.32
 1 7 -12 54.22 5.39
 -1 7 12 40.71 3.84
 1 7 -11 2.94 1.15
 1 7 -11 3.14 1.33
 -1 7 11 3.21 1.35
 -1 -7 -11 1.09 3.67
 -1 -7 -11 6.04 2.84
 1 7 -11 2.97 1.89
 1 7 -10 76.55 5.14
 1 7 -10 75.01 5.31
 -1 -7 -10 89.88 8.38
 1 7 -10 79.05 6.62
 -1 -7 -10 94.64 7.25
 -1 7 10 71.14 5.43
 1 7 -9 2.75 1.09
 -1 7 9 1.04 1.11
 1 7 -9 1.69 1.16
 -1 -7 -9 3.53 2.78
 -1 -7 -9 7.03 2.55
 1 7 -8 60.78 4.4
 -1 7 8 59.21 4.5
 1 7 -8 55.45 4.12
 -1 7 7 37.86 3.29
 1 7 -7 41.18 3.29
 1 7 -7 38.86 3.06
 -1 -7 -7 48.36 5.86
 -1 -7 -7 36.93 3.08
 1 7 -6 2.39 0.9
 -1 7 6 2.76 1.23
 1 7 -6 2.86 1.14
 1 -7 6 2.45 1.97
 -1 -7 -6 3.33 2.29
 -1 -7 -6 5.09 2.9
 -1 -7 -6 3.75 1.09
 1 7 -5 0.12 0.78
 1 7 -5 -0.28 0.97
 -1 7 5 0.15 0.97
 -1 -7 -5 -1.34 2.51
 -1 -7 -5 0.59 1.9
 1 -7 5 -0.35 1.93
 -1 -7 -5 -0.24 0.85
 1 7 -4 159.94 9.53
 -1 7 4 150.9 9.47
 1 7 -4 161.03 9.3
 -1 -7 -4 178.24 11.12
 -1 -7 -4 161.22 9.33
 -1 7 3 47.15 3.64
 1 7 -3 48.24 3.5
 1 7 -3 42.89 3.59
 -1 -7 -3 50.13 4.87
 -1 -7 -3 49.29 3.49
 1 7 -2 186.62 10.84
 -1 7 2 186.55 10.78
 1 7 -2 175.52 10.52
 -1 -7 -2 180.37 10.54
 1 7 -1 162.77 10.09
 -1 7 1 166.77 10
 1 7 0 15.84 1.99
 -1 7 0 15.4 1.87
 1 -7 0 18.92 3.33
 -1 -7 0 23.3 3.24
 1 -7 0 16.19 1.57
 1 7 1 168.53 9.65
 -1 7 -1 161.37 9.37
 1 -7 -1 226.38 12.27
 -1 -7 1 205.24 11.35
 1 -7 -1 145.23 8.91
 -1 7 -2 185.32 10.64
 1 7 2 177.62 10.87
 -1 -7 2 245.62 12.81
 1 -7 -2 244.2 13.4
 1 -7 -2 177.28 10.23
 1 7 3 49.46 3.73
 -1 7 -3 43.47 3.33
 1 -7 -3 59.14 5.55
 -1 -7 3 55.36 4.94
 1 -7 -3 38.4 2.96
 -1 7 -4 156.24 8.75
 -1 7 -4 159.17 9.09
 1 7 4 165.78 9.53
 1 -7 -4 198.38 11.73
 -1 -7 4 207.65 11.33
 1 -7 -4 137.91 8.65
 -1 7 -5 0.13 0.79
 1 7 5 -0.17 1.16
 -1 7 -5 0.47 0.63
 -1 -7 5 0.3 1.73
 1 -7 -5 -0.47 0.63
 1 7 6 2.87 1.32
 -1 7 -6 2.22 0.81
 -1 7 -6 1.8 1.01
 1 7 7 45.33 3.9
 -1 7 -7 48.38 3.52
 -1 7 -7 42.46 3.16
 1 -7 -7 55.26 5.67
 1 -7 -7 43.87 5.15
 1 7 8 67.61 5
 -1 7 -8 63.01 4.44
 -1 7 -8 59.6 4.11
 1 -7 -8 72.77 6.72
 1 -7 -8 75.7 8.01
 -1 7 -9 2.28 0.89
 1 7 9 3.48 1.56
 -1 7 -9 2.56 1.17
 1 -7 -9 1.69 0.69
 1 -7 -9 -0.39 2.5
 1 -7 -9 2.28 3.39
 -1 7 -10 77.18 5.39
 -1 7 -10 75.05 5.09
 1 -7 -10 84.44 4.9
 -1 7 -10 91.58 7.1
 1 -7 -10 101.22 9.37
 1 -7 -10 96.68 7.87
 1 7 10 79.3 5.94
 -1 7 -11 2.49 0.94
 1 7 11 3.57 1.66
 -1 7 -11 3.08 1.21
 1 -7 -11 3.23 0.79
 1 -7 -11 0.41 2.66
 -1 7 -11 2.05 1.92
 -1 7 -12 48.31 3.84
 -1 7 -12 44.97 3.51
 1 -7 -12 51.43 3.24
 1 -7 -12 56.74 7.28
 1 -7 -12 59.09 6.29
 -1 7 -12 49.63 5.31
 1 7 12 42.51 4.25
 -1 7 -13 1 1.12
 1 7 13 1.44 1.43
 -1 7 -13 1.55 0.95
 1 -7 -13 0.66 3.77
 -1 7 -13 -0.8 2.26
 1 -7 -13 -1.73 3.09
 -1 7 -14 40.44 3.52
 -1 7 -14 40.67 3.23
 1 -7 -14 46.12 5.52
 -1 7 -14 38.53 5.23
 -1 7 -15 15.08 2.11
 -1 7 -15 15.39 1.91
 -1 7 -15 17.4 3.76
 1 -7 -15 20.66 3.88
 -1 7 -16 24.69 2.71
 -1 7 -16 21.79 2.32
 1 -7 -16 24.29 4.09
 -1 7 -16 21.72 4.26
 1 7 16 22.76 2.86
 1 -7 -16 26.7 2.84
 -1 7 -17 12.62 1.78
 -1 7 -17 18.96 2.37
 1 -7 -17 16.13 2.07
 1 -7 -17 21.9 3.96
 1 -7 -17 14.48 5.51
 1 7 17 12.55 2.27
 1 -7 -17 15.24 2.34
 1 -7 -18 20.45 2.33
 -1 7 -18 20.48 2.5
 -1 7 -18 20.14 2.21
 1 7 18 16.1 2.61
 1 -7 -18 25.17 5.96
 1 -7 -18 24.94 2.75
 -1 7 -19 4.11 1.2
 -1 7 -19 5.11 1.42
 1 -7 -19 6.34 1.39
 1 -7 -19 5.05 1.24
 1 -7 -19 4.96 3.97
 1 7 19 4 1.74
 1 -7 -19 3.52 1.39
 -1 7 -20 0.14 0.86
 1 -7 -20 0.93 0.94
 -1 7 -20 1.07 1.21
 1 -7 -20 1.76 0.99
 1 7 20 1.31 1.24
 1 -7 -20 1.36 3.58
 1 -7 -20 0.2 1.09
 1 -7 -21 2.24 1.07
 -1 7 -21 1.37 1.1
 1 -7 -21 2.43 0.98
 1 7 21 2.71 1.38
 1 -7 -21 3.22 1.29
 1 -7 -22 1.65 0.87
 -1 7 -22 0.96 1.1
 1 -7 -22 1.83 0.93
 1 -7 -23 1.18 0.92
 1 -7 -23 0.53 0.79
 -1 7 -23 -0.44 1.02
 1 8 -22 1.45 0.97
 -1 -8 -21 1.12 0.85
 1 8 -21 1.43 1.18
 1 8 -21 2.08 1.01
 -1 -8 -21 2.61 0.83
 -1 -8 -21 0.57 3.04
 -1 -8 -21 0.92 1.06
 -1 -8 -20 3.38 1.06
 1 8 -20 1.37 1.13
 1 8 -20 3.52 1.13
 -1 -8 -20 4.05 1
 -1 -8 -20 4.92 3.66
 -1 -8 -20 2.59 1.31
 1 8 -19 4.32 1.45
 1 8 -19 1.79 1.07
 -1 -8 -19 4 1.14
 -1 -8 -19 3.89 3.34
 -1 -8 -19 2.97 1.4
 1 8 -18 2.03 1.13
 -1 -8 -18 1.64 1.02
 1 8 -18 1.69 1.23
 -1 -8 -18 -0.82 2.07
 -1 -8 -18 4.06 4.13
 1 8 -17 15.78 2.28
 1 8 -17 15.39 2.06
 -1 -8 -17 13.98 4.02
 1 8 -16 0.39 1.21
 1 8 -16 1.14 1.02
 -1 -8 -16 2.09 4.03
 -1 -8 -16 -2.23 3.95
 1 8 -15 14.1 2.21
 1 8 -15 17.32 2.09
 -1 -8 -15 9.51 3.85
 1 8 -15 13.91 3.38
 1 8 -14 1.46 1.01
 1 8 -14 1.95 1.37
 -1 -8 -14 -1.81 3.3
 1 8 -14 3.06 2.38
 -1 -8 -14 3.45 3.69
 1 8 -13 0.96 1.25
 1 8 -13 0.16 1
 1 8 -13 0.41 2.13
 -1 -8 -13 0.68 3.68
 -1 -8 -13 4.93 3.55
 1 8 -12 2.09 1.24
 -1 8 12 0.62 1.3
 1 8 -12 1.74 1.1
 1 8 -12 3.15 2.17
 -1 -8 -12 2.65 3.53
 -1 -8 -12 4.02 3.49
 -1 8 11 19.17 2.58
 1 8 -11 20.01 2.31
 1 8 -11 23.85 2.66
 1 8 -11 22.44 3.66
 -1 -8 -11 29.55 5.86
 -1 -8 -11 26.01 4.59
 1 8 -10 47.03 4.14
 1 8 -10 48.58 3.86
 1 8 -10 61.42 5.7
 -1 -8 -10 54.21 6.34
 -1 8 10 48.39 4.25
 -1 8 9 13.02 2.19
 1 8 -9 14.84 1.99
 1 8 -9 15.43 2.17
 -1 -8 -9 17 4.94
 1 8 -9 17.43 3.19
 1 8 -8 63.44 4.61
 1 8 -8 66.4 4.9
 -1 8 8 64.5 4.98
 1 8 -7 24.78 2.68
 -1 8 7 24.2 2.67
 1 8 -7 22.53 2.34
 -1 -8 -7 20.57 2.26
 1 8 -6 40.16 3.27
 1 8 -6 44.7 3.62
 -1 8 6 35.98 3.47
 -1 -8 -6 45.8 5.42
 -1 -8 -6 38.9 3.26
 1 8 -5 44.97 3.8
 -1 8 5 40.99 3.73
 1 8 -5 46.1 3.58
 -1 -8 -5 56.68 5.74
 1 -8 5 62.68 6.13
 -1 -8 -5 47.3 3.61
 1 8 -4 9.28 1.52
 -1 8 4 9.94 1.76
 1 8 -4 8.63 1.73
 -1 -8 -4 13.89 3.45
 -1 -8 -4 10.34 1.57
 -1 8 3 110 7.22
 1 8 -3 111.23 7.3
 -1 -8 -3 144.88 9.7
 1 -8 3 153.19 10.28
 -1 -8 -3 105.07 6.9
 1 8 -2 88.7 5.9
 -1 8 2 84.61 5.72
 -1 -8 -2 96.75 7.77
 -1 -8 -2 84.37 5.47
 1 -8 2 75.07 5.09
 -1 8 1 19.74 2.23
 1 8 -1 15.87 2.21
 -1 -8 -1 15.19 3.48
 1 -8 1 22.59 4.08
 -1 -8 -1 15.27 1.89
 1 -8 1 15.44 1.67
 1 8 0 249.44 14.15
 -1 8 0 238.48 13.87
 1 -8 0 322.73 17.33
 -1 -8 0 330.11 16.84
 1 -8 0 229.31 13.31
 -1 8 -1 20.47 2.3
 1 8 1 22.02 2.52
 -1 -8 1 18.26 3.5
 1 -8 -1 15.36 1.73
 -1 8 -2 81.05 5.66
 1 8 2 84.04 5.98
 1 -8 -2 127.4 8.93
 -1 -8 2 118.17 8.33
 1 -8 -2 78.31 5.18
 1 8 3 109.71 7.45
 -1 8 -3 111.15 7.09
 -1 -8 3 158.34 9.91
 1 -8 -3 150.27 10.2
 1 -8 -3 104.09 6.6
 -1 8 -4 10.74 1.71
 1 8 4 10.71 1.98
 1 -8 -4 14.72 3.73
 1 -8 -4 8.98 1.29
 1 8 5 45.96 4.2
 -1 8 -5 46.76 3.82
 1 -8 -5 58.05 6.15
 1 8 6 45.1 4.03
 -1 8 -6 45.29 3.68
 -1 8 -7 25.38 2.6
 1 8 7 26.5 3.11
 1 -8 -7 18.24 4.16
 1 -8 -7 28.17 4.45
 1 8 8 63.86 5.45
 -1 8 -8 68.62 5.04
 1 -8 -8 77.3 4.59
 1 8 9 13.96 2.46
 -1 8 -9 20.23 2.29
 1 -8 -9 17.22 1.71
 1 -8 -9 19.92 4.13
 -1 8 -10 52.6 4.11
 1 -8 -10 50.36 3.49
 -1 8 -10 55.53 5.68
 1 -8 -10 61.16 6.74
 1 8 10 52.68 4.63
 1 8 11 20.59 3.07
 -1 8 -11 25.03 2.71
 -1 8 -11 23.99 3.97
 1 -8 -11 27.25 4.75
 1 -8 -11 28.24 2.19
 -1 8 -12 1.42 1.22
 1 8 12 -0.49 1.47
 1 -8 -12 3.96 2.94
 -1 8 -12 1.6 2.21
 1 -8 -12 1.73 0.69
 1 8 13 0.5 1.47
 -1 8 -13 1.26 1.17
 -1 8 -13 -0.43 2.17
 1 -8 -13 -0.98 2.53
 -1 8 -14 1.46 1.31
 -1 8 -14 0.45 2.35
 1 -8 -14 2.95 2.96
 -1 8 -15 20.24 2.45
 1 -8 -15 15.91 3.78
 -1 8 -15 14.77 3.63
 -1 8 -16 0.18 1.21
 -1 8 -16 0.47 2.45
 1 -8 -16 0.47 2.41
 1 -8 -16 1.93 1.18
 -1 8 -17 17.46 2.31
 1 -8 -17 19.65 3.82
 1 -8 -17 16.58 2.3
 1 -8 -18 1.38 0.91
 1 -8 -18 2.43 1.17
 -1 8 -18 1.24 1.17
 1 -8 -18 1.85 1.18
 1 -8 -19 4.61 1.23
 -1 8 -19 2.57 1.19
 1 -8 -19 4.86 1.27
 1 -8 -20 1.98 0.92
 -1 8 -20 2.27 1.21
 1 -8 -20 3.49 1.1
 1 -8 -21 1.48 0.87
 1 -8 -21 3 1.09
 -1 8 -21 2.57 1.08
 1 -8 -22 0.6 0.75
 -1 -9 -20 0.34 0.76
 1 9 -20 -0.15 0.94
 1 9 -19 1.12 0.87
 1 9 -19 1.92 1.16
 -1 -9 -19 0.25 0.81
 -1 -9 -19 0.86 0.94
 1 9 -18 2.58 1.14
 -1 -9 -18 3.57 1.13
 1 9 -18 4.98 1.22
 -1 -9 -18 3.91 2.36
 -1 -9 -18 3.88 1.32
 1 9 -17 1.81 1.21
 1 9 -17 2.58 1.12
 -1 -9 -17 3.45 2.6
 1 9 -16 3.75 1.2
 1 9 -16 3.97 1.38
 -1 -9 -16 4.09 2.67
 1 9 -15 0.31 0.96
 1 9 -15 0.97 1.25
 -1 -9 -15 2.38 3.02
 1 9 -15 -1.31 2.33
 1 9 -14 3.37 1.41
 1 9 -14 1.43 1.1
 -1 -9 -14 0.98 3.76
 1 9 -14 3.03 2.54
 1 9 -13 7.52 1.55
 1 9 -13 7.8 1.78
 -1 -9 -13 4.96 3.73
 1 9 -13 7.67 2.98
 1 9 -12 1.62 1.45
 1 9 -12 3.39 1.2
 -1 -9 -12 -1.98 4.04
 1 9 -12 0.83 2.09
 1 9 -11 7.09 1.49
 1 9 -11 3.83 1.51
 -1 9 11 5.39 1.58
 1 9 -11 2.75 2.18
 -1 -9 -11 4.99 3.6
 -1 -9 -11 3.83 0.89
 1 9 -10 16.12 2.3
 -1 9 10 15.54 2.35
 1 9 -10 15.82 2.03
 1 9 -10 15.63 3.24
 -1 -9 -10 17.45 4.49
 1 9 -9 27.22 2.6
 1 9 -9 20.91 2.73
 1 9 -9 26.12 4.01
 -1 9 9 23 2.83
 1 9 -8 13.79 2.19
 -1 9 8 12.4 2.2
 1 9 -8 16.12 2.04
 -1 -9 -8 14.43 4.4
 -1 9 7 27.24 2.98
 1 9 -7 24.02 2.87
 1 9 -7 23.91 2.54
 1 9 -6 4.7 1.26
 1 9 -6 2.96 1.44
 -1 9 6 5.15 1.48
 -1 -9 -6 2.37 2.98
 -1 -9 -6 3.38 1.14
 1 9 -5 38.61 3.69
 -1 9 5 39.34 3.64
 -1 -9 -5 38.48 3.32
 -1 9 4 1.73 1.32
 1 9 -4 1.58 1.32
 1 -9 4 2.42 3.03
 -1 -9 -4 3.72 3.02
 -1 -9 -4 3.86 1.23
 1 9 -3 40.59 3.75
 -1 9 3 41.37 3.73
 -1 -9 -3 52.37 6.27
 1 -9 3 57.41 6.45
 -1 -9 -3 40.39 3.38
 -1 9 2 6.88 1.64
 1 9 -2 7.84 1.78
 1 -9 2 9.87 3.19
 -1 -9 -2 6.34 3.07
 -1 -9 -2 8.37 1.55
 -1 9 1 56.99 4.42
 1 9 -1 52.75 4.48
 -1 -9 -1 76.95 7.14
 1 -9 1 71.45 7.19
 -1 -9 -1 49.48 4
 -1 9 0 0.18 1.14
 1 9 0 1.45 1.39
 1 -9 0 1.99 2.92
 -1 -9 0 1.56 1.01
 1 9 1 60.18 4.74
 -1 9 -1 53.68 4.36
 1 -9 -1 75.9 7.27
 -1 -9 1 79.63 7.22
 -1 -9 1 47.68 3.98
 1 9 2 8.08 2
 -1 9 -2 6.61 1.66
 -1 -9 2 13.03 3.5
 -1 9 -3 36.3 3.47
 1 9 3 36.79 3.77
 1 -9 -3 58.56 6.65
 -1 -9 3 56.04 6.02
 -1 9 -4 3.02 1.33
 1 9 4 5.51 1.77
 1 -9 -4 3.63 3.56
 -1 -9 4 1.74 2.41
 -1 9 -5 40.44 3.7
 1 9 5 46.28 4.25
 1 -9 -5 48.48 6.27
 1 9 6 3.24 1.63
 -1 9 -6 3.73 1.33
 1 -9 -6 6.2 3.16
 -1 9 -7 31.99 3.13
 1 9 7 25.89 3.26
 1 -9 -7 34.1 2.61
 1 9 8 12.72 2.43
 -1 9 -8 16.37 2.2
 1 -9 -8 20.05 4.62
 1 -9 -8 15.74 1.72
 -1 9 -9 22.98 2.67
 1 9 9 20.68 2.98
 -1 9 -9 27.07 4.17
 1 -9 -9 26.5 2.23
 1 9 10 15.5 2.55
 -1 9 -10 17.22 2.3
 -1 9 -10 18.97 3.58
 1 -9 -10 19.68 4.35
 1 -9 -10 17.07 1.75
 -1 9 -11 5.76 1.61
 1 9 11 4.98 1.94
 1 -9 -11 4.35 3.11
 -1 9 -11 7.34 2.88
 1 -9 -11 8.74 1.27
 1 9 12 3.73 1.77
 -1 9 -12 3.71 1.36
 -1 9 -12 2.11 2.45
 1 -9 -12 -1.08 3.09
 1 -9 -12 3.46 0.89
 1 9 13 10.12 2.15
 -1 9 -13 7.57 1.72
 1 -9 -13 10.12 3.56
 -1 9 -13 4.87 2.51
 -1 9 -14 3.48 1.36
 -1 9 -14 1.8 2.24
 1 -9 -14 3.61 2.66
 -1 9 -15 1.81 1.13
 1 -9 -15 -0.98 2.53
 -1 9 -15 0.45 2.19
 -1 9 -16 1.41 1.12
 1 -9 -16 3.66 2.57
 -1 9 -17 1.18 1.07
 1 -9 -18 3.71 1.08
 -1 9 -18 3.2 1.24
 1 -9 -19 1.61 0.86
 -1 9 -19 0.9 0.97
 1 -9 -20 0.63 0.73
 1 -9 -20 -0.12 0.76
 1 10 -17 4.71 1.26
 -1 -10 -17 6.32 1.2
 1 10 -16 1.35 1.12
 -1 -10 -16 1.25 2.33
 1 -10 16 2.48 2.87
 1 10 -15 4.98 1.52
 -1 -10 -15 5.85 3.1
 1 -10 15 8.99 3.7
 1 10 -14 2.04 1.27
 1 10 -14 3.61 2.22
 -1 -10 -14 2.39 2.76
 1 10 -13 0.14 0.88
 1 10 -13 0.77 1.19
 -1 -10 -13 0.99 2.69
 1 10 -13 0.41 2.1
 1 10 -12 -0.15 0.86
 1 10 -12 0.2 1.26
 -1 -10 -12 -0.52 2.75
 1 10 -12 0.4 1.99
 1 10 -11 5.04 1.28
 1 10 -11 5.45 1.65
 1 10 -11 4.74 2.42
 -1 -10 -11 1.05 2.7
 1 10 -10 4.32 1.55
 1 10 -10 4.26 2.35
 -1 -10 -10 8.2 1.14
 1 -10 10 5.43 0.93
 1 10 -9 7.52 1.73
 1 10 -9 7.24 2.72
 1 10 -8 2.11 1.53
 -1 -10 -8 4.32 3.43
 1 10 -8 6.79 2.57
 1 10 -7 1.28 1.32
 -1 10 7 1.01 1.3
 -1 -10 -7 0.54 3.59
 1 10 -6 1.93 1.35
 -1 10 6 2.02 1.27
 -1 -10 -6 1.07 2.86
 1 10 -5 31.86 3.34
 -1 10 5 25.74 3.05
 -1 10 4 6.89 1.7
 1 10 -4 7.2 1.9
 -1 -10 -4 7.43 3.29
 -1 -10 -4 2.89 1.21
 -1 10 3 44.11 3.95
 1 10 -3 37.7 3.96
 1 -10 3 61.98 6.97
 -1 -10 -3 67.44 6.97
 -1 -10 -3 45.05 3.6
 -1 10 2 37.05 3.56
 1 10 -2 36.24 3.68
 -1 -10 -2 41.21 5.93
 1 -10 2 49.07 6.27
 -1 -10 -2 34.53 3.15
 1 10 -1 29.19 3.31
 -1 10 1 33.73 3.3
 1 -10 1 42.92 6.04
 -1 -10 -1 49.7 6.11
 -1 -10 -1 29.8 2.91
 -1 10 0 27.2 3.02
 1 10 0 26.56 3.19
 1 -10 0 32.94 5.46
 -1 -10 0 26.45 2.68
 1 10 1 32.3 3.48
 -1 10 -1 28.86 3.16
 1 -10 -1 36.62 5.69
 -1 -10 1 40.48 5.6
 -1 -10 1 30.02 2.84
 1 10 2 37.79 3.84
 -1 10 -2 37.74 3.56
 1 -10 -2 49.25 6.38
 -1 -10 2 54.35 6.28
 -1 -10 2 33.2 3.1
 1 10 3 46.79 4.29
 -1 10 -3 47.2 4.05
 1 -10 -3 64.1 7.46
 -1 -10 3 60.27 6.59
 -1 -10 3 40.99 3.55
 1 10 4 3.3 1.63
 -1 10 -4 4.81 1.57
 -1 -10 4 5.22 2.71
 1 -10 -4 7.98 3.71
 1 -10 -4 8.5 3.81
 -1 -10 4 4.13 1.21
 1 10 5 32.84 3.66
 -1 10 -5 35.07 3.45
 1 -10 -5 39.34 2.98
 1 -10 -5 32.18 5.59
 1 10 6 4.07 1.71
 -1 10 -6 3.44 1.42
 1 -10 -6 2.88 3.02
 1 -10 -6 1.25 0.91
 1 10 7 1.45 1.49
 -1 10 -7 0.76 1.15
 1 -10 -7 1.57 0.88
 1 10 8 7.96 2.01
 -1 10 -8 4.74 1.51
 -1 10 -8 2.35 2.2
 1 -10 -8 3.28 1.02
 1 10 9 8.18 2.06
 -1 10 -9 9.8 1.81
 -1 10 -9 4.72 2.68
 1 -10 -9 9.73 3.95
 1 -10 -9 8.63 1.34
 -1 10 -10 5.21 1.48
 1 10 10 3.58 1.68
 -1 10 -10 5.96 2.41
 1 -10 -10 6.77 3.54
 1 -10 -10 6.89 1.13
 1 10 11 7.53 2.04
 -1 10 -11 4.58 1.5
 1 -10 -11 10.51 4.08
 -1 10 -11 10.29 3.04
 1 -10 -11 8.26 1.22
 1 10 12 0.23 1.38
 -1 10 -12 -0.18 1.1
 -1 10 -12 -0.42 2.23
 1 -10 -12 -1.07 2.65
 1 -10 -12 0.09 0.63
 -1 10 -13 1.05 1.01
 -1 10 -13 -0.42 2.2
 1 -10 -13 4.61 2.83
 -1 10 -14 0.34 0.99
 -1 10 -14 1.66 2.14
 1 -10 -14 0.49 2.55
 -1 10 -15 4.87 1.35
 -1 10 -15 2.02 2.28
 1 -10 -15 3.62 2.54
 1 -10 -16 1.39 0.91
 -1 10 -16 0.92 1.03
 1 -10 -16 -0.82 2.18
 1 -10 -17 6.4 1.15
 -1 10 -17 4.42 1.19
 1 11 -14 0.63 1.02
 -1 -11 -14 1.23 2.29
 1 -11 14 -1 2.76
 1 11 -13 5.02 1.39
 1 11 -13 3.47 2.19
 -1 -11 -13 6.62 2.98
 1 -11 13 11.09 3.77
 1 11 -12 -1.23 1.1
 1 11 -12 1.79 2.01
 -1 -11 -12 -0.47 2.78
 1 -11 12 0.6 3.25
 1 11 -11 0.74 1.13
 -1 -11 -11 -0.98 3.61
 1 11 -11 0.71 1.91
 1 11 -10 3.43 1.41
 1 11 -10 1.07 2.1
 -1 -11 -10 1.36 0.66
 1 11 -9 10.24 1.97
 1 11 -9 11.74 2.69
 -1 -11 -9 16.69 4.18
 1 -11 9 13.19 1.38
 -1 -11 -9 14.31 1.5
 1 11 -8 2.03 1.36
 1 11 -8 0.71 1.83
 -1 -11 -8 1.6 3.03
 1 -11 8 0.09 0.63
 -1 -11 -8 0.49 0.68
 1 11 -7 22.6 2.82
 1 11 -7 23.5 3.62
 1 -11 7 24.88 2.12
 1 11 -6 0.42 1.22
 -1 -11 -6 -0.54 3.22
 1 -11 6 0.6 0.7
 1 11 -5 5.79 1.76
 -1 -11 -5 10.91 3.81
 1 -11 5 9.38 1.32
 1 11 -4 0.43 1.22
 -1 -11 -4 1.63 2.95
 1 11 -3 8.96 2.02
 -1 -11 -3 11.35 3.7
 1 11 -2 6.2 1.72
 -1 -11 -2 8.03 3.6
 -1 -11 -2 1.93 1.02
 1 11 -1 25.54 3.19
 -1 -11 -1 30.95 2.74
 -1 11 0 1.15 1.14
 1 11 0 1.57 1.48
 -1 -11 0 3.13 3.18
 1 -11 0 -0.56 3.57
 -1 -11 0 0.14 1.12
 1 11 1 30.33 3.4
 -1 11 -1 32.78 3.25
 1 -11 -1 32.89 2.69
 -1 -11 1 44.95 5.88
 1 -11 -1 42.29 6.13
 1 -11 -1 34.73 6.27
 -1 -11 1 28.67 2.73
 -1 11 -2 2.5 1.34
 1 11 2 3.19 1.47
 1 -11 -2 3.25 1.06
 1 -11 -2 6.29 3.63
 -1 -11 2 4.97 2.87
 1 -11 -2 1.92 3.04
 -1 -11 2 3.51 1.11
 1 11 3 8.93 1.99
 -1 11 -3 5.52 1.58
 1 -11 -3 5.9 1.25
 1 -11 -3 6.35 3.59
 -1 -11 3 11.87 3.38
 -1 -11 3 6.7 1.31
 1 -11 -3 6.47 3.41
 1 11 4 2.52 1.55
 -1 11 -4 0.57 1.03
 1 -11 -4 1.15 0.84
 1 -11 -4 -0.58 3.3
 1 -11 -4 -0.54 2.67
 1 11 5 8.87 1.95
 -1 11 -5 6.18 1.59
 1 -11 -5 11.01 3.96
 1 -11 -5 8.34 1.33
 -1 11 -6 0.37 1.12
 1 11 6 -0.45 1.45
 1 -11 -6 -0.22 0.84
 1 -11 -6 0.57 3.11
 -1 11 -7 20.49 2.54
 1 -11 -7 27.98 2.31
 -1 11 -7 24.09 3.77
 1 11 7 23.16 2.94
 1 11 8 -0.22 1.3
 -1 11 -8 -0.18 1.01
 -1 11 -8 1.11 2
 1 -11 -8 1.14 0.77
 1 11 9 8.12 1.91
 -1 11 -9 13.8 1.95
 1 -11 -9 17.46 4.46
 -1 11 -9 13.36 3.04
 1 -11 -9 11.83 1.44
 1 11 10 1.65 1.3
 -1 11 -10 1.18 1.15
 1 -11 -10 1.58 3
 -1 11 -10 1.87 2.03
 1 -11 -10 1.68 0.73
 1 11 11 -0.2 1.13
 -1 11 -11 0.16 0.97
 1 -11 -11 -0.51 2.76
 -1 11 -11 0.37 2.03
 1 -11 -11 0.43 0.62
 -1 11 -12 -0.78 1.05
 -1 11 -12 0.37 1.94
 1 -11 -12 1.44 2.56
 -1 11 -13 4.85 1.27
 1 11 13 3.85 0.88
 -1 11 -13 4.7 2.28
 -1 11 -14 1.04 1.84
 1 -11 -14 0.41 2.28
 -1 -12 -10 -0.84 2.34
 1 12 -10 0.29 1.6
 1 -12 10 -0.53 3.04
 1 12 -9 3.56 1.27
 -1 -12 -9 2.63 2.79
 1 12 -9 2.39 1.71
 1 -12 9 4.44 3.48
 1 12 -8 -1.02 1.15
 -1 -12 -8 0.64 0.6
 -1 -12 -8 -2.27 2.81
 1 12 -8 0.6 1.63
 1 -12 8 1.76 3.24
 1 12 -7 0.35 1.04
 1 -12 7 0.87 0.62
 -1 -12 -7 -0.09 0.6
 1 12 -7 0.3 1.58
 -1 -12 -7 0.93 2.65
 1 12 -6 -0.9 1.1
 1 -12 6 0.85 0.66
 -1 -12 -6 0.63 0.66
 1 12 -6 0.91 1.65
 -1 -12 -6 -1.42 2.82
 1 -12 6 -1.86 3.47
 1 12 -5 5.74 1.47
 -1 -12 -5 4.23 0.94
 1 -12 5 4.75 0.92
 1 12 -5 4.94 2
 -1 -12 -5 3.83 2.9
 1 -12 5 1.88 3.47
 1 12 -4 0.75 1.23
 1 -12 4 -0.09 0.68
 -1 -12 -4 1.26 0.81
 -1 -12 -4 1.94 2.88
 1 -12 4 -1.26 3.42
 1 12 -3 8.62 1.84
 1 -12 3 10.8 1.37
 -1 -12 -3 10.65 3.62
 1 -12 3 5.65 3.55
 1 12 -2 1.56 1.25
 1 -12 2 1.8 0.78
 -1 -12 -2 1.43 2.76
 1 -12 2 0.61 3.48
 1 12 -1 4.5 1.47
 1 -12 1 3.05 0.93
 -1 -12 -1 4.22 2.75
 1 -12 1 0.59 3.08
 1 12 0 3.56 1.5
 -1 -12 0 3.19 2.48
 1 -12 0 2.85 3.2
 1 12 1 2.76 1.36
 1 -12 -1 4.27 3.17
 1 -12 -2 1.23 0.84
 1 12 2 1.38 1.34
 1 -12 -2 2.86 2.71
 1 12 3 9.17 1.85
 1 -12 -3 13.04 1.5
 1 12 4 0.77 1.15
 1 -12 -4 0.8 0.79
 1 12 5 2.84 1.38
 -1 12 -5 7.72 2.31
 1 -12 -5 4.51 3.19
 1 -12 -5 4.62 1
 1 12 6 1.11 1.13
 1 -12 -6 -0.99 2.63
 -1 12 -6 -1.27 1.61
 1 -12 -6 0.48 0.72
 1 12 7 -1.43 1.12
 -1 12 -7 1.27 1.72
 1 -12 -7 -0.97 2.87
 1 -12 -7 1.1 0.73
 1 12 8 0.34 1.02
 1 -12 -8 0.17 0.6
 -1 12 -8 0.63 1.74
 1 -12 -9 4.97 0.92
 -1 12 -9 3.15 1.91
 -1 12 -10 1.24 1.87
 1 -12 -10 0.43 2.35
 -2 0 0 52.63 3.36
 -2 0 0 52.36 2.97
 -2 0 1 1707.87 83.81
 2 0 1 1582.18 83.83
 -2 0 -1 1682.42 83.87
 -2 0 -1 1571.61 83.98
 -2 0 2 2298.51 115.97
 -2 0 -2 2196.47 115.77
 -2 0 2 2251.79 115.64
 2 0 2 2136.54 115.77
 -2 0 -2 2534.43 117.11
 2 0 -2 2450.51 115.68
 -2 0 3 623.84 32.34
 2 0 3 613.44 32.19
 -2 0 3 605.15 32.37
 2 0 -3 657.21 32.79
 -2 0 -3 611.67 33.82
 -2 0 4 1139.43 57.68
 2 0 4 1143.13 57.56
 2 0 -4 995.95 57.59
 -2 0 -4 1239.96 60.21
 2 0 -4 1227.64 58.93
 -2 0 -4 1366.12 60.75
 -2 0 5 317.62 16.73
 2 0 -5 277.26 16.62
 2 0 5 311.52 16.6
 2 0 -5 328.96 18.43
 -2 0 -5 358.4 19.97
 -2 0 -5 330.82 19.47
 2 0 -6 27.92 2.71
 2 0 6 34.11 2.7
 -2 0 6 30.51 2.78
 -2 0 -6 34.98 5.04
 2 0 -6 37.87 4.4
 -2 0 -6 40.88 4.99
 2 0 -7 22.29 2.47
 2 0 7 30.59 2.55
 -2 0 -7 34.57 5.39
 -2 0 -7 23.86 4.3
 2 0 -7 24.01 3.96
 2 0 8 425.62 22.67
 2 0 -8 393.38 22.86
 2 0 -8 453.03 26.31
 -2 0 -8 431.6 27.16
 2 0 -9 22.96 1.58
 2 0 -9 24.34 1.66
 2 0 -9 15.92 2.34
 2 0 9 23.65 2.4
 -2 0 -9 21.85 4.7
 -2 0 -9 21.54 4.88
 2 0 -9 25.16 4.54
 2 0 -9 20.67 1.81
 2 0 -10 129.5 7.05
 -2 0 -10 139.18 7.7
 2 0 -10 134.58 8.69
 2 0 10 126.13 8.16
 -2 0 -10 156.02 13.43
 2 0 -10 124.69 7.39
 2 0 -10 150.81 12.39
 2 0 -11 108.85 6.14
 -2 0 -11 115.52 6.13
 -2 0 -11 119.19 6.86
 2 0 11 105.34 7.27
 2 0 -11 101.48 7.67
 2 0 -11 112.82 6.59
 -2 0 11 114.84 12.02
 2 0 -11 113.32 11.22
 -2 0 -11 118.12 12.27
 2 0 -12 125.17 6.88
 -2 0 -12 125.15 6.85
 -2 0 -12 130.58 7.64
 2 0 12 114 8.01
 2 0 -12 113.65 12.17
 -2 0 12 138.84 13.66
 2 0 -12 128.77 7.38
 2 0 -13 100.3 5.72
 -2 0 -13 102.75 5.72
 -2 0 -13 100.72 6.5
 2 0 13 95.38 6.95
 -2 0 -13 112.06 6.36
 2 0 -13 93.71 6.19
 -2 0 -14 262.71 13.57
 2 0 -14 253.41 13.54
 2 0 -14 250.3 13.71
 -2 0 -14 236.47 14.34
 -2 0 -14 274.31 14.29
 2 0 -14 263.71 14.24
 2 0 -15 125.73 6.99
 -2 0 -15 125.2 7.02
 2 0 -15 122.06 7.19
 -2 0 -15 117.36 7.85
 2 0 -15 123.33 7.62
 -2 0 -15 122.33 7.64
 2 0 -16 19.81 1.97
 -2 0 -16 17.75 1.74
 2 0 -16 20.45 1.8
 -2 0 -16 14.55 2.24
 2 0 -16 17.1 2.19
 -2 0 -16 18.44 2.29
 -2 0 -17 50.83 3.54
 2 0 -17 49.85 3.74
 2 0 -17 51.96 3.48
 -2 0 -17 50.45 4.2
 2 0 -18 2.77 0.86
 2 0 -18 2 1.12
 -2 0 -18 0.71 0.78
 -2 0 -18 1.86 1.28
 -2 0 -19 16.84 1.86
 2 0 -19 15.86 1.75
 2 0 -19 17.46 2.16
 -2 0 -19 17.14 2.52
 -2 0 -20 48.61 3.67
 2 0 -20 52.96 4.06
 2 0 -20 45.59 3.47
 -2 0 -20 51.84 4.51
 2 0 -21 22.43 2.46
 -2 0 -21 18.26 2.13
 2 0 -21 18.07 1.94
 -2 0 -21 18.91 2.82
 -2 0 -22 14.55 1.88
 2 0 -22 15.76 2.23
 2 0 22 13.72 1.71
 -2 0 -22 18.27 2.82
 -2 0 -23 8.52 1.56
 2 0 -23 8.7 1.8
 2 0 23 12.78 2.82
 2 0 23 10.12 1.45
 2 0 -24 -0.16 1
 2 0 -24 -0.19 1.15
 2 0 24 2.58 1.95
 2 0 24 1.41 0.85
 2 0 -25 -0.31 1
 2 0 -25 0.37 1.06
 2 0 25 1.74 1.62
 2 0 25 0.22 0.78
 2 0 -26 0.18 1.07
 2 0 -26 -0.44 0.93
 2 0 26 -0.23 1.66
 2 0 26 0.52 0.7
 2 0 -27 0.93 0.87
 2 0 -27 -0.82 1.1
 2 0 27 -1.29 1.7
 2 0 27 0.09 0.64
 2 1 -27 0.16 0.97
 2 1 -27 0.4 0.95
 2 1 -27 0.39 0.85
 -2 -1 -27 -0.4 2.26
 2 -1 27 -0.79 1.42
 2 -1 27 -0.1 0.69
 2 1 -26 2.95 1.08
 2 1 -26 4.1 1.29
 2 -1 26 2.62 1.55
 2 -1 26 2.17 0.9
 2 1 -25 1.32 1.04
 2 1 -25 0.31 1.02
 2 -1 25 -0.23 1.52
 2 -1 25 0.12 0.74
 2 1 -24 4.37 1.32
 2 1 -24 2.54 1.25
 -2 -1 -24 4.14 2.24
 2 -1 24 5.09 1.9
 -2 -1 -24 4.99 1.89
 2 -1 24 4.61 1.09
 2 1 -23 1.31 1.14
 -2 -1 -23 1.81 1.09
 2 1 -23 1.76 1.33
 2 -1 23 1.6 0.97
 -2 -1 -23 1.86 1.62
 2 1 -22 10.49 1.78
 2 1 -22 8.06 1.71
 -2 -1 -22 12.36 1.71
 2 -1 22 12.16 1.56
 -2 -1 -22 11.54 2.27
 2 1 -21 2.2 1.16
 2 1 -21 1.41 1.02
 -2 -1 -21 1.01 0.96
 -2 -1 -21 1.53 1.68
 -2 -1 -20 3.02 1.06
 2 1 -20 3.14 0.97
 2 1 -20 2.43 1.16
 -2 -1 -20 3.65 1.59
 -2 -1 -19 11.05 1.5
 2 1 -19 9.59 1.71
 2 1 -19 8.59 1.34
 -2 -1 -19 10.1 2.04
 -2 -1 -18 76.83 4.93
 2 1 -18 70.61 5.14
 2 1 -18 77.78 4.83
 -2 -1 -18 80.65 5.82
 2 1 -17 24.52 2.44
 -2 -1 -17 26.24 2.27
 2 1 -17 28.32 2.26
 -2 -1 -17 28.24 2.98
 2 1 -16 165.91 9.65
 -2 -1 -16 171.18 9.42
 2 1 -16 166.06 9.33
 -2 -1 -16 178.48 10.29
 2 1 -15 79.33 4.95
 2 1 -15 83 5.28
 -2 -1 -15 83.7 5.04
 -2 -1 -15 86.46 5.4
 -2 -1 -15 90.79 5.8
 -2 -1 -14 15.01 1.42
 2 1 -14 13.04 1.52
 2 1 -14 12.82 1.35
 -2 -1 -14 16.08 2.08
 -2 -1 -14 13.46 1.66
 2 1 -13 0.86 0.54
 2 1 -13 0.74 0.7
 -2 -1 -13 0.36 0.52
 -2 -1 -13 0.79 0.77
 -2 -1 -13 -0.32 1.03
 2 1 -12 52.76 3.25
 -2 -1 -12 52.01 3.21
 2 -1 12 49.45 4.11
 2 1 -12 61.01 8.69
 -2 1 12 55.83 7.53
 -2 -1 -11 2.36 0.56
 2 1 -11 2.57 0.6
 2 -1 11 7.98 1.33
 2 1 -11 1.82 1.04
 -2 -1 -11 2.14 2.13
 2 1 -11 3.73 3.2
 -2 -1 -11 1.1 3.62
 -2 1 11 1.47 2.07
 2 1 -10 216.88 11.06
 2 1 -10 182.48 12.46
 2 -1 10 206.3 12.02
 2 1 -10 237.3 18.17
 -2 1 10 260.91 17.18
 2 -1 10 202.92 16.28
 -2 -1 -10 172.17 15.03
 -2 -1 -10 302.15 20.54
 2 1 -9 157.57 8.24
 -2 -1 -9 159.63 8.84
 2 -1 9 150.48 9.11
 2 1 -9 142.81 9.58
 -2 1 9 175.32 13.15
 2 -1 9 176.46 13.41
 2 1 -9 190.12 14.83
 -2 -1 -9 124.88 11.6
 2 -1 8 208.38 11.56
 2 1 -8 195.98 11.97
 2 1 -8 242.37 16.84
 2 -1 8 204.23 15.06
 -2 -1 -8 183.14 14.17
 -2 1 8 228.44 15.34
 2 -1 7 172.62 10.14
 2 1 -7 181.98 10.61
 2 1 -7 194.1 14.47
 2 -1 7 195.98 13.51
 -2 -1 -7 149.08 12.28
 2 -1 6 508.03 26.09
 2 1 -6 490.18 26.45
 -2 -1 -6 451.74 28.23
 2 -1 5 406.29 21.7
 2 1 -5 398.72 22.03
 -2 1 5 500.04 24.95
 -2 -1 -5 372.77 23.45
 -2 -1 -5 503.67 25.63
 2 1 -4 441.13 24.21
 2 -1 4 473.69 23.97
 -2 1 4 488.96 25.67
 -2 -1 -4 445.72 25.5
 -2 1 3 955 47.64
 2 -1 3 891.38 47.52
 -2 1 3 948.27 47.75
 -2 -1 -3 916.78 48.72
 -2 1 3 1008.71 48.53
 2 1 -3 934.33 47.55
 -2 1 2 6928.46 342.06
 2 1 -2 7192.35 341.72
 -2 1 2 6705.85 341.95
 -2 1 2 6692.98 342
 -2 -1 -2 6597.47 342.69
 2 1 -2 6806.16 341.93
 2 1 -1 439.96 22.4
 -2 1 1 419.02 22.51
 -2 1 1 434.9 22.53
 2 1 -1 435.96 22.62
 -2 -1 -1 439.05 22.91
 -2 1 1 444.1 22.31
 -2 1 0 0.9 0.63
 -2 1 0 1.09 0.63
 2 1 0 1.02 0.63
 2 1 0 0.12 0.85
 -2 1 0 0.96 0.51
 -2 -1 0 0.73 0.67
 -2 -1 1 437.3 23.33
 2 1 1 418.48 24.15
 -2 1 -1 509.01 24.62
 -2 -1 1 475.78 23.47
 -2 -1 2 6855.25 350.32
 2 -1 -2 7103.99 350.29
 -2 1 -2 7461.81 352.25
 2 -1 -3 889.69 47.59
 -2 -1 3 923.44 47.12
 -2 1 -3 928.7 47.5
 -2 1 -3 1049.59 50.02
 2 1 3 1100.08 50.46
 2 -1 -3 936.45 47.51
 -2 1 -4 438.11 21.8
 -2 -1 4 402.86 21.29
 2 -1 -4 390.35 21.86
 2 -1 -4 403.33 22.15
 2 1 4 439.06 25.01
 -2 1 -4 536.92 26.33
 -2 1 -4 490.99 25.18
 2 -1 -5 361.96 21.44
 -2 -1 5 442.14 21.78
 -2 -1 5 418.96 20.8
 -2 -1 5 372.01 21.46
 2 -1 -5 401.08 21.7
 2 -1 -5 388.13 22.12
 -2 1 -5 474.57 26.17
 2 1 5 420.18 25.31
 -2 -1 6 493.25 24.19
 2 -1 -6 425.83 24.11
 -2 -1 6 448.34 23.1
 2 -1 -6 404.37 23.88
 2 1 6 558.89 29.69
 -2 1 -6 581.56 30.04
 2 -1 -6 444.32 25.03
 -2 1 -6 549.27 29
 -2 -1 7 213.9 11.31
 2 -1 -7 168.53 11.03
 2 -1 -7 186.79 11.31
 2 1 7 225.55 16.78
 2 -1 -7 187.14 12.45
 -2 1 -7 250.66 16.88
 2 -1 -8 165.83 11.05
 2 -1 -8 189.44 11.4
 -2 -1 8 196.48 11.21
 2 -1 -8 199.53 13.01
 -2 1 -8 239.85 17.03
 2 1 8 244.04 18.17
 2 -1 -9 145.34 7.64
 2 -1 -9 139.12 7.66
 2 -1 -9 149.71 9.3
 -2 1 -9 155.08 14.24
 2 1 9 171.81 15.81
 2 -1 -9 138.27 10.8
 2 -1 -10 221.06 11.91
 2 -1 -10 223.9 11.97
 2 -1 -10 224.79 13.73
 2 -1 -10 239.46 12.3
 2 1 10 277.22 22.11
 -2 1 -10 242.36 12.3
 -2 1 -10 211.26 18.46
 2 -1 -10 210.1 15.54
 -2 1 -11 4.89 0.69
 2 -1 -11 2.28 0.6
 2 -1 -11 2.77 1.27
 -2 1 -11 3.11 0.95
 2 -1 -11 4.06 2.23
 -2 1 -11 1.02 2.87
 2 -1 -11 2.49 0.82
 -2 1 -11 3.68 0.91
 2 -1 -12 57.68 3.52
 -2 1 -12 56.64 3.5
 -2 1 -12 58.29 4.14
 -2 1 -12 61.76 3.98
 2 -1 -12 49.02 6.58
 2 -1 -12 56.97 3.91
 -2 1 -13 0.44 0.48
 2 -1 -13 0.22 0.53
 -2 1 -13 0.6 0.95
 -2 1 -13 0.88 0.86
 2 -1 -13 0.87 0.83
 -2 1 -14 14.95 1.46
 2 -1 -14 13.49 1.39
 -2 1 -14 15.32 2.08
 2 -1 -14 16.48 1.9
 -2 1 -14 14.93 1.84
 -2 1 -15 80.52 5.02
 2 -1 -15 86.35 5.02
 2 -1 -15 78.8 5.14
 -2 1 -15 86.4 5.9
 2 -1 -15 80.77 5.54
 -2 1 -15 90.31 5.69
 2 -1 -16 168 9.17
 -2 1 -16 159.38 9.18
 2 -1 -16 156.07 9.3
 -2 1 -16 166.32 10.12
 2 -1 -16 169.24 9.89
 -2 1 -16 176.84 9.96
 2 -1 -17 29.21 2.47
 -2 1 -17 25.33 2.28
 2 -1 -17 24.7 2.19
 -2 1 -17 25.69 2.97
 2 -1 -17 27.27 2.87
 -2 1 -17 23.67 2.67
 2 -1 -18 74.84 5.05
 2 -1 -18 75.16 4.79
 -2 1 -18 72.79 4.86
 -2 1 -18 67.01 5.6
 2 -1 -18 87.78 7.15
 2 -1 -18 72.68 5.48
 -2 1 -18 81.05 5.64
 2 -1 -19 6.74 1.22
 2 -1 -19 9.8 1.64
 -2 1 -19 8.14 1.42
 2 -1 -19 8.19 2.76
 -2 1 -19 10.92 2.13
 2 -1 -19 10.34 1.92
 2 -1 -20 2.13 1.12
 2 -1 -20 1.95 0.95
 -2 1 -20 4.12 1.15
 2 -1 -20 1.21 2.27
 -2 1 -20 4.42 1.53
 -2 1 -21 1.93 1.01
 2 -1 -21 1.89 0.95
 2 -1 -21 1.39 1.13
 2 -1 -22 10.61 1.94
 2 -1 -22 12.13 1.59
 -2 1 -22 14.07 1.81
 2 1 22 9.97 1.42
 2 -1 -23 1.11 1.13
 2 1 23 2.25 0.86
 2 -1 -24 4.64 1.43
 2 1 24 5.09 2.29
 2 1 24 4.61 1.05
 2 -1 -25 1.49 1.04
 2 -1 -25 1.09 1.12
 2 1 25 1.04 1.84
 2 1 25 0.21 0.7
 -2 1 -26 2.82 1.14
 2 -1 -26 2.52 1.12
 2 -1 -26 2.43 1.17
 2 1 26 1.47 1.63
 2 1 26 2.22 0.79
 2 -1 -27 -0.13 0.83
 -2 1 -27 -0.68 0.94
 2 -1 -27 -0.16 1.04
 2 1 27 -0.09 0.57
 2 2 -27 -0.27 0.93
 2 2 -27 0.13 0.8
 -2 -2 -27 -2.07 2.53
 2 -2 27 0.78 0.69
 2 2 -26 -0.44 0.97
 2 2 -25 4.88 1.46
 2 -2 25 3.56 1.53
 -2 -2 -25 5.53 1.86
 2 2 -24 1.37 1.23
 -2 -2 -24 0.88 0.92
 2 -2 24 1.1 1.55
 -2 -2 -24 1.84 1.54
 2 2 -23 4.17 1.53
 -2 -2 -23 5.7 1.33
 2 -2 23 6.79 1.9
 -2 -2 -23 8.02 2
 -2 -2 -22 10.42 1.65
 2 2 -22 6.72 1.68
 2 -2 22 8.88 2.15
 -2 -2 -22 8.81 2.18
 -2 -2 -21 2.76 1.04
 2 2 -21 -0.77 1.16
 -2 -2 -21 1.05 1.58
 2 2 -20 48.92 4.05
 -2 -2 -20 48.47 3.65
 -2 -2 -20 48.27 4.49
 2 2 -19 23.86 2.27
 2 2 -19 24.61 2.65
 -2 -2 -19 23.78 2.32
 -2 -2 -19 27.41 3.18
 -2 -2 -18 4.53 1.08
 2 2 -18 5.49 1.41
 2 2 -18 6.48 1.14
 -2 -2 -18 4.24 1.6
 -2 -2 -17 2.26 0.88
 2 2 -17 1.31 0.76
 2 2 -17 2.83 1.21
 -2 -2 -17 1.45 1.32
 2 2 -16 35.73 3.03
 -2 -2 -16 38.97 2.81
 2 2 -16 37.25 2.72
 -2 -2 -16 33.46 3.19
 2 2 -15 153.94 8.81
 -2 -2 -15 152.6 8.49
 2 2 -15 152.47 8.43
 -2 -2 -15 145.7 8.99
 -2 -2 -14 127.77 7.03
 2 2 -14 117.18 7.22
 2 2 -14 124.21 6.98
 -2 -2 -14 126.37 7.58
 2 2 -13 120.26 7.02
 -2 -2 -13 122.83 6.77
 2 2 -13 119.32 6.73
 -2 -2 -13 117.67 7.25
 2 2 -12 64.97 4.15
 2 2 -12 64.1 3.91
 -2 -2 -12 65.88 4.4
 -2 2 12 67.9 7.66
 2 2 -11 329.14 16.7
 2 2 -11 323.03 16.91
 2 2 -11 292.78 18.37
 2 -2 11 305.06 17.44
 -2 -2 -11 323.23 17.21
 -2 2 11 377.45 26.76
 2 2 -11 353.2 26.39
 -2 2 11 360.47 21.64
 2 2 -10 228.09 11.9
 -2 -2 -10 237.74 12.44
 2 2 -10 211.13 13.43
 2 -2 10 204.71 12.55
 2 2 -10 246.37 20.27
 -2 2 10 264.06 16.31
 -2 -2 -10 306.96 21.05
 2 -2 10 212.51 17.18
 -2 2 10 272.24 20.48
 -2 -2 -10 219.4 16.29
 2 2 -9 26.19 1.88
 2 2 -9 27.3 2.63
 2 -2 9 25.73 2.39
 2 2 -9 28.3 2.99
 -2 -2 -9 31.1 2.39
 -2 -2 -9 25.62 5.72
 -2 -2 -9 31.97 4.8
 2 -2 9 24.12 4.93
 -2 2 9 27.68 3.94
 -2 2 9 25.75 5.48
 2 2 -8 83.54 6.16
 2 -2 8 84.86 5.57
 -2 -2 -8 88.88 5.49
 -2 -2 -8 91.86 8.31
 -2 2 8 110.76 7.89
 -2 2 8 105.45 10.19
 2 -2 8 81.06 8.53
 -2 -2 -8 107.17 10.16
 2 2 -7 2.39 1.08
 -2 -2 -7 0.43 1.43
 -2 -2 -7 1.81 2.15
 2 -2 7 4.21 2.15
 -2 2 7 1.77 1.28
 2 2 -6 326.38 18.53
 -2 2 6 370.78 19.4
 2 -2 6 338.66 21.24
 -2 2 6 351.05 21.42
 -2 -2 -6 323.54 20.32
 2 -2 5 1257.62 70.5
 -2 2 5 1464.34 71.11
 -2 -2 -5 1238.62 69.85
 -2 2 5 1395.67 68.58
 2 2 -4 359.25 20.68
 2 -2 4 384.87 22.26
 -2 2 4 424.91 20.22
 -2 -2 -4 361.77 21.69
 -2 2 4 352.15 21.46
 2 2 -3 101.1 5.59
 -2 -2 -3 100.69 7.17
 2 2 -3 93.76 6.44
 -2 2 3 101.69 6.95
 2 -2 3 113.79 7.49
 2 2 -2 66.49 3.91
 -2 2 2 65.29 4
 -2 2 2 64.99 4.8
 2 2 -2 60.51 4.57
 -2 -2 -2 68.04 5.09
 -2 2 1 514.7 26.2
 2 2 -1 512.95 26.3
 -2 2 1 493 26.92
 2 2 -1 513.7 27.21
 -2 -2 -1 530.3 27.34
 -2 2 0 1085.23 54.29
 -2 -2 0 1117.95 55.33
 2 2 0 1023.28 55.52
 -2 2 0 1073.16 54.96
 2 -2 -1 460.89 25.17
 2 -2 -1 499.98 25.36
 2 2 1 481.02 26.51
 -2 2 -1 509.51 25.58
 -2 -2 1 491.96 25.74
 2 -2 -2 69.37 4.46
 -2 2 -2 69.42 4.58
 -2 -2 2 73.16 4.82
 2 -2 -2 77.13 4.73
 2 2 2 69.97 5.88
 2 -2 -2 77.8 4.81
 -2 2 -3 86.13 5.35
 2 -2 -3 83.64 5.49
 -2 -2 3 92.52 5.62
 2 -2 -3 83.56 5.29
 2 -2 -3 90.09 5.66
 2 2 3 90.54 7.19
 2 -2 -4 323.53 18.5
 -2 2 -4 353.61 18.28
 -2 -2 4 359.74 18.57
 2 -2 -4 334.36 18.28
 2 -2 -4 357.42 18.92
 -2 -2 5 1287.38 59.9
 -2 2 -5 1234.76 59.48
 2 -2 -5 1154.99 59.61
 2 -2 -5 1164.32 60.42
 -2 -2 6 392.22 20.02
 -2 -2 6 382.06 20.09
 2 -2 -6 332.83 19.75
 -2 2 -6 378.06 19.59
 2 2 6 417.52 24.95
 2 -2 -6 352.47 20.8
 2 -2 -7 5.51 1.21
 -2 -2 7 6.52 1.33
 2 2 7 3.09 2.31
 2 -2 -7 5.95 1.78
 -2 2 -8 86.41 5.08
 2 -2 -8 66.74 5.22
 -2 2 -8 68.17 3.86
 -2 -2 8 82.23 5.36
 2 -2 -8 76.84 5.55
 2 2 8 84.31 9.99
 -2 2 -8 95.3 10.88
 2 -2 -8 76.12 6.56
 -2 -2 9 25.14 2.68
 2 -2 -9 24.55 2.91
 2 -2 -9 25.24 2.88
 -2 2 -9 27.59 2.64
 -2 2 -9 24.14 1.65
 2 -2 -9 36.29 3.32
 2 2 9 32.18 6.92
 2 -2 -9 24.76 3.77
 2 -2 -9 22.81 1.93
 2 -2 -10 201.41 12.99
 2 -2 -10 201.03 13.17
 -2 2 -10 197.41 11.34
 -2 2 -10 224.96 12.64
 2 -2 -10 272 13.49
 -2 2 -10 242.5 20.37
 -2 2 -10 241.61 11.81
 2 -2 -10 213.99 15
 2 -2 -10 219.52 11.73
 2 2 10 266.7 21.75
 -2 2 -11 338.69 17.25
 2 -2 -11 327.68 17.28
 2 -2 -11 318.84 17.55
 2 -2 -11 302.52 21.05
 -2 2 -11 355.3 17.65
 -2 2 -12 62.81 3.91
 2 -2 -12 65.82 3.92
 2 -2 -12 60.75 4.22
 2 -2 -12 62.36 7.28
 -2 2 -12 70.26 4.34
 2 -2 -13 129.33 6.97
 -2 2 -13 116.34 6.93
 -2 2 -13 128.78 7.7
 2 -2 -13 121.59 7.38
 -2 2 -13 126 7.4
 2 -2 -14 114.65 6.68
 -2 2 -14 117.86 6.76
 -2 2 -14 119.89 7.49
 2 -2 -14 115.55 7.2
 -2 2 -14 124.14 7.27
 -2 2 -15 152.58 8.95
 2 -2 -15 164.65 8.93
 -2 2 -15 166.84 9.82
 -2 2 -15 159.46 9.5
 2 -2 -15 148.49 9.4
 -2 2 -16 35.08 2.81
 2 -2 -16 37.25 2.75
 2 -2 -16 43.77 4.91
 -2 2 -16 32.25 3.37
 -2 2 -16 37.6 3.28
 2 -2 -16 39.09 3.32
 -2 2 -17 1.81 0.91
 2 -2 -17 1.3 0.93
 2 -2 -17 1.61 0.83
 -2 2 -17 1.06 1.18
 2 -2 -17 2.39 2.2
 2 -2 -17 1.3 1.16
 2 -2 -18 8.04 1.45
 -2 2 -18 6.27 1.24
 2 -2 -18 5.41 1.16
 -2 2 -18 6.11 1.74
 2 -2 -18 7.19 2.83
 2 -2 -18 6.61 1.63
 2 -2 -19 30.91 2.49
 -2 2 -19 25.95 2.51
 2 -2 -19 28.06 2.74
 2 -2 -19 30.27 4.56
 -2 2 -19 21.66 2.96
 2 -2 -19 23.84 2.87
 2 -2 -20 48.14 3.81
 -2 2 -20 44.01 3.57
 2 -2 -20 47.61 3.5
 2 -2 -20 54 6.1
 2 -2 -20 40.98 4.05
 -2 2 -21 0.76 0.92
 2 -2 -21 0.78 0.87
 2 -2 -21 0.34 0.99
 2 -2 -21 2.84 2.62
 2 2 21 1.12 0.8
 2 -2 -22 9.34 1.41
 2 -2 -22 7.27 1.68
 2 -2 -22 7.09 2.88
 2 2 22 7.98 1.25
 2 -2 -23 4.79 1.19
 2 -2 -23 6.49 1.49
 2 2 23 5.03 1.02
 -2 2 -24 0.47 1.05
 2 -2 -24 1.61 1.13
 2 2 24 0.79 0.72
 -2 2 -25 7.27 1.48
 2 -2 -25 5.41 1.45
 2 2 25 4.97 2.1
 2 2 25 3.71 0.88
 2 -2 -26 -0.83 1.06
 -2 2 -26 1.13 1
 2 -2 -26 -0.13 0.88
 2 2 26 -1.23 1.86
 -2 2 -27 -0.26 0.84
 2 -2 -27 -0.31 1
 2 -2 -27 0.48 0.8
 2 2 27 -1.8 1.7
 2 -3 27 0.28 0.66
 2 3 -26 1.15 0.93
 -2 -3 -26 2.8 2.81
 2 -3 26 1.67 0.86
 -2 -3 -26 0.22 1.26
 2 3 -25 1.4 1
 2 3 -25 1.54 1.21
 -2 -3 -25 0.51 2.64
 2 -3 25 0.23 0.77
 -2 -3 -25 -1.46 1.47
 2 3 -24 3.63 1.31
 -2 -3 -24 3.85 1.17
 2 3 -24 3.89 1.35
 2 -3 24 3.5 1.04
 -2 -3 -24 2.58 1.54
 -2 -3 -23 1.34 1.01
 2 3 -23 1.16 1.12
 2 3 -23 3.75 1.33
 2 -3 23 2 0.93
 -2 -3 -23 4.8 1.72
 -2 -3 -22 4.18 1.21
 2 3 -22 2.68 1.28
 2 3 -22 3.4 1.41
 2 -3 22 3.24 1.49
 2 -3 22 3.41 1.15
 -2 -3 -22 6.19 2.02
 -2 -3 -21 4.58 1.31
 2 3 -21 3.95 1.5
 2 3 -21 5.95 1.69
 2 -3 21 7.08 1.74
 2 -3 21 6.27 1.21
 -2 -3 -21 6.4 1.91
 -2 -3 -20 3.14 1.08
 2 3 -20 4.03 1.53
 2 3 -20 2.73 1.26
 2 -3 20 6.33 1.89
 2 -3 20 3.66 1.03
 -2 -3 -20 0.78 1.44
 -2 -3 -19 10.74 1.59
 2 3 -19 11.23 1.76
 2 3 -19 11.22 1.87
 2 -3 19 12.81 1.6
 -2 -3 -19 14.37 2.43
 -2 -3 -18 1.03 0.84
 2 3 -18 3.06 1.21
 2 3 -18 0.87 1.09
 -2 -3 -18 2.58 1.68
 2 3 -17 9.14 1.31
 -2 -3 -17 8.43 1.35
 2 3 -17 11.37 1.64
 2 3 -17 5.37 1.41
 -2 -3 -17 13.51 2.32
 2 3 -16 144.8 9.06
 2 3 -16 154.8 8.64
 2 3 -16 148.63 8.89
 -2 -3 -16 168.01 8.85
 -2 -3 -16 149.96 9.49
 2 3 -15 36.65 3.05
 -2 -3 -15 41.58 2.8
 2 3 -15 33.88 2.59
 2 3 -15 30.83 2.75
 -2 -3 -15 33.46 3.32
 2 3 -14 20.09 1.94
 2 3 -14 20.14 1.79
 2 3 -14 18.61 2.06
 -2 -3 -14 18.23 2.31
 2 3 -13 81.94 5.08
 2 3 -13 79.59 4.88
 2 3 -13 82.55 5.26
 -2 -3 -13 87.69 5.69
 2 3 -12 110.45 6.53
 2 3 -12 110.94 6.68
 2 3 -12 113.01 6.37
 -2 -3 -12 118.88 7.11
 2 3 -11 129.14 7.09
 2 3 -11 116.24 7.14
 2 3 -11 119.97 6.9
 2 3 -11 132.85 8.29
 2 3 -11 124.14 8.61
 -2 -3 -11 131.32 7.63
 2 3 -10 154.78 8.47
 2 3 -10 156.47 8.34
 2 3 -10 151.04 8.6
 2 3 -10 142.45 9.82
 2 3 -10 155.46 9.45
 -2 -3 -10 151.5 8.96
 2 -3 10 144.12 13.77
 -2 -3 -10 179.04 15.71
 -2 3 10 180.19 16.26
 2 3 -9 25.22 1.98
 2 3 -9 27.69 1.95
 2 3 -9 25.65 2.64
 2 3 -9 26.95 3.02
 -2 -3 -9 27.48 2.46
 -2 -3 -9 22.95 4.18
 -2 -3 -9 31.88 6.02
 2 -3 9 30.26 5.36
 -2 3 9 24.95 5.46
 2 3 -8 701.74 36.24
 2 3 -8 714.51 36.16
 -2 -3 -8 716.79 36.73
 2 3 -8 738.82 37.01
 2 -3 8 668.24 41.64
 -2 -3 -8 855.38 43.74
 -2 3 8 788.96 43.51
 -2 -3 -8 643.49 39.98
 2 3 -7 659.67 33.3
 2 3 -7 635.55 33.21
 2 3 -7 650.35 33.33
 2 3 -7 723.6 34.01
 -2 -3 -7 652.15 33.74
 2 3 -7 600.64 35.2
 2 -3 7 669.73 33.12
 -2 -3 -7 791.87 40.24
 -2 3 7 765.98 39.8
 2 -3 7 633.12 38.27
 -2 -3 -7 631.11 33.4
 -2 -3 -7 642.28 37
 2 3 -6 517.43 25.89
 2 3 -6 511.52 25.91
 -2 -3 -6 508.3 26.29
 2 3 -6 491.26 27.82
 2 -3 6 500.49 30.34
 -2 -3 -6 500.74 25.99
 -2 -3 -6 497.85 29.12
 -2 3 5 231.85 14.65
 2 3 -5 214.25 13.14
 -2 -3 -5 198.38 13.77
 2 -3 5 222.59 14.93
 2 3 -4 1104.85 55.53
 2 3 -4 1103.27 57.47
 2 -3 4 1158.44 59.05
 -2 -3 -4 1111.47 58.33
 -2 3 4 1069.39 58.44
 2 3 -3 760.48 39.22
 -2 -3 -3 816.31 41.66
 2 -3 3 783.46 41.63
 2 3 -3 779.01 40.93
 -2 3 3 784.93 41.6
 2 3 -2 905.9 45.55
 -2 -3 -2 945.72 47.45
 2 -3 2 927.25 47.06
 2 3 -2 845.33 46.99
 -2 3 2 863.03 47.22
 2 -3 1 691.06 37.15
 -2 3 1 735.63 38.73
 2 -3 1 817.03 38.12
 2 3 -1 694.69 38.9
 -2 -3 -1 775.09 39.01
 2 -3 0 354.61 19.65
 2 3 0 383.77 21.56
 -2 3 0 387.66 20.9
 -2 -3 0 422.25 21.29
 -2 3 -1 718.56 36.29
 2 -3 -1 698.76 37.05
 -2 -3 1 782.75 38.42
 2 -3 -1 761.65 37.86
 2 3 1 708.12 39.06
 -2 3 -1 717.62 38.02
 -2 3 -2 837.15 42.52
 -2 -3 2 913.94 43.76
 2 -3 -2 789.29 43.42
 2 -3 -2 900.32 44.22
 -2 3 -2 867.76 44.36
 2 3 2 870.36 45.95
 -2 -3 3 756.21 38.22
 2 -3 -3 707.57 38.17
 2 -3 -3 716.67 37.74
 -2 3 -3 741.88 38.06
 -2 3 -3 759.89 38.99
 2 -3 -3 772.74 38.88
 2 3 3 763.76 40.96
 2 -3 -4 1066.73 57.83
 2 -3 -4 1097.93 57.41
 -2 -3 4 1183.92 57.8
 -2 3 -4 1191.88 57.62
 2 -3 -4 1086.26 58.41
 2 3 4 1191.14 61.24
 2 -3 -5 194.92 11.89
 -2 -3 5 234.98 12.26
 -2 3 -5 219.62 11.94
 2 -3 -5 202.62 12.35
 2 -3 -5 220.35 13.09
 2 3 5 226.78 15.57
 2 -3 -6 488.85 26.46
 2 -3 -6 444.65 25.86
 -2 3 -6 466.68 25.64
 2 -3 -6 485.16 27.22
 2 -3 -7 616.49 34.96
 2 3 7 651.06 33.82
 2 -3 -7 813.37 35.72
 -2 3 -7 650.47 34.12
 2 -3 -7 599.19 34.48
 -2 -3 7 640.7 34.66
 -2 3 -7 728.13 34.32
 2 -3 -7 602.9 35.86
 2 3 7 717.3 41.4
 2 -3 -8 715.02 36.81
 -2 3 -8 784.04 38.02
 2 -3 -8 896.11 39.41
 -2 -3 8 741.93 38.36
 2 -3 -8 658.3 38.27
 2 -3 -8 671.88 39.84
 2 3 8 882.81 46.89
 2 -3 -9 30.24 1.89
 2 -3 -9 25.82 3.04
 2 -3 -9 31.17 2.97
 2 -3 -9 30.2 3.6
 -2 -3 9 29.28 2.95
 -2 3 -9 31.14 2.95
 2 3 9 29.97 6.3
 2 -3 -9 27.63 3.98
 -2 3 -10 164.59 8.97
 2 -3 -10 174.19 8.71
 2 -3 -10 185.62 10.08
 -2 -3 10 159.55 10.13
 2 -3 -10 140.81 10.31
 -2 3 -10 160.57 10.09
 2 -3 -10 201.62 11.33
 2 3 10 145.58 9.47
 2 -3 -10 149.74 12.01
 -2 3 -11 120.14 6.99
 2 -3 -11 127.6 6.68
 2 -3 -11 147.2 8.16
 2 -3 -11 144.53 9.3
 -2 3 -11 115.6 8.13
 2 -3 -11 119.35 7.23
 2 3 11 124.78 7.63
 2 -3 -11 107.08 10.02
 -2 3 -12 116.92 6.78
 2 3 12 121.55 6.46
 2 -3 -12 140.95 9.25
 -2 3 -12 116.15 8.18
 2 -3 -12 113.32 7.04
 -2 3 -13 86.33 5.33
 2 -3 -13 84.95 5.63
 -2 3 -14 17.37 1.76
 2 -3 -14 17.39 1.67
 -2 3 -14 16.32 2.16
 2 -3 -14 19.05 2.06
 -2 3 -15 33.91 2.75
 2 -3 -15 36.36 2.72
 -2 3 -15 36.87 3.35
 2 -3 -15 41.76 5.05
 2 -3 -15 36.1 3.16
 2 -3 -16 156.11 8.79
 -2 3 -16 151.05 8.85
 -2 3 -16 152.91 9.58
 2 -3 -16 185.71 12.09
 2 -3 -16 148.55 9.33
 -2 3 -17 6.9 1.32
 2 -3 -17 7.71 1.28
 2 -3 -17 7.33 3.03
 -2 3 -17 7.49 1.77
 2 -3 -17 7.75 1.67
 2 -3 -18 2.31 1.1
 -2 3 -18 2.35 0.98
 2 -3 -18 1.59 0.93
 2 -3 -18 1.94 2.76
 -2 3 -18 0.9 1.19
 2 -3 -18 2.84 1.38
 2 -3 -19 12.4 1.82
 -2 3 -19 10.6 1.58
 2 -3 -19 11.57 1.55
 -2 3 -19 11.51 2.22
 2 -3 -19 14.74 3.87
 2 -3 -19 11.2 2.06
 2 3 19 9.12 1.18
 2 -3 -20 3.11 1.18
 2 -3 -20 3.06 1.08
 -2 3 -20 1.49 1.03
 -2 3 -20 3.83 1.58
 2 -3 -20 4.21 3
 2 3 20 1.52 0.67
 2 -3 -20 2.49 1.44
 2 -3 -21 6.67 1.5
 -2 3 -21 5.99 1.38
 2 -3 -21 4.76 1.22
 2 -3 -21 5.35 3.32
 2 3 21 9.85 2.79
 2 3 21 5.3 0.98
 2 -3 -21 5.85 1.65
 -2 3 -22 3.12 1.24
 2 -3 -22 4.74 1.46
 2 -3 -22 2.98 1
 2 -3 -22 2.66 2.85
 2 3 22 4.17 2.26
 2 3 22 4.18 0.87
 2 -3 -23 1.76 1.07
 -2 3 -23 1.7 1.01
 2 -3 -23 1.18 0.84
 2 3 23 2.49 2.07
 2 -3 -23 2.09 2.84
 2 -3 -24 3.13 0.99
 -2 3 -24 4.06 1.21
 2 -3 -24 4.5 1.35
 2 3 24 2.16 1.9
 -2 3 -25 0.43 0.94
 2 -3 -25 -0.17 0.96
 2 3 25 0.26 1.88
 2 -3 -26 1.09 0.8
 -2 3 -26 1.05 0.89
 2 -3 -26 1.55 1.04
 2 3 26 -1.67 1.74
 -2 3 -27 0.42 0.89
 2 -3 -27 -0.14 0.95
 2 3 27 -1.51 1.67
 2 4 -26 0.27 0.86
 2 4 -26 -0.41 0.93
 -2 -4 -26 -0.46 2.26
 2 -4 26 0.68 0.78
 -2 -4 -26 1.04 1.24
 2 4 -25 0.59 0.96
 2 4 -25 1.07 1.03
 -2 -4 -25 1.01 2.64
 2 -4 25 1.6 0.84
 -2 -4 -25 1.84 1.46
 -2 -4 -24 1.78 1
 2 4 -24 -0.16 1.06
 2 4 -24 1.74 1.15
 -2 -4 -24 0.54 2.8
 -2 -4 -24 1.73 1.45
 2 -4 24 0.69 0.8
 -2 -4 -23 7.51 1.42
 2 4 -23 6.75 1.58
 2 4 -23 8.57 1.71
 -2 -4 -23 9.15 4.06
 2 -4 23 7.22 1.27
 -2 -4 -23 6.24 2.23
 -2 -4 -22 4.61 1.27
 2 4 -22 4.04 1.42
 2 4 -22 4.37 1.35
 2 -4 22 3.09 1.06
 -2 -4 -22 6.94 1.94
 -2 -4 -21 8.34 1.48
 2 4 -21 6.41 1.61
 2 4 -21 9.16 1.77
 2 -4 21 5.85 1.24
 -2 -4 -21 8.58 2.02
 -2 -4 -20 3.97 1.2
 2 4 -20 1.33 1.28
 2 4 -20 0.52 1.15
 2 -4 20 2.09 0.91
 -2 -4 -20 3.96 1.89
 -2 -4 -19 9.24 1.53
 2 4 -19 8.71 1.71
 2 4 -19 7.96 1.69
 2 -4 19 9.12 1.42
 -2 -4 -19 11.28 2.26
 -2 -4 -18 17.37 1.99
 2 4 -18 14.08 1.96
 2 4 -18 16.6 2.08
 -2 -4 -18 21.36 3.27
 2 -4 18 16.48 1.8
 2 4 -17 20.74 2.47
 -2 -4 -17 25.1 2.29
 2 4 -17 22.81 2.38
 -2 -4 -17 25.57 3.28
 2 -4 17 19.82 2.03
 -2 -4 -16 76.31 4.81
 2 4 -16 71.15 4.87
 2 4 -16 65.02 4.98
 -2 -4 -16 69.35 5.67
 2 -4 16 74.01 4.59
 2 4 -15 42.8 3.36
 2 4 -15 41.93 3.11
 2 4 -15 42.8 3.6
 -2 -4 -15 52.82 4.41
 2 -4 15 46.16 3.15
 2 4 -14 0.98 0.91
 2 4 -14 0.87 0.96
 2 4 -14 0.19 0.68
 -2 -4 -14 0.84 1.29
 2 -4 14 1.44 0.75
 2 4 -13 25.2 2.26
 2 4 -13 25.88 2.1
 2 4 -13 23.18 2.39
 -2 -4 -13 25.69 2.84
 2 4 -13 22.68 3.31
 2 -4 13 27.18 2.07
 2 4 -12 6.46 1.02
 2 4 -12 5.05 1.25
 2 4 -12 8.84 1.26
 2 4 -12 8.79 1.26
 2 4 -12 8.53 2.16
 -2 -4 -12 7.21 1.65
 2 -4 12 5.95 0.97
 2 4 -11 256.97 13.8
 2 4 -11 257.21 13.64
 2 4 -11 253.34 13.86
 2 4 -11 273.54 15.17
 -2 -4 -11 262.52 14.58
 2 -4 11 254.64 13.53
 2 4 -10 9.4 1.25
 2 4 -10 10.02 1.18
 2 4 -10 8.79 1.27
 2 4 -10 9.29 1.87
 -2 -4 -10 9.11 1.63
 2 -4 10 9.5 1.03
 2 4 -9 231.1 12.59
 2 4 -9 233 12.41
 2 4 -9 242.67 12.57
 -2 -4 -9 244.16 13.28
 2 4 -9 245.39 13.5
 2 -4 9 207.77 17.96
 -2 -4 -9 284.18 20.22
 -2 4 9 212.71 12.55
 2 -4 9 238.77 12.28
 -2 4 9 249.59 20.06
 -2 4 8 8.92 1.2
 2 4 -8 11.12 1.17
 2 4 -8 9.56 1.23
 2 4 -8 11.45 1.25
 2 4 -8 14.08 1.88
 -2 -4 -8 10.24 1.71
 2 -4 8 9.56 1
 -2 -4 -8 8.79 3.66
 2 -4 8 10.74 3.68
 -2 4 8 12.53 4
 2 4 -8 9.33 2.27
 2 4 -7 2.42 0.64
 2 4 -7 1.95 0.72
 2 4 -7 0.17 0.6
 -2 -4 -7 0.14 0.98
 -2 -4 -7 2.51 1.8
 2 -4 7 0.35 0.42
 2 -4 7 2.78 2.28
 2 4 -7 1.11 1.22
 2 4 -6 198.33 10.63
 2 4 -6 197.61 10.76
 2 4 -6 203.4 10.72
 -2 -4 -6 188.14 13.78
 2 -4 6 205.93 15.4
 2 4 -6 190.17 13.04
 -2 4 6 186.31 14.7
 2 -4 6 204.85 10.43
 2 4 -5 347.89 17.06
 2 4 -5 335.83 16.96
 2 4 -5 330.46 17.1
 -2 -4 -5 334.81 17.57
 2 4 -5 312.83 16.58
 2 4 -5 348.04 19.72
 -2 4 5 356.33 21.47
 2 -4 5 324.81 21.19
 -2 -4 -5 301.19 19.95
 2 4 -4 100.3 5.7
 -2 -4 -4 101.93 6.17
 2 4 -4 98.22 5.65
 -2 -4 -4 117.23 8.52
 2 -4 4 97.1 8.57
 2 4 -4 99.82 7.79
 -2 4 4 98.01 8.57
 2 4 -3 1353.81 70.84
 2 4 -3 1401.76 71.09
 -2 -4 -3 1390.37 71.29
 -2 -4 -3 1407.84 73.78
 2 4 -3 1248.48 73.19
 -2 4 3 1420.27 74.34
 2 -4 3 1339.48 73.77
 2 4 -2 41.15 2.74
 2 -4 2 39.72 2.75
 -2 -4 -2 41.24 3.08
 -2 -4 -2 37.78 4.36
 2 4 -2 40.34 4.54
 2 -4 2 42.14 4.3
 -2 4 2 38.92 4.71
 2 4 -1 263.35 13.78
 2 -4 1 234.33 13.95
 2 4 -1 257.92 16.42
 -2 -4 -1 266.68 16.23
 2 -4 1 258.31 14.96
 -2 4 1 263.81 16.26
 2 4 0 26.7 1.94
 2 -4 0 32.66 3.12
 2 -4 0 20.6 2.07
 2 4 0 21.44 3.48
 -2 -4 0 21.88 3.09
 2 -4 0 24.85 2.01
 -2 4 0 27.37 3.47
 2 4 1 240.99 13
 2 -4 -1 225.89 13.53
 -2 -4 1 259.89 15.27
 -2 4 -1 233.46 14.98
 2 4 1 232.57 16
 -2 -4 2 36.9 3.1
 2 -4 -2 30.98 2.95
 2 -4 -2 41.12 3.87
 -2 4 -2 39.21 4.06
 2 4 2 34.91 4.78
 -2 -4 3 1386.77 68.95
 2 -4 -3 1302.07 68.37
 2 -4 -3 1258.99 69.05
 2 -4 -3 1321.05 70.14
 -2 4 -3 1305.1 70.39
 2 4 3 1322.94 72.43
 2 -4 -4 93.77 6.13
 2 -4 -4 83.92 6.56
 -2 -4 4 108.07 6.57
 -2 4 -4 105.57 6.55
 2 -4 -4 127.72 7.24
 -2 4 -4 101.94 7.7
 2 -4 -4 108.71 7.74
 2 4 4 104.95 9.66
 2 4 5 316.65 17.2
 2 -4 -5 331.27 16.59
 -2 4 -5 329.57 17.66
 2 -4 -5 293.8 17.43
 -2 -4 5 322.96 17.67
 2 -4 -5 292.65 18.1
 -2 4 -5 320.59 19.2
 2 4 5 318.68 21.87
 2 -4 -5 329.17 19.15
 2 4 6 205.67 11.18
 -2 4 -6 209.83 10.69
 2 -4 -6 208 10.48
 2 -4 -6 245.42 12.3
 -2 4 -6 213.86 11.53
 2 -4 -6 261.21 13.5
 -2 4 -6 182.06 10.43
 2 -4 -6 182.31 11.45
 2 -4 -6 198.18 12.27
 2 4 6 203.21 11.05
 2 -4 -6 180.61 12.83
 -2 4 -6 190.27 12.98
 2 4 6 197.87 16.04
 2 4 7 1.61 1
 2 -4 -7 0.95 0.44
 2 -4 -7 0.2 1.46
 2 -4 -7 0.8 0.87
 -2 4 -7 2.56 0.81
 2 -4 -7 1.19 2
 2 -4 -7 0.38 0.68
 2 4 7 0.65 0.8
 2 -4 -7 0.37 1.12
 -2 4 -7 3.65 1.62
 -2 4 -8 10.67 1.05
 2 4 8 10.34 1.63
 2 -4 -8 10.17 0.97
 2 -4 -8 12.55 2.16
 -2 -4 8 9.15 1.68
 2 -4 -8 13.95 2.91
 2 -4 -8 9.88 1.73
 2 4 8 9.4 1.45
 -2 4 -8 12.77 2
 2 -4 -8 11.24 2.53
 -2 4 -9 257.07 13.43
 2 -4 -9 258.83 13.3
 2 -4 -9 285.04 15.1
 2 4 9 247.79 14.02
 -2 4 -9 270.35 14.74
 2 -4 -9 304.83 16.44
 2 -4 -9 227.31 14.89
 -2 -4 9 274.28 14.89
 2 -4 -9 218.96 16.43
 2 4 9 244.6 14.15
 -2 4 -10 9.38 1.09
 2 4 10 11.85 1.79
 2 -4 -10 8.88 0.95
 2 -4 -10 9.45 2.07
 2 4 10 10.51 1.69
 -2 4 -10 13.07 2.12
 2 -4 -10 11.29 2.72
 -2 -4 10 15.4 2
 -2 4 -11 254.48 14.02
 2 -4 -11 267.68 13.82
 2 -4 -11 288.21 15.71
 -2 4 -11 279.06 15.7
 2 -4 -11 308.02 17.29
 2 4 11 256.25 14.87
 -2 4 -12 7.51 1.09
 2 4 12 7.47 1.7
 2 -4 -12 8.37 0.96
 -2 4 -12 9.05 2.21
 2 -4 -12 8.24 1.99
 2 -4 -12 8.52 2.69
 -2 4 -13 26.65 2.17
 2 4 13 24.79 1.89
 -2 4 -13 28.54 3.58
 2 -4 -13 25.26 3.22
 2 -4 -13 27.65 2.52
 -2 4 -14 0.91 0.65
 -2 4 -14 1.61 1.78
 2 -4 -14 1.33 2.59
 2 -4 -14 0.61 0.9
 -2 4 -15 44.5 3.25
 -2 4 -15 47.23 3.98
 2 -4 -15 56.44 6.15
 2 -4 -15 42.21 3.63
 2 -4 -16 69.13 4.58
 -2 4 -16 69.56 4.6
 2 4 16 80.24 5.68
 2 -4 -16 85.56 7.95
 -2 4 -16 67.44 5.3
 2 -4 -16 63.93 5.03
 -2 4 -17 20.11 2.12
 2 -4 -17 23.52 2.2
 -2 4 -17 22.21 2.73
 2 4 17 27.38 3.48
 2 -4 -17 22.75 4.61
 2 -4 -17 20.34 2.58
 -2 4 -18 15.27 1.86
 2 -4 -18 18.85 1.99
 2 4 18 21.77 2.99
 -2 4 -18 15.21 2.39
 2 -4 -18 21.21 4.74
 2 -4 -18 16.68 2.35
 2 -4 -19 7.3 1.61
 -2 4 -19 9.23 1.57
 2 -4 -19 10.41 1.53
 2 4 19 12.96 2.71
 2 -4 -19 8.59 3.57
 -2 4 -19 10.33 2.05
 2 -4 -19 9.29 1.95
 2 -4 -20 2.82 1.2
 -2 4 -20 3.38 1.16
 2 -4 -20 3.18 1.09
 -2 4 -20 0.92 1.33
 2 4 20 3.76 2.18
 2 -4 -20 1.76 3.5
 2 -4 -20 1.79 1.3
 2 -4 -21 6.63 1.54
 2 -4 -21 7.94 1.43
 -2 4 -21 6.59 1.42
 2 -4 -21 12.43 3.82
 2 4 21 6.3 2.32
 2 -4 -21 8.88 1.91
 2 -4 -22 2.75 1.27
 2 -4 -22 3.85 1.11
 -2 4 -22 1.2 1
 2 4 22 2.2 1.99
 2 -4 -22 3.54 3.21
 2 -4 -22 3.19 1.52
 2 -4 -23 7.25 1.36
 2 -4 -23 7.65 1.52
 -2 4 -23 5.56 1.36
 2 4 23 5.95 2.2
 2 -4 -23 5.63 3.5
 2 -4 -24 0.33 0.96
 2 -4 -24 1.6 0.89
 -2 4 -24 1.18 1.16
 -2 4 -24 0.98 0.87
 2 4 24 0.78 1.76
 2 -4 -25 0.31 0.96
 -2 4 -25 -0.13 0.82
 2 -4 -25 1 0.79
 -2 4 -25 0.32 0.93
 2 4 25 -1.47 1.81
 2 -4 -26 0.57 0.87
 -2 4 -26 0.58 0.94
 2 4 26 -1.79 1.64
 2 5 -25 0.27 0.91
 2 5 -25 -0.43 0.97
 -2 -5 -25 0.98 2.51
 2 -5 25 -0.1 0.69
 -2 -5 -24 0.51 0.81
 2 5 -24 0.3 0.93
 2 5 -24 0.16 1.02
 -2 -5 -24 -1.06 2.87
 2 -5 24 -0.21 0.68
 -2 -5 -23 1.78 1.01
 2 5 -23 0.95 1.15
 2 5 -23 -0.17 1.14
 -2 -5 -23 0.57 2.69
 2 -5 23 1.56 0.82
 -2 -5 -22 2.03 1.05
 2 5 -22 3.32 1.22
 2 5 -22 2.47 1.2
 2 -5 22 1.63 0.88
 -2 -5 -21 4.29 1.2
 2 5 -21 2.71 1.28
 2 5 -21 3.78 1.42
 2 -5 21 3.1 1.04
 -2 -5 -20 7.46 1.42
 2 5 -20 7.31 1.55
 2 5 -20 4.17 1.5
 2 -5 20 6.24 1.22
 2 5 -19 31.39 3.21
 -2 -5 -19 34.3 3.02
 2 5 -19 33.55 3.12
 -2 -5 -19 43.41 4.7
 2 -5 19 35.41 2.82
 -2 -5 -18 2.89 1.02
 2 5 -18 1.47 1.19
 2 5 -18 1.58 1.21
 2 -5 18 2.2 1.02
 -2 -5 -17 1.12 0.91
 2 5 -17 0.34 1.18
 2 5 -17 1.58 1.16
 -2 -5 -17 3.8 2.54
 2 -5 17 2.35 0.92
 2 5 -16 8.33 1.63
 2 5 -16 7.47 1.57
 2 -5 16 8.84 1.35
 2 5 -15 50.15 3.87
 2 5 -15 48.01 3.79
 -2 -5 -15 59.91 5.14
 2 -5 15 48.33 3.41
 2 5 -14 9.99 1.7
 2 5 -14 12.7 1.7
 -2 -5 -14 11.88 2.44
 2 5 -14 8.86 2.55
 2 -5 14 12.88 1.44
 2 5 -13 76.29 5.39
 2 5 -13 81.08 5.08
 2 5 -13 85.19 5.38
 -2 -5 -13 90.5 6.52
 2 5 -13 80.49 6.84
 2 -5 13 85.93 5.02
 2 5 -12 10.42 1.54
 2 5 -12 7.8 1.19
 2 5 -12 8.67 1.4
 -2 -5 -12 9.74 2.12
 2 5 -12 11.66 2.42
 2 -5 12 9.03 1.12
 2 5 -11 68.88 4.63
 -2 -5 -11 82.19 5.78
 2 5 -11 79.98 6.03
 2 -5 11 69.08 4.3
 2 5 -10 74.87 4.95
 2 5 -10 83.61 6.09
 -2 -5 -10 80.62 5.86
 -2 5 10 75.05 5.06
 2 -5 10 83.35 4.68
 2 5 -9 8.8 1.25
 -2 5 9 7.83 1.34
 -2 -5 -9 8.44 1.88
 2 5 -9 6.5 1.83
 2 -5 9 11.5 1.11
 2 5 -8 187.46 9.88
 -2 -5 -8 187.18 10.74
 -2 5 8 166.12 9.85
 2 -5 8 184.68 9.47
 -2 -5 -8 166.07 9.93
 2 -5 8 159.18 15.1
 2 5 -7 118.62 6.71
 2 -5 7 127.84 11.81
 -2 -5 -7 117.2 6.82
 -2 5 7 105.93 6.66
 2 -5 7 117.78 6.3
 -2 5 6 318.49 17.87
 2 5 -6 353.21 17.94
 -2 -5 -6 336.45 18.65
 2 -5 6 332.56 23.22
 -2 5 6 335.98 23.36
 2 -5 6 350.99 17.5
 -2 -5 -6 342.14 18.03
 -2 5 5 356.43 19.03
 2 5 -5 380.5 19.1
 -2 -5 -5 375.92 19.82
 2 5 -5 329.8 18.57
 2 -5 5 376.44 18.62
 -2 -5 -5 375.67 19.17
 -2 5 5 364.09 24.05
 2 -5 5 382.43 23.97
 2 5 -4 114.37 6.75
 2 -5 4 159.44 8.93
 -2 -5 -4 118.87 7.44
 2 5 -4 109.25 6.7
 -2 -5 -4 153.98 8.7
 -2 -5 -4 116.27 6.82
 2 -5 4 113.2 10.03
 2 5 -4 104.57 9.32
 -2 5 4 129.49 10.78
 2 5 -3 80.92 5.54
 2 -5 3 137.69 7.85
 -2 -5 -3 100.69 6.3
 -2 -5 -3 121.73 7.36
 2 5 -3 82.83 8.06
 -2 -5 -3 106.77 8.66
 2 -5 3 98.94 8.4
 -2 5 3 95.59 8.92
 2 5 -2 175.75 9.68
 -2 -5 -2 186.81 10.33
 2 -5 2 158.01 9.65
 -2 -5 -2 224.44 11.46
 2 -5 2 241.61 11.94
 2 -5 2 165.18 11.73
 -2 -5 -2 171.56 12.5
 -2 5 2 166.44 12.87
 2 5 -2 145.34 12.33
 2 5 -1 809.62 44.41
 2 5 -1 888.23 44.39
 2 -5 1 800.56 44.61
 -2 -5 -1 920.41 45.05
 -2 5 1 799.5 47.61
 -2 -5 -1 964.87 47.99
 2 -5 1 897.35 45.98
 2 5 -1 843.13 48.22
 2 5 0 293.9 15.48
 2 5 0 290.94 15.32
 -2 -5 0 319.9 15.98
 2 -5 0 264.8 15.72
 -2 5 0 284.69 18.44
 -2 -5 0 308.8 18.39
 2 -5 0 253.84 15.36
 2 5 0 288.54 19.17
 2 5 1 902.07 46.55
 -2 -5 1 947.77 46.96
 -2 -5 1 908.9 47.17
 2 -5 -1 832.73 47.03
 -2 5 -1 863 49.44
 2 5 1 870.51 50.7
 2 5 2 166.08 9.56
 -2 5 -2 176.22 9.2
 -2 -5 2 187.69 9.99
 -2 -5 2 175.89 10.02
 2 -5 -2 156.29 10.11
 -2 5 -2 155.03 11.73
 2 5 2 172.24 13.54
 2 -5 -2 151.4 11.29
 2 5 3 105.46 6.26
 -2 5 -3 100.67 5.78
 -2 -5 3 115.06 6.64
 2 -5 -3 93.32 6.85
 -2 -5 3 101.43 6.48
 -2 5 -3 100.24 8.31
 2 -5 -3 98.27 8
 2 5 3 99.72 10.01
 2 5 4 116.26 6.96
 -2 5 -4 115.13 6.48
 -2 -5 4 127.97 7.29
 2 -5 -4 102.74 7.65
 2 -5 -4 103.09 6.74
 -2 5 -4 115.95 7.48
 2 5 4 119.21 6.79
 -2 -5 4 118.42 7.15
 -2 5 -4 114.34 9.12
 2 -5 -4 105.09 8.68
 2 5 5 348.97 18.87
 -2 5 -5 362.83 18.37
 2 5 5 356.82 18.67
 2 -5 -5 405.5 20.37
 2 -5 -5 374.64 20.57
 2 -5 -5 325.52 19.88
 -2 5 -5 359.35 19.36
 2 -5 -5 325.26 18.85
 2 -5 -5 329.56 21.06
 -2 5 -6 372.61 19.17
 2 5 6 368.12 19.75
 2 -5 -6 374.45 18.92
 2 -5 -6 432.9 21.22
 2 -5 -6 404.29 21.27
 2 -5 -6 325.43 19.83
 -2 5 -6 361.51 20.01
 2 5 6 367.88 19.51
 2 -5 -6 328.44 21.91
 2 5 7 99.05 6.51
 -2 5 -7 97.73 5.93
 2 -5 -7 109.41 5.74
 2 -5 -7 109.31 7.49
 2 -5 -7 90.68 6.69
 -2 5 -7 105.98 6.63
 2 5 7 96.25 6.25
 -2 5 -8 187.26 10.38
 2 5 8 193.25 11.06
 -2 5 -8 190.04 10.16
 2 -5 -8 194.54 10.09
 2 5 8 187.41 10.77
 2 -5 -8 209.29 12.22
 2 -5 -8 169.97 11.39
 -2 -5 8 199.35 11.67
 2 -5 -8 193.23 11.57
 2 5 9 10.28 1.82
 -2 5 -9 10.31 1.34
 -2 5 -9 10.23 1.15
 2 -5 -9 12.14 1.11
 2 5 9 7.96 1.51
 2 -5 -9 10.24 3.14
 2 -5 -9 9.93 1.89
 2 -5 -9 11.75 2.77
 -2 5 -9 11.79 2.1
 -2 5 -10 78.14 4.87
 -2 5 -10 82.36 5.14
 2 -5 -10 87.18 4.79
 -2 5 -10 87.31 6.37
 2 -5 -10 99.43 7.01
 2 5 10 79.99 5.53
 2 -5 -10 101.89 8.3
 2 5 10 75 5.66
 -2 5 -11 66.21 4.3
 -2 5 -11 70.13 4.57
 2 -5 -11 70.77 4.15
 -2 5 -11 69.68 5.76
 2 5 11 65.97 4.94
 2 5 11 68.24 5.21
 2 5 12 10.45 2
 -2 5 -12 10.6 1.31
 2 -5 -12 10.78 1.12
 2 -5 -12 9.32 2.44
 -2 5 -12 10.09 2.52
 2 -5 -12 12 3.69
 2 5 12 10.97 1.82
 -2 5 -13 80.75 5.17
 2 -5 -13 105.27 7.4
 2 -5 -13 109.54 8.95
 2 5 13 80.09 5.92
 -2 5 -13 88.68 7.1
 2 5 13 79.73 6.13
 -2 5 -14 8.78 1.32
 2 5 14 9.87 1.16
 2 -5 -14 14.24 2.74
 -2 5 -14 7.53 2.66
 2 5 14 10.23 1.97
 2 -5 -14 14.79 3.91
 2 -5 -14 12.15 1.77
 -2 5 -15 52.67 3.78
 2 -5 -15 64.45 7.37
 2 5 15 58.56 4.7
 2 -5 -15 52.88 4.22
 -2 5 -16 6.32 1.21
 2 -5 -16 10.63 3.86
 2 5 16 11.67 2.31
 -2 5 -16 11.35 1.97
 2 -5 -16 8.96 1.64
 -2 5 -17 1.18 0.87
 2 -5 -17 1.33 0.93
 -2 5 -17 0.65 1.23
 2 -5 -17 -0.61 3.21
 2 5 17 0.97 1.64
 2 -5 -17 0.79 1.09
 -2 5 -18 2.6 1.04
 2 -5 -18 2.34 1.06
 2 5 18 4.81 2.03
 -2 5 -18 3.74 1.5
 2 -5 -18 5.09 3.68
 2 -5 -18 2.48 1.27
 -2 5 -19 32.71 2.95
 2 -5 -19 42.39 3.19
 -2 5 -19 38.33 3.36
 -2 5 -19 32.09 3.48
 2 -5 -19 33.46 5.94
 2 5 19 38.67 4.06
 2 -5 -19 31.13 3.35
 -2 5 -20 7.31 1.41
 -2 5 -20 5.52 1.5
 2 -5 -20 7.12 1.44
 2 5 20 7.74 2.25
 2 -5 -20 11.04 4.08
 2 -5 -20 5.84 1.65
 2 -5 -21 4.16 1.33
 -2 5 -21 4.27 1.42
 -2 5 -21 4.15 1.2
 2 -5 -21 4.51 1.2
 2 5 21 2.14 1.91
 2 -5 -21 6.41 3.65
 2 -5 -21 2.59 1.38
 2 -5 -22 1.23 0.95
 -2 5 -22 2.23 1.04
 -2 5 -22 1.92 1.4
 2 -5 -22 1.65 1.02
 2 5 22 1.85 1.74
 2 -5 -22 3.07 3.22
 2 -5 -22 1.69 1.26
 2 -5 -23 0.8 0.95
 -2 5 -23 1.6 0.98
 -2 5 -23 1.01 1.17
 2 -5 -23 -0.13 0.8
 2 5 23 -0.76 1.95
 2 -5 -23 -1.72 3.36
 2 -5 -24 0.47 0.74
 2 -5 -24 1.98 1.05
 -2 5 -24 -0.12 0.84
 -2 5 -24 -0.16 0.96
 2 5 24 -1.91 1.93
 2 -5 -25 0.1 0.66
 -2 5 -25 -0.29 0.92
 2 -5 -25 -0.28 0.87
 2 5 25 -0.44 1.23
 -2 -5 25 0.28 0.66
 2 6 -24 1.9 0.99
 2 6 -24 0.88 1.01
 -2 -6 -24 1.52 3.65
 2 -6 24 1.59 0.68
 -2 -6 -24 0.81 1.2
 -2 -6 -23 4.66 1.14
 2 6 -23 4.15 1.21
 2 6 -23 4.82 1.32
 2 -6 23 3.49 0.94
 -2 -6 -23 3.56 1.59
 -2 -6 -22 0.55 0.81
 2 6 -22 0.47 0.99
 2 6 -22 0.51 1.09
 2 -6 22 1.14 0.8
 -2 -6 -22 -0.72 1.38
 -2 -6 -21 2.72 1.09
 2 6 -21 2.47 1.2
 2 6 -21 2.7 1.3
 -2 -6 -21 4.19 3.61
 2 -6 21 2.72 0.9
 -2 -6 -21 0.75 1.41
 2 6 -20 0.85 1.21
 -2 -6 -20 0.44 0.89
 2 6 -20 -0.55 1.16
 -2 -6 -20 0.61 3.21
 2 -6 20 0.67 0.8
 -2 -6 -20 0.77 1.46
 -2 -6 -19 16.78 2.06
 2 6 -19 16.96 2.32
 2 6 -19 17.26 2.22
 -2 -6 -19 17.22 4.74
 -2 -6 -19 13.5 3.48
 2 -6 19 13.28 1.67
 2 6 -18 27.15 3.01
 -2 -6 -18 35.28 3.01
 2 6 -18 30.14 3
 -2 -6 -18 44.54 5.08
 -2 -6 -18 48.42 6.59
 2 -6 18 30.52 2.58
 2 6 -17 23.74 2.5
 -2 -6 -17 24.53 4.83
 -2 -6 -17 22.5 4.03
 2 -6 17 20.11 2
 2 6 -16 36.18 3.13
 -2 -6 -16 38.64 4.97
 -2 -6 -16 41.08 6.03
 2 -6 16 30.53 2.58
 2 6 -15 27.96 2.75
 -2 -6 -15 30.15 4.4
 2 6 -15 22.5 3.85
 2 -6 15 27.89 2.32
 2 6 -14 31.75 2.85
 2 6 -14 28.92 4.14
 -2 -6 -14 37.27 5.46
 -2 -6 -14 25.59 3.93
 2 -6 14 30.87 2.42
 2 6 -13 2.04 1.08
 2 6 -13 1.73 1.91
 -2 -6 -13 2.42 1.92
 -2 -6 -13 4.05 3.09
 2 -6 13 1.72 0.79
 2 6 -12 88.43 5.89
 -2 -6 -12 94.39 7.28
 2 6 -12 88.59 7.31
 -2 -6 -12 108.14 9.1
 2 -6 12 93.53 5.45
 2 6 -11 134.35 7.98
 -2 -6 -11 131.53 9.23
 2 6 -11 131.85 9.29
 2 -6 11 130.81 7.46
 2 6 -10 115.53 7.02
 2 6 -10 120.46 8.27
 -2 -6 -10 127.77 8.45
 2 -6 10 114.7 6.52
 -2 6 10 107.33 7.08
 2 6 -9 144.91 8.9
 -2 -6 -9 163.46 10.24
 2 6 -9 170.59 10.28
 2 -6 9 159.11 8.44
 -2 6 9 141.94 8.98
 2 6 -8 41.52 3.27
 -2 -6 -8 41.23 3.35
 -2 6 8 45.13 3.39
 2 -6 8 45.96 2.83
 2 6 -7 50.79 3.55
 -2 6 7 47.57 3.58
 -2 -6 -7 46.39 3.58
 -2 6 6 56.66 4.01
 2 6 -6 61.64 4.15
 2 6 -6 56.16 3.96
 -2 -6 -6 58.31 4.86
 -2 -6 -6 57.89 4.05
 -2 6 5 213 12.33
 2 6 -5 223.69 12.34
 2 6 -5 226.71 12.51
 -2 -6 -5 227.69 13.36
 -2 -6 -5 229.27 12.44
 -2 6 4 117.28 7.54
 2 6 -4 126.69 7.64
 2 6 -4 138.93 7.86
 -2 -6 -4 134.71 8.64
 -2 -6 -4 171.85 10.21
 2 -6 4 175.24 10.22
 -2 -6 -4 130.32 7.69
 2 6 -3 529.96 28.9
 2 6 -3 541.3 29.06
 -2 6 3 521.39 28.81
 -2 -6 -3 572.92 29.95
 -2 -6 -3 762.15 32.02
 2 -6 3 782.5 32.13
 -2 -6 -3 541.5 28.94
 -2 6 2 227.41 13.3
 2 6 -2 239.13 13.56
 2 6 -2 231.99 13.37
 -2 -6 -2 258.09 14.43
 -2 -6 -2 339.75 16.22
 2 -6 2 249.24 13.69
 2 -6 2 348.5 16.4
 2 6 -1 113.78 7.03
 -2 6 1 116.45 6.78
 2 6 -1 114.03 6.87
 2 -6 1 139.1 9.01
 -2 -6 -1 122.25 7.79
 2 6 0 24.92 2.37
 -2 6 0 24.57 2.08
 2 6 0 22.33 2.14
 -2 -6 0 23 2.81
 2 6 1 115.73 7.07
 -2 6 -1 110.18 6.65
 2 -6 -1 101.48 7.4
 -2 -6 1 135.66 7.93
 2 -6 -1 148.88 9.14
 2 6 2 249.7 14.31
 -2 6 -2 260.73 13.92
 -2 -6 2 306.16 15.26
 2 -6 -2 327.49 16.62
 2 -6 -2 212.9 14.8
 -2 6 -3 550.46 28.4
 2 6 3 529.54 28.86
 2 -6 -3 507.7 29.75
 -2 6 -4 142.61 7.87
 2 6 4 131.07 8.31
 -2 6 -4 122.13 8.75
 -2 6 -5 225.99 12.51
 2 6 5 224.09 13.07
 2 -6 -5 262.91 14.91
 2 -6 -5 249.51 15.19
 2 6 6 59.67 4.56
 -2 6 -6 64.04 4.08
 2 -6 -6 70.26 5.99
 2 -6 -6 54.5 5.7
 2 6 7 47.1 4.05
 -2 6 -7 49.85 3.46
 2 -6 -7 49.3 3.16
 2 -6 -7 57.31 5.34
 2 -6 -7 57.42 5.25
 2 6 7 48.59 3.71
 -2 6 -8 45.24 3.25
 2 6 8 40.73 3.76
 2 -6 -8 44.86 2.91
 2 -6 -8 48.61 5.07
 2 6 8 43.07 3.51
 2 -6 -8 55.35 6.3
 2 -6 -8 46.09 4.54
 -2 6 -9 150.77 9.14
 2 6 9 161.55 9.9
 2 -6 -9 165.89 8.82
 -2 6 -9 183.82 10.87
 2 6 9 150.48 9.47
 2 -6 -9 191.66 11.64
 -2 6 -10 126.09 7.48
 2 -6 -10 123.37 7.01
 2 6 10 123.2 7.85
 -2 6 -10 134.34 9.01
 2 -6 -10 149.61 9.86
 2 6 10 122.04 8.14
 -2 6 -11 142.95 8.48
 2 -6 -11 154.12 8.04
 -2 6 -11 153.17 10.13
 2 6 11 136.54 8.87
 2 -6 -11 150.34 10.64
 2 6 11 132.19 9.11
 -2 6 -12 91.79 6.08
 -2 6 -12 96.28 5.82
 2 -6 -12 100.19 5.62
 2 6 12 88.83 6.48
 -2 6 -12 115.56 8.16
 2 -6 -12 116.65 10.19
 2 -6 -12 112.29 8.34
 2 6 12 87.49 6.76
 2 6 13 0.47 1.42
 -2 6 -13 1.58 1.01
 -2 6 -13 2.51 0.9
 2 -6 -13 2.38 0.73
 2 6 13 0.6 1.3
 2 -6 -13 0.76 2.1
 -2 6 -13 0.73 2.04
 2 -6 -13 2.42 3.69
 -2 6 -14 29.82 2.82
 -2 6 -14 30.61 2.55
 2 -6 -14 40.05 4.77
 2 -6 -14 40.99 6.24
 2 6 14 26.3 3.15
 -2 6 -14 28.97 4.23
 2 -6 -14 29.05 2.91
 -2 6 -15 29.7 2.76
 -2 6 -15 27.14 2.43
 2 6 15 25.1 3.12
 2 -6 -15 29.8 4.23
 2 -6 -15 32.05 5.99
 -2 6 -15 23.88 4.17
 2 -6 -15 26.64 2.8
 2 -6 -16 27.56 2.78
 -2 6 -16 34.6 3.09
 -2 6 -16 28.51 2.59
 2 6 16 32.18 3.54
 -2 6 -16 33.96 3.34
 2 -6 -16 27.81 3.01
 2 -6 -17 26.15 2.43
 -2 6 -17 21.55 2.46
 -2 6 -17 23.02 2.27
 2 6 17 21.95 2.99
 -2 6 -17 19.98 2.63
 2 -6 -17 21.42 2.6
 -2 6 -18 25.08 2.82
 2 -6 -18 31.58 2.78
 -2 6 -18 31.5 2.72
 2 6 18 24.53 3.27
 2 -6 -18 34.16 6.39
 2 -6 -18 34.63 3.31
 2 -6 -19 17.28 2
 -2 6 -19 13.47 1.75
 -2 6 -19 14.33 2.13
 2 6 19 13.23 2.58
 2 -6 -19 13.91 4.78
 2 -6 -19 16.85 2.33
 -2 6 -20 1.23 1.21
 2 -6 -20 -0.28 0.89
 2 6 20 -0.76 1.8
 2 -6 -20 -0.68 3.68
 2 -6 -20 0.4 1.18
 -2 6 -21 2.07 1.16
 2 -6 -21 1.79 0.92
 2 6 21 -0.5 1.78
 2 -6 -21 0.59 1.03
 -2 6 -22 -0.33 1.02
 2 -6 -22 1.3 0.92
 2 6 22 -0.24 1.36
 2 -6 -22 -0.19 1.05
 -2 -6 22 1.35 0.71
 2 -6 -23 4.36 1.21
 2 -6 -23 3.73 1.01
 -2 6 -23 3.74 1.24
 2 6 23 4.72 1.6
 2 -6 -24 1.08 0.9
 2 -6 -24 2.04 0.85
 -2 6 -24 2.15 1.11
 2 6 24 1.23 1.27
 2 7 -23 0.26 0.9
 2 7 -23 0.73 0.91
 -2 -7 -23 -2.05 6.14
 -2 -7 -23 1.32 1.12
 -2 -7 -22 0.24 0.74
 2 7 -22 0.29 1
 2 7 -22 1.91 1.15
 -2 -7 -22 -0.56 3.03
 -2 -7 -22 1.88 1.31
 -2 -7 -21 9.78 1.45
 2 7 -21 8.43 1.55
 2 7 -21 9.56 1.86
 -2 -7 -21 10.66 4.09
 -2 -7 -21 7.43 1.91
 2 7 -20 1.13 1.02
 -2 -7 -20 0.56 0.86
 -2 -7 -20 1.85 3.5
 2 -7 20 1.92 0.78
 -2 -7 -20 2.61 1.63
 2 7 -19 16.38 2.14
 -2 -7 -19 19.77 2.11
 -2 -7 -19 23.22 5.2
 -2 -7 -19 20.29 4.17
 2 -7 19 15.27 1.66
 2 7 -18 8.02 1.68
 -2 -7 -18 9.71 1.61
 -2 -7 -18 4.2 3.28
 -2 -7 -18 8.83 4.16
 2 -7 18 7.26 1.15
 2 7 -17 10.11 1.71
 -2 -7 -17 8.84 3.32
 -2 -7 -17 12.66 4.54
 2 -7 17 7.55 1.18
 2 7 -16 0.34 1.12
 -2 -7 -16 1.86 3.58
 -2 -7 -16 1.55 2.95
 2 -7 16 1.49 0.76
 2 7 -15 22.1 2.51
 -2 -7 -15 26.23 4.5
 2 7 -15 23.06 4.12
 -2 -7 -15 24.91 5.16
 2 -7 15 22.42 2
 2 7 -14 22.13 2.52
 2 7 -14 24.66 4.08
 -2 -7 -14 31.89 5.52
 -2 -7 -14 25 4.08
 2 7 -13 16.55 2.13
 -2 -7 -13 25.38 4.08
 -2 -7 -13 21.09 4.63
 2 7 -13 10.94 2.87
 2 7 -12 15.33 2.02
 2 7 -12 15 2.17
 2 7 -12 18.38 3.23
 -2 -7 -12 14.87 3.35
 -2 -7 -12 22.42 4.63
 2 7 -11 67.91 5.1
 2 7 -11 69.09 4.98
 2 7 -11 72.57 6.39
 -2 -7 -11 79.25 6.8
 -2 -7 -11 86.74 8.24
 2 7 -10 58.21 4.62
 2 7 -10 65.23 4.54
 -2 -7 -10 60.63 5.93
 2 7 -10 67.53 5.82
 -2 -7 -10 78.69 7.73
 2 7 -9 107.17 7.09
 2 7 -9 115 7
 2 7 -9 136.22 8.63
 -2 -7 -9 139.54 10.36
 -2 7 9 98.3 6.93
 2 7 -8 99.18 6.46
 2 7 -8 102.57 6.66
 -2 -7 -8 104.94 6.62
 -2 7 8 100.36 6.62
 2 7 -7 54.38 4.03
 -2 7 7 45.69 3.75
 2 7 -7 51.46 3.81
 -2 -7 -7 62.18 5.42
 -2 -7 -7 66.17 6.63
 -2 -7 -7 46.6 3.79
 -2 7 6 95.04 6.57
 2 7 -6 108.8 6.68
 2 7 -6 105.87 6.83
 -2 -7 -6 123.03 8.38
 -2 -7 -6 108.21 6.72
 -2 7 5 23.15 2.39
 2 7 -5 25.01 2.6
 2 7 -5 26.47 2.47
 -2 -7 -5 27.9 3.72
 -2 -7 -5 27.16 2.49
 -2 7 4 58.83 4.15
 2 7 -4 55.74 4.26
 2 7 -4 58.89 4.16
 -2 -7 -4 67.26 5.51
 -2 -7 -4 84.11 7.04
 2 -7 4 56.05 4.44
 2 -7 4 80.75 6.68
 -2 -7 -4 52.04 4.04
 2 7 -3 8.63 1.45
 -2 7 3 7.55 1.33
 2 7 -3 7.95 1.51
 2 -7 3 9.84 3.14
 -2 -7 -3 11.74 2.49
 -2 -7 -3 9.63 1.47
 2 7 -2 93.35 5.99
 -2 7 2 85.74 5.66
 2 7 -2 88.27 5.71
 -2 -7 -2 95.76 7.06
 -2 -7 -2 87.5 5.7
 2 7 -1 119.3 7.6
 -2 7 1 118.65 7.31
 -2 -7 -1 128.93 8.69
 2 7 0 67.94 4.85
 -2 7 0 62.69 4.45
 -2 -7 0 76.32 5.94
 -2 7 -1 124.68 7.51
 2 7 1 117.7 7.86
 -2 -7 1 146.15 9.1
 2 -7 -1 149.9 10.13
 -2 7 -2 86.94 5.51
 2 7 2 80.58 5.84
 -2 -7 2 102.61 7.11
 2 -7 -2 98.84 7.84
 -2 7 -3 6.51 1.25
 2 7 3 7.03 1.62
 -2 -7 3 8.31 2.16
 2 -7 -3 9.48 2.88
 2 7 4 54.51 4.39
 -2 7 -4 53.97 3.88
 -2 -7 4 66.64 5.5
 2 7 5 30.1 2.99
 -2 7 -5 26.17 2.39
 2 -7 -5 26.39 4.4
 -2 7 -6 109.25 7.13
 2 7 6 119.1 7.83
 2 -7 -6 135.49 9.85
 2 -7 -6 149.27 10.27
 2 -7 -6 124.92 6.91
 2 7 7 42.05 3.96
 -2 7 -7 44.79 3.44
 2 -7 -7 48.11 5.44
 2 -7 -7 47.4 5.28
 2 -7 -7 47.95 3.13
 2 7 8 108.96 7.54
 -2 7 -8 106.59 6.82
 2 -7 -8 119.12 8.6
 2 -7 -8 111.61 6.45
 2 7 9 111.29 7.68
 -2 7 -9 108.74 6.93
 2 -7 -9 112.4 6.5
 2 -7 -9 131.49 9.75
 -2 7 -9 124.36 8.7
 -2 7 -10 56.07 4.26
 2 -7 -10 59.93 3.85
 -2 7 -10 65.78 5.84
 2 7 10 57.97 4.95
 -2 7 -11 68.24 4.9
 2 -7 -11 70.11 4.4
 -2 7 -11 79.78 6.73
 2 -7 -11 87.64 7.69
 2 7 11 69.08 5.65
 2 7 12 9.39 2.32
 -2 7 -12 17.28 2.08
 2 -7 -12 15.18 3.76
 -2 7 -12 17.08 3.38
 2 -7 -12 17.95 1.63
 -2 7 -13 16.06 2.15
 2 7 13 17.31 2.78
 2 -7 -13 23.41 1.86
 -2 7 -13 22.21 3.83
 2 7 13 16.66 2.35
 2 -7 -13 22.57 4.09
 -2 7 -14 18.58 2.3
 2 7 14 24.84 3.23
 2 7 14 23.64 2.75
 2 -7 -14 26.56 4.38
 -2 7 -14 23.06 4.1
 2 -7 -14 16.88 2.22
 -2 7 -15 23.05 2.52
 2 7 15 20.74 1.91
 -2 7 -15 18.73 3.87
 2 7 15 19.49 2.66
 2 -7 -15 29.14 4.48
 2 -7 -15 20.21 2.43
 -2 7 -16 2.09 1.28
 2 7 16 1.14 1.43
 2 -7 -16 3.41 2.5
 2 -7 -16 1.1 1.09
 -2 7 -17 5.28 1.55
 2 -7 -17 5.64 1.39
 2 -7 -17 6.83 1.39
 2 7 17 7.43 1.83
 2 -7 -17 9.67 1.71
 -2 7 -18 9.14 1.77
 2 -7 -18 9.9 1.69
 2 -7 -18 9.81 1.6
 2 7 18 7.45 1.84
 2 -7 -18 8.71 1.72
 -2 7 -19 17 2.2
 2 -7 -19 21.3 2.19
 2 7 19 18.43 2.62
 -2 7 -20 1.68 1.12
 2 7 20 2.01 1.42
 2 -7 -20 2.86 1.08
 -2 7 -21 8.97 1.62
 2 -7 -21 9.28 1.43
 2 7 21 4.88 1.61
 -2 7 -22 0.9 0.96
 2 -7 -22 0.83 0.85
 2 7 22 0.79 1.12
 2 -7 -22 -0.25 1.39
 2 -7 -23 -0.11 0.71
 -2 7 -23 0.54 0.86
 2 -7 -23 -0.67 1.44
 2 8 -21 1.86 0.98
 -2 -8 -21 0.57 0.79
 -2 -8 -21 3.79 3.35
 2 -8 21 0.78 1.44
 -2 -8 -21 1.7 1.2
 2 8 -20 -0.29 0.88
 -2 -8 -20 1.12 0.83
 -2 -8 -20 0.85 0.76
 -2 -8 -20 0.58 3.11
 -2 -8 -20 -0.21 1.27
 2 8 -19 2.31 1.22
 -2 -8 -19 4 1.08
 -2 -8 -19 -2.98 3.58
 -2 -8 -19 4.93 4
 -2 -8 -19 2.85 1.44
 2 8 -18 5.33 1.4
 -2 -8 -18 7.19 1.34
 -2 -8 -18 4.45 3.63
 -2 -8 -18 -1.2 3.54
 2 8 -17 14.36 1.98
 2 8 -17 11.48 2.07
 -2 -8 -17 13.09 4.54
 -2 -8 -17 15.72 4.19
 2 8 -16 8.69 1.66
 2 8 -16 4.69 1.44
 -2 -8 -16 5.23 3.79
 -2 -8 -16 6.84 3.83
 2 -8 16 6.8 6.16
 2 8 -15 16.51 2.14
 2 8 -15 11.84 2.1
 2 8 -15 13.23 3.38
 -2 -8 -15 18.65 4.36
 -2 -8 -15 19.67 5.29
 2 8 -14 47.63 4.05
 2 8 -14 49.97 4.26
 -2 -8 -14 52.69 7.11
 2 8 -14 53.85 5.81
 -2 -8 -14 66.65 6.8
 2 8 -13 3.41 1.32
 2 8 -13 3.36 1.37
 -2 -8 -13 7.67 4.16
 2 8 -13 3.26 2.18
 -2 -8 -13 5.55 3.36
 2 8 -12 30.43 3.22
 2 8 -12 27.23 2.94
 2 8 -12 45.17 4.89
 -2 -8 -12 36.78 5.21
 -2 -8 -12 44.94 6.65
 2 8 -11 29.71 3.1
 2 8 -11 26.86 2.82
 -2 -8 -11 29 4.66
 2 8 -11 27.62 4.03
 -2 -8 -11 32.6 5.79
 2 8 -10 2.13 1.25
 2 8 -10 2.48 1.49
 -2 -8 -10 1.19 3.28
 2 8 -10 3.08 2.12
 2 -8 10 2.84 0.71
 2 8 -9 59.23 4.54
 2 8 -9 45.35 3.97
 -2 -8 -9 67.75 7.58
 2 8 -9 59.47 5.57
 2 8 -8 46.97 4
 2 8 -8 44.36 3.73
 -2 -8 -8 54.9 5.84
 2 8 -7 75.4 5.27
 2 8 -7 76.45 5.55
 -2 -8 -7 89.86 7.36
 -2 -8 -7 69.34 5.23
 2 8 -6 129.65 8.44
 2 8 -6 146.73 8.86
 2 -8 6 141.62 9.04
 -2 -8 -6 140.91 8.58
 2 8 -5 46.08 4
 2 8 -5 47.79 3.76
 -2 -8 -5 46.15 3.74
 -2 8 4 38.98 3.4
 2 8 -4 40.15 3.42
 2 8 -4 45.93 3.76
 -2 -8 -4 38.99 3.33
 2 8 -3 85.14 6.07
 -2 8 3 84.96 5.79
 -2 -8 -3 102.92 7.89
 -2 -8 -3 84.78 5.74
 -2 8 2 23.72 2.53
 2 8 -2 25.14 2.83
 -2 -8 -2 36.79 4.41
 2 -8 2 42.45 5.24
 -2 -8 -2 26.69 2.62
 2 8 -1 71.07 5.27
 -2 8 1 66.01 4.85
 -2 -8 -1 79.08 6.75
 -2 -8 -1 70.93 4.93
 -2 8 0 0.14 0.92
 2 8 0 0.19 1.35
 2 -8 0 -0.45 2.72
 -2 -8 0 1.37 2.1
 2 8 1 62.35 5.08
 -2 8 -1 66.6 4.77
 2 -8 -1 87.98 7.6
 -2 -8 1 89.58 7.02
 -2 8 -2 29.17 2.84
 2 8 2 34.82 3.38
 -2 -8 2 41.35 4.69
 2 -8 -2 49.09 5.68
 -2 8 -3 83.33 5.79
 2 8 3 83.31 6.32
 2 -8 -3 119.02 9.11
 -2 -8 3 114.73 8.09
 -2 8 -4 41.4 3.49
 2 8 4 40.88 3.98
 2 -8 -4 46.03 6.22
 2 -8 -5 45.15 3.15
 -2 8 -5 42.79 3.46
 2 8 5 47.3 4.15
 2 -8 -5 36.79 5.59
 -2 8 -6 150.22 9.43
 2 8 6 153.19 10.12
 2 -8 -6 186.54 12.74
 2 -8 -6 183.34 12.81
 2 -8 -6 167.87 9.1
 2 8 7 82.7 6.17
 -2 8 -7 82.75 5.54
 2 -8 -7 86.59 7.67
 2 -8 -7 78.23 5.06
 2 8 8 42.77 4.34
 -2 8 -8 46.09 3.84
 2 -8 -8 63.18 6.71
 2 -8 -8 55.7 3.54
 -2 8 -9 54.2 4.3
 2 8 9 58.7 5.14
 2 -8 -9 60.02 6.88
 -2 8 -9 75.76 6.39
 2 -8 -9 60.81 3.94
 2 8 10 1.25 1.65
 -2 8 -10 3.22 1.22
 2 -8 -10 5.09 3.38
 -2 8 -10 3.66 2.33
 2 -8 -10 2.97 0.94
 -2 8 -11 29.16 2.93
 2 8 11 26.12 3.35
 2 -8 -11 34.47 2.52
 -2 8 -11 34.5 4.52
 2 -8 -11 28.6 4.97
 -2 8 -12 34.98 3.19
 2 -8 -12 34.38 2.66
 -2 8 -12 38.34 4.95
 2 8 12 35.09 3.89
 2 8 13 6.09 2.2
 -2 8 -13 3.25 1.26
 2 -8 -13 2.52 2.96
 -2 8 -13 1.72 2.53
 2 -8 -13 4.62 0.98
 -2 8 -14 51.83 4.21
 -2 8 -14 50.06 6.01
 -2 8 -15 11.69 1.96
 2 -8 -15 15.67 3.74
 -2 8 -15 12.33 3.6
 2 8 15 14.38 1.55
 -2 8 -16 6.08 1.54
 2 -8 -16 6.12 1.35
 2 -8 -16 2.27 2.6
 2 -8 -17 16.57 1.94
 2 -8 -17 16.3 2
 -2 8 -17 15.06 2.09
 2 -8 -17 14.62 2.57
 2 -8 -18 6.04 1.25
 2 -8 -18 4.57 1.24
 -2 8 -18 5.65 1.52
 2 -8 -18 6.66 1.99
 2 -8 -19 2.49 1.06
 2 -8 -19 4.12 1.15
 -2 8 -19 1.27 1.04
 2 -8 -19 2.85 1.51
 2 -8 -20 -0.25 0.89
 2 -8 -20 0.41 0.88
 -2 8 -20 0.15 0.94
 2 -8 -20 1.33 2.05
 2 -8 -21 1.02 0.79
 2 -8 -21 -0.13 0.86
 -2 8 -21 0.14 0.93
 2 9 -19 1.82 0.95
 -2 -9 -19 1.59 0.84
 2 9 -19 0.63 0.98
 2 -9 19 0.72 1.24
 -2 -9 -19 0.53 0.98
 2 9 -18 3.52 1.14
 -2 -9 -18 3.34 1.02
 2 9 -18 3.21 1.29
 -2 -9 -18 3.78 2.31
 2 -9 18 1.81 1.48
 2 9 -17 3.14 1.17
 2 9 -17 3.95 1.4
 2 -9 17 5.15 1.85
 2 9 -16 1.41 1.02
 2 9 -16 0.56 1.21
 -2 -9 -16 -1.74 4.02
 2 -9 16 0.56 1.44
 2 -9 16 2.64 2.91
 2 9 -15 7.82 1.6
 2 9 -15 8.77 1.85
 2 9 -15 8.12 2.87
 2 -9 15 4.84 1.86
 -2 -9 -15 4.08 3.58
 2 -9 15 5.85 3.55
 2 9 -14 2.67 1.16
 2 9 -14 3.19 1.45
 2 9 -14 4.13 2.46
 2 -9 14 5.15 1.95
 -2 -9 -14 0.46 3.44
 2 -9 14 3.17 3.56
 2 9 -13 3.58 1.27
 2 9 -13 0.82 1.33
 2 9 -13 2.84 1.97
 -2 -9 -13 2.82 3.35
 2 -9 13 1.99 1.62
 2 9 -12 30.01 2.92
 2 9 -12 24.3 2.95
 2 -9 12 28.15 3.49
 2 9 -12 30.95 4.33
 -2 -9 -12 38.69 5.78
 2 9 -11 24.34 2.93
 2 9 -11 23.77 2.6
 2 9 -11 26.91 3.97
 2 -9 11 21.37 3.1
 -2 -9 -11 27.41 5.18
 2 9 -10 108.34 7.1
 2 9 -10 107.7 7.43
 2 9 -10 118.58 8.88
 2 -9 10 111.03 7.87
 2 -9 10 110.42 6.29
 2 9 -9 24.29 2.8
 2 9 -9 20.51 2.47
 2 9 -9 24.28 3.7
 -2 -9 -9 22.58 4.59
 2 -9 9 22.7 1.92
 2 9 -8 36.48 3.53
 2 9 -8 31.16 3.07
 -2 -9 -8 37.4 5.41
 2 9 -8 35.83 4.33
 2 -9 8 34.63 2.55
 2 9 -7 44.25 4.06
 2 9 -7 44.92 3.71
 -2 -9 -7 46.76 6.01
 2 9 -6 8.44 1.69
 2 9 -6 10.41 2.08
 -2 -9 -6 10.42 1.79
 2 9 -5 14.98 2.29
 -2 -9 -5 13.57 1.98
 2 9 -4 41.2 3.92
 -2 -9 -4 51.67 5.98
 -2 -9 -4 40.67 3.52
 2 9 -3 33.86 3.47
 -2 -9 -3 40.6 5.37
 -2 -9 -3 30.24 2.96
 2 9 -2 7.67 1.91
 2 -9 2 11.38 3.95
 -2 -9 -2 7.31 3.27
 -2 -9 -2 6.97 1.49
 2 9 -1 20.34 2.68
 2 -9 1 34.94 5.56
 -2 -9 -1 33.37 4.74
 -2 -9 -1 21.08 2.44
 -2 9 0 0.99 1.95
 2 9 0 0.65 1.54
 -2 -9 0 6.38 3.09
 2 -9 0 0.53 2.96
 -2 -9 0 0.16 1.09
 2 9 1 21.01 2.84
 -2 9 -1 22.75 2.47
 -2 -9 1 26.46 4.32
 2 -9 -1 22.4 4.82
 -2 -9 1 20.14 2.4
 2 9 2 7.41 1.87
 -2 9 -2 4.65 1.34
 2 -9 -2 14.48 4.1
 -2 -9 2 13.64 3.4
 -2 9 -3 30.55 2.98
 2 9 3 34.09 3.56
 2 -9 -3 35.8 2.72
 2 -9 -3 30.15 5.32
 -2 -9 3 35.19 4.92
 2 -9 -3 24.92 5.38
 -2 9 -4 36.36 3.48
 2 9 4 43.94 4.22
 2 -9 -4 45.19 3.27
 -2 -9 4 56.41 5.9
 2 -9 -4 65.81 7.05
 2 -9 -4 50.37 6.75
 2 -9 -5 16.85 1.77
 -2 9 -5 14.02 1.98
 2 9 5 14.4 2.56
 2 -9 -5 14.18 3.9
 2 -9 -6 11.43 1.5
 -2 9 -6 7.19 1.55
 2 9 6 10.28 2.3
 2 -9 -6 9.34 3.3
 2 9 7 39.83 4.22
 -2 9 -7 40.95 3.68
 2 -9 -7 51.42 5.8
 2 -9 -7 55.96 6.71
 2 -9 -7 51.08 3.43
 -2 9 -8 30.61 3.06
 2 9 8 24.25 3.37
 2 -9 -8 44.04 6.03
 2 -9 -8 41.23 2.87
 2 9 9 19.53 2.97
 -2 9 -9 20.13 2.45
 2 -9 -9 23.91 2.14
 2 -9 -9 31.27 5.25
 -2 9 -9 24.79 3.83
 -2 9 -10 102.96 7.21
 2 -9 -10 123.25 6.84
 -2 9 -10 116.47 9.21
 2 9 10 103.56 7.94
 -2 9 -11 25.07 2.7
 2 -9 -11 22.92 2.15
 -2 9 -11 24.41 4.24
 2 -9 -11 33.18 5.4
 2 9 11 30.55 3.58
 -2 9 -12 26.41 2.81
 2 -9 -12 29.73 2.39
 -2 9 -12 23.57 4.24
 2 9 12 25.59 3.46
 2 9 13 1.29 1.58
 -2 9 -13 0.69 1.05
 -2 9 -13 2.59 2.46
 2 -9 -13 3.7 3.01
 2 -9 -13 2 0.81
 -2 9 -14 3.92 1.28
 2 -9 -14 4.07 2.77
 -2 9 -14 6.66 2.82
 2 9 14 3.56 0.96
 -2 9 -15 4.68 1.38
 -2 9 -15 4.84 2.67
 2 9 15 7.02 1.12
 2 -9 -16 2.12 1.14
 -2 9 -16 2.92 1.21
 2 -9 -16 3.5 2.56
 2 -9 -17 6.11 1.28
 -2 9 -17 4.8 1.31
 2 -9 -17 5.41 1.25
 2 -9 -18 3.62 1.1
 -2 9 -18 1.89 1.02
 2 -9 -18 2.31 0.93
 2 -9 -19 1.21 0.82
 -2 9 -19 1.61 0.94
 2 -9 -19 0.57 0.75
 -2 -10 -17 0.65 0.74
 2 10 -17 -0.31 0.96
 2 10 -16 2.66 1.2
 2 10 -16 1.02 0.81
 2 10 -15 1.91 1.02
 2 10 -15 2.12 1.17
 -2 -10 -15 5.12 2.74
 2 -10 15 6.03 3.23
 2 10 -14 10.54 1.61
 2 10 -14 11.15 1.99
 -2 -10 -14 10.82 3.32
 2 10 -14 10.72 2.82
 2 -10 14 10.7 4.14
 2 10 -13 2.11 1.09
 2 10 -13 0.77 1.18
 -2 -10 -13 -2.38 3.86
 2 10 -13 2.28 2.1
 2 -10 13 3.13 3.28
 2 10 -12 5.01 1.55
 2 10 -12 9.33 1.6
 2 10 -12 4.59 2.17
 -2 -10 -12 5.85 3.53
 2 -10 12 5.97 3.85
 2 10 -11 1.11 1.05
 2 10 -11 0.61 1.27
 2 10 -11 -1.12 1.92
 2 10 -10 0.42 1.28
 2 10 -10 -0.37 1.75
 2 10 -9 3.21 1.49
 2 10 -9 6.14 2.36
 -2 -10 -9 3.56 3.46
 2 -10 9 4.67 0.92
 2 10 -8 13.28 2.18
 2 10 -8 13.22 2.97
 -2 -10 -8 15.83 4.4
 2 -10 8 12.56 1.41
 2 10 -7 18.51 2.68
 -2 -10 -7 28.56 4.99
 2 10 -7 22.07 3.58
 2 -10 7 21.7 1.93
 2 10 -6 42.04 4.05
 2 -10 6 45.38 3.2
 -2 -10 -6 54.23 6.6
 2 10 -5 8.3 2.05
 2 -10 5 12.99 1.49
 -2 -10 -5 10.2 4.05
 -2 -10 -5 9.68 1.72
 2 10 -4 21.22 2.89
 2 -10 4 24.55 2.19
 -2 -10 -4 25.28 2.65
 2 10 -3 1.15 1.29
 2 -10 3 0.55 0.82
 -2 -10 -3 1.51 2.68
 -2 -10 -3 -0.17 1.19
 2 10 -2 47.84 4.67
 2 -10 2 62.8 4.02
 -2 -10 -2 53.34 4.29
 2 10 -1 4.21 1.82
 -2 -10 -1 4.88 1.41
 2 10 0 53.3 4.86
 -2 -10 0 72.52 7.16
 2 -10 0 74.72 7.81
 -2 -10 0 54.74 4.32
 2 10 1 11.18 2.19
 -2 -10 1 15.89 3.81
 2 -10 -1 10.37 4.06
 -2 -10 1 6 1.51
 2 -10 -1 6.96 3.98
 2 10 2 54.76 4.84
 2 -10 -2 58.34 3.88
 -2 -10 2 63.89 6.72
 2 -10 -2 65.34 7.46
 2 -10 -2 51.39 7.13
 -2 -10 2 44.75 3.98
 2 10 3 -1.22 1.74
 2 -10 -3 -0.24 0.88
 2 -10 -3 -1.18 3.4
 -2 -10 3 0.92 2.4
 -2 -10 3 -0.65 1.13
 2 -10 -3 0.63 3.13
 2 10 4 20.51 3.04
 2 -10 -4 25.95 2.33
 2 -10 -4 33.76 5.58
 2 -10 -4 28.15 5.18
 2 10 5 7.99 2.19
 2 -10 -5 10.96 1.52
 2 -10 -5 10.13 4.29
 2 -10 -5 14.36 3.8
 2 -10 -6 49.85 3.49
 2 10 6 40.7 4.3
 2 -10 -6 52.27 5.97
 -2 10 -7 15.59 2.15
 2 10 7 17.88 2.8
 2 -10 -7 21.28 2.03
 2 10 8 12.65 2.41
 -2 10 -8 10.72 1.83
 -2 10 -8 17.25 3.27
 2 -10 -8 13.54 4.1
 2 -10 -8 15.48 1.71
 2 10 9 2.27 1.53
 -2 10 -9 2.4 1.18
 -2 10 -9 3.47 2.13
 2 -10 -9 3.49 3.21
 2 -10 -9 3.97 0.99
 2 10 10 -0.25 1.48
 -2 10 -10 0.68 1.1
 2 -10 -10 0.57 2.98
 -2 10 -10 0.39 1.98
 2 -10 -10 -0.11 0.73
 2 10 11 1.97 1.6
 -2 10 -11 -0.84 1.05
 2 -10 -11 0.56 3.26
 -2 10 -11 -1.2 2.2
 2 -10 -11 1.12 0.8
 2 10 12 10.77 2.16
 -2 10 -12 9.97 1.7
 -2 10 -12 11.08 3
 2 -10 -12 11.19 3.87
 2 -10 -12 9.03 1.29
 -2 10 -13 -0.16 1.06
 -2 10 -13 1.23 2.15
 2 -10 -13 0.5 2.55
 2 10 13 2.05 0.86
 -2 10 -14 16.12 3.25
 2 -10 -14 20.12 4.13
 2 10 14 13.72 1.51
 2 -10 -15 2.15 0.94
 2 -10 -15 2.56 2.5
 2 10 15 2.3 0.73
 2 -10 -15 2.54 0.97
 2 -10 -16 2.62 0.91
 2 -10 -16 3.21 0.98
 2 -10 -17 -0.11 0.7
 2 11 -14 0.31 0.92
 -2 -11 -14 -1.56 2.32
 2 11 -13 1.01 1.01
 -2 -11 -13 1.68 2.35
 2 11 -13 1.57 1.7
 2 -11 13 0.49 2.59
 2 11 -12 1.41 1.25
 2 11 -12 2.95 1.78
 -2 -11 -12 6.25 3.4
 2 -11 12 4.86 3.17
 2 11 -11 1.48 1.25
 2 11 -11 3.69 2.1
 2 -11 11 2.95 3.04
 2 11 -10 8.69 1.82
 2 11 -10 13.87 2.9
 -2 -11 -10 16.41 3.87
 2 -11 10 17.13 4.57
 2 11 -9 2.41 1.37
 -2 -11 -9 1.64 0.74
 -2 -11 -9 5.96 3.11
 2 11 -9 2.66 1.74
 2 -11 9 1.34 3.7
 2 11 -8 8.41 1.94
 2 -11 8 10.26 1.23
 -2 -11 -8 11.65 3.79
 2 11 -8 10.58 2.65
 2 -11 8 11.75 4.46
 2 11 -7 0.84 1.25
 2 -11 7 1.91 0.78
 -2 -11 -7 3.59 3.21
 2 11 -7 -0.33 1.57
 2 -11 7 5.65 4.08
 2 11 -6 0.43 1.32
 2 11 -6 3 1.98
 -2 -11 -6 1.03 3.15
 2 -11 6 2.22 0.85
 2 11 -5 0.66 1.37
 2 -11 5 -0.4 0.69
 -2 -11 -5 2.58 2.93
 2 11 -4 8.29 1.95
 2 -11 4 11.3 1.44
 -2 -11 -4 14.5 4.11
 2 -11 4 17.44 5.02
 2 11 -3 2.49 1.46
 2 -11 3 2.81 0.91
 -2 -11 -3 1.54 2.78
 -2 -11 -3 1.37 0.96
 2 -11 3 -1.45 3.52
 2 11 -2 10.04 2.15
 2 -11 2 8.42 1.38
 -2 -11 -2 8.13 3.33
 2 -11 2 7.79 4.28
 -2 -11 -2 7.15 1.46
 2 11 -1 9.95 2.14
 2 -11 1 13.31 1.6
 -2 -11 -1 19.02 4.22
 2 -11 1 17.44 4.97
 -2 -11 -1 10.5 1.77
 2 11 0 4.19 1.67
 2 -11 0 5.82 1.26
 -2 -11 0 8.84 3.52
 2 -11 0 2.67 3.45
 -2 -11 0 5.16 1.34
 2 11 1 12.67 2.33
 -2 -11 1 17.63 3.98
 -2 -11 1 7.36 1.56
 2 -11 -1 12.67 4.46
 2 11 2 8.52 2.02
 2 -11 -2 9.58 1.41
 -2 -11 2 12.07 3.41
 -2 -11 2 7.62 1.51
 2 -11 -2 5.34 3.25
 2 11 3 0.48 1.42
 2 -11 -3 1.38 0.87
 2 -11 -3 -0.58 3.13
 2 -11 -3 1.6 3.03
 -2 -11 3 2.22 1.17
 2 11 4 9.23 2.09
 2 -11 -4 12.4 1.53
 2 -11 -4 11.55 4.15
 -2 -11 4 8.23 1.54
 2 -11 -4 8.76 3.27
 2 11 5 -0.24 1.44
 2 -11 -5 0.23 0.76
 2 -11 -5 -0.58 3.13
 -2 -11 5 0.15 0.84
 2 11 6 3.74 1.63
 2 -11 -6 2.68 0.96
 -2 11 -6 4.69 2.32
 2 -11 -6 2.86 3.26
 -2 -11 6 2.01 0.97
 2 11 7 0.69 1.36
 2 -11 -7 0.98 0.8
 -2 11 -7 0.72 1.78
 -2 -11 7 2.11 1.01
 2 11 8 7.96 2.02
 2 -11 -8 8.41 1.26
 2 -11 -8 8.28 3.52
 -2 11 -8 6.84 2.44
 -2 -11 8 5.23 1.26
 2 11 9 2.22 1.4
 -2 11 -9 3.62 2.19
 2 -11 -9 2.15 2.81
 2 -11 -9 1.81 0.84
 2 11 10 8.84 1.99
 -2 11 -10 10.21 2.81
 2 -11 -10 13.1 1.45
 2 11 11 0.62 1.18
 2 -11 -11 2.45 2.99
 -2 11 -11 2.91 2.19
 2 11 11 1.59 0.8
 2 -11 -11 1.67 0.71
 -2 11 -12 1.79 2.08
 2 11 12 3.89 0.9
 2 -11 -13 1.06 0.73
 2 11 13 0.76 0.68
 2 -11 -14 0.8 0.71
 2 -11 -14 0.84 0.74
 2 12 -9 0.33 1.02
 -2 -12 -9 -0.41 2.2
 2 -12 9 1.49 2.79
 2 12 -8 3.61 1.28
 2 12 -8 5.03 1.89
 -2 -12 -8 2.13 2.4
 2 -12 8 2.09 2.93
 2 12 -7 -0.18 1.13
 2 12 -7 0.84 1.55
 -2 -12 -7 0.44 2.25
 -2 -12 -7 -0.24 0.64
 2 12 -6 5.14 1.52
 -2 -12 -6 4.69 0.93
 2 -12 6 4 0.86
 2 12 -6 6.17 1.96
 -2 -12 -6 5.78 2.9
 2 12 -5 0.75 1.11
 2 -12 5 1.39 0.71
 2 12 -5 0.28 1.45
 -2 -12 -5 0.45 2.39
 2 -12 5 -0.58 3.04
 2 12 -4 2.5 1.39
 2 -12 4 5.9 1.03
 2 12 -4 3.99 1.87
 -2 -12 -4 4.06 2.9
 2 -12 4 2.84 3.19
 2 12 -3 3.14 1.34
 2 12 -3 2 0.72
 2 -12 3 4.82 0.93
 -2 -12 -3 5.87 2.97
 2 -12 3 2.84 3.14
 2 12 -2 3.4 1.48
 2 -12 2 6.05 1.09
 -2 -12 -2 6.71 3.11
 2 -12 2 7.32 3.71
 2 12 -1 4.03 1.58
 2 -12 1 5.69 1.08
 -2 -12 -1 10.51 3.35
 2 -12 1 6.98 3.25
 2 12 0 8.77 1.82
 2 -12 0 10.33 1.37
 -2 -12 0 12.26 3.36
 2 -12 0 9.1 3.32
 2 12 1 3.26 1.49
 2 -12 -1 4.71 3.06
 2 -12 -2 4.3 1.02
 2 12 2 5.9 1.6
 2 -12 -2 3.46 2.65
 2 12 3 2.42 1.38
 2 -12 -3 4.19 1.03
 2 12 4 3.98 1.49
 2 -12 -4 4.92 1.07
 2 12 5 0.2 1.26
 -2 12 -5 1.85 1.78
 2 -12 -5 -0.69 0.77
 2 12 6 2.3 1.41
 -2 12 -6 3.36 1.9
 2 -12 -6 3.8 0.94
 2 12 7 -0.56 1.22
 -2 12 -7 -0.3 1.65
 2 -12 -7 0.09 0.63
 2 12 7 -0.19 0.7
 2 12 8 2.69 1.28
 2 -12 -8 3.45 0.85
 2 12 8 2.84 0.84
 -2 12 -8 3.66 2.01
 2 12 9 -0.44 0.66
 -2 12 -9 0.3 1.64
 -3 0 0 0.59 0.63
 -3 0 0 0.33 0.22
 -3 0 1 66.98 4.43
 -3 0 -1 68.14 4.5
 -3 0 -1 69.03 4.31
 -3 0 2 1.38 0.76
 -3 0 -2 1.93 0.82
 3 0 2 1.31 0.74
 -3 0 2 2.16 0.69
 -3 0 -2 2.14 0.94
 3 0 3 144.57 7.99
 -3 0 3 123.35 7.59
 -3 0 3 128.49 8.01
 -3 0 3 135.32 8.13
 3 0 4 31.75 2.83
 -3 0 4 36.19 3.06
 -3 0 4 30.97 2.96
 -3 0 4 32.99 2.6
 -3 0 5 179.61 10.1
 -3 0 5 151.16 9.35
 3 0 5 160.19 9.79
 -3 0 -5 196.07 13.21
 3 0 -5 192.28 10.66
 3 0 6 71.07 5.08
 -3 0 6 72.22 5.21
 -3 0 -6 81.36 8.21
 3 0 -6 72.81 6.04
 -3 0 -6 68.54 7.18
 3 0 -7 373.12 19.7
 3 0 7 389.07 21.03
 -3 0 -7 476.37 26.88
 -3 0 -7 431.9 25.28
 3 0 -7 431.06 23.21
 3 0 -8 949.45 48.49
 3 0 -8 966.77 48.49
 3 0 -8 877.92 50.07
 3 0 8 1006.82 50
 3 0 8 1001.36 49.01
 3 0 -8 1093.3 53.07
 3 0 8 946.52 48.4
 3 0 -9 231.61 11.92
 3 0 -9 226.46 11.93
 3 0 9 236.88 12.46
 3 0 -9 211.81 13.57
 -3 0 -9 232.82 12.51
 3 0 9 224.79 13.3
 3 0 -9 248.17 16.46
 3 0 9 219.62 11.81
 3 0 -10 176 9.25
 3 0 -10 165.76 9.26
 3 0 -10 178.22 9.01
 3 0 10 166.28 10.62
 -3 0 -10 188.88 9.97
 3 0 -10 147.73 10.83
 3 0 10 169.13 9.14
 3 0 -11 214.32 11.26
 3 0 -11 206 11.3
 3 0 -11 223.53 10.98
 3 0 11 212.52 12.8
 3 0 11 200.3 11.12
 3 0 -12 70.06 4.13
 3 0 -12 65.58 4.17
 3 0 -13 182.18 9.89
 3 0 -13 178.82 9.99
 -3 0 -13 187.98 10.42
 3 0 -14 1.04 0.72
 3 0 -14 -0.09 0.57
 -3 0 -14 1.12 1.12
 -3 0 -14 1.03 0.98
 3 0 -15 67.02 4.61
 3 0 -15 71.81 4.48
 -3 0 -15 75.58 5.48
 -3 0 -15 74.73 5.11
 3 0 -16 2.49 0.89
 -3 0 -16 3.52 1.47
 -3 0 -16 2.7 1.12
 3 0 16 1.95 0.75
 -3 0 -16 2.14 1.24
 3 0 -17 32.95 2.56
 -3 0 -17 29.05 3.45
 -3 0 -17 32.01 3.13
 3 0 17 28.73 2.37
 3 0 -18 40.71 3.06
 3 0 18 42.32 4.2
 3 0 18 34.83 2.8
 -3 0 -18 46.04 3.94
 3 0 -19 4.02 1.07
 3 0 19 6.37 2.19
 3 0 19 3.01 1
 -3 0 -19 4.24 1.56
 3 0 -20 4.33 1.17
 3 0 20 4.37 1.04
 -3 0 -20 2.59 1.58
 3 0 -21 0.9 1.03
 3 0 -21 0.67 0.91
 3 0 -21 2.54 1.37
 3 0 21 2.56 1.83
 3 0 21 1.85 0.92
 -3 0 -21 3.43 1.61
 3 0 -22 25.73 2.6
 3 0 -22 26.8 2.49
 3 0 -22 32.33 3.06
 3 0 22 22.48 3.19
 -3 0 -22 25.79 3.22
 3 0 22 23.22 2.25
 3 0 -23 8.44 1.55
 3 0 -23 11.07 1.84
 3 0 -23 8.41 1.38
 3 0 23 7.99 1.29
 3 0 -24 -0.57 1.11
 3 0 -24 0.15 0.87
 3 0 24 0.25 1.62
 3 0 24 0.79 0.83
 3 0 -25 1.73 1.03
 3 0 -25 2.93 1.34
 3 0 25 0.24 1.64
 3 0 25 1.91 0.84
 3 0 -25 2.74 1.56
 3 0 -26 -0.4 0.89
 3 0 -26 -0.86 1.07
 3 0 26 -1.8 1.72
 3 0 26 0.1 0.67
 3 0 -26 -2.9 1.53
 3 0 -27 0.31 0.93
 3 0 -27 -0.24 0.77
 3 0 27 1.21 1.11
 3 0 27 0.52 0.67
 3 1 -27 0.86 0.88
 3 1 -27 1.09 1.02
 3 -1 27 0.92 0.73
 3 1 -26 2.19 1
 3 1 -26 3.28 1.25
 3 1 -26 1.89 0.98
 3 -1 26 2.47 1.39
 3 -1 26 2.25 0.84
 3 1 -25 1.62 0.99
 3 1 -25 1.3 1.24
 3 1 -25 1.79 0.97
 3 -1 25 -0.23 1.57
 3 -1 25 1.55 0.87
 3 1 -24 0.62 0.98
 3 1 -24 0.97 1.16
 3 -1 24 -0.72 1.77
 3 -1 24 0.12 0.75
 -3 -1 -24 1.01 1.39
 3 1 -24 1.65 1.44
 3 1 -23 0.32 1
 3 1 -23 0.39 1.18
 3 -1 23 -0.49 1.62
 3 -1 23 -0.6 0.88
 -3 -1 -23 1.54 1.46
 3 1 -22 0.16 1
 3 1 -22 0.52 0.83
 3 1 -22 0.39 1.22
 3 -1 22 -0.49 1.62
 3 -1 22 0.24 0.86
 -3 -1 -22 1.55 1.4
 3 1 -21 18.43 2.18
 3 1 -21 17.13 1.96
 3 1 -21 15.67 2.27
 3 -1 21 16.75 2.82
 3 -1 21 18.19 1.95
 -3 -1 -21 19.01 2.82
 3 1 -20 1.19 1.06
 3 1 -20 0.26 0.82
 3 1 -20 -0.54 1.26
 3 -1 20 2.12 1.71
 -3 -1 -20 0.98 1.53
 3 -1 20 0.82 0.88
 3 1 -19 48.44 3.74
 3 1 -19 52.85 3.67
 3 -1 19 51.04 4.5
 -3 -1 -19 54.51 4.58
 3 -1 19 44.46 3.43
 3 1 -18 18.44 2.03
 -3 -1 -18 17.83 1.79
 3 1 -18 19.27 1.92
 3 -1 18 13.19 2.37
 3 -1 18 14.61 1.66
 -3 -1 -18 17.74 2.44
 -3 -1 -17 8.72 1.2
 3 1 -17 7.11 1.24
 3 1 -17 8.35 1.34
 3 -1 17 12.18 2.14
 -3 -1 -17 6.5 1.46
 3 -1 17 6.21 1.12
 -3 -1 -17 8.55 1.76
 3 1 -16 24.83 2.2
 -3 -1 -16 26.91 2.13
 -3 -1 -16 23.67 2.48
 3 -1 16 24.82 2.13
 -3 -1 -16 25.34 2.78
 -3 -1 -15 51.19 3.35
 3 1 -15 55.77 3.54
 -3 -1 -15 54.56 3.99
 3 -1 15 46.18 3.33
 3 1 -14 33.53 2.71
 -3 -1 -14 37.44 2.49
 3 1 -14 33.62 2.56
 3 1 -13 134.34 7.74
 -3 -1 -13 140.23 7.44
 3 1 -13 136.19 7.59
 -3 -1 -13 125.79 8.34
 -3 -1 -12 6.93 0.83
 3 1 -12 5.73 0.93
 3 1 -12 5.45 0.94
 -3 -1 -12 5.78 1.36
 3 -1 12 5.18 1.33
 -3 1 12 5.2 2.73
 3 1 -12 7.28 3.26
 3 1 -11 86.61 5.23
 -3 -1 -11 93.05 4.99
 3 1 -11 87.28 5.13
 3 -1 11 82.72 6.25
 -3 -1 -11 92.4 5.88
 -3 1 11 102.6 10.56
 3 1 -11 77.83 9.55
 3 1 -10 121.87 6.72
 3 1 -10 123.28 6.64
 3 -1 10 124.16 7.13
 -3 -1 -10 123.41 7.3
 3 1 -10 100.31 8.11
 3 -1 10 111.27 7.73
 -3 1 10 116.26 11.53
 3 1 -10 139.85 12.26
 -3 -1 -10 110.99 10.7
 3 1 -9 436.38 22.75
 3 1 -9 440 22.81
 3 1 -9 446.29 22.76
 3 -1 9 459.87 23.22
 3 -1 9 431.53 24
 3 1 -9 437.14 24.65
 -3 -1 -9 460.77 23.4
 3 1 -9 463.59 28.77
 -3 -1 -9 402.43 27.19
 3 1 -8 255.6 13.86
 3 1 -8 268.04 13.92
 3 1 -8 271.6 13.89
 -3 -1 -8 296.1 14.51
 3 -1 8 254.95 15.03
 3 1 -8 240.72 15.41
 -3 -1 -8 351.34 21.78
 3 1 -8 327.29 19.88
 -3 -1 -8 246.46 17.67
 3 1 -7 1802.11 91.38
 -3 -1 -7 1852.98 91.85
 3 -1 7 1822.55 92.59
 3 1 -7 1711.87 92.97
 -3 -1 -7 2315.08 99.65
 3 1 -7 2245.32 97.84
 -3 -1 -7 1686 95.18
 3 -1 6 370.55 20.51
 3 1 -6 451.34 24.37
 -3 -1 -6 456.81 25.55
 -3 -1 -6 329.47 22.22
 -3 1 5 325.81 17.28
 -3 1 5 330.65 17.17
 3 -1 5 301.34 16.92
 3 1 -5 302.37 16.65
 -3 -1 -5 288.86 18.46
 3 -1 4 252.24 14.14
 -3 1 4 284.33 14.4
 -3 1 4 258.11 14.37
 3 1 -4 246.09 13.75
 -3 -1 -4 240.4 15.19
 -3 1 3 853.33 42.48
 3 -1 3 794.42 42.33
 -3 1 3 859.47 42.59
 3 1 -3 797.74 41.9
 -3 -1 -3 843.73 43.28
 -3 1 2 1453.3 73.03
 -3 1 2 1552.43 73.06
 -3 1 2 1405.09 72.88
 3 1 -2 1378.85 72.55
 -3 -1 -2 1444.45 73.33
 -3 1 1 56.06 4.07
 3 1 -1 58.67 3.93
 -3 1 1 56.45 4.03
 -3 1 1 58.34 4.08
 -3 -1 -1 61.44 4.13
 3 1 -1 60.33 4.02
 3 1 0 2374.97 124.74
 -3 1 0 2384.42 124.79
 -3 1 0 2431.57 124.89
 -3 1 0 2464.25 124.06
 -3 -1 0 2503.75 124.58
 3 1 0 2379.36 125.11
 3 1 1 58.33 4.07
 -3 1 -1 54.85 4.06
 -3 -1 1 57.38 3.88
 -3 -1 2 1388.22 75.12
 3 1 2 1432.31 77.24
 -3 1 -2 1661.94 77.52
 -3 1 -2 1775.05 77.89
 -3 -1 3 808.88 42.49
 -3 1 -3 788.45 42.85
 -3 1 -3 982.2 45.78
 3 1 3 975.84 46.04
 3 -1 -3 825.15 41.85
 -3 1 -3 951.93 45.77
 -3 -1 4 247.18 13.84
 3 1 4 264.85 14.49
 -3 1 -4 263.92 14.38
 3 -1 -4 249.16 13.68
 -3 1 -4 299.96 17.51
 -3 1 -4 313.52 17.82
 3 1 4 284.73 17.78
 3 1 5 329.93 17.19
 3 -1 -5 296.43 17.12
 -3 -1 5 302.29 17.27
 -3 -1 5 295.45 16.33
 -3 1 -5 361.61 21.19
 3 1 5 380.59 22.06
 -3 1 -5 366.94 21.22
 3 -1 -5 299.15 16.7
 -3 -1 6 341.26 17.95
 3 -1 -6 296.22 18.71
 -3 -1 6 352.65 19.1
 3 1 6 341.83 18.81
 3 1 6 411.63 24.72
 -3 1 -6 384.19 23.26
 -3 1 -6 434.83 24.13
 3 -1 -6 338.92 18.9
 -3 -1 7 1722.42 90.31
 -3 -1 7 1902.99 91.72
 3 -1 -7 1713.94 91.42
 3 1 7 1753.05 91.37
 -3 1 -7 1859.25 96.49
 3 -1 -7 1789.04 91.96
 3 -1 -8 261.56 12.99
 3 -1 -8 245.47 12.92
 3 -1 -8 247.36 14.59
 -3 -1 8 260.82 14.73
 -3 -1 8 256.43 13.39
 3 1 8 259.56 14.53
 3 1 8 345.49 23
 -3 1 -8 266.3 19.25
 3 1 8 236.51 12.81
 3 -1 -8 221.05 15.03
 -3 1 -8 347.39 21.78
 3 -1 -9 464.89 23.09
 3 -1 -9 462.11 23.1
 3 -1 -9 463.85 22.9
 3 1 9 429.37 24.62
 3 -1 -9 412.85 24.75
 -3 -1 9 435.18 23.42
 -3 -1 9 456.15 24.92
 3 1 9 511.34 33.47
 3 -1 -9 467.54 23.35
 3 1 9 431 22.93
 -3 1 -9 501.13 30.86
 3 -1 -9 452.98 26.11
 3 -1 -10 117.14 6.44
 3 -1 -10 121.55 6.48
 3 -1 -10 124.46 6.24
 3 1 10 96.44 6.85
 3 -1 -10 110.88 8.12
 -3 -1 10 111.7 6.7
 3 1 10 119.41 8.03
 -3 1 -10 124.93 6.73
 3 -1 -10 109.43 9.24
 3 -1 -10 119.77 6.74
 -3 1 -10 124.04 12.59
 3 1 10 110.81 6.27
 3 -1 -11 82.09 4.71
 3 -1 -11 75.4 4.69
 3 -1 -11 82.09 4.45
 3 1 11 82.36 4.42
 3 1 11 72.87 4.5
 3 -1 -11 79.25 4.99
 -3 1 -11 88.11 5.05
 3 -1 -11 77.01 7.58
 3 -1 -12 5.46 0.93
 3 -1 -12 4.85 0.88
 -3 1 -12 5.57 1.36
 3 -1 -12 5.42 1.74
 -3 1 -12 5.14 1.05
 3 -1 -12 5.07 1.04
 3 1 12 6.18 0.8
 3 -1 -12 7.53 2.64
 3 -1 -13 123.72 7.11
 3 -1 -13 128.38 7.21
 3 -1 -13 141.97 8.81
 -3 1 -13 130.04 7.96
 -3 1 -13 137.01 7.62
 3 -1 -13 128.57 7.57
 3 1 13 118.11 6.92
 3 -1 -14 37.66 2.67
 3 -1 -14 34.4 2.72
 3 -1 -14 42.57 4.15
 -3 1 -14 38.01 3.44
 -3 1 -14 38.57 3.09
 3 1 14 33.73 2.45
 3 -1 -14 36.46 3.04
 3 -1 -15 52.51 3.61
 3 -1 -15 58.83 3.84
 -3 1 -15 56.88 4.51
 3 -1 -15 60.1 5.27
 3 -1 -15 60.12 4.23
 -3 1 -15 55.76 4.14
 3 1 15 48.76 3.38
 3 -1 -16 24.89 2.13
 3 -1 -16 25.64 2.27
 -3 1 -16 23.51 2.81
 -3 1 -16 23.18 2.59
 3 1 16 21.72 1.89
 3 -1 -17 7.81 1.27
 3 1 17 10.24 2.39
 -3 1 -17 6.32 1.79
 3 1 17 6.68 1.06
 -3 1 -17 9.53 1.75
 3 -1 -18 17.2 1.84
 3 1 18 19.52 2.92
 -3 1 -18 14.94 2.57
 -3 1 -18 18.98 2.39
 3 1 18 12.13 1.47
 3 -1 -19 55.36 3.79
 -3 1 -19 53.92 4.87
 3 1 19 49.67 4.76
 3 1 19 48.86 3.48
 -3 1 -19 50.52 4.39
 3 -1 -20 -0.67 0.91
 3 1 20 2.58 2.04
 3 1 20 0.53 0.74
 -3 1 -20 -0.23 1.3
 3 -1 -21 20.15 2.14
 3 1 21 17.35 2.96
 3 1 21 17.46 1.8
 3 -1 -22 0.55 0.84
 3 1 22 0.82 1.91
 3 1 22 0.11 0.75
 3 -1 -23 0.37 1.1
 3 -1 -23 0.89 0.94
 3 -1 -23 0.67 0.8
 3 1 23 0.82 1.81
 3 1 23 -0.54 0.8
 3 -1 -24 1.01 0.94
 3 -1 -24 0.77 0.82
 3 -1 -24 1.64 1.2
 3 1 24 -1.33 1.88
 3 1 24 1.15 0.74
 3 -1 -25 0.83 0.93
 3 -1 -25 0.89 1.07
 3 1 25 -2.03 1.97
 3 1 25 1.48 0.74
 3 -1 -26 0.64 0.85
 -3 1 -26 3.12 1.05
 3 -1 -26 2.85 1.18
 3 1 26 3.29 1.76
 3 1 26 1.52 0.72
 3 -1 -26 0.49 1.38
 3 -1 -27 -0.34 0.84
 -3 1 -27 -0.12 0.78
 3 -1 -27 0.92 0.93
 3 1 27 -0.21 1.17
 3 2 -27 0.12 0.82
 3 -2 27 0.92 0.67
 3 2 -26 1.78 0.93
 3 2 -26 1.03 0.87
 3 -2 26 1.75 0.82
 3 2 -25 -0.59 1
 3 2 -25 -0.37 1.04
 3 2 -25 -0.56 0.92
 3 -2 25 0.25 1.3
 3 -2 25 1 0.86
 -3 -2 -25 -1.43 1.44
 3 2 -24 0.78 0.99
 3 2 -24 -0.19 1.18
 3 2 -24 0.45 0.95
 3 -2 24 0.43 1.5
 3 -2 24 0.27 1.44
 -3 -2 -24 0.76 1.37
 3 2 -23 5.31 1.41
 3 2 -23 5.15 1.59
 3 2 -23 5.3 1.34
 3 -2 23 4.01 1.7
 -3 -2 -23 6.79 1.88
 3 2 -22 15.25 2.03
 3 2 -22 13.73 2.16
 3 -2 22 11.6 2.31
 -3 -2 -22 19.02 2.74
 3 2 -21 0.77 0.83
 3 2 -21 -0.16 1.04
 3 2 -21 0.59 1.16
 3 -2 21 -0.23 1.37
 -3 -2 -21 0.52 1.37
 -3 -2 -20 0.51 0.8
 3 2 -20 -0.26 0.83
 3 2 -20 -0.16 1
 3 2 -20 0.19 1.21
 3 -2 20 -0.66 1.37
 -3 -2 -20 -0.76 1.67
 3 2 -19 30.09 2.81
 3 2 -19 28.58 3.01
 -3 -2 -19 29.86 2.58
 3 2 -19 32.72 2.67
 3 -2 19 29.99 3.25
 -3 -2 -19 34.31 3.59
 3 2 -18 45.25 3.5
 3 2 -18 39.49 3.6
 -3 -2 -18 47.91 3.33
 3 2 -18 43.2 3.31
 -3 -2 -18 43.98 3.93
 3 -2 18 46.41 4.03
 -3 -2 -18 48.99 4.29
 3 2 -17 19.85 2.18
 -3 -2 -17 23.6 2.04
 3 2 -17 21.57 2.04
 3 -2 17 18.57 2.6
 -3 -2 -17 18.37 2.51
 3 -2 17 21 1.99
 3 2 -16 4.69 1.11
 -3 -2 -16 5.27 0.98
 3 2 -16 4.04 0.97
 3 -2 16 7.26 1.63
 -3 -2 -16 3.93 1.41
 3 -2 16 2.97 0.96
 3 2 -15 52.75 3.75
 -3 -2 -15 51.43 3.5
 3 2 -15 58.9 3.71
 3 -2 15 56.13 4.23
 -3 -2 -15 53.78 4.19
 3 -2 15 50.77 3.53
 3 2 -14 47.28 3.3
 -3 -2 -14 49.48 3.13
 3 2 -14 45.54 3.2
 3 -2 14 51.04 3.79
 -3 -2 -14 40.49 3.6
 3 -2 14 44.6 3.1
 3 2 -13 168.65 9.68
 3 2 -13 177.52 9.64
 -3 -2 -13 185.07 9.52
 3 -2 13 174.33 10.11
 -3 -2 -13 172.76 10.21
 3 -2 13 172.79 9.52
 3 2 -12 35.32 2.54
 3 2 -12 35.58 2.61
 3 2 -12 35.28 2.71
 3 -2 12 35.06 2.91
 -3 -2 -12 38.26 3.1
 3 -2 12 36.24 2.51
 3 2 -11 283.79 15.25
 3 2 -11 291.27 15.21
 3 2 -11 301.75 15.41
 3 -2 11 297.79 15.62
 3 -2 11 276.55 16.32
 -3 -2 -11 287.63 15.96
 3 2 -11 338.36 24.39
 3 -2 11 284.63 15.1
 3 2 -10 262.1 14.04
 3 2 -10 260.28 14.14
 3 2 -10 263.19 14
 3 -2 10 277.98 14.41
 3 -2 10 261.26 15.12
 -3 -2 -10 276.92 14.75
 -3 2 10 311.45 18.49
 3 -2 10 262.83 13.91
 3 2 -9 520.3 26.82
 3 2 -9 507.72 26.78
 3 2 -9 516.59 26.9
 3 -2 9 547.24 27.15
 -3 -2 -9 517.46 27.4
 -3 2 9 571.35 30.88
 -3 2 9 567.94 34
 3 2 -9 583.4 35.52
 -3 -2 -9 648.55 36.17
 3 -2 9 520.73 26.69
 -3 -2 -9 554.36 31.74
 3 2 -8 153.78 8.13
 3 2 -8 140.16 8.14
 3 2 -8 145.04 8.07
 -3 -2 -8 158.63 8.67
 -3 2 8 171.24 11.31
 -3 -2 -8 149.86 13.68
 -3 -2 -8 161.31 11.91
 3 -2 8 148.82 7.99
 3 2 -7 386.05 20.16
 3 2 -7 392.43 20.23
 3 2 -7 387.34 20.14
 -3 -2 -7 423.8 20.71
 -3 2 7 458.44 23.32
 3 2 -7 390.69 21.67
 3 -2 7 394.8 20.05
 -3 -2 -7 375.41 20.25
 -3 -2 -7 339.93 23.28
 3 2 -6 476.38 24.64
 3 2 -6 472.07 26.03
 -3 2 6 559.78 29.14
 -3 -2 -6 456.92 27.71
 3 -2 6 478.38 24.54
 -3 2 6 576.86 27.34
 3 2 -5 73.53 5.46
 -3 2 5 75.89 6.67
 -3 2 5 90.3 6.05
 -3 -2 -5 69.74 6.42
 3 2 -4 846.15 45.12
 -3 -2 -4 837.16 46.26
 -3 2 4 961.57 46.53
 -3 2 3 739.08 36.36
 3 2 -3 697.77 35.97
 3 2 -3 663.69 36.62
 -3 2 3 691.73 36.84
 -3 -2 -3 731.23 37.63
 -3 2 2 662.56 33.5
 3 2 -2 655.79 33.34
 3 2 -2 605.81 33.98
 -3 2 2 661.25 33.83
 -3 -2 -2 644.41 34.42
 -3 2 1 257.43 14.26
 -3 2 1 264.18 14.37
 3 2 -1 256.83 14.27
 -3 2 1 279.14 14.44
 3 2 -1 247.9 15
 -3 2 1 267.62 14.48
 -3 -2 -1 279.17 15.07
 -3 2 0 -0.11 0.59
 -3 2 0 0.45 0.56
 3 2 0 0.51 0.66
 3 2 0 1.88 1.21
 -3 2 0 0.62 0.71
 -3 -2 0 0.17 0.73
 -3 2 0 1.88 0.95
 -3 2 -1 245.02 13.5
 3 2 1 236.89 13.8
 -3 2 -1 292.52 15.34
 -3 -2 1 257.28 14.04
 -3 2 -1 248.17 13.79
 3 2 1 263.5 15.24
 -3 2 -2 613.38 31.97
 -3 2 -2 601.94 32.56
 3 2 2 620.19 32.59
 -3 -2 2 641.77 33
 -3 2 -2 647.28 32.53
 3 2 2 569.36 34.07
 -3 2 -2 730.36 34.95
 -3 -2 3 770.72 38.69
 -3 2 -3 735.06 38.28
 -3 2 -3 719.08 37.5
 3 2 3 723.91 38.36
 3 -2 -3 729.97 37.74
 -3 -2 4 877.86 43.6
 -3 2 -4 803.86 42.26
 -3 2 -4 853.4 43.2
 3 -2 -4 823.09 42.81
 3 -2 -5 89.84 5.95
 -3 -2 5 98.74 6.28
 3 -2 -5 85 6.08
 -3 2 -5 86.72 4.93
 -3 2 -5 87.12 5.78
 3 2 5 74.18 8.31
 3 -2 -5 82.6 5.69
 3 -2 -6 482.78 24.73
 3 2 6 502.86 25.33
 -3 -2 6 511.59 26.42
 3 -2 -6 472.46 26.14
 3 -2 -6 431.82 26.26
 -3 -2 6 505.04 26.52
 -3 2 -6 502.24 25.97
 -3 2 -6 578.1 32.87
 3 2 6 543.29 31.62
 3 -2 -6 468.65 26.15
 3 -2 -7 356.42 18.97
 3 2 7 370.27 18.9
 3 -2 -7 380.69 18.89
 3 2 7 372.65 19.58
 -3 -2 7 404.27 20.93
 -3 -2 7 383.66 20.68
 3 -2 -7 335.52 20.36
 -3 2 -7 432.41 27.47
 3 2 7 373.93 19.46
 3 2 7 454.93 27.48
 3 -2 -7 360.15 20.8
 3 -2 -8 161.67 8.73
 3 2 8 167.54 8.65
 3 -2 -8 163.77 8.62
 3 -2 -8 147.31 10.15
 3 2 8 163 9.35
 -3 2 -8 166.31 9.62
 3 -2 -8 203.11 10.75
 -3 -2 8 171.05 10.52
 -3 2 -8 215.8 17.27
 3 2 8 182.3 16.38
 3 2 8 162.86 9.24
 3 -2 -8 145.16 10.62
 3 -2 -9 513.32 26.5
 3 -2 -9 542.35 26.37
 3 2 9 526.46 26.37
 3 2 9 512.34 27.17
 3 -2 -9 470.29 28.23
 -3 -2 9 558.31 28.57
 -3 2 -9 525.21 27.57
 3 -2 -9 631.54 28.7
 3 2 9 674.04 38.7
 -3 2 -9 548.88 35.93
 3 -2 -9 519.17 26.71
 3 2 9 493.99 26.3
 3 2 9 514.95 27.08
 3 -2 -9 489.03 29.16
 3 -2 -10 277.81 14.35
 3 -2 -10 272.17 14.32
 3 -2 -10 276.9 14.13
 3 2 10 269.12 14.12
 3 2 10 265.95 14.98
 3 -2 -10 338.63 16.57
 -3 -2 10 306.06 16.43
 3 -2 -10 270.28 14.56
 -3 2 -10 297.67 14.6
 -3 2 -10 306.55 23.71
 3 2 10 260.56 14.1
 3 -2 -10 241.98 17.02
 3 -2 -11 307.9 15.38
 3 -2 -11 278.09 15.34
 3 -2 -11 308.05 15.12
 3 2 11 295.38 15.1
 3 2 11 290.31 16.07
 3 -2 -11 350.4 17.62
 3 -2 -11 288.43 15.61
 3 2 11 268.42 15.08
 3 -2 -11 261.71 18.48
 -3 2 -11 319.14 15.69
 3 -2 -12 33.99 2.47
 3 -2 -12 34.34 2.49
 3 -2 -12 34.99 2.21
 3 2 12 34.36 2.21
 3 -2 -12 37.54 4
 3 2 12 35.89 3.16
 3 -2 -12 34.03 4.88
 3 2 12 32.93 2.23
 3 -2 -12 34.93 2.78
 -3 2 -12 39.34 2.83
 3 -2 -13 173.91 9.21
 3 -2 -13 162.21 9.2
 3 2 13 159.98 9.92
 3 -2 -13 187.49 11.47
 3 -2 -13 175.77 9.59
 -3 2 -13 184.46 9.64
 3 2 13 153.61 8.87
 3 -2 -14 48.56 3.17
 3 -2 -14 43.91 3.16
 -3 2 -14 45.74 3.93
 3 2 14 44.66 3.92
 3 -2 -14 53.52 5.19
 3 -2 -14 46.03 3.52
 -3 2 -14 49.07 3.55
 3 2 14 40.28 2.82
 3 -2 -15 59.87 3.9
 3 -2 -15 55.16 3.72
 3 -2 -15 66.16 5.95
 -3 2 -15 54.53 4.54
 -3 2 -15 56.06 4.16
 3 2 15 53.07 3.47
 3 -2 -15 55.64 4.16
 3 -2 -16 4.81 1.14
 3 -2 -16 4.92 1.06
 3 -2 -16 6.74 2.74
 -3 2 -16 5.26 1.64
 3 2 16 4.11 0.86
 -3 2 -16 4.39 1.36
 3 -2 -16 2.54 1.17
 3 -2 -17 19.38 1.96
 3 -2 -17 20.08 2.06
 3 -2 -17 20.06 3.74
 -3 2 -17 18.99 2.66
 3 2 17 18.19 1.67
 3 -2 -17 18.2 2.36
 3 -2 -18 47.02 3.38
 3 -2 -18 41.83 3.43
 3 -2 -18 49.77 5.63
 -3 2 -18 48.69 4.39
 3 2 18 40.01 2.95
 3 -2 -19 33.67 2.76
 -3 2 -19 28.14 3.46
 3 -2 -19 28.88 4.54
 3 2 19 28.89 2.34
 3 -2 -20 0.41 0.98
 -3 2 -20 1.07 1.66
 3 2 20 -0.29 0.67
 3 -2 -21 0.83 0.89
 3 2 21 -0.1 0.63
 3 -2 -22 15.49 1.83
 3 2 22 11.41 1.41
 3 -2 -23 6.29 1.28
 3 2 23 8.06 2.97
 3 2 23 4.89 1
 3 -2 -24 -0.82 0.85
 -3 2 -24 0.73 0.93
 3 -2 -24 0.91 0.84
 3 -2 -24 0.71 1.12
 3 2 24 -1.35 2
 3 2 24 0.47 0.61
 -3 2 -25 -0.28 0.9
 3 -2 -25 -0.36 0.77
 3 -2 -25 0.77 0.88
 3 -2 -25 0.34 1.06
 3 2 25 -1.54 1.83
 3 -2 -26 1.53 0.78
 -3 2 -26 1.65 0.88
 3 -2 -26 2.08 1.14
 3 2 26 2.14 1.58
 3 -2 -26 0.26 1.57
 3 -2 -27 -0.15 0.88
 3 2 27 0.43 1.21
 3 3 -26 0.4 0.86
 3 3 -26 0.64 0.86
 -3 -3 -26 0.45 2.43
 3 -3 26 2.09 1.58
 3 -3 26 -0.1 0.72
 -3 -3 -26 1.27 1.24
 3 3 -25 1.76 1.05
 3 3 -25 1.55 1
 3 -3 25 2.63 1.61
 3 -3 25 1.2 0.86
 -3 -3 -25 3.26 1.68
 3 3 -24 2.18 1.11
 3 3 -24 3.04 1.15
 3 -3 24 2.91 0.95
 -3 -3 -24 1.75 1.4
 3 3 -23 0.65 1.04
 3 3 -23 1.59 1.09
 3 -3 23 1.22 0.93
 -3 -3 -23 0.52 1.44
 3 3 -22 -0.17 1
 3 3 -22 0.8 1.31
 3 3 -22 1.3 1.01
 3 -3 22 0.25 0.81
 -3 -3 -22 -0.27 1.4
 3 3 -21 6.43 1.59
 3 3 -21 4.81 1.62
 3 3 -21 5.06 1.41
 3 -3 21 7.64 1.33
 -3 -3 -21 6.69 2.02
 3 3 -20 11.81 1.8
 3 3 -20 11.57 2.02
 -3 -3 -20 14.58 1.7
 3 3 -20 13.83 1.91
 3 -3 20 11.39 2.01
 3 -3 20 9.42 1.51
 -3 -3 -20 13.92 2.4
 -3 -3 -19 7.7 1.29
 3 3 -19 5.69 1.64
 3 3 -19 7.68 1.56
 3 3 -19 6.48 1.22
 3 -3 19 5.25 1.55
 3 -3 19 4.11 1.07
 -3 -3 -19 6.6 1.96
 3 3 -18 19.95 2.31
 3 3 -18 22.83 2.14
 -3 -3 -18 20.69 2.06
 3 3 -18 19.32 2.4
 3 -3 18 18.55 2.48
 -3 -3 -18 22.64 2.99
 3 -3 18 21.12 2.08
 3 3 -17 33.56 3.03
 -3 -3 -17 39.64 2.89
 3 3 -17 34.56 3.25
 3 3 -17 35.1 2.85
 -3 -3 -17 34.48 3.59
 3 -3 17 31.7 3.16
 3 -3 17 39.16 2.87
 3 3 -16 34.4 2.94
 3 3 -16 36.91 2.83
 -3 -3 -16 37.75 2.77
 -3 -3 -16 32.18 3.4
 3 -3 16 34.78 3.19
 3 -3 16 33.62 2.7
 3 3 -15 89.76 5.71
 3 3 -15 94.68 5.6
 -3 -3 -15 89.65 5.48
 -3 -3 -15 91.96 6.36
 3 -3 15 85.71 5.92
 3 -3 15 92.77 5.51
 3 3 -14 22.11 2.13
 3 3 -14 19.98 1.96
 -3 -3 -14 21.41 2.64
 3 -3 14 24.93 2.4
 3 -3 14 23.98 1.98
 3 3 -13 78.24 4.91
 3 3 -13 76.39 4.73
 3 -3 13 74.17 5
 -3 -3 -13 79.71 5.48
 3 -3 13 74.83 4.63
 3 3 -12 56.79 3.9
 3 3 -12 61.28 3.87
 3 -3 12 55.33 4.03
 -3 -3 -12 60.32 4.47
 3 -3 12 64.31 3.8
 3 3 -11 27.65 2.2
 3 3 -11 25.56 2.23
 3 3 -11 26.77 2.08
 3 -3 11 27.36 2.3
 -3 -3 -11 26.46 2.62
 3 -3 11 25.42 3.5
 3 -3 11 23.66 1.94
 3 3 -10 116.75 6.67
 3 3 -10 115.79 6.79
 3 3 -10 113.06 6.65
 3 3 -10 120.57 6.62
 3 -3 10 122.67 6.82
 3 -3 10 102.24 8.14
 3 3 -10 109.65 7.51
 -3 -3 -10 119.86 7.25
 3 3 -10 108.19 8.62
 -3 3 10 122.36 13.01
 3 -3 10 118.03 6.49
 3 3 -9 349.88 19.42
 3 3 -9 369.78 19.38
 3 3 -9 386.88 19.48
 3 3 -9 363.15 19.56
 3 -3 9 384.08 19.02
 3 3 -9 379.77 20.37
 3 -3 9 380.33 21.36
 -3 -3 -9 378.39 20.03
 3 3 -9 363.12 21.69
 -3 3 9 399.48 26.63
 3 -3 9 376.26 19.26
 3 3 -8 16.43 1.68
 3 3 -8 18.99 1.67
 3 3 -8 20.17 1.64
 3 3 -8 19.63 1.68
 3 -3 8 19.41 1.33
 3 3 -8 20.85 2.23
 -3 -3 -8 19.9 2.07
 3 3 -8 16.09 2.74
 -3 -3 -8 19.7 1.78
 3 -3 8 20.63 1.54
 -3 3 8 14.85 4.01
 -3 -3 -8 15.35 3.41
 3 3 -7 660.74 34.8
 3 3 -7 682.15 34.74
 3 3 -7 676.38 34.69
 3 3 -7 684.49 34.75
 3 -3 7 680.82 34.37
 3 3 -7 732.39 35.39
 3 3 -7 667.38 36.84
 -3 3 7 761.74 40.5
 3 -3 7 689.11 34.55
 -3 -3 -7 685.1 34.87
 -3 -3 -7 663.42 38.46
 3 3 -6 145.13 8.16
 3 3 -6 144.31 8.12
 3 3 -6 155.41 8.2
 -3 -3 -6 139.71 10.88
 3 3 -6 149.14 10.01
 3 -3 6 153.16 8
 -3 -3 -6 155.46 8.32
 -3 3 6 167.49 12.27
 3 3 -5 817.31 42.59
 3 3 -5 842.79 42.64
 3 3 -5 858 42.65
 -3 -3 -5 866.89 43.11
 -3 -3 -5 840.32 45.74
 3 3 -5 822.84 44.52
 3 -3 5 849.65 42.44
 -3 -3 -5 844.04 42.75
 3 3 -4 799.63 40.3
 3 3 -4 807.42 40.33
 3 3 -4 796.36 40.59
 -3 -3 -4 811.86 40.72
 3 3 -4 736.76 42.06
 -3 -3 -4 815.06 40.43
 -3 -3 -4 762.34 42.93
 -3 3 4 744.18 42.78
 3 3 -3 209.02 11.04
 3 3 -3 222.5 11.12
 3 3 -3 204.11 11.46
 -3 -3 -3 209.02 11.41
 3 3 -3 190.63 12.74
 -3 -3 -3 192.01 13.09
 -3 3 3 223 13.3
 3 3 -2 225.27 12.32
 3 3 -2 248.8 12.98
 3 -3 2 248.86 14.18
 -3 -3 -2 242.03 14.42
 3 3 -2 217.77 14.18
 -3 3 2 265.44 14.44
 -3 3 1 332.29 17.49
 3 3 -1 324.26 17.81
 3 3 -1 322.03 19.28
 -3 -3 -1 348.15 19.15
 -3 3 1 341.47 18.8
 -3 3 0 109.65 6.54
 3 3 0 113.85 7.07
 -3 3 0 122.2 7.74
 -3 -3 0 123.1 7.99
 3 3 0 113.73 8.5
 -3 3 -1 345.47 18.12
 -3 3 -1 354.37 19.02
 3 3 1 332.92 18.77
 -3 3 -1 348.99 19.29
 -3 -3 1 355.34 19.64
 3 3 1 355.39 20.73
 3 -3 -2 225.49 12.08
 -3 -3 2 269.81 13.94
 -3 3 -2 247.23 12.65
 -3 3 -2 225.19 13.35
 -3 3 -2 248.49 13.91
 3 3 2 243.54 15.54
 3 -3 -3 200.88 10.41
 -3 -3 3 209.22 12.03
 3 -3 -3 186.17 11.65
 -3 3 -3 215.69 11.81
 -3 3 -3 205.7 12.17
 3 -3 -3 197.84 11.64
 3 3 3 197.82 14.16
 3 3 4 760.23 40.92
 3 -3 -4 750.96 40.43
 3 3 4 805 41.09
 -3 -3 4 830.64 42.18
 3 -3 -4 725.12 41.89
 -3 3 -4 809.15 41.84
 3 -3 -4 759.1 41.86
 -3 3 -4 773.74 42.34
 3 3 4 721.44 44.69
 3 3 5 853.64 44.87
 3 -3 -5 831.4 44.3
 3 -3 -5 1005.97 44.43
 3 3 5 856.77 44.96
 3 -3 -5 1097.08 46.17
 3 -3 -5 783.48 45.51
 -3 -3 5 919.52 46.12
 3 -3 -5 759.8 45.83
 -3 3 -5 858.52 45.65
 3 -3 -5 837.72 45.92
 3 3 6 142.56 8.54
 3 -3 -6 144.55 7.99
 3 -3 -6 173.89 8.09
 -3 3 -6 155.76 8.8
 3 3 6 148.51 8.66
 3 -3 -6 183.49 9.65
 3 -3 -6 133.83 9.19
 3 -3 -6 164.01 10.23
 -3 -3 6 147.24 9.52
 3 -3 -6 133.63 9.58
 -3 3 -6 148.7 9.21
 3 -3 -6 133.28 9.48
 3 3 6 150.93 13.92
 3 3 7 678.71 36.3
 3 -3 -7 704.88 35.66
 3 -3 -7 623.37 37.08
 3 3 7 680.03 36.36
 -3 3 -7 747.8 36.66
 3 -3 -7 620.22 37.52
 3 -3 -7 876.58 37.51
 3 -3 -7 819.01 38.35
 -3 -3 7 757.38 37.87
 -3 3 -7 724.17 37.07
 -3 -3 7 719.16 37.5
 3 3 7 736.36 44.19
 3 -3 -7 628.5 37.61
 3 3 8 15.2 1.3
 3 -3 -8 15.65 1.25
 3 -3 -8 14.99 2.26
 3 3 8 13.84 1.76
 -3 3 -8 19.25 2.15
 3 -3 -8 18.21 2.95
 3 -3 -8 20.56 2.43
 -3 -3 8 17.12 2.46
 3 -3 -8 14.07 2.5
 3 3 8 19.41 2
 3 3 8 25.25 5.86
 3 3 9 356.53 18.38
 3 -3 -9 364.53 18.36
 3 3 9 344.96 19.18
 -3 3 -9 381.49 19.72
 3 -3 -9 455.11 20.21
 3 -3 -9 404.34 21.09
 3 -3 -9 311.55 20.08
 -3 -3 9 361.48 20.41
 3 -3 -9 363.43 19.07
 3 -3 -9 341.05 18.63
 3 -3 -9 319.66 20.93
 3 3 9 345.48 19.15
 3 -3 -10 115.1 5.87
 3 3 10 109.51 5.88
 3 3 10 104.65 6.7
 -3 -3 10 114.1 7.84
 3 -3 -10 136.28 7.53
 3 -3 -10 125.08 8.47
 -3 3 -10 107.43 7.28
 3 3 10 98.21 5.7
 3 3 10 101.98 6.67
 3 -3 -10 103.98 6.2
 3 -3 -10 82.46 8.1
 3 -3 -11 25.32 1.97
 3 -3 -11 25.43 1.99
 3 -3 -11 25.97 1.79
 3 3 11 23.57 1.77
 3 3 11 28.35 2.7
 -3 3 -11 27.55 3.09
 3 -3 -11 28.83 3.88
 -3 -3 11 25.41 3.16
 3 -3 -11 27.54 4.04
 3 -3 -11 23.66 2.13
 3 3 11 25.93 2.61
 3 3 11 24.31 1.68
 3 -3 -12 65.84 3.93
 3 -3 -12 64.37 3.95
 3 -3 -12 63.81 3.62
 3 3 12 64.66 3.65
 3 3 12 57.55 4.49
 3 -3 -12 61.12 5.95
 3 -3 -12 62.32 4.14
 3 3 12 53.5 3.49
 3 -3 -13 75.67 4.55
 3 -3 -13 74.66 4.58
 3 3 13 75.66 4.21
 3 3 13 68.25 5.21
 3 -3 -13 82.62 7.06
 3 -3 -13 73.38 4.83
 3 3 13 66.42 4.12
 3 -3 -14 24.45 2.07
 3 -3 -14 22.06 2.04
 3 3 14 22.57 2.81
 3 -3 -14 25.15 4.01
 3 -3 -14 20.35 2.22
 3 3 14 22.43 1.69
 3 -3 -15 93.31 5.53
 3 -3 -15 92.47 5.6
 3 3 15 82.21 6.3
 -3 3 -15 98.37 6.53
 3 -3 -15 90.76 5.94
 3 3 15 82.5 5.06
 3 -3 -16 33.82 2.75
 3 -3 -16 36.23 2.89
 3 3 16 34.49 3.7
 -3 3 -16 37.38 3.66
 3 -3 -16 35.9 4.98
 3 -3 -16 37.19 3.23
 3 3 16 31.6 2.35
 3 -3 -17 38.14 2.87
 3 -3 -17 34.91 2.91
 3 3 17 28.13 3.57
 -3 3 -17 39.23 3.75
 3 -3 -17 38.73 5.34
 3 3 17 28.41 2.29
 3 -3 -17 37.43 3.32
 3 -3 -18 18.54 2
 3 -3 -18 17.26 2.07
 3 3 18 14.41 2.67
 -3 3 -18 15.47 2.61
 3 -3 -18 22.79 4.53
 3 -3 -18 18.66 2.37
 3 3 18 17.5 1.58
 3 -3 -19 3.92 1.21
 3 -3 -19 5.44 1.22
 3 3 19 6.08 2.28
 -3 3 -19 3.37 1.81
 3 -3 -19 8.22 3.42
 3 3 19 3.65 0.8
 3 -3 -19 5.19 1.57
 3 -3 -20 14.73 1.81
 3 3 20 14.55 2.9
 -3 3 -20 11.61 2.27
 3 -3 -20 17.27 3.96
 3 3 20 10.19 1.25
 3 -3 -21 8.79 1.5
 -3 3 -21 9.13 1.53
 3 3 21 5.62 2.11
 -3 3 -21 5.26 1.82
 3 -3 -21 5.76 3.18
 3 3 21 6.49 1.02
 -3 3 -22 1.31 1.07
 3 -3 -22 0.7 0.95
 3 3 22 -0.85 1.98
 -3 3 -23 1.28 1.04
 3 -3 -23 0.68 0.95
 3 3 23 1.39 1.79
 3 -3 -24 2.58 1.01
 -3 3 -24 4.09 1.11
 3 -3 -24 3.02 1.01
 3 3 24 1.87 1.92
 -3 3 -25 2.53 1.01
 3 -3 -25 2.13 0.86
 3 -3 -26 0.6 0.91
 3 -3 -26 1.78 1.65
 -3 -4 -26 1.74 2.66
 -3 -4 -26 -0.78 1.23
 3 -4 26 0.37 0.67
 3 4 -25 0.55 0.93
 -3 -4 -25 0.97 2.67
 3 -4 25 -0.79 1.42
 3 -4 25 -0.31 0.71
 -3 -4 -25 -0.66 1.41
 3 4 -24 0.3 0.91
 -3 -4 -24 1.58 2.95
 3 -4 24 1 0.75
 -3 -4 -24 0.24 1.34
 3 4 -23 -0.64 1.05
 3 -4 23 0.94 0.96
 -3 -4 -23 1.27 1.36
 3 4 -22 3.5 1.29
 3 -4 22 5.25 1.13
 -3 -4 -22 5.82 1.85
 -3 -4 -21 8.69 1.4
 3 4 -21 7.28 1.52
 -3 -4 -21 7.26 2.16
 3 -4 21 7.08 1.34
 3 4 -20 22.83 2.58
 -3 -4 -20 25.37 2.41
 -3 -4 -20 27.57 3.36
 3 -4 20 24.6 2.33
 -3 -4 -19 4.6 1.16
 3 4 -19 2.67 1.19
 3 -4 19 3.18 1.12
 -3 -4 -18 3.57 1.05
 3 4 -18 4.17 1.1
 3 4 -18 5.65 1.42
 -3 -4 -18 5.19 2.19
 3 -4 18 5.23 1.2
 -3 -4 -17 2.45 0.9
 3 4 -17 2.49 1.17
 3 4 -17 1.87 0.92
 -3 -4 -17 2.77 1.97
 3 -4 17 3.42 1
 3 4 -16 9.32 1.43
 3 4 -16 10.52 1.61
 -3 -4 -16 10.37 1.41
 -3 -4 -16 6.04 1.97
 3 -4 16 9.38 1.38
 3 4 -15 45.71 3.37
 3 4 -15 42.71 3.47
 -3 -4 -15 49.28 4.31
 3 -4 15 46.29 3.24
 3 4 -14 82.5 5.33
 3 4 -14 79.22 5.1
 -3 -4 -14 82.99 6.07
 3 -4 14 81.56 5
 3 4 -13 34.14 2.73
 3 4 -13 36.1 2.94
 -3 -4 -13 41.47 3.64
 3 -4 13 34.62 2.6
 3 4 -12 156.17 9.5
 3 4 -12 172.57 9.44
 -3 -4 -12 165.76 10.28
 3 4 -12 171.28 10.89
 3 -4 12 184.73 11.95
 3 -4 12 173.61 9.28
 3 4 -11 144.49 8.34
 3 4 -11 142.17 8.2
 -3 -4 -11 144.68 9.02
 3 4 -11 150.51 9.56
 3 -4 11 149.46 8.07
 3 4 -10 128.35 7.5
 3 4 -10 127.76 7.38
 -3 -4 -10 133.99 8.19
 3 4 -10 131.68 8.49
 3 -4 10 131.6 7.22
 3 4 -9 183.65 10.74
 3 4 -9 186.66 10.64
 3 -4 9 218.22 10.35
 3 4 -9 195.23 11.58
 -3 -4 -9 190.68 11.37
 3 -4 9 191.09 10.46
 3 4 -8 384.74 20.91
 3 4 -8 387.97 20.81
 3 -4 8 393.14 20.34
 3 -4 8 470.98 20.61
 3 4 -8 402.07 21.64
 -3 -4 -8 357.57 21.39
 3 4 -8 362.3 23.44
 3 -4 8 398.24 20.62
 -3 4 8 408.86 27.64
 3 -4 8 429.06 26.69
 -3 -4 -8 391.73 21.06
 3 4 -7 93.79 5.54
 3 4 -7 101.17 5.68
 3 -4 7 112.12 5.39
 3 -4 7 86.2 5.08
 3 4 -7 102.01 6.26
 3 -4 7 92.99 5.32
 3 4 -7 87.79 7.61
 3 -4 7 91.26 9.27
 -3 -4 -7 95.04 5.75
 -3 4 7 109.02 10.61
 3 4 -6 566.83 30.56
 3 4 -6 571.54 30.67
 3 -4 6 562.75 30.16
 -3 -4 -6 554.81 31.13
 3 4 -6 581.76 33.29
 -3 -4 -6 586.34 30.78
 3 -4 6 601.99 30.36
 -3 -4 -6 523.49 33.91
 3 4 -5 195.51 10.9
 3 4 -5 192.41 10.98
 3 -4 5 196.98 10.54
 -3 -4 -5 185.5 11.38
 3 4 -5 168.62 12.89
 3 -4 5 206.61 10.69
 -3 -4 -5 191.11 13.82
 -3 -4 -5 206.88 11.1
 -3 4 5 203.33 14.56
 3 4 -4 494.41 26.53
 3 4 -4 507.57 26.64
 3 -4 4 619.64 26.45
 3 -4 4 487.42 26.19
 3 4 -4 500.57 26.75
 -3 -4 -4 491.09 27.01
 3 4 -4 476.61 29.06
 -3 -4 -4 526.9 29.73
 -3 -4 -4 545.42 26.77
 3 -4 4 521.79 26.3
 -3 4 4 501.49 29.98
 3 4 -3 73.71 4.45
 3 -4 3 66.84 4
 3 -4 3 82.02 4.21
 3 4 -3 73.01 4.71
 3 -4 3 74.39 4.9
 -3 -4 -3 68.7 4.7
 -3 -4 -3 75.99 6.69
 3 -4 3 74.14 4.07
 -3 4 3 70.48 6.61
 3 4 -3 64.47 6.29
 3 4 -2 270.54 14.39
 3 -4 2 260.41 13.95
 3 -4 2 325.44 14.19
 3 4 -2 258.69 14.8
 -3 -4 -2 253.01 14.62
 3 -4 2 262.15 14.78
 -3 -4 -2 264.02 16.78
 3 4 -2 248.08 16.85
 -3 4 2 257.68 16.8
 3 4 -1 232.91 12.75
 3 -4 1 299.06 12.65
 3 -4 1 211.59 12.29
 -3 -4 -1 238.07 12.99
 3 -4 1 311.46 14.77
 3 -4 1 245 13.13
 3 4 -1 221.07 13.28
 -3 4 1 224.27 14.82
 -3 -4 -1 230.11 15.03
 3 4 -1 218.68 15.34
 3 4 0 1193.32 63.07
 3 -4 0 1140.39 62.6
 3 -4 0 1507.83 62.88
 -3 -4 0 1204.87 63.22
 3 -4 0 1565.72 65.12
 3 4 0 1201.87 63.81
 -3 -4 0 1189.99 65.35
 3 4 0 1183.78 66.4
 -3 4 0 1156.75 65.16
 3 4 1 228.75 13.17
 3 -4 -1 267.64 12.89
 -3 -4 1 257.06 13.35
 3 -4 -1 256.23 15.13
 3 -4 -1 221.41 13.75
 -3 4 -1 234.5 15.01
 3 4 1 227.35 16.34
 3 4 2 256.42 13.57
 3 -4 -2 241.98 13.01
 3 4 2 251.59 13.66
 -3 -4 2 272.42 14.84
 3 -4 -2 240.46 14.3
 -3 4 -2 235.69 14.42
 3 -4 -2 271.73 15.39
 -3 4 -2 259.6 15.44
 3 4 2 231.67 16.87
 3 4 3 60.12 4.07
 3 -4 -3 74.09 3.75
 3 -4 -3 64.24 3.57
 3 4 3 60.32 4.15
 3 -4 -3 69.33 5.56
 -3 -4 3 68.64 5.03
 -3 4 -3 54.31 3.36
 3 -4 -3 56.86 4.73
 -3 4 -3 54.61 4.66
 3 -4 -3 81.25 5.54
 -3 4 -3 66.37 5.61
 3 -4 -3 66.62 5.24
 3 -4 -3 67.83 4.2
 3 4 3 58.49 6.89
 3 4 4 516.86 26.17
 3 -4 -4 501.22 25.49
 3 -4 -4 590.21 27.81
 3 4 4 522.43 26.22
 -3 4 -4 454.58 25.39
 -3 -4 4 555.85 27.39
 3 -4 -4 477.53 27.15
 -3 4 -4 521.94 27.1
 3 4 4 478.28 30.75
 -3 4 -4 501.05 28.14
 3 -4 -4 479.99 27.45
 3 -4 -4 521.33 26.26
 3 4 5 217.26 11.89
 3 -4 -5 215.09 11.2
 3 4 5 207.63 11.85
 -3 -4 5 223.07 12.84
 3 -4 -5 189.48 12.77
 -3 4 -5 226.72 12.71
 3 -4 -5 261.26 13.35
 3 -4 -5 191.41 13.06
 -3 4 -5 202.91 13.6
 3 -4 -5 233.57 13.09
 3 4 5 192.64 16.1
 3 4 6 565.59 29.58
 -3 4 -6 567.8 28.93
 3 -4 -6 566.5 28.83
 3 4 6 565.74 29.57
 3 -4 -6 682.05 31.11
 3 -4 -6 539.49 30.17
 -3 -4 6 585.42 30.61
 3 -4 -6 512.92 30.74
 -3 4 -6 577.87 30.33
 3 -4 -6 531.24 31.09
 -3 4 -6 553.54 31.65
 3 -4 -6 612.83 30.57
 3 4 7 100.45 6
 3 -4 -7 87.55 5.11
 3 -4 -7 117.17 7.18
 3 4 7 90.11 5.82
 -3 4 -7 101.49 6.27
 3 -4 -7 79.67 6.34
 -3 4 -7 95.3 6.41
 -3 4 -7 85.1 7.44
 3 -4 -7 99.26 6.48
 3 -4 -7 83.87 7.07
 3 4 8 412.31 22.42
 3 -4 -8 416.42 21.55
 3 4 8 414.94 22.37
 -3 4 -8 438.68 22.89
 3 -4 -8 382.11 23.16
 3 -4 -8 482.26 23.72
 -3 -4 8 441.49 23.85
 -3 4 -8 416.18 22.92
 3 -4 -8 473.29 24.88
 3 -4 -8 376.01 24.07
 3 -4 -8 437.67 22.75
 3 -4 -9 192.2 10.01
 3 4 9 194.31 10.93
 3 -4 -9 216.88 12.06
 -3 4 -9 187.11 11.31
 3 -4 -9 225.25 13.41
 -3 -4 9 195.29 12.08
 3 -4 -9 170.53 12.62
 3 -4 -9 175.47 10.21
 3 -4 -9 184.6 10.88
 3 -4 -10 135.61 7.3
 3 4 10 122.63 8.09
 -3 4 -10 130.95 8.72
 3 -4 -10 160.75 9.4
 3 -4 -10 163.7 10.79
 -3 -4 10 143.48 9.36
 3 -4 -10 125.57 7.59
 3 4 11 151.84 8.3
 3 -4 -11 156.38 8.29
 -3 4 -11 152.72 10.01
 3 4 11 152.55 9.3
 3 -4 -11 174.77 11.73
 3 -4 -11 137.14 8.6
 -3 4 -12 172.74 9.38
 3 -4 -12 177.06 9.24
 3 4 12 165.12 9.24
 3 -4 -12 199.91 11.32
 3 4 12 154.06 10.18
 -3 4 -12 172.14 11.21
 3 -4 -12 189.03 12.74
 3 -4 -12 175.14 9.78
 -3 4 -13 36.28 2.66
 3 -4 -13 37.39 2.81
 3 -4 -13 36.49 2.83
 3 4 13 41.09 2.58
 3 -4 -13 38.69 2.51
 -3 4 -13 33.29 4.11
 3 4 13 31.43 3.35
 3 -4 -13 40.94 5.38
 3 -4 -13 35.08 2.99
 -3 4 -14 88.47 5.44
 3 -4 -14 97.83 5.63
 3 -4 -14 93.15 5.64
 3 -4 -14 99.23 8.73
 3 4 14 81.48 6.3
 3 -4 -14 87.2 5.85
 -3 4 -15 45.56 3.24
 3 -4 -15 50.26 3.44
 3 -4 -15 44.08 3.4
 3 4 15 39.51 4.05
 3 -4 -15 55.92 6.43
 3 -4 -15 44.27 3.64
 3 -4 -16 13.64 1.65
 3 -4 -16 11.22 1.63
 -3 4 -16 10.64 1.43
 3 4 16 9.44 2.18
 3 -4 -16 12.36 3.77
 -3 4 -16 10.19 2.13
 3 -4 -16 10.66 1.76
 3 -4 -17 2.71 1.18
 -3 4 -17 3.02 0.99
 3 -4 -17 1.7 0.92
 3 4 17 3.5 1.84
 3 -4 -17 4.46 3.08
 -3 4 -17 0.72 1.36
 3 -4 -17 4.04 1.31
 3 -4 -18 4.39 1.3
 -3 4 -18 5.62 1.16
 3 -4 -18 6.56 1.34
 3 4 18 3.14 2.04
 3 -4 -18 6.37 2.94
 -3 4 -18 4.49 1.78
 3 -4 -18 4.66 1.49
 3 -4 -19 1.75 1.06
 -3 4 -19 2.13 0.98
 3 -4 -19 3.53 1.2
 3 4 19 3.81 2.06
 -3 4 -19 5.87 1.95
 3 -4 -19 0.59 2.87
 3 -4 -19 2.23 1.26
 -3 4 -20 24.46 2.41
 3 -4 -20 25.75 2.44
 3 -4 -20 24.87 2.61
 3 4 20 20.02 3.3
 -3 4 -20 20.75 2.96
 3 -4 -20 31.08 5.34
 3 -4 -20 26.29 2.91
 3 -4 -21 9.93 1.58
 3 -4 -21 11.26 1.8
 -3 4 -21 8.12 1.5
 3 4 21 3.65 1.97
 -3 4 -21 8.52 2.06
 3 -4 -21 6.89 3.48
 -3 4 -22 3.26 1.09
 3 -4 -22 4.5 1.15
 3 4 22 1.11 1.98
 -3 4 -23 0.91 0.84
 3 -4 -23 0.13 0.81
 3 4 23 -1.62 2.06
 3 -4 -24 0.13 0.76
 -3 4 -24 0.47 1.01
 3 4 24 0.26 1.39
 3 -4 -25 -0.45 0.81
 -3 4 -25 -0.15 0.94
 3 4 25 -0.71 1.41
 3 4 26 0.21 1.3
 3 5 -25 1.57 0.91
 3 -5 25 1.24 1.42
 -3 -5 -25 -0.46 2.45
 3 -5 25 1.35 0.71
 -3 -5 -25 2.19 1.31
 3 5 -24 2.74 1.09
 3 5 -24 0.58 0.98
 3 -5 24 0.56 1.56
 3 -5 24 1.21 0.77
 -3 -5 -24 2.88 1.51
 3 5 -23 -0.93 1.02
 3 5 -23 0.16 0.96
 3 -5 23 0.43 0.75
 -3 -5 -23 0.24 1.39
 3 5 -22 1.96 1.11
 3 5 -22 1.67 1.17
 -3 -5 -22 3.97 3.33
 3 -5 22 0.8 0.8
 -3 -5 -22 2.04 1.65
 -3 -5 -21 -0.26 0.82
 3 5 -21 -0.17 1.04
 3 5 -21 0.35 1.04
 -3 -5 -21 0.59 3.07
 3 -5 21 -0.12 0.8
 -3 -5 -21 1.05 1.5
 -3 -5 -20 2.97 1.07
 3 5 -20 2.39 1.27
 3 5 -20 3.16 1.27
 -3 -5 -20 7.71 3
 3 -5 20 4.47 1.12
 -3 -5 -20 2.4 1.57
 -3 -5 -19 4.22 1.14
 3 5 -19 3.25 1.39
 3 5 -19 2.47 1.31
 -3 -5 -19 4.75 2.68
 3 -5 19 3.27 1.02
 -3 -5 -18 11.45 1.64
 3 5 -18 10.43 1.79
 3 5 -18 9.2 1.71
 3 -5 18 9.41 1.45
 3 5 -17 18.33 2.21
 -3 -5 -17 15.27 1.82
 3 5 -17 12.63 2.03
 -3 -5 -17 19.43 3.34
 3 -5 17 12.78 1.66
 3 5 -16 11.42 1.77
 3 5 -16 7.66 1.36
 3 5 -16 12.5 1.9
 3 -5 16 11.18 1.44
 3 5 -15 3.05 1.27
 3 5 -15 2.22 0.9
 3 5 -15 2.06 1.14
 -3 -5 -15 4.67 1.97
 3 -5 15 3.42 0.97
 3 5 -14 9.16 1.44
 3 5 -14 10.04 1.6
 3 5 -14 9.53 1.64
 -3 -5 -14 11.43 2.46
 3 -5 14 10.74 1.38
 3 5 -13 27.25 2.48
 3 5 -13 30.57 2.76
 3 5 -13 31.8 2.74
 -3 -5 -13 32.48 3.6
 3 5 -13 29.69 3.77
 3 -5 13 29.84 2.36
 3 -5 13 30.17 4.62
 3 5 -12 62.39 4.1
 3 5 -12 59.32 4.27
 3 5 -12 55.45 4.17
 -3 -5 -12 59.38 5.03
 3 5 -12 72.13 5.76
 3 -5 12 60.83 3.88
 3 5 -11 129.79 7.62
 3 5 -11 129.45 7.84
 3 5 -11 130.22 7.77
 -3 -5 -11 137 8.74
 3 5 -11 143.11 9.17
 3 -5 11 131.66 7.4
 3 5 -10 267.16 14.24
 3 5 -10 242.44 14.34
 3 5 -10 272.25 14.42
 -3 -5 -10 258.89 15.23
 3 5 -10 278.81 15.57
 3 -5 10 271.66 13.99
 3 5 -9 240 12.91
 3 5 -9 227.67 12.67
 3 5 -9 235.88 12.82
 -3 -5 -9 240.02 13.72
 3 5 -9 246.66 13.84
 3 -5 9 229.66 12.4
 -3 -5 -9 237.04 13.01
 3 5 -8 55 3.86
 3 5 -8 52.66 3.77
 3 -5 8 55.12 3.23
 3 5 -8 56.59 4.48
 -3 -5 -8 54.55 3.95
 3 -5 8 61.22 3.5
 3 -5 8 54.09 7.5
 3 5 -7 23.65 2.15
 3 5 -7 21.24 2.04
 3 -5 7 22.58 1.58
 3 5 -7 20.5 1.56
 -3 -5 -7 24.12 2.66
 3 -5 7 24.19 4.63
 3 -5 7 23.66 1.75
 -3 -5 -7 26.71 2.25
 3 5 -6 384.55 20.39
 3 5 -6 402.14 20.37
 3 -5 6 380.67 19.76
 -3 -5 -6 376.23 20.99
 3 -5 6 396.85 19.9
 -3 5 6 372.29 25.37
 -3 -5 -6 386.22 20.44
 3 5 -5 92.24 5.43
 3 5 -5 88.18 5.3
 3 -5 5 81.12 4.77
 -3 -5 -5 90.59 5.94
 3 -5 5 88.13 4.87
 -3 -5 -5 88.13 5.38
 -3 5 5 80.13 8.74
 3 5 -4 836.76 42.7
 3 5 -4 851.44 42.64
 3 -5 4 792.93 42.09
 -3 -5 -4 840.93 43.27
 -3 -5 -4 803.48 42.66
 3 -5 4 842.88 42.13
 -3 5 4 864.03 47.48
 3 5 -3 314.87 16.72
 3 5 -3 318.62 16.65
 3 -5 3 302.81 16.12
 -3 -5 -3 330.14 17.25
 3 -5 3 341.28 17.3
 3 5 -3 296.92 16.89
 3 -5 3 304.59 16.09
 3 5 -3 270.58 19.66
 -3 5 3 324.43 20.66
 3 5 -2 503.13 26.14
 3 5 -2 517.77 26.08
 3 -5 2 492.39 25.57
 -3 -5 -2 501.53 26.56
 3 -5 2 536.55 26.59
 3 5 -2 484.45 26.55
 3 5 -2 470.32 29.7
 3 -5 2 507.7 25.51
 -3 5 2 509.17 29.83
 3 5 -1 30.62 2.5
 3 5 -1 30.97 2.44
 3 -5 1 29.85 2
 -3 -5 -1 33.53 2.86
 3 -5 1 42.57 4.13
 3 -5 1 30.07 2.66
 3 5 -1 29.91 2.82
 -3 -5 -1 32.29 4.28
 -3 5 1 31.39 4.4
 3 -5 1 28.88 1.88
 3 5 0 2.47 0.93
 3 5 0 1.78 0.88
 3 -5 0 2.02 0.53
 3 -5 0 1.12 1.74
 -3 -5 0 2.79 1.13
 3 -5 0 1 0.82
 3 5 0 2.32 1.99
 -3 5 0 0.44 1.16
 -3 -5 0 3.31 1.69
 3 -5 0 2.68 0.48
 3 5 1 33.08 2.65
 -3 -5 1 35.56 2.87
 -3 -5 1 32.16 3.33
 3 -5 -1 25.91 2.83
 3 -5 -1 31.18 2.61
 -3 5 -1 27.91 4.03
 3 5 1 26.72 4.7
 3 5 2 517.99 27.37
 3 5 2 526.47 26.63
 3 -5 -2 507.87 26.69
 -3 -5 2 558.42 27.6
 -3 -5 2 539.17 28.46
 3 -5 -2 538.79 29.63
 3 -5 -2 480.35 28.08
 -3 5 -2 498.37 28.43
 3 -5 -2 570.08 27.28
 -3 5 -2 526.15 30.11
 3 5 3 326.93 17.45
 3 -5 -3 315.8 16.72
 3 5 3 324.98 16.63
 -3 -5 3 348.99 17.65
 3 5 3 307.35 17.35
 -3 -5 3 325.61 18.36
 3 -5 -3 287.29 18.22
 -3 5 -3 309.64 18.36
 3 -5 -3 343.69 19.54
 -3 5 -3 312.71 19.87
 3 -5 -3 339.59 17.37
 3 -5 -4 824.12 42.06
 3 5 4 837.64 42.8
 3 -5 -4 870.4 44.75
 -3 -5 4 868.29 43.79
 3 -5 -4 724.59 43.76
 -3 5 -4 855.04 43.88
 -3 5 -4 824.27 45.58
 3 -5 -4 753.89 44.54
 3 -5 -4 833.56 42.77
 -3 5 -5 84.48 4.92
 3 -5 -5 80.23 4.78
 3 5 5 85.53 5.51
 -3 -5 5 88.18 6.21
 -3 5 -5 82.53 6.19
 3 -5 -5 103.26 7.18
 3 -5 -5 65.19 6.51
 3 -5 -5 85.51 5.54
 -3 5 -6 387.49 20.29
 3 -5 -6 400.7 20.15
 3 5 6 386.22 20.89
 -3 -5 6 371.33 21.62
 -3 5 -6 383.79 21.68
 3 -5 -6 451.3 22.75
 3 -5 -6 441.58 22.45
 3 -5 -6 390.55 23.07
 3 -5 -6 361.94 20.91
 -3 5 -7 23.19 1.93
 3 -5 -7 23.05 1.8
 3 5 7 25.15 2.51
 3 -5 -7 33.72 3.74
 -3 5 -7 26.1 2.86
 3 -5 -7 28.58 3.25
 -3 5 -8 60.55 3.84
 3 -5 -8 57.58 3.63
 3 -5 -8 73.99 5.95
 3 5 8 57.07 4.35
 -3 5 -8 67.78 5.04
 -3 -5 8 55.16 5.26
 3 -5 -8 64.81 5.01
 -3 5 -9 241.87 12.91
 3 -5 -9 235.19 12.64
 3 5 9 228.14 13.5
 -3 5 -9 259.37 14.32
 3 -5 -9 260.91 15.13
 3 -5 -9 241.54 13.89
 -3 5 -10 254.63 14.27
 3 -5 -10 274.44 14.04
 3 5 10 242.55 14.89
 -3 5 -10 279.99 15.88
 3 -5 -10 305.19 16.68
 3 -5 -10 286.71 17.98
 -3 5 -11 134.8 7.67
 3 -5 -11 133.38 7.3
 3 5 11 119.62 8.17
 -3 5 -11 141.46 9.27
 3 -5 -11 142.07 11.11
 3 -5 -11 120.61 7.6
 3 5 12 59.54 3.76
 3 -5 -12 64 3.75
 3 5 12 46.55 4.41
 -3 5 -12 59.13 5.53
 3 -5 -12 65.11 7.23
 3 -5 -12 66.42 5.87
 3 -5 -12 60.94 4.16
 3 -5 -13 33.2 2.3
 3 5 13 30.18 2.32
 3 5 13 22.7 3
 3 -5 -13 34.87 4.19
 -3 5 -13 38.58 4.34
 3 -5 -13 47.33 6.11
 3 5 13 32.6 3.55
 3 -5 -13 29.52 2.7
 3 -5 -14 10.52 1.51
 3 5 14 7.63 1.11
 3 -5 -14 9.98 1.39
 3 5 14 7.75 1.95
 -3 5 -14 3.96 2.35
 3 -5 -14 6.84 3.46
 3 -5 -14 10.38 1.64
 3 -5 -15 2.26 1.07
 3 -5 -15 2.03 1.07
 3 5 15 0.7 1.54
 3 -5 -15 4.75 3.28
 3 -5 -15 1.94 1.02
 3 -5 -16 11.7 1.66
 3 -5 -16 11.95 1.67
 3 5 16 11.33 2.32
 -3 5 -16 12.69 2.3
 3 -5 -16 15.46 4.58
 3 -5 -16 9.49 1.71
 3 -5 -17 15.49 1.92
 3 -5 -17 16.62 1.94
 -3 5 -17 17.36 2.55
 3 5 17 10.02 2.27
 3 -5 -17 18.37 4.5
 3 -5 -17 14.35 2.05
 3 -5 -18 8.18 1.57
 3 -5 -18 12.13 1.73
 3 5 18 8.54 2.17
 -3 5 -18 10.42 2.08
 3 -5 -18 14.11 4.38
 3 -5 -18 8.51 1.68
 3 -5 -19 1.59 1.12
 -3 5 -19 2.18 1.17
 3 -5 -19 2.9 1.08
 3 5 19 0.27 1.87
 -3 5 -19 2.22 1.53
 3 -5 -19 1.75 1.11
 3 -5 -20 2.27 1.2
 -3 5 -20 4.4 1.37
 3 -5 -20 2.76 1.17
 3 5 20 1.1 1.89
 -3 5 -20 2.66 1.46
 3 -5 -20 2.93 1.36
 3 -5 -21 -0.32 1
 -3 5 -21 0.17 0.97
 3 -5 -21 1 0.95
 3 5 21 -1.63 1.91
 -3 5 -21 -0.46 1.26
 3 -5 -22 1.43 1.01
 -3 5 -22 1.79 1.18
 3 -5 -22 0.14 0.86
 3 5 22 1.32 1.55
 3 -5 -23 0.31 0.89
 3 -5 -23 0.13 0.83
 -3 5 -23 -0.16 0.98
 3 5 23 1.01 1.52
 3 -5 -24 2.71 0.94
 -3 5 -24 1.58 1.04
 3 -5 -24 1.15 1.05
 3 5 24 0.94 1.31
 3 -5 -24 1.1 1.59
 3 5 25 2.11 1.36
 3 -5 -25 2.2 1.56
 3 6 -24 0.65 0.86
 3 6 -24 -0.4 0.94
 -3 -6 -24 -0.94 2.86
 3 -6 24 -0.25 1.4
 3 6 -23 3.59 1.12
 3 6 -23 3.11 1.13
 -3 -6 -23 1.54 2.74
 3 -6 23 3.09 1.74
 3 -6 23 2.25 0.79
 3 6 -22 3.87 1.24
 3 6 -22 5.46 1.37
 -3 -6 -22 1.09 2.85
 3 -6 22 3.66 0.96
 -3 -6 -21 0.51 0.77
 3 6 -21 2.29 1.23
 3 6 -21 1.7 1.17
 -3 -6 -21 2.28 3.05
 3 -6 21 1.51 0.82
 -3 -6 -20 28.25 2.45
 3 6 -20 22.93 2.67
 3 6 -20 25.12 2.63
 -3 -6 -20 25.87 5.34
 -3 -6 -20 27.32 4.13
 3 -6 20 19.94 2.07
 3 6 -19 0.35 1.14
 -3 -6 -19 2.19 0.99
 3 6 -19 1.45 1.2
 -3 -6 -19 7.31 3.24
 -3 -6 -19 2.97 3.63
 3 -6 19 1.6 0.95
 3 6 -18 1.04 1.12
 -3 -6 -18 2.9 1.08
 3 6 -18 1.28 1.25
 -3 -6 -18 5.34 3.53
 3 -6 18 2.3 0.87
 3 6 -17 0.86 1.19
 -3 -6 -17 2.22 0.99
 3 6 -17 0.55 1.12
 -3 -6 -17 6.12 3.09
 -3 -6 -17 5.87 3.63
 3 -6 17 2.05 0.89
 3 6 -16 7.83 1.61
 3 6 -16 7.55 1.62
 -3 -6 -16 3.43 3.41
 3 -6 16 5.34 1.14
 3 6 -15 1.16 1.12
 3 6 -15 0.18 1.16
 -3 -6 -15 2.59 2.44
 -3 -6 -15 0.55 3
 3 -6 15 0.22 0.77
 3 6 -14 62.37 4.85
 3 6 -14 70.05 4.94
 -3 -6 -14 78.05 6.38
 3 6 -14 70.05 6.38
 3 -6 14 70.16 7.39
 3 -6 14 67.67 4.38
 3 6 -13 20.22 2.38
 3 6 -13 19.74 2.27
 3 6 -13 22.26 3.53
 -3 -6 -13 22.62 3.34
 3 -6 13 20.73 1.88
 3 -6 13 20.34 4.35
 3 6 -12 56.28 4.22
 3 6 -12 50.9 4.05
 3 6 -12 61.55 5.55
 -3 -6 -12 55.34 5.2
 3 -6 12 55.29 3.64
 3 6 -11 1.01 0.99
 3 6 -11 1.54 1.11
 -3 -6 -11 1.65 1.94
 3 6 -11 2.32 1.68
 3 -6 11 1.4 0.73
 3 6 -10 23.57 2.47
 3 6 -10 25.25 2.45
 -3 -6 -10 21.88 3.13
 3 6 -10 22.7 3.17
 -3 -6 -10 33.57 4.64
 3 -6 10 24.85 1.98
 3 6 -9 52.06 3.85
 3 6 -9 47.84 3.72
 3 -6 9 49.64 3.06
 3 6 -9 49.89 4.58
 -3 -6 -9 64.63 6.13
 3 -6 9 51.91 3.28
 3 6 -8 91.07 6.02
 3 6 -8 90.99 5.96
 3 -6 8 91.56 5.28
 3 6 -8 100.86 6.9
 3 -6 8 98.09 5.46
 3 6 -7 60.2 4.45
 3 6 -7 68.55 4.51
 3 -6 7 64.13 3.83
 -3 -6 -7 71.17 5.46
 3 -6 7 63.09 3.89
 3 6 -6 296.55 16.12
 3 6 -6 299.82 16.02
 3 -6 6 286.68 15.37
 -3 -6 -6 321.08 17.14
 3 -6 6 290.36 15.38
 3 6 -5 83.84 5.47
 3 6 -5 83.25 5.38
 -3 -6 -5 91.32 6.26
 3 -6 5 74.84 5.79
 3 -6 5 81.86 4.79
 3 6 -4 163.67 9.84
 3 6 -4 163.93 9.74
 -3 -6 -4 174.86 10.63
 3 -6 4 174.24 10.37
 3 6 -3 75.15 4.99
 3 6 -3 70.61 4.81
 -3 -6 -3 79.18 5.67
 3 -6 3 75.91 5.29
 3 6 -2 176.03 10.44
 -3 -6 -2 189.2 11.28
 3 -6 2 183.79 10.83
 3 6 -1 47.68 3.61
 -3 -6 -1 49.76 4.24
 3 -6 1 51.35 3.83
 3 -6 0 161.9 9.22
 -3 -6 0 184.65 10.55
 -3 -6 1 56.48 4.73
 3 -6 -1 81.85 6.55
 3 -6 -2 170.83 9.5
 -3 -6 2 195.84 10.86
 3 -6 -2 184.72 12.8
 3 -6 -3 73.23 4.42
 -3 -6 3 81.77 5.6
 3 -6 -3 71.33 6.95
 3 -6 -4 156.46 8.87
 3 -6 -4 185.7 12.09
 3 -6 -4 193.32 11.81
 -3 6 -5 78.45 5.04
 3 -6 -5 82.45 4.81
 3 6 5 80.5 5.46
 3 -6 -5 86.22 7.26
 3 -6 -5 78.54 5.39
 -3 6 -6 292.65 15.96
 3 -6 -6 296.98 15.78
 3 -6 -6 331.79 18.56
 3 6 6 302.25 16.56
 3 -6 -6 288.14 16.55
 -3 6 -7 63.17 4.19
 3 -6 -7 68.4 4.04
 3 6 7 59.35 4.65
 3 -6 -7 67.39 5.86
 3 -6 -7 64.02 4.82
 3 6 8 96.83 6.92
 -3 6 -8 107.23 6.24
 3 -6 -8 113.87 6.02
 3 6 8 90.81 6.6
 3 -6 -8 123.15 8.81
 3 -6 -8 108.57 7.66
 3 -6 -8 90.47 6.75
 3 6 9 55.35 4.63
 -3 6 -9 53.51 3.81
 3 -6 -9 58.08 3.58
 3 6 9 46.43 4.14
 -3 6 -9 61.18 5.17
 -3 6 -10 25.72 2.34
 3 -6 -10 27.49 2.1
 3 6 10 21.9 2.7
 -3 6 -10 29.64 3.64
 3 -6 -10 25.62 3.95
 3 6 10 26.22 3.08
 3 6 11 0.91 1.51
 -3 6 -11 1.13 0.9
 3 -6 -11 0.75 0.71
 3 6 11 0.4 1.19
 -3 6 -11 0.94 1.64
 3 -6 -11 -3.87 2.46
 -3 6 -12 56.57 4.19
 3 -6 -12 63.5 3.88
 3 6 12 59.62 3.88
 3 6 12 60.73 4.82
 -3 6 -12 57.65 5.71
 3 6 12 53.6 4.93
 -3 6 -13 23.1 2.33
 3 6 13 19.89 3.02
 3 -6 -13 25.27 4.02
 3 6 13 22.39 2.8
 -3 6 -13 26.34 3.9
 3 6 13 21.06 1.92
 3 -6 -13 20.21 1.81
 -3 6 -14 67.12 4.87
 3 6 14 68.74 5.53
 -3 6 -14 72.26 6.86
 3 6 14 69.8 4.43
 3 -6 -15 -0.14 1.01
 -3 6 -15 0.61 1.01
 3 6 15 -0.24 1.29
 3 -6 -15 0.14 0.76
 3 6 15 0.54 0.68
 3 -6 -16 10.76 1.59
 -3 6 -16 7.65 1.57
 3 6 16 7.5 1.91
 3 -6 -16 5.91 1.37
 3 -6 -17 1.53 1.02
 -3 6 -17 1.15 1.01
 3 6 17 -0.26 1.39
 -3 6 -17 0.24 1.29
 3 -6 -17 2.45 1.08
 3 -6 -18 2.18 1.15
 -3 6 -18 1.16 1.12
 3 6 18 4.17 1.83
 -3 6 -18 1.66 1.45
 3 -6 -18 2.48 1.1
 3 -6 -19 3.6 1.31
 -3 6 -19 1.83 1.15
 3 6 19 1.83 1.66
 -3 6 -19 2.06 1.46
 3 -6 -19 1.75 1.07
 3 -6 -20 25.21 2.43
 -3 6 -20 19.35 2.36
 3 -6 -20 25.45 2.48
 3 6 20 23.95 3.08
 3 -6 -21 0.46 0.96
 -3 6 -21 -0.32 1.06
 3 -6 -21 2.47 1.05
 3 6 21 1.5 1.48
 3 -6 -22 3.22 1.12
 3 -6 -22 4.67 1.12
 -3 6 -22 3.92 1.25
 3 6 22 4.03 1.64
 3 -6 -22 1.71 1.73
 3 -6 -23 4.16 1.17
 3 -6 -23 4.04 1.05
 -3 6 -23 4.75 1.18
 3 6 23 2.64 1.46
 3 -6 -23 5 1.93
 3 -6 -24 0.13 0.77
 3 -6 -24 2.11 1.5
 3 7 -22 3.63 1.15
 3 7 -22 1.04 0.93
 -3 -7 -22 3.6 2.83
 -3 -7 -22 0.82 1.25
 -3 -7 -21 2.29 0.9
 3 7 -21 2.12 1.12
 3 7 -21 1.93 1.12
 -3 -7 -21 1.1 2.66
 3 -7 21 2.65 1.94
 -3 -7 -21 2.89 1.48
 3 -7 21 2.12 0.72
 3 7 -20 0.32 0.99
 -3 -7 -20 -0.12 0.76
 3 7 -20 2.06 1.28
 -3 -7 -20 -0.57 2.9
 -3 -7 -20 0.24 1.39
 3 -7 20 0.76 0.66
 3 7 -19 7.39 1.59
 -3 -7 -19 12.86 1.63
 3 7 -19 9.68 1.74
 -3 -7 -19 10.62 4.08
 -3 -7 -19 7.41 3.28
 3 -7 19 8.75 1.27
 3 7 -18 11.38 1.87
 3 7 -18 10.74 1.88
 -3 -7 -18 12.72 1.66
 -3 -7 -18 18.26 3.89
 -3 -7 -18 11.34 4.14
 3 -7 18 10.11 1.35
 3 7 -17 9.47 1.8
 3 7 -17 7.55 1.7
 -3 -7 -17 8.44 3.99
 3 -7 17 10.94 1.37
 3 7 -16 2.11 1.33
 3 7 -16 0.76 1.23
 -3 -7 -16 3.57 3.54
 -3 -7 -16 4.12 3.2
 3 -7 16 2.37 0.87
 3 7 -15 9.99 1.82
 3 7 -15 12.9 2.11
 -3 -7 -15 12.32 3.58
 -3 -7 -15 13.49 4.16
 3 -7 15 13.76 1.51
 3 -7 15 16.78 4.1
 3 7 -14 4.17 1.43
 3 7 -14 6.76 1.65
 -3 -7 -14 4.4 2.98
 3 7 -14 5.02 2.3
 -3 -7 -14 2.86 3.21
 3 -7 14 3.54 0.91
 3 -7 14 0.57 2.78
 3 7 -13 30.04 3.09
 3 7 -13 27.27 2.86
 -3 -7 -13 35.68 4.62
 3 7 -13 33.12 4.26
 -3 -7 -13 39.32 5.74
 3 -7 13 44.43 6.23
 3 -7 13 28.06 2.32
 3 7 -12 25.95 2.79
 3 7 -12 30.91 2.87
 -3 -7 -12 23.43 3.77
 -3 -7 -12 29.82 5.07
 3 7 -12 27.8 3.84
 3 -7 12 24.82 2.1
 3 7 -11 27.06 2.88
 3 7 -11 24.73 2.71
 -3 -7 -11 35.79 4.5
 3 7 -11 33.26 4.01
 3 7 -10 103.61 7.04
 3 7 -10 104.83 6.92
 3 7 -10 110.46 8.11
 3 7 -9 25.78 2.9
 3 7 -9 28.2 2.78
 3 -7 9 28.98 2.07
 3 7 -9 34.55 3.78
 -3 -7 -9 33.96 4.98
 3 7 -8 1.36 1.01
 3 -7 8 1.53 0.59
 -3 -7 -8 3.04 2.15
 3 7 -8 0.81 1.44
 -3 -7 -8 4.02 2.83
 -3 -7 -8 1.3 1.21
 3 7 -7 0.89 0.98
 3 -7 7 1.86 0.65
 -3 -7 -7 1.77 1.85
 -3 -7 -7 3.85 2.51
 3 -7 7 1.19 1.36
 -3 -7 -7 0.94 0.97
 3 7 -6 37.5 3.28
 3 -7 6 39.75 2.7
 -3 -7 -6 38.12 4.28
 3 -7 6 40.49 3.8
 -3 -7 -6 40.49 3.4
 3 7 -5 91.45 6.14
 3 -7 5 97.1 5.54
 -3 -7 -5 103.94 7.43
 -3 -7 -5 116.84 8.71
 3 -7 5 96.78 6.76
 -3 -7 -5 90.69 6.14
 3 7 -4 83.91 5.74
 3 -7 4 95.05 5.25
 -3 -7 -4 90.62 6.88
 3 -7 4 91.13 6.29
 -3 -7 -4 84.47 5.76
 3 7 -3 168.35 9.68
 3 -7 3 161.67 9.02
 -3 -7 -3 181.47 10.92
 3 -7 3 166.96 9.99
 -3 -7 -3 163.02 9.62
 3 7 -2 333.19 18.72
 3 -7 2 357.49 18.2
 -3 -7 -2 376.59 20.2
 -3 -7 -2 340.22 18.77
 -3 -7 -1 170.12 10.77
 3 -7 1 157.21 9.03
 -3 -7 0 33.2 3.68
 3 -7 0 28.14 2.26
 -3 -7 1 172.11 11.64
 3 -7 -1 217.73 13.59
 3 7 2 301.45 18.53
 -3 -7 2 391.87 19.81
 3 -7 -2 465.96 22.25
 3 -7 -2 388.78 22.3
 3 -7 -2 321.99 17.72
 3 7 3 157.01 10.21
 3 -7 -3 176.82 13.12
 3 -7 -3 167.47 9.36
 3 7 4 78.77 6.13
 3 -7 -4 97.8 8.52
 3 -7 -4 92.56 5.31
 3 7 5 98.13 6.86
 3 -7 -5 122.63 9.23
 3 -7 -5 110.16 8.97
 3 -7 -5 98.97 5.91
 3 7 6 44.16 4.01
 -3 7 -6 41.07 3.48
 3 -7 -6 44.21 3.06
 3 -7 -6 57.18 6
 3 -7 -6 45.98 5.29
 3 7 7 1.94 1.49
 -3 7 -7 1.68 0.89
 3 -7 -7 1.44 0.78
 3 -7 -7 0.44 2.45
 3 -7 -7 0.35 1.9
 3 7 8 0.22 1.43
 -3 7 -8 0.75 0.9
 3 -7 -8 1.19 0.74
 3 -7 -8 2.67 2.75
 3 -7 -8 1.28 1.79
 3 7 9 27.21 3.36
 -3 7 -9 28.27 2.61
 3 -7 -9 28.91 2.35
 -3 7 -9 35.46 4.02
 3 -7 -9 38.29 5.17
 3 -7 -9 30.16 3.12
 -3 7 -10 106.02 6.58
 3 -7 -10 115.95 6.27
 3 7 10 87.83 6.93
 -3 7 -10 110.36 8.3
 3 -7 -10 129.28 9.74
 3 -7 -10 99.1 7.18
 3 7 10 100.08 7.36
 -3 7 -11 35.08 2.92
 3 -7 -11 36 2.58
 3 7 11 24.82 3.04
 -3 7 -11 29.2 4.04
 3 -7 -11 40.72 5.33
 3 -7 -11 28.12 3.35
 3 7 11 32.87 3.65
 -3 7 -12 25.59 2.54
 3 7 12 26.7 3.36
 3 -7 -12 26.94 2.18
 3 -7 -12 33.23 4.86
 3 7 12 25.22 2.98
 -3 7 -12 23.02 3.83
 3 -7 -12 23.89 3.11
 -3 7 -13 26.27 2.69
 3 -7 -13 33.22 2.43
 3 7 13 28.97 2.44
 3 7 13 25.04 3.11
 3 -7 -13 40.51 5.23
 -3 7 -13 31.24 4.38
 3 7 13 31.69 3.63
 3 -7 -13 28.55 3.51
 3 7 14 2.44 1.91
 -3 7 -14 2.99 1.15
 3 7 14 4.35 0.98
 3 -7 -14 3.61 2.54
 3 7 14 4.59 1.68
 -3 7 -14 5.89 2.8
 3 -7 -14 4.38 1.89
 3 -7 -15 10.91 1.73
 -3 7 -15 11.92 1.81
 3 7 15 10.9 1.4
 3 7 15 6.58 1.82
 -3 7 -15 13.49 3.33
 3 -7 -15 10.77 2.43
 3 -7 -16 0.6 0.95
 -3 7 -16 0.98 1.05
 -3 7 -16 0.94 1.27
 3 7 16 1.91 1.42
 3 -7 -16 2.9 1.86
 3 -7 -17 9.08 1.62
 -3 7 -17 8.69 1.66
 3 -7 -17 13.06 1.73
 -3 7 -17 11.49 2.07
 3 7 17 5.77 1.83
 3 -7 -17 12.61 2.64
 3 -7 -18 11.17 1.71
 -3 7 -18 13.63 1.92
 3 -7 -18 13.38 1.82
 3 7 18 11.27 2.21
 3 -7 -18 14.31 2.82
 3 -7 -19 10.68 1.65
 -3 7 -19 9.52 1.63
 3 -7 -19 8.69 1.54
 3 7 19 8.66 1.95
 3 -7 -19 7.99 2.29
 3 -7 -20 -0.14 0.93
 -3 7 -20 2.28 1.05
 3 -7 -20 0.13 0.86
 3 7 20 1.58 1.41
 3 -7 -20 0.55 1.53
 3 -7 -21 2.35 1.04
 -3 7 -21 2.28 1.05
 3 -7 -21 2.4 1
 3 7 21 2.76 1.42
 3 -7 -21 2.55 1.72
 3 -7 -22 1.16 0.89
 3 -7 -22 0.7 0.73
 -3 7 -22 1.57 0.96
 3 7 22 1.95 1.34
 3 -7 -22 2.56 1.49
 3 8 -21 2.22 0.97
 3 8 -21 2.43 1.1
 -3 -8 -21 0.99 2.59
 3 -8 21 2.48 1.59
 -3 -8 -21 2.22 1.18
 3 8 -20 1.43 1.04
 -3 -8 -20 1.63 0.8
 3 8 -20 2.36 1.13
 -3 -8 -20 0.53 2.75
 3 -8 20 1.35 1.57
 -3 -8 -20 1.62 1.35
 3 8 -19 2.15 1.07
 -3 -8 -19 1.78 0.88
 3 8 -19 0.17 1.03
 3 -8 19 0.58 1.67
 -3 -8 -19 2.26 3.22
 -3 -8 -19 -1.05 3.35
 3 8 -18 2.11 1.19
 -3 -8 -18 3.81 1.08
 3 8 -18 2.33 1.27
 -3 -8 -18 -1.17 3.18
 -3 -8 -18 3 3.09
 3 -8 18 2.13 1.76
 3 8 -17 9.12 1.65
 3 8 -17 9.67 1.75
 -3 -8 -17 13.95 4.15
 -3 -8 -17 10.71 3.78
 3 -8 17 12.27 2.64
 3 8 -16 4.87 1.46
 3 8 -16 2.11 1.37
 -3 -8 -16 2.44 3.47
 -3 -8 -16 6.42 3.26
 3 -8 16 4.17 2.02
 3 8 -15 11.68 1.99
 3 8 -15 12.71 2.14
 -3 -8 -15 18.39 4.22
 -3 -8 -15 18.41 4.87
 3 -8 15 16.47 2.92
 3 -8 15 14.88 4.11
 3 8 -14 17.3 2.26
 3 8 -14 20.47 2.56
 3 8 -14 15.32 3.3
 -3 -8 -14 25.87 4.68
 -3 -8 -14 27.5 5.47
 3 -8 14 17.68 3.12
 3 -8 14 22 4.81
 3 8 -13 5.2 1.46
 3 8 -13 5.42 2.22
 -3 -8 -13 2.45 2.98
 -3 -8 -13 7.23 3.79
 3 -8 13 6.02 2.17
 3 -8 13 3.14 3.53
 3 8 -12 58.39 4.6
 -3 -8 -12 68.65 6.85
 3 8 -12 62.35 6.07
 3 -8 12 63.25 7.89
 -3 -8 -12 68.98 7.82
 3 -8 12 57.25 5.53
 3 8 -11 21.04 2.58
 3 8 -11 22.57 3.65
 3 -8 11 24.29 3.37
 3 8 -10 8.59 1.72
 -3 -8 -10 11.79 3.96
 3 8 -10 8.38 2.48
 3 -8 10 8.66 2.28
 3 8 -9 17.32 2.32
 3 -8 9 17.76 1.61
 3 8 -9 20.23 3.15
 -3 -8 -9 24.65 4.57
 -3 -8 -9 25.77 4
 3 -8 9 20.68 3
 3 8 -8 10.93 1.91
 3 -8 8 14.56 1.38
 3 8 -8 11.03 2.63
 -3 -8 -8 14.85 3.45
 -3 -8 -8 11.68 3.73
 3 -8 8 10.47 2.21
 -3 -8 -8 12.02 1.96
 3 8 -7 12.96 2
 3 -8 7 11.58 1.3
 -3 -8 -7 12.33 3.23
 -3 -8 -7 13.77 3.69
 3 -8 7 12.32 2.31
 -3 -8 -7 10.57 1.83
 3 8 -6 26.25 2.78
 3 -8 6 26.14 2.13
 -3 -8 -6 31.75 4.32
 -3 -8 -6 23.44 4.51
 3 -8 6 27.64 3.18
 -3 -8 -6 29.32 2.85
 3 8 -5 125.87 8.31
 3 -8 5 144.34 7.76
 -3 -8 -5 154.56 10.38
 3 -8 5 134.4 8.82
 -3 -8 -5 133.35 8.4
 3 8 -4 62.22 4.9
 3 -8 4 73.16 4.42
 -3 -8 -4 68.08 5
 3 8 -3 165.47 11.03
 3 -8 3 198.85 10.27
 -3 -8 -3 210.71 12.81
 -3 -8 -3 176.81 10.83
 3 8 -2 43.92 3.94
 3 -8 2 45.47 3.17
 -3 -8 -2 53.68 5.37
 -3 -8 -2 44.45 3.68
 3 8 -1 14.07 2.24
 3 -8 1 18.68 1.75
 -3 -8 -1 16.6 3.35
 -3 -8 -1 17.42 2.19
 3 8 0 -1.01 1.42
 3 -8 0 0.48 0.78
 3 -8 0 -0.48 2.84
 -3 -8 0 1.64 2.23
 3 -8 0 -1.23 3.29
 3 8 1 21.24 2.71
 3 -8 -1 26.31 4.72
 -3 -8 1 18.97 3.49
 3 -8 -1 19.93 4.68
 3 8 2 42.49 4.15
 -3 -8 2 54.93 5.42
 3 -8 -2 57.44 7.22
 3 -8 -2 63.03 6.74
 3 8 3 189.07 12.45
 3 -8 -3 233.43 15.96
 -3 -8 3 249.26 14.22
 3 -8 -3 263.74 15.99
 3 -8 -3 202.66 11.5
 3 8 4 75.57 5.82
 3 -8 -4 87.98 8.34
 3 -8 -4 74.83 4.79
 3 8 5 129.62 9.13
 3 -8 -5 142.82 8.13
 3 -8 -5 158.12 11.66
 3 -8 -5 165.38 12.02
 3 8 6 29.21 3.42
 3 -8 -6 31.18 2.56
 3 -8 -6 41.47 5.65
 3 -8 -6 36.77 4.86
 3 8 7 11.85 2.31
 3 -8 -7 12.77 1.51
 3 -8 -7 6.67 3.39
 3 -8 -7 12.25 3.14
 3 8 8 14.89 2.64
 3 -8 -8 15.99 1.72
 3 -8 -8 18.12 4.39
 -3 8 -8 17.55 3.28
 3 -8 -8 12.69 2.97
 3 8 9 23.48 3.09
 -3 8 -9 16.43 2.09
 3 -8 -9 24.18 4.7
 -3 8 -9 18.76 3.28
 3 -8 -9 19.07 1.87
 3 8 10 5.22 2.04
 -3 8 -10 7.48 1.47
 3 -8 -10 6.84 3.44
 -3 8 -10 9.38 2.63
 3 -8 -10 8.84 1.27
 3 8 11 17.59 2.93
 -3 8 -11 19.45 2.29
 3 -8 -11 27.72 2.23
 3 -8 -11 28.26 4.94
 -3 8 -11 21.56 3.69
 -3 8 -12 58.03 4.45
 3 8 12 60.37 4.11
 3 -8 -12 66.44 4.15
 -3 8 -12 61.75 6.27
 3 8 12 58.89 5.42
 3 8 13 3.28 1.93
 -3 8 -13 4.13 1.28
 -3 8 -13 3.78 2.4
 3 -8 -13 8.61 3.37
 3 -8 -13 4.68 1.01
 3 8 13 5.57 1.13
 -3 8 -14 21.53 2.41
 -3 8 -14 20.77 3.9
 3 -8 -14 24.72 4.52
 3 8 14 23.35 2.07
 -3 8 -15 16.11 2.03
 3 -8 -15 16.44 1.94
 3 -8 -15 14.92 1.92
 3 8 15 14.54 1.58
 3 -8 -15 14.61 3.61
 -3 8 -15 11.37 3.24
 3 -8 -16 3.05 1.12
 -3 8 -16 3.16 1.16
 3 -8 -16 3.96 1.72
 3 -8 -17 10.06 1.57
 -3 8 -17 8 1.54
 3 -8 -17 9.04 2.21
 3 -8 -18 2.28 0.98
 3 -8 -18 1.4 0.93
 -3 8 -18 1.77 1.03
 3 -8 -18 2.11 1.47
 3 -8 -19 1.02 0.86
 3 -8 -19 2.4 0.99
 3 -8 -19 2.68 1.52
 3 -8 -20 1.08 0.79
 3 -8 -20 3.78 1.06
 3 -8 -20 3.08 2.52
 3 -8 -21 2.45 0.9
 3 -8 -21 2.19 0.86
 3 9 -19 2.31 0.98
 3 9 -19 1.93 1.08
 -3 -9 -19 3.18 1.18
 3 9 -18 0.84 1.01
 3 9 -18 1.61 1.15
 -3 -9 -18 -0.11 0.65
 3 -9 18 1.73 1.41
 3 9 -17 0.6 0.93
 -3 -9 -17 0.95 0.82
 3 9 -17 0.69 1.16
 3 -9 17 1.05 1.45
 -3 -9 -17 -3.08 3.55
 3 9 -16 1.91 1.12
 -3 -9 -16 1.13 2.98
 -3 -9 -16 -0.82 3.35
 3 -9 16 2.47 1.66
 3 9 -15 4.15 1.37
 -3 -9 -15 4.1 3.49
 -3 -9 -15 2.57 3.3
 3 -9 15 5.36 1.87
 3 -9 15 7.04 3.12
 3 9 -14 0.86 1.06
 -3 -9 -14 -0.88 3.2
 -3 -9 -14 1.79 3.07
 3 -9 14 1.43 1.6
 3 9 -14 1.86 1.92
 3 -9 14 -2.79 3.03
 3 9 -13 18.45 2.38
 -3 -9 -13 19.82 4.93
 -3 -9 -13 28.08 4.63
 3 9 -13 21.24 3.64
 3 -9 13 17.5 2.98
 3 -9 13 23.03 4.99
 3 9 -12 8.91 1.78
 3 9 -12 8.19 2.52
 -3 -9 -12 14.7 3.88
 3 -9 12 8.52 2.21
 3 -9 12 15.24 4.71
 3 9 -11 11.16 1.95
 3 9 -11 13.1 2.95
 3 -9 11 13.61 2.55
 3 -9 11 15.25 4.85
 3 9 -10 1.26 1.24
 3 9 -10 1.06 1.95
 -3 -9 -10 7.08 3.82
 3 -9 10 0.54 1.41
 3 -9 10 2.83 3.84
 3 9 -9 8.3 1.78
 3 -9 9 9.31 1.18
 3 9 -9 7.74 2.28
 -3 -9 -9 10.6 3.63
 3 -9 9 8.26 1.96
 3 -9 9 5.78 3.81
 3 9 -8 4.86 1.44
 3 9 -8 3.2 1.56
 3 -9 8 5.12 0.96
 3 9 -8 4.61 2.15
 3 9 -7 71.02 5.37
 3 9 -7 62.13 4.91
 3 -9 7 67.91 4.24
 3 9 -7 75.9 6.26
 -3 -9 -7 74.82 7.28
 -3 -9 -7 63.08 4.97
 3 9 -6 1.29 1.35
 3 -9 6 2 0.84
 -3 -9 -6 4.68 3.21
 -3 -9 -6 1.98 1.34
 3 9 -5 39.73 3.77
 3 -9 5 36.75 2.73
 -3 -9 -5 46.12 5.72
 -3 -9 -5 33.62 3.31
 3 9 -4 14.87 2.44
 3 -9 4 19.25 1.84
 -3 -9 -4 22.17 4.01
 -3 -9 -4 18.62 2.34
 3 9 -3 17.13 2.54
 3 -9 3 15.97 1.7
 -3 -9 -3 17.54 3.8
 -3 -9 -3 19.75 2.34
 3 9 -2 45.73 4.24
 3 -9 2 50.4 3.39
 -3 -9 -2 56.56 5.98
 3 -9 2 38.56 6.82
 -3 -9 -2 41.39 3.75
 3 9 -1 20.2 2.87
 3 -9 1 23.71 2.11
 -3 -9 -1 26.01 4.18
 3 -9 1 20.36 5.41
 -3 -9 -1 22.2 2.55
 3 9 0 17.05 2.67
 3 -9 0 17.67 1.87
 -3 -9 0 26.15 4.28
 -3 -9 0 15.83 2.18
 3 -9 0 23.87 5.35
 3 9 1 23.42 3.04
 3 -9 -1 27.64 5.13
 -3 -9 1 30.41 4.44
 -3 -9 1 22.02 2.58
 3 -9 -1 26.92 5.94
 3 9 2 50.68 4.7
 -3 -9 2 59.21 6.1
 3 -9 -2 64.06 7.47
 3 -9 -2 52.7 7.2
 3 9 3 20.92 2.95
 3 -9 -3 20.26 2.05
 -3 -9 3 25.83 4.09
 3 -9 -3 29.72 5.24
 3 -9 -3 29.19 5.36
 3 -9 -4 21.19 2.07
 3 9 4 23.24 3.13
 3 -9 -4 17.41 4.44
 3 -9 -5 34.43 2.75
 3 9 5 27.72 3.45
 3 -9 -5 39.73 5.54
 3 9 6 0.51 1.62
 3 -9 -6 1.37 0.92
 3 -9 -6 0.57 3.22
 3 -9 -6 -1.83 2.4
 3 9 7 72.2 6
 3 -9 -7 77.58 4.9
 3 -9 -7 90.44 8.82
 3 -9 -7 69.12 6.8
 3 9 8 7.36 2.06
 -3 9 -8 8.73 2.67
 3 -9 -8 6.91 3.67
 3 -9 -8 6.17 1.2
 3 9 9 10.08 2.38
 -3 9 -9 11.12 2.84
 3 -9 -9 12.08 1.58
 3 9 10 -0.27 1.54
 -3 9 -10 0.38 2
 3 -9 -10 -1.13 3.17
 3 -9 -10 1.11 0.85
 3 9 11 10.48 2.41
 -3 9 -11 12.62 2.97
 3 -9 -11 19.91 4.73
 3 -9 -11 13.62 1.64
 3 9 11 13.69 1.67
 3 9 12 9.33 2.21
 -3 9 -12 8.66 2.9
 3 -9 -12 10.71 3.63
 3 9 12 10.16 1.41
 3 -9 -12 8.94 1.32
 3 9 13 20.24 2.97
 3 -9 -13 19.47 4.27
 -3 9 -13 14.67 3.39
 3 9 13 21.15 1.96
 3 -9 -13 19.16 1.84
 3 -9 -14 1.92 2.86
 -3 9 -14 2.1 2.12
 3 -9 -14 -0.14 0.92
 3 9 14 0.1 0.7
 3 -9 -15 2.58 1.08
 3 9 15 6.18 1.02
 3 -9 -15 6.28 1.29
 3 -9 -16 1.31 0.9
 3 -9 -16 1.29 0.89
 3 -9 -17 1.13 0.84
 3 -9 -17 1.24 0.9
 3 -9 -18 0.48 0.74
 3 -9 -19 2.33 0.86
 3 10 -16 1.03 0.93
 -3 -10 -16 -0.37 2
 3 10 -15 2.07 0.97
 3 -10 15 4.4 2.44
 3 10 -14 2.2 1.07
 -3 -10 -14 -2.1 3.61
 3 -10 14 0.95 2.69
 3 10 -13 1.54 1.08
 3 10 -13 0.19 1.23
 3 10 -13 -0.67 1.73
 -3 -10 -13 -3.93 3.77
 3 -10 13 -3.18 2.97
 3 10 -12 9.25 1.62
 3 10 -12 10.72 2.03
 3 10 -12 6.57 2.16
 3 -10 12 11.63 4.02
 3 10 -11 15.73 2.4
 3 10 -11 13.23 2.89
 3 -10 11 11.32 4
 3 10 -10 9.28 2
 3 10 -10 10.21 2.59
 -3 -10 -10 9.44 3.92
 3 -10 10 11.41 4.28
 3 10 -9 8.14 1.93
 3 -10 9 10.15 1.21
 3 10 -9 10.71 2.7
 -3 -10 -9 11.48 3.94
 3 -10 9 8.48 4.05
 3 10 -8 7.88 1.91
 3 -10 8 8.21 1.15
 3 10 -8 6.58 2.25
 -3 -10 -8 11.56 4.04
 3 -10 8 6.5 4.37
 3 10 -7 4.01 1.6
 3 -10 7 3.49 0.9
 3 10 -7 3.59 2.03
 -3 -10 -7 3.85 2.91
 3 -10 7 3.67 3.57
 3 10 -6 4.97 1.73
 3 -10 6 4.24 0.97
 3 10 -6 5.46 0.96
 3 10 -6 5.86 2.15
 -3 -10 -6 0.48 3.3
 3 -10 6 3.71 3.96
 3 10 -5 41.38 4.02
 3 -10 5 44.91 3.09
 3 10 -5 43.21 2.98
 -3 -10 -5 46.02 5.92
 -3 -10 -5 34.75 3.4
 3 10 -4 6.31 1.91
 3 -10 4 7.09 1.19
 -3 -10 -4 6.2 3.29
 -3 -10 -4 5.83 1.51
 3 10 -3 59.42 5.16
 3 -10 3 62.71 4.17
 -3 -10 -3 73.03 7.47
 3 -10 3 64.67 8.5
 -3 -10 -3 62.87 4.73
 3 10 -2 1.42 1.57
 3 -10 2 3.12 1.06
 -3 -10 -2 2.37 3.19
 3 -10 2 5.06 4.17
 -3 -10 -2 2.27 1.31
 3 10 -1 5.78 1.96
 3 -10 1 7.16 1.27
 -3 -10 -1 7.98 3.21
 -3 -10 -1 7.67 1.68
 3 -10 1 12.14 4.49
 3 10 0 0.98 1.55
 3 -10 0 1.15 0.86
 -3 -10 0 -0.46 2.34
 3 -10 0 -0.68 3.65
 -3 -10 0 -0.35 1.17
 3 10 1 5.89 1.86
 -3 -10 1 12.2 3.34
 -3 -10 1 7.61 1.58
 3 -10 -1 6.52 3.79
 3 10 2 1.24 1.6
 -3 -10 2 6.67 2.92
 -3 -10 2 2.41 1.27
 3 -10 -2 4.93 3.82
 3 10 3 57.44 5.24
 3 -10 -3 70.05 4.41
 3 -10 -3 67.65 7.71
 -3 -10 3 57.37 4.66
 3 -10 -4 5.25 1.18
 3 10 4 2.04 1.61
 3 -10 -4 3.64 2.88
 3 -10 -5 48.84 3.44
 3 10 5 41.37 4.3
 3 -10 -5 38 5.41
 3 -10 -6 6.18 1.27
 3 10 6 5.42 1.93
 3 -10 -6 2.86 2.16
 3 10 7 3.87 1.78
 3 -10 -7 1.18 3.26
 -3 10 -7 3.64 2.23
 3 -10 -7 3.75 1.09
 3 10 8 6.7 2.18
 3 -10 -8 9.31 3.81
 -3 10 -8 7.69 2.6
 3 -10 -8 10.59 1.47
 3 10 9 9.47 2.19
 -3 10 -9 11.9 2.92
 3 -10 -9 7.42 3.7
 3 -10 -9 9.63 1.39
 3 10 10 10.37 2.31
 -3 10 -10 7.2 2.53
 3 -10 -10 12.75 4.01
 3 -10 -10 13.81 1.59
 3 10 10 13.13 1.6
 3 10 11 12.16 2.4
 -3 10 -11 18.05 3.43
 3 -10 -11 13.21 1.53
 3 10 11 13.77 1.59
 3 10 12 10.13 2.17
 -3 10 -12 11.57 2.94
 3 -10 -12 10.62 1.54
 3 10 12 11.66 1.45
 3 -10 -12 11.2 1.38
 -3 10 -13 -0.76 1.97
 3 10 13 0.3 0.74
 3 -10 -13 0.24 0.78
 3 -10 -14 1.56 0.84
 -3 10 -14 0.74 1.91
 3 -10 -14 2.02 0.93
 3 10 14 3.08 0.85
 3 -10 -15 3.1 0.97
 3 -10 -15 4.77 1.05
 3 10 15 3.25 0.79
 3 -10 -16 0.33 0.72
 3 -10 -16 0.43 0.71
 3 11 -13 1.93 1.12
 -3 -11 -13 0.78 2.39
 3 11 -12 0.33 0.66
 3 11 -12 -0.69 1.09
 3 -11 12 -0.45 2.35
 3 11 -11 0.72 1.15
 3 11 -11 0.26 0.66
 -3 -11 -11 -0.86 2.51
 3 11 -11 1.17 1.45
 3 -11 11 -1.99 3
 3 11 -10 1.89 1.28
 3 11 -10 0.95 0.7
 3 11 -10 1.2 1.68
 -3 -11 -10 1.78 2.57
 3 -11 10 2.73 3.2
 3 11 -9 4.53 1.56
 -3 -11 -9 3.67 2.62
 3 11 -9 2.42 1.76
 3 -11 9 0.59 3.04
 3 11 -8 2.45 1.27
 -3 -11 -8 3.28 2.75
 3 11 -8 2.72 1.8
 3 -11 8 0.61 3.21
 3 11 -7 5.91 1.74
 3 -11 7 9.47 1.2
 -3 -11 -7 9.5 3.19
 3 11 -7 8.41 2.29
 3 -11 7 9.44 3.92
 3 11 -6 1.93 1.59
 3 -11 6 2.23 0.78
 -3 -11 -6 3.82 3
 3 11 -6 2.38 1.74
 3 -11 6 -1.93 3.71
 3 11 -5 11.71 2.24
 3 -11 5 14.02 1.54
 3 11 -5 12.87 2.54
 3 11 -4 4.71 1.74
 3 -11 4 4.49 1.02
 3 11 -4 2.08 0.79
 -3 -11 -4 2.4 2.86
 -3 -11 -4 2.07 1.12
 3 -11 4 5.9 3.96
 3 11 -3 1.36 1.44
 3 11 -3 0.77 0.71
 3 -11 3 0.74 0.79
 -3 -11 -3 0.96 2.48
 -3 -11 -3 -0.16 0.98
 3 -11 3 -1.97 3.32
 3 11 -2 11.26 2.26
 3 11 -2 12.72 1.5
 3 -11 2 16.44 1.71
 -3 -11 -2 11.39 1.81
 3 -11 2 9.49 3.77
 3 11 -1 6.78 1.85
 3 -11 1 7.79 1.26
 -3 -11 -1 7.5 2.92
 3 -11 1 1.88 3.52
 -3 -11 -1 4.34 1.4
 3 11 0 16.22 2.7
 3 -11 0 23.66 2.14
 -3 -11 0 31.45 4.74
 -3 -11 0 17.91 2.26
 3 -11 0 26.73 5.03
 3 11 1 6.65 1.92
 -3 -11 1 7.32 1.58
 3 11 2 11.43 2.28
 -3 -11 2 10.09 1.76
 3 -11 -3 1.85 0.91
 3 11 3 0.72 1.46
 3 -11 -3 -0.48 2.35
 -3 -11 3 1.1 1.12
 3 -11 -4 1.03 0.87
 3 11 4 2.39 1.65
 -3 -11 4 4.49 1.25
 3 -11 -4 4.28 2.75
 3 -11 -5 15.68 1.75
 3 11 5 10.96 2.28
 -3 -11 5 12.38 1.83
 3 11 6 2.6 1.57
 3 11 6 3.24 0.99
 3 -11 -6 2.56 0.99
 -3 11 -6 3.02 2.23
 -3 -11 6 1.35 1.06
 3 11 7 8.85 2.09
 3 11 7 8.48 1.33
 3 -11 -7 10.64 1.39
 -3 11 -7 8.69 2.41
 -3 -11 7 8.28 1.52
 3 11 8 3.89 1.7
 3 11 8 1.83 0.85
 3 -11 -8 2.62 0.89
 -3 11 -8 1.01 1.7
 -3 -11 8 2.31 1.13
 3 11 9 1.34 1.33
 -3 11 -9 3.72 1.84
 3 11 9 3.22 0.92
 3 -11 -9 2.1 0.87
 3 11 10 -0.22 1.35
 -3 11 -10 2.03 1.74
 3 -11 -10 1.05 0.74
 3 11 10 0.7 0.75
 3 -11 -10 1.59 0.77
 3 11 11 1.65 1.4
 3 11 11 1.6 0.75
 3 -11 -11 0.52 0.63
 3 -11 -11 0.31 0.72
 -3 11 -11 1.34 1.75
 3 -11 -12 0.4 0.67
 3 11 12 -0.17 0.64
 -3 11 -12 -0.33 1.76
 3 12 -8 0.83 1.1
 -3 -12 -8 5.47 2.76
 3 -12 8 3.03 2.65
 3 12 -7 1.57 1.13
 -3 -12 -7 -0.4 2.32
 3 -12 7 -0.47 5.09
 3 12 -6 1.79 1.22
 -3 -12 -6 2.03 2.49
 3 12 -5 2.59 1.34
 3 -12 5 5.99 0.96
 3 12 -5 3.91 1.59
 -3 -12 -5 7.82 2.98
 3 -12 5 6.4 3.09
 3 12 -4 -0.19 1.14
 3 -12 4 1.12 0.65
 3 12 -4 -0.25 1.35
 -3 -12 -4 -0.82 2.38
 3 -12 4 4.48 2.96
 3 12 -3 5.03 1.48
 3 -12 3 5.04 1
 -3 -12 -3 7.31 2.8
 3 12 -3 4.48 1.71
 3 -12 3 5.31 2.8
 3 12 -2 1.98 1.38
 3 -12 2 3.36 0.9
 3 12 -2 3.26 0.8
 -3 -12 -2 2 2.24
 3 -12 2 1.44 2.78
 3 12 -1 4.8 1.65
 3 -12 1 5.76 1.03
 3 12 -1 4.88 0.93
 -3 -12 -1 5.06 6.77
 -3 -12 -1 2.79 1.08
 3 -12 1 6.86 3.01
 3 -12 0 9.48 1.27
 3 12 0 7.9 1.12
 3 12 0 6.64 1.73
 3 -12 0 9.05 2.89
 -3 -12 0 7.36 1.36
 3 12 1 5.02 1
 3 -12 -1 7.61 1.14
 3 12 1 4.25 1.55
 -3 -12 1 5.93 1.21
 3 -12 -1 4.82 2.6
 3 12 2 2.97 0.82
 3 12 2 3.02 1.39
 -3 -12 2 2.5 0.98
 3 12 3 5.41 1.57
 3 -12 -3 6.51 1.14
 3 12 3 5.06 1
 -3 12 -3 8.29 2.23
 -3 -12 3 4.92 1.14
 3 12 4 0.79 1.19
 -3 12 -4 1.13 1.66
 3 12 4 0.09 0.7
 3 -12 -4 -0.1 0.71
 3 12 5 4.27 1.51
 -3 12 -5 5.35 1.96
 3 12 5 4.09 0.96
 3 -12 -5 5.15 1.04
 3 12 6 0.76 1.28
 -3 12 -6 2.53 1.63
 3 -12 -6 1.2 0.76
 3 12 7 1.48 1.2
 -3 12 -7 1.13 1.81
 3 12 7 0.89 0.71
 3 -12 -7 0.62 0.69
 3 12 8 2.66 1.24
 3 12 8 3.77 0.86
 -4 0 0 450.81 24.04
 -4 0 1 2848.57 149.17
 -4 0 -1 3013.38 149.34
 -4 0 -1 3006.87 148.36
 -4 0 2 11.9 1.92
 -4 0 2 12.72 1.69
 -4 0 -2 12.31 1.76
 -4 0 -2 12.52 1.67
 -4 0 3 14.14 2.1
 -4 0 3 13.77 2
 -4 0 3 15.46 1.9
 4 0 3 11.39 1.81
 -4 0 -3 14.14 2.07
 4 0 -4 515.86 26.55
 4 0 4 530.12 26.59
 -4 0 4 547.61 28.43
 -4 0 4 541.38 28.5
 4 0 4 538.06 28.16
 -4 0 4 540.34 27.76
 4 0 -4 530.95 27.19
 4 0 -4 535.01 27.2
 -4 0 -4 459.29 28.63
 4 0 -5 1298.45 65.22
 4 0 5 1307.66 65.14
 4 0 5 1291.36 65.1
 4 0 -5 1263.75 65.1
 4 0 5 1306.01 65.06
 4 0 5 1337.74 65.85
 4 0 5 1312.93 65.9
 4 0 5 1334.81 66.86
 -4 0 5 1389.57 67.14
 -4 0 5 1287.78 67.07
 -4 0 5 1220.07 66.22
 4 0 -5 1324.71 65.85
 4 0 -5 1332.11 65.75
 -4 0 -5 1559.72 72.28
 4 0 5 1298.84 65.14
 -4 0 -5 1236.53 68.05
 4 0 -6 156.94 7.85
 4 0 6 139.57 7.66
 4 0 -6 146.01 7.71
 4 0 6 149.82 7.73
 4 0 -6 148.41 7.7
 4 0 6 153.65 8.43
 4 0 6 145.11 8.45
 -4 0 6 159.67 9.64
 -4 0 6 151.69 9.62
 -4 0 6 129.61 8.61
 4 0 6 151.2 9.35
 4 0 -6 137.01 7.94
 -4 0 -6 181.61 13.77
 4 0 -6 146.92 8.3
 4 0 6 146.89 7.74
 4 0 -6 149.5 8.45
 -4 0 -6 133.56 10.52
 4 0 -6 131.03 8.36
 4 0 -7 364.28 19.3
 4 0 7 374.49 19.2
 4 0 7 373.71 19.24
 4 0 -7 375.39 19.23
 4 0 -7 380.23 19.22
 4 0 7 404.42 20.05
 -4 0 7 383.57 21.24
 -4 0 7 382.67 20.39
 4 0 7 397.74 20.14
 4 0 7 389.86 21.1
 4 0 -7 380.35 19.85
 4 0 7 377.25 19.28
 4 0 -7 365.58 20
 -4 0 -7 324.58 22.66
 4 0 -7 375.57 20.76
 4 0 -8 0.73 0.49
 4 0 -8 0.38 0.42
 4 0 -8 -0.05 0.43
 4 0 8 0.48 0.37
 4 0 -8 0.09 0.39
 4 0 8 -0.38 0.86
 4 0 8 1.21 0.91
 -4 0 8 0.17 0.7
 4 0 8 0.74 0.88
 4 0 8 0.43 0.44
 -4 0 -8 -0.55 1.73
 4 0 -8 0.56 0.87
 -4 0 -8 0.96 2.34
 4 0 -8 0.41 0.7
 4 0 -9 32.78 2.25
 4 0 -9 33.86 2.32
 4 0 -9 34.57 2.37
 4 0 -9 35.75 2.19
 4 0 9 34.88 2.15
 4 0 -9 33.22 2.17
 4 0 9 36.16 2.91
 -4 0 9 28.33 2.91
 4 0 9 38.4 3.04
 4 0 9 37.77 3.73
 -4 0 -9 31.93 5.25
 4 0 -9 24.49 3.61
 4 0 -9 36.21 2.7
 4 0 9 35.05 2.26
 4 0 -10 75.38 4.54
 4 0 -10 79.08 4.67
 4 0 -10 80.53 4.68
 4 0 10 81.07 4.39
 4 0 -10 81.52 4.47
 4 0 -10 84.12 4.45
 4 0 10 78.54 5.27
 -4 0 -10 79.9 5.32
 -4 0 10 71.38 5.35
 4 0 10 74.27 5.28
 4 0 10 78.71 4.53
 4 0 -10 72.93 4.91
 4 0 -10 68.15 6.8
 4 0 -11 153.17 8.89
 4 0 -11 168.22 9.07
 4 0 -11 162.64 9.01
 4 0 -11 159.32 8.75
 4 0 11 176.6 8.71
 4 0 -11 176.06 8.77
 4 0 11 167.65 9.74
 4 0 11 161.36 9.74
 -4 0 -11 164.23 9.75
 4 0 -11 161.56 9.28
 4 0 11 159.85 8.86
 4 0 -11 152.87 12.03
 4 0 -12 64.62 4.08
 4 0 -12 65.61 4.21
 4 0 -12 69.76 4.2
 4 0 -12 69 3.87
 4 0 -12 67.01 3.9
 4 0 12 64.76 4.79
 -4 0 -12 73.62 5.01
 4 0 12 61.88 3.99
 4 0 -13 165.1 9.31
 4 0 -13 174.41 9.5
 4 0 -13 170.28 9.41
 4 0 -13 168.51 9.06
 4 0 -13 183.97 9.05
 4 0 13 158.3 10.08
 -4 0 -13 184.15 10.42
 4 0 13 155.61 9.18
 4 0 -14 105.61 6.19
 4 0 -14 104.65 6.35
 4 0 -14 107.51 6.28
 4 0 -14 108.18 5.89
 4 0 14 96.14 6.92
 -4 0 -14 98.74 7.07
 -4 0 -14 121.49 6.88
 4 0 14 101.93 6.05
 4 0 -15 76.98 5.03
 4 0 -15 74.54 4.86
 4 0 -15 77.9 4.94
 4 0 15 75.12 5.69
 -4 0 -15 90.02 5.61
 4 0 15 78.42 4.76
 4 0 -16 5.27 1.09
 4 0 -16 6.74 1.22
 4 0 -16 6.94 1.29
 4 0 16 5.58 1.78
 4 0 16 5.28 1.61
 4 0 16 5.01 1.01
 -4 0 -16 5.63 1.47
 4 0 -17 1.5 1.01
 4 0 -17 3.14 1.03
 4 0 -17 2.9 1.13
 4 0 17 0.91 1.45
 -4 0 -17 1.92 1.21
 4 0 17 2.77 1.42
 4 0 17 1.3 0.81
 -4 0 -17 2.54 1.37
 4 0 -18 39.38 3.12
 4 0 -18 38.8 3.31
 4 0 -18 41.63 3.2
 4 0 18 37.31 3.91
 -4 0 -18 42.84 4.36
 4 0 18 39.21 3.87
 4 0 18 36.28 2.9
 -4 0 -18 42.82 3.81
 4 0 -19 7.47 1.41
 4 0 -19 8.25 1.45
 4 0 -19 7.64 1.53
 4 0 19 5.52 1.96
 4 0 19 8.16 1.99
 4 0 19 6.49 1.23
 -4 0 -19 9.25 1.93
 4 0 -20 14.84 1.87
 4 0 -20 18.31 2.26
 4 0 -20 14.79 1.89
 4 0 20 15.58 2.65
 -4 0 -20 18.09 2.54
 4 0 20 14.38 1.71
 4 0 -21 16.53 1.94
 4 0 -21 16.55 2
 4 0 -21 14.23 2.11
 4 0 21 15.07 2.67
 4 0 -21 12.08 2.49
 -4 0 -21 16.42 2.48
 4 0 21 13.78 1.65
 4 0 -22 4.67 1.24
 4 0 -22 6.43 1.29
 4 0 -22 7.25 1.69
 4 0 22 1.59 1.7
 4 0 22 4.69 1.09
 -4 0 -22 8.25 1.86
 4 0 -22 4.16 1.96
 4 0 -23 1.93 0.98
 4 0 -23 2.16 1.04
 4 0 -23 2.05 1.27
 4 0 23 1.81 1.63
 4 0 23 2.46 0.97
 4 0 -23 2.94 1.66
 4 0 -24 1.17 0.87
 4 0 -24 1.38 1
 4 0 24 0.49 1.51
 4 0 24 1.18 0.78
 4 0 -24 2.5 1.62
 4 0 -25 0.52 0.82
 4 0 25 -0.23 1.35
 4 0 25 0.2 0.68
 4 0 -25 1.34 1.36
 4 0 -26 -0.47 0.78
 4 0 26 1.04 1.27
 4 0 26 0.09 0.64
 4 1 -26 -0.37 0.88
 4 -1 26 -0.38 0.66
 4 1 -25 -0.54 0.92
 4 -1 25 -0.63 1.18
 4 -1 25 0.1 0.72
 4 1 -24 1.43 1.02
 4 -1 24 1.83 1.4
 4 -1 24 1.34 0.87
 -4 -1 -24 0.92 1.31
 4 1 -23 1.88 0.89
 4 1 -23 2.53 1.14
 4 1 -23 1.46 0.86
 4 -1 23 1.93 1.43
 4 -1 23 0.82 0.76
 4 1 -23 0.93 1.37
 -4 -1 -23 1.2 1.35
 4 1 -22 6.86 1.35
 4 1 -22 5.76 1.41
 4 1 -22 3.02 1.07
 4 -1 22 3.23 1.73
 4 -1 22 6.52 1.95
 4 -1 22 3.95 1.09
 4 1 -22 3.19 1.53
 -4 -1 -22 2.95 1.55
 4 1 -21 14.68 1.92
 4 1 -21 16.24 1.89
 4 1 -21 14.44 2.14
 4 -1 21 11.98 2.37
 4 -1 21 17.25 2.76
 -4 -1 -21 14 2.42
 4 -1 21 13.82 1.69
 4 1 -21 8.31 2.16
 4 1 -20 4.95 1.25
 4 1 -20 4 1.18
 4 1 -20 3.68 1.44
 4 -1 20 2.46 1.63
 4 -1 20 5.3 1.95
 4 -1 20 5.1 1.17
 4 1 -20 5.3 1.85
 -4 -1 -20 6.03 1.82
 4 1 -19 17.69 2.08
 4 1 -19 22.14 2.44
 4 1 -19 25.04 2.3
 4 -1 19 21.04 2.91
 -4 -1 -19 21.39 2.77
 4 -1 19 16.76 1.9
 4 1 -19 19.82 2.87
 4 1 -18 7.61 1.49
 4 1 -18 7.34 1.38
 4 1 -18 11.59 1.83
 4 -1 18 6.64 1.85
 -4 -1 -18 7.6 1.66
 4 -1 18 9.44 1.38
 -4 -1 -18 10.84 2.05
 4 1 -17 49.33 3.9
 4 1 -17 62.12 4.33
 4 1 -17 57.45 4.02
 4 -1 17 54.29 4.7
 -4 -1 -17 54.43 4.42
 -4 -1 -17 70.06 4.92
 4 -1 17 56.74 3.83
 4 1 -16 8.5 1.36
 4 1 -16 9.95 1.41
 4 1 -16 7.98 1.52
 4 -1 16 9.06 1.89
 -4 -1 -16 9.2 2.16
 -4 -1 -16 8.7 1.69
 4 -1 16 7.7 1.26
 -4 -1 -16 11.62 1.96
 4 1 -15 1.56 0.9
 4 1 -15 1.24 0.85
 4 1 -15 0.65 0.9
 4 -1 15 0.19 1.22
 -4 -1 -15 0.23 1.31
 4 -1 15 1.41 0.78
 4 1 -14 6.59 1.19
 4 1 -14 7.24 1.2
 4 1 -14 6.87 1.24
 4 -1 14 5.04 1.49
 -4 -1 -14 11.11 2
 4 -1 14 6.86 1.06
 4 1 -13 37.72 2.64
 4 1 -13 31.13 2.65
 4 1 -13 33.8 2.6
 -4 -1 -13 37.09 3.41
 4 -1 13 35.18 3.19
 4 -1 13 33.24 2.48
 4 1 -12 42.06 2.86
 4 1 -12 39.41 2.94
 4 1 -12 41.09 2.9
 4 -1 12 41.93 3.45
 -4 -1 -12 41.35 3.57
 4 -1 12 39.32 2.75
 4 1 -11 22.54 1.93
 4 1 -11 23.96 2.03
 4 1 -11 25.14 2.01
 4 -1 11 25.55 2.47
 -4 -1 -11 30.28 2.76
 4 -1 11 23.33 1.88
 4 1 -11 27.94 4.97
 4 1 -10 112.07 6.32
 4 1 -10 112.98 6.42
 4 1 -10 111.6 6.37
 4 -1 10 112.99 6.03
 4 1 -10 117.67 6.13
 4 -1 10 114 6.93
 -4 -1 -10 114.85 7.06
 4 1 -10 122.88 10.83
 4 1 -10 95.07 6.8
 4 1 -9 27.97 2.08
 4 1 -9 29.29 2.14
 4 1 -9 28.54 2.12
 4 -1 9 27.93 1.86
 4 1 -9 32.03 1.96
 -4 -1 -9 29.6 2.65
 4 -1 9 26.92 2.53
 4 -1 9 30.6 3.26
 -4 -1 -9 25.53 4.48
 4 1 -9 30.71 2.46
 4 1 -9 27.23 2.57
 4 1 -9 26.81 4.4
 4 1 -8 356.75 18.1
 4 1 -8 344.19 18.14
 4 1 -8 347.68 18.15
 4 -1 8 344.05 17.88
 4 1 -8 362.17 17.95
 -4 -1 -8 358.57 18.71
 4 -1 8 356.94 18.69
 4 -1 8 360.36 18.99
 4 -1 8 325.32 19.59
 4 1 -8 324.53 19.04
 -4 -1 -8 431.7 26.85
 4 1 -8 401.11 22.67
 4 1 -8 354.26 18.72
 4 1 -8 354.29 18.53
 -4 -1 -8 305.38 21.64
 4 1 -7 343.69 18.04
 4 1 -7 351.79 18.1
 4 -1 7 358.81 17.9
 4 1 -7 351.36 17.93
 4 -1 7 364.61 18.65
 -4 -1 -7 358.38 18.61
 4 -1 7 350.9 18.89
 4 -1 7 325.02 19.5
 4 1 -7 331.86 18.88
 4 1 -7 375.46 21.8
 4 1 -7 337 18.6
 4 1 -7 349.81 18.51
 -4 -1 -7 353.24 21.74
 4 1 -6 1277.69 63.08
 4 -1 6 1252.71 63.04
 4 -1 6 1323.86 63.77
 4 -1 6 1195.52 63.93
 -4 -1 -6 1263.25 63.67
 -4 1 6 1366.78 65.13
 4 -1 6 1203.78 64.67
 -4 1 6 1253.83 65.12
 4 1 -6 1179.51 63.86
 4 1 -6 1478.65 66.99
 -4 -1 -6 1613.47 72.07
 4 1 -6 1200.62 63.63
 4 1 -6 1259.67 63.72
 -4 -1 -6 1229.3 66.43
 4 1 -5 521.05 27.11
 4 1 -5 541.24 26.97
 4 -1 5 530.21 26.94
 4 -1 5 525.32 27
 4 1 -5 520.96 27.02
 -4 1 5 584.77 28.88
 -4 1 5 497.97 28.25
 4 -1 5 547.08 28.62
 -4 1 5 544.83 28.88
 4 -1 5 554.68 27.88
 4 1 -5 506.38 27.57
 4 1 -5 557.69 27.58
 -4 -1 -5 534.12 29.84
 4 1 -4 774.8 38.14
 4 1 -4 763.36 38.05
 4 -1 4 775.93 37.98
 4 1 -4 756.88 37.99
 4 -1 4 732.53 37.96
 4 -1 4 746.3 38.02
 -4 1 4 769.69 39.68
 -4 1 4 730.43 39.31
 -4 1 4 792.19 39.82
 4 -1 4 776.07 38.85
 4 1 -4 685.22 38.47
 4 1 -4 900.08 40.56
 4 1 -4 749.46 38.55
 -4 -1 -4 743.39 40.26
 4 -1 3 837.92 41.08
 4 -1 3 789.06 41.11
 4 1 -3 806.34 41.08
 -4 1 3 875.04 42.82
 -4 1 3 836.55 42.77
 -4 1 3 846.75 42.53
 4 -1 3 843.4 41.95
 4 1 -3 801.77 41.62
 -4 -1 -3 822.14 42.94
 -4 1 2 66.67 4.84
 -4 1 2 60.73 4.74
 -4 1 2 63.39 4.68
 -4 -1 -2 70.74 4.8
 4 1 -2 58.63 4.04
 -4 1 1 337.27 19.7
 -4 1 1 352.91 19.93
 4 1 -1 376.12 19.72
 -4 1 1 363.83 19.91
 -4 -1 -1 363.45 19.32
 4 1 -1 388.54 19.79
 -4 1 0 328.52 18.78
 4 1 0 323.31 18.71
 -4 1 0 349.7 18.92
 -4 -1 0 362.24 18.09
 4 1 0 349.79 19.3
 -4 -1 1 386.77 20.89
 4 1 1 376.75 21.03
 -4 1 -1 373.4 21.09
 -4 1 -1 396.25 19.98
 4 1 1 411.21 22.35
 4 1 2 58.45 4.4
 -4 -1 2 54.82 4.6
 -4 -1 2 53.71 4.01
 4 1 2 61.62 5.87
 -4 1 -2 53.74 4.63
 4 -1 -3 782.32 41.95
 -4 -1 3 871.69 43.98
 -4 -1 3 872.08 43.09
 -4 1 -3 885.01 44.87
 4 1 3 1010.76 47.32
 4 -1 -3 865.5 42.65
 -4 1 -3 1044.18 47.38
 4 -1 -4 755.08 38.18
 4 1 4 754.66 38.18
 -4 -1 4 750.69 39.15
 -4 1 -4 779.01 39.79
 -4 1 -4 959.27 44.35
 4 1 4 982.83 45.1
 4 -1 -4 726.35 38.82
 4 -1 -4 741.19 38.94
 -4 1 -4 797.65 41.89
 4 -1 -5 509.05 26.42
 4 -1 -5 507.92 26.36
 4 1 5 524.06 26.37
 4 1 5 534.05 26.38
 4 1 5 523.18 28.1
 -4 -1 5 497.68 27.25
 -4 1 -5 653.02 33.33
 4 1 5 618.7 33.71
 -4 1 -5 572.18 31.14
 4 -1 -5 527.87 27.12
 4 -1 -6 1268.99 63.25
 4 1 6 1247.62 63.15
 4 1 6 1294.62 63.16
 4 -1 -6 1279.15 63.16
 -4 -1 6 1258.15 65.34
 4 1 6 1263.9 65.03
 -4 -1 6 1242.81 64.05
 -4 1 -6 1495.54 71.5
 4 1 6 1597.44 72.92
 4 1 6 1260.19 63.14
 -4 1 -6 1333.63 68.7
 4 -1 -6 1261.82 63.89
 4 -1 -6 1150.49 63.43
 4 -1 -7 342.1 17.49
 4 -1 -7 322.23 17.37
 4 -1 -7 355.82 17.38
 4 1 7 336.89 17.35
 4 1 7 353.84 17.37
 4 1 7 342.29 18.16
 -4 -1 7 337.98 19.53
 4 1 7 327.51 18.01
 -4 -1 7 331.51 18.19
 4 1 7 342.85 19.27
 -4 1 -7 411.16 25.78
 4 1 7 402.38 26.48
 4 1 7 330.34 17.34
 -4 1 -7 381.51 23.4
 4 -1 -7 343.05 18.04
 4 -1 -7 324.46 18.22
 4 -1 -8 361.2 18.76
 4 1 8 374.66 18.68
 4 -1 -8 378.16 18.7
 4 1 8 371.59 18.68
 4 1 8 363.33 19.52
 -4 -1 8 371.84 21.02
 4 1 8 371.23 19.43
 -4 -1 8 342.97 19.46
 4 1 8 363.45 20.74
 4 -1 -8 358.83 19.33
 4 1 8 356.59 18.68
 -4 1 -8 360.41 24.73
 4 -1 -8 335.43 20.09
 4 -1 -9 24.49 1.81
 4 1 9 23.21 1.67
 4 -1 -9 24.64 1.7
 4 -1 -9 24.72 1.63
 4 1 9 23.55 2.4
 4 1 9 26.4 2.34
 -4 -1 9 22.19 2.21
 -4 1 -9 24.93 1.93
 4 -1 -9 24.36 2.19
 4 1 9 23.08 1.68
 4 -1 -9 22.32 2.91
 4 -1 -10 115.83 6.76
 4 -1 -10 116.45 6.72
 4 -1 -10 121.73 6.48
 4 -1 -10 126.6 6.58
 4 1 10 129.39 6.57
 4 1 10 116.71 7.45
 4 1 10 113.86 7.28
 4 -1 -10 127.12 7.16
 4 1 10 115.96 6.58
 -4 1 -10 130.3 7
 4 -1 -10 103.17 8.54
 4 -1 -11 23.63 1.88
 4 -1 -11 21.88 1.84
 4 -1 -11 22.06 1.57
 4 1 11 22.11 1.62
 4 -1 -11 22.58 1.65
 4 1 11 23.39 2.5
 4 1 11 23.4 2.34
 4 -1 -11 23.12 2.09
 -4 1 -11 25.63 2.09
 4 1 11 21.69 1.68
 4 -1 -12 35.93 2.61
 4 -1 -12 34.67 2.6
 4 1 12 35.99 2.31
 4 -1 -12 37.32 2.36
 4 1 12 33.37 3.22
 4 1 12 35.84 3.11
 -4 1 -12 44.04 3
 4 -1 -12 38.44 2.82
 4 1 12 33.48 2.4
 4 -1 -13 38.07 2.73
 4 -1 -13 39.5 2.76
 4 -1 -13 39.87 2.4
 4 1 13 27.55 3.13
 4 1 13 33.18 3.12
 -4 1 -13 43.26 3.1
 4 1 13 30.98 2.4
 4 -1 -14 8.44 1.24
 4 -1 -14 9.66 1.27
 4 1 14 6.3 1.76
 4 1 14 8.24 1.61
 4 1 14 9.23 1.13
 -4 1 -14 10.19 1.56
 4 -1 -15 0.59 0.81
 4 -1 -15 0.22 0.7
 4 1 15 0.21 1.46
 4 1 15 0.37 1.36
 -4 1 -15 1.56 1.57
 4 1 15 0.5 0.64
 -4 1 -15 2.36 1.09
 4 -1 -16 10.11 1.51
 4 -1 -16 10.21 1.44
 4 1 16 8.97 2.03
 -4 1 -16 10.04 2.03
 4 1 16 9.42 1.22
 -4 1 -16 12.52 1.83
 4 -1 -17 58.58 4.32
 4 -1 -17 68.08 4.31
 4 1 17 53 4.9
 -4 1 -17 60.71 5.17
 -4 1 -17 68.86 4.83
 4 1 17 57.79 3.9
 4 -1 -18 5.41 1.18
 4 -1 -18 5.81 1.29
 4 -1 -18 6.63 1.42
 4 1 18 6.28 2.15
 -4 1 -18 7.54 2.12
 4 1 18 6.77 1.13
 -4 1 -18 7.52 1.66
 4 -1 -19 18.3 2.04
 4 -1 -19 22.6 2.39
 4 -1 -19 25.08 2.34
 -4 1 -19 25.81 3.31
 4 1 19 14.91 2.75
 -4 1 -19 20.08 2.54
 4 1 19 19.77 1.91
 4 -1 -20 3.71 1.2
 4 -1 -20 2.97 1.09
 4 -1 -20 5.09 1.45
 4 1 20 2.98 1.79
 4 1 20 4.79 1
 -4 1 -20 4.58 1.51
 4 -1 -21 16.17 1.9
 4 -1 -21 15.32 1.91
 4 -1 -21 16.1 2.09
 4 1 21 9.93 2.5
 4 1 21 13.02 1.57
 4 -1 -22 3.33 1.22
 4 -1 -22 3.6 1.13
 4 -1 -22 5.03 1.35
 4 1 22 4.41 1.94
 4 1 22 4.17 0.96
 4 -1 -23 1.23 0.92
 4 -1 -23 1.12 0.93
 4 -1 -23 1.26 1.17
 4 1 23 -0.54 1.74
 4 1 23 0.52 0.74
 4 -1 -23 -1.16 1.84
 4 -1 -24 1.85 0.95
 4 -1 -24 2.74 1.01
 4 -1 -24 0.88 1.08
 4 1 24 2.07 1.56
 4 1 24 0.79 0.74
 4 -1 -24 1.64 1.63
 4 -1 -25 1.44 0.82
 4 -1 -25 1.09 0.83
 4 -1 -25 1.85 1.17
 4 1 25 1.21 1.5
 4 1 25 0.73 0.64
 4 -1 -25 0.25 1.34
 4 -1 -26 1.09 1.11
 -4 1 -26 1.4 0.8
 4 1 26 0.22 1.39
 4 -1 -26 0.22 1.28
 4 2 -26 0.25 0.85
 4 -2 26 0.19 0.62
 4 2 -25 0.41 0.85
 4 -2 25 0.1 0.7
 -4 -2 -25 -0.22 1.13
 4 2 -24 2.77 1.02
 4 2 -24 2.49 1.06
 4 -2 24 1.29 1.5
 4 -2 24 3.17 0.95
 -4 -2 -24 3.04 1.54
 4 2 -23 0.46 1.02
 4 2 -23 0.14 0.85
 4 -2 23 0.43 1.08
 4 -2 23 2.25 1.55
 4 -2 23 0.12 0.79
 -4 -2 -23 0.98 1.31
 4 2 -22 13.45 1.83
 4 2 -22 9.07 1.55
 4 2 -22 13.93 1.72
 4 -2 22 10.32 2.04
 4 -2 22 12.67 2.56
 -4 -2 -22 12.93 2.37
 4 2 -21 13.88 1.82
 4 2 -21 15.55 1.99
 4 2 -21 13.24 1.84
 4 -2 21 13.22 2.25
 4 -2 21 15.38 2.77
 -4 -2 -21 19.64 2.81
 4 2 -20 23.53 2.49
 4 2 -20 26.43 2.82
 4 2 -20 23.36 2.37
 4 2 -20 23.85 2.38
 4 -2 20 23.97 2.94
 -4 -2 -20 28.48 3.22
 4 2 -20 17.96 2.62
 4 2 -19 17.28 2.06
 4 2 -19 15.05 1.82
 4 2 -19 14.78 2.12
 4 2 -19 13.49 1.79
 4 -2 19 11.18 2.2
 -4 -2 -19 10.93 2.26
 4 2 -19 15.38 2.32
 -4 -2 -19 15.65 2.48
 4 2 -18 7.45 1.38
 4 2 -18 6.78 1.4
 4 2 -18 5.62 1.47
 4 -2 18 6.05 1.81
 -4 -2 -18 5.27 1.82
 4 2 -18 6.81 1.68
 -4 -2 -18 9.36 2.02
 4 2 -17 2.47 1
 4 2 -17 3.38 1.07
 4 2 -17 2.97 1.34
 4 -2 17 2.27 1.35
 -4 -2 -17 4.14 1.49
 4 2 -17 3.07 1.39
 4 2 -16 28.94 2.67
 4 2 -16 38.88 3.13
 4 2 -16 31.7 2.7
 4 -2 16 32.4 3.25
 -4 -2 -16 40.52 3.5
 4 2 -16 28.65 3.17
 4 2 -15 0.73 0.85
 4 2 -15 0.35 0.84
 4 2 -15 -0.14 0.99
 4 -2 15 -0.73 1.36
 -4 -2 -15 0.19 1.19
 4 2 -15 0.37 1.12
 4 2 -14 99.44 6.12
 4 2 -14 105.6 6.36
 4 2 -14 106.26 6.16
 4 -2 14 98.37 6.64
 -4 -2 -14 113.44 6.92
 4 2 -14 90.69 6.54
 4 -2 14 98.23 5.94
 4 2 -13 74.05 4.57
 4 2 -13 66.01 4.63
 4 2 -13 72.61 4.53
 4 -2 13 71.81 5.02
 -4 -2 -13 79.12 5.23
 4 -2 13 65.38 4.3
 4 2 -13 70.24 5.01
 4 2 -12 61.31 4.09
 4 2 -12 64.93 4.28
 4 2 -12 70.19 4.18
 4 -2 12 63.26 4.55
 -4 -2 -12 62.79 4.83
 4 -2 12 62.65 3.97
 4 2 -12 62.02 4.54
 4 2 -11 11.9 1.33
 4 2 -11 9.55 1.22
 4 2 -11 10.94 1.28
 4 2 -11 9.49 1.31
 4 -2 11 10.3 1.6
 -4 -2 -11 9.81 1.69
 4 2 -11 11.14 1.65
 4 2 -11 14.64 4.25
 4 -2 11 10.88 1.22
 4 2 -10 103.29 5.91
 4 2 -10 101.43 5.81
 4 2 -10 99.57 5.98
 4 2 -10 102.84 5.9
 4 -2 10 102.69 5.48
 -4 -2 -10 103.36 6.55
 4 -2 10 104.37 6.34
 4 2 -10 83.08 7.11
 4 2 -10 105.92 11.52
 4 -2 10 100.34 5.74
 4 2 -10 102.38 6.32
 4 2 -9 116.44 6.52
 4 2 -9 113.4 6.59
 4 2 -9 116.84 6.54
 4 2 -9 115.09 6.44
 4 -2 9 114.42 6.15
 4 -2 9 119.78 6.95
 -4 -2 -9 118.22 7.14
 4 2 -9 108.08 7.87
 4 2 -9 146.44 13.02
 4 -2 9 122.04 7.59
 4 -2 9 112.52 6.38
 4 2 -9 109.3 6.84
 4 2 -8 493.91 25.44
 4 2 -8 512.05 25.62
 4 2 -8 493.43 25.54
 4 2 -8 496.39 25.52
 4 -2 8 492.01 25.19
 4 -2 8 536.75 25.98
 -4 -2 -8 487.6 26.09
 4 2 -8 476.4 27.03
 4 2 -8 573.18 32.89
 4 -2 8 493.97 25.4
 4 2 -8 491.22 25.91
 4 -2 8 518.5 26.82
 -4 -2 -8 457.03 29.32
 4 2 -7 186 10
 4 2 -7 182.75 10.11
 4 2 -7 182.28 10.08
 4 2 -7 187.68 10.07
 4 -2 7 184.06 9.8
 4 -2 7 207.21 10.52
 -4 -2 -7 194.9 10.58
 4 2 -7 177.09 11.32
 -4 -2 -7 184.34 10.17
 4 -2 7 191.96 9.99
 4 -2 7 208.09 11.45
 4 2 -7 183.75 10.37
 -4 2 7 235.75 13.62
 -4 -2 -7 176.05 13.12
 4 2 -6 438.47 22.79
 4 2 -6 444.35 22.78
 4 2 -6 447.41 22.76
 4 -2 6 441.19 22.5
 -4 -2 -6 449.26 23.17
 4 -2 6 444.33 23.59
 4 2 -6 417.53 23.95
 4 2 -6 438.21 23.13
 4 2 -6 456.42 23.08
 -4 -2 -6 438.7 22.86
 4 -2 6 447.01 22.66
 4 -2 6 484.11 24.21
 -4 -2 -6 424 25.72
 4 2 -5 643.34 32.16
 4 -2 5 619.1 31.92
 4 -2 5 649.41 33
 4 2 -5 589.96 33.25
 4 2 -5 608.04 32.5
 4 -2 5 640.92 32.05
 -4 -2 -5 650.5 32.25
 4 -2 5 704.61 33.65
 -4 -2 -5 610.05 34.8
 4 2 -4 326.4 16.89
 4 -2 4 318.58 16.67
 -4 2 4 349.77 18.27
 -4 -2 -4 320.36 19.19
 4 2 -4 302.83 18.02
 -4 2 4 370.55 18.43
 4 -2 4 354.08 18.32
 4 -2 4 325.69 16.78
 4 2 -3 82.75 4.57
 4 2 -3 76.1 4.43
 4 -2 3 74.84 4.37
 4 -2 3 80.2 4.35
 -4 2 3 85.39 5.67
 -4 2 3 87.22 5.82
 -4 -2 -3 81.95 6.21
 -4 2 3 85.54 5.26
 4 -2 3 81.21 5.71
 4 2 -3 72.38 4.81
 4 -2 3 84.64 4.46
 4 2 -3 73.62 5.56
 4 2 -2 308.02 15.04
 4 -2 2 273.8 14.78
 4 -2 2 289.8 14.8
 4 2 -2 295.79 14.9
 4 -2 2 283.24 14.82
 -4 2 2 302.7 16.19
 -4 2 2 262.86 16.19
 4 2 -2 282.8 15.89
 -4 2 2 299.38 16.3
 4 -2 2 279.1 15.65
 -4 -2 -2 306.73 16.65
 4 -2 2 312.04 16.3
 -4 2 2 316.52 15.59
 4 -2 2 301.59 14.89
 4 2 -2 274.98 15.31
 4 2 -2 260.87 16.28
 4 2 -1 914.97 46.07
 4 -2 1 877.24 45.97
 4 -2 1 917.45 45.98
 -4 2 1 983.21 47.4
 -4 2 1 876.88 47.53
 -4 2 1 914.8 47.32
 4 2 -1 931.34 47.25
 4 -2 1 925.87 46.86
 -4 -2 -1 938.2 47.56
 4 2 -1 862.54 46.47
 4 -2 1 946.09 46.07
 4 -2 1 954.61 47.42
 -4 2 1 1134.59 48.39
 -4 2 1 916.81 46.58
 4 2 -1 856.41 47.85
 4 -2 0 625.14 32.56
 4 2 0 647.96 32.65
 4 2 0 624.66 32.6
 4 -2 0 649.9 32.57
 -4 2 0 676.7 33.95
 -4 2 0 668.88 33.81
 4 2 0 656.03 33.94
 4 -2 0 650.99 33.46
 -4 2 0 656.04 33.3
 -4 -2 0 694.5 33.99
 -4 2 0 755.42 35.26
 4 2 0 604.31 33.01
 4 -2 0 682.58 32.65
 4 -2 0 642.68 33.89
 4 2 0 593.14 34.7
 4 -2 -1 844.69 45.22
 4 2 1 883.61 45.3
 -4 2 -1 910.28 46.57
 -4 2 -1 901.94 46.32
 4 2 1 878.62 46.68
 4 -2 -1 906.86 46.12
 -4 2 -1 914.05 46.08
 -4 2 -1 1031.52 48.67
 4 -2 -1 999.45 45.97
 4 -2 -1 935.89 45.3
 4 2 1 867.38 47.93
 4 2 2 292.12 16.26
 4 -2 -2 315.14 16.21
 4 2 2 322 17.03
 -4 -2 2 326.85 18.31
 -4 2 -2 325.64 17.23
 -4 2 -2 315.05 17.81
 4 2 2 319.36 17.76
 4 -2 -2 308.37 17.09
 -4 2 -2 388.54 20.44
 -4 2 -2 319.04 17.23
 -4 2 -2 362.75 20.31
 4 -2 -2 329.91 16.29
 4 -2 -2 337.43 16.96
 4 -2 -2 330.72 17.47
 4 -2 -3 68.44 3.91
 4 -2 -3 69.67 3.88
 4 2 3 68.9 3.94
 4 -2 -3 73.04 3.87
 4 2 3 71.92 4.64
 -4 -2 3 71.05 5.58
 -4 2 -3 67.88 4.62
 -4 2 -3 72.71 5.31
 4 2 3 68.68 5.23
 4 -2 -3 62.56 4.6
 -4 2 -3 81.66 7.58
 -4 2 -3 75.63 7.43
 4 2 3 73.22 7.52
 4 -2 -3 66.32 4.85
 4 -2 -3 75.72 4.62
 4 -2 -4 304.04 16.49
 4 -2 -4 319.18 16.5
 4 -2 -4 325.18 16.46
 4 2 4 322.15 16.5
 4 -2 -4 330.05 16.44
 4 2 4 319.14 16.53
 4 2 4 333.29 17.31
 -4 -2 4 347.18 18.67
 -4 2 -4 310.06 17.2
 4 2 4 314.2 18.15
 -4 2 -4 324.17 18.1
 -4 2 -4 373.21 22.07
 4 -2 -4 335.46 17.57
 4 2 4 352.57 21.94
 4 -2 -4 325.83 17.26
 -4 2 -4 410.54 22.74
 4 -2 -5 646.34 33.49
 4 2 5 657.26 33.88
 4 -2 -5 656.67 33.46
 4 -2 -5 661.6 33.41
 4 2 5 674.21 33.46
 4 2 5 665.1 33.49
 4 -2 -5 671.08 33.39
 4 2 5 696.58 34.33
 -4 2 -5 648.23 34.11
 -4 -2 5 707.37 35.73
 -4 2 -5 634.34 35.08
 4 -2 -5 626.95 33.77
 -4 2 -5 727.43 40.14
 4 2 5 766.09 40.75
 4 -2 -5 669.54 34.46
 4 -2 -5 675.36 34.32
 -4 2 -5 808.54 40.91
 4 -2 -6 432.23 22.33
 4 -2 -6 430.51 22.27
 4 -2 -6 439.15 22.22
 4 -2 -6 453.88 22.2
 4 2 6 449.75 22.26
 4 2 6 439.62 22.3
 4 2 6 436.5 23.09
 -4 -2 6 462.66 24.53
 -4 -2 6 443.69 24.58
 -4 2 -6 429.1 23.92
 4 -2 -6 407.2 22.87
 -4 2 -6 520.65 29.84
 4 2 6 506.22 30.52
 4 -2 -6 436.18 23.17
 4 -2 -6 408.8 23.08
 4 2 6 428.68 22.75
 4 -2 -7 200.91 10.44
 4 -2 -7 186.65 10.31
 4 2 7 192.88 10.27
 4 -2 -7 197.71 10.34
 4 -2 -7 217.55 10.29
 4 2 7 195.08 10.34
 4 2 7 202.77 11.22
 -4 -2 7 200.23 12.46
 -4 -2 7 203.55 12.61
 4 2 7 188.42 12.19
 4 -2 -7 180.21 11.2
 4 2 7 226.58 18.61
 -4 2 -7 225.9 17.34
 4 -2 -7 207.4 11.21
 4 2 7 194.62 10.24
 4 -2 -7 197.09 11.27
 4 2 7 191.15 10.85
 4 -2 -8 487.59 25.49
 4 -2 -8 466.08 25.38
 4 2 8 487.19 25.38
 4 -2 -8 631.47 25.46
 4 -2 -8 490.32 25.36
 4 2 8 509.28 25.32
 4 2 8 507.8 26.32
 4 -2 -8 437.47 27.34
 -4 -2 8 490.93 27.77
 4 -2 -8 451.2 26.66
 4 -2 -8 496.18 26.16
 4 2 8 497.97 26.01
 4 2 8 647.35 37.29
 -4 2 -8 507.19 33.31
 4 2 8 468.31 25.28
 4 -2 -9 106.38 6.33
 4 -2 -9 113.52 6.31
 4 2 9 118.74 6.16
 4 -2 -9 118.35 6.24
 4 2 9 110.94 6.21
 4 2 9 111.9 7.1
 4 -2 -9 95.17 7.57
 -4 2 -9 98.95 12.01
 4 2 9 100.53 6.11
 4 2 9 109.36 6.85
 4 -2 -9 115.68 6.89
 4 -2 -10 98.16 5.51
 4 -2 -10 98.84 5.36
 4 2 10 97.29 5.36
 4 2 10 91.45 6.23
 4 2 10 90.43 5.28
 4 -2 -10 102.19 5.99
 4 -2 -11 12.23 1.3
 4 -2 -11 13.35 1.19
 4 2 11 13.65 1.19
 4 2 11 13.8 2.02
 4 -2 -11 16.23 2.88
 4 -2 -11 13.33 1.57
 4 2 11 11.32 1.12
 4 -2 -12 64.17 4.04
 4 -2 -12 65.82 4.03
 4 -2 -12 69.46 3.8
 4 2 12 64.11 3.74
 4 -2 -12 71.12 5.99
 4 2 12 54.55 3.69
 4 -2 -13 71.26 4.41
 4 -2 -13 70.74 4.43
 4 -2 -13 73.5 4.11
 4 2 13 64.07 4.02
 4 -2 -13 77.91 6.44
 -4 2 -13 82.83 4.79
 4 2 13 63.84 4.07
 4 -2 -14 110.17 6.21
 4 -2 -14 104.61 6.2
 -4 2 -14 105.03 7.15
 4 -2 -14 102.99 8.25
 4 2 14 93.29 5.76
 -4 2 -14 110.08 6.5
 4 -2 -15 -0.24 0.79
 4 -2 -15 0.34 0.82
 -4 2 -15 -0.91 1.31
 4 -2 -15 1.11 2.11
 4 2 15 0.23 0.61
 -4 2 -15 0.45 0.92
 4 -2 -16 32.19 2.64
 4 -2 -16 30.84 2.68
 -4 2 -16 30.99 3.49
 4 2 16 27.45 2.22
 -4 2 -16 36.99 3.1
 4 -2 -17 5.03 1.22
 4 -2 -17 3.32 1.02
 -4 2 -17 4.11 1.79
 4 2 17 3.42 0.84
 4 -2 -18 7.33 1.4
 4 -2 -18 7.25 1.35
 -4 2 -18 5.4 1.94
 4 2 18 7.83 1.14
 4 -2 -19 16.41 2.02
 4 -2 -19 15.65 1.92
 -4 2 -19 18.82 2.84
 4 2 19 14.79 1.58
 4 -2 -20 25.71 2.34
 4 -2 -20 28.07 2.69
 4 -2 -20 28.1 2.54
 -4 2 -20 24.91 3.37
 4 2 20 22.72 2.05
 4 -2 -21 15.56 1.8
 4 -2 -21 15.12 1.92
 4 -2 -21 14.78 2.05
 4 2 21 11.88 2.64
 -4 2 -21 17.46 2.8
 4 2 21 10.98 1.41
 4 -2 -22 13.29 1.69
 4 -2 -22 13.44 1.79
 4 -2 -22 17.17 2.16
 4 2 22 10.99 2.64
 4 2 22 11.66 1.4
 4 -2 -23 0.13 0.77
 -4 2 -23 0.41 0.84
 4 -2 -23 0.14 0.89
 4 -2 -23 1.9 1.08
 4 2 23 0.28 1.44
 4 2 23 1.39 0.73
 4 -2 -23 0.31 1.68
 4 -2 -24 2.28 0.93
 -4 2 -24 2.84 1.07
 4 -2 -24 1.98 0.97
 4 -2 -24 1.35 1.1
 4 2 24 3.41 1.65
 4 -2 -24 0.29 1.66
 4 -2 -25 -0.24 0.79
 4 -2 -25 0.48 0.95
 4 2 25 0.98 1.43
 4 -2 -25 0.78 1.48
 4 -2 -26 -0.15 0.94
 4 2 26 1.11 1.44
 4 -2 -26 -0.45 1.35
 -4 -3 -26 -0.43 2.43
 4 3 -25 3.77 1.07
 4 -3 25 2.17 1.4
 4 -3 25 2.24 0.9
 -4 -3 -25 2.33 1.33
 4 3 -24 1.61 0.96
 4 3 -24 -0.4 0.89
 4 -3 24 1.08 1.56
 4 -3 24 0.44 0.76
 -4 -3 -24 0.23 1.26
 4 3 -23 2.47 1.19
 4 3 -23 3.3 1.12
 4 -3 23 2.05 1.79
 4 -3 23 2.36 0.97
 -4 -3 -23 1.48 1.41
 4 3 -22 5.11 1.39
 4 3 -22 2.24 1.05
 4 -3 22 4.94 1.9
 4 -3 22 2.82 0.97
 -4 -3 -22 6.93 1.94
 4 3 -21 0.49 1.05
 4 3 -21 0.28 0.81
 4 3 -21 0.61 0.92
 4 -3 21 -0.32 1.73
 4 -3 21 1.13 0.95
 -4 -3 -21 -0.26 1.64
 4 3 -20 5.32 1.41
 4 3 -20 7.21 1.43
 4 3 -20 7.73 1.4
 4 -3 20 7.02 1.29
 -4 -3 -20 5.73 1.86
 4 3 -19 3.8 1.23
 4 3 -19 4.38 1.23
 4 3 -19 4.22 1.19
 -4 -3 -19 4.53 2.09
 4 -3 19 2.6 1.06
 -4 -3 -19 2.56 1.51
 4 3 -18 22.84 2.63
 4 3 -18 20.64 2.24
 4 3 -18 24.23 2.31
 4 3 -18 19.18 2.29
 -4 -3 -18 19.19 2.87
 4 -3 18 22.29 2.17
 4 3 -17 15.32 1.94
 4 3 -17 17.17 2.18
 4 3 -17 17.63 1.98
 4 3 -17 13.79 1.86
 -4 -3 -17 15.5 2.61
 4 -3 17 17.57 1.85
 4 3 -16 8.58 1.4
 4 3 -16 9.55 1.7
 4 3 -16 5.23 1.22
 4 3 -16 7.85 1.42
 4 -3 16 5.95 1.53
 -4 -3 -16 8.26 2.01
 4 -3 16 7.89 1.3
 4 3 -15 42.7 3.3
 4 3 -15 43.24 3.52
 4 3 -15 39.86 3.18
 4 3 -15 46.83 3.34
 4 -3 15 40.94 3.57
 -4 -3 -15 41.92 3.89
 4 -3 15 41.17 3.09
 4 3 -14 128.32 7.7
 4 3 -14 129.69 7.93
 4 3 -14 129.85 7.65
 4 3 -14 132.5 7.66
 4 -3 14 136.84 8.07
 -4 -3 -14 130.92 8.42
 4 -3 14 126.4 7.44
 4 3 -13 77.68 5.01
 4 3 -13 79.11 5.25
 4 3 -13 85.47 5.09
 4 3 -13 79.36 5.09
 4 -3 13 78.61 5.34
 -4 -3 -13 77.03 5.66
 4 -3 13 78.08 4.87
 4 3 -12 96.46 5.96
 4 3 -12 96.46 5.96
 4 3 -12 101.66 6.23
 4 3 -12 102.44 6.06
 4 -3 12 101.85 6.3
 -4 -3 -12 103.74 6.73
 4 -3 12 98.69 5.83
 4 3 -11 71.63 4.63
 4 3 -11 69.71 4.4
 4 3 -11 68.76 4.42
 4 3 -11 69.26 4.45
 4 -3 11 64.82 4.6
 -4 -3 -11 71.62 5.07
 4 -3 11 87.26 6.09
 4 -3 11 66.24 4.24
 4 3 -10 8.9 1.29
 4 3 -10 11.47 1.32
 4 3 -10 11.2 1.38
 4 3 -10 12.1 1.49
 4 -3 10 10.31 0.96
 -4 -3 -10 12.76 1.85
 4 3 -10 10.95 4.54
 4 -3 10 11.02 2.4
 4 -3 10 13.09 1.28
 4 3 -9 8.27 1.12
 4 3 -9 7.94 1.13
 4 3 -9 7.34 1.19
 4 3 -9 7.29 1.12
 4 -3 9 8.31 0.86
 -4 -3 -9 7.44 1.51
 4 -3 9 6.69 0.95
 4 3 -9 7.44 1.93
 4 -3 9 7.21 2.08
 4 3 -9 8.02 1.18
 4 3 -8 433.34 22.98
 4 3 -8 446.56 23.03
 4 3 -8 428.97 23.02
 4 -3 8 444.64 22.62
 4 3 -8 464.88 23.74
 4 -3 8 496 25.1
 4 3 -8 460.45 23.14
 4 3 -8 434.54 25.12
 -4 -3 -8 426.42 23.16
 4 -3 8 453.93 22.86
 4 3 -7 42.35 2.75
 4 3 -7 35.16 2.62
 4 3 -7 36.59 2.66
 4 -3 7 38.96 2.37
 4 -3 7 37.53 4.03
 -4 -3 -7 33.39 4.67
 4 3 -7 33.16 3.82
 -4 -3 -7 39.11 2.82
 4 -3 7 40.05 2.56
 4 3 -6 840.87 41.76
 4 3 -6 832.65 41.77
 4 3 -6 850.27 41.8
 4 -3 6 837.05 41.42
 4 -3 6 817.77 41.34
 4 3 -6 772.97 41.34
 4 -3 6 911.84 43.94
 -4 -3 -6 808.76 45.14
 4 3 -6 728.66 43.48
 4 -3 6 861.06 41.6
 -4 -3 -6 834.81 41.9
 4 3 -5 260.13 13.36
 4 3 -5 250.41 13.35
 4 3 -5 261.58 13.4
 4 3 -5 252.89 13.02
 4 -3 5 246.8 13.03
 4 -3 5 247.93 12.97
 4 -3 5 261.6 14.21
 4 -3 5 267.41 15.3
 -4 -3 -5 232.77 15.92
 4 3 -5 244.01 15.18
 4 -3 5 258.77 13.19
 -4 3 5 250.64 16.21
 -4 -3 -5 256.68 13.48
 4 3 -4 721.14 36.76
 4 3 -4 742.89 36.82
 4 -3 4 709.88 36.42
 4 3 -4 713.59 36.47
 4 -3 4 713.96 36.47
 4 -3 4 781.35 38.76
 4 -3 4 748.48 37.61
 4 3 -4 658.94 38.67
 -4 -3 -4 725.11 39.5
 4 -3 4 735.36 36.59
 -4 -3 -4 757.16 36.91
 4 3 -3 286.23 14.76
 4 3 -3 287.21 14.79
 4 -3 3 281.08 14.46
 4 -3 3 272.31 14.42
 4 3 -3 282.2 14.48
 4 -3 3 312.34 16.73
 4 3 -3 277.47 15.46
 4 -3 3 302.2 15.58
 4 3 -3 271.9 16.74
 -4 -3 -3 263.85 16.83
 4 -3 3 284.62 14.54
 -4 3 3 271.84 16.38
 4 3 -2 306.69 16.2
 4 3 -2 294.15 16.14
 4 3 -2 321.72 16.25
 4 3 -2 308.2 15.93
 4 -3 2 297.58 15.87
 4 -3 2 312.46 15.91
 -4 3 2 334.45 17.06
 4 3 -2 330.09 17.11
 4 -3 2 319.35 17.92
 4 -3 2 315.52 16.89
 -4 -3 -2 300.63 18.12
 4 -3 2 326.55 16
 -4 3 2 310.27 17.69
 4 3 -2 297.78 18.3
 4 3 -1 351.1 18.59
 4 3 -1 361.89 18.68
 4 -3 1 355.69 18.35
 4 3 -1 361.95 18.4
 4 -3 1 362.62 18.31
 4 3 -1 357.08 18.43
 4 -3 1 347.22 18.33
 -4 3 1 371.81 19.4
 4 3 -1 364.73 19.69
 4 -3 1 366.06 19.31
 -4 -3 -1 387.67 20.73
 4 -3 1 377.19 20.36
 4 -3 1 372.45 18.42
 -4 3 1 364.1 20.05
 4 3 -1 336.59 20.96
 4 3 0 239.35 12.36
 4 3 0 236.67 12.32
 4 -3 0 226.97 11.92
 4 3 0 238.79 12.07
 4 -3 0 225.85 11.97
 4 -3 0 223.63 11.97
 4 3 0 235.23 12.04
 -4 3 0 229.44 12.91
 -4 3 0 217.43 13.54
 4 -3 0 245.1 12.95
 4 3 0 232.39 13.34
 -4 3 0 229.78 13.52
 -4 -3 0 273.18 14.22
 4 -3 0 230.31 12.01
 4 3 0 244.35 15.13
 4 3 1 363.44 19.2
 4 3 1 363.94 18.88
 4 -3 -1 373.88 18.77
 4 3 1 370.67 18.88
 4 -3 -1 341.41 18.8
 -4 3 -1 378.99 19.78
 4 -3 -1 394.97 19.8
 -4 3 -1 357.15 20.5
 4 3 1 358.57 20.29
 -4 3 -1 371.54 20.38
 4 -3 -1 420.19 19.61
 4 -3 -1 378.32 18.85
 4 3 1 363.8 22.34
 4 3 2 285.58 15.81
 4 -3 -2 290.84 15.34
 4 3 2 303.97 15.47
 4 -3 -2 318.16 15.44
 4 3 2 285.96 16.18
 -4 3 -2 292.9 17.08
 -4 -3 2 321.83 17.68
 -4 3 -2 294.76 16.36
 4 3 2 287.54 16.94
 4 -3 -2 284.7 16.25
 -4 3 -2 289.38 16.95
 4 -3 -2 305.83 17.04
 4 -3 -2 315.16 15.44
 4 -3 -2 313.62 16.13
 4 3 2 287.43 19.04
 4 3 3 306.48 15.45
 4 -3 -3 284.14 14.89
 4 -3 -3 287.67 14.93
 4 3 3 298.23 14.95
 4 -3 -3 278.82 14.82
 4 -3 -3 297.28 14.92
 4 3 3 284.73 14.97
 4 3 3 290.92 15.75
 -4 -3 3 307.92 17.15
 -4 3 -3 295.02 16.68
 4 3 3 284.07 16.59
 4 -3 -3 273.37 15.73
 -4 3 -3 298.01 16.76
 4 -3 -3 295.5 16.4
 4 -3 -3 315.74 15.75
 4 3 4 734.41 37.4
 4 -3 -4 695.47 36.85
 4 3 4 710.83 36.92
 4 -3 -4 808.04 36.92
 4 -3 -4 702.7 36.86
 4 3 4 751.59 36.87
 4 -3 -4 733.81 36.77
 4 3 4 735.04 37.74
 -4 -3 4 739.58 39.08
 -4 3 -4 733.83 38.69
 4 3 4 666.64 38.58
 -4 3 -4 700.86 38.75
 4 -3 -4 745.96 37.73
 4 -3 -4 745.63 38.29
 4 -3 -5 246.39 13.21
 4 3 5 241.34 13.73
 4 -3 -5 254.82 13.22
 4 -3 -5 250.31 13.09
 4 -3 -5 297.98 13.32
 4 3 5 258.8 13.17
 4 3 5 255.57 13.25
 4 3 5 250.83 14.03
 -4 -3 5 278.65 15.49
 -4 3 -5 251.68 14.88
 4 3 5 247.46 15.04
 4 -3 -5 226.37 14.02
 -4 3 -5 250.55 15.18
 4 -3 -5 247.03 14.42
 4 3 5 284.33 20.11
 4 -3 -5 243.14 14.02
 4 -3 -6 859.33 44.24
 4 3 6 857.02 44.8
 4 3 6 889.08 44.12
 4 -3 -6 823.83 44.05
 4 -3 -6 853.09 44.18
 4 3 6 833.22 44.21
 4 3 6 854.5 45.06
 -4 3 -6 921.06 45.01
 -4 -3 6 920.83 46.6
 -4 3 -6 853 45.97
 4 -3 -6 801.23 45.28
 -4 3 -6 1011.04 54.2
 4 3 6 855.93 52.17
 4 -3 -6 883.34 45.41
 4 -3 -6 818.39 45.05
 4 -3 -7 46.55 2.99
 4 3 7 47.09 2.81
 4 3 7 46.71 2.94
 4 -3 -7 62.29 3.11
 4 -3 -7 49.87 2.81
 4 -3 -7 47.22 2.92
 4 3 7 40.61 3.59
 -4 3 -7 49.01 3.7
 -4 -3 7 48.61 4.73
 -4 3 -7 38.93 4.03
 4 -3 -7 43.31 3.92
 -4 3 -7 52.32 8.49
 4 -3 -7 44.48 3.75
 4 3 7 47.65 7.9
 4 3 7 43.54 3.43
 4 -3 -7 42.76 3.7
 4 -3 -8 438.33 22.78
 4 -3 -8 437.38 22.69
 4 -3 -8 439.36 22.52
 4 -3 -8 450.35 22.67
 4 3 8 460 22.56
 4 3 8 462 22.71
 4 3 8 436.79 23.6
 -4 3 -8 459.44 23.83
 4 -3 -8 421.77 24.25
 4 -3 -8 465.42 23.7
 4 3 8 417.89 22.46
 4 3 8 451.68 23.45
 4 -3 -9 6.91 0.88
 4 3 9 7.55 1.38
 4 -3 -9 6.16 0.75
 4 3 9 6.58 0.88
 4 -3 -9 6.17 0.82
 4 -3 -9 6.23 0.9
 4 3 9 3.4 1.29
 -4 3 -9 5.87 1.47
 4 -3 -9 8.36 1.5
 4 3 9 5.4 0.68
 4 -3 -10 16.26 1.46
 4 3 10 14.06 1.96
 4 -3 -10 10.7 1.25
 4 -3 -10 15 1.15
 4 -3 -10 11.12 1.17
 4 3 10 13.11 1.25
 4 3 10 14.59 2.08
 -4 3 -10 10.29 1.98
 4 -3 -10 11.21 1.66
 4 3 10 14.36 1.14
 4 -3 -11 69.93 4.28
 4 -3 -11 68.56 3.98
 4 -3 -11 71.44 4.13
 4 3 11 69.95 4.12
 4 3 11 63.94 5.04
 4 3 11 67.98 3.98
 4 3 11 79.4 5.16
 4 -3 -11 70.82 4.45
 4 -3 -12 105.04 6.01
 4 -3 -12 94.97 5.57
 4 -3 -12 108.24 5.77
 4 3 12 108.93 5.78
 4 3 12 103.37 6.94
 4 -3 -12 105.32 6.19
 4 3 12 95.17 5.6
 4 -3 -13 77.82 4.7
 4 -3 -13 74.94 4.64
 4 -3 -13 70.47 4.18
 4 -3 -13 79.65 4.37
 4 3 13 77.79 4.36
 4 3 13 64.34 5.42
 4 -3 -13 80.51 7.17
 4 -3 -13 78.28 4.91
 4 3 13 64.84 4.19
 4 -3 -14 144.86 7.85
 4 -3 -14 140.6 7.85
 4 3 14 124.09 8.66
 4 -3 -14 144.82 10.64
 4 3 14 125.04 7.3
 4 -3 -14 141.18 8.1
 4 -3 -15 48.76 3.34
 4 -3 -15 41.83 3.19
 4 3 15 38.49 4.05
 -4 3 -15 46.77 4.14
 4 -3 -15 37.48 5.23
 4 3 15 40.59 2.76
 4 -3 -16 9.04 1.44
 4 -3 -16 7.78 1.36
 4 3 16 8.14 2.19
 -4 3 -16 7.71 2.01
 4 3 16 7.44 1.01
 4 -3 -17 17.87 1.96
 4 -3 -17 18.91 2.07
 4 3 17 13.22 2.72
 -4 3 -17 15.16 2.55
 4 3 17 14.64 1.44
 4 -3 -18 20.26 2.15
 4 -3 -18 23.17 2.28
 4 3 18 17.91 2.96
 -4 3 -18 19.31 2.88
 4 3 18 16.9 1.63
 4 -3 -19 6.47 1.33
 4 -3 -19 4.29 1.26
 4 3 19 4.2 1.93
 -4 3 -19 6.72 2.03
 4 3 19 3.3 0.77
 4 -3 -20 7.84 1.52
 -4 3 -20 6.39 1.29
 4 -3 -20 7.86 1.49
 4 3 20 4.57 1.99
 -4 3 -20 6.5 2.14
 4 -3 -21 1.58 0.85
 4 -3 -21 0.73 0.92
 4 -3 -21 0.33 1.02
 4 3 21 -0.29 2.06
 -4 3 -21 1.4 1.59
 4 -3 -22 3.57 0.99
 4 -3 -22 6.16 1.29
 4 -3 -22 5.03 1.42
 4 3 22 6.22 2.05
 4 -3 -23 1.79 0.92
 4 -3 -23 2.31 1.06
 4 -3 -23 0.31 1.71
 4 -3 -24 0.32 0.93
 4 -3 -24 0.78 0.85
 4 -3 -24 0.58 1.64
 4 -3 -25 1.75 0.85
 4 -3 -25 2.99 1.09
 4 -3 -25 3.91 1.7
 4 -3 -26 0.27 0.89
 4 -3 -26 -0.23 1.3
 4 4 -25 0.77 0.88
 4 -4 25 0.72 1.27
 4 -4 25 0.28 0.66
 -4 -4 -25 1.4 1.23
 4 4 -24 1.28 0.98
 4 4 -24 1.98 1
 4 -4 24 0.27 1.51
 4 -4 24 1.15 0.75
 -4 -4 -24 1.33 1.3
 4 4 -23 0.46 0.96
 4 4 -23 0.29 0.86
 4 -4 23 1.18 1.68
 4 -4 23 0.45 0.78
 -4 -4 -23 -0.24 1.26
 4 4 -22 3.2 1.32
 4 4 -22 6.27 1.41
 4 4 -22 4 0.96
 4 -4 22 6.28 2.23
 4 -4 22 5.13 1.23
 -4 -4 -22 8.62 1.99
 4 4 -21 0.33 1.06
 4 4 -21 0.32 1.02
 4 -4 21 -0.65 1.77
 4 -4 21 1.48 0.95
 -4 -4 -21 1.05 1.37
 4 4 -20 7.84 1.65
 4 4 -20 8.06 1.43
 4 4 -20 7.25 1.5
 -4 -4 -20 13.66 2.94
 4 -4 20 6.39 1.32
 -4 -4 -20 9.8 2.17
 4 4 -19 -0.33 1.16
 4 4 -19 -0.56 0.86
 4 4 -19 0.81 1.01
 -4 -4 -19 2.68 2.28
 4 -4 19 -0.5 0.86
 4 4 -18 18.34 2.06
 4 4 -18 16.03 2.15
 4 4 -18 17.3 2.23
 -4 -4 -18 23.77 3.27
 4 -4 18 22.3 2.11
 4 4 -17 31.87 3.02
 4 4 -17 36.49 3.03
 4 4 -17 38.6 3.22
 -4 -4 -17 38.46 4.02
 4 -4 17 33.98 2.83
 4 4 -16 20.32 2.19
 4 4 -16 20.91 2.16
 4 4 -16 19.83 2.28
 -4 -4 -16 20.48 2.94
 4 -4 16 17.37 1.88
 4 4 -15 4.38 1.31
 -4 -4 -15 5.23 1.01
 4 4 -15 6.77 1.27
 4 4 -15 5.59 1.29
 -4 -4 -15 6.62 2.01
 4 -4 15 4.32 1.08
 4 4 -14 35.93 3.09
 4 4 -14 41.46 3.15
 4 4 -14 38.66 3.18
 -4 -4 -14 37.25 3.79
 4 -4 14 40.31 2.96
 4 4 -13 13.56 1.71
 4 4 -13 11.54 1.68
 4 4 -13 11.75 1.61
 -4 -4 -13 11.57 2.2
 4 -4 13 14.4 1.53
 4 4 -12 52.93 3.9
 4 4 -12 53.54 3.87
 4 4 -12 55.85 3.97
 4 -4 12 66.33 5.76
 -4 -4 -12 56.39 4.69
 4 -4 12 59.29 3.75
 4 4 -11 102.19 6.26
 4 4 -11 100.68 6.19
 4 4 -11 105.44 6.31
 4 -4 11 102.05 8.17
 -4 -4 -11 96.45 6.93
 4 -4 11 106.79 6.02
 4 4 -10 107.23 6.98
 4 4 -10 107.48 6.93
 4 4 -10 112.43 7.02
 4 4 -10 112.26 7.87
 4 -4 10 127.99 9.27
 -4 -4 -10 120.99 7.8
 4 -4 10 116 6.78
 4 4 -9 35.07 2.86
 4 4 -9 32.65 2.77
 4 4 -9 36.89 2.91
 4 -4 9 49.42 2.72
 4 4 -9 36.71 3.51
 4 -4 9 49.75 4.96
 4 -4 9 39.27 2.7
 4 4 -8 226.05 12.72
 4 4 -8 220.04 12.73
 4 4 -8 232.38 12.72
 4 -4 8 222.54 12.14
 4 -4 8 275.3 12.45
 4 -4 8 248.41 15.24
 4 4 -8 251.23 13.51
 -4 -4 -8 225.31 12.91
 4 -4 8 240.28 12.5
 4 4 -7 3.91 0.99
 4 4 -7 3.03 0.8
 4 4 -7 2.67 0.89
 4 4 -7 3.84 0.59
 4 -4 7 3.42 0.56
 4 -4 7 4.63 0.76
 4 4 -7 4.53 1.17
 -4 -4 -7 5.82 1.41
 4 -4 7 3.83 0.75
 -4 -4 -7 3.97 1.09
 4 4 -7 3.54 1.47
 4 -4 7 7.99 2.67
 4 4 -6 215.99 12.01
 4 4 -6 215.84 11.97
 4 4 -6 223.24 12.05
 4 -4 6 212.04 11.5
 4 -4 6 237.66 11.67
 4 4 -6 222.8 11.55
 4 -4 6 225.27 14.38
 4 4 -6 226.33 12.43
 4 -4 6 226.59 12.93
 -4 -4 -6 225.74 12.61
 4 -4 6 227.79 11.75
 -4 -4 -6 231.44 12.21
 4 4 -6 183.74 14.11
 4 4 -5 157.48 8.77
 4 4 -5 150.25 8.78
 4 4 -5 160.05 8.84
 4 4 -5 158.34 8.39
 4 -4 5 156.01 8.34
 4 -4 5 172.94 8.49
 4 -4 5 160.26 11.09
 4 -4 5 153.77 9.58
 -4 -4 -5 151.26 9.25
 4 4 -5 140.26 10.99
 4 -4 5 160.52 8.51
 -4 -4 -5 157.61 8.92
 4 4 -4 273.07 14.91
 4 4 -4 275.48 14.96
 4 4 -4 289.08 15.03
 4 4 -4 282.25 14.58
 4 -4 4 275.82 14.51
 4 -4 4 305.65 14.67
 4 -4 4 280.3 17.25
 4 4 -4 279.25 15.39
 4 -4 4 299.86 15.85
 -4 -4 -4 277.22 15.42
 4 4 -4 255.91 17.44
 -4 -4 -4 280.31 15.07
 -4 -4 -4 265.16 17.59
 4 -4 4 283.47 14.65
 4 4 -3 292.67 15.52
 4 4 -3 289.66 15.51
 4 4 -3 288.77 15.11
 4 -4 3 316.64 15.19
 4 -4 3 281.04 15.05
 4 -4 3 313.53 17.91
 4 4 -3 271.64 16
 4 -4 3 315.82 16.32
 -4 -4 -3 285.75 15.89
 -4 -4 -3 277.77 18.02
 4 4 -3 269.74 18.06
 4 -4 3 302.49 15.16
 -4 4 3 280.54 18.01
 4 4 -2 596.63 30.55
 4 4 -2 605.21 30.56
 4 4 -2 586.58 30.14
 4 -4 2 554.46 30.06
 4 -4 2 626.95 30.18
 4 -4 2 625.67 32.88
 4 4 -2 619.27 31.39
 4 -4 2 610.18 31.2
 -4 -4 -2 591.86 30.88
 -4 -4 -2 612.06 33.31
 4 -4 2 603.58 30.14
 -4 4 2 600.47 33.05
 4 4 -2 542.09 33.39
 4 4 -1 31.39 2.4
 4 4 -1 29.09 2.33
 4 -4 1 32.65 2.09
 4 -4 1 27.15 1.93
 4 4 -1 30.55 2.03
 4 -4 1 30.13 2.73
 4 4 -1 28.52 2.9
 -4 -4 -1 29.24 2.53
 -4 -4 -1 27.94 3.61
 4 4 -1 27.02 4.12
 4 -4 1 28.81 1.96
 4 -4 1 30.47 3.69
 -4 4 1 26.97 3.55
 4 4 0 6.98 1.14
 4 4 0 4.06 1.01
 4 4 0 7.37 0.82
 4 -4 0 6.56 0.91
 4 -4 0 4.79 0.7
 4 4 0 6.29 0.8
 -4 -4 0 4.33 1.1
 4 4 0 4.32 1.18
 4 -4 0 7.1 1.38
 4 4 0 1.49 1.42
 -4 4 0 6 1.65
 -4 -4 0 5.92 1.68
 4 -4 0 5.06 0.72
 4 4 1 33.29 2.63
 4 4 1 33.91 2.2
 4 -4 -1 32.55 2.03
 4 4 1 33 2.22
 4 -4 -1 31.88 2.15
 4 -4 -1 38.22 4.02
 -4 4 -1 36.57 3.61
 4 -4 -1 30.9 2.85
 4 4 1 31.9 3.29
 -4 -4 1 35.1 2.68
 -4 4 -1 35.56 3.88
 4 4 1 32.68 4.77
 4 -4 -1 33.79 2.13
 4 4 2 587.36 30.34
 4 4 2 585.52 29.77
 4 -4 -2 556.72 29.59
 -4 -4 2 608.53 30.35
 -4 -4 2 608.18 32.16
 -4 4 -2 567.7 31.66
 4 -4 -2 579.55 30.66
 4 4 2 580.21 31.52
 -4 4 -2 570.05 32.1
 4 -4 -2 675.14 32.3
 4 -4 -2 606.99 29.71
 4 -4 -2 637.75 30.54
 4 4 2 492.55 33.99
 4 4 3 286.3 15.51
 4 4 3 278.49 14.98
 4 -4 -3 271.08 14.73
 4 -4 -3 281.19 14.92
 4 4 3 293.17 14.91
 -4 -4 3 294.76 15.42
 4 4 3 268.23 15.69
 -4 -4 3 297.05 17.15
 -4 4 -3 267.46 16.65
 4 -4 -3 258.24 15.64
 4 4 3 281.32 16.71
 -4 4 -3 286.53 17.29
 4 -4 -3 320.96 17.12
 4 -4 -3 302.19 15.7
 4 4 3 261.31 19.6
 4 4 4 268.84 14.88
 4 -4 -4 262.48 14.23
 4 -4 -4 254.1 14.03
 4 -4 -4 329.78 14.47
 4 4 4 270.74 14.3
 4 4 4 286.8 14.22
 4 4 4 269.31 15.1
 -4 -4 4 296.91 16.59
 -4 4 -4 283.99 16.19
 -4 4 -4 280.36 16.83
 4 -4 -4 297.74 16.21
 4 -4 -4 264.08 15.01
 4 4 4 243.48 19.12
 4 4 5 140.31 8.57
 4 4 5 138.31 7.97
 4 -4 -5 148.86 7.96
 4 4 5 144.45 7.85
 4 -4 -5 180.32 8.15
 4 -4 -5 140.28 7.72
 4 4 5 152.38 8.85
 4 -4 -5 185.19 10.36
 -4 -4 5 160.79 10.13
 -4 4 -5 144.95 9.63
 -4 4 -5 135.46 10.19
 4 -4 -5 148.84 9.53
 4 -4 -5 140.42 8.73
 4 4 6 215.69 12.18
 4 4 6 223.11 11.34
 4 -4 -6 220.73 11.47
 4 4 6 212.43 11.49
 4 -4 -6 204.3 11.2
 4 4 6 227.37 12.42
 -4 4 -6 244.63 12.54
 4 -4 -6 272.04 13.93
 -4 4 -6 222.63 13.3
 -4 4 -6 198.97 13.91
 4 -4 -6 209.72 13.01
 4 -4 -6 214.52 12.38
 4 -4 -6 226.91 13.01
 4 4 7 4.4 1.33
 4 -4 -7 3.25 0.55
 4 -4 -7 3.73 0.76
 4 4 7 4.32 0.78
 4 -4 -7 4.82 1.94
 -4 4 -7 4.01 1.27
 4 4 7 4.3 1.34
 4 -4 -7 2.83 1.31
 4 -4 -7 2.72 1.24
 4 4 8 237.99 13.13
 4 -4 -8 246.06 12.38
 4 4 8 236.52 12.28
 4 -4 -8 213.59 11.93
 4 -4 -8 236.46 12.24
 4 4 8 237.27 13.26
 -4 4 -8 253.76 13.55
 4 -4 -8 281.31 14.66
 4 -4 -8 233.58 13.43
 4 -4 -8 217.54 13.24
 4 -4 -9 36.76 2.64
 4 -4 -9 38.83 2.53
 4 4 9 35.01 2.5
 4 4 9 38.46 3.4
 -4 4 -9 38.96 3.64
 4 -4 -9 49.71 4.47
 4 -4 -9 34.98 3.28
 4 4 9 35.42 3.26
 4 -4 -10 120.1 6.8
 4 -4 -10 117.71 6.6
 4 4 10 116.1 6.61
 4 4 10 106.55 7.51
 -4 4 -10 116.81 8.05
 4 -4 -10 126.7 7.54
 4 4 10 111.42 7.5
 4 -4 -11 107.6 6.24
 4 -4 -11 99.55 6.16
 4 4 11 108.31 6.05
 4 -4 -11 111.58 6.04
 4 4 11 97.35 7.01
 -4 4 -11 101.92 7.57
 4 4 11 110.16 7.11
 4 -4 -12 53.46 3.62
 4 4 12 54.68 3.42
 4 -4 -12 53.15 3.38
 4 4 12 54.27 4.53
 -4 4 -12 52.65 4.96
 4 4 12 51 4.38
 4 -4 -13 12.15 1.52
 4 4 13 11.65 2.32
 4 4 13 11.37 1.3
 4 -4 -13 13.65 1.32
 4 -4 -14 40.41 3.08
 4 -4 -14 40.89 2.72
 4 4 14 38.17 2.71
 4 4 14 40.02 3.96
 4 -4 -15 5.31 1.15
 4 -4 -15 4.87 1.19
 4 4 15 5.15 1.94
 4 -4 -15 7.62 1.41
 4 -4 -16 18.34 2
 4 -4 -16 17.37 1.98
 4 4 16 14.42 2.69
 -4 4 -16 19.85 2.84
 4 -4 -17 47.32 3.56
 4 -4 -17 47.21 3.59
 4 4 17 38.1 4.39
 -4 4 -17 49.51 4.56
 4 -4 -18 21.47 2.27
 4 -4 -18 18.14 2.1
 4 4 18 18.07 3.08
 -4 4 -18 19.69 2.94
 4 -4 -19 0.16 1
 4 -4 -19 0.44 0.98
 4 4 19 0.57 1.69
 -4 4 -19 -0.83 1.47
 4 -4 -20 10.9 1.78
 4 -4 -20 10.14 1.61
 4 4 20 8.87 2.32
 -4 4 -20 7.43 2.06
 4 -4 -21 0.65 0.92
 4 -4 -21 0.73 0.93
 4 4 21 -0.85 1.61
 -4 4 -21 0.27 1.42
 4 -4 -22 6.25 1.4
 4 -4 -22 5.49 1.27
 4 4 22 4.97 1.97
 -4 4 -22 2.27 1.54
 4 -4 -22 6.4 2.39
 4 -4 -23 -0.27 0.85
 -4 4 -23 0.45 0.96
 4 -4 -23 -0.46 0.99
 4 4 23 -0.53 1.59
 4 -4 -23 0.91 1.82
 4 -4 -24 1.73 0.87
 -4 4 -24 2.48 1.1
 4 -4 -24 2.35 1.03
 4 4 24 3.43 1.69
 4 -4 -25 0.11 0.71
 4 -4 -25 -0.54 0.9
 4 4 25 0.45 1.29
 4 5 -24 0.8 0.9
 -4 -5 -24 -1.39 2.47
 4 -5 24 0.77 1.48
 -4 -5 -24 0.41 1.18
 4 -5 24 1.03 0.68
 4 5 -23 0.15 0.97
 4 5 -23 -0.28 0.91
 -4 -5 -23 1.51 2.78
 4 -5 23 0.28 1.43
 4 -5 23 0.31 0.71
 -4 -5 -23 -0.23 1.2
 4 5 -22 1.21 1.03
 -4 -5 -22 3.75 3
 4 -5 22 0.31 1.7
 4 -5 22 1.11 0.85
 -4 -5 -22 0.73 1.48
 4 5 -21 5.13 1.41
 4 -5 21 4.87 2.09
 4 -5 21 1.64 0.89
 -4 -5 -21 2.29 1.41
 4 5 -20 2.99 1.13
 -4 -5 -20 6.96 2.88
 4 -5 20 3.36 2.03
 4 -5 20 4.35 1.11
 -4 -5 -20 3.41 1.63
 4 5 -19 0.34 1.03
 4 -5 19 2.21 0.96
 4 5 -18 2.04 1.2
 4 -5 18 6.51 1.34
 4 5 -17 2.96 1.1
 4 5 -17 2.69 1.13
 -4 -5 -17 4.13 2.4
 4 -5 17 3.15 1.12
 4 5 -16 10.42 1.58
 -4 -5 -16 12.41 1.54
 4 5 -16 12.88 1.87
 -4 -5 -16 14.65 2.83
 4 -5 16 9.71 1.49
 4 5 -15 34.39 2.87
 4 5 -15 28.75 2.84
 -4 -5 -15 35.35 3.99
 4 -5 15 31.04 2.6
 4 5 -14 53.9 4.03
 4 5 -14 54.84 4.17
 -4 -5 -14 57.3 5.22
 4 -5 14 57.98 3.86
 4 5 -13 106.72 6.69
 4 5 -13 106.27 6.87
 -4 -5 -13 109.33 7.85
 4 -5 13 111.22 9.01
 4 -5 13 112.76 6.5
 4 5 -12 37.32 3.2
 4 5 -12 42.67 3.41
 -4 -5 -12 45.62 4.34
 4 -5 12 45.96 5.39
 4 -5 12 46.19 3.12
 4 5 -11 62.97 4.67
 4 5 -11 65.54 4.58
 -4 -5 -11 74.05 5.68
 4 -5 11 74.83 7.21
 4 5 -11 71.63 5.79
 4 -5 11 73.3 4.41
 4 5 -10 24.68 2.3
 4 5 -10 24.55 2.38
 -4 -5 -10 26.13 3.11
 4 5 -10 24.5 3.07
 4 -5 10 23.77 2
 4 -5 10 21.74 4.02
 4 5 -9 26.76 2.3
 4 5 -9 25.2 2.31
 4 5 -9 24.08 2.88
 4 -5 9 23.73 4.08
 -4 -5 -9 20.73 2.37
 4 -5 9 24.13 1.97
 4 5 -8 153.83 8.67
 4 5 -8 144.31 8.67
 4 -5 8 167.19 8.3
 4 -5 8 140.17 8
 -4 -5 -8 155.15 9.51
 4 5 -8 160.76 9.52
 4 -5 8 146.19 11.37
 4 -5 8 150.45 8.29
 -4 -5 -8 149.76 8.85
 4 5 -7 174.99 10.4
 4 -5 7 176.46 9.77
 4 -5 7 217.63 10.1
 4 5 -7 176.75 9.79
 -4 -5 -7 185.21 11.16
 4 5 -7 198.36 11.12
 4 -5 7 181.93 13.1
 4 -5 7 198.17 11.51
 4 -5 7 191.29 10.03
 -4 -5 -7 178.72 10.54
 4 5 -6 235.86 13.16
 4 -5 6 279.65 12.84
 4 -5 6 223.98 12.5
 4 5 -6 229.47 12.55
 -4 -5 -6 248.27 13.89
 4 5 -6 268.67 13.81
 4 -5 6 230.15 15.82
 4 -5 6 244.53 14.05
 4 -5 6 238.49 12.68
 -4 -5 -6 241.43 13.27
 4 5 -5 22.99 2.14
 4 5 -5 20.76 1.65
 4 -5 5 20.24 1.59
 4 -5 5 27.41 1.92
 -4 -5 -5 22.36 2.54
 4 -5 5 23.74 2.72
 4 -5 5 21.72 1.69
 4 -5 5 21.01 3.77
 -4 -5 -5 21.68 2.14
 4 5 -4 130.65 7.83
 4 5 -4 126.8 7.3
 4 -5 4 160.71 7.6
 4 -5 4 127.01 7.25
 -4 -5 -4 131.95 8.33
 4 -5 4 149.68 8.68
 4 -5 4 126.32 10.19
 -4 -5 -4 132.38 7.88
 4 -5 4 135.84 7.33
 4 5 -3 84.06 5.3
 4 -5 3 77.29 4.7
 4 5 -3 84.22 4.8
 4 -5 3 101.44 5.07
 -4 -5 -3 89.94 5.81
 4 -5 3 83.64 5.83
 4 -5 3 87.07 7.62
 4 -5 3 77.36 4.71
 4 5 -2 1.77 0.87
 4 -5 2 2.98 0.66
 4 -5 2 6.91 1.05
 -4 -5 -2 4.46 1.35
 4 5 -2 2.29 0.88
 4 -5 2 4.11 1.31
 4 -5 2 3.56 2.55
 4 -5 2 3.22 0.62
 4 5 -1 442.62 23.56
 4 -5 1 411.55 22.92
 -4 -5 -1 442.61 23.92
 4 -5 1 451.48 24.01
 4 5 -1 408.49 24.27
 4 -5 1 453.46 22.91
 4 5 0 12.13 1.62
 4 -5 0 11.2 1.16
 4 5 0 15.1 1.26
 4 -5 0 16.71 1.54
 -4 -5 0 15.26 1.93
 4 5 0 12.12 2.01
 4 -5 0 11.01 1.76
 4 -5 0 11.65 1.09
 4 -5 0 15.85 3.23
 4 5 1 449.91 23.41
 4 5 1 434.7 22.68
 4 -5 -1 405.21 22.66
 4 -5 -1 517.06 22.94
 -4 -5 1 451.42 23.55
 4 -5 -1 479.93 25.85
 4 -5 -1 437.17 23.61
 4 5 1 434.15 24.43
 4 -5 -1 437.29 22.56
 4 5 2 2.15 1
 4 5 2 1.54 0.55
 4 -5 -2 1.8 0.95
 -4 -5 2 2.55 1.04
 4 -5 -2 3.78 2.34
 4 -5 -2 3.15 1.05
 4 5 3 81.67 5.47
 4 5 3 86.13 4.73
 4 -5 -3 79.99 4.76
 -4 -5 3 91.99 5.53
 4 -5 -3 67.78 5.3
 4 -5 -3 86.78 7
 4 -5 -3 82.93 5.4
 4 5 4 141.5 8.61
 4 5 4 142.98 7.78
 4 -5 -4 139.8 7.88
 4 5 4 144.19 8.77
 4 -5 -4 149.56 8.66
 4 -5 -4 159.76 10.25
 4 5 5 24.29 2.53
 4 -5 -5 24.61 1.85
 4 5 5 19.35 2.37
 4 -5 -5 27.08 3.76
 4 -5 -5 22.61 3.29
 4 -5 -5 23.31 2.5
 4 5 6 249.89 14.15
 4 -5 -6 240.2 13.24
 4 5 6 251.28 14.22
 4 -5 -6 256.65 15.17
 4 -5 -6 255.72 14.26
 4 5 7 178.06 10.92
 4 -5 -7 193.74 10.1
 4 5 7 180.59 10.1
 4 5 7 167.1 10.87
 -4 5 -7 201.35 11.41
 4 -5 -7 198.5 11.85
 4 -5 -7 185.12 11.08
 4 5 8 158.99 9.55
 4 5 8 148.36 8.56
 4 -5 -8 166.55 8.6
 4 5 8 141.91 9.4
 -4 5 -8 159.92 9.87
 4 -5 -8 189.89 11.34
 4 -5 -8 157.51 9.95
 4 -5 -8 147.4 9.59
 4 5 9 20.71 2.66
 4 5 9 24.03 1.98
 4 -5 -9 24.61 1.97
 4 5 9 23.4 2.68
 -4 5 -9 28.6 3.21
 4 -5 -9 30.49 3.91
 4 -5 -9 25.14 2.84
 4 -5 -9 19.8 2.75
 4 5 10 25.59 2.03
 4 -5 -10 27.1 2.03
 4 5 10 24.58 2.81
 -4 5 -10 18.17 2.99
 4 -5 -10 29.06 3.9
 4 5 10 22.77 2.82
 4 -5 -10 28.18 2.86
 4 -5 -10 19.83 2.81
 4 -5 -11 68.82 4.46
 -4 5 -11 64.66 4.41
 4 -5 -11 72.43 4.27
 4 5 11 64.29 4.22
 4 5 11 69.97 5.32
 -4 5 -11 73.73 6.08
 4 -5 -11 86.58 6.72
 4 5 11 68.05 5.37
 4 -5 -12 42.7 3.17
 -4 5 -12 42.38 3.18
 4 -5 -12 38.58 3.09
 4 -5 -12 45.48 2.99
 4 5 12 41.28 2.96
 4 5 12 44.32 4.03
 -4 5 -12 42.88 4.61
 4 -5 -12 51.74 5.18
 4 5 12 47.62 4.14
 4 -5 -13 113.96 6.58
 -4 5 -13 114.98 6.61
 4 -5 -13 105.62 6.48
 4 -5 -13 108.86 6.2
 4 5 13 101.44 6.19
 4 5 13 97.97 7.36
 -4 5 -13 100.17 8.2
 4 5 13 115.96 7.64
 -4 5 -14 54.73 3.93
 4 -5 -14 53.03 3.83
 4 5 14 52.77 4.71
 4 5 14 51.65 3.52
 4 -5 -14 58.16 3.57
 -4 5 -15 30.68 2.73
 4 -5 -15 29.44 2.66
 4 5 15 25.27 3.31
 4 5 15 33.31 2.39
 4 -5 -16 11.04 1.59
 -4 5 -16 10.44 1.62
 4 5 16 12.99 2.43
 4 -5 -16 11.36 1.69
 4 -5 -17 4.53 1.25
 -4 5 -17 4.22 1.23
 4 5 17 4.36 1.84
 -4 5 -17 3.76 1.67
 4 -5 -17 2.29 1.08
 4 -5 -18 4.54 1.27
 -4 5 -18 6.64 1.41
 4 -5 -18 4.53 1.19
 4 5 18 6.94 2.04
 -4 5 -18 5.4 1.87
 4 -5 -19 1.86 1.05
 4 -5 -19 -0.15 0.97
 -4 5 -19 -0.47 0.97
 4 5 19 1.96 1.64
 -4 5 -19 1.34 1.4
 4 -5 -19 0.66 1.85
 4 -5 -20 4.52 1.23
 4 -5 -20 4.66 1.22
 -4 5 -20 3.87 1.23
 -4 5 -20 4.41 1.76
 4 5 20 4.16 1.91
 4 -5 -20 3.93 2.14
 4 -5 -21 3.86 1.21
 4 -5 -21 2.83 1.07
 -4 5 -21 3.93 1.23
 4 5 21 3.52 1.68
 -4 5 -21 0.25 1.32
 4 -5 -21 1.59 2
 4 -5 -22 1.35 0.93
 -4 5 -22 0.87 0.93
 4 -5 -22 0.67 0.87
 4 5 22 1.81 1.45
 -4 5 -22 1.8 1.36
 4 -5 -22 0.9 1.79
 4 -5 -23 0.38 0.79
 -4 5 -23 0.27 0.81
 4 -5 -23 0.14 0.92
 4 5 23 -0.73 1.36
 4 -5 -23 -0.56 1.72
 4 -5 -24 -0.34 0.77
 4 -5 -24 0.13 0.8
 4 5 24 0.67 1.3
 4 -5 -24 -0.25 1.53
 4 6 -23 0.91 0.85
 -4 -6 -23 2.32 2.79
 4 -6 23 1.3 1.5
 -4 -6 -23 -0.8 1.18
 4 -6 23 0.87 0.64
 4 6 -22 2.17 1.09
 4 6 -22 0.95 0.75
 -4 -6 -22 3.01 2.94
 4 -6 22 2.58 1.79
 -4 -6 -22 0.89 1.3
 4 -6 22 -0.1 0.67
 4 6 -21 2.5 1.18
 -4 -6 -21 3.18 3.19
 4 -6 21 3.09 1.81
 -4 -6 -21 3.33 1.58
 4 -6 21 2.7 0.87
 4 6 -20 2.8 1.3
 -4 -6 -20 4.95 2.88
 -4 -6 -20 3.31 2.89
 4 -6 20 3.91 2.07
 4 -6 20 2.95 0.95
 4 6 -19 7.35 2.03
 4 6 -19 9.77 1.71
 -4 -6 -19 17.21 3.64
 -4 -6 -19 13 4.4
 4 -6 19 11.95 1.49
 4 6 -18 14.83 2.22
 4 6 -18 17.4 2.27
 -4 -6 -18 26.06 3.95
 -4 -6 -18 23.37 4.58
 4 -6 18 20.17 1.97
 4 6 -17 9.64 1.9
 -4 -6 -17 10.89 1.53
 4 6 -17 6.76 1.65
 4 -6 17 11.81 1.53
 4 6 -16 3.49 1.42
 4 6 -16 5.15 1.51
 -4 -6 -16 7.57 2.87
 4 -6 16 6.14 1.18
 4 6 -15 5.51 1.52
 4 6 -15 4.75 1.48
 -4 -6 -15 3.83 2.27
 4 -6 15 4.78 1.06
 4 6 -14 5.08 1.5
 4 6 -14 2.08 1.25
 -4 -6 -14 4.37 2.24
 4 -6 14 5.06 1.07
 4 -6 14 1.82 2.4
 4 6 -13 16.51 2.23
 4 6 -13 18.66 2.3
 -4 -6 -13 19.65 3.14
 4 -6 13 22.62 1.98
 4 -6 13 19.19 4.15
 4 6 -12 24.27 2.49
 4 6 -12 18.36 2.31
 -4 -6 -12 21.26 3.35
 4 6 -12 17.76 2.97
 4 -6 12 21.7 1.97
 4 -6 12 23.91 4.43
 4 6 -11 32.71 3.04
 4 6 -11 30.59 2.9
 -4 -6 -11 35.72 3.94
 4 6 -11 29.83 3.65
 4 -6 11 30.72 5.07
 4 -6 11 33.19 2.52
 4 6 -10 5.91 1.43
 4 6 -10 6.75 1.47
 4 6 -10 7.22 1.97
 4 -6 10 4.7 3.21
 4 -6 10 7.34 1.11
 4 6 -9 22.98 2.43
 4 6 -9 19.9 2.26
 4 6 -9 22.24 2.93
 4 -6 9 24.14 3.21
 -4 -6 -9 15.43 2.89
 -4 -6 -9 23.09 2.51
 4 -6 9 18.48 4.54
 4 -6 9 22.44 1.86
 4 6 -8 9.08 1.58
 4 6 -8 7.78 1.5
 4 -6 8 8.08 0.93
 4 6 -8 5.64 1.69
 -4 -6 -8 6.38 2.55
 4 -6 8 6.2 1.95
 -4 -6 -8 8.2 2.07
 4 -6 8 7.3 3.33
 -4 -6 -8 6.75 1.51
 4 -6 8 7.49 1.04
 4 6 -7 65.47 4.57
 4 6 -7 63.6 4.52
 4 6 -7 59.59 3.78
 4 -6 7 61.86 3.79
 -4 -6 -7 75.19 5.53
 4 -6 7 62.35 5.25
 4 6 -7 64.1 5.03
 4 -6 7 52.77 6.68
 -4 -6 -7 65.71 4.59
 4 -6 7 65.62 3.94
 4 6 -6 1.66 1.05
 4 6 -6 -0.15 0.93
 4 6 -6 1.69 0.6
 4 -6 6 1.18 0.54
 -4 -6 -6 3.28 1.92
 4 -6 6 2.09 1.38
 -4 -6 -6 0.23 1.43
 4 -6 6 1.03 2.98
 -4 -6 -6 1.89 1.04
 4 -6 6 1.15 0.57
 4 6 -5 158.17 9.04
 4 6 -5 151.27 8.92
 4 -6 5 147.8 8.24
 4 6 -5 148.78 8.29
 -4 -6 -5 159.68 9.78
 4 -6 5 136.81 11.78
 4 -6 5 162.25 9.8
 4 -6 5 154.07 8.27
 -4 -6 -5 158.19 9.06
 4 6 -4 282.72 15.67
 4 6 -4 291.49 15.63
 4 -6 4 276.08 14.91
 4 6 -4 278.26 14.97
 -4 -6 -4 306.19 16.55
 4 -6 4 291.47 18.88
 4 -6 4 292.06 16.34
 4 -6 4 289.12 14.89
 -4 -6 -4 301.94 15.72
 4 6 -3 243.85 13.73
 4 6 -3 245.11 13.63
 4 -6 3 236.38 12.97
 -4 -6 -3 262.45 14.48
 4 -6 3 228.35 16.57
 4 -6 3 243.32 14.23
 -4 -6 -3 260.14 13.74
 4 -6 3 254.25 12.92
 4 6 -2 180.27 10.34
 4 6 -2 170.49 10.15
 4 -6 2 170.99 9.56
 -4 -6 -2 183.42 10.9
 4 -6 2 189.21 10.77
 4 -6 2 182.99 9.46
 4 6 -1 130.42 7.92
 4 6 -1 122.65 7.7
 4 -6 1 128.72 7.19
 -4 -6 -1 139.05 8.46
 4 -6 1 136.5 8.23
 4 6 0 14.35 1.93
 4 -6 0 13.62 1.35
 4 6 0 12.21 1.26
 -4 -6 0 14.58 2.2
 4 -6 0 11.26 1.81
 4 -6 0 12.68 3.65
 4 6 1 130.89 8.01
 -4 -6 1 142.56 8.42
 4 -6 -1 143.34 10.58
 4 -6 -1 128.45 8
 4 -6 -1 119.04 7.17
 4 6 1 133.79 7.16
 4 6 2 176.88 10.66
 -4 -6 2 199.34 11.12
 4 6 2 177.54 9.77
 4 6 3 233.03 14.26
 4 -6 -3 249.7 13.5
 -4 -6 3 267.32 14.7
 4 -6 -3 283.94 16.78
 4 -6 -3 306.24 16.99
 4 6 4 278.77 16.48
 4 -6 -4 286.21 15.6
 4 -6 -4 322.46 18.7
 4 -6 -4 304.72 16.32
 4 6 5 157.47 9.46
 4 -6 -5 149.84 8.48
 4 -6 -5 171.01 11.18
 4 -6 -5 141.69 9.12
 4 6 6 1.53 1.49
 4 -6 -6 0.92 0.74
 4 6 6 2.02 1.31
 4 -6 -6 0.39 2.55
 4 -6 -6 1.31 1.81
 4 -6 -6 0.7 1.09
 4 6 7 66 5.13
 4 -6 -7 66.93 4.18
 4 6 7 64.98 5.01
 4 -6 -7 76.18 6.78
 4 -6 -7 65.51 5.83
 4 -6 -7 66.54 5.06
 4 6 8 6.48 1.78
 4 -6 -8 7.35 1.09
 4 6 8 8.47 1.19
 -4 6 -8 8.33 2.14
 4 -6 -8 10.83 3.02
 4 6 8 6.13 1.6
 4 -6 -8 6.89 2.09
 4 -6 -8 5.26 1.56
 4 -6 -9 27.22 2.12
 4 6 9 24.5 2.11
 4 6 9 20.74 2.74
 -4 6 -9 24.22 3.2
 4 -6 -9 30.74 4.39
 4 -6 -9 23.87 3.07
 4 6 9 25.96 3.06
 4 -6 -9 27.12 3.05
 4 6 10 7.78 2.09
 4 6 10 6.68 1.17
 4 -6 -10 7.41 1.17
 -4 6 -10 7.05 2.13
 4 6 10 5.14 1.63
 4 -6 -10 12.19 3.19
 4 -6 -10 10.45 2.06
 4 -6 -11 36.36 2.68
 4 6 11 26.29 3.45
 4 6 11 29.44 2.39
 4 -6 -11 29.68 2.37
 4 6 11 23.86 3.08
 -4 6 -11 24.43 3.61
 4 -6 -11 36.22 4.65
 4 -6 -11 36.69 3.73
 4 -6 -12 25.05 2.28
 4 -6 -12 23.19 1.99
 4 6 12 24.43 2.05
 4 -6 -12 23.41 3.89
 -4 6 -12 19.05 3.36
 4 6 12 19.47 2.81
 4 -6 -12 17.11 2.83
 4 -6 -13 21.1 2.17
 -4 6 -13 21.51 2.19
 4 -6 -13 19.03 2.09
 4 -6 -13 25.45 2.01
 4 6 13 22.48 1.96
 -4 6 -13 19.49 3.39
 4 6 13 18.61 2.76
 4 -6 -13 19.67 3.07
 4 -6 -14 4.11 1.13
 -4 6 -14 4.73 1.22
 4 -6 -14 5 1.01
 4 6 14 4.66 1.03
 4 -6 -14 5.93 1.18
 4 6 14 4.24 1.8
 4 -6 -14 4.35 1.9
 4 -6 -15 3.6 1.13
 -4 6 -15 4.05 1.15
 4 6 15 3.61 0.91
 4 6 15 3.6 1.74
 4 -6 -15 0.9 1.64
 4 -6 -16 5.59 1.3
 -4 6 -16 4.76 1.28
 4 6 16 5.53 1.86
 4 -6 -16 4.34 2.19
 4 -6 -17 12.04 1.69
 -4 6 -17 10.58 1.68
 4 -6 -17 8.46 1.55
 4 6 17 9.07 2.24
 -4 6 -17 10.56 2.33
 4 -6 -17 9.46 2.43
 4 -6 -18 19.12 2.12
 -4 6 -18 15.92 2.07
 4 -6 -18 19.51 2.15
 4 6 18 14.68 2.57
 -4 6 -18 19.83 2.8
 4 -6 -18 19.63 3.22
 4 -6 -19 10.9 1.72
 4 -6 -19 10.69 1.64
 -4 6 -19 10.96 1.7
 4 6 19 11.64 2.41
 -4 6 -19 13.16 2.33
 4 -6 -19 10.28 2.55
 4 -6 -20 3.53 1.18
 4 -6 -20 3.94 1.2
 -4 6 -20 2.62 1.09
 4 6 20 4.36 1.77
 -4 6 -20 5.14 1.65
 4 -6 -20 3.6 2.03
 4 -6 -21 3.55 1.14
 4 -6 -21 2.67 1.05
 4 6 21 2.45 1.56
 4 -6 -21 0.85 1.66
 4 -6 -22 1.75 0.9
 4 -6 -22 1.49 0.91
 4 6 22 2.76 1.43
 4 -6 -22 2.87 1.76
 4 -6 -23 0.34 0.75
 4 -6 -23 0.63 0.79
 4 6 23 1.89 1.41
 4 -6 -23 -1.17 1.43
 4 7 -22 1.44 0.93
 -4 -7 -22 -1.84 2.74
 -4 -7 -22 0.19 1.05
 4 7 -21 1.43 1
 4 7 -21 -0.14 0.92
 -4 -7 -21 2.94 2.75
 -4 -7 -21 1.26 1.21
 4 -7 21 -0.5 0.6
 4 7 -20 4.8 1.36
 4 7 -20 6.44 1.45
 -4 -7 -20 5.19 3.18
 -4 -7 -20 8.41 3.16
 4 -7 20 4.76 1.84
 -4 -7 -20 5.67 1.76
 4 -7 20 4.34 0.89
 4 7 -19 2.29 1.17
 4 7 -19 2.35 1.19
 -4 -7 -19 4.35 3.04
 -4 -7 -19 -0.54 2.88
 4 -7 19 -0.32 1.66
 4 -7 19 1.55 0.73
 4 7 -18 0.34 1.12
 4 7 -18 -0.18 1.04
 -4 -7 -18 -1.05 2.86
 -4 -7 -18 -1.68 3.08
 4 -7 18 -0.99 1.69
 4 -7 18 0.1 0.71
 4 7 -17 5.45 1.53
 -4 -7 -17 3.94 1.05
 4 7 -17 4.54 1.49
 -4 -7 -17 8.55 3.5
 -4 -7 -17 7.33 3.36
 4 -7 17 3.71 1.88
 4 -7 17 5.07 1.04
 4 7 -16 12.52 2
 4 7 -16 10.38 1.89
 -4 -7 -16 14.15 3.6
 4 -7 16 11.28 2.82
 4 -7 16 8.9 1.32
 4 7 -15 15.35 2.18
 4 7 -15 17.47 2.21
 -4 -7 -15 15.99 3.63
 -4 -7 -15 16.17 4.28
 4 -7 15 13.35 2.81
 4 -7 15 16.29 1.71
 4 7 -14 2.52 1.36
 4 7 -14 0.56 1.13
 -4 -7 -14 1.8 2.44
 -4 -7 -14 -0.55 2.82
 4 -7 14 1.02 1.78
 4 -7 14 1.5 2.76
 4 -7 14 1.86 0.84
 4 7 -13 47.36 4.04
 4 7 -13 49.86 4.01
 -4 -7 -13 50.42 5.46
 4 7 -13 49.16 5.24
 -4 -7 -13 55.4 6.63
 4 -7 13 46.28 4.99
 4 -7 13 41.99 6.04
 4 -7 13 51.46 3.44
 4 7 -12 10.93 1.91
 4 7 -12 12.95 2.04
 -4 -7 -12 12.01 2.95
 4 -7 12 12.34 2.75
 4 7 -12 10.1 2.47
 4 -7 12 10.6 3.54
 4 -7 12 9.24 1.29
 4 7 -11 25.29 2.72
 4 7 -11 18.96 2.52
 4 7 -11 27.31 3.63
 -4 -7 -11 30.56 4.9
 4 -7 11 22.94 3.39
 4 -7 11 24.25 2.03
 4 -7 11 21.44 4.95
 4 7 -10 25.37 2.69
 4 7 -10 19.08 2.4
 4 7 -10 26.34 3.43
 -4 -7 -10 25.1 4.45
 4 -7 10 24.23 3.44
 4 -7 10 22.68 1.93
 4 -7 10 22.06 5.04
 4 7 -9 36.35 3.39
 4 7 -9 36.49 3.26
 4 -7 9 35.21 2.48
 -4 -7 -9 40.77 4.4
 4 7 -9 36.48 3.93
 -4 -7 -9 48.06 5.52
 4 -7 9 36.3 4.09
 4 -7 9 34.66 5.85
 4 7 -8 19.81 2.43
 4 7 -8 22.5 2.46
 4 -7 8 21.3 1.73
 -4 -7 -8 20.89 3.29
 4 7 -8 21.37 2.94
 -4 -7 -8 29.13 4.48
 4 -7 8 21.03 3.09
 4 -7 8 15.13 4.57
 4 7 -7 23.27 2.63
 4 7 -7 20.66 2.45
 4 7 -7 20.43 1.77
 4 -7 7 23.98 1.85
 -4 -7 -7 18.51 3.2
 4 7 -7 26.73 3.12
 -4 -7 -7 31.06 4.54
 4 -7 7 23.41 3.06
 4 -7 7 20.42 4.55
 4 7 -6 15.05 2.05
 4 7 -6 10.55 1.93
 4 7 -6 15.16 1.43
 4 -7 6 12.73 1.35
 -4 -7 -6 19.36 3.03
 4 -7 6 15.47 2.42
 4 -7 6 14.89 4.58
 4 7 -5 31.45 3.07
 4 7 -5 30.84 2.91
 4 7 -5 27.84 2.26
 4 -7 5 31.07 2.29
 -4 -7 -5 40.72 4.05
 4 -7 5 34.4 3.5
 4 -7 5 28.31 5.6
 4 7 -4 28.99 2.99
 4 7 -4 27.6 2.84
 4 -7 4 34.85 2.4
 4 7 -4 30.15 2.36
 -4 -7 -4 33.41 3.78
 4 -7 4 34.62 3.48
 4 -7 4 33.87 5.62
 4 7 -3 102.32 6.34
 4 7 -3 91.91 6.05
 -4 -7 -3 102.47 7.16
 4 -7 3 97.57 6.55
 4 -7 3 95.41 9.27
 4 -7 3 81.98 5.3
 4 7 -2 16.51 2.34
 -4 -7 -2 19.39 2.92
 4 -7 2 19.72 2.43
 4 -7 2 17.82 1.69
 4 7 -1 256.07 15.18
 -4 -7 -1 307.92 16.29
 4 -7 1 318.53 19.28
 4 7 -1 270.62 14.3
 4 -7 1 262.24 14.33
 4 7 0 226.4 13.13
 -4 -7 0 249.85 14.05
 4 -7 0 235.19 16.24
 4 7 0 226.09 12.11
 4 -7 0 222.74 12.19
 4 7 1 268.41 15.84
 4 -7 -1 272.42 14.89
 4 7 1 280.26 14.78
 -4 -7 1 321.46 16.83
 4 -7 -1 333.2 19.61
 4 7 2 18.1 2.52
 -4 -7 2 22.74 3.14
 4 -7 -2 21.31 4.48
 4 7 3 95.27 6.71
 4 -7 -3 93.67 5.79
 -4 -7 3 117.75 7.57
 4 -7 -3 103.02 8.86
 4 7 4 37.94 3.66
 4 -7 -4 38.79 2.84
 4 -7 -4 48.86 5.77
 4 -7 -4 39.17 5.13
 4 7 5 33.94 3.42
 4 -7 -5 30.4 2.47
 4 -7 -5 34.56 4.99
 4 -7 -5 41.47 5
 4 -7 -6 20.26 1.88
 4 -7 -6 17.68 4.04
 4 -7 -6 21.03 3.63
 4 -7 -7 23.61 2.09
 4 -7 -7 24.82 4.4
 4 -7 -7 27.33 3.81
 4 -7 -8 22.19 2.02
 -4 7 -8 26.88 3.44
 4 7 8 18.79 2.65
 4 -7 -8 25.47 4.45
 4 -7 -8 21.45 2.65
 4 -7 -8 28.92 3.64
 4 -7 -9 41.09 2.95
 4 7 9 39.19 2.94
 4 7 9 33.55 3.55
 -4 7 -9 44.77 4.53
 4 -7 -9 34.91 3.94
 4 -7 -9 36.49 3.64
 4 -7 -10 26.58 2.16
 4 7 10 20.9 2.05
 -4 7 -10 24.4 3.44
 4 7 10 18.29 2.6
 4 -7 -10 27.05 4.52
 4 -7 -10 20.29 2.74
 4 -7 -11 26.97 2.2
 4 7 11 21.96 2.11
 4 7 11 22.34 2.93
 -4 7 -11 25 3.72
 4 -7 -11 19.2 2.89
 4 -7 -12 14.42 1.74
 4 7 12 11.02 1.48
 4 -7 -12 11.97 1.45
 -4 7 -12 7.83 2.54
 4 7 12 9.63 2.16
 4 -7 -12 8.64 2.15
 4 -7 -13 52.68 3.84
 4 -7 -13 47.54 3.72
 4 -7 -13 57.62 3.59
 4 7 13 49.67 3.53
 4 7 13 46.74 4.48
 -4 7 -13 46.53 5.41
 4 -7 -13 53.17 4.83
 4 -7 -14 1.1 0.95
 4 7 14 1.45 0.85
 4 -7 -14 1.36 0.76
 4 -7 -14 2.52 1.07
 -4 7 -14 1.21 2.3
 4 7 14 0.49 1.45
 4 -7 -14 2.48 1.71
 4 -7 -15 16.73 2.01
 4 -7 -15 15.9 1.94
 4 7 15 16.96 1.72
 4 7 15 17.66 2.68
 4 -7 -15 17.48 2.89
 4 -7 -16 8.71 1.5
 4 -7 -16 8.2 1.49
 4 7 16 6.74 1.86
 4 -7 -16 7.98 2.17
 4 -7 -17 5.29 1.24
 -4 7 -17 3.44 1.52
 4 7 17 4.95 1.72
 4 -7 -17 7.68 2.3
 4 -7 -18 0.42 0.93
 4 7 18 -0.24 1.47
 -4 7 -18 0.47 1.18
 4 -7 -18 -0.28 1.53
 4 -7 -19 1.38 0.95
 4 -7 -19 1.23 0.89
 4 7 19 1.64 1.31
 4 -7 -19 0.8 1.4
 4 -7 -20 5.85 1.24
 4 -7 -20 6.22 1.25
 4 7 20 7.75 1.84
 4 -7 -20 4.75 1.81
 4 -7 -21 -0.13 0.76
 4 -7 -21 0.24 0.82
 4 7 21 0.82 1.27
 4 -7 -21 0.23 1.34
 4 -7 -22 -0.22 0.74
 4 8 -20 1.35 0.98
 4 8 -20 1 0.88
 -4 -8 -20 0.47 2.61
 4 -8 20 1.25 1.34
 4 8 -19 1.03 1.02
 4 8 -19 1.24 1.01
 -4 -8 -19 0.5 2.79
 -4 -8 -19 -0.65 2.84
 4 -8 19 -0.27 1.45
 4 8 -18 1.42 1.02
 4 8 -18 1.84 1.14
 -4 -8 -18 0.53 2.72
 -4 -8 -18 3.48 3.12
 4 -8 18 0.87 1.73
 4 8 -17 1.66 1.14
 4 8 -17 0.18 1.1
 -4 -8 -17 2.3 1.19
 -4 -8 -17 4.07 3.13
 -4 -8 -17 2.21 2.73
 4 -8 17 3.05 1.86
 4 8 -16 2.24 1.23
 4 8 -16 3.12 1.41
 -4 -8 -16 6.06 3.19
 -4 -8 -16 6.71 3.51
 4 -8 16 4.4 2.1
 4 8 -15 1.42 1.28
 4 8 -15 0.57 1.22
 -4 -8 -15 0.78 3.06
 -4 -8 -15 -1.13 3.08
 4 -8 15 0.32 1.53
 4 -8 15 -1.31 2.64
 4 8 -14 7.61 1.68
 4 8 -14 5.24 1.52
 -4 -8 -14 8.25 3.41
 -4 -8 -14 6.81 3.29
 4 -8 14 3.89 2.03
 4 -8 14 6 2.73
 4 8 -13 3.31 1.37
 4 8 -13 0.99 1.21
 -4 -8 -13 1.57 2.75
 -4 -8 -13 -0.56 2.84
 4 8 -13 1.05 1.89
 4 -8 13 0.65 1.7
 4 -8 13 2.71 2.89
 4 8 -12 13.11 2.11
 4 8 -12 14.16 2.27
 4 8 -12 13.52 2.81
 -4 -8 -12 22.65 4.6
 4 -8 12 13.05 2.75
 4 -8 12 12.16 4.11
 4 8 -11 27.56 3.01
 4 8 -11 29.05 3.01
 4 8 -11 32.03 4.08
 -4 -8 -11 39.24 5.58
 4 -8 11 30.25 3.75
 4 -8 11 28.11 5.38
 4 8 -10 17.35 2.33
 4 8 -10 18.15 2.54
 4 8 -10 15.38 3
 -4 -8 -10 24.95 4.23
 4 -8 10 17.85 3.01
 4 -8 10 17.24 5.07
 4 8 -9 28.44 3.11
 4 8 -9 31.19 3.13
 4 -8 9 33.25 2.35
 4 8 -9 32.8 3.88
 -4 -8 -9 30.77 4.36
 -4 -8 -9 30.28 5.03
 4 -8 9 31.86 3.75
 4 -8 9 40.98 6.51
 4 8 -8 12.54 2.06
 4 8 -8 13.39 2.05
 4 -8 8 11.74 1.31
 4 8 -8 11.52 2.41
 -4 -8 -8 11.3 3.18
 4 -8 8 11.76 2.28
 4 -8 8 9.96 4.2
 4 8 -7 14.88 2.44
 4 8 -7 22.84 2.53
 4 -8 7 18.17 1.66
 4 8 -7 17.35 1.64
 4 8 -7 21.35 2.96
 -4 -8 -7 26.06 4
 4 -8 7 19.15 2.92
 4 -8 7 19.93 4.88
 4 8 -6 45.01 4.2
 4 8 -6 51.57 4.13
 4 -8 6 51.25 3.38
 4 8 -6 49.13 3.34
 -4 -8 -6 59.99 5.67
 4 -8 6 52.9 4.68
 4 -8 6 57.02 7.54
 4 8 -5 79.94 6.05
 4 8 -5 87.12 5.95
 4 8 -5 80.82 5.09
 4 -8 5 90.33 5.2
 -4 -8 -5 99.08 7.65
 4 -8 5 87.81 6.41
 4 -8 5 79.24 9.14
 4 8 -4 20.31 2.69
 4 -8 4 21.05 1.91
 4 8 -4 23.16 1.98
 -4 -8 -4 21.99 3.68
 4 -8 4 15.76 4.9
 4 8 -3 23.42 2.9
 4 -8 3 30.75 2.35
 -4 -8 -3 25.73 2.83
 4 8 -2 5.58 1.69
 4 8 -2 6.46 1.04
 4 -8 2 7.58 1.21
 -4 -8 -2 10.32 2.92
 -4 -8 -2 8.54 1.79
 4 8 -1 5.26 1.67
 4 -8 1 7.52 1.18
 4 8 -1 6.86 1.08
 -4 -8 -1 4.61 2.31
 4 -8 1 8.12 3.83
 -4 -8 -1 5.62 1.43
 4 8 0 0.86 1.44
 4 -8 0 1.41 0.83
 -4 -8 0 4.87 2.43
 4 -8 0 1.8 3.47
 4 -8 -1 6.65 1.16
 -4 -8 1 7.65 2.45
 4 -8 -1 12.09 3.92
 -4 -8 2 6.06 2.54
 4 -8 -2 4.95 3.09
 4 -8 -3 29.72 2.47
 4 -8 -3 31.99 5.25
 4 -8 -4 27.45 2.34
 4 -8 -4 21.69 4.37
 4 -8 -5 98.08 5.91
 4 -8 -5 79.05 7.99
 4 -8 -6 57.28 3.88
 4 -8 -6 48.32 5.78
 4 -8 -7 24.88 2.2
 4 -8 -7 28.88 4.99
 -4 8 -7 20.92 3.19
 4 -8 -7 17.61 3.45
 4 -8 -8 15.42 1.73
 4 8 8 15.6 1.76
 4 -8 -8 16.06 4.18
 -4 8 -8 13.65 2.77
 4 -8 -8 20.82 3.33
 -4 8 -9 32.64 4.24
 4 -8 -9 34.65 5.45
 4 8 9 32.56 2.72
 4 -8 -9 37.16 2.81
 -4 8 -10 21.47 3.69
 4 8 10 18.61 1.98
 4 -8 -10 22.04 2.06
 4 -8 -11 34.15 2.86
 -4 8 -11 29.2 4.31
 4 8 11 31.92 2.66
 4 -8 -11 35.81 2.7
 4 -8 -12 13.87 1.78
 4 8 12 12.33 2.51
 4 8 12 15.59 1.71
 4 -8 -12 13.29 1.58
 4 -8 -13 0.95 0.91
 4 8 13 3.01 1.88
 -4 8 -13 4 2.51
 4 -8 -13 2.36 0.89
 4 8 13 1.74 0.88
 4 -8 -13 2.21 1.08
 4 -8 -14 4.89 1.22
 -4 8 -14 5.66 2.45
 4 -8 -14 5.57 1.26
 4 -8 -14 4.48 0.97
 4 8 14 6.39 1.13
 4 -8 -15 0.14 0.89
 4 8 15 -0.59 0.73
 4 -8 -15 0.95 0.86
 4 -8 -16 3.23 1.04
 4 -8 -16 3.85 1.13
 -4 8 -16 3.42 1.45
 4 -8 -16 2.74 1.53
 4 -8 -17 2.27 0.95
 4 -8 -17 0.79 0.86
 4 -8 -17 1.11 2.23
 4 -8 -18 0.38 0.84
 4 -8 -18 1.14 0.87
 4 -8 -18 0.85 1.28
 4 -8 -19 0.72 0.75
 4 -8 -19 -1.77 4.69
 4 -8 -20 1.12 0.76
 4 9 -18 0.13 0.84
 4 9 -18 0.15 0.92
 4 9 -18 -0.09 0.7
 4 9 -17 1.73 1.05
 4 9 -17 2.23 1.2
 -4 -9 -17 0.35 2.93
 4 -9 17 2.71 1.45
 4 9 -16 2.32 1.1
 4 9 -16 2.22 1.18
 -4 -9 -16 1.5 3.1
 4 -9 16 2.6 1.64
 4 9 -15 4.56 1.32
 4 9 -15 3.26 1.4
 -4 -9 -15 2.57 2.84
 -4 -9 -15 7.5 3.44
 4 -9 15 1.36 1.41
 4 -9 15 6.34 2.64
 4 9 -14 0.51 1.09
 4 9 -14 0.19 1.17
 -4 -9 -14 6.92 3.42
 -4 -9 -14 -0.53 2.61
 4 -9 14 0.56 1.51
 4 -9 14 2.7 2.6
 4 9 -13 2.28 1.2
 4 9 -13 3.72 1.41
 -4 -9 -13 6.63 3.48
 4 -9 13 1.13 1.49
 4 -9 13 2.06 2.75
 4 9 -12 6.47 1.62
 4 9 -12 8.85 1.82
 4 9 -12 6.32 2.17
 4 -9 12 7.07 2.01
 4 -9 12 5.05 3.01
 4 9 -11 15.73 2.2
 4 9 -11 15.9 2.48
 4 9 -11 13.89 2.79
 -4 -9 -11 25.9 4.28
 4 -9 11 13.16 2.51
 4 -9 11 19.31 4.58
 4 9 -10 17.11 2.59
 4 9 -10 20.32 2.53
 4 9 -10 22.12 3.26
 -4 -9 -10 23.96 4.15
 4 -9 10 17.27 2.87
 4 -9 10 20.54 4.86
 4 9 -9 20.01 2.8
 4 9 -9 24.18 2.71
 4 9 -9 27.1 3.48
 -4 -9 -9 33.26 4.92
 4 -9 9 29.48 3.47
 4 -9 9 25.61 5.43
 4 9 -8 8.57 1.75
 4 9 -8 8.84 2.04
 4 -9 8 11.13 1.3
 4 9 -8 10.88 2.41
 -4 -9 -8 15.09 3.68
 4 -9 8 11.68 4.28
 4 9 -7 17.01 2.52
 4 -9 7 15.63 1.59
 4 9 -7 15.33 2.81
 -4 -9 -7 22.01 4.03
 -4 -9 -7 16.92 2.34
 4 -9 7 14.58 5.03
 4 9 -6 4.84 1.65
 4 -9 6 9.75 1.26
 4 9 -6 8.32 1.16
 4 9 -6 7.24 2.15
 -4 -9 -6 6.96 3.12
 4 -9 6 10.48 4.45
 -4 -9 -6 9.65 1.78
 4 9 -5 32.91 3.64
 4 9 -5 39.76 2.77
 4 -9 5 37.52 2.81
 -4 -9 -5 47.18 5.49
 4 -9 5 37.14 6.41
 -4 -9 -5 34.54 3.42
 4 9 -4 12.77 1.47
 4 9 -4 10.68 1.44
 4 -9 4 15.82 1.63
 -4 -9 -4 16.48 3.56
 -4 -9 -4 14.69 2.19
 4 9 -3 20.9 2
 4 9 -3 23.45 2.03
 4 -9 3 25.11 2.14
 -4 -9 -3 24.83 4.28
 -4 -9 -3 22.25 2.64
 4 9 -2 47.68 3.46
 4 -9 2 51.31 3.57
 -4 -9 -2 67.41 6.24
 4 -9 2 70.79 8.19
 -4 -9 -2 47.83 4.09
 4 -9 1 50.05 3.42
 -4 -9 -1 46.3 5.5
 4 -9 1 44.72 6.8
 -4 -9 -1 42.14 3.86
 4 -9 0 46 3.29
 -4 -9 0 55.08 5.6
 -4 -9 0 37.13 3.63
 4 -9 0 44.2 6.65
 4 -9 -1 51.15 3.59
 -4 -9 1 58.15 5.94
 -4 -9 1 44.13 4.02
 4 -9 -1 53.19 7.06
 4 -9 -2 51.74 6.93
 -4 -9 2 55.91 5.82
 4 -9 -3 26.82 2.4
 4 -9 -3 29.79 5.04
 4 -9 -4 11.46 1.61
 4 -9 -4 14.52 3.66
 4 -9 -5 42.78 3.23
 4 -9 -5 41.32 5.4
 4 9 6 7.77 1.37
 4 -9 -6 10.24 1.46
 4 9 6 10.71 2.46
 4 -9 -6 9 2.82
 4 9 7 14.78 2.67
 4 -9 -7 17.61 1.9
 4 9 7 17.26 1.87
 -4 9 -7 17.21 3.11
 4 -9 -7 17.52 3.32
 4 9 8 10.91 2.43
 4 9 8 11.71 1.58
 4 -9 -8 9.45 1.48
 -4 9 -8 9.94 2.66
 4 -9 -9 35.35 2.69
 4 9 9 26.32 2.47
 -4 9 -9 30.98 4.13
 4 9 9 32.91 3.73
 4 -9 -10 20.84 2.07
 4 9 10 13.4 2.65
 -4 9 -10 23.63 3.64
 4 9 10 18.22 1.85
 4 -9 -10 16.4 1.85
 4 -9 -11 16.6 1.93
 4 9 11 14.68 2.7
 -4 9 -11 19.7 3.42
 4 -9 -11 21.19 1.96
 4 9 11 18.72 1.89
 4 9 12 8.17 2.14
 -4 9 -12 11.93 2.97
 4 -9 -12 11.11 1.52
 4 9 12 9.14 1.32
 4 -9 -12 9.11 1.3
 4 -9 -13 2.66 0.95
 4 9 13 1.03 1.5
 -4 9 -13 2.31 2.09
 4 -9 -13 2.26 0.82
 4 -9 -13 3.13 1.05
 4 9 13 2.94 0.92
 4 -9 -14 1 0.87
 4 9 14 0.4 0.71
 4 -9 -14 0.9 0.86
 4 -9 -15 4.39 1.08
 4 -9 -15 3.02 1.02
 4 9 15 4.89 0.92
 4 -9 -16 2.58 0.88
 4 -9 -16 3.28 0.98
 4 -9 -17 2.45 0.85
 4 -9 -17 2.76 0.93
 4 -9 -18 1.29 0.79
 4 10 -15 3.45 1.18
 4 10 -15 3.41 0.88
 4 10 -14 2.36 1.21
 4 10 -14 2.84 0.84
 -4 -10 -14 -1.16 3.21
 4 -10 14 1.47 2.12
 4 10 -13 9.56 1.32
 4 10 -13 11.88 1.91
 4 -10 13 10.01 3.05
 4 10 -12 2.43 0.9
 4 10 -12 4.34 1.47
 4 -10 12 6.74 2.91
 4 10 -11 1.18 1.3
 4 10 -11 -0.21 0.77
 -4 -10 -11 1.29 3.17
 4 -10 11 2.65 2.92
 4 10 -10 0.41 1.25
 4 10 -10 -0.1 0.77
 4 10 -10 -0.3 1.44
 -4 -10 -10 0.43 2.95
 4 -10 10 0.56 2.91
 4 10 -9 6.26 1.15
 4 10 -9 5.95 1.91
 -4 -10 -9 7.51 3.49
 4 -10 9 7.16 3.56
 4 -10 8 8.91 1.15
 4 10 -8 8.29 1.29
 4 10 -8 8.53 2.26
 -4 -10 -8 4.46 3.24
 4 -10 8 12.91 4.15
 4 10 -7 11.52 1.49
 4 -10 7 15.5 1.55
 4 10 -7 16.78 2.81
 -4 -10 -7 21.46 4.4
 4 -10 7 18.18 4.78
 4 10 -6 12.33 1.49
 4 -10 6 14.48 1.53
 4 10 -6 14.28 2.58
 -4 -10 -6 10.7 3.59
 -4 -10 -6 12.16 1.97
 4 -10 6 5.94 3.81
 4 -10 5 15.79 1.64
 4 10 -5 13.55 1.48
 4 10 -5 15.38 2.67
 -4 -10 -5 18.47 4.01
 -4 -10 -5 13.52 2.1
 4 -10 5 16.01 4.82
 4 10 -4 0.38 0.65
 4 -10 4 -0.32 0.78
 -4 -10 -4 0.44 2.64
 -4 -10 -4 0.37 1.14
 4 -10 3 -0.22 0.76
 4 10 -3 0.81 0.69
 -4 -10 -3 3.11 2.92
 -4 -10 -3 0.37 1.21
 4 -10 3 -0.65 3.59
 4 -10 2 1.9 0.81
 4 10 -2 2.41 0.85
 -4 -10 -2 3.09 2.73
 4 -10 2 0.65 3.33
 -4 -10 -2 1.99 1.22
 4 -10 1 -0.11 0.88
 4 10 -1 0.97 0.87
 -4 -10 -1 0.87 2.41
 4 -10 1 4.35 3.64
 -4 -10 -1 -0.18 1.12
 4 -10 0 3.74 1.07
 4 10 0 3.33 0.98
 4 -10 0 4.29 3.39
 -4 -10 0 4.33 1.48
 4 10 1 1.24 1.58
 4 -10 -1 0.95 0.89
 4 10 1 0.79 0.84
 -4 -10 1 0.42 2.25
 -4 -10 1 0.18 1.11
 4 -10 -1 4.66 3.46
 4 10 2 1.73 0.84
 4 10 2 2.52 1.77
 -4 -10 2 1.43 1.08
 4 -10 -2 1.65 3.03
 4 10 3 0.35 0.84
 4 -10 -3 0.12 0.86
 4 10 3 0.25 1.57
 -4 -10 3 0.72 1.09
 4 -10 -3 -1.99 2.84
 4 -10 -4 0.73 0.96
 4 10 4 0.47 0.93
 4 10 4 2.3 1.68
 -4 -10 4 0.36 1.05
 4 -10 -4 0.46 2.25
 4 -10 -5 19.37 1.95
 4 10 5 12.57 2.47
 4 -10 -5 20.31 3.61
 4 10 6 15.15 2.6
 4 -10 -6 15.65 1.76
 4 10 6 12.97 1.66
 -4 10 -6 16.59 2.97
 4 -10 -6 12.08 2.81
 4 -10 -7 15.55 1.7
 4 10 7 15.88 2.65
 -4 10 -7 16.67 3
 4 -10 -7 14.73 1.77
 4 10 7 16.26 1.79
 4 10 8 10.18 2.3
 -4 10 -8 11.5 2.65
 4 10 8 9.8 1.39
 4 -10 -8 7.49 1.28
 4 -10 -8 7.49 1.29
 4 10 9 5.79 1.91
 -4 10 -9 5.85 2.23
 4 -10 -9 5.25 1.12
 4 10 9 7.34 1.23
 4 -10 -9 7.26 1.29
 4 10 10 1.73 1.45
 -4 10 -10 1.05 1.76
 4 10 10 0.11 0.77
 4 -10 -10 0.23 0.71
 4 -10 -10 -0.21 0.75
 4 10 11 -0.24 1.51
 -4 10 -11 -0.7 1.93
 4 -10 -11 1.81 0.79
 4 10 11 1.05 0.84
 4 -10 -11 0.81 0.8
 4 10 12 1.63 1.52
 4 -10 -12 2.34 0.87
 -4 10 -12 4.89 2.14
 4 -10 -12 2.61 0.82
 4 10 12 3.97 0.95
 4 -10 -12 2.17 0.89
 4 -10 -13 14.43 1.6
 4 -10 -13 10.8 1.41
 4 -10 -13 14.08 1.41
 4 10 13 11.85 1.38
 4 -10 -14 2.91 0.83
 4 10 14 2.53 0.76
 4 -10 -14 3.46 0.93
 4 -10 -15 4.34 0.96
 4 11 -12 0.32 1.14
 -4 -11 -12 -0.74 2.14
 -4 -11 -11 2.71 2.46
 4 -11 11 4.02 2.64
 4 11 -10 3.64 0.84
 -4 -11 -10 2.02 2.78
 4 -11 10 7.57 3.15
 -4 -11 -9 1.24 2.86
 4 -11 9 2.82 2.68
 -4 -11 -8 -1.69 3.16
 4 -11 8 -2.04 2.81
 -4 -11 -7 0.43 2.75
 4 -11 7 4.22 2.91
 4 -11 6 -0.09 0.61
 -4 -11 -6 -0.44 2.53
 4 -11 6 1.62 2.89
 4 -11 5 5.82 1
 -4 -11 -5 10.05 3.22
 4 11 -4 10.17 2.11
 4 -11 4 13.1 1.46
 -4 -11 -4 14.06 3.58
 -4 -11 -4 8.84 1.71
 4 -11 4 7.26 3.41
 4 11 -3 16.21 2.57
 4 -11 3 18.15 1.74
 4 11 -3 14.42 1.52
 4 11 -3 17.33 2.69
 4 -11 3 14.02 4.08
 -4 -11 -3 13.32 1.95
 4 11 -2 11.71 2.26
 4 -11 2 14.02 1.55
 4 11 -2 8.93 1.24
 -4 -11 -2 13.24 3.43
 4 -11 2 5.41 3.51
 -4 -11 -2 10.58 1.73
 4 11 -1 3.87 1.76
 4 11 -1 4.41 0.99
 4 -11 1 4.84 1.12
 -4 -11 -1 5.51 2.83
 4 -11 1 4.29 2.82
 -4 -11 -1 2.28 1.22
 4 -11 0 0.33 0.78
 4 11 0 0.1 0.73
 4 11 0 -0.92 1.35
 -4 -11 0 -0.81 1.14
 4 -11 -1 6.25 1.19
 4 11 1 4.87 1.05
 4 11 1 3.95 1.67
 4 -11 -1 0.48 2.44
 -4 -11 1 3.56 1.26
 4 11 2 9.37 1.3
 4 11 2 8.19 2.05
 4 -11 -2 12.59 3.18
 -4 -11 2 6.23 1.54
 4 11 3 19.04 1.85
 4 11 3 13.52 2.46
 4 -11 -3 18.16 3.51
 -4 -11 3 20.14 2.25
 4 11 4 4.66 1.75
 4 11 4 9.29 1.36
 4 -11 -4 12.1 1.51
 -4 11 -4 7.54 2.34
 -4 -11 4 8.94 1.59
 4 -11 -4 7.75 2.55
 4 11 5 6.24 1.87
 4 -11 -5 4.98 1.1
 -4 11 -5 5.71 1.93
 -4 -11 5 5.87 1.34
 4 11 6 -0.23 1.3
 4 -11 -6 -0.11 0.81
 -4 11 -6 -0.3 1.46
 -4 -11 6 1.36 1.11
 4 11 7 2.03 1.48
 4 11 7 1.65 0.83
 4 -11 -7 2.84 0.91
 -4 11 -7 0.91 1.57
 -4 -11 7 1.63 1.04
 4 11 8 0.22 1.29
 4 11 8 0.5 0.73
 4 -11 -8 -0.51 0.78
 -4 11 -8 -0.61 1.55
 -4 -11 8 0.29 0.91
 4 11 9 5.13 1.69
 4 11 9 5.61 1.04
 4 -11 -9 7.39 1.14
 -4 11 -9 3.97 2.12
 -4 -11 9 6.53 1.37
 4 11 10 3.9 1.43
 -4 11 -10 3.02 1.78
 4 -11 -10 3.75 0.86
 4 11 10 3.04 0.85
 4 11 11 2.43 0.79
 4 -11 -11 2.21 0.75
 4 11 11 1.95 1.37
 4 12 -6 3.69 1.29
 4 12 -5 1.56 1.16
 4 -12 5 0.8 2.35
 4 12 -4 -0.18 1.14
 4 -12 4 2.37 2.21
 4 -12 3 1.24 0.63
 4 12 -3 0.73 1.19
 4 -12 3 -1.59 2.36
 4 -12 2 2.42 0.78
 4 12 -2 2.24 1.28
 4 12 -1 1.54 0.67
 4 -12 1 4.55 0.95
 4 12 -1 4.35 1.46
 -4 -12 -1 1.52 0.9
 4 -12 1 1.89 2.19
 4 -12 0 1.1 0.7
 4 12 0 0.72 0.63
 4 12 0 0.19 1.12
 -4 -12 0 -0.13 0.8
 4 -12 0 0.36 1.97
 4 12 1 2.73 0.77
 4 -12 -1 3.24 0.91
 4 12 1 2.3 1.32
 -4 -12 1 0.88 0.88
 4 -12 -1 3.67 2.04
 4 12 2 2.49 1.33
 4 12 2 2.36 0.75
 -4 12 -2 1.96 1.46
 -4 -12 2 1.12 0.86
 4 12 3 0.85 0.69
 4 12 3 0.38 1.16
 -4 -12 3 2.08 0.94
 4 -12 -4 0.09 0.67
 4 12 4 0.43 0.64
 4 12 4 -0.37 1.11
 4 -12 -5 0.89 0.7
 4 12 5 2.54 0.77
 4 12 5 1.84 1.33
 4 -12 -6 2.42 0.79
 4 12 6 2.33 1.26
 5 0 0 0.19 0.45
 5 0 0 0.09 0.39
 5 0 0 0.09 0.5
 5 0 0 0.6 0.95
 5 0 0 0.63 0.46
 5 0 0 -0.5 0.88
 5 0 -1 108.62 5.8
 5 0 -1 107.18 5.83
 5 0 1 113.36 5.8
 5 0 -1 101.52 5.74
 5 0 1 105.42 5.73
 5 0 -1 103.8 5.75
 -5 0 1 104.08 7.6
 -5 0 1 104.01 7.19
 5 0 1 99.78 6.63
 -5 0 -1 117.54 7.47
 5 0 1 108.41 5.81
 5 0 -1 101.87 6.49
 5 0 -1 112.02 5.82
 5 0 1 100.74 6.46
 5 0 -2 370.23 18.81
 5 0 2 378.15 18.75
 5 0 2 368.62 18.81
 5 0 2 350.99 18.74
 5 0 2 361.53 18.68
 5 0 -2 368.25 18.72
 5 0 -2 368.79 18.8
 5 0 -2 363.67 18.76
 -5 0 2 378.07 20.98
 -5 0 2 379.85 20.4
 5 0 2 363.64 19.72
 -5 0 -2 401.04 20.71
 -5 0 -2 373.24 19.27
 5 0 -2 364.49 19.53
 5 0 2 365.7 18.78
 5 0 2 368.47 19.52
 5 0 -3 408.38 20.66
 5 0 3 400.17 20.62
 5 0 3 414.29 20.49
 5 0 -3 388.95 20.6
 5 0 3 406 20.58
 5 0 -3 397.8 20.56
 5 0 3 421.99 20.57
 5 0 -3 400.55 20.52
 5 0 -3 417.13 20.6
 -5 0 3 412.4 22.79
 -5 0 3 425.8 22.93
 -5 0 3 387.46 22.07
 5 0 3 384.1 21.47
 5 0 3 369.48 21.2
 5 0 3 404.57 20.61
 -5 0 -3 395.67 21.81
 5 0 -4 253.54 12.9
 5 0 -4 243.61 12.78
 5 0 -4 243.93 12.82
 5 0 4 255.01 12.76
 5 0 4 249.34 12.84
 5 0 4 238.33 12.77
 5 0 4 241.62 12.66
 5 0 -4 246.83 12.71
 5 0 4 248.01 13.65
 -5 0 4 253.41 15
 -5 0 4 250.35 15.02
 5 0 4 256.15 14.75
 -5 0 4 248.36 14.27
 5 0 4 237.47 13.7
 5 0 4 246.95 13.5
 5 0 4 250.13 12.82
 5 0 -4 269.47 13.62
 5 0 -4 238.35 13.52
 -5 0 -4 233.99 14.57
 5 0 -5 306.03 15.58
 5 0 5 310.44 15.51
 5 0 5 316.75 15.42
 5 0 -5 300.94 15.34
 5 0 5 289.81 15.42
 5 0 -5 293.46 15.46
 5 0 -5 301.01 15.45
 5 0 5 302.57 16.33
 -5 0 5 308.5 17.72
 -5 0 5 302.36 17.77
 5 0 5 291.58 17.37
 -5 0 5 298.48 16.89
 5 0 5 291.21 16.37
 5 0 5 283.95 16.04
 5 0 5 294.06 15.47
 5 0 -5 286.75 16.15
 -5 0 -5 367.23 22.91
 5 0 -5 308.73 16.25
 -5 0 -5 279.03 17.73
 5 0 -6 65.44 3.99
 5 0 6 67.71 3.93
 5 0 6 67.75 3.87
 5 0 -6 64.1 3.73
 5 0 -6 63.32 3.87
 5 0 -6 68.31 3.89
 5 0 6 70.08 4.73
 -5 0 6 63.25 5.05
 5 0 6 66.55 4.73
 -5 0 -6 85.58 9.93
 5 0 6 69.95 4.49
 5 0 -6 73.7 4.67
 5 0 -6 75.27 4.73
 5 0 6 67.93 3.91
 -5 0 -6 59.19 6.06
 5 0 -7 0.8 0.59
 5 0 -7 0.05 0.41
 5 0 -7 -0.31 0.46
 5 0 -7 0.48 0.36
 5 0 7 0.11 0.49
 5 0 -7 -0.17 0.52
 5 0 -7 0.46 0.55
 5 0 7 0.48 0.56
 5 0 7 -0.15 0.93
 -5 0 7 0.21 0.72
 5 0 7 -0.79 0.9
 -5 0 -7 -0.47 1.47
 5 0 7 0.11 0.79
 5 0 -7 0.13 0.86
 5 0 -7 -0.29 0.9
 5 0 7 0.91 0.54
 5 0 -8 15.15 1.42
 5 0 -8 15.99 1.51
 5 0 -8 16.79 1.38
 5 0 -8 15.36 1.35
 5 0 -8 15.19 1.17
 5 0 8 15.51 1.32
 5 0 -8 18.58 1.43
 5 0 8 21.98 2.31
 5 0 8 22.62 2.32
 -5 0 8 15.27 2.12
 -5 0 -8 15.31 3.44
 5 0 -8 19.14 2.04
 5 0 8 16.25 1.41
 5 0 -8 15.42 1.99
 5 0 -9 404.95 21.82
 5 0 -9 420.72 21.95
 5 0 -9 432.98 21.82
 5 0 9 437.82 21.78
 5 0 -9 447.03 21.83
 5 0 9 439.94 22.9
 5 0 9 392.26 22.8
 5 0 9 428.2 21.88
 5 0 -9 397.22 22.76
 5 0 -9 454.14 22.63
 -5 0 -9 355.06 26.02
 5 0 -10 147.62 8.49
 5 0 -10 157.82 8.66
 5 0 -10 154.49 8.46
 5 0 -10 161.59 8.47
 5 0 10 162.55 8.43
 5 0 10 163.57 9.56
 -5 0 -10 173.9 9.62
 5 0 10 157.99 9.56
 5 0 10 148.18 8.52
 5 0 -10 165.72 9.23
 5 0 -10 152.46 9.49
 5 0 -11 368.27 20.5
 5 0 -11 389.96 20.7
 5 0 -11 406.54 20.76
 5 0 -11 426.45 20.47
 5 0 -11 407.59 20.46
 5 0 11 407.46 20.39
 5 0 11 389.43 21.56
 -5 0 -11 409.13 21.66
 5 0 11 371.65 21.55
 5 0 -11 416.95 21.22
 5 0 11 388.92 20.53
 5 0 -11 360.82 21.5
 5 0 -12 331.86 18.57
 5 0 -12 359.37 18.8
 5 0 -12 357.22 18.81
 5 0 -12 381.07 18.49
 5 0 -12 373.31 18.48
 5 0 12 373.24 18.41
 5 0 12 354.11 19.71
 -5 0 -12 367.84 19.77
 5 0 12 322.75 19.58
 5 0 12 335.12 18.55
 5 0 -12 382.31 19.23
 5 0 -12 313.32 19.53
 5 0 -13 4.26 1.07
 5 0 -13 4.14 0.92
 5 0 -13 3.11 0.96
 5 0 -13 3.77 0.79
 5 0 -13 3.52 0.79
 5 0 13 3.07 1.36
 -5 0 -13 5.7 1.6
 5 0 13 3.14 1.49
 5 0 13 3.11 0.82
 5 0 -13 3.41 1.56
 -5 0 -13 4.86 1.21
 5 0 -14 6.05 1.14
 5 0 -14 6.76 1.14
 5 0 -14 6.16 1.24
 5 0 -14 6.13 0.91
 5 0 14 5.41 1.65
 5 0 14 5.28 1.69
 -5 0 -14 6.83 1.92
 5 0 14 4.86 0.98
 5 0 -14 5.87 1.85
 -5 0 -14 6.22 1.42
 5 0 -15 0.62 0.81
 5 0 -15 0.64 0.8
 5 0 -15 -0.26 0.9
 5 0 15 2.74 1.57
 -5 0 -15 1.96 1.68
 5 0 15 0.23 1.39
 5 0 15 0.58 0.74
 5 0 -15 0.72 1.4
 -5 0 -15 -0.34 0.96
 5 0 -16 8.7 1.33
 5 0 -16 10.82 1.61
 5 0 -16 12.09 1.63
 5 0 16 8.39 2.02
 -5 0 -16 14.03 2.46
 5 0 16 10.3 2.18
 -5 0 -16 11.04 1.84
 5 0 16 12.54 1.44
 5 0 -16 12.29 2.35
 5 0 -17 34.99 2.91
 5 0 -17 43.03 3.32
 5 0 -17 35.24 3.09
 5 0 17 36.26 3.8
 -5 0 -17 43.58 4.24
 5 0 17 36.84 3.84
 -5 0 -17 48.69 3.8
 5 0 17 36.65 2.84
 5 0 -17 33.25 3.86
 5 0 -18 1.41 0.95
 5 0 -18 1.87 1.18
 5 0 -18 3.06 1.19
 5 0 18 3.88 1.6
 -5 0 -18 0.61 1.15
 5 0 18 2.02 1.48
 5 0 18 2.32 0.88
 -5 0 -18 2.83 1.39
 5 0 -18 5.11 1.96
 5 0 -19 5.83 1.25
 5 0 -19 5.93 1.36
 5 0 -19 4.57 1.34
 5 0 19 3.18 1.66
 5 0 19 5.57 2.73
 5 0 19 3.39 0.99
 -5 0 -19 6.49 1.68
 5 0 -19 3.84 1.78
 5 0 -20 0.14 0.9
 5 0 -20 2.26 1.1
 5 0 -20 3.71 1.33
 5 0 20 2.68 1.64
 5 0 20 1.6 0.95
 -5 0 -20 2.78 1.38
 5 0 -20 1.64 1.61
 5 0 -21 8.97 1.51
 5 0 -21 9.57 1.57
 5 0 -21 6.66 1.58
 5 0 21 10.12 2.25
 5 0 21 9.67 1.38
 -5 0 -21 9.86 1.98
 5 0 -21 9.91 2.24
 5 0 -22 0.67 0.83
 5 0 -22 0.88 0.97
 5 0 -22 0.54 1.04
 5 0 22 1.04 1.46
 5 0 22 0.44 0.77
 -5 0 -22 1.68 1.28
 5 0 -22 1.54 1.54
 5 0 -23 -0.56 0.84
 5 0 -23 -0.13 0.85
 5 0 -23 0.35 1
 5 0 23 -0.5 1.39
 5 0 23 -0.32 0.72
 5 0 -23 0.96 1.32
 5 0 -24 4.13 1.11
 5 0 -24 2.53 0.96
 5 0 -24 4.7 1.36
 5 0 24 1.85 1.42
 5 0 24 3.74 0.9
 5 0 -24 2.38 1.43
 5 0 -25 -0.35 0.78
 5 0 -25 -0.31 1
 5 0 25 -0.21 1.22
 5 0 25 0.18 0.6
 5 0 -26 0.28 0.81
 5 1 -25 1.04 0.78
 5 -1 25 -0.37 0.65
 5 1 -24 1.53 0.87
 5 1 -24 1.36 1.2
 5 1 -24 1.01 0.83
 5 -1 24 0.72 0.77
 5 1 -23 0.96 0.85
 5 1 -23 0.54 0.85
 5 1 -23 1.61 1.18
 5 -1 23 0.91 1.24
 5 -1 23 0.44 0.79
 -5 -1 -23 1.07 1.14
 5 1 -22 5.63 1.29
 5 1 -22 3.81 1.1
 5 1 -22 3.31 1.23
 5 -1 22 0.96 1.32
 5 -1 22 3.72 1.03
 -5 -1 -22 2.23 1.37
 5 1 -22 4.43 1.58
 5 1 -21 5.8 1.33
 5 1 -21 6.32 1.3
 5 1 -21 5.92 1.55
 5 -1 21 6.22 1.87
 5 -1 21 6.55 2.08
 5 -1 21 6.32 1.19
 -5 -1 -21 5.02 1.69
 5 1 -21 4.22 1.67
 5 1 -20 62.86 4.44
 5 1 -20 57.23 4.6
 5 1 -20 64.39 4.49
 5 -1 20 66.11 5.37
 5 -1 20 53.01 5.21
 -5 -1 -20 68.78 5.2
 5 -1 20 62.48 4.21
 5 1 -20 56.45 5.07
 5 1 -19 0.42 0.98
 5 1 -19 0.74 0.98
 5 1 -19 1.78 1.26
 5 -1 19 -0.25 1.38
 -5 -1 -19 -0.43 1.3
 5 -1 19 2.26 1.68
 5 -1 19 0.48 0.8
 -5 -1 -19 -0.22 1.24
 5 1 -19 0.98 1.5
 5 1 -18 4.51 1.19
 5 1 -18 4.58 1.35
 5 1 -18 4.77 1.26
 5 -1 18 5.4 1.78
 -5 -1 -18 4.9 1.57
 5 -1 18 4.48 1.77
 5 -1 18 3.61 1.04
 5 1 -18 4.59 1.81
 -5 -1 -18 4.35 1.56
 5 1 -17 2.35 1.03
 5 1 -17 3.09 1.11
 5 1 -17 5.01 1.32
 5 1 -17 2.86 0.81
 5 -1 17 2.62 1.48
 -5 -1 -17 1.7 1.3
 5 -1 17 3 1.63
 5 -1 17 3.83 1.07
 5 1 -17 3.09 1.62
 -5 -1 -17 2.49 1.37
 5 1 -16 48.74 3.52
 5 1 -16 43.37 3.25
 5 1 -16 50.55 3.8
 5 1 -16 53.58 3.71
 5 1 -16 45.84 3.18
 -5 -1 -16 54.36 4.74
 5 -1 16 46.87 4.27
 5 -1 16 45.03 4.44
 -5 -1 -16 50.98 4.23
 -5 -1 -16 50.39 4.12
 5 -1 16 45.47 3.34
 5 1 -16 42.04 4.12
 5 1 -15 23.75 2.16
 5 1 -15 17.53 1.81
 5 1 -15 22.89 2.28
 5 1 -15 19.61 2.1
 5 1 -15 18.99 1.78
 5 -1 15 21.81 2.71
 -5 -1 -15 25.26 3.14
 5 -1 15 21.86 2.97
 5 -1 15 23.05 1.97
 5 1 -15 24.66 2.92
 5 1 -14 53.3 3.65
 5 1 -14 47.01 3.42
 5 1 -14 52.62 3.84
 5 1 -14 57.38 3.8
 5 1 -14 54.55 3.46
 5 -1 14 57.33 4.53
 -5 -1 -14 59.1 4.79
 5 -1 14 51.43 4.59
 5 -1 14 52.6 3.57
 5 1 -14 47.7 4.31
 5 1 -13 22.86 2.05
 5 1 -13 22.16 1.91
 5 1 -13 21.5 2.12
 5 1 -13 22.97 2.15
 5 1 -13 23.3 1.88
 5 -1 13 24.65 2.73
 -5 -1 -13 26.02 2.89
 5 -1 13 23.77 2.9
 5 -1 13 21.96 1.96
 5 1 -13 22.59 2.66
 5 1 -12 210.09 11.76
 5 1 -12 214.19 11.94
 5 1 -12 227.71 11.95
 5 1 -12 217.2 11.61
 5 -1 12 223.91 11.41
 5 -1 12 225.48 12.72
 5 -1 12 209.61 12.9
 -5 -1 -12 239.16 12.93
 5 -1 12 211.53 11.69
 5 1 -12 200.1 12.52
 5 1 -11 104.03 6.26
 5 1 -11 103.06 6.37
 5 1 -11 110 6.42
 5 -1 11 110.42 5.99
 5 1 -11 118.38 6.22
 5 -1 11 111.47 7.11
 -5 -1 -11 115.07 7.22
 5 -1 11 102.31 7.23
 5 1 -11 100.92 6.95
 5 -1 11 108.37 6.23
 5 1 -10 35.11 2.74
 5 1 -10 39.72 2.84
 5 1 -10 36.07 2.66
 5 -1 10 37.98 2.48
 5 1 -10 41.79 2.67
 -5 -1 -10 41.23 3.46
 5 -1 10 39.77 3.41
 5 -1 10 41.03 3.65
 5 1 -10 43.27 3.3
 5 -1 10 39.54 2.71
 5 1 -10 42.21 3.44
 5 1 -9 129.53 7.55
 5 1 -9 131.79 7.46
 5 1 -9 141.64 7.43
 5 -1 9 135.29 7.28
 5 1 -9 145.54 7.38
 5 -1 9 129.82 8.18
 -5 -1 -9 128.33 8.14
 5 -1 9 131.16 8.48
 5 1 -9 136.53 8.05
 5 -1 9 132 7.44
 5 1 -9 135.99 8.21
 5 1 -8 512.33 26.93
 5 1 -8 504.19 26.85
 5 1 -8 519.94 26.53
 5 1 -8 553.94 26.77
 5 -1 8 536.83 26.71
 5 1 -8 524.54 26.81
 5 -1 8 550.43 27.73
 -5 -1 -8 543.5 27.62
 5 -1 8 530.64 27.98
 5 1 -8 531.62 27.5
 5 -1 8 499.9 26.82
 5 -1 8 527.75 27.63
 5 1 -8 538.15 27.62
 -5 -1 -8 509.85 30.87
 5 1 -7 253.59 13.45
 5 1 -7 247.21 13.5
 5 1 -7 254.55 13.39
 5 1 -7 259.88 13.14
 5 1 -7 270.65 13.34
 5 -1 7 254.38 13.27
 5 1 -7 255.31 13.37
 5 -1 7 261.02 14.2
 -5 -1 -7 261.35 14.05
 -5 1 7 259.89 15.01
 5 -1 7 246.83 14.38
 5 1 -7 246.3 13.98
 5 -1 7 249.33 14.19
 5 1 -7 263.5 14.09
 -5 -1 -7 215.51 16.18
 5 1 -6 842.1 42.95
 5 1 -6 835.26 43.04
 5 1 -6 840.15 42.92
 5 1 -6 839.95 42.83
 5 -1 6 844.35 42.82
 5 -1 6 860.78 42.9
 5 1 -6 839.81 42.91
 5 1 -6 844.24 42.71
 5 -1 6 883.19 43.75
 -5 -1 -6 904.44 43.55
 -5 1 6 847.35 44.59
 5 -1 6 872.65 44.01
 5 -1 6 848.22 43.81
 5 1 -6 889.33 43.62
 5 1 -6 863.31 43.59
 -5 -1 -6 784.55 45.79
 5 1 -5 489.06 24.52
 5 1 -5 472.35 24.38
 5 -1 5 482.12 24.37
 5 -1 5 485.67 24.18
 5 1 -5 488.53 24.33
 5 1 -5 486.52 24.22
 5 1 -5 471.99 24.38
 5 -1 5 473.29 24.3
 5 -1 5 487.88 25.16
 -5 -1 -5 488.24 24.88
 -5 1 5 485.81 26.48
 -5 1 5 519.44 26.8
 -5 1 5 446.28 25.91
 5 -1 5 439 25.27
 5 -1 5 447.69 25.21
 5 1 -5 471.32 25.02
 -5 -1 -5 465.53 24.42
 5 1 -5 506.54 25.08
 -5 -1 -5 438.28 26.64
 5 1 -4 410.96 20.59
 5 -1 4 400.68 20.3
 5 -1 4 420.23 20.41
 5 1 -4 389.75 20.34
 5 -1 4 392.27 20.45
 5 1 -4 401.77 20.41
 5 -1 4 395.24 20.4
 5 1 -4 394.54 20.48
 -5 1 4 398.49 22.45
 -5 1 4 433.63 22.76
 -5 1 4 389 22.08
 5 -1 4 396.02 21.46
 -5 -1 -4 393.79 22.39
 5 -1 4 396.23 21.4
 5 1 -3 24.31 1.76
 5 1 -3 22.98 1.57
 5 -1 3 22.63 1.52
 5 1 -3 21.95 1.59
 5 -1 3 20.5 1.57
 5 -1 3 23.68 1.61
 5 1 -3 22.58 1.66
 -5 1 3 26.19 2.98
 -5 1 3 19.76 2.7
 -5 1 3 17.13 2.44
 5 -1 3 24.38 2.44
 -5 -1 -3 24.98 2.66
 5 -1 3 23.39 2.37
 5 1 -3 20.74 2.11
 5 1 -2 129.96 7.04
 5 -1 2 127.08 6.85
 5 1 -2 127.36 6.89
 5 -1 2 130.36 6.91
 5 -1 2 136.26 6.93
 5 1 -2 128.69 6.92
 -5 1 2 133.15 8.73
 -5 1 2 127.71 8.66
 -5 1 2 122.51 8.4
 5 -1 2 137.28 7.97
 -5 -1 -2 127.49 7.8
 5 -1 2 118.75 7.77
 5 1 -2 127.79 7.56
 5 1 -1 644.93 30.96
 5 1 -1 611.48 30.79
 5 1 -1 613.92 30.82
 5 -1 1 599.25 30.77
 5 -1 1 583.61 30.8
 5 1 -1 584.57 30.87
 5 -1 1 635.13 30.83
 5 1 -1 624.19 30.83
 5 -1 1 621.87 30.86
 -5 1 1 634.14 32.92
 -5 1 1 602.27 32.72
 -5 1 1 590.46 32.57
 5 -1 1 605.46 31.84
 5 1 -1 565.89 31.42
 -5 -1 -1 622.65 31.38
 5 -1 1 599.77 31.84
 5 1 0 533.62 26.62
 5 1 0 495.5 26.46
 5 -1 0 512.61 26.53
 5 -1 0 512.46 26.48
 5 1 0 547.06 26.53
 5 1 0 527.1 26.59
 5 1 0 521.03 26.52
 -5 1 0 554.8 28.64
 5 1 0 523.85 28.27
 -5 1 0 521.33 28.32
 -5 1 0 527.79 28.33
 5 -1 0 514.75 27.53
 5 1 0 546.23 26.51
 5 1 0 513.42 27.15
 5 1 1 627.02 31.36
 5 1 1 643.48 31.28
 5 -1 -1 616.3 31.26
 5 -1 -1 612.53 31.27
 5 1 1 610.07 31.23
 5 -1 -1 614.44 31.3
 -5 -1 1 675.76 33.89
 5 1 1 634.29 33.1
 -5 1 -1 621.56 33.17
 5 1 1 564.65 32.14
 5 -1 -1 589.06 32.22
 5 1 1 572.12 31.86
 5 -1 -1 645.51 31.34
 5 1 1 629.82 31.28
 5 1 2 141.52 7.44
 5 -1 -2 134.09 7.36
 5 1 2 141.51 7.31
 5 1 2 136.66 7.4
 5 -1 -2 139.81 7.33
 5 1 2 146.02 7.36
 -5 -1 2 146.14 9.58
 5 1 2 132.22 9
 -5 1 -2 140.39 9.12
 5 1 2 126.08 8.17
 -5 -1 2 128.82 8.66
 -5 1 -2 139.43 7.58
 5 1 2 127.77 7.89
 5 1 2 138.95 7.35
 5 -1 -2 142.7 7.42
 -5 1 -2 129.35 7.84
 5 -1 -3 23.52 1.67
 5 -1 -3 24 1.61
 5 1 3 23.59 1.57
 5 1 3 23.83 1.72
 5 1 3 27.41 1.68
 5 -1 -3 25.19 1.69
 5 -1 -3 22.33 1.64
 5 1 3 21.81 1.67
 5 -1 -3 23.02 1.67
 -5 -1 3 23.99 3.09
 5 1 3 22.63 2.87
 5 1 3 21.83 2.32
 -5 -1 3 24.29 2.57
 5 1 3 23.25 1.64
 5 -1 -3 20.06 2.31
 5 1 3 27.67 2.23
 -5 1 -3 30.13 4.92
 5 -1 -3 26 2.33
 -5 1 -3 25.02 2.71
 5 -1 -4 397.57 20.31
 5 -1 -4 387.72 20.25
 5 1 4 417.73 20.32
 5 -1 -4 388.33 20.23
 5 -1 -4 406.8 20.26
 5 1 4 421.89 20.22
 5 1 4 391.84 20.28
 5 -1 -4 393.63 20.18
 5 1 4 359.13 21.06
 -5 -1 4 435.53 22.91
 5 1 4 384.96 21.1
 -5 -1 4 387.38 21.56
 -5 1 -4 476.32 26.83
 5 -1 -4 404.57 21.19
 5 1 4 386.78 20.77
 5 1 4 390.49 20.23
 -5 1 -4 350.61 22.25
 5 -1 -5 481.79 24.34
 5 1 5 487.32 24.31
 5 -1 -5 492.33 24.27
 5 1 5 479.21 24.28
 5 1 5 499.09 24.2
 5 -1 -5 486.39 24.16
 5 -1 -5 459.72 24.21
 5 -1 -5 471.68 24.26
 5 1 5 468.51 25.2
 5 1 5 430.48 25.01
 -5 -1 5 474.73 25.57
 -5 1 -5 550.5 31.77
 5 -1 -5 460.08 25.13
 5 1 5 478.39 24.24
 5 1 5 443.25 24.69
 5 -1 -6 867.53 43.86
 5 1 6 877.72 43.78
 5 -1 -6 868.83 43.71
 5 -1 -6 865.24 43.62
 5 1 6 899.25 43.66
 5 1 6 858.1 43.76
 5 -1 -6 861.89 43.75
 5 1 6 867.41 44.77
 5 1 6 838.52 44.6
 -5 -1 6 854.12 45.02
 -5 1 -6 1080.47 53.77
 5 1 6 853.36 43.73
 5 -1 -6 886.03 44.69
 5 1 6 857.35 44.18
 5 -1 -7 262.16 14
 5 -1 -7 272.04 14.17
 5 -1 -7 285.32 13.9
 5 1 7 275.56 14.06
 5 -1 -7 263.78 13.96
 5 1 7 272.11 14.03
 5 -1 -7 277.18 14.04
 5 1 7 262.84 15
 5 1 7 243.24 14.77
 -5 -1 7 268.12 15.19
 -5 1 -7 313.11 22.74
 5 1 7 268.56 14.01
 5 -1 -7 264.12 14.82
 5 -1 -8 517.86 27.57
 5 -1 -8 552.95 27.74
 5 -1 -8 560.85 27.4
 5 -1 -8 546.21 27.57
 5 -1 -8 529.7 27.48
 5 1 8 533.75 27.55
 5 1 8 561.27 27.59
 5 1 8 539.65 28.62
 5 1 8 534.35 28.45
 5 -1 -8 551.01 28.41
 5 1 8 535.58 27.55
 5 -1 -8 533.06 28.63
 5 -1 -9 133.84 7.67
 5 -1 -9 143.91 7.83
 5 -1 -9 155.67 7.48
 5 -1 -9 139.29 7.53
 5 -1 -9 147.08 7.65
 5 1 9 137.65 7.59
 5 1 9 133.95 8.6
 5 1 9 122.25 8.33
 5 -1 -9 143.05 8.4
 5 1 9 136.83 7.61
 5 -1 -9 129.37 8.58
 5 -1 -10 35.63 2.5
 5 -1 -10 37.08 2.65
 5 -1 -10 37.13 2.47
 5 -1 -10 41.68 2.61
 5 1 10 41.05 2.57
 5 1 10 41.31 3.59
 5 1 10 38.8 3.39
 5 -1 -10 42.5 3.25
 5 1 10 40.06 2.61
 5 -1 -10 43.87 3.74
 5 -1 -11 108.54 6.17
 5 -1 -11 111.48 6.37
 5 1 11 116.27 6.18
 5 -1 -11 118.01 6.22
 5 -1 -11 112.08 6.09
 5 1 11 102.92 7.21
 5 1 11 103.64 7.07
 5 -1 -11 120.89 6.96
 5 1 11 103.95 6.19
 5 -1 -11 98.62 7.24
 5 -1 -12 202.48 11.65
 5 -1 -12 212.15 11.89
 5 -1 -12 232.35 11.67
 5 1 12 224.58 11.61
 5 1 12 220.72 12.93
 -5 1 -12 242.76 13.07
 5 1 12 204.38 12.6
 5 1 12 220.31 11.71
 5 -1 -12 208.63 12.95
 5 -1 -12 240.72 12.44
 5 -1 -13 17.76 1.78
 5 -1 -13 22.97 2.08
 5 -1 -13 24.92 2.12
 5 -1 -13 24.43 1.82
 5 1 13 23.8 1.76
 5 1 13 22.03 2.78
 -5 1 -13 25.49 2.95
 5 1 13 19.24 2.52
 5 1 13 22.59 1.87
 5 -1 -13 22.14 2.91
 5 -1 -13 23.81 2.29
 5 -1 -14 53.49 3.52
 5 -1 -14 55.95 3.78
 5 -1 -14 52.82 3.73
 5 -1 -14 59.3 3.41
 5 1 14 51.11 4.56
 -5 1 -14 65.65 4.94
 5 1 14 51.9 4.36
 5 1 14 46.04 3.39
 5 -1 -14 49.89 4.68
 5 -1 -15 18.03 1.76
 5 -1 -15 19.42 1.97
 5 -1 -15 20.26 2.02
 5 1 15 17.35 2.61
 -5 1 -15 19.41 2.88
 5 1 15 17.35 1.68
 5 -1 -15 15.62 2.78
 5 -1 -16 41.74 3.21
 5 -1 -16 48.83 3.6
 5 -1 -16 51.68 3.57
 5 1 16 48.88 4.39
 5 1 16 46.74 3.21
 5 -1 -16 41.25 4.38
 5 -1 -17 2.06 0.97
 5 -1 -17 1.93 0.88
 5 -1 -17 1.76 1.03
 5 1 17 3.39 1.76
 5 1 17 3.1 0.91
 5 -1 -17 2.82 1.81
 5 -1 -18 4.29 1.29
 5 -1 -18 4.18 1.06
 5 -1 -18 6.22 1.39
 5 1 18 3.78 1.84
 5 1 18 3.31 0.92
 5 -1 -18 3.5 1.93
 5 -1 -19 1.24 0.84
 5 -1 -19 0.98 1
 5 -1 -19 0.44 1.05
 5 1 19 0.55 1.57
 -5 1 -19 0.59 1.66
 5 1 19 0.32 0.7
 5 -1 -19 1.19 1.74
 5 -1 -20 57.91 4.1
 5 -1 -20 69.14 4.64
 5 -1 -20 68.39 4.47
 5 1 20 54.51 5.18
 -5 1 -20 56.47 5.31
 5 1 20 54.29 3.87
 5 -1 -20 48.79 5.1
 5 -1 -21 4.57 1.15
 5 -1 -21 5.7 1.35
 5 -1 -21 7.28 1.54
 5 1 21 6.4 2.01
 5 1 21 5.71 1.09
 5 -1 -21 4.13 1.94
 5 -1 -22 4.35 1.09
 5 -1 -22 2.5 1.1
 5 -1 -22 3.64 1.32
 5 1 22 2.99 1.69
 5 1 22 2.66 0.84
 5 -1 -22 4.54 2.11
 5 -1 -23 1.12 0.92
 5 -1 -23 0.34 1.1
 5 1 23 -0.52 1.53
 5 1 23 0.87 0.68
 5 -1 -23 -0.26 1.47
 5 -1 -24 1.82 0.96
 5 -1 -24 -0.16 1.01
 5 1 24 2.2 1.45
 5 -1 -24 0.72 1.54
 5 1 24 1.15 0.69
 5 -1 -25 0.12 0.7
 5 -1 -25 1.52 1
 5 1 25 -1.33 1.3
 5 -1 -25 1.06 1.26
 5 2 -25 0.95 0.85
 5 -2 25 1.14 0.71
 5 2 -24 1.83 0.91
 5 -2 24 2.41 0.85
 -5 -2 -24 0.61 1.12
 5 2 -23 2.66 1.04
 5 2 -23 3.3 1.02
 5 -2 23 4.7 1.74
 5 -2 23 4.17 1.03
 -5 -2 -23 3.51 1.5
 5 2 -22 1.61 1.03
 5 2 -22 1.67 1.14
 5 2 -22 1.7 0.96
 5 -2 22 2.53 1.68
 5 -2 22 1.9 0.92
 -5 -2 -22 2.32 1.47
 5 2 -21 0.9 0.95
 5 2 -21 3.58 1.38
 5 2 -21 3.68 1.15
 5 -2 21 2.23 1.31
 5 -2 21 0.3 1.55
 5 -2 21 3.55 1.03
 -5 -2 -21 4.3 1.59
 5 2 -20 1.8 1.03
 5 2 -20 0.91 1
 5 2 -20 0.75 1.12
 5 2 -20 2.1 0.94
 5 -2 20 0.92 1.22
 -5 -2 -20 -1.57 1.87
 5 -2 20 0.3 1.73
 5 -2 20 1.12 0.92
 -5 -2 -20 -0.24 1.43
 5 2 -19 1.8 1.08
 5 2 -19 1.64 1.04
 5 2 -19 0.92 1.21
 5 2 -19 0.65 0.79
 5 2 -19 0.67 0.76
 5 -2 19 0.69 1.37
 -5 -2 -19 -0.23 1.83
 5 -2 19 3.06 1.79
 -5 -2 -19 1.43 1.57
 5 2 -19 1.64 1.25
 5 2 -18 1.03 1
 5 2 -18 0.87 0.96
 5 2 -18 1.79 1.14
 5 2 -18 0.13 0.78
 5 2 -18 0.89 0.75
 5 -2 18 0.68 1.27
 -5 -2 -18 -0.69 1.41
 5 -2 18 1.21 1.65
 5 2 -18 0.41 1.2
 -5 -2 -18 1.16 1.4
 5 2 -17 19.01 2.31
 5 2 -17 17.45 1.93
 5 2 -17 17.42 2.04
 5 2 -17 18.11 2.01
 5 2 -17 18.81 1.82
 5 -2 17 18.83 2.55
 -5 -2 -17 18 2.59
 5 -2 17 16.05 2.78
 5 2 -17 18.5 2.44
 5 2 -16 13.16 1.74
 5 2 -16 11.81 1.71
 5 2 -16 12.44 1.61
 5 2 -16 15.39 1.98
 5 2 -16 14.77 1.58
 5 -2 16 14.99 2.25
 -5 -2 -16 16.44 2.41
 5 -2 16 11.52 2.48
 5 2 -16 16.21 2.24
 5 2 -15 91.33 5.66
 5 2 -15 88.22 5.96
 5 2 -15 96.46 5.91
 5 2 -15 90.07 5.78
 5 2 -15 94.26 5.54
 5 -2 15 91.05 6.47
 5 -2 15 94.98 7.07
 -5 -2 -15 98.89 6.67
 5 2 -15 84.01 6.26
 5 2 -14 46.35 3.52
 5 2 -14 52.31 3.95
 5 2 -14 57.61 3.88
 5 2 -14 56.06 3.8
 5 -2 14 57.74 4.45
 5 -2 14 51.92 4.88
 -5 -2 -14 47.52 4.32
 5 2 -14 57.66 4.37
 5 2 -13 190.39 10.94
 5 2 -13 211.06 11.39
 5 2 -13 212.61 11.25
 5 2 -13 193.48 11.09
 5 -2 13 204.72 11.86
 -5 -2 -13 206.77 12.15
 5 -2 13 196.7 12.35
 5 2 -13 199.07 11.68
 5 2 -12 125.24 7.26
 5 2 -12 130.71 7.61
 5 2 -12 129.43 7.49
 5 2 -12 127.66 7.42
 5 -2 12 135.58 8.13
 -5 -2 -12 123.81 8.26
 5 -2 12 126.59 8.58
 5 2 -12 124.75 7.89
 5 2 -11 96.93 5.67
 5 2 -11 96.79 5.94
 5 2 -11 98.87 5.89
 5 2 -11 97.19 5.8
 5 -2 11 95.78 5.37
 5 -2 11 95.45 6.38
 5 -2 11 91.11 6.83
 -5 -2 -11 99.25 6.6
 5 -2 11 97.6 5.7
 5 2 -11 100.56 6.34
 5 2 -10 185.1 10.18
 5 2 -10 185.8 10.44
 5 2 -10 198.91 10.45
 5 2 -10 182.94 10.31
 5 -2 10 191.89 9.95
 5 -2 10 185.53 10.9
 -5 -2 -10 204.78 11.2
 5 -2 10 178.74 11.38
 5 -2 10 190.15 10.22
 5 2 -10 181.09 10.75
 5 2 -9 170.44 9.52
 5 2 -9 171.05 9.74
 5 2 -9 181.66 9.77
 5 2 -9 176.12 9.67
 5 -2 9 183 9.36
 5 -2 9 185.42 10.3
 -5 -2 -9 166.72 10.26
 5 -2 9 172.73 10.73
 5 -2 9 182.67 10.72
 5 -2 9 174.86 9.56
 5 2 -9 177.06 10.13
 5 2 -8 68.51 4.45
 5 2 -8 73.39 4.65
 5 2 -8 74.4 4.66
 5 2 -8 78.6 4.63
 5 2 -8 75.04 4.5
 5 -2 8 79.38 4.35
 5 -2 8 77.53 5.11
 -5 -2 -8 74.98 5.12
 5 -2 8 70.35 5.45
 5 -2 8 87.65 5.72
 5 -2 8 79.54 4.55
 5 2 -8 79.94 5.06
 5 2 -7 520.83 26.87
 5 2 -7 523.34 27.05
 5 2 -7 526.43 27
 5 -2 7 532.76 26.75
 5 2 -7 509.43 26.88
 5 2 -7 509.82 26.61
 5 -2 7 527.59 26.58
 5 -2 7 526.71 27.57
 -5 -2 -7 540.49 27.59
 5 -2 7 536.58 28.11
 5 -2 7 535.06 28.2
 5 -2 7 538.42 26.93
 5 2 -7 541.9 27.59
 5 2 -7 567.84 27.52
 -5 -2 -7 486.4 30.23
 5 2 -6 45.77 2.95
 5 2 -6 52.54 3.16
 5 -2 6 45.89 2.73
 5 -2 6 47.39 2.86
 5 2 -6 45.9 2.77
 5 2 -6 44.23 2.97
 5 -2 6 49.93 3.55
 -5 -2 -6 45.69 3.41
 5 -2 6 43.66 3.82
 -5 -2 -6 38.03 4.79
 5 2 -6 51.99 5.93
 -5 -2 -6 46.46 3.15
 5 -2 6 44.78 3.95
 5 2 -6 47.68 3.52
 5 -2 6 52.47 3.05
 5 2 -5 197.1 10.2
 5 2 -5 185.25 10.1
 5 -2 5 189.71 9.89
 5 -2 5 187.14 9.79
 5 2 -5 187.09 9.83
 -5 -2 -5 194.85 10.47
 -5 2 5 204.8 11.87
 5 -2 5 196.03 11.12
 -5 -2 -5 180.15 12.34
 5 -2 5 174.62 11.13
 5 -2 5 188.71 10.02
 -5 -2 -5 190.26 10.18
 5 2 -5 167.03 10.93
 5 2 -4 215.34 11.52
 5 2 -4 214.16 11.46
 5 -2 4 211.74 11.19
 5 -2 4 210.97 11.25
 5 2 -4 206.8 11.22
 -5 -2 -4 222.48 11.75
 -5 2 4 238.44 13.27
 -5 2 4 219.4 13.3
 5 -2 4 204.53 12.33
 -5 -2 -4 222.63 13.58
 5 -2 4 223.69 11.39
 5 -2 4 216.85 12.65
 -5 -2 -4 243.49 11.62
 5 2 -4 198.91 12.4
 5 2 -3 659.11 32.68
 5 2 -3 666.69 32.66
 5 2 -3 652.13 32.42
 5 -2 3 647.17 32.43
 5 -2 3 633.05 32.46
 5 -2 3 642.81 32.38
 5 2 -3 621.24 32.53
 -5 2 3 674.26 34.37
 -5 2 3 573.71 34.17
 -5 2 3 660.64 34.51
 -5 -2 -3 623.79 34.32
 5 2 -3 616.42 33.1
 5 -2 3 649.07 32.53
 5 -2 3 644.24 33.9
 5 2 -3 550.54 33.63
 -5 -2 -3 672.14 32.7
 5 2 -2 261.39 13.48
 5 2 -2 253.5 13.46
 5 -2 2 255.61 13.28
 5 2 -2 252.5 13.35
 5 -2 2 253.96 13.22
 5 -2 2 257.15 13.25
 5 2 -2 260.18 13.26
 -5 2 2 272.15 15.05
 -5 2 2 266.87 15.1
 -5 2 2 257.14 15.15
 -5 -2 -2 278.54 14.98
 5 -2 2 256.36 14.62
 5 2 -2 251.21 13.9
 5 -2 2 256.98 13.34
 5 2 -2 221.49 14.67
 5 2 -1 419.69 20.89
 5 2 -1 401.03 20.88
 5 -2 1 397.95 20.68
 5 -2 1 403.73 20.65
 5 2 -1 398.72 20.76
 5 -2 1 404.77 20.66
 5 2 -1 401.84 20.69
 5 2 -1 409.98 20.66
 5 -2 1 385.77 20.64
 -5 2 1 405.69 22.39
 5 2 -1 420.27 22.34
 -5 2 1 418.95 22.42
 -5 2 1 394.53 22.57
 5 -2 1 400.01 21.76
 -5 -2 -1 408.97 21.98
 -5 2 1 500.03 24.02
 5 -2 1 422.57 20.76
 5 2 -1 401.98 21.31
 5 -2 1 415.75 22.13
 5 2 0 216.53 11.01
 5 -2 0 195.72 10.79
 5 2 0 210.6 10.92
 5 -2 0 201.72 10.79
 5 -2 0 212.75 10.81
 5 2 0 209.16 10.85
 5 2 0 211.46 10.8
 -5 2 0 216.3 12.51
 -5 2 0 203.15 12.26
 5 2 0 193.98 12.32
 -5 2 0 209.73 12.7
 5 -2 0 194 11.82
 -5 2 0 239.57 14.12
 5 -2 0 201.02 12.07
 5 2 0 194.46 11.34
 5 -2 0 216.05 10.9
 5 2 0 205.49 13.65
 5 -2 -1 381.29 20.22
 5 -2 -1 388.11 20.2
 5 -2 -1 382.44 20.18
 5 2 1 404.3 20.2
 5 2 1 406.67 20.33
 5 -2 -1 402.39 20.22
 -5 2 -1 414.79 22.03
 -5 2 -1 417.37 21.78
 5 2 1 407.83 22.09
 5 -2 -1 376.04 21.29
 -5 2 -1 461.43 24.47
 5 2 1 416.13 24.01
 5 -2 -1 363.79 21.41
 5 -2 -1 399.24 20.28
 5 2 1 409.37 20.16
 5 2 1 389.8 20.79
 5 -2 -2 267.23 13.93
 5 -2 -2 261.39 13.92
 5 2 2 273.62 14.05
 5 -2 -2 275.08 13.97
 5 -2 -2 262.09 13.92
 5 2 2 279.53 13.93
 -5 -2 2 298.71 16.72
 -5 2 -2 258.51 15.25
 5 2 2 279.05 15.89
 5 -2 -2 260.02 15.05
 -5 2 -2 246.76 14.56
 -5 2 -2 310.44 18.76
 -5 2 -2 274.22 16
 5 2 2 291.38 18.29
 5 2 2 259.2 14.47
 5 -2 -2 308.06 14.09
 5 2 2 261.55 13.88
 5 -2 -3 665.56 33.82
 5 -2 -3 679.15 33.82
 5 -2 -3 660.79 33.76
 5 -2 -3 675.32 33.78
 5 2 3 702.28 33.76
 5 2 3 679.15 33.89
 5 -2 -3 597.16 33.79
 5 2 3 702.23 33.91
 5 2 3 666.73 34.84
 -5 2 -3 686.72 35.18
 5 2 3 691.46 35.98
 -5 2 -3 780.94 40.15
 -5 2 -3 686.02 34.93
 5 2 3 717.38 39.66
 5 -2 -3 661.11 35.04
 5 2 3 622.54 34.26
 5 2 3 655.63 33.74
 -5 2 -3 665.25 36.87
 5 -2 -3 735.26 34.78
 5 -2 -4 221.87 11.67
 5 2 4 223.66 12
 5 -2 -4 224.84 11.58
 5 -2 -4 216.33 11.56
 5 -2 -4 221.57 11.66
 5 2 4 226.28 11.7
 5 2 4 224.9 11.54
 5 -2 -4 227.12 11.63
 5 2 4 229.69 11.7
 5 2 4 228.58 12.68
 -5 2 -4 214.27 12.71
 5 2 4 196.88 12.3
 5 2 4 259.17 18.04
 -5 2 -4 209.53 15.03
 5 2 4 226.21 11.57
 5 2 4 213.13 12.04
 5 -2 -4 225.12 12.78
 5 -2 -4 240.39 12.61
 5 -2 -5 184.5 10.3
 5 -2 -5 192.69 10.25
 5 -2 -5 202.53 10.23
 5 2 5 202.92 10.33
 5 -2 -5 196.4 10.32
 5 -2 -5 194.21 10.18
 5 2 5 199.17 10.16
 5 2 5 197.86 10.34
 5 2 5 198.35 11.32
 -5 2 -5 198.33 11.3
 5 2 5 173.41 10.92
 5 2 5 239.98 17.76
 5 2 5 192.43 10.69
 5 2 5 187.19 10.64
 5 2 5 199.25 10.21
 -5 2 -5 181.97 14.26
 5 -2 -5 204.14 11.24
 5 -2 -5 191.23 11.34
 -5 2 -5 259.1 17.87
 5 -2 -6 40.7 2.69
 5 -2 -6 37.51 2.49
 5 -2 -6 40.22 2.5
 5 -2 -6 45.23 2.67
 5 2 6 46.96 2.72
 5 -2 -6 42.74 2.6
 5 -2 -6 43.59 2.56
 5 2 6 43.56 2.5
 5 2 6 44.15 2.67
 5 2 6 39.81 3.44
 5 2 6 38.12 3.18
 5 2 6 53.88 8.11
 5 -2 -6 40.99 3.47
 5 2 6 38.22 2.5
 -5 2 -6 39.64 6.38
 -5 2 -6 53.47 7.93
 5 -2 -6 40.23 3.43
 5 2 6 38.6 2.86
 5 2 6 36.53 2.96
 5 -2 -7 513.8 26.96
 5 -2 -7 502.86 26.8
 5 -2 -7 559.63 26.81
 5 2 7 556.29 26.89
 5 -2 -7 525.28 26.89
 5 -2 -7 531.38 26.84
 5 2 7 551.21 26.93
 5 -2 -7 518.56 26.72
 5 2 7 519.91 27.94
 5 2 7 478.69 27.54
 5 2 7 515.74 27.4
 5 2 7 596.93 37.4
 5 -2 -7 542.06 27.92
 5 2 7 524.75 26.79
 5 -2 -7 529.02 27.94
 5 -2 -8 75.79 4.45
 5 -2 -8 74.51 4.3
 5 2 8 80.8 4.33
 5 -2 -8 76.91 4.28
 5 -2 -8 73.92 4.31
 5 -2 -8 68.66 4.11
 5 2 8 76.38 4.34
 5 -2 -8 80.66 4.26
 5 2 8 66 5.15
 5 2 8 62.99 4.83
 5 -2 -8 73.64 5.11
 5 2 8 72.46 4.21
 5 2 8 82.17 11.33
 5 -2 -8 70.51 5.33
 5 2 8 73.21 4.85
 5 -2 -9 168.5 9.41
 5 -2 -9 164.41 9.26
 5 -2 -9 183.9 9.3
 5 -2 -9 159.75 9.02
 5 -2 -9 171.6 9.2
 5 2 9 175.59 9.21
 5 2 9 167.66 9.24
 5 2 9 161.78 9.91
 5 -2 -9 174.34 10.1
 5 2 9 165.73 9.16
 5 -2 -9 160.12 10.33
 5 -2 -10 203.89 10.76
 5 2 10 198.62 10.74
 5 -2 -10 195.58 10.95
 5 -2 -10 194.66 10.82
 5 -2 -10 205.38 11.56
 5 2 10 182.97 10.63
 5 -2 -10 171.24 11.83
 5 -2 -11 100.59 5.35
 5 2 11 91.31 5.27
 5 -2 -11 93.25 5.54
 5 -2 -11 91.67 5.43
 5 -2 -11 89.96 5.95
 5 2 11 87.7 5.22
 5 -2 -12 146.25 7.35
 5 2 12 136.21 7.28
 5 -2 -12 132 7.5
 5 -2 -12 135.79 7.96
 5 2 12 114.81 7.17
 5 2 13 216.97 10.91
 5 -2 -13 217.32 10.95
 5 -2 -13 201.98 11.19
 5 2 13 182.61 10.83
 5 -2 -14 58.98 3.54
 5 -2 -14 58.38 3.91
 5 -2 -14 54.07 3.81
 5 2 14 51.86 3.49
 5 -2 -15 100.5 5.77
 5 -2 -15 96.41 5.74
 5 2 15 85.35 5.27
 5 -2 -16 12.98 1.71
 5 -2 -16 15.72 1.77
 -5 2 -16 9.55 2.23
 5 2 16 11.74 1.35
 5 -2 -16 6.91 2.25
 5 -2 -17 16.51 1.74
 5 -2 -17 21.88 2.17
 5 -2 -17 20.17 2.11
 -5 2 -17 20.33 2.97
 5 2 17 17.59 2.83
 5 2 17 15.89 1.65
 5 -2 -17 13.77 2.84
 5 -2 -18 2.01 1.02
 5 -2 -18 1.51 0.95
 5 2 18 2.23 1.83
 -5 2 -18 2.02 1.67
 5 2 18 0.38 0.62
 5 -2 -18 1.86 1.99
 5 -2 -19 1.77 1.06
 5 -2 -19 1.43 1.01
 5 2 19 -0.29 1.65
 -5 2 -19 2.07 1.78
 5 2 19 1.15 0.67
 5 -2 -19 1.26 1.69
 5 -2 -20 -0.45 0.91
 5 -2 -20 2.29 1.14
 5 2 20 0.86 1.61
 -5 2 -20 2.08 1.61
 5 2 20 0.86 0.63
 5 -2 -20 -1.58 1.74
 5 -2 -21 3.17 1.23
 5 -2 -21 1.49 0.97
 5 2 21 1.14 1.62
 -5 2 -21 2.93 1.87
 5 -2 -21 5.58 2.2
 5 2 21 2.35 0.78
 5 -2 -22 3.2 1.05
 5 -2 -22 3.14 1.22
 5 2 22 4.44 1.83
 5 -2 -22 1.19 1.67
 5 2 22 2.15 0.74
 5 -2 -23 5.01 1.23
 5 -2 -23 3.56 1.23
 5 2 23 3.18 1.85
 5 -2 -23 3.9 1.94
 5 -2 -24 1.67 0.89
 5 -2 -24 0.77 0.94
 5 2 24 1.48 1.37
 5 -2 -24 2.54 1.57
 5 -2 -25 -0.12 0.8
 5 -2 -25 1.15 0.96
 5 2 25 1.35 1.34
 5 -2 -25 -0.22 1.32
 5 3 -24 1.31 0.92
 5 -3 24 2.93 1.51
 -5 -3 -24 1.61 1.2
 5 3 -23 1.84 0.95
 5 -3 23 4.34 1.87
 -5 -3 -23 4.85 1.47
 5 3 -22 -0.3 0.93
 5 3 -22 1.21 0.93
 5 -3 22 -0.29 1.54
 5 -3 22 -0.12 0.86
 -5 -3 -22 1.88 1.34
 5 3 -21 1.39 0.97
 5 3 -21 2.02 1.04
 5 3 -21 3.14 1.05
 5 -3 21 2.79 1.79
 5 -3 21 4.18 1.08
 -5 -3 -21 6.61 1.79
 5 3 -20 5.98 1.41
 5 3 -20 6.46 1.28
 5 3 -20 8.49 1.49
 5 3 -20 5.93 1.1
 5 -3 20 6.71 2.15
 -5 -3 -20 5.91 2.22
 5 -3 20 4.9 1.21
 -5 -3 -20 8.47 2.01
 5 3 -19 0.31 0.96
 5 3 -19 0.71 0.91
 5 3 -19 0.76 0.99
 5 3 -19 1.5 0.81
 5 -3 19 0.32 1.76
 -5 -3 -19 -0.25 1.82
 5 -3 19 -0.13 0.88
 -5 -3 -19 -0.5 1.54
 5 3 -18 14.11 1.92
 5 3 -18 15.3 1.87
 5 3 -18 14.47 1.93
 5 3 -18 15.56 1.71
 -5 -3 -18 16.82 2.73
 5 -3 18 13.27 2.67
 5 -3 18 14.16 1.77
 5 3 -17 16.85 2.06
 5 3 -17 22.93 2.32
 5 3 -17 21.32 2.27
 -5 -3 -17 17.12 2.86
 5 -3 17 23.57 3.37
 5 -3 17 20.78 2.12
 5 3 -16 3.65 1.11
 5 3 -16 3.46 1.31
 5 3 -16 0.66 0.87
 5 3 -16 2.6 1.1
 -5 -3 -16 1.94 1.47
 5 -3 16 3.42 1.82
 5 -3 16 2.86 1.04
 5 3 -15 9.94 1.57
 5 3 -15 10.37 1.77
 5 3 -15 10.44 1.52
 5 3 -15 11.01 1.62
 -5 -3 -15 10.75 2.14
 5 -3 15 13.21 2.72
 5 -3 15 12.3 1.53
 5 3 -14 43.11 3.52
 5 3 -14 41.56 3.24
 5 3 -14 47.55 3.47
 5 3 -14 44.61 3.34
 5 -3 14 38.97 4.3
 -5 -3 -14 48.77 4.18
 5 -3 14 37.56 3.07
 5 3 -13 32.81 3
 5 3 -13 35.4 2.82
 5 3 -13 37.05 2.96
 5 3 -13 34.35 2.89
 5 -3 13 29.01 3.65
 -5 -3 -13 40.27 3.73
 5 -3 13 39.43 2.83
 5 3 -12 47.96 3.67
 5 3 -12 48.37 3.44
 5 3 -12 49.07 3.55
 5 3 -12 49.83 3.56
 5 -3 12 44.58 4.47
 -5 -3 -12 45.16 4.1
 5 -3 12 51.17 3.41
 5 3 -11 46.47 3.19
 5 3 -11 43.61 3.25
 5 3 -11 44.48 3.26
 5 -3 11 45.39 2.79
 5 -3 11 45.22 4.26
 -5 -3 -11 42.18 3.88
 5 -3 11 40.61 4.16
 5 -3 11 44.76 3.09
 5 3 -11 39.49 3.28
 5 3 -10 101.98 6.33
 5 3 -10 107.83 6.49
 5 3 -10 105.72 6.45
 5 -3 10 116.83 6.05
 5 -3 10 105.58 7.59
 -5 -3 -10 111.52 7.24
 5 -3 10 117.05 7.83
 5 -3 10 104.91 6.28
 5 3 -9 148.65 8.49
 5 3 -9 152.85 8.64
 5 3 -9 146.33 8.58
 5 -3 9 156.54 8.18
 5 -3 9 153.01 9.75
 5 -3 9 152.87 8.43
 5 -3 9 156.96 10.06
 5 3 -8 65.47 4.16
 5 3 -8 70.79 4.33
 5 3 -8 61.14 4.2
 5 -3 8 63.93 3.85
 5 -3 8 67.71 5.34
 5 -3 8 72.41 5.67
 -5 -3 -8 67.26 4.39
 5 -3 8 69.1 4.13
 5 -3 7 128.46 6.94
 5 -3 7 128.06 6.82
 5 3 -7 120.66 6.81
 5 3 -7 120.93 7.17
 5 3 -7 131.49 7.36
 5 3 -7 129.07 7.32
 -5 -3 -7 138.55 7.51
 5 -3 7 132.93 7.16
 5 -3 7 140.44 8.98
 5 -3 6 251.78 13.1
 5 3 -6 240.11 13.12
 5 -3 6 262.42 13.22
 5 3 -6 254.4 13.48
 5 3 -6 242.42 13.53
 -5 -3 -6 253.7 16.61
 5 -3 6 259.38 13.39
 -5 -3 -6 275.3 13.75
 5 -3 6 275.05 15.32
 5 -3 5 111.92 5.99
 5 -3 5 106.03 5.9
 5 3 -5 104.67 5.93
 5 3 -5 108.22 6.13
 5 3 -5 107 6.21
 5 3 -5 111.01 6.34
 -5 -3 -5 108.06 8.6
 5 -3 5 106.61 7.71
 5 -3 5 114.11 6.15
 -5 -3 -5 116.53 6.45
 5 3 -4 348.61 18.6
 5 3 -4 350.8 18.68
 5 3 -4 352.8 18.68
 5 3 -4 362.32 18.35
 5 3 -4 343.5 18.47
 5 -3 4 364.47 18.36
 5 -3 4 365.9 18.31
 5 -3 4 364.66 19.69
 -5 -3 -4 342.2 20.97
 5 -3 4 367.06 20.36
 5 -3 4 365.43 18.49
 -5 -3 -4 368.38 18.78
 5 3 -4 323.38 20.51
 5 3 -3 426.1 21.66
 5 3 -3 416.69 21.7
 5 3 -3 429.19 21.73
 5 -3 3 416.3 21.36
 5 3 -3 432.97 21.4
 5 3 -3 396.24 21.47
 5 -3 3 400.03 21.31
 -5 3 3 412.12 22.91
 5 -3 3 432.99 22.67
 -5 -3 -3 414.03 23.86
 -5 -3 -3 429.82 21.78
 5 -3 3 441.96 23.37
 5 -3 3 431.99 21.49
 5 3 -3 388.42 23.77
 5 3 -2 225.98 12.47
 5 3 -2 238.77 12.52
 5 3 -2 227.78 12.51
 5 3 -2 236.88 12.33
 5 -3 2 238.7 12.18
 5 -3 2 231.39 12.2
 5 -3 2 236.44 12.19
 5 3 -2 234.89 12.24
 -5 3 2 235.77 13.66
 5 3 -2 227.54 13.61
 5 -3 2 227.62 13.32
 -5 -3 -2 233.96 14.35
 5 -3 2 230.61 13.98
 5 -3 2 246.96 12.32
 5 3 -2 210.86 14.59
 5 3 -1 257.13 13.86
 5 3 -1 266.84 13.85
 5 3 -1 262.28 13.9
 5 3 -1 257.19 13.65
 5 -3 1 256.54 13.54
 5 -3 1 269.78 13.53
 5 -3 1 257.3 13.53
 5 3 -1 254.44 13.59
 -5 3 1 259.49 14.93
 5 3 -1 267.28 15.17
 5 -3 1 274.05 14.78
 -5 -3 -1 258.34 15.48
 5 -3 1 261.56 15.31
 5 3 -1 255.73 14.17
 5 -3 1 276.66 13.65
 5 3 -1 236.33 16.32
 5 3 0 79.61 4.85
 5 -3 0 76.79 4.47
 5 -3 0 72.65 4.49
 5 -3 0 77.68 4.51
 5 3 0 81.03 4.62
 5 -3 0 78.88 4.48
 5 3 0 84.55 4.49
 5 3 0 82.43 4.59
 -5 3 0 89.94 5.86
 5 3 0 84.05 6.11
 5 -3 0 85.43 5.65
 5 3 0 78.84 5.07
 5 -3 0 81.38 6.05
 5 -3 0 84.17 4.6
 5 3 0 79.77 7.24
 5 3 1 266.17 13.58
 5 -3 -1 242.55 13.06
 5 3 1 264.9 13.08
 5 3 1 254.45 13.23
 5 -3 -1 247.28 13.08
 5 -3 -1 252.13 13.15
 5 3 1 240.6 13.2
 -5 3 -1 247.97 14.45
 5 3 1 254 15.01
 5 -3 -1 254.42 14.3
 5 -3 -1 265.43 13.2
 5 3 1 252.6 13.7
 5 -3 -2 247.55 13.02
 5 3 2 248.37 13.51
 5 -3 -2 238.65 12.99
 5 3 2 255.21 12.99
 5 -3 -2 253.85 13.04
 5 3 2 254.97 13.17
 5 -3 -2 256.62 13.1
 -5 3 -2 261.84 14.51
 5 3 2 243.73 15
 5 -3 -2 237.19 14.14
 5 -3 -2 260.67 14.76
 5 -3 -2 270.57 13.15
 5 3 2 245.38 13.58
 5 -3 -3 390.05 20.92
 5 3 3 421.05 21.47
 5 -3 -3 425.15 20.97
 5 -3 -3 385.58 20.84
 5 -3 -3 407.98 20.9
 5 3 3 418.18 20.84
 5 3 3 411.38 21.06
 5 3 3 420.62 21.03
 -5 3 -3 408.16 22.41
 -5 -3 3 444.82 21.46
 5 3 3 405.61 21.44
 5 -3 -3 420.11 22.56
 5 3 3 442.63 27.32
 5 3 3 397.79 20.78
 5 -3 -3 451.77 21.97
 5 -3 -4 367.24 18.67
 5 3 4 350.15 19.16
 5 3 4 357.13 18.75
 5 -3 -4 360.4 18.7
 5 -3 -4 336.45 18.51
 5 3 4 380.12 18.51
 5 3 4 373.48 18.71
 5 -3 -4 383.01 18.69
 5 -3 -4 368.65 18.6
 5 3 4 355.92 19.72
 5 3 4 369.19 25.17
 5 -3 -4 351.39 20.04
 5 3 4 357.29 18.49
 5 -3 -4 391.78 19.69
 5 -3 -5 108.53 6.09
 5 3 5 108.87 6.6
 5 -3 -5 102.01 5.88
 5 3 5 118.31 6.11
 5 -3 -5 109.14 6.1
 5 3 5 109.96 6.14
 5 -3 -5 110.32 5.98
 5 -3 -5 119.9 6.11
 5 3 5 108.91 7.09
 5 3 5 108.08 11.83
 5 -3 -5 110 7.35
 5 3 5 106.86 5.88
 5 -3 -5 119.06 7.09
 5 -3 -6 262.88 13.66
 5 3 6 254.46 14.21
 5 -3 -6 244.98 13.47
 5 3 6 261.4 13.68
 5 3 6 272.92 13.6
 5 -3 -6 272.7 13.66
 5 -3 -6 252.84 13.49
 5 -3 -6 241.02 13.37
 5 -3 -6 312.54 13.73
 5 3 6 255.92 14.69
 5 3 6 303.48 22.55
 5 -3 -6 275.89 15.01
 5 3 6 253.97 13.4
 5 -3 -6 274.42 14.72
 5 -3 -7 124.65 7.15
 5 -3 -7 118.1 6.97
 5 3 7 130.83 7.04
 5 -3 -7 132.76 6.99
 5 -3 -7 127.21 7.1
 5 3 7 127.88 7.14
 5 3 7 133.62 8.21
 5 -3 -7 131.13 8.2
 5 3 7 123.64 6.88
 5 3 7 121.47 7.68
 5 -3 -7 123.4 8.08
 5 -3 -8 75.45 4.52
 5 -3 -8 70.96 4.34
 5 -3 -8 74.99 4.42
 5 3 8 76.94 4.34
 5 3 8 73.44 4.42
 5 -3 -8 69.4 4.24
 5 3 8 72.53 5.42
 5 -3 -8 78.57 5.45
 5 3 8 71.71 4.2
 5 3 8 71.86 5.03
 5 -3 -8 67.79 5.33
 5 -3 -9 153.58 8.41
 5 -3 -9 139.94 8.21
 5 3 9 161.58 8.16
 5 -3 -9 155 8.27
 5 -3 -9 148.72 8.1
 5 3 9 161.7 8.31
 5 3 9 149.67 9.39
 5 3 9 154.3 9.05
 5 3 9 142.63 8.02
 5 -3 -9 159.48 9.28
 5 -3 -9 146.09 9.46
 5 -3 -10 108.55 6.35
 5 -3 -10 113.51 6.26
 5 -3 -10 110.91 6.2
 5 3 10 110.4 6.2
 5 -3 -10 112.56 6.06
 5 3 10 106.16 7.3
 5 3 10 103.35 5.97
 5 -3 -10 122.58 7.16
 5 3 10 108.55 7.01
 5 -3 -10 96.78 7.28
 5 -3 -11 50.82 3.28
 5 -3 -11 43.91 3.08
 5 -3 -11 47.24 3.01
 5 3 11 47.32 3.03
 5 -3 -11 49.16 2.92
 5 3 11 45.47 4.13
 5 -3 -11 43.22 3.62
 5 3 11 40.77 2.8
 5 -3 -11 42.11 4.1
 5 -3 -12 55.81 3.74
 5 -3 -12 53.08 3.63
 5 -3 -12 51.7 3.33
 5 3 12 53.68 3.45
 5 -3 -12 59.72 3.54
 5 3 12 59.42 4.77
 5 3 12 52.18 3.3
 5 -3 -12 58.88 4.93
 5 -3 -13 38.28 2.88
 5 3 13 41.63 2.7
 5 -3 -13 40.51 2.67
 5 -3 -13 38.45 2.54
 5 3 13 37.31 3.85
 5 3 13 34.45 2.48
 5 -3 -13 31.46 3.83
 5 -3 -14 44.29 3.2
 5 -3 -14 39.51 2.75
 5 3 14 45.9 2.94
 5 -3 -14 46.79 2.96
 5 3 14 44.55 4.26
 5 3 14 41.06 2.79
 5 -3 -14 38.22 4.31
 5 -3 -15 13.38 1.78
 5 -3 -15 10.69 1.51
 5 -3 -15 10.41 1.17
 5 3 15 13.22 2.31
 -5 3 -15 15.41 2.52
 5 3 15 11.15 1.2
 5 -3 -15 10.46 2.47
 5 -3 -16 2.81 1.03
 5 -3 -16 4.19 1.16
 5 3 16 2.43 1.7
 -5 3 -16 2.72 1.69
 5 -3 -16 2.12 2.09
 5 3 16 3.04 0.73
 5 -3 -17 25.03 2.41
 5 -3 -17 27.55 2.51
 5 3 17 19.26 3.06
 -5 3 -17 26.57 3.38
 5 -3 -18 13.35 1.85
 5 -3 -18 17.97 2.04
 5 3 18 14.87 2.8
 -5 3 -18 18.88 3.02
 5 -3 -19 0.74 0.96
 5 -3 -19 0.47 1.04
 5 3 19 1.45 1.82
 -5 3 -19 2.35 1.62
 5 -3 -20 7.44 1.45
 5 -3 -20 8.1 1.5
 -5 3 -20 9.11 2.27
 5 -3 -21 3.24 1.1
 5 -3 -21 3.18 1.19
 -5 3 -21 2 1.75
 5 -3 -21 3.81 2.07
 5 -3 -22 0.43 0.9
 5 -3 -22 0.31 0.91
 5 -3 -22 0.3 1.72
 5 -3 -23 3.23 1.03
 5 -3 -23 4.11 1.18
 5 -3 -23 1.97 1.77
 5 -3 -24 1.49 0.9
 5 -3 -24 1.87 1.02
 5 -3 -24 2.8 1.64
 5 -3 -25 1.33 0.89
 5 -3 -25 0.66 1.31
 5 4 -24 0.13 0.81
 5 -4 24 -0.96 1.43
 -5 -4 -24 0.58 1.05
 5 -4 24 0.85 0.71
 5 4 -23 0.83 0.91
 5 -4 23 0.54 1.44
 -5 -4 -23 -1.29 1.27
 5 -4 23 0.1 0.72
 5 4 -22 0.45 0.92
 5 -4 22 0.29 1.6
 -5 -4 -22 0.93 1.43
 5 -4 22 0.56 0.72
 5 4 -21 1.25 1.03
 5 4 -21 3.65 1.11
 5 4 -21 1.12 0.94
 5 4 -21 0.8 0.72
 5 -4 21 4.71 2.13
 5 -4 21 2.27 0.9
 -5 -4 -21 1.95 1.41
 5 4 -20 2.26 1.09
 5 4 -20 1.87 1.03
 5 4 -20 2.79 1.11
 5 4 -20 2.5 0.9
 5 -4 20 1.64 1.78
 5 -4 20 1.86 0.9
 -5 -4 -20 3.02 1.5
 5 4 -19 3.93 1.25
 5 4 -19 5.52 1.29
 5 4 -19 6.6 1.38
 5 4 -19 7.41 1.24
 -5 -4 -19 7.61 2.3
 5 -4 19 8.4 2.51
 5 -4 19 6.68 1.27
 5 4 -18 11.59 1.79
 5 4 -18 8.82 1.57
 5 4 -18 8.62 1.56
 5 -4 18 10.49 2.51
 -5 -4 -18 7.96 2.35
 5 -4 18 9.26 1.47
 5 4 -17 19.39 2.16
 5 4 -17 17.35 2.09
 5 4 -17 21.3 2.33
 5 -4 17 20.87 3.34
 -5 -4 -17 19.04 3.08
 5 -4 17 18.72 2.03
 5 4 -16 37.93 3.22
 5 4 -16 39.45 3.26
 5 4 -16 37.57 3.26
 -5 -4 -16 36.97 4.03
 5 -4 16 36.4 4.31
 5 -4 16 40.39 3.1
 5 4 -15 24.42 2.45
 5 4 -15 28.79 2.64
 5 4 -15 24.36 2.6
 -5 -4 -15 25.54 3.31
 5 -4 15 24.21 3.54
 5 -4 15 27.52 2.43
 5 4 -14 55.51 4.16
 5 4 -14 63.2 4.37
 5 4 -14 61.98 4.36
 -5 -4 -14 53.58 4.94
 5 -4 14 62.52 5.69
 5 -4 14 60.18 4.08
 5 4 -13 183.91 10.33
 5 4 -13 181.95 10.37
 5 4 -13 173.22 10.36
 5 -4 13 181.57 11.79
 -5 -4 -13 183.71 11.3
 5 -4 13 180.95 10.1
 5 4 -12 63.12 4.41
 5 4 -12 69.53 4.57
 5 4 -12 63.67 4.5
 5 -4 12 59.48 5.55
 -5 -4 -12 54.69 5.03
 5 -4 12 66.19 5.84
 5 -4 12 71.68 4.33
 5 4 -11 110.06 7.12
 5 4 -11 120.13 7.24
 5 4 -11 117.03 7.25
 -5 -4 -11 133.45 8.26
 5 -4 11 132.25 9.04
 5 -4 11 124.96 7.02
 5 -4 10 9.54 1.14
 5 4 -10 6.29 1.26
 5 4 -10 6.57 1.26
 5 4 -10 4.25 1.09
 5 -4 10 5.81 2.1
 5 -4 10 6.58 1.14
 5 -4 9 39.12 2.57
 5 4 -9 36.42 2.88
 5 4 -9 34.9 2.89
 5 4 -9 35.69 2.92
 5 -4 9 39.33 4.48
 5 -4 9 38.36 2.73
 5 4 -8 38.1 3
 5 4 -8 38.77 3.07
 5 4 -8 42.14 3.12
 5 -4 8 42.48 2.74
 5 -4 8 42.11 4.06
 -5 -4 -8 45.41 3.75
 5 -4 8 40.55 4.64
 -5 -4 -8 39.12 3.23
 5 -4 8 43.93 2.92
 5 4 -7 192.84 10.67
 5 4 -7 198.32 10.74
 5 4 -7 190.18 10.73
 5 -4 7 209.76 10.33
 5 -4 7 178.92 10.1
 5 4 -7 182.92 10.13
 5 -4 7 201.05 11.9
 -5 -4 -7 190.96 11.38
 -5 -4 -7 200.3 10.93
 5 -4 7 202.45 10.46
 5 -4 7 218.56 13.06
 5 4 -6 77.77 4.95
 5 4 -6 79 5.01
 5 4 -6 77.06 4.99
 5 -4 6 78.4 4.48
 5 4 -6 71.97 4.48
 5 -4 6 84.26 4.64
 5 -4 6 84.91 6.04
 -5 -4 -6 83.39 5.67
 5 -4 6 83.37 6.91
 -5 -4 -6 80.98 5.15
 5 -4 6 86.51 4.78
 5 4 -5 77.48 4.87
 5 4 -5 75.77 4.86
 5 4 -5 76.86 4.91
 5 -4 5 76.02 4.42
 5 -4 5 79.48 4.54
 5 4 -5 75.54 4.45
 5 -4 5 84.89 5.9
 -5 -4 -5 81.08 5.46
 5 -4 5 88.91 6.92
 -5 -4 -5 82.42 5.04
 5 -4 5 76.64 4.59
 5 4 -4 25.14 2.15
 5 4 -4 23.14 2.12
 5 4 -4 21.97 1.88
 5 -4 4 23.69 1.75
 5 -4 4 24.99 1.86
 5 4 -4 25.88 1.83
 5 -4 4 26.31 2.91
 -5 -4 -4 22.78 2.47
 5 -4 4 30.62 3.81
 5 -4 4 25.11 1.88
 -5 -4 -4 25.2 2.24
 5 4 -3 91.03 5.51
 5 4 -3 89.28 5.52
 5 4 -3 87.35 5.12
 5 -4 3 92.94 5.15
 5 4 -3 87.2 5.22
 5 -4 3 88.39 5.07
 5 -4 3 91.74 6.34
 -5 -4 -3 84.27 5.85
 -5 -4 -3 97.4 7.88
 -5 -4 -3 92.37 5.57
 5 -4 3 101 7.48
 5 -4 3 94.6 5.19
 5 4 -2 35.16 2.79
 5 4 -2 36.63 2.84
 5 -4 2 37.77 2.5
 5 4 -2 36.31 2.54
 5 4 -2 37.77 2.47
 5 -4 2 38.4 2.45
 5 4 -2 38.29 3.55
 5 -4 2 35.56 3.41
 -5 -4 -2 38.37 3.18
 -5 -4 -2 32.12 4.47
 5 -4 2 28.87 3.91
 5 -4 2 40.18 2.51
 5 4 -2 36.14 4.86
 5 4 -1 338.76 18.7
 5 4 -1 350.11 18.72
 5 -4 1 373.52 18.36
 5 4 -1 347.63 18.36
 5 4 -1 352.19 18.33
 5 -4 1 341.55 18.26
 5 4 -1 360.1 19.96
 5 -4 1 364.93 19.55
 -5 -4 -1 360.27 19.1
 5 -4 1 372.84 20.7
 5 -4 1 370 18.33
 5 4 -1 323.42 21.95
 5 4 0 52.79 3.96
 5 4 0 58.03 3.65
 5 -4 0 65.67 3.7
 5 -4 0 58.23 3.6
 5 4 0 61.97 3.68
 5 4 0 60.35 3.48
 5 4 0 63.77 5.15
 5 -4 0 54.63 4.5
 -5 -4 0 60.08 4.24
 5 -4 0 64.8 3.65
 5 4 0 55.03 6.52
 5 -4 -1 333.48 18.04
 5 4 1 338.64 18.73
 5 -4 -1 343.74 18.23
 5 4 1 352.83 18.3
 5 -4 -1 346.98 18.1
 5 4 1 370.18 18.08
 5 4 1 367.74 18.31
 5 -4 -1 349.91 19.4
 -5 -4 1 378.27 18.98
 5 -4 -1 369.7 18.23
 5 4 1 337.61 22.8
 5 -4 -2 35.39 2.21
 5 4 2 27.93 2.65
 5 -4 -2 36.65 2.47
 5 4 2 35.61 2.35
 5 -4 -2 35.46 2.19
 5 -4 -2 32.12 3.12
 -5 -4 2 30.45 2.69
 5 -4 -2 33.26 3.84
 5 4 3 92.01 5.31
 5 -4 -3 90.25 5.16
 5 -4 -3 86.85 5.2
 5 4 3 89.99 5.86
 5 -4 -3 95.55 7.04
 5 -4 -3 99.47 6.18
 5 -4 -4 22.62 1.77
 5 4 4 21.16 2.29
 5 4 4 24.81 1.93
 5 -4 -4 22.4 1.66
 5 4 4 24.23 1.84
 5 -4 -4 24.66 1.87
 5 4 4 22.45 2.57
 5 -4 -4 27.57 3.18
 5 -4 -4 27.2 2.58
 5 4 5 69.52 4.84
 5 -4 -5 61.04 4.13
 5 4 5 67.32 4.26
 5 4 5 75.48 4.2
 5 -4 -5 69.66 4.03
 5 -4 -5 70.95 4.25
 5 4 5 62.16 5.04
 5 -4 -5 71.86 5.12
 5 -4 -5 82.3 5.88
 5 4 6 71.83 5.23
 5 -4 -6 73.34 4.61
 5 4 6 77.84 4.69
 5 -4 -6 77.5 4.43
 5 4 6 78.79 4.55
 5 -4 -6 78.37 4.66
 5 4 6 75.56 5.62
 5 -4 -6 75.49 5.91
 5 -4 -6 77.56 5.56
 5 4 7 198.28 10.96
 5 -4 -7 181.91 10.13
 5 -4 -7 173.33 9.96
 5 4 7 193.12 10.16
 5 4 7 200.38 9.99
 5 -4 -7 193.29 10.13
 5 -4 -7 182.31 9.85
 5 4 7 193.87 11.29
 5 -4 -7 186.74 11.46
 5 -4 -7 192.23 11.22
 5 -4 -8 34.32 2.49
 5 -4 -8 31.37 2.33
 5 -4 -8 35 2.22
 5 -4 -8 35.06 2.45
 5 4 8 33.96 2.46
 5 4 8 35.97 3.38
 5 -4 -8 32.71 3.31
 5 -4 -8 36.91 3.52
 5 4 8 36.61 3.22
 5 -4 -9 37.22 2.63
 5 -4 -9 34.32 2.46
 5 4 9 33.77 2.49
 5 -4 -9 37.61 2.52
 5 -4 -9 34.3 2.24
 5 4 9 32.82 3.42
 -5 4 -9 32.34 3.36
 5 -4 -9 30.38 3.26
 5 -4 -9 32.47 3.48
 5 4 9 37.75 3.32
 5 -4 -10 5.97 0.97
 5 4 10 8.12 1.75
 5 -4 -10 5.96 0.77
 5 -4 -10 7.31 1.12
 5 -4 -10 6.65 1.02
 5 4 10 5.25 1.01
 -5 4 -10 4.76 1.7
 5 4 10 4.55 1.58
 5 -4 -10 4.89 1.46
 5 -4 -10 8.54 1.98
 5 -4 -11 120.49 6.82
 5 -4 -11 104.28 6.56
 5 4 11 111.68 6.54
 5 -4 -11 120.79 6.6
 5 4 11 117.18 7.88
 5 -4 -11 119.01 7.44
 5 -4 -11 126.02 8.17
 5 4 11 111.14 7.55
 5 -4 -12 70.41 4.38
 5 -4 -12 63.81 4.21
 5 4 12 62.69 4.08
 5 -4 -12 73.78 4.19
 5 4 12 57.83 5.19
 5 -4 -12 54.64 5.23
 5 -4 -13 191.75 10.49
 5 -4 -13 176.42 10.33
 5 -4 -13 195.78 10.17
 5 4 13 189.23 10.15
 5 4 13 169.45 11.44
 5 -4 -13 178.25 11.76
 5 -4 -14 48.69 4.02
 5 -4 -14 64.41 4.2
 5 4 14 63.42 3.91
 5 -4 -14 70.74 3.98
 5 4 14 53.74 5.06
 5 -4 -14 57.79 5.45
 5 -4 -15 22.23 2.26
 5 -4 -15 29.26 2.13
 5 4 15 26.74 2.07
 5 4 15 20.15 3.18
 5 -4 -15 24.92 3.51
 5 -4 -16 36.2 2.98
 5 4 16 34.44 3.97
 -5 4 -16 37.28 3.99
 5 -4 -16 34.26 4.17
 5 -4 -17 18.89 2.16
 5 -4 -17 20.64 2.19
 5 4 17 18.22 2.97
 -5 4 -17 19.17 2.93
 5 -4 -17 22.33 3.38
 5 -4 -18 10.9 1.6
 5 -4 -18 10.58 1.71
 5 4 18 12.13 2.5
 -5 4 -18 13 2.47
 5 -4 -18 8.23 2.54
 5 -4 -19 5 1.31
 5 -4 -19 5.48 1.3
 5 4 19 7.84 2.24
 -5 4 -19 4.34 1.85
 5 -4 -19 2.95 2.34
 5 -4 -20 2.61 1.13
 5 -4 -20 4.25 1.22
 5 4 20 1.72 1.71
 -5 4 -20 0.28 1.57
 5 -4 -20 1.3 1.85
 5 -4 -21 1.43 1
 5 -4 -21 1.98 1
 5 4 21 2.23 1.88
 -5 4 -21 2.18 1.64
 5 -4 -21 2.49 1.9
 5 -4 -22 1.1 0.97
 5 -4 -22 1.47 0.98
 5 4 22 0.8 1.61
 -5 4 -22 1.52 1.55
 5 -4 -22 0.29 1.64
 5 -4 -23 -0.13 0.82
 5 -4 -23 1.26 0.96
 5 4 23 0.5 1.38
 5 -4 -24 0.35 0.73
 5 -4 -24 0.52 0.79
 5 4 24 -0.69 1.4
 5 5 -23 1.71 0.9
 -5 -5 -23 -0.91 2.5
 5 -5 23 0.77 1.4
 -5 -5 -23 2.59 1.34
 5 -5 23 0.65 0.7
 5 5 -22 3.16 1.14
 5 5 -22 1.26 0.72
 -5 -5 -22 2.94 2.83
 5 -5 22 3.12 1.69
 -5 -5 -22 2.19 1.29
 5 -5 22 4.01 0.95
 5 5 -21 0.31 1
 5 5 -21 1.26 0.95
 5 5 -21 0.61 0.78
 5 -5 21 -0.61 1.72
 -5 -5 -21 0.24 1.38
 5 -5 21 -0.22 0.71
 5 5 -20 0.81 0.99
 5 5 -20 0.75 0.91
 5 5 -20 0.88 0.81
 5 -5 20 0.65 1.87
 -5 -5 -20 0.74 1.3
 5 -5 20 1.51 0.88
 5 5 -19 -0.17 1.04
 5 5 -19 0.62 1.02
 5 5 -19 0.23 0.78
 5 -5 19 0.34 1.67
 5 -5 19 -0.12 0.78
 5 5 -18 3.72 1.28
 5 5 -18 1.12 1.01
 -5 -5 -18 2.68 2.47
 5 -5 18 2.07 1.81
 5 -5 18 2.46 0.93
 5 5 -17 6.46 1.44
 5 5 -17 10 1.53
 5 5 -17 6.11 1.44
 -5 -5 -17 7.43 2.44
 5 -5 17 8.34 2.58
 5 -5 17 8.29 1.36
 5 5 -16 5.74 1.44
 5 5 -16 4.59 1.26
 5 5 -16 4.97 1.37
 5 -5 16 6.93 2.37
 -5 -5 -16 5.94 2.33
 5 -5 16 5.8 1.21
 5 5 -15 7.48 1.56
 5 5 -15 9.15 1.59
 5 5 -15 8.24 1.65
 5 -5 15 7.85 2.61
 -5 -5 -15 8.39 2.26
 5 -5 15 9.78 1.45
 5 5 -14 8.45 1.63
 5 5 -14 12.36 1.83
 5 5 -14 8.9 1.68
 -5 -5 -14 10.17 2.45
 5 -5 14 8.94 1.41
 5 5 -13 7.14 1.57
 5 5 -13 6.06 1.33
 5 5 -13 4.72 1.24
 -5 -5 -13 4.38 1.84
 5 -5 13 9.59 2.65
 5 -5 13 5.92 1.2
 5 5 -12 56.59 4.06
 5 5 -12 49.14 3.94
 5 5 -12 52.1 4.06
 -5 -5 -12 56.74 5.05
 5 -5 12 45.78 4.98
 5 -5 12 55.77 5.71
 5 -5 12 59.42 3.81
 5 5 -11 89.9 5.77
 5 5 -11 82.65 5.68
 5 5 -11 89.25 5.84
 5 -5 11 76.65 6.74
 5 -5 11 92.53 7.75
 5 -5 11 94.09 5.47
 5 5 -10 105.16 6.88
 5 5 -10 106.11 6.88
 5 5 -10 109.3 6.97
 5 -5 10 126.52 6.54
 5 -5 10 101.49 8.03
 5 -5 10 101.81 8.81
 5 -5 10 118.47 6.65
 5 5 -9 156.51 9.6
 5 5 -9 156.33 9.6
 5 5 -9 163.27 9.71
 5 -5 9 187.5 9.3
 -5 -5 -9 169.73 10.59
 5 -5 9 165.26 10.92
 5 -5 9 159.67 11.89
 5 -5 9 169.9 9.31
 5 5 -8 27.31 2.63
 5 5 -8 28.82 2.67
 5 -5 8 29.35 2.09
 5 -5 8 35.19 2.48
 -5 -5 -8 31.37 3.34
 5 -5 8 31.28 3.61
 5 -5 8 35.59 4.76
 -5 -5 -8 33.74 2.95
 5 -5 8 32.09 2.4
 5 5 -7 2.14 0.99
 5 5 -7 3.02 1.11
 5 -5 7 2.34 0.61
 5 5 -7 2.56 0.65
 5 -5 7 6.42 1.17
 -5 -5 -7 2.57 1.4
 5 -5 7 4.31 1.75
 -5 -5 -7 3.04 1.17
 5 -5 7 2.48 2.29
 5 -5 7 4.3 0.88
 5 5 -6 0.78 0.9
 5 5 -6 0.64 0.89
 5 -5 6 0.57 0.48
 5 -5 6 3.16 1.18
 5 5 -6 0.53 0.5
 -5 -5 -6 0.21 1.32
 5 -5 6 1.46 1.52
 5 -5 6 -0.82 2.47
 -5 -5 -6 0.69 0.99
 5 -5 6 0.41 0.62
 5 5 -5 79.02 5.3
 5 5 -5 84.71 5.39
 5 5 -5 78.82 4.77
 5 -5 5 77.56 4.73
 5 -5 5 86.62 7.62
 5 -5 5 76.82 6.07
 -5 -5 -5 77.9 5.89
 -5 -5 -5 86.74 5.48
 5 -5 5 78.92 4.86
 5 5 -4 105.22 6.79
 5 5 -4 108.65 6.83
 5 5 -4 104.28 6.28
 5 -5 4 105.28 6.23
 5 -5 4 113.01 9.07
 5 -5 4 115.44 7.73
 -5 -5 -4 117.14 7.44
 5 -5 4 109.61 6.33
 -5 -5 -4 115.24 6.94
 5 5 -3 126.53 7.42
 5 5 -3 118.24 7.34
 5 5 -3 110.9 6.86
 5 5 -3 119.33 6.83
 5 -5 3 111.34 6.75
 5 -5 3 145.21 9.95
 5 -5 3 127.47 8.18
 -5 -5 -3 124.71 7.88
 -5 -5 -3 123.97 7.42
 5 -5 3 124.31 6.83
 5 5 -2 278.44 15.86
 5 5 -2 283.13 15.84
 5 5 -2 288.87 15.38
 5 5 -2 270.98 15.31
 5 -5 2 279.61 15.27
 -5 -5 -2 292.96 16.36
 5 -5 2 285.94 16.58
 5 -5 2 319.22 18.51
 5 -5 2 291.33 15.28
 5 5 -1 50.17 3.81
 5 5 -1 49.14 3.73
 5 -5 1 45.88 3.22
 5 5 -1 52.87 3.34
 5 5 -1 53.19 3.36
 -5 -5 -1 51.16 4.12
 5 -5 1 50.82 4.28
 5 -5 1 46.22 5.77
 5 -5 1 52.85 3.25
 5 5 0 567.13 30.25
 5 5 0 569.07 29.63
 5 -5 0 525.68 29.56
 5 5 0 557.71 29.64
 -5 -5 0 587.72 30.55
 5 -5 0 550.32 30.76
 5 -5 0 584.68 29.53
 5 5 1 54.94 3.96
 5 5 1 51.76 3.41
 5 -5 -1 50.69 3.34
 5 5 1 50.69 3.34
 5 -5 -1 60.8 3.71
 -5 -5 1 55.9 4.13
 5 -5 -1 49.29 4.26
 5 -5 -1 56 5.57
 5 5 2 311.19 15.93
 5 -5 -2 278.55 14.92
 5 5 2 281.85 15.16
 5 5 2 295.69 15.11
 -5 -5 2 301.13 15.95
 5 -5 -2 264.62 16.12
 5 -5 -2 325.61 17.89
 5 5 3 117.32 6.51
 5 -5 -3 140.3 6.86
 5 5 3 114.96 7.25
 5 -5 -3 102.3 6.36
 5 -5 -3 133.44 9.02
 5 5 4 102.53 6.04
 5 5 4 106.69 5.92
 5 -5 -4 111.76 6.05
 5 5 4 105.23 6.76
 5 -5 -4 96.28 5.87
 5 -5 -4 108.57 8.03
 5 -5 -4 116.27 6.94
 5 5 5 75.51 5.35
 5 -5 -5 78.05 4.57
 5 -5 -5 76.92 4.62
 5 5 5 78.91 4.49
 5 -5 -5 72.29 4.28
 5 5 5 75.38 4.65
 -5 5 -5 85.82 5.6
 5 -5 -5 74.56 6.24
 5 -5 -5 86.56 5.59
 5 5 6 0.88 1.09
 5 -5 -6 1.4 0.74
 5 -5 -6 0.97 0.61
 5 5 6 0.43 0.72
 5 -5 -6 0.94 0.47
 -5 5 -6 1.5 1.11
 5 5 6 -0.2 1.3
 5 -5 -6 2.44 1.74
 5 -5 -6 1.85 1.23
 5 5 7 4.03 1.56
 5 5 7 2.55 0.85
 5 -5 -7 3.04 0.85
 5 -5 -7 3.23 0.77
 5 5 7 4.17 1.48
 -5 5 -7 2.84 1.23
 5 -5 -7 3.34 1.4
 5 -5 -7 2.58 1.72
 5 -5 -8 29.1 2.32
 5 -5 -8 30.62 2.31
 5 5 8 28.61 2.32
 5 5 8 29.07 3.18
 -5 5 -8 34.87 3.45
 5 -5 -8 31.36 3.46
 5 -5 -8 29.03 3.14
 5 5 8 26.07 2.96
 5 -5 -9 151.42 8.77
 5 -5 -9 154.61 8.66
 5 -5 -9 161.58 8.72
 5 5 9 155.96 8.73
 5 5 9 149.11 9.81
 -5 5 -9 169.89 10.3
 5 -5 -9 155.57 9.94
 5 -5 -9 162.91 10.02
 5 5 9 157.51 9.77
 5 -5 -10 121.14 6.77
 5 -5 -10 108.53 6.56
 5 -5 -10 123.18 6.63
 5 5 10 114.86 6.6
 5 5 10 101.24 7.64
 -5 5 -10 105.22 7.97
 5 -5 -10 114.85 7.62
 5 5 10 113.72 7.68
 5 -5 -10 107.75 7.8
 5 -5 -11 86.2 5.61
 5 -5 -11 96 5.58
 5 5 11 86.83 5.45
 5 -5 -11 97.3 5.52
 5 5 11 85.11 6.6
 -5 5 -11 93.77 7.16
 5 5 11 98.32 6.73
 5 -5 -11 88.83 6.8
 5 -5 -12 59.94 4.01
 5 -5 -12 57.04 3.87
 5 5 12 57.44 3.77
 5 -5 -12 64.91 3.84
 5 5 12 48.83 4.7
 5 -5 -12 52.77 5.06
 5 5 12 47.13 4.61
 5 -5 -13 5.38 1.1
 5 -5 -13 8.01 1.14
 5 5 13 8.67 1.21
 5 -5 -13 5.47 1.22
 5 5 13 6.21 1.98
 5 -5 -13 7.12 2.3
 5 -5 -14 8.91 1.42
 5 5 14 10.98 1.34
 5 -5 -14 10.93 1.61
 5 -5 -14 11.91 1.33
 5 5 14 8.58 2.22
 5 -5 -14 6.84 2.26
 5 -5 -15 12.56 1.65
 5 -5 -15 11.65 1.32
 5 -5 -15 10.4 1.63
 5 5 15 10.91 1.34
 5 5 15 13.45 2.62
 5 -5 -15 6.79 2.27
 5 -5 -16 6.96 1.32
 5 5 16 8.13 2.22
 5 -5 -16 4.76 2.14
 5 -5 -17 10.61 1.6
 -5 5 -17 8.57 2.29
 5 5 17 8.23 2.22
 5 -5 -17 5.16 2.26
 5 -5 -18 1.3 0.96
 5 -5 -18 3.68 1.26
 5 5 18 2.29 1.79
 -5 5 -18 4.24 1.78
 5 -5 -18 2.89 2.11
 5 -5 -19 -0.29 0.92
 5 -5 -19 0.44 0.9
 5 5 19 1.13 1.68
 -5 5 -19 0.28 1.58
 5 -5 -19 2.22 1.89
 5 -5 -20 1.01 0.93
 5 -5 -20 1.14 0.92
 5 5 20 2.48 1.87
 -5 5 -20 -0.27 1.49
 5 -5 -20 -0.92 1.94
 5 -5 -21 0.41 0.88
 5 -5 -21 -0.14 0.84
 5 5 21 -0.26 1.52
 -5 5 -21 0.25 1.33
 5 -5 -21 -0.58 1.64
 5 -5 -22 3.47 1.13
 5 -5 -22 4.02 1.09
 5 5 22 0.99 1.3
 -5 5 -22 1.13 1.33
 5 -5 -22 4.79 1.96
 5 -5 -23 1.66 0.85
 5 -5 -23 1.12 0.92
 5 5 23 2.27 1.39
 5 -5 -23 0.48 1.48
 5 6 -22 1.86 1
 -5 -6 -22 0.44 2.29
 5 -6 22 1.04 1.34
 -5 -6 -22 1.78 1.16
 5 -6 22 2.09 0.73
 5 6 -21 5.8 1.35
 5 6 -21 5.51 1.22
 5 6 -21 6.34 1.12
 -5 -6 -21 8.62 3.34
 5 -6 21 8.27 2.17
 -5 -6 -21 9.97 2
 5 -6 21 5.56 1.03
 5 6 -20 1.87 1.15
 5 6 -20 2.77 1.08
 5 6 -20 1.59 0.9
 -5 -6 -20 8.12 3.04
 -5 -6 -20 3.52 3.03
 5 -6 20 3.38 1.97
 -5 -6 -20 2.32 1.46
 5 -6 20 2.17 0.86
 5 6 -19 10.63 1.73
 5 6 -19 7.02 1.46
 5 6 -19 7.62 1.32
 -5 -6 -19 15.63 3.34
 -5 -6 -19 14.62 4.06
 5 -6 19 7.14 2.45
 5 -6 19 8.76 1.31
 5 6 -18 1.87 1.17
 5 6 -18 0.98 1
 -5 -6 -18 6.32 2.58
 -5 -6 -18 2.67 2.9
 5 -6 18 1.36 0.85
 5 6 -17 -0.52 1.14
 5 6 -17 1.17 1.05
 -5 -6 -17 4.47 2.61
 -5 -6 -17 -1.62 3.07
 5 -6 17 -0.12 0.75
 5 6 -16 6.33 1.55
 5 6 -16 7 1.59
 -5 -6 -16 6.47 2.68
 5 -6 16 6.92 1.24
 5 6 -15 15.99 2.12
 5 6 -15 18.15 2.28
 -5 -6 -15 15.52 3.11
 5 -6 15 11.18 2.8
 5 -6 15 16.37 1.79
 5 6 -14 28.11 2.93
 5 6 -14 27.3 2.98
 -5 -6 -14 34.15 4.14
 5 -6 14 33.22 4.24
 5 -6 14 36.24 2.71
 5 6 -13 6.91 1.61
 5 6 -13 11.09 1.75
 -5 -6 -13 8.43 2.47
 5 -6 13 4.42 2.03
 5 -6 13 7.36 2.83
 5 -6 13 7.35 1.23
 5 6 -12 40.64 3.66
 5 6 -12 46.15 3.86
 -5 -6 -12 51.55 4.9
 5 -6 12 48.12 5.02
 5 -6 12 47.87 5.6
 5 -6 12 47.51 3.38
 5 6 -11 6.36 1.57
 5 6 -11 7.96 1.6
 5 -6 11 8.38 2.42
 5 -6 11 4.51 2.85
 5 -6 11 10.24 1.32
 5 6 -10 30.87 3.04
 5 6 -10 35.62 3.19
 -5 -6 -10 34.35 4.04
 5 -6 10 32.33 3.97
 5 -6 10 44.91 5.63
 5 -6 10 38.79 2.77
 5 6 -9 34.28 3.16
 5 6 -9 35.25 3.24
 -5 -6 -9 37.21 4
 5 -6 9 41.88 4.29
 -5 -6 -9 38.46 3.34
 5 -6 9 34.78 5.16
 5 -6 9 35.34 2.69
 5 6 -8 89.12 5.99
 5 6 -8 90.08 6.05
 5 -6 8 87.31 5.2
 -5 -6 -8 88.6 6.85
 5 -6 8 98.1 8.62
 -5 -6 -8 118.51 8.38
 5 -6 8 96.09 7.17
 -5 -6 -8 88.15 6.12
 5 -6 8 94.89 5.49
 5 6 -7 54.34 4.12
 5 6 -7 56.43 4.17
 5 -6 7 50.22 3.33
 5 6 -7 48.8 3.32
 -5 -6 -7 59.9 5.03
 5 -6 7 55.26 6.48
 5 -6 7 56.95 5.03
 5 -6 7 57.74 3.57
 -5 -6 -7 61.02 4.3
 5 6 -6 80.72 5.63
 5 6 -6 81.55 5.62
 5 -6 6 81.11 4.91
 5 6 -6 85.76 4.96
 -5 -6 -6 91.53 6.51
 5 -6 6 107.21 8.77
 5 -6 6 84.54 6.52
 5 -6 6 87.35 5.06
 -5 -6 -6 82.53 5.69
 5 6 -5 85.87 5.74
 5 6 -5 81.08 5.67
 5 -6 5 82.43 4.99
 5 6 -5 86.87 5.04
 -5 -6 -5 90.17 6.47
 5 -6 5 84 8.12
 5 -6 5 91.48 6.61
 5 -6 5 88.03 5.07
 -5 -6 -5 85.91 5.73
 5 6 -4 62.88 4.56
 5 6 -4 63.74 4.55
 5 6 -4 61.46 4.02
 5 -6 4 63.04 3.89
 5 6 -4 60.41 3.91
 -5 -6 -4 62.39 5.15
 5 -6 4 67.63 5.33
 5 -6 4 69.35 7.06
 5 -6 4 64.15 3.88
 -5 -6 -4 64.25 4.58
 5 6 -3 36.33 3.2
 5 6 -3 38.64 3.21
 5 6 -3 34.7 2.64
 5 -6 3 36.46 2.56
 5 6 -3 34.5 2.58
 -5 -6 -3 35.7 3.63
 5 -6 3 38.65 3.75
 -5 -6 -3 36.9 3.16
 5 -6 3 39.15 2.54
 5 -6 3 38.4 5.16
 5 6 -2 13.1 1.96
 5 6 -2 16.35 2.05
 5 -6 2 16.26 1.55
 5 6 -2 15.99 1.57
 5 6 -2 17.49 1.65
 -5 -6 -2 18.19 2.48
 5 -6 2 15.66 2.36
 -5 -6 -2 16.75 2.11
 5 -6 2 18.34 1.49
 5 -6 2 18.83 4
 5 6 -1 91.86 6.27
 5 6 -1 95.64 5.62
 5 6 -1 94.61 5.59
 5 -6 1 94.3 5.55
 -5 -6 -1 117.02 7.05
 5 -6 1 91.52 6.64
 5 -6 1 95.16 5.4
 5 6 0 144.67 9.15
 5 -6 0 154.75 8.48
 5 6 0 153.31 8.52
 5 6 0 155.71 8.46
 -5 -6 0 161.03 9.67
 5 -6 0 150.31 9.54
 5 -6 0 148.62 11.39
 5 6 1 90.28 6.03
 5 6 1 85.83 5.29
 5 -6 -1 90.8 5.27
 5 6 1 91.26 5.25
 -5 -6 1 92.9 6.35
 5 -6 -1 80.99 6.12
 5 -6 -1 89.91 7.86
 5 6 2 21.75 2.4
 5 6 2 15.75 1.48
 5 6 2 14.51 1.56
 5 -6 -2 12.32 2.08
 -5 -6 2 17.96 2.39
 5 -6 -2 18.13 3.45
 5 6 3 39.8 2.63
 5 6 3 45.23 3.61
 5 -6 -3 33.52 2.49
 5 -6 -3 42.23 4.91
 5 -6 -4 63.86 4.13
 5 6 4 67.61 5
 5 -6 -4 65.47 4.01
 5 -6 -4 68.39 6.25
 5 -6 -5 77.94 4.77
 5 6 5 80.32 4.83
 5 6 5 72.36 5.58
 5 -6 -5 72.15 4.62
 5 -6 -5 80.91 6.89
 5 -6 -5 87.1 5.66
 5 6 6 90.17 6.45
 5 -6 -6 87.37 5.45
 5 6 6 92.83 5.56
 5 -6 -6 96.76 5.56
 -5 6 -6 94.87 6.68
 5 -6 -6 101.26 7.63
 5 -6 -6 90.1 6.33
 5 6 7 52.6 4.35
 5 -6 -7 44.05 3.28
 5 -6 -7 54.11 3.43
 5 6 7 46.22 3.35
 -5 6 -7 46.74 4.33
 5 -6 -7 52.33 5.01
 5 -6 -7 48.35 4.15
 5 6 8 92.52 6.7
 5 -6 -8 98.48 5.73
 5 6 8 91.56 5.67
 5 -6 -8 97.29 5.69
 5 6 8 84.08 6.56
 -5 6 -8 104.23 7.21
 5 -6 -8 96.7 7.2
 5 -6 -8 90.88 6.59
 5 -6 -9 37.11 2.79
 5 6 9 32.66 2.66
 5 -6 -9 42.55 2.82
 5 6 9 36.34 3.68
 -5 6 -9 34.49 3.84
 5 6 9 30.3 3.46
 5 -6 -9 34.05 3.76
 5 -6 -9 31.03 3.49
 5 -6 -10 36.52 2.83
 5 -6 -10 32.8 2.67
 5 -6 -10 36.98 2.74
 5 6 10 36.52 2.75
 5 6 10 35.81 3.75
 -5 6 -10 36.46 4.05
 5 -6 -10 35.25 3.65
 5 -6 -10 34.88 3.68
 5 6 10 34.33 3.72
 5 -6 -11 6.28 1.17
 5 6 11 7.63 2
 5 6 11 6.33 1.19
 5 -6 -11 9.76 1.47
 5 -6 -11 8.43 1.27
 -5 6 -11 8.28 2.26
 5 6 11 7.98 1.95
 5 -6 -11 9.44 2.19
 5 -6 -12 47.88 3.54
 5 -6 -12 45.04 3.38
 5 6 12 49.04 3.35
 5 -6 -12 49.05 3.35
 5 6 12 46.61 4.4
 -5 6 -12 34.15 4.49
 5 -6 -12 50.65 4.67
 5 6 12 47.88 4.53
 5 -6 -13 6.25 1.24
 5 -6 -13 8.42 1.42
 5 6 13 7.63 1.18
 5 -6 -13 8.51 1.23
 5 6 13 5.8 1.85
 5 -6 -13 6.71 2.07
 5 -6 -14 36.22 2.94
 5 -6 -14 31.97 2.76
 5 6 14 32.94 2.58
 5 -6 -14 36.84 2.64
 5 6 14 29.14 3.66
 5 -6 -14 29.16 3.78
 5 -6 -15 16.3 1.94
 5 -6 -15 15.91 1.86
 5 -6 -15 18.07 1.68
 5 6 15 15.51 1.63
 5 6 15 14.47 2.56
 5 -6 -15 9.76 2.49
 5 -6 -16 5.97 1.27
 5 -6 -16 8.64 1.48
 5 6 16 9.34 2.24
 5 -6 -16 5.09 2.11
 5 -6 -17 0.69 0.89
 5 -6 -17 0.72 0.95
 5 6 17 1.64 1.6
 -5 6 -17 2.77 1.86
 5 -6 -17 0.6 1.57
 5 -6 -18 0.42 0.94
 5 6 18 0.54 1.49
 -5 6 -18 1.6 1.52
 5 -6 -18 1.48 1.74
 5 -6 -19 9.58 1.5
 5 6 19 8.9 2.07
 -5 6 -19 12 2.33
 5 -6 -19 9.1 2.44
 5 -6 -20 4.12 1.09
 5 -6 -20 2 0.99
 5 6 20 0.25 1.43
 -5 6 -20 1.19 1.4
 5 -6 -20 2.98 1.75
 5 -6 -21 5.57 1.19
 5 -6 -21 5.9 1.23
 5 6 21 5.37 1.76
 -5 6 -21 7.95 1.83
 5 -6 -21 7.01 1.99
 5 -6 -22 1.04 0.84
 5 -6 -22 1.88 0.82
 5 6 22 1.71 1.39
 5 -6 -22 1.13 1.45
 -5 -7 -21 0.19 1.12
 5 7 -20 -0.14 0.89
 5 7 -20 0.29 0.71
 -5 -7 -20 2.82 2.64
 -5 -7 -20 -0.46 2.5
 5 -7 20 -0.82 1.67
 5 -7 20 -0.58 0.6
 -5 -7 -20 0.21 1.2
 5 7 -19 3.14 1.12
 5 7 -19 1.79 0.87
 -5 -7 -19 2.77 2.75
 -5 -7 -19 4.36 2.8
 5 -7 19 1.47 1.63
 5 -7 19 1.53 0.73
 5 7 -18 2.71 1.15
 5 7 -18 0.11 0.82
 -5 -7 -18 2.01 2.68
 5 -7 18 0.94 1.61
 5 -7 18 1.25 0.7
 5 7 -17 3.87 1.29
 -5 -7 -17 7.83 3.21
 -5 -7 -17 6.15 3.14
 5 -7 17 5.55 2.18
 5 -7 17 3.12 0.9
 5 7 -16 4.55 1.35
 -5 -7 -16 8.58 2.95
 -5 -7 -16 5.21 3.28
 5 -7 16 5.71 2.12
 5 -7 16 4.66 0.99
 5 7 -15 0.72 1.05
 -5 -7 -15 3.48 2.49
 -5 -7 -15 1.55 2.72
 5 -7 15 0.34 1.62
 5 -7 15 0.42 0.74
 5 7 -14 12.24 1.94
 -5 -7 -14 14.98 3.23
 -5 -7 -14 14.88 3.81
 5 -7 14 8.24 2.6
 5 -7 14 13.37 3.13
 5 -7 14 10.13 1.39
 5 7 -13 6.44 1.65
 -5 -7 -13 4.83 2.47
 -5 -7 -13 8.55 3.25
 5 -7 13 7.18 2.3
 5 -7 13 9.21 3.09
 5 -7 13 7.31 1.17
 5 7 -12 25.8 2.81
 5 -7 12 25.31 3.63
 5 -7 12 18.89 4.13
 5 -7 12 29.68 2.35
 5 7 -11 21.24 2.51
 -5 -7 -11 26.27 4.33
 5 -7 11 16.51 3.2
 5 -7 11 20.47 4.3
 5 -7 11 20.16 1.9
 5 7 -10 18.29 2.43
 -5 -7 -10 22.82 3.63
 -5 -7 -10 28.42 4.47
 5 -7 10 17.39 3.14
 5 -7 10 20.92 1.88
 5 -7 10 14.52 4.04
 5 7 -9 7.91 1.77
 -5 -7 -9 8.96 2.67
 5 -7 9 7.79 2.21
 5 -7 9 12.97 3.93
 5 -7 9 10.37 1.27
 5 7 -8 7.5 1.67
 5 -7 8 8.51 1.06
 -5 -7 -8 10.32 2.57
 5 -7 8 10.21 2.44
 -5 -7 -8 7.98 1.75
 5 -7 8 11.38 3.63
 5 -7 8 8.47 1.16
 5 7 -7 7.15 1.7
 5 -7 7 8.48 1.12
 5 7 -7 8.46 1.08
 -5 -7 -7 14.63 2.87
 5 -7 7 10.39 2.36
 -5 -7 -7 10.89 1.9
 5 -7 7 12.31 3.98
 5 -7 7 8.42 1.14
 5 7 -6 6.77 1.67
 5 7 -6 7.5 1.08
 5 -7 6 7.94 1.1
 -5 -7 -6 7.41 2.41
 5 -7 6 8.29 2.21
 5 -7 6 3.91 3.29
 -5 -7 -6 8.72 1.72
 5 7 -5 5.84 1.55
 5 7 -5 4.56 1.09
 5 7 -5 6.8 1.04
 5 -7 5 5.49 0.96
 -5 -7 -5 5.75 2.05
 5 -7 5 6.06 1.96
 5 -7 5 6.12 3.36
 -5 -7 -5 6.09 1.68
 5 7 -4 147.97 9.22
 5 7 -4 147.26 8.31
 5 7 -4 152.08 8.44
 5 -7 4 146.01 8.27
 -5 -7 -4 149.01 10.03
 5 -7 4 156.55 12.37
 5 -7 4 152.6 9.81
 -5 -7 -4 151.97 9.13
 5 7 -3 69.2 4.94
 5 7 -3 59.06 3.95
 5 7 -3 58.49 3.98
 5 -7 3 62.48 3.96
 5 -7 3 64.43 7.24
 -5 -7 -3 61.96 5.42
 5 -7 3 62.6 5.16
 -5 -7 -3 67.15 4.74
 5 7 -2 74.42 5.5
 5 7 -2 74.15 4.73
 5 -7 2 79.48 4.75
 5 7 -2 74.94 4.74
 -5 -7 -2 85.54 6.42
 5 -7 2 76.09 5.85
 -5 -7 -2 81.27 5.48
 5 7 -1 66.86 5.03
 5 7 -1 61.31 4.1
 5 7 -1 61.75 4.07
 5 -7 1 63.22 4.12
 -5 -7 -1 75.29 5.76
 5 -7 1 61.97 5.07
 -5 -7 -1 72.91 4.91
 5 7 0 142.96 9.3
 5 7 0 148.14 8.47
 5 -7 0 156.71 8.47
 5 7 0 149.19 8.37
 -5 -7 0 157.24 10.06
 5 -7 0 149.02 11.97
 5 7 1 68.71 5.15
 5 7 1 58.35 4.16
 5 -7 -1 65.55 4.22
 5 7 1 69.44 4.12
 -5 -7 1 66.13 5.55
 5 -7 -1 68.42 7.25
 5 7 2 81.97 6
 5 7 2 77 5.05
 -5 -7 2 95.99 6.6
 5 -7 -2 88.47 8.03
 5 7 3 52.13 4.44
 5 -7 -3 49.08 3.27
 5 -7 -3 61.03 6.21
 5 -7 -4 148.94 8.22
 5 7 4 136.78 9.12
 5 -7 -4 139.72 7.98
 5 -7 -4 157 11.09
 5 -7 -5 9.66 1.2
 5 -7 -5 9.31 1.36
 5 7 5 8.32 1.3
 5 7 5 6.69 1.82
 5 -7 -5 10.03 2.82
 5 7 6 5.96 1.94
 5 -7 -6 10.31 1.45
 5 -7 -6 9.37 1.25
 5 7 6 8.87 1.38
 -5 7 -6 10.15 2.14
 5 -7 -6 11.1 2.74
 5 7 7 11.09 2.22
 5 7 7 9.74 1.41
 5 -7 -7 7.35 1.24
 5 -7 -7 10.35 1.42
 -5 7 -7 9.99 2.19
 5 -7 -7 12.27 2.75
 5 -7 -7 10.95 1.92
 5 7 8 10.47 2.18
 5 -7 -8 9.89 1.37
 5 -7 -8 8.08 1.3
 5 7 8 7.74 1.31
 -5 7 -8 5.11 1.93
 5 -7 -8 7.35 2.37
 5 -7 -8 9.03 1.83
 5 7 9 10.25 2.33
 5 -7 -9 9.14 1.38
 5 7 9 10 1.41
 5 -7 -9 8.55 1.33
 -5 7 -9 6.12 2.11
 5 -7 -9 10.4 2.31
 5 -7 -9 11.33 2.05
 5 -7 -10 21.61 2.04
 5 7 10 15.39 2.69
 5 7 10 17.93 1.89
 5 -7 -10 20.03 1.96
 -5 7 -10 20.09 3.24
 5 -7 -10 18.58 2.65
 5 -7 -11 25.12 2.3
 5 7 11 18.62 2.87
 5 -7 -11 21.57 2.11
 5 7 11 22.56 2.1
 5 -7 -11 25.66 2.19
 -5 7 -11 28.29 3.84
 5 7 11 19 2.82
 5 -7 -11 23.85 3.03
 5 -7 -12 32.01 2.73
 5 -7 -12 26.86 2.47
 5 7 12 29.05 2.46
 5 -7 -12 34.56 2.58
 5 7 12 28.19 3.38
 -5 7 -12 29.38 4
 5 -7 -12 28.1 3.35
 5 7 12 34.92 3.84
 5 -7 -13 4.13 1.06
 5 7 13 3.23 1.86
 5 -7 -13 7.71 1.15
 5 7 13 3.77 1.05
 5 -7 -13 4.92 1.18
 5 7 13 4.33 1.71
 5 -7 -13 6.46 1.93
 5 -7 -14 9.33 1.45
 5 -7 -14 10.86 1.61
 5 7 14 12.09 1.46
 5 -7 -14 14.82 1.53
 5 7 14 7.96 2.02
 5 -7 -14 11.3 2.37
 5 -7 -15 0.13 0.73
 5 -7 -15 1.12 0.9
 5 7 15 0.2 0.68
 5 7 15 1.02 1.41
 5 -7 -15 2.65 1.55
 5 -7 -16 6.65 1.29
 5 -7 -16 6.02 1.3
 5 7 16 4.29 1.83
 5 -7 -16 6.06 1.91
 5 -7 -17 4.93 1.12
 5 -7 -17 5.39 1.26
 -5 7 -17 5.33 1.7
 5 7 17 3.94 1.74
 5 -7 -17 3.88 1.77
 5 -7 -18 1.78 0.87
 5 -7 -18 0.8 0.94
 -5 7 -18 0.24 1.27
 5 7 18 0.24 1.31
 5 -7 -18 1 1.42
 5 -7 -19 1.34 0.79
 -5 7 -19 1.1 1.31
 5 7 19 1.34 1.37
 5 -7 -19 1.87 1.56
 5 -7 -20 0.23 0.7
 5 7 20 0.42 1.22
 5 -7 -20 -0.44 1.26
 5 -7 -21 1.53 0.85
 5 8 -19 1.08 0.97
 5 -8 19 0.25 1.34
 5 8 -19 0.46 0.73
 5 8 -18 4.1 1.21
 5 8 -18 0.73 0.93
 -5 -8 -18 -1.91 2.82
 -5 -8 -18 0.46 2.4
 5 -8 18 0.27 1.43
 5 8 -18 0.3 0.74
 5 8 -17 0.31 0.98
 5 8 -17 0.32 0.98
 -5 -8 -17 4.37 3.09
 -5 -8 -17 -1.43 2.54
 5 -8 17 1.14 1.5
 5 8 -16 8.63 1.63
 5 8 -16 9.63 1.71
 -5 -8 -16 10.99 3.62
 -5 -8 -16 9.9 3.42
 5 -8 16 11.08 2.53
 5 8 -16 5.85 1.25
 5 8 -15 0.87 1.13
 5 8 -15 1.78 1.26
 -5 -8 -15 6.61 3.38
 -5 -8 -15 6.99 3.17
 5 -8 15 2.79 1.94
 5 8 -14 5.72 1.48
 5 8 -14 6.27 1.54
 -5 -8 -14 5.24 3.02
 -5 -8 -14 5.54 2.96
 5 -8 14 1.9 1.56
 5 -8 14 5.09 2.55
 5 8 -13 8.04 1.69
 5 8 -13 5.12 1.47
 5 -8 13 4.81 2.06
 5 -8 13 8.47 2.98
 5 8 -12 18.69 2.41
 5 8 -12 17.87 2.34
 5 -8 12 16.67 2.94
 5 -8 12 15.96 3.87
 5 8 -11 8.63 1.77
 5 8 -11 7.09 1.77
 5 -8 11 5.71 2.15
 5 -8 11 9.86 3.55
 5 8 -10 7.92 1.71
 5 8 -10 7.4 1.75
 -5 -8 -10 1.85 2.39
 5 -8 10 5.31 1.98
 5 -8 10 3.31 2.95
 5 8 -9 2.08 1.31
 5 8 -9 1.21 1.24
 -5 -8 -9 0.73 2.27
 5 -8 9 0.61 1.48
 5 -8 9 1.12 3.05
 5 8 -8 0.94 1.25
 5 8 -8 2.45 1.47
 5 -8 8 4.36 0.87
 -5 -8 -8 1.09 2.01
 5 -8 8 3.24 1.68
 -5 -8 -8 3.5 1.4
 5 -8 8 3.53 3.45
 5 8 -7 45.63 3.84
 5 8 -7 36.02 3.5
 5 -8 7 42.23 2.85
 5 8 -7 39.07 3.02
 -5 -8 -7 45.3 5.08
 5 -8 7 36.02 4.09
 5 -8 7 36.2 5.86
 -5 -8 -7 35.02 3.54
 5 8 -6 11.92 2.06
 5 8 -6 12.19 2.06
 5 8 -6 11.43 1.31
 5 -8 6 10.86 1.32
 5 8 -6 9.08 1.43
 -5 -8 -6 15.73 3.24
 5 -8 6 10.31 2.29
 -5 -8 -6 16.82 2.26
 5 -8 6 9.54 3.91
 5 8 -5 47.58 4.34
 5 8 -5 48.05 3.41
 5 8 -5 51.64 3.61
 5 -8 5 51.5 3.46
 -5 -8 -5 57.39 5.59
 5 -8 5 61.48 5.02
 5 -8 5 53.15 6.79
 -5 -8 -5 53.42 4.28
 5 8 -4 117.76 7.72
 5 8 -4 110.88 6.71
 5 -8 4 114 6.62
 5 8 -4 114.34 6.61
 -5 -8 -4 130.57 9.12
 5 -8 4 109.22 10.32
 5 -8 4 101.01 7.69
 -5 -8 -4 120.69 7.54
 5 8 -3 39.53 3.83
 5 8 -3 39.47 2.95
 5 8 -3 38.33 2.89
 5 -8 3 42.43 2.97
 -5 -8 -3 44.61 4.83
 5 -8 3 27.98 5.7
 -5 -8 -3 40.55 3.62
 5 8 -2 25.75 3.13
 5 8 -2 31.67 2.46
 5 8 -2 33.22 2.53
 5 -8 2 34.6 2.56
 -5 -8 -2 30.79 4.04
 -5 -8 -2 25.67 2.99
 5 8 -1 11.43 2.28
 5 8 -1 11.77 1.47
 5 -8 1 11.68 1.46
 5 8 -1 8.71 1.26
 -5 -8 -1 10.36 2.62
 -5 -8 -1 12.5 2.06
 5 -8 1 13.67 4.18
 5 8 0 45.2 4.19
 5 -8 0 46.89 3.25
 5 8 0 41.64 3.18
 -5 -8 0 41.69 4.68
 -5 -8 0 44.23 3.81
 5 -8 0 44.82 6.37
 5 8 1 13.08 2.35
 5 8 1 15.2 1.68
 5 -8 -1 14.63 1.73
 -5 -8 1 19.02 3.19
 5 -8 -1 10.99 3.63
 5 8 2 32.69 2.63
 5 8 2 34.11 3.53
 5 -8 -2 30.05 5.13
 5 8 3 37.35 2.92
 5 8 3 39.25 3.9
 5 -8 -3 39.68 5.34
 5 -8 -4 130.64 7.34
 5 8 4 108.96 8.17
 5 -8 -4 128.84 10.1
 5 -8 -5 57.5 3.76
 5 8 5 50.88 4.61
 5 -8 -5 46.71 3.4
 5 -8 -5 54.86 6.01
 5 -8 -6 13.28 1.53
 5 8 6 16.29 2.6
 5 8 6 10.96 1.56
 5 -8 -6 15.06 1.72
 -5 8 -6 15.59 2.66
 5 -8 -6 15.72 3.32
 5 8 7 36.71 3.95
 5 -8 -7 35.03 2.83
 5 8 7 39.97 2.95
 5 -8 -7 37.68 2.93
 -5 8 -7 34.93 4.09
 5 -8 -7 34.64 4.34
 5 8 8 3.37 1.78
 5 -8 -8 3.53 1.07
 5 8 8 3.4 1.04
 5 -8 -8 3 0.93
 -5 8 -8 2.18 1.73
 5 -8 -8 2.85 1.89
 5 8 9 2.64 1.63
 5 -8 -9 1.29 0.87
 5 -8 -9 0.24 0.74
 5 8 9 1.29 0.84
 -5 8 -9 -0.98 1.65
 5 -8 -9 0.55 1.4
 5 8 10 3.47 1.93
 -5 8 -10 6.11 2.17
 5 -8 -10 6.24 1.23
 5 8 10 4.4 1.08
 5 -8 -10 7.84 1.26
 5 -8 -11 10.7 1.45
 5 8 11 8.84 2.32
 -5 8 -11 6.31 2.28
 5 8 11 11.3 1.49
 5 -8 -11 11.18 1.55
 5 -8 -11 10.13 1.43
 5 -8 -12 22.18 2.14
 5 8 12 16.54 2.79
 5 -8 -12 15.54 1.82
 -5 8 -12 17.95 3.22
 5 8 12 18.93 1.89
 5 -8 -12 20.97 1.94
 5 -8 -13 10.55 1.44
 5 -8 -13 9.03 1.45
 5 -8 -13 9.09 1.28
 5 8 13 7.07 1.21
 5 -8 -14 4.01 1.07
 5 -8 -14 5.45 1.24
 5 8 14 6.51 1.07
 5 -8 -14 3.31 0.91
 5 -8 -15 1.8 0.87
 5 8 15 3.03 0.85
 5 -8 -15 1.85 0.93
 5 -8 -16 7.87 1.32
 5 -8 -16 9.14 1.44
 -5 8 -16 11.19 2.15
 5 -8 -17 0.23 0.74
 5 -8 -17 0.37 0.8
 -5 8 -17 0.43 1.12
 5 -8 -18 0.86 0.7
 5 -8 -18 0.59 0.82
 5 -8 -19 2.3 0.9
 5 9 -17 1.32 0.87
 5 9 -17 1.96 0.76
 5 9 -16 0.57 0.94
 5 9 -16 -0.3 0.99
 -5 -9 -16 1.7 2.81
 5 -9 16 -0.48 1.37
 5 9 -16 0.29 0.73
 5 9 -15 1.07 1.06
 5 9 -15 1.96 1.18
 5 9 -15 1.83 0.87
 5 -9 15 0.5 1.32
 5 9 -14 7.9 1.61
 5 9 -14 4.68 1.42
 5 9 -14 7.88 1.26
 -5 -9 -14 8.59 3.31
 5 -9 14 7.6 1.99
 5 -9 14 6.64 2.35
 5 9 -13 6.57 1.51
 5 9 -13 5.28 1.5
 5 9 -13 5.07 1.13
 5 -9 13 6.46 1.96
 5 -9 13 4.88 2.72
 5 9 -12 13.94 2.06
 5 9 -12 10.33 2.02
 5 9 -12 11.39 1.56
 -5 -9 -12 19.12 3.92
 5 -9 12 12.85 2.44
 5 -9 12 21.18 3.94
 5 9 -11 0.89 1.15
 5 9 -11 1.18 1.25
 5 9 -11 0.91 0.83
 -5 -9 -11 0.4 2.63
 5 -9 11 0.55 1.36
 5 -9 11 0.98 2.84
 5 9 -10 1.82 1.27
 5 9 -10 0.61 1.21
 5 9 -10 1.49 0.91
 -5 -9 -10 2.79 2.93
 5 -9 10 2.72 1.75
 5 -9 10 2.65 2.98
 5 9 -9 -0.41 1.28
 5 9 -9 -0.69 0.89
 -5 -9 -9 2.41 2.84
 5 -9 9 -0.53 1.35
 5 -9 9 3.29 2.93
 5 9 -8 12.1 2.16
 5 9 -8 9.2 1.42
 -5 -9 -8 15.27 3.67
 5 -9 8 10.1 2.17
 5 -9 8 15.14 4.11
 5 9 -7 14.06 2.31
 5 -9 7 12.12 1.37
 5 9 -7 11.09 1.55
 -5 -9 -7 11.59 3.37
 5 -9 7 15.43 4.16
 5 9 -6 18.46 2.63
 5 9 -6 22.17 2.04
 5 -9 6 18.64 1.83
 -5 -9 -6 28.08 4.29
 5 -9 6 21.66 4.88
 5 9 -5 10.92 2.16
 5 9 -5 10.35 1.33
 5 9 -5 10.7 1.44
 5 -9 5 14.11 1.5
 -5 -9 -5 22.21 3.83
 5 -9 5 19.43 4.7
 5 9 -4 35.81 3.8
 5 9 -4 40.07 2.88
 5 -9 4 41.2 2.99
 5 9 -4 38.82 2.94
 -5 -9 -4 51.78 5.6
 5 -9 4 40.27 6.13
 5 9 -3 9.44 2.07
 5 9 -3 7.13 1.14
 5 -9 3 10.72 1.36
 5 9 -3 7.59 1.21
 5 9 -2 38.17 3.94
 5 9 -2 38.46 2.94
 5 -9 2 41.46 3.07
 -5 -9 -2 46.85 5.28
 5 9 -1 27.4 3.24
 5 -9 1 29.82 2.5
 5 9 -1 27.96 2.39
 -5 -9 -1 31.91 4.45
 5 -9 1 32.23 5.45
 5 9 0 32.91 3.65
 5 9 0 33.67 2.74
 5 -9 0 35.62 2.84
 -5 -9 0 47.39 5.1
 5 -9 0 42.11 5.84
 5 9 1 26.16 2.36
 5 -9 -1 31.2 2.53
 5 9 1 24.98 3.24
 5 -9 -1 26.83 4.89
 5 9 2 38.16 3.04
 5 9 2 45.55 4.24
 5 -9 -2 44.94 5.81
 5 9 3 10.66 1.5
 5 9 3 11.02 2.3
 5 -9 -3 14.04 3.76
 5 -9 -4 44.93 3.33
 5 9 4 40.15 4.18
 5 -9 -4 45.6 5.5
 5 9 5 9.25 2.18
 5 -9 -5 13.51 1.66
 -5 9 -5 18.49 2.86
 5 -9 -5 13.69 3.2
 5 -9 -6 24.97 2.16
 5 9 6 23.56 3.21
 5 -9 -6 26.18 2.4
 5 9 6 23.83 2.27
 -5 9 -6 27.71 3.58
 5 -9 -6 32.19 4.21
 5 -9 -7 12.18 1.47
 5 9 7 15.1 2.6
 5 9 7 12.24 1.6
 5 -9 -7 12.71 1.67
 -5 9 -7 15.55 2.79
 5 -9 -7 10.39 2.61
 5 9 8 12.53 2.42
 5 -9 -8 9.05 1.37
 5 -9 -8 12.55 1.57
 5 9 8 12 1.53
 -5 9 -8 12.18 2.6
 5 -9 -8 9.52 2.37
 5 9 9 -1.57 1.59
 -5 9 -9 -0.66 1.73
 5 9 9 0.81 0.92
 5 -9 -9 -0.12 0.7
 5 -9 -9 0.7 0.79
 5 -9 -10 2.08 0.83
 5 9 10 2.33 1.89
 -5 9 -10 2.02 1.97
 5 -9 -10 0.79 0.81
 5 9 10 0.91 0.84
 5 -9 -10 1.42 0.79
 -5 9 -11 -0.34 1.96
 5 -9 -11 0.84 0.74
 5 -9 -11 1.3 0.81
 5 9 11 0.88 0.85
 -5 9 -12 11.07 2.73
 5 -9 -12 13.22 1.52
 5 -9 -12 12.56 1.58
 5 9 12 12.01 1.47
 5 -9 -13 6.12 1.06
 5 9 13 5.16 1.03
 5 -9 -13 4.92 1.1
 5 9 14 5.98 1.05
 5 -9 -14 7.19 1.25
 5 9 15 1.83 0.71
 5 -9 -15 0.8 0.81
 5 -9 -16 -0.22 0.71
 5 10 -14 1.96 0.77
 5 10 -13 0.27 0.67
 5 10 -13 -0.65 1.1
 5 -10 13 -0.95 1.83
 5 10 -12 2.4 1.21
 5 10 -12 3.28 0.89
 -5 -10 -12 0.37 2.64
 5 -10 12 -0.74 2.08
 5 10 -11 1.44 1.2
 5 10 -11 1.45 0.76
 -5 -10 -11 1.95 2.65
 5 -10 11 2.07 2.43
 5 10 -10 5.33 1.57
 5 10 -10 9.33 1.28
 5 -10 10 7.27 2.91
 5 10 -9 3.35 1.34
 5 10 -9 3.67 0.94
 -5 -10 -9 4.03 2.91
 5 -10 9 5.73 2.96
 5 10 -8 7.98 1.83
 5 10 -8 6.35 1.12
 -5 -10 -8 11.85 3.57
 5 -10 8 5.64 3.03
 5 10 -7 0.42 1.24
 5 10 -7 0.69 0.74
 -5 -10 -7 -0.82 2.82
 5 -10 7 0.53 2.72
 5 10 -6 1.73 1.42
 5 -10 6 3.01 0.81
 5 10 -6 3.28 0.93
 -5 -10 -6 5.34 3.05
 5 -10 6 1.63 2.84
 5 10 -5 6.87 1.9
 5 -10 5 9.08 1.23
 -5 -10 -5 11.65 3.3
 5 -10 5 7.17 3.52
 -5 -10 -5 10.16 1.86
 5 10 -4 23.89 2.96
 5 10 -4 23.49 2.03
 5 -10 4 24.89 2.21
 -5 -10 -4 29.58 2.89
 5 10 -3 9.15 2.12
 5 10 -3 9.6 1.28
 5 -10 3 12.67 1.45
 -5 -10 -3 9.42 3.03
 -5 -10 -3 10.97 1.9
 5 10 -2 10.75 2.22
 5 10 -2 11.74 1.43
 5 -10 2 13 1.54
 5 -10 2 8.13 3.57
 -5 -10 -2 9.31 1.84
 5 10 -1 6.15 1.81
 5 -10 1 8.76 1.33
 5 10 -1 5.93 1.09
 -5 -10 -1 5.58 2.73
 5 -10 1 6.47 3.13
 -5 -10 -1 4.74 1.61
 5 10 0 1.39 0.78
 5 -10 0 0.23 0.83
 5 10 0 2.64 1.56
 5 -10 0 -0.52 2.66
 -5 -10 0 0.36 1.23
 5 10 1 6.13 1.17
 5 -10 -1 5.72 1.22
 5 10 1 4.84 1.86
 5 -10 -1 7.37 3.38
 -5 -10 1 4.7 1.44
 5 -10 -2 12.76 1.67
 5 10 2 14.02 1.61
 5 10 2 12.27 2.32
 -5 -10 2 12.06 2.03
 5 -10 -2 13.01 3.57
 5 10 3 11.14 1.49
 5 10 3 9.58 2.13
 -5 -10 3 9.67 1.89
 5 10 4 26.91 3.4
 5 10 4 33.05 2.51
 5 -10 -4 28.35 2.49
 -5 10 -4 23.35 3.37
 -5 -10 4 25.62 2.8
 5 -10 -4 26.81 4.15
 5 10 5 8.15 2.14
 5 -10 -5 10.32 1.52
 -5 10 -5 12.17 2.4
 -5 -10 5 9.01 1.78
 5 -10 -5 13.81 3.06
 5 -10 -6 4.69 1.11
 -5 10 -6 2.94 1.81
 5 -10 -6 2.25 1.79
 -5 10 -7 0.9 1.52
 5 -10 -7 0.23 0.75
 5 10 7 0.56 0.83
 -5 10 -8 8.52 2.23
 5 -10 -8 8.72 1.37
 5 10 8 7.41 1.24
 -5 10 -9 3.98 2.05
 5 10 9 4.14 1.02
 5 -10 -9 4.08 1.04
 -5 10 -10 9.45 2.39
 5 10 10 8.68 1.27
 5 -10 -10 10.39 1.35
 -5 10 -11 1.19 1.58
 5 10 11 0.1 0.73
 5 -10 -11 1.24 0.75
 5 -10 -12 3.62 0.85
 5 10 12 4.18 0.93
 5 -10 -12 2.18 0.78
 5 10 13 0.42 0.63
 5 -10 -13 0.97 0.68
 5 11 -10 0.63 1.07
 5 11 -9 1.51 1.12
 -5 -11 -9 1.83 2.57
 5 -11 9 3.74 2.4
 5 11 -8 6.32 1.52
 5 -11 8 2.37 2.3
 5 11 -7 2.39 1.29
 -5 -11 -7 3.06 2.63
 5 -11 7 3.71 2.46
 5 11 -6 4.95 1.63
 -5 -11 -6 7.7 2.97
 5 -11 6 7.93 2.91
 5 11 -5 4.13 1.43
 -5 -11 -5 3.12 2.68
 5 -11 5 3.83 0.84
 5 11 -4 2.22 1.4
 5 -11 4 1.15 0.72
 -5 -11 -4 -0.39 2.19
 5 11 -3 6.4 1.77
 5 -11 3 7.76 1.14
 -5 -11 -3 10.71 3.01
 -5 -11 -3 6.44 1.46
 5 -11 3 6.73 2.97
 5 11 -2 7.34 1.85
 5 -11 2 9.36 1.24
 5 11 -2 8.96 1.13
 -5 -11 -2 6.64 1.48
 5 -11 2 5.84 2.85
 5 -11 1 8.97 1.24
 5 11 -1 8.68 1.17
 5 11 -1 7.72 1.83
 5 -11 1 9.08 3.03
 -5 -11 -1 8.25 1.57
 5 11 0 18.18 1.76
 5 -11 0 21.89 1.94
 5 11 0 21.22 2.79
 -5 -11 0 19.47 2.3
 5 -11 0 18.57 3.74
 5 11 1 6.48 1.1
 5 -11 -1 9.34 1.31
 5 -11 -1 8.2 2.81
 -5 -11 1 6.77 1.55
 5 11 2 7.86 1.19
 5 -11 -2 8.69 1.28
 -5 11 -2 7.29 1.85
 5 -11 -2 7.32 2.64
 -5 -11 2 6.84 1.53
 5 11 3 8.42 1.21
 -5 11 -3 6.03 1.93
 5 -11 -3 10.51 2.67
 -5 -11 3 6.6 1.45
 5 -11 -4 3.06 0.97
 5 11 4 1.67 0.77
 -5 11 -4 1.01 1.42
 5 -11 -4 -0.3 1.58
 -5 -11 4 2.57 1.17
 5 11 5 3.32 0.91
 5 -11 -5 3.96 1.02
 -5 -11 5 3.72 1.24
 5 -11 -6 9.54 1.31
 -5 -11 6 6.38 1.4
 5 11 7 5 0.99
 5 -11 -7 4.8 1.02
 -5 -11 7 3.1 1.11
 5 -11 -8 8.32 1.18
 5 11 8 6.57 1.06
 -5 -11 8 6.38 1.38
 5 11 9 2.79 0.8
 5 -11 -9 4.77 0.95
 -5 -11 9 4.56 1.16
 5 11 10 2.31 0.74
 6 0 0 42.73 2.71
 6 0 0 43.2 2.73
 6 0 0 41.13 2.67
 6 0 0 45.98 2.77
 6 0 0 45.6 2.76
 6 0 0 37.31 3.34
 6 0 1 232.08 11.95
 6 0 -1 241.62 12.04
 6 0 -1 225.57 12.02
 6 0 -1 222.06 11.92
 6 0 -1 225.85 11.94
 6 0 1 223.93 11.89
 6 0 1 234.25 11.96
 6 0 -1 236.09 11.98
 6 0 1 198.27 12.98
 6 0 1 214.87 12.76
 6 0 -1 209.11 12.73
 6 0 -1 239.89 11.99
 6 0 1 229.73 11.98
 6 0 -2 15.15 1.34
 6 0 2 14.7 1.36
 6 0 -2 14.73 1.34
 6 0 2 14.34 1.2
 6 0 2 17.75 1.35
 6 0 -2 12.98 1.26
 6 0 -2 15.3 1.27
 6 0 2 16.24 1.33
 6 0 -2 14.04 1.28
 6 0 2 13.39 2.09
 6 0 2 13.98 1.86
 6 0 -2 13.13 1.82
 6 0 2 16.53 1.36
 6 0 -3 1.14 0.56
 6 0 -3 1.62 0.61
 6 0 3 1.37 0.54
 6 0 3 1.13 0.64
 6 0 3 1.32 0.51
 6 0 -3 3.82 0.64
 6 0 -3 1.22 0.57
 6 0 3 1.49 0.56
 6 0 3 1.64 1.22
 6 0 3 2.76 1.08
 6 0 3 2 0.56
 6 0 -4 20.77 1.73
 6 0 4 23.62 1.65
 6 0 4 21.03 1.69
 6 0 4 22.12 1.54
 6 0 -4 21.51 1.68
 6 0 -4 21.76 1.68
 6 0 4 22.81 1.68
 6 0 -4 20.31 1.62
 6 0 -4 19.66 1.55
 6 0 4 20.69 2.48
 6 0 4 18.84 2.16
 6 0 4 19.78 1.62
 6 0 -5 203.57 10.65
 6 0 5 198.31 10.31
 6 0 5 212.16 10.46
 6 0 5 195.68 10.54
 6 0 -5 202.86 10.38
 6 0 -5 193.81 10.47
 6 0 5 193.42 10.48
 6 0 -5 192.79 10.5
 6 0 5 176.18 11.46
 6 0 5 189.64 11.2
 6 0 5 197.52 10.51
 6 0 -5 198.54 11.39
 6 0 -6 49.57 3.22
 6 0 6 48.34 3.12
 6 0 -6 49.67 2.94
 6 0 -6 50.82 3.09
 6 0 6 48.25 2.86
 6 0 6 51.22 3.09
 6 0 -6 47.7 3.06
 6 0 6 44.73 3.89
 6 0 6 42.28 3.91
 6 0 6 41.55 3.55
 6 0 -6 43.38 3.73
 6 0 6 49.82 3.09
 6 0 -6 54.43 3.97
 6 0 -7 365.47 19.72
 6 0 -7 373.54 19.93
 6 0 -7 377.06 19.76
 6 0 7 406.28 19.84
 6 0 -7 374.13 19.72
 6 0 7 384.89 19.74
 6 0 -7 395.65 19.58
 6 0 7 385.98 20.94
 6 0 7 374.22 20.93
 6 0 7 377.94 20.41
 6 0 -7 412.2 20.76
 6 0 7 374.91 19.77
 6 0 -7 390.56 20.75
 6 0 -8 219.1 11.79
 6 0 -8 225.69 11.97
 6 0 -8 224.35 11.53
 6 0 8 224.76 11.73
 6 0 -8 223.26 11.75
 6 0 -8 232.27 11.77
 6 0 8 225.91 12.95
 6 0 8 194.66 12.74
 6 0 8 208.39 12.26
 6 0 8 219.94 11.77
 6 0 -8 214.92 12.6
 6 0 -8 224.99 12.78
 6 0 -9 185.96 10.4
 6 0 -9 188.12 10.55
 6 0 -9 195.32 10.07
 6 0 9 202.33 10.32
 6 0 -9 198.38 10.33
 6 0 -9 188.09 10.31
 6 0 9 182.96 11.46
 -6 0 -9 202.58 11.39
 6 0 9 176.25 11.41
 6 0 -9 193.63 11.22
 6 0 9 191.1 10.36
 6 0 -9 193.97 11.4
 6 0 -10 19.22 1.81
 6 0 -10 22.64 1.99
 6 0 -10 19.38 1.7
 6 0 -10 19.32 1.7
 6 0 10 20.33 1.71
 6 0 10 24.38 2.78
 -6 0 -10 22.53 2.58
 6 0 10 23.53 2.74
 6 0 -10 22.64 2.47
 6 0 10 20.89 1.81
 6 0 -10 20.7 2.54
 6 0 -11 29.58 2.38
 6 0 -11 26.39 2.15
 6 0 11 31.42 2.2
 6 0 -11 31.29 2.23
 6 0 -11 27.14 2.14
 6 0 11 32.37 3.3
 -6 0 -11 34.83 3.33
 6 0 11 29.73 3.26
 6 0 11 26.88 2.23
 6 0 -11 24.37 2.92
 6 0 -11 35.93 3.06
 6 0 -12 74.25 4.77
 6 0 -12 72.21 4.56
 6 0 -12 79.87 4.55
 6 0 -12 80.62 4.55
 6 0 12 72.04 4.42
 6 0 12 73.68 5.74
 -6 0 -12 81.44 5.77
 6 0 12 71.5 5.69
 6 0 -12 74.17 5.27
 6 0 12 68.54 4.56
 6 0 -12 79.9 5.78
 6 0 -13 14.24 1.69
 6 0 -13 11.02 1.53
 6 0 -13 10.56 1.35
 6 0 13 13.12 1.29
 6 0 -13 14.45 1.39
 6 0 -13 11.74 1.29
 6 0 13 12.06 2.22
 -6 0 -13 9.14 2.1
 6 0 13 12.54 2.2
 6 0 13 13.2 1.48
 6 0 -13 11.93 2.18
 6 0 -14 14.93 1.83
 6 0 -14 13.26 1.69
 6 0 -14 13.81 1.57
 6 0 -14 12.99 1.38
 6 0 14 15.28 2.54
 -6 0 -14 18.94 2.64
 6 0 14 9.07 2.08
 6 0 14 12.37 1.54
 6 0 -14 13.39 2.34
 6 0 -15 23.61 2.28
 6 0 -15 23.8 2.31
 6 0 -15 20.38 2
 6 0 15 20.08 2.9
 -6 0 -15 25.91 3.2
 6 0 15 19.89 2.85
 6 0 15 21.74 2.03
 6 0 -15 23.99 2.96
 6 0 -16 0.34 0.73
 6 0 -16 0.29 0.92
 6 0 -16 0.15 0.91
 6 0 16 0.26 1.56
 -6 0 -16 1.67 1.76
 6 0 16 -0.77 1.48
 6 0 -16 0.26 1.43
 6 0 16 0.11 0.75
 6 0 -17 4.5 1.12
 6 0 -17 4.64 1.38
 6 0 -17 7.47 1.51
 6 0 17 5.63 1.95
 -6 0 -17 5.19 2
 6 0 17 6.22 1.84
 6 0 -17 4.64 1.83
 6 0 17 7.24 1.17
 6 0 -18 5.72 1.19
 6 0 -18 5.97 1.39
 6 0 -18 6.18 1.36
 6 0 18 6.82 1.95
 -6 0 -18 4.44 1.94
 -6 0 -18 4.26 1.64
 6 0 18 3.35 1.53
 6 0 -18 5.48 1.87
 6 0 18 5.97 1.18
 6 0 -19 43.85 3.62
 6 0 -19 45.64 3.56
 6 0 -19 38.59 3.14
 6 0 19 43.35 4.32
 -6 0 -19 47.59 4.1
 6 0 19 43.49 3.18
 6 0 -19 39.12 4.19
 6 0 -20 5.43 1.12
 6 0 -20 3.54 1.13
 6 0 -20 4.75 1.37
 6 0 20 3.5 1.7
 6 0 -20 4.04 1.71
 6 0 20 3.89 0.97
 6 0 -21 13.21 1.84
 6 0 -21 11.63 1.82
 6 0 21 9.64 2.21
 6 0 -21 14.66 2.43
 6 0 21 11.45 1.44
 6 0 -22 1.44 1.01
 6 0 -22 0.66 1.04
 6 0 22 -0.25 1.45
 6 0 -22 1.56 1.36
 6 0 22 0.92 0.76
 6 0 -23 2.15 0.95
 6 0 -23 0.47 0.98
 6 0 23 1.84 1.4
 6 0 -23 1.01 1.3
 6 0 23 1.14 0.74
 6 0 -24 1.01 0.93
 6 0 -24 -0.12 0.83
 6 0 24 0.62 1.22
 6 0 24 0.26 0.58
 6 1 -24 0.08 0.58
 6 1 -24 0.6 0.78
 6 -1 24 0.36 0.6
 6 1 -23 1.86 0.95
 6 -1 23 2.5 0.85
 6 1 -22 2.6 0.96
 6 1 -22 1.84 1.04
 6 1 -22 2.71 1.04
 6 -1 22 2.26 1.44
 6 -1 22 1.51 0.85
 6 1 -21 0.9 0.92
 6 1 -21 1.04 0.81
 6 1 -21 0.69 1.1
 6 -1 21 0.48 1.35
 6 -1 21 0.52 1.37
 6 1 -21 0.42 1.22
 6 -1 21 1.36 0.85
 6 1 -20 0.62 0.94
 6 1 -20 -0.13 0.8
 6 1 -20 0.17 1.01
 6 -1 20 0.25 1.31
 -6 -1 -20 -2.41 2.07
 6 -1 20 -0.27 1.6
 -6 -1 -20 -0.61 1.24
 6 1 -20 0.44 1.15
 6 -1 20 0.35 0.74
 6 1 -19 12.27 1.75
 6 1 -19 9.27 1.46
 6 1 -19 9.2 1.65
 6 -1 19 6.89 2
 -6 -1 -19 13.24 2.27
 6 -1 19 5.64 1.98
 -6 -1 -19 12.52 2.01
 6 1 -19 9.32 2.01
 6 -1 19 9.88 1.45
 6 1 -18 0.27 0.81
 6 1 -18 -0.15 1.03
 6 1 -18 1.02 1
 6 -1 18 1.28 1.3
 -6 -1 -18 0.23 1.33
 6 -1 18 0.29 1.55
 6 -1 18 0.36 0.89
 -6 -1 -18 0.2 1.1
 6 1 -18 0.23 1.36
 6 1 -17 26.21 2.65
 6 1 -17 28.63 2.62
 6 1 -17 26.2 2.43
 6 -1 17 22.17 3.06
 6 -1 17 25.76 3.41
 -6 -1 -17 30.77 3.32
 6 -1 17 26.86 2.36
 -6 -1 -17 29.79 3
 6 1 -17 21.93 2.98
 6 1 -16 55.83 4.16
 6 1 -16 54.4 4.02
 6 1 -16 53.58 3.82
 6 1 -16 54.06 3.56
 6 -1 16 44.75 4.53
 -6 -1 -16 52.24 4.94
 6 -1 16 48.27 4.79
 -6 -1 -16 63.05 4.52
 6 -1 16 52.01 3.73
 6 1 -16 50.81 4.5
 6 1 -15 65.23 4.62
 6 1 -15 65.97 4.6
 6 1 -15 66.2 4.38
 6 1 -15 65.21 4.15
 6 -1 15 55.43 5.1
 -6 -1 -15 65.63 5.56
 6 -1 15 69.24 5.69
 6 -1 15 61.78 4.28
 6 1 -15 55.65 4.98
 6 1 -14 75 5.21
 6 1 -14 87.04 5.35
 6 1 -14 80.92 5.07
 6 1 -14 82.87 4.91
 6 -1 14 77.7 6.04
 -6 -1 -14 79.07 6.22
 6 -1 14 76.84 6.25
 6 -1 14 79.83 5.02
 6 1 -14 72.62 5.78
 6 1 -13 17.17 1.94
 6 1 -13 18.11 1.97
 6 1 -13 18.17 1.82
 6 1 -13 15.77 1.67
 6 -1 13 15.33 2.44
 -6 -1 -13 20.54 2.72
 6 -1 13 19.4 2.85
 6 -1 13 17.25 1.79
 6 1 -13 20.36 2.58
 6 1 -12 13.28 1.64
 6 1 -12 11.24 1.55
 6 1 -12 14.46 1.54
 6 1 -12 11.85 1.37
 6 -1 12 12.76 1.26
 6 -1 12 11.06 2.02
 -6 -1 -12 9.16 2.04
 6 -1 12 9.47 2.08
 6 -1 12 12.38 1.45
 6 1 -12 11.12 1.95
 6 1 -11 77.17 4.84
 6 1 -11 73.83 4.67
 6 -1 11 73.56 4.44
 6 1 -11 75.05 4.62
 6 -1 11 74.01 5.6
 -6 -1 -11 84.86 5.77
 6 -1 11 78.97 5.97
 6 -1 11 77.68 4.7
 6 1 -11 72.59 5.44
 6 1 -10 12.53 1.5
 6 1 -10 10.37 1.3
 6 -1 10 14.4 1.3
 6 1 -10 12.98 1.36
 6 -1 10 11.95 2.08
 -6 -1 -10 13.88 2.07
 6 -1 10 11.05 2.1
 6 -1 10 15.76 1.52
 6 1 -10 13.04 2.03
 6 1 -10 13.49 2.02
 6 1 -9 91.59 5.43
 6 1 -9 84.25 5.47
 6 1 -9 93.74 5.35
 6 1 -9 87.44 5.27
 6 -1 9 92.58 5.19
 6 1 -9 91.52 5.24
 6 -1 9 92.81 6.32
 -6 -1 -9 94.29 6.19
 6 -1 9 94.75 6.57
 6 -1 9 86.8 5.92
 6 1 -9 95.28 6.1
 6 -1 9 88.11 5.3
 6 1 -9 85.53 6.02
 6 1 -8 31.12 2.41
 6 1 -8 32.5 2.56
 6 1 -8 30.73 2.37
 6 1 -8 33.13 2.34
 6 1 -8 35.09 2.45
 6 1 -8 35.37 2.17
 6 -1 8 34.07 2.31
 -6 -1 -8 36.11 3.11
 6 -1 8 35.49 3.24
 6 -1 8 33.06 3.36
 6 1 -8 30.44 2.97
 6 -1 8 33.32 2.41
 6 -1 8 35.69 3.13
 6 1 -8 32.36 3.03
 6 1 -7 70.86 4.49
 6 1 -7 81.03 4.73
 6 1 -7 73.46 4.46
 6 1 -7 70.49 4.46
 6 1 -7 75.36 4.26
 6 -1 7 73.95 4.4
 6 -1 7 76.38 4.19
 6 1 -7 74.96 4.43
 6 -1 7 80.14 5.45
 -6 -1 -7 86.3 5.28
 6 -1 7 78.95 5.68
 6 -1 7 76.92 4.54
 6 -1 7 72.66 5.25
 6 1 -7 74.49 5.21
 6 1 -6 126.17 7.07
 6 1 -6 129.41 6.92
 6 -1 6 128.25 6.93
 6 -1 6 122.18 6.82
 6 1 -6 125.65 6.72
 6 -1 6 120.19 6.63
 6 1 -6 120.15 6.9
 6 1 -6 124.64 6.84
 -6 -1 -6 135.56 7.59
 6 -1 6 117.03 7.96
 6 -1 6 117.22 7.71
 6 1 -6 126.25 7.68
 6 -1 6 122.77 6.92
 6 1 -5 88.34 5.24
 6 1 -5 88.38 5.08
 6 -1 5 88.19 5.12
 6 1 -5 86.56 5.1
 6 1 -5 92.49 4.96
 6 -1 5 88.47 5.04
 6 -1 5 89.96 4.9
 6 1 -5 87.21 5.04
 -6 -1 -5 90.04 5.6
 6 -1 5 84.15 6.1
 6 -1 5 83.76 5.93
 6 1 -5 85.81 5.75
 6 1 -4 392.77 19.9
 6 1 -4 370.51 19.7
 6 -1 4 387.23 19.76
 6 1 -4 386.48 19.62
 6 1 -4 379.9 19.77
 6 -1 4 398.97 19.69
 6 1 -4 378.84 19.7
 6 1 -4 384.5 19.69
 6 -1 4 380.59 19.56
 6 -1 4 385.9 19.7
 -6 -1 -4 387.47 20.22
 6 -1 4 363.33 20.89
 6 -1 4 362.82 20.71
 6 1 -3 336.03 16.94
 6 1 -3 312.93 16.75
 6 -1 3 322.81 16.64
 6 -1 3 324.97 16.75
 6 1 -3 311.41 16.81
 6 1 -3 321.94 16.7
 6 -1 3 341.05 16.76
 6 1 -3 327.95 16.76
 6 -1 3 327.68 18.04
 6 -1 3 308.4 17.76
 6 1 -3 328.34 17.61
 6 1 -2 158.83 8.48
 6 -1 2 157.9 8.33
 6 -1 2 156.59 8.26
 6 1 -2 157.11 8.31
 6 -1 2 161.65 8.34
 6 1 -2 153.95 8.32
 6 -1 2 138.64 9.38
 6 -1 2 141.25 9.24
 6 1 -2 146.1 9.05
 6 1 -1 186.96 9.83
 6 -1 1 180.23 9.71
 6 1 -1 183.7 9.69
 6 -1 1 183.53 9.64
 6 -1 1 182.9 9.68
 6 1 -1 187.46 9.69
 6 1 -1 186.37 9.67
 6 -1 1 176.18 10.87
 6 -1 1 171.54 10.68
 6 1 -1 167.55 10.38
 6 1 0 31.6 2.19
 6 -1 0 31.04 2.04
 6 -1 0 29.79 2.12
 6 1 0 30.99 2.17
 6 1 0 29.01 2.04
 6 -1 0 28.61 2.04
 6 -1 0 32.34 2.12
 6 1 0 32.15 2.11
 6 1 0 31.24 2.12
 -6 1 0 31.56 3.63
 6 -1 0 27.3 3.01
 6 -1 0 26.27 2.8
 6 1 0 30.93 2.76
 6 1 0 31.41 2.08
 6 1 1 185.09 9.52
 6 -1 -1 173.95 9.38
 6 -1 -1 172.05 9.43
 6 1 1 173.12 9.48
 6 -1 -1 176.48 9.39
 6 -1 -1 174.85 9.39
 6 1 1 180.9 9.4
 6 1 1 180.76 9.36
 -6 1 -1 167.71 11.34
 6 -1 -1 177.37 10.48
 6 1 1 166.9 10.1
 6 1 1 183.69 9.4
 6 -1 -2 156.75 8.36
 6 -1 -2 152.06 8.34
 6 1 2 161.43 8.29
 6 -1 -2 149.05 8.34
 6 1 2 155.38 8.43
 6 -1 -2 156.05 8.31
 6 1 2 163.7 8.34
 -6 1 -2 148.72 10.19
 6 -1 -2 140.83 9.23
 6 1 2 141.34 8.96
 6 1 2 161.17 8.34
 6 -1 -3 328.6 17.14
 6 1 3 325.31 17.13
 6 1 3 338.65 17.19
 6 -1 -3 326.32 17.09
 6 -1 -3 337.46 17.06
 6 1 3 352.13 17.08
 6 1 3 306.16 18.13
 6 1 3 313.38 17.75
 6 1 3 323.49 17.07
 6 -1 -4 401.77 20.11
 6 1 4 392.55 20.09
 6 -1 -4 397.2 19.95
 6 -1 -4 375.07 19.99
 6 1 4 387.6 20.06
 6 1 4 415.09 19.99
 6 -1 -4 388.76 20.02
 6 -1 -4 390.33 20.03
 6 1 4 353.69 21
 -6 1 -4 467.33 27.98
 6 -1 -4 382.15 21.03
 6 1 4 395.17 20.01
 6 1 4 346.36 20.57
 6 -1 -5 104.48 5.67
 6 -1 -5 98.48 5.54
 6 1 5 99.11 5.59
 6 -1 -5 99.16 5.44
 6 -1 -5 95.5 5.49
 6 -1 -5 101.48 5.57
 6 1 5 100.73 5.47
 6 1 5 95.58 5.55
 6 1 5 93.46 6.48
 6 -1 -5 99.95 6.5
 6 1 5 87.27 6.01
 6 1 5 98.01 5.5
 6 -1 -6 121.41 6.96
 6 1 6 131.03 6.93
 6 -1 -6 126.59 6.72
 6 -1 -6 120.98 6.79
 6 -1 -6 122.11 6.85
 6 1 6 128.39 6.76
 6 -1 -6 124.67 6.85
 6 1 6 123.06 6.87
 6 1 6 133.72 8.09
 6 1 6 108.89 7.7
 6 -1 -6 127.92 7.83
 6 1 6 123.84 6.82
 6 1 6 118.04 7.34
 6 -1 -7 77.28 4.67
 6 -1 -7 82.66 4.4
 6 1 7 80.02 4.59
 6 -1 -7 72 4.44
 6 1 7 76.31 4.53
 6 -1 -7 77.61 4.52
 6 -1 -7 78.29 4.54
 6 1 7 80.6 5.73
 6 1 7 72.71 5.45
 6 1 7 73.95 4.93
 6 -1 -7 76.49 5.38
 6 1 7 75.36 4.48
 6 -1 -8 35.74 2.45
 6 -1 -8 36.31 2.62
 6 -1 -8 34.38 2.4
 6 -1 -8 35.79 2.48
 6 1 8 36.92 2.49
 6 -1 -8 35.42 2.33
 6 1 8 39.34 2.56
 6 -1 -8 35.08 2.48
 6 1 8 35.72 3.48
 6 1 8 32.67 3.26
 6 -1 -8 35.13 3.26
 6 1 8 35.71 2.45
 6 -1 -8 39.56 3.45
 6 -1 -9 95.64 5.71
 6 -1 -9 95.88 5.88
 6 -1 -9 103.04 5.53
 6 1 9 109.5 5.8
 6 -1 -9 99.12 5.72
 6 -1 -9 95.98 5.6
 6 1 9 107.72 5.76
 6 -1 -9 96.68 5.7
 6 1 9 102.54 6.97
 6 1 9 93.83 6.64
 6 -1 -9 109.12 6.69
 6 -1 -9 104.38 6.87
 6 1 9 93.57 5.66
 6 -1 -10 10.17 1.28
 6 -1 -10 14.43 1.57
 6 -1 -10 13.97 1.37
 6 1 10 14.07 1.35
 6 -1 -10 15.02 1.32
 6 1 10 13.1 2.23
 6 1 10 10.18 1.91
 6 1 10 14.53 1.36
 6 -1 -10 12.45 1.97
 6 -1 -10 10.38 2.02
 6 -1 -11 68.3 4.33
 6 -1 -11 65.1 4.43
 6 -1 -11 74.24 4.25
 6 1 11 72.28 4.21
 6 -1 -11 66.11 4.08
 6 1 11 66.82 5.37
 6 1 11 64.77 5.14
 6 -1 -11 68.34 4.96
 6 1 11 67.98 4.2
 6 -1 -11 77 5.55
 6 -1 -12 13.35 1.53
 6 -1 -12 13.41 1.27
 6 1 12 14.83 1.41
 6 -1 -12 17.07 1.49
 6 1 12 11.11 2.2
 -6 1 -12 13.9 2.31
 6 1 12 9.16 1.96
 6 1 12 14.86 1.48
 6 -1 -12 13.65 1.98
 6 -1 -12 11.32 2.22
 6 -1 -13 17.1 1.8
 6 1 13 18.55 1.58
 6 -1 -13 19.29 1.66
 6 1 13 15.31 2.6
 -6 1 -13 14.56 2.43
 6 1 13 15.44 2.33
 6 1 13 15.26 1.62
 6 -1 -13 17.85 2.19
 6 -1 -13 16.95 2.71
 6 -1 -14 79.96 5.16
 6 -1 -14 85.21 4.88
 6 1 14 77.26 6.18
 -6 1 -14 89.96 6.48
 6 1 14 76.78 5.93
 6 1 14 77.87 4.92
 6 -1 -14 79.15 6.26
 6 -1 -15 61.51 4.39
 6 -1 -15 63.95 4.49
 6 -1 -15 68.04 4.06
 6 1 15 58.38 5.37
 -6 1 -15 70.47 5.64
 6 1 15 65.55 4.15
 6 -1 -15 58.65 5.38
 6 -1 -16 48.75 3.76
 6 -1 -16 55.37 3.9
 6 1 16 46.79 4.69
 -6 1 -16 48.5 4.87
 6 1 16 50.81 3.47
 6 -1 -16 51.01 4.8
 6 -1 -17 28.17 2.64
 6 -1 -17 30.56 2.71
 6 1 17 21.83 3.24
 -6 1 -17 35.26 3.97
 6 1 17 25.77 2.24
 6 -1 -17 27.15 3.58
 6 -1 -18 1.06 1.04
 6 -1 -18 -0.47 0.93
 6 1 18 0.85 1.54
 -6 1 -18 0.9 1.62
 6 -1 -18 1.13 1.64
 6 1 18 0.94 0.8
 6 -1 -19 9.35 1.59
 6 -1 -19 10.29 1.71
 6 -1 -19 10.35 1.31
 6 1 19 7.41 2.11
 -6 1 -19 11.35 2.03
 6 -1 -19 9.08 2.17
 6 1 19 8.36 1.26
 6 -1 -20 0.31 1.01
 6 -1 -20 0.65 1.02
 6 -1 -20 0.09 0.71
 6 1 20 0.28 1.65
 6 -1 -20 0.83 1.45
 6 1 20 0.41 0.69
 6 -1 -21 1.65 0.94
 6 -1 -21 0.65 1
 6 -1 -21 0.26 0.61
 6 1 21 0.55 1.58
 6 -1 -21 0.53 1.56
 6 1 21 0.3 0.63
 6 -1 -22 2.72 1.04
 6 -1 -22 2.55 1.19
 6 1 22 1.04 1.42
 6 -1 -22 1.72 1.4
 6 1 22 1.2 0.69
 6 -1 -23 2.95 1
 6 -1 -23 1.06 0.95
 6 1 23 2.19 1.45
 6 -1 -23 -0.9 1.37
 6 1 23 1.27 0.65
 6 -1 -24 0.49 0.78
 6 -1 -24 -0.14 0.86
 6 1 24 1.99 1.42
 6 -1 -24 0.2 1.11
 6 -2 24 0.37 0.62
 6 2 -23 -0.36 0.83
 6 2 -23 0.51 0.87
 6 -2 23 0.23 1.85
 6 -2 23 0.3 0.69
 6 2 -22 2.08 1.02
 6 2 -22 0.7 0.94
 6 -2 22 1.55 1.45
 -6 -2 -22 1.57 1.26
 6 -2 22 0.88 0.78
 6 2 -21 12.34 1.69
 6 2 -21 13.65 1.87
 6 -2 21 12.29 2.46
 6 -2 21 13.85 1.65
 -6 -2 -21 16.92 2.31
 6 2 -20 2.69 1.07
 6 2 -20 1.69 1.1
 -6 -2 -20 0.46 1.84
 6 -2 20 0.88 1.7
 -6 -2 -20 3.25 1.51
 6 -2 20 2.06 0.9
 6 2 -19 12.62 1.81
 6 2 -19 19.05 2.15
 6 -2 19 14.69 2.44
 -6 -2 -19 16.37 2.74
 6 -2 19 19.17 3.01
 6 -2 19 16.14 1.87
 -6 -2 -19 18.06 2.46
 6 2 -18 -0.16 1
 6 2 -18 -0.14 0.86
 6 2 -18 0.53 1.05
 6 2 -18 0.7 0.77
 6 -2 18 2.33 1.37
 -6 -2 -18 -0.49 1.38
 6 -2 18 -0.31 1.59
 -6 -2 -18 0.44 1.13
 6 2 -18 0.2 0.99
 6 -2 18 0.74 0.88
 6 2 -17 6.05 1.44
 6 2 -17 6.6 1.34
 6 2 -17 7.7 1.61
 6 2 -17 7.75 1.22
 6 -2 17 8.63 1.97
 -6 -2 -17 10.11 2.13
 6 -2 17 6.17 2.17
 6 2 -17 8.94 1.81
 -6 -2 -17 8.84 1.83
 6 2 -16 12.57 1.79
 6 2 -16 9.98 1.61
 6 2 -16 13.54 1.9
 6 2 -16 11.09 1.46
 6 -2 16 13.84 2.24
 -6 -2 -16 13.42 2.32
 6 -2 16 12.5 2.6
 6 2 -16 12.44 2.03
 6 2 -15 8.1 1.51
 6 2 -15 8.05 1.39
 6 2 -15 6.78 1.52
 6 2 -15 7.3 1.22
 6 -2 15 8.8 1.95
 -6 -2 -15 7.91 2.01
 6 -2 15 5.68 2
 6 2 -15 8.35 1.73
 6 2 -14 5.66 1.35
 6 2 -14 6.07 1.21
 6 2 -14 4.63 1.36
 6 2 -14 5.14 1.11
 6 -2 14 3.07 1.45
 -6 -2 -14 7.51 2.01
 6 -2 14 8.72 2.23
 6 2 -14 7.95 1.72
 6 2 -13 7.07 1.4
 6 2 -13 5.44 1.18
 6 2 -13 5.91 1.27
 6 2 -13 6.52 1.13
 6 -2 13 4.23 1.53
 6 -2 13 6.47 2.09
 6 2 -13 10.21 1.75
 6 2 -12 11.86 1.56
 6 2 -12 12.67 1.7
 6 2 -12 17.16 1.89
 6 -2 12 14.83 1.33
 6 2 -12 11.69 1.45
 -6 -2 -12 12.28 2.16
 6 -2 12 16.68 2.25
 6 -2 12 10.83 2.35
 6 2 -12 8.81 1.74
 6 2 -11 32.23 2.67
 6 2 -11 32.74 2.73
 6 2 -11 34.17 2.63
 6 -2 11 31.65 2.24
 6 2 -11 29.5 2.45
 6 -2 11 31.78 3.19
 -6 -2 -11 31.08 3.25
 6 -2 11 30.75 3.59
 6 2 -11 31.98 3
 6 2 -10 32.99 2.76
 6 2 -10 32.62 2.79
 6 2 -10 34.48 2.71
 6 -2 10 34.81 2.42
 6 2 -10 37.56 2.69
 6 -2 10 35.58 3.35
 -6 -2 -10 40.05 3.53
 6 -2 10 37.27 3.85
 6 -2 10 34.57 3.42
 6 2 -10 40.96 3.34
 6 2 -9 150.1 8.49
 6 -2 9 161.56 8.23
 6 2 -9 156.71 8.42
 6 -2 9 153.42 9.26
 -6 -2 -9 152.31 9.23
 6 -2 9 137.98 9.63
 6 -2 9 153.11 9.44
 6 -2 9 136.2 8.34
 6 2 -8 36.04 2.8
 6 -2 8 40.93 2.63
 6 2 -8 39.76 2.47
 6 2 -8 40.46 2.79
 -6 -2 -8 39.59 3.35
 6 -2 8 35.46 3.73
 6 -2 8 39.2 3.64
 6 -2 8 39.07 2.78
 6 2 -8 40.01 3.51
 6 2 -7 258.5 13.29
 6 2 -7 238.11 13.1
 6 -2 7 256.11 12.91
 6 2 -7 241.2 12.75
 6 -2 7 242.14 12.69
 6 2 -7 251.83 13.07
 -6 -2 -7 247.82 13.7
 6 -2 7 229.42 14.25
 6 -2 7 238.27 14.17
 6 2 -7 240.25 13.76
 6 -2 7 247.1 13.06
 6 2 -6 119.88 6.81
 6 2 -6 115.59 6.67
 6 -2 6 118.01 6.47
 6 -2 6 124.58 6.35
 6 2 -6 107.89 6.56
 6 2 -6 120.04 6.38
 -6 -2 -6 112.33 7.07
 6 -2 6 111.24 7.73
 6 -2 6 105.14 7.6
 -6 -2 -6 113.74 6.71
 6 -2 6 122.35 6.64
 6 2 -6 109.8 7.26
 6 2 -5 90.54 5.44
 6 2 -5 87.44 5.3
 6 -2 5 89.95 5.13
 6 -2 5 88.61 4.99
 6 2 -5 90.28 5.06
 -6 -2 -5 94.24 5.69
 6 -2 5 91.54 6.41
 6 -2 5 83.53 6.32
 -6 -2 -5 93.49 5.38
 6 -2 5 90.03 5.24
 6 2 -4 176.6 9.24
 6 2 -4 160.64 9.07
 6 -2 4 157.43 8.78
 6 -2 4 170.64 8.93
 6 2 -4 169.77 8.87
 6 -2 4 164.81 10.21
 6 -2 4 151.96 10.13
 6 -2 4 169.35 9.03
 -6 -2 -4 168.39 9.13
 6 2 -4 168.43 9.76
 6 -2 3 96.07 5.6
 6 -2 3 102.88 5.6
 6 -2 3 100.61 5.51
 6 2 -3 91.05 5.63
 6 2 -3 98.95 5.57
 6 2 -3 100.89 5.57
 6 2 -3 109.37 5.89
 6 2 -3 96.66 5.73
 6 -2 3 92.61 6.77
 6 -2 3 102.14 5.67
 6 2 -3 98.36 6.32
 -6 -2 -3 100.49 5.76
 6 -2 2 82.12 4.72
 6 2 -2 82.63 4.84
 6 2 -2 84.13 4.74
 6 -2 2 79.44 4.73
 6 2 -2 81.1 4.7
 6 -2 2 80.38 4.65
 6 2 -2 86.76 4.98
 6 2 -2 81.95 4.9
 -6 -2 -2 81.55 4.9
 6 -2 2 81.09 5.93
 6 -2 2 84.68 4.81
 6 2 -2 85.6 5.52
 6 2 -1 188.47 9.38
 6 -2 1 173.43 9.38
 6 -2 1 177.55 9.36
 6 -2 1 168.7 9.31
 6 2 -1 175.66 9.39
 6 2 -1 168.12 9.44
 6 2 -1 182.7 9.61
 6 -2 1 176.32 10.73
 6 -2 1 180.5 9.45
 6 2 -1 161.86 10.02
 6 2 0 1.8 0.64
 6 -2 0 1.39 0.52
 6 2 0 3.66 0.68
 6 -2 0 2.07 0.65
 6 2 0 2.34 0.68
 6 2 0 2.42 0.68
 6 -2 0 2.76 0.66
 6 -2 0 2.41 1.27
 -6 2 0 2.43 1.17
 6 -2 0 1.41 1.24
 6 2 0 2.43 1.04
 6 -2 0 2.28 0.65
 6 -2 -1 192.47 10.11
 6 -2 -1 180.27 10.16
 6 -2 -1 188 10.17
 6 -2 -1 194.3 10.18
 6 2 1 199.68 10.27
 6 -2 -1 199.38 10.19
 6 2 1 190.99 10.14
 6 2 1 197.91 10.3
 -6 2 -1 188.93 11.95
 6 -2 -1 177.19 11.39
 6 -2 -1 191.09 11.49
 6 -2 -1 204.67 10.28
 6 2 1 179.22 10.8
 6 -2 -2 80.53 4.76
 6 -2 -2 81.92 4.82
 6 -2 -2 87.63 4.83
 6 2 2 88.43 4.79
 6 -2 -2 81.78 4.77
 6 -2 -2 87.27 4.8
 6 2 2 86.12 4.92
 -6 2 -2 80.74 6.28
 6 2 2 83.24 5.43
 6 2 2 84.46 4.73
 6 -2 -3 105.28 5.73
 6 -2 -3 104.64 5.73
 6 2 3 105.32 5.86
 6 2 3 103.66 5.83
 6 2 3 109.03 5.72
 6 -2 -3 106.96 5.77
 6 -2 -3 105.39 5.78
 6 2 3 91.51 5.92
 6 -2 -3 93.73 6.83
 6 2 3 103.27 5.68
 6 2 3 95.08 6.28
 6 -2 -4 185.03 9.38
 6 -2 -4 181.22 9.32
 6 -2 -4 171.32 9.29
 6 2 4 178.09 9.44
 6 -2 -4 172.44 9.38
 6 2 4 171.5 9.43
 6 2 4 182.41 9.28
 6 -2 -4 167.61 9.36
 6 2 4 165.17 9.63
 6 -2 -4 180.04 10.61
 6 2 4 172.08 9.92
 6 2 4 173.63 9.27
 6 -2 -5 86.52 5.29
 6 -2 -5 95.01 5.24
 6 -2 -5 88.69 5.19
 6 2 5 101.8 5.38
 6 -2 -5 93.77 5.32
 6 2 5 96.39 5.37
 6 2 5 93.79 5.16
 6 -2 -5 95.55 5.27
 6 2 5 93.51 6.43
 6 2 5 82.39 6.06
 6 -2 -5 90.82 6.35
 6 2 5 90.18 5.74
 6 2 5 91.27 5.18
 6 2 5 90.72 5.61
 6 -2 -5 102.67 6.37
 6 -2 -6 123.63 6.71
 6 -2 -6 124.74 6.54
 6 2 6 120.69 6.65
 6 -2 -6 111.19 6.45
 6 -2 -6 115.27 6.61
 6 -2 -6 122.86 6.59
 6 2 6 130.36 6.49
 6 2 6 116.9 6.64
 6 2 6 103.86 7.36
 6 -2 -6 115.43 7.65
 6 2 6 116.46 7.01
 6 2 6 118.65 6.5
 6 -2 -6 119.76 7.61
 6 2 6 109.73 6.93
 6 -2 -7 258.48 13.23
 6 -2 -7 268.85 13.01
 6 2 7 262.15 13.13
 6 -2 -7 242.8 13.03
 6 -2 -7 242.53 12.92
 6 -2 -7 255.28 13.11
 6 2 7 244.4 13.11
 6 2 7 219.71 13.89
 6 2 7 237.55 12.95
 6 -2 -7 250.63 14.19
 6 2 7 235.89 13.51
 6 -2 -7 250.75 14.23
 6 -2 -8 37.79 2.84
 6 2 8 49.64 2.89
 6 -2 -8 37.36 2.59
 6 -2 -8 41.75 2.81
 6 2 8 45.09 2.87
 6 -2 -8 42.17 2.75
 6 -2 -8 44.43 2.74
 6 2 8 34.58 3.42
 6 -2 -8 42.55 3.68
 6 2 8 39.44 2.67
 6 -2 -8 44.43 3.82
 6 -2 -9 150.81 8.81
 6 -2 -9 167.78 9.1
 6 2 9 168.75 8.89
 6 -2 -9 150.56 8.65
 6 -2 -9 164.63 8.91
 6 -2 -9 167.76 8.86
 6 2 9 162.48 8.9
 6 2 9 144.23 9.64
 6 2 9 157.99 8.77
 6 -2 -9 167.99 9.9
 6 -2 -9 146.74 9.96
 6 -2 -10 37.94 2.64
 6 2 10 38.85 2.66
 6 -2 -10 38.96 2.64
 6 -2 -10 35.08 2.62
 6 -2 -10 29.76 2.65
 6 -2 -10 39.67 3.46
 6 2 10 34.51 2.5
 6 2 11 30.99 2.24
 6 -2 -11 30.92 2.26
 6 -2 -11 28.7 2.19
 6 -2 -11 27.6 2.25
 6 -2 -11 27.89 2.39
 6 -2 -11 30.56 2.94
 6 2 11 27.53 2.13
 6 -2 -12 17.53 1.61
 6 2 12 17.29 1.56
 6 -2 -12 13.41 1.45
 6 -2 -12 16.73 1.67
 6 2 12 14.36 1.47
 6 -2 -12 14.97 2.12
 6 -2 -13 9.31 1.41
 6 -2 -13 8.58 1.23
 6 -2 -13 9.72 1.18
 6 2 13 7.97 1.11
 6 -2 -13 7.68 1.12
 -6 2 -13 11.43 2.29
 6 -2 -13 7.74 1.55
 6 2 13 6.23 0.99
 6 -2 -14 4.17 1.06
 6 2 14 4.49 0.89
 6 -2 -14 4.18 0.9
 6 -2 -14 4.46 0.91
 6 2 14 4.78 2.03
 -6 2 -14 5.74 1.91
 6 2 14 4.02 0.86
 6 -2 -15 8.39 1.31
 6 -2 -15 6.27 1.07
 6 -2 -15 8.08 1.11
 6 2 15 7.97 2.24
 6 -2 -15 5.92 2.1
 6 2 15 6.83 1.06
 6 -2 -16 11.63 1.76
 6 -2 -16 11.51 1.61
 6 -2 -16 10.74 1.34
 6 2 16 13.01 2.43
 -6 2 -16 16.21 2.82
 6 2 16 10.58 1.3
 6 -2 -16 9.9 2.46
 6 -2 -17 8.66 1.59
 6 -2 -17 7.29 1.32
 6 -2 -17 6.48 1.05
 6 2 17 8.08 2.17
 6 -2 -17 7.46 2.22
 6 2 17 7.16 1.13
 6 -2 -18 0.15 0.92
 6 -2 -18 0.15 0.92
 6 -2 -18 1.12 0.69
 6 2 18 0.29 1.68
 6 -2 -18 0.91 1.56
 6 2 18 0.09 0.64
 6 -2 -19 18.48 2.09
 6 -2 -19 18.49 2.09
 6 2 19 15.78 2.89
 6 2 19 14.68 1.54
 6 -2 -19 11.33 2.53
 6 -2 -20 2.12 0.95
 6 -2 -20 2.02 0.99
 6 2 20 0.86 1.64
 -6 2 -20 2.99 1.73
 6 -2 -20 1.47 1.77
 6 2 20 1.08 0.6
 6 -2 -21 14.58 1.87
 6 -2 -21 14.29 1.87
 6 2 21 10.03 2.28
 -6 2 -21 11.25 2.55
 6 -2 -21 11.16 2.49
 6 -2 -22 1.27 0.99
 6 -2 -22 2.56 1.08
 6 2 22 2.39 1.64
 6 -2 -22 2.34 1.67
 6 -2 -23 0.66 0.91
 6 -2 -23 -0.29 0.85
 6 2 23 0.49 1.34
 6 -2 -23 1.42 1.39
 6 -2 -24 2.14 0.92
 6 -2 -24 1.33 0.86
 6 2 24 0.22 1.24
 6 -2 -24 1.68 1.3
 6 3 -23 1.22 0.86
 6 3 -23 0.12 0.76
 6 -3 23 -0.24 1.26
 -6 -3 -23 0.18 1.04
 6 3 -22 6.1 1.28
 6 3 -22 6.2 1.26
 6 -3 22 2.14 1.55
 -6 -3 -22 7.22 1.61
 6 3 -21 0.56 0.9
 6 3 -21 0.14 0.87
 6 -3 21 3.77 1.82
 -6 -3 -21 1.07 1.28
 6 3 -20 3.24 1.13
 6 3 -20 2.72 1.04
 6 3 -20 1.45 0.75
 6 -3 20 1.23 1.67
 -6 -3 -20 0.24 1.91
 -6 -3 -20 1.58 1.25
 6 -3 20 2.42 1.06
 6 3 -19 4.97 1.31
 6 3 -19 5.63 1.37
 6 3 -19 5.53 1.08
 -6 -3 -19 2.05 1.93
 6 -3 19 7.02 2.2
 -6 -3 -19 3 1.46
 6 -3 19 4.23 1.15
 6 3 -18 0.46 0.95
 6 3 -18 1.27 1.08
 6 3 -18 0.66 0.8
 -6 -3 -18 -2.09 2.2
 6 -3 18 -0.33 1.91
 -6 -3 -18 -0.23 1.22
 6 -3 18 0.25 0.85
 6 3 -17 3.02 1.15
 6 3 -17 2.7 1.21
 6 3 -17 2.82 0.99
 -6 -3 -17 1.05 1.73
 6 -3 17 3.6 1.84
 6 -3 17 4.3 1.18
 6 3 -16 4.9 1.26
 6 3 -16 2.67 1.13
 6 3 -16 2.85 1
 -6 -3 -16 5.72 1.95
 6 -3 16 3.58 1.94
 6 -3 16 1.63 0.96
 6 3 -15 16.74 2.12
 6 3 -15 19.12 2.09
 6 3 -15 18.73 1.96
 -6 -3 -15 19.22 2.9
 6 -3 15 16.96 2.99
 6 -3 15 18.13 1.98
 6 3 -14 28.7 2.72
 6 3 -14 26.08 2.52
 6 3 -14 30.51 2.48
 6 -3 14 24.07 3.46
 -6 -3 -14 25.57 3.26
 6 -3 14 28.86 2.47
 6 3 -13 2.03 1.05
 6 3 -13 3.62 1.17
 6 3 -13 2.62 0.96
 -6 -3 -13 1.45 1.55
 6 -3 13 3.34 2.09
 6 -3 13 3.68 1.03
 6 3 -12 26.84 2.45
 6 3 -12 33.21 2.81
 6 3 -12 31.21 2.7
 6 3 -12 33.91 2.63
 6 -3 12 31.73 3.89
 -6 -3 -12 35.5 3.59
 6 -3 12 34.39 2.67
 6 3 -11 27.99 2.3
 6 3 -11 27.1 2.51
 6 3 -11 27.35 2.43
 6 -3 11 29.4 2.09
 6 3 -11 22.64 2.21
 -6 -3 -11 31.32 3.26
 6 -3 11 21.27 3.26
 6 -3 11 27.68 3.21
 6 -3 11 29.52 2.38
 6 3 -10 9.11 1.33
 6 3 -10 7.19 1.11
 6 3 -10 5.92 1.27
 6 -3 10 7.62 1.05
 6 3 -10 6.52 1.2
 6 -3 10 3.82 1.83
 6 -3 10 6.43 1.82
 6 -3 10 8.33 1.22
 6 3 -9 58.36 4
 6 3 -9 65.7 4.35
 6 3 -9 61.47 4.2
 6 -3 9 66.58 3.87
 6 3 -9 61.64 4.07
 6 -3 9 61.65 5.32
 6 -3 9 61.89 5.3
 6 -3 9 64.73 4.1
 6 3 -8 110.5 6.53
 6 3 -8 113.07 6.71
 6 3 -8 112.25 6.53
 6 3 -8 109.41 6.15
 6 -3 8 116.57 6.34
 6 -3 8 112.32 7.89
 6 -3 8 106.21 7.84
 6 -3 8 120.06 6.58
 6 3 -7 17.99 1.7
 6 3 -7 16.77 1.77
 6 -3 7 19.99 1.61
 6 3 -7 17.17 1.42
 6 -3 7 18.67 1.41
 6 -3 7 13.88 2.52
 6 -3 7 14.04 2.59
 -6 -3 -7 18.41 1.91
 6 -3 7 20.8 1.79
 6 -3 6 286.46 15.12
 6 -3 6 305.8 15.29
 6 3 -6 284.49 15.17
 6 3 -6 275.08 15.41
 6 3 -6 301.03 15.71
 6 3 -6 297.32 15.63
 6 -3 6 301.25 17.16
 6 -3 6 307.72 15.48
 -6 -3 -6 290.63 15.69
 6 -3 5 75.5 4.13
 6 -3 5 67.19 3.97
 6 3 -5 68.82 4.04
 6 3 -5 65.33 4.2
 6 3 -5 63.12 4.21
 6 3 -5 71.84 4.49
 6 3 -5 65.05 4.37
 6 -3 5 69.95 5.65
 6 -3 5 68.17 4.21
 -6 -3 -5 71.72 4.47
 6 3 -4 31.4 2.49
 6 3 -4 34.68 2.68
 6 3 -4 33.09 2.63
 6 -3 4 36.12 2.33
 6 -3 4 33.75 2.37
 6 3 -4 34.94 2.51
 6 3 -4 37 2.38
 6 -3 4 36.79 3.59
 6 -3 4 41.73 4.02
 6 -3 4 33.87 2.48
 -6 -3 -4 34.84 2.67
 6 3 -3 91.42 5.75
 6 3 -3 101.54 5.96
 6 3 -3 103.31 5.97
 6 -3 3 99.65 5.62
 6 3 -3 95.03 5.72
 6 -3 3 98.78 5.58
 6 3 -3 100.03 5.63
 6 -3 3 103.15 7
 6 -3 3 96.48 7.19
 6 -3 3 104.75 5.75
 -6 -3 -3 103.89 5.98
 6 3 -2 118.96 7.12
 6 3 -2 129.8 7.25
 6 3 -2 127.01 7.25
 6 -3 2 128.19 6.93
 6 3 -2 123.81 7.03
 6 -3 2 120.66 6.87
 6 -3 2 126.42 6.89
 6 3 -2 120.75 6.91
 6 3 -2 129.01 6.9
 6 -3 2 115.16 8.12
 -6 -3 -2 129.32 7.26
 6 -3 2 122.24 8.51
 6 -3 2 136.12 7.05
 6 3 -2 127.15 7.7
 6 3 -1 13.8 1.48
 6 -3 1 12.57 1.25
 6 -3 1 14.16 1.35
 6 3 -1 15.05 1.43
 6 -3 1 13.73 1.28
 6 3 -1 14.82 1.37
 6 3 -1 15.27 1.28
 6 -3 1 13.13 2.18
 6 -3 1 14.25 1.35
 6 -3 1 13.41 2.49
 6 3 -1 14 1.84
 6 3 0 107.24 6.5
 6 3 0 116.58 6.18
 6 -3 0 108.92 6.19
 6 3 0 109.87 6.32
 6 -3 0 107.25 6.21
 6 -3 0 114.33 6.21
 6 3 0 109.18 6.27
 6 -3 0 113.93 7.54
 6 -3 0 110.13 7.76
 6 3 0 110.86 6.89
 6 -3 0 122.99 6.34
 6 3 1 15.06 1.64
 6 -3 -1 15.11 1.36
 6 3 1 17.58 1.52
 6 3 1 16.02 1.52
 6 -3 -1 17.58 1.49
 6 -3 -1 16.54 1.39
 6 3 1 16.63 1.37
 6 -3 -1 17.19 2.45
 6 -3 -1 20.35 1.56
 6 3 1 15.8 1.92
 6 3 2 123.03 7.37
 6 -3 -2 123.08 6.9
 6 -3 -2 130.24 7.03
 6 -3 -2 124.13 6.94
 6 3 2 129.57 7.11
 6 -3 -2 133.17 6.99
 6 -3 -2 126.48 7.04
 6 3 2 136.26 6.93
 6 -3 -2 113.28 8.16
 6 3 2 122.88 7.58
 6 -3 -3 105.13 5.58
 6 3 3 103.54 5.64
 6 -3 -3 99.6 5.51
 6 3 3 100.57 5.42
 6 -3 -3 95.48 5.45
 6 3 3 92.89 5.94
 6 -3 -3 91.04 5.46
 6 -3 -3 91.37 6.85
 6 3 3 98.33 6.1
 6 -3 -4 30.47 2.19
 6 -3 -4 31.81 2.1
 6 -3 -4 32.65 2.26
 6 3 4 33.72 2.07
 6 -3 -4 28.62 2.1
 6 3 4 30.58 2.27
 6 3 4 28.49 2.19
 6 3 4 30.11 2.55
 6 -3 -4 30.26 2.16
 6 -3 -4 34.05 3.4
 6 3 4 28.18 1.97
 6 -3 -5 77.19 4.18
 6 -3 -5 65.88 3.95
 6 3 5 72.34 4.17
 6 -3 -5 65.41 4.13
 6 3 5 71.72 3.93
 6 -3 -5 67.86 4.03
 6 3 5 67.72 4.19
 6 -3 -5 69.33 4.13
 6 -3 -5 75.32 5.5
 6 3 5 64.15 3.89
 6 -3 -5 70.23 5.08
 6 3 5 63.35 4.52
 6 -3 -6 285.14 15.47
 6 -3 -6 278.89 15.21
 6 3 6 305.36 15.45
 6 3 6 298.93 15.52
 6 -3 -6 296.11 15.48
 6 -3 -6 294.18 15.35
 6 -3 -6 341.56 15.52
 6 3 6 299.43 16.82
 6 3 6 285.49 15.99
 6 -3 -6 297.25 16.82
 6 3 6 278.73 15.2
 6 -3 -6 320.97 16.72
 6 -3 -7 18.49 1.71
 6 -3 -7 18.79 1.45
 6 3 7 17.45 1.6
 6 -3 -7 19.19 1.57
 6 -3 -7 20.27 1.7
 6 3 7 19 1.7
 6 3 7 17.37 2.57
 6 3 7 17.57 1.44
 6 3 7 16.59 2.01
 6 -3 -7 19.9 2.62
 6 -3 -7 16.15 2.43
 6 -3 -8 112.15 6.76
 6 3 8 121.93 6.65
 6 -3 -8 117.64 6.71
 6 -3 -8 110.34 6.52
 6 3 8 115.48 6.71
 6 3 8 115.9 7.97
 6 -3 -8 116.35 7.78
 6 3 8 110.77 6.43
 6 -3 -8 118.87 7.85
 6 3 8 112.88 7.28
 6 -3 -9 58.18 3.92
 6 -3 -9 52.91 3.65
 6 3 9 64.06 3.76
 6 -3 -9 59.45 3.66
 6 -3 -9 57.99 3.79
 6 3 9 59.73 3.81
 6 3 9 55.92 4.88
 6 -3 -9 62 4.78
 6 3 9 54.65 3.54
 6 3 9 59.47 4.46
 6 -3 -9 62.53 4.99
 6 -3 -10 5.03 0.93
 6 -3 -10 9 1.24
 6 -3 -10 7.65 0.99
 6 3 10 9.31 1.1
 6 -3 -10 7.71 1.12
 6 3 10 7.52 1.08
 6 3 10 8.41 2.01
 6 -3 -10 9.26 1.78
 6 -3 -10 6.52 1.87
 6 3 10 6.87 0.88
 6 -3 -11 22.16 2.15
 6 -3 -11 23.13 2.02
 6 -3 -11 28.82 2.14
 6 -3 -11 27.81 1.97
 6 3 11 26.05 2.09
 6 3 11 25.42 3.2
 6 -3 -11 23.83 2.71
 6 3 11 23.41 1.84
 6 -3 -11 28.9 3.33
 6 -3 -12 31 2.54
 6 -3 -12 27.65 2.33
 6 -3 -12 29.5 2.28
 6 3 12 34.33 2.39
 6 -3 -12 29.02 2.18
 6 3 12 28.13 3.45
 6 -3 -12 28.66 2.95
 6 3 12 27.14 2.08
 6 -3 -12 29.49 3.46
 6 -3 -13 2.08 0.86
 6 -3 -13 3.37 1.04
 6 3 13 2.39 0.81
 6 -3 -13 2.71 0.85
 6 -3 -13 1.74 0.72
 6 3 13 2.95 1.64
 6 -3 -13 3.28 1.82
 6 3 13 3.25 0.68
 6 -3 -14 23.92 2.22
 6 -3 -14 26.68 2.42
 6 3 14 26.91 2.1
 6 -3 -14 23.64 1.94
 6 -3 -14 24.98 2.06
 6 3 14 25.67 3.37
 6 -3 -14 22.24 3.24
 6 -3 -15 18.62 1.94
 6 -3 -15 23.59 1.84
 6 -3 -15 16.84 1.58
 6 3 15 14.78 2.76
 6 -3 -15 17.44 3.02
 6 -3 -16 4.26 1.11
 6 3 16 3.78 1.92
 6 -3 -17 2.66 1.03
 -6 3 -17 1.19 1.69
 6 -3 -18 0.6 0.97
 6 -3 -18 -0.72 0.93
 -6 3 -18 0.3 1.63
 6 -3 -19 5.98 1.41
 6 -3 -19 5.58 1.27
 -6 3 -19 4.19 1.85
 6 -3 -20 2.52 1.05
 6 -3 -20 1.33 0.92
 -6 3 -20 0.88 1.67
 6 -3 -21 0.87 0.89
 6 -3 -21 1 0.98
 -6 3 -21 1.12 1.66
 6 -3 -21 -0.28 1.56
 6 -3 -22 5.86 1.32
 6 -3 -22 5.48 1.23
 6 -3 -22 6.55 2.06
 6 -3 -23 -0.13 0.81
 6 -3 -23 1.19 0.85
 6 3 23 0.48 1.38
 6 -3 -23 -0.24 1.26
 6 -3 -24 0.34 0.74
 6 3 24 -1.09 1.38
 6 -3 -24 1.05 1.24
 6 4 -23 1.66 0.88
 6 -4 23 3.07 1.5
 6 -4 23 1.29 0.72
 6 4 -22 1.44 0.92
 6 -4 22 1.86 1.49
 -6 -4 -22 2.16 1.16
 6 -4 22 2.04 0.81
 6 4 -21 0.28 0.96
 6 4 -21 -0.66 0.91
 6 -4 21 0.29 1.57
 -6 -4 -21 1.71 1.23
 6 -4 21 0.55 0.73
 6 4 -20 3.14 1.24
 6 4 -20 3.45 1.17
 6 4 -20 3.34 0.95
 -6 -4 -20 3.34 2.09
 6 -4 20 2.17 1.72
 -6 -4 -20 3.17 1.58
 6 -4 20 2.93 1
 6 4 -19 0.93 1.03
 6 4 -19 1.06 1.01
 6 4 -19 1.86 0.84
 6 -4 19 1.95 1.71
 -6 -4 -19 1.35 2
 -6 -4 -19 2.12 1.53
 6 -4 19 3.05 1.01
 6 4 -18 3.01 1.24
 6 4 -18 4.56 1.36
 6 4 -18 2.66 1.01
 6 -4 18 4.01 2.13
 -6 -4 -18 4.99 2.1
 6 -4 18 3.88 1.07
 6 4 -17 16.63 1.96
 6 4 -17 21.89 2.34
 6 4 -17 16.78 2.13
 6 4 -17 20.6 2.02
 -6 -4 -17 12.58 2.67
 6 -4 17 20.74 3.31
 6 -4 17 21.14 2.09
 6 4 -16 24.06 2.47
 6 4 -16 27.14 2.71
 6 4 -16 25.32 2.67
 6 4 -16 27.64 2.44
 -6 -4 -16 31.91 3.74
 6 -4 16 26.25 3.59
 6 -4 16 31.11 2.54
 6 4 -15 7.55 1.48
 6 4 -15 10.04 1.61
 6 4 -15 8.52 1.38
 6 4 -15 8.33 1.42
 -6 -4 -15 9.37 2.38
 6 -4 15 6.76 2.47
 6 -4 15 6.63 1.28
 6 4 -14 0.92 0.95
 6 4 -14 0.94 1.03
 6 4 -14 1.22 0.93
 6 4 -14 0.6 0.93
 -6 -4 -14 1.9 1.66
 6 -4 14 -0.67 1.84
 6 -4 14 0.74 0.9
 6 4 -13 2.25 1.11
 6 4 -13 0.77 0.99
 6 4 -13 1.99 0.93
 6 4 -13 0.7 0.87
 -6 -4 -13 3.14 1.72
 6 -4 13 0.98 1.83
 6 -4 13 2.87 1
 6 4 -12 17.79 1.98
 6 4 -12 26.8 2.44
 6 4 -12 18.26 2.11
 6 4 -12 18.94 2.03
 -6 -4 -12 19.22 2.85
 6 -4 12 17.42 2.97
 6 -4 12 20.47 2.02
 6 4 -11 5.67 1.32
 6 4 -11 9.88 1.64
 6 4 -11 7.78 1.3
 6 4 -11 6.64 1.27
 6 -4 11 10.64 1.37
 6 -4 11 7.68 2.41
 6 -4 11 7.9 2.15
 6 -4 11 10.36 1.39
 6 4 -10 27.73 2.46
 6 -4 10 37.18 2.45
 6 4 -10 26.71 2.48
 6 4 -10 28.28 2.67
 6 4 -10 29.17 2.67
 6 -4 10 33.35 3.94
 6 -4 10 31.69 2.52
 6 4 -9 25.23 2.39
 6 4 -9 29.18 2.63
 6 4 -9 29.11 2.63
 6 -4 9 30.98 2.27
 -6 -4 -9 26.67 3.08
 6 -4 9 35.02 3.98
 6 -4 9 28.56 2.38
 6 4 -8 0.78 0.86
 6 4 -8 1.32 0.91
 6 4 -8 1.05 0.77
 6 -4 8 0.7 0.78
 -6 -4 -8 0.86 1.27
 -6 -4 -8 1.84 1.01
 6 -4 8 3.54 2.04
 6 -4 8 0.69 0.73
 6 4 -7 13.17 1.61
 6 4 -7 16.37 1.87
 6 -4 7 15.67 1.53
 6 -4 7 14.48 1.31
 6 4 -7 14.57 1.62
 6 4 -7 15.44 1.35
 -6 -4 -7 18.36 2.52
 6 -4 7 14.37 2.52
 -6 -4 -7 16.51 1.94
 6 -4 7 17.19 1.65
 6 -4 7 17.27 2.99
 6 4 -6 72.97 5.05
 6 4 -6 77.27 5.21
 6 -4 6 86.13 4.87
 6 4 -6 82.17 4.99
 6 -4 6 82.96 4.7
 6 4 -6 79.25 4.7
 6 -4 6 84.4 6.4
 -6 -4 -6 84.44 5.93
 6 -4 6 81.97 6.85
 6 -4 6 85.84 4.97
 -6 -4 -6 80.76 5.31
 6 4 -5 0.12 0.77
 6 4 -5 0.67 0.74
 6 4 -5 0.27 0.72
 6 -4 5 0.46 0.52
 6 -4 5 -0.08 0.81
 6 4 -5 0.14 0.5
 -6 -4 -5 1.52 1.19
 6 -4 5 -0.25 1.45
 6 -4 5 -0.32 1.59
 -6 -4 -5 0.51 0.86
 6 -4 5 0.43 0.64
 6 4 -4 284.29 16.08
 6 4 -4 299.87 16.22
 6 -4 4 313.68 15.82
 6 4 -4 285.5 15.88
 6 -4 4 295.41 15.69
 6 4 -4 301.28 15.74
 6 -4 4 292.04 17.33
 -6 -4 -4 326.17 16.98
 6 -4 4 291.01 17.95
 6 -4 4 323.08 15.92
 -6 -4 -4 308.65 16.29
 6 4 -3 49.64 3.76
 6 4 -3 56.02 3.89
 6 -4 3 57.77 3.45
 6 4 -3 51.73 3.56
 6 4 -3 54.42 3.46
 6 -4 3 59.09 3.55
 6 -4 3 57.86 4.78
 -6 -4 -3 56.36 4.32
 6 -4 3 54.07 5.32
 6 -4 3 58.05 3.57
 -6 -4 -3 51.89 3.85
 6 4 -2 185 10.98
 6 4 -2 193.42 11.05
 6 -4 2 208.07 10.72
 6 4 -2 195.77 10.76
 6 4 -2 201.99 10.56
 6 -4 2 190.49 10.59
 6 4 -2 203.97 10.7
 6 -4 2 201.5 12.14
 -6 -4 -2 211.28 11.64
 -6 -4 -2 200.09 11.12
 6 -4 2 186.43 12.63
 6 -4 2 207.16 10.72
 6 4 -1 33.41 2.74
 6 -4 1 33.69 2.45
 6 4 -1 36.39 2.54
 6 4 -1 33.16 2.28
 6 -4 1 33.69 2.38
 6 4 -1 36 2.45
 6 -4 1 30.56 3.41
 -6 -4 -1 33.74 3.09
 6 -4 1 34.71 4.08
 6 -4 1 35.07 2.45
 6 4 0 0.98 0.76
 6 4 0 2.51 0.58
 6 4 0 1.59 0.71
 6 -4 0 0.45 0.8
 6 -4 0 2.92 0.74
 6 4 0 1.88 0.78
 6 -4 0 2.24 1.44
 -6 -4 0 1.23 0.98
 6 -4 0 1.47 0.63
 6 -4 0 2.93 1.79
 6 4 1 35.98 2.96
 6 -4 -1 37.33 2.59
 6 -4 -1 37.64 2.48
 6 4 1 38.43 2.43
 6 4 1 38.2 2.67
 6 4 1 34.8 2.61
 6 -4 -1 35.29 3.63
 -6 -4 1 37.7 3.13
 6 -4 -1 40.36 2.6
 6 4 2 194.28 11.19
 6 -4 -2 194.99 10.69
 6 4 2 203.75 10.74
 6 4 2 198.89 10.46
 6 -4 -2 196.23 10.54
 6 4 2 177.87 10.71
 6 -4 -2 225.69 10.83
 6 -4 -2 186.82 11.95
 -6 -4 2 219.05 11.45
 6 -4 -2 211.32 12.67
 6 -4 -3 50.56 3.16
 6 4 3 51.17 3.31
 6 -4 -3 50.3 3.18
 6 4 3 44.18 3.7
 6 -4 -3 48.7 4.69
 6 4 4 331.85 16.61
 6 -4 -4 317.15 16.61
 6 -4 -4 313.88 16.41
 6 4 4 303.8 16.64
 6 -4 -4 294.65 16.47
 6 4 4 296.34 17.13
 6 -4 -4 302 18.27
 6 4 5 0.35 0.63
 6 -4 -5 1.73 0.76
 6 4 5 0.38 0.62
 6 -4 -5 0.8 0.54
 6 4 5 1.2 1.04
 6 -4 -5 1.39 0.57
 6 -4 -5 0.26 1.42
 6 -4 -5 1.32 1.12
 6 4 6 88.23 5.11
 6 -4 -6 86.66 5.19
 6 -4 -6 81.22 4.94
 6 4 6 85.34 5.21
 6 -4 -6 84.75 5.16
 6 4 6 84.69 5.78
 6 -4 -6 68.93 6.19
 6 -4 -6 89.92 6.21
 6 -4 -7 17.04 1.63
 6 4 7 16.63 1.53
 6 -4 -7 16.97 1.66
 6 -4 -7 15.79 1.41
 6 4 7 16.18 1.66
 6 4 7 17.48 2.56
 6 4 7 17.66 2.25
 6 -4 -7 19.14 2.74
 6 -4 -7 16.72 2.44
 6 -4 -8 3.84 0.86
 6 4 8 2.81 1.35
 6 4 8 3.66 0.97
 6 4 8 2.31 0.68
 6 -4 -8 3.4 0.91
 6 -4 -8 2.98 0.68
 6 4 8 3.08 1.65
 6 -4 -8 2.08 1.59
 6 -4 -8 3.47 1.56
 6 -4 -9 28.93 2.33
 6 -4 -9 27.42 2.22
 6 -4 -9 26.3 1.98
 6 4 9 29.38 2.28
 6 4 9 28.33 3.32
 6 4 9 27.78 2.94
 6 -4 -9 28.62 3.15
 6 -4 -9 28.65 3.25
 6 -4 -10 25.77 2.27
 6 -4 -10 21.56 1.99
 6 -4 -10 29.75 2.25
 6 -4 -10 28.45 1.98
 6 4 10 29.07 2.23
 6 4 10 24.21 3.12
 6 -4 -10 27.77 3.02
 6 -4 -10 26.19 3.18
 6 4 10 25.51 2.93
 6 -4 -11 7.31 1.07
 6 -4 -11 5.7 1.16
 6 -4 -11 5.84 0.87
 6 -4 -11 6.69 1.09
 6 4 11 7.88 1.17
 6 4 11 2.87 1.72
 6 -4 -11 4.77 1.51
 6 -4 -11 4.62 1.84
 6 -4 -12 23.82 2.23
 6 -4 -12 21.49 2.02
 6 -4 -12 23.21 2.04
 6 4 12 24.88 2.09
 6 4 12 22.9 3.24
 6 -4 -12 24.46 2.73
 6 -4 -12 26.6 3.42
 6 -4 -13 0.66 0.68
 6 -4 -13 1.42 0.89
 6 4 13 1.05 0.74
 6 -4 -13 0.48 0.73
 6 4 13 0.55 1.62
 6 -4 -13 -0.28 1.81
 6 -4 -14 0.24 0.73
 6 -4 -14 1.76 0.99
 6 -4 -14 0.57 0.75
 6 4 14 1.03 0.76
 6 4 14 1.42 1.74
 6 -4 -14 0.29 1.81
 6 -4 -15 8.67 1.37
 6 -4 -15 8.54 1.5
 6 -4 -15 10.13 1.28
 6 4 15 11.54 1.32
 6 4 15 9.61 2.23
 6 -4 -15 10.55 2.61
 6 -4 -16 30.66 2.62
 6 -4 -16 30.23 2.75
 6 4 16 31.94 3.86
 -6 4 -16 28.88 3.72
 6 -4 -16 28.31 3.79
 6 -4 -17 22.56 2.22
 6 4 17 18.43 3.05
 -6 4 -17 19.91 3.09
 6 -4 -17 18.35 3.09
 6 -4 -18 4.46 1.11
 6 4 18 4.73 2.14
 -6 4 -18 2.96 1.75
 6 -4 -18 3.72 1.95
 6 -4 -19 2.63 1.09
 6 -4 -19 2.09 0.94
 6 4 19 0.87 1.58
 -6 4 -19 2.61 1.78
 6 -4 -19 3.01 2.03
 6 -4 -20 0.43 0.86
 6 -4 -20 3.05 0.99
 6 4 20 2.53 1.76
 -6 4 -20 0.84 1.57
 6 -4 -20 1.45 1.89
 6 -4 -21 0.27 0.95
 6 -4 -21 0.27 0.86
 6 4 21 0.8 1.5
 -6 4 -21 0.79 1.48
 6 -4 -21 0.27 2.83
 6 -4 -22 0.13 0.83
 6 -4 -22 2.05 0.91
 6 4 22 2.48 1.6
 -6 4 -22 -0.24 1.49
 6 -4 -23 0.94 0.84
 6 4 23 2.95 1.46
 6 5 -22 1.5 0.9
 -6 -5 -22 0.43 2.31
 6 -5 22 1.25 1.41
 -6 -5 -22 2.58 1.29
 6 -5 22 1.82 0.72
 6 5 -21 1.51 1.02
 6 5 -21 1.52 0.74
 6 -5 21 0.55 1.65
 -6 -5 -21 0.61 1.18
 6 -5 21 1.9 0.83
 6 5 -20 5.15 1.31
 6 5 -20 6.25 1.12
 -6 -5 -20 6.88 2.54
 6 -5 20 5.41 2.02
 -6 -5 -20 6.15 1.7
 6 -5 20 6.17 1.15
 6 5 -19 -0.31 1
 6 5 -19 1.32 0.84
 -6 -5 -19 2.25 2.31
 6 -5 19 0.64 1.67
 6 -5 19 0.8 0.78
 6 5 -18 1.29 1.14
 6 5 -18 0.98 0.92
 6 5 -18 2.21 1
 -6 -5 -18 3.78 2.34
 6 -5 18 2 1.84
 6 -5 18 0.96 0.84
 6 5 -17 0.5 0.98
 6 5 -17 0.29 0.88
 6 5 -17 0.73 0.83
 6 -5 17 2.06 1.77
 -6 -5 -17 -0.59 2.13
 6 -5 17 1.1 0.84
 6 5 -16 2.01 1.08
 6 5 -16 3.74 1.2
 6 5 -16 2.98 1.09
 6 -5 16 2.09 1.8
 -6 -5 -16 3.6 2.06
 6 -5 16 2.73 0.95
 6 5 -15 8.71 1.62
 6 5 -15 8.39 1.58
 6 5 -15 7.86 1.51
 6 5 -15 7.13 1.39
 6 -5 15 5.6 2.3
 -6 -5 -15 5.03 2.18
 6 -5 15 6.21 1.23
 6 5 -14 30.53 2.9
 6 5 -14 27.62 2.71
 6 5 -14 30.46 2.89
 6 5 -14 28.33 2.59
 -6 -5 -14 26.68 3.65
 6 -5 14 33.25 2.64
 6 5 -13 5.44 1.44
 6 5 -13 7.7 1.59
 6 5 -13 8.08 1.44
 6 5 -13 6.17 1.38
 -6 -5 -13 8.91 2.36
 6 -5 13 6.64 1.23
 6 5 -12 55.58 4.01
 6 5 -12 60.87 4.39
 6 5 -12 53.7 4.16
 6 5 -12 64.26 4.48
 6 -5 12 60.06 5.66
 6 -5 12 58.1 4.04
 6 5 -11 2.38 1.2
 6 5 -11 3.26 1.15
 6 5 -11 2.79 1.16
 6 -5 11 1.94 0.92
 6 -5 11 2.3 1.95
 6 -5 11 3.46 2.17
 6 -5 11 3.09 0.98
 6 5 -10 9.2 1.69
 6 5 -10 11.69 1.81
 6 5 -10 10.98 1.67
 6 -5 10 16.76 1.7
 -6 -5 -10 8.9 2.26
 6 -5 10 11.14 2.65
 6 -5 10 14.43 3.25
 6 -5 10 12.6 1.54
 6 5 -9 5.04 1.36
 6 5 -9 4.98 1.24
 6 5 -9 4.8 1.17
 6 -5 9 9.61 1.51
 -6 -5 -9 4.57 1.76
 6 -5 9 2.78 1.8
 6 -5 9 6.72 2.44
 6 -5 9 5.11 1.12
 6 5 -8 11.96 1.8
 6 5 -8 12.87 1.73
 6 -5 8 22.41 2.11
 6 5 -8 12.86 1.62
 -6 -5 -8 12.68 2.38
 6 -5 8 12.53 2.64
 -6 -5 -8 14.29 1.94
 6 -5 8 13.7 1.57
 6 -5 8 14.24 3.31
 6 5 -7 4.55 1.25
 6 5 -7 5.55 1.26
 6 5 -7 6.48 0.92
 6 -5 7 6.52 0.89
 6 5 -7 7.12 1.25
 -6 -5 -7 5.89 1.95
 6 -5 7 5.19 1.99
 -6 -5 -7 7.34 1.49
 6 -5 7 7.29 2.68
 6 -5 7 6.74 1.13
 6 5 -6 47.15 3.69
 6 5 -6 46.94 3.7
 6 -5 6 45.97 3.1
 6 5 -6 47.94 3.41
 6 5 -6 44.6 3.11
 6 -5 6 49.51 4.67
 -6 -5 -6 47.94 4.29
 6 -5 6 49.64 5.45
 6 -5 6 51.01 3.35
 -6 -5 -6 48.17 3.81
 6 5 -5 12.43 1.83
 6 5 -5 13.43 1.76
 6 -5 5 13.87 1.33
 6 5 -5 11.24 1.49
 6 5 -5 13.67 1.39
 -6 -5 -5 12.48 2.21
 6 -5 5 12.35 2.51
 6 -5 5 15.82 1.57
 6 -5 5 19.37 3.33
 -6 -5 -5 10.69 1.74
 6 5 -4 4.78 1.21
 6 5 -4 3.86 1.22
 6 5 -4 4.83 0.91
 6 -5 4 5.38 0.92
 6 5 -4 4.22 1.02
 -6 -5 -4 4.21 1.47
 6 -5 4 3.38 1.69
 6 -5 4 5.52 0.92
 6 -5 4 3.02 2.2
 -6 -5 -4 5.58 1.32
 6 5 -3 4.59 1.17
 6 5 -3 4.17 1.18
 6 -5 3 4.27 0.85
 6 5 -3 4.78 0.82
 6 5 -3 4.8 0.96
 6 5 -3 4.49 1
 -6 -5 -3 7.29 1.65
 6 -5 3 4.79 1.98
 -6 -5 -3 5.05 1.27
 6 -5 3 5.64 2.67
 6 -5 3 3.41 0.83
 6 5 -2 7.69 1.49
 6 5 -2 7.48 0.98
 6 5 -2 8.9 1.19
 6 -5 2 9.82 1.16
 6 5 -2 9.59 1.25
 6 -5 2 6.14 1.89
 -6 -5 -2 6.47 1.69
 6 -5 2 8.51 1.08
 6 -5 2 9.81 2.78
 -6 -5 -2 9.86 1.58
 6 5 -1 6.95 1.4
 6 -5 1 6.06 0.99
 6 5 -1 5.72 0.99
 6 5 -1 5.99 1.07
 6 -5 1 7.48 1.94
 -6 -5 -1 6.39 1.65
 6 -5 1 5.44 2.46
 6 -5 1 7.74 1
 6 5 0 78.39 5.76
 6 -5 0 85.25 5.27
 6 5 0 85.4 5.31
 6 5 0 85.05 5.32
 -6 -5 0 94.8 6.25
 6 -5 0 83.3 6.51
 6 -5 0 91.49 5.25
 6 5 1 5.95 1.42
 6 5 1 5.85 1.02
 6 -5 -1 5.64 0.97
 6 5 1 5.67 1.06
 6 -5 -1 5.38 1.77
 -6 -5 1 4.6 1.4
 6 -5 -1 4.77 2.4
 6 5 2 9.73 1.71
 6 -5 -2 6.45 1.02
 6 5 2 7.73 1.11
 6 5 2 6.86 1.1
 -6 -5 2 6.12 1.45
 6 -5 -2 7.61 2.62
 6 5 3 4.1 0.89
 6 -5 -3 4.86 0.78
 6 5 3 4.75 1.32
 6 -5 -3 6.44 2.34
 6 -5 -4 3.77 0.94
 6 5 4 6.07 1
 6 5 4 3.5 0.98
 6 5 4 6.79 1.54
 6 -5 -4 4.09 0.8
 6 -5 -4 6.72 2.13
 6 5 5 11.43 1.45
 6 5 5 11.9 1.3
 6 -5 -5 13.32 1.45
 6 -5 -5 12.4 1.17
 6 -5 -5 11.82 1.3
 6 5 5 12.15 1.98
 6 -5 -5 13.14 2.72
 6 5 6 39.71 2.89
 6 5 6 39.52 2.68
 6 -5 -6 41.68 2.91
 6 -5 -6 39.88 2.54
 6 -5 -6 33.85 2.7
 6 5 6 40.45 3.56
 6 -5 -6 42.41 4.32
 6 -5 -6 41.65 3.78
 6 -5 -7 8.16 1.21
 6 -5 -7 5.8 1.01
 6 5 7 6.23 1.14
 6 -5 -7 6.98 0.87
 6 5 7 3.45 1.44
 6 -5 -7 9.49 2.3
 6 -5 -7 5.98 1.76
 6 5 8 10.99 1.96
 6 -5 -8 9.66 1.29
 6 -5 -8 10.52 1.37
 6 5 8 9.72 1.33
 6 5 8 8.69 2.12
 6 -5 -8 10.86 2.2
 6 -5 -8 11.49 2.12
 6 5 9 4.19 1.58
 6 5 9 5.17 1.07
 6 -5 -9 3.01 0.93
 6 -5 -9 4.11 0.99
 6 5 9 1.53 1.59
 6 -5 -9 3.69 1.71
 6 -5 -9 5.69 1.7
 6 -5 -10 13.34 1.58
 6 5 10 11.53 2.2
 6 -5 -10 10.21 1.28
 6 5 10 10.03 1.4
 6 -5 -10 12.74 1.49
 6 5 10 12.36 2.41
 6 -5 -10 10.95 2.17
 6 -5 -10 13.23 2.44
 6 -5 -11 1.82 0.93
 6 -5 -11 2.38 0.8
 6 5 11 1.35 1.36
 6 5 11 2.16 0.87
 6 -5 -11 1.74 0.84
 6 5 11 0.54 1.42
 6 -5 -11 1.26 1.24
 6 -5 -11 1.04 1.46
 6 -5 -12 60.08 4.09
 6 -5 -12 53.77 3.8
 6 5 12 59.51 3.85
 6 -5 -12 59.24 3.85
 6 5 12 52.03 4.96
 6 -5 -12 55.33 5.13
 6 -5 -13 6.21 1.14
 6 -5 -13 6.94 1.33
 6 -5 -13 5.37 1.11
 6 5 13 5.99 1.07
 6 5 13 4.53 1.91
 6 -5 -13 4.22 2.03
 6 -5 -14 28.76 2.66
 6 -5 -14 27.37 2.47
 6 -5 -14 31.52 2.41
 6 5 14 30.48 2.38
 6 5 14 25.9 3.5
 6 -5 -14 26.39 3.64
 6 -5 -15 10.46 1.47
 6 -5 -15 9.21 1.53
 6 -5 -15 7.85 1.18
 6 5 15 8.81 1.2
 6 5 15 7.86 2.19
 6 -5 -15 10.46 2.45
 6 -5 -16 1.92 0.93
 6 -5 -16 2.59 1.15
 -6 5 -16 0.29 1.58
 6 5 16 2.34 1.76
 6 -5 -16 1.51 1.67
 6 -5 -17 1.45 0.88
 6 -5 -17 1.3 0.9
 -6 5 -17 0.29 1.53
 6 5 17 -0.87 1.65
 6 -5 -17 1.81 1.79
 6 -5 -18 0.13 0.79
 6 5 18 1.99 1.76
 -6 5 -18 1.99 1.54
 6 -5 -18 2.34 1.9
 6 -5 -19 0.13 0.75
 6 5 19 0.55 1.68
 -6 5 -19 0.27 1.68
 6 -5 -19 0.57 1.59
 6 -5 -20 3.68 1
 6 5 20 5.51 1.88
 -6 5 -20 4.4 1.75
 6 -5 -20 4.54 1.94
 6 -5 -21 1.01 0.85
 6 -5 -21 2.54 0.92
 6 5 21 1.23 1.46
 -6 5 -21 0.71 1.32
 6 -5 -21 0.5 1.44
 6 -5 -22 1.06 0.88
 6 5 22 3.15 1.58
 -6 5 -22 0.21 1.33
 6 -5 -22 0.9 1.3
 6 6 -21 0.76 0.86
 6 -6 21 1.01 1.43
 -6 -6 -21 -0.18 0.98
 6 -6 21 0.59 0.63
 6 6 -20 0.42 0.92
 6 6 -20 0.85 0.76
 -6 -6 -20 -2.18 2.2
 6 -6 20 1.66 1.67
 6 -6 20 0.47 0.64
 -6 -6 -20 1.62 1.15
 6 6 -19 1.05 0.96
 6 6 -19 1.46 0.83
 -6 -6 -19 5.4 2.74
 -6 -6 -19 2.3 2.33
 6 -6 19 1.2 1.97
 6 -6 19 0.3 0.66
 6 6 -18 2.53 1.22
 6 6 -18 6.29 1.18
 -6 -6 -18 5.74 3.08
 6 -6 18 5.15 1.02
 6 6 -17 2.64 1.19
 6 6 -17 4.64 1.24
 6 6 -17 3.67 1.1
 -6 -6 -17 6.55 2.72
 -6 -6 -17 3.91 3.1
 6 -6 17 2.24 0.91
 6 6 -16 3.57 1.3
 6 6 -16 2.81 1.18
 6 6 -16 5.28 1.19
 -6 -6 -16 6.93 2.58
 -6 -6 -16 5.43 3.21
 6 -6 16 4.49 1.02
 6 6 -15 14.2 2.01
 6 6 -15 12.7 1.89
 6 6 -15 14.17 1.78
 -6 -6 -15 20.43 3.29
 6 -6 15 13.94 3
 6 -6 15 16.75 1.77
 6 6 -14 -0.35 1.14
 6 6 -14 0.33 0.92
 6 6 -14 0.38 0.93
 -6 -6 -14 0.96 1.9
 6 -6 14 0.35 1.7
 6 -6 14 0.47 0.79
 6 6 -13 34.38 3.29
 6 6 -13 37.63 3.46
 -6 -6 -13 49.36 4.87
 6 -6 13 37.84 4.55
 6 -6 13 38.25 4.48
 6 -6 13 42.85 3.11
 6 6 -12 4.37 1.43
 6 6 -12 5.48 1.4
 6 -6 12 2.78 2.08
 6 -6 12 5.33 2.37
 6 -6 12 5.07 1.09
 6 6 -11 16.95 2.13
 6 6 -11 19.67 2.36
 6 6 -11 16.22 1.97
 6 -6 11 17.08 3.13
 -6 -6 -11 15.15 2.88
 6 -6 11 22.97 3.81
 6 -6 11 21.51 1.95
 6 6 -10 28.68 2.85
 6 6 -10 26.27 2.86
 6 6 -10 29.5 2.56
 -6 -6 -10 31.44 3.81
 6 -6 10 33.39 4.21
 6 -6 10 29.32 2.44
 6 -6 10 24.52 4.29
 6 6 -9 12.82 2.02
 6 6 -9 14.19 1.99
 6 6 -9 13.05 1.72
 -6 -6 -9 14.09 2.69
 6 -6 9 13 2.95
 6 -6 9 15.88 1.68
 6 -6 9 17.5 3.48
 6 6 -8 4.05 1.36
 6 6 -8 2.46 1.19
 6 6 -8 2.66 1.02
 -6 -6 -8 3.08 1.81
 6 -6 8 3.16 1.96
 -6 -6 -8 3.56 1.38
 6 -6 8 4.43 2.64
 6 -6 8 3.06 0.92
 6 6 -7 9 1.69
 6 6 -7 13.55 1.87
 6 -6 7 11.49 1.23
 6 6 -7 10.8 1.5
 6 6 -7 11.99 1.25
 -6 -6 -7 9.41 2.27
 6 -6 7 10.99 2.57
 -6 -6 -7 12.21 1.97
 6 -6 7 10.76 1.39
 6 -6 7 12.86 3.48
 6 6 -6 63.21 4.89
 6 6 -6 68.87 5.05
 6 6 -6 73.78 4.64
 6 -6 6 74.77 4.34
 6 6 -6 68.97 4.3
 -6 -6 -6 59.21 5.52
 6 -6 6 71.38 6.05
 6 -6 6 68.25 7.01
 6 -6 6 75.17 4.49
 -6 -6 -6 74.6 5.18
 6 6 -5 24.24 2.59
 6 6 -5 21.95 2.5
 6 6 -5 26.52 2.22
 6 -6 5 22.52 1.9
 6 6 -5 20.72 1.87
 -6 -6 -5 26 3.15
 6 -6 5 24.78 3.34
 6 -6 5 25.56 2.03
 6 -6 5 20.34 3.97
 -6 -6 -5 20.95 2.47
 6 6 -4 86.47 6.03
 6 6 -4 90.2 6.05
 6 6 -4 91.49 5.54
 6 -6 4 92.77 5.37
 6 6 -4 84.35 5.33
 -6 -6 -4 93.94 6.81
 6 -6 4 90.53 6.94
 6 -6 4 97.43 8.37
 -6 -6 -4 92.9 6.09
 6 -6 4 93.33 5.39
 6 6 -3 19.26 2.32
 6 6 -3 18.68 1.83
 6 -6 3 16.48 1.66
 6 6 -3 18.72 1.77
 6 -6 3 20.54 2.86
 -6 -6 -3 19.79 2.88
 6 -6 3 18.9 1.69
 6 -6 3 19.77 3.88
 -6 -6 -3 18.91 2.31
 6 6 -2 149.65 9.58
 6 -6 2 158.85 8.93
 6 6 -2 169.7 9.07
 6 6 -2 154.93 8.93
 -6 -6 -2 163.54 10.28
 6 -6 2 159 10.47
 -6 -6 -2 180.22 9.76
 6 -6 2 156.53 11.72
 6 -6 2 162.86 8.85
 6 6 -1 22.49 2.62
 6 6 -1 23.36 2.09
 6 -6 1 26.57 2.11
 6 6 -1 25.75 2.14
 6 -6 1 23.37 3.04
 -6 -6 -1 23.16 2.97
 -6 -6 -1 23.41 2.56
 6 -6 1 26.03 1.98
 6 6 0 0.88 1.16
 6 -6 0 2.24 0.85
 6 6 0 1.69 0.79
 6 6 0 1.56 0.82
 6 -6 0 0.98 1.29
 -6 -6 0 3.53 1.65
 6 6 1 22.14 2.6
 6 6 1 24.52 2.09
 6 6 1 24.91 2.03
 6 -6 -1 21.68 1.95
 -6 -6 1 20.95 2.8
 6 -6 -1 17.64 2.74
 6 -6 -1 23.32 3.88
 6 6 2 147.55 8.78
 6 -6 -2 162.08 8.83
 6 6 2 164.96 8.76
 6 6 2 155.28 9.57
 6 -6 -2 152.57 11.2
 6 6 3 16.57 1.59
 6 6 3 14.05 2.18
 6 -6 -3 16.65 3.37
 6 6 4 102.65 5.54
 6 -6 -4 94.26 5.68
 6 -6 -4 84.75 5.39
 6 6 4 98.51 6.55
 6 -6 -4 91.03 7.65
 6 6 5 21.29 1.99
 6 -6 -5 22.62 1.99
[truncated: 165,103 more chars]
